# Supplementary material for: The effects of Rhodopseudomonas palustris on the improvement of agronomic traits and key enzyme-coding genes related to polysaccharide biosynthesis in Codonopsis pilosula
Source: PLoS One. 2025 Jun 3;20(6):e0319989. doi: 10.1371/journal.pone.0319989 (PMC12132940; doi:10.1371/journal.pone.0319989)
Supplement: S1 File — (ZIP) [file pone.0319989.s004.zip]

Archive with 34 entries (19 files):
- Transcriptomics of Codonopsis pilosula roots, stems, and leaves/
- Transcriptomics of Codonopsis pilosula roots, stems, and leaves/1.Clean_data_summary/
- Transcriptomics of Codonopsis pilosula roots, stems, and leaves/1.Clean_data_summary/report_Filtered_data_stat.xls
- Transcriptomics of Codonopsis pilosula roots, stems, and leaves/2.De_novo/
- Transcriptomics of Codonopsis pilosula roots, stems, and leaves/2.De_novo/report.xls
- Transcriptomics of Codonopsis pilosula roots, stems, and leaves/3.Basic_function/
- Transcriptomics of Codonopsis pilosula roots, stems, and leaves/3.Basic_function/eggNOG/
- Transcriptomics of Codonopsis pilosula roots, stems, and leaves/3.Basic_function/eggNOG/Unigene.eggNOG.anno.xls
- Transcriptomics of Codonopsis pilosula roots, stems, and leaves/3.Basic_function/eggNOG/Unigene.eggNOG.summary.xls
- Transcriptomics of Codonopsis pilosula roots, stems, and leaves/3.Basic_function/GO/
- Transcriptomics of Codonopsis pilosula roots, stems, and leaves/3.Basic_function/GO/Unigene.GO.class.stat.xls
- Transcriptomics of Codonopsis pilosula roots, stems, and leaves/3.Basic_function/GO/Unigene.GO.classification.stat.xls
- Transcriptomics of Codonopsis pilosula roots, stems, and leaves/3.Basic_function/GO/Unigene.GO.gene.anno.xls
- Transcriptomics of Codonopsis pilosula roots, stems, and leaves/3.Basic_function/KEGG/
- Transcriptomics of Codonopsis pilosula roots, stems, and leaves/3.Basic_function/KEGG/Unigene.KEGG.classification.xls
- Transcriptomics of Codonopsis pilosula roots, stems, and leaves/3.Basic_function/KEGG/Unigene.KEGG.gene.anno.xls
- Transcriptomics of Codonopsis pilosula roots, stems, and leaves/3.Basic_function/KEGG/Unigene.KEGG.pathway.xls
- Transcriptomics of Codonopsis pilosula roots, stems, and leaves/3.Basic_function/KOG/
- Transcriptomics of Codonopsis pilosula roots, stems, and leaves/3.Basic_function/KOG/Unigene.KOG.class.xls
- Transcriptomics of Codonopsis pilosula roots, stems, and leaves/3.Basic_function/KOG/Unigene.KOG.gene.anno.xls
- Transcriptomics of Codonopsis pilosula roots, stems, and leaves/3.Basic_function/NR/
- Transcriptomics of Codonopsis pilosula roots, stems, and leaves/3.Basic_function/NR/Unigene.NR.blast.best.anno.xls
- Transcriptomics of Codonopsis pilosula roots, stems, and leaves/3.Basic_function/NR/Unigene.NR.species.top10.xls
- Transcriptomics of Codonopsis pilosula roots, stems, and leaves/3.Basic_function/Pfam/
- Transcriptomics of Codonopsis pilosula roots, stems, and leaves/3.Basic_function/Pfam/Unigene.Pfam.align.anno.xls
- Transcriptomics of Codonopsis pilosula roots, stems, and leaves/4.gene_expression/
- Transcriptomics of Codonopsis pilosula roots, stems, and leaves/4.gene_expression/FPKM_anno.xls
- Transcriptomics of Codonopsis pilosula roots, stems, and leaves/5.different_expressed_gene/
- Transcriptomics of Codonopsis pilosula roots, stems, and leaves/5.different_expressed_gene/GZ100-vs-GCK/
- Transcriptomics of Codonopsis pilosula roots, stems, and leaves/5.different_expressed_gene/GZ100-vs-GCK/GZ100-vs-GCK-heatmap-q-val-0.05-FC-2.gene.xls
- Transcriptomics of Codonopsis pilosula roots, stems, and leaves/5.different_expressed_gene/JZ100-vs-JCK/
- Transcriptomics of Codonopsis pilosula roots, stems, and leaves/5.different_expressed_gene/JZ100-vs-JCK/JZ100-vs-JCK-heatmap-q-val-0.05-FC-2.gene.xls
- Transcriptomics of Codonopsis pilosula roots, stems, and leaves/5.different_expressed_gene/YZ100-vs-YCK/
- Transcriptomics of Codonopsis pilosula roots, stems, and leaves/5.different_expressed_gene/YZ100-vs-YCK/YZ100-vs-YCK-heatmap-q-val-0.05-FC-2.gene.xls
