# Supplementary material for: The effects of Rhodopseudomonas palustris on the improvement of agronomic traits and key enzyme-coding genes related to polysaccharide biosynthesis in Codonopsis pilosula
Source: PLoS One. 2025 Jun 3;20(6):e0319989. doi: 10.1371/journal.pone.0319989 (PMC12132940; doi:10.1371/journal.pone.0319989)
Supplement: S1 File — (ZIP) [file pone.0319989.s004.zip › Transcriptomics of Codonopsis pilosula roots, stems, and leaves/1.Clean_data_summary/report_Filtered_data_stat.xls]

Sample	RawReads(M)	RawBases(G)	CleanReads(M)	CleanBases(G)	ValidBases(%)	Q30(%)	GC(%)
GCK-1	48.14	6.91	45.39	6.52	94.29	93.78	43.38
GCK-2	49.39	7.14	46.63	6.75	94.41	93.46	44.48
GCK-3	46.66	6.76	44.4	6.43	95.16	93.73	44.75
GZ100-1	50.16	7.27	47.72	6.92	95.13	93.67	44.03
GZ100-2	53.18	7.54	49.46	7.01	93.01	93.58	44.04
GZ100-3	53.95	7.61	49.77	7.02	92.25	93.43	43.15
JCK-1	51.18	7.37	48.34	6.96	94.44	93.58	43.59
JCK-2	50.54	7.32	48.11	6.97	95.19	93.82	43.68
JCK-3	50.74	7.29	47.95	6.89	94.51	93.84	42.29
JZ100-1	50.31	7.27	47.78	6.9	94.97	93.85	43.62
JZ100-2	40.73	5.86	38.1	5.48	93.55	93.2	43.32
JZ100-3	49.7	7.2	47.33	6.86	95.24	93.86	44.03
YCK-1	49.94	7.16	46.94	6.73	93.99	93.61	43.59
YCK-2	50.85	7.33	48.25	6.96	94.89	93.86	42.95
YCK-3	50.92	7.32	48.08	6.92	94.43	93.75	42.51
YZ100-1	47.2	6.83	44.89	6.49	95.1	93.76	44.3
YZ100-2	47.47	6.89	45.29	6.57	95.41	93.81	44.62
YZ100-3	49.94	7.22	47.53	6.87	95.18	93.88	43.79
