# Supplementary material for: The effects of Rhodopseudomonas palustris on the improvement of agronomic traits and key enzyme-coding genes related to polysaccharide biosynthesis in Codonopsis pilosula
Source: PLoS One. 2025 Jun 3;20(6):e0319989. doi: 10.1371/journal.pone.0319989 (PMC12132940; doi:10.1371/journal.pone.0319989)
Supplement: S1 File — (ZIP) [file pone.0319989.s004.zip › Transcriptomics of Codonopsis pilosula roots, stems, and leaves/3.Basic_function/eggNOG/Unigene.eggNOG.anno.xls]

#Gene_ID	Abbreviation	eggNOG_ID	eggNOG_Description
TRINITY_DN17746_c0_g1_i2_12	S	ENOG411183B	FAR1-related sequence
TRINITY_DN18196_c0_g1_i5_11	S	ENOG41119ND	NA
TRINITY_DN22847_c1_g2_i2_1	S	ENOG4111Z29	holocarboxylase synthetase
TRINITY_DN17889_c0_g1_i2_1	E	COG1605	Chorismate mutase
TRINITY_DN25016_c1_g1_i5_6	S	ENOG410Y9FR	NAC domain containing protein
TRINITY_DN24617_c0_g3_i1_5	T	COG0515	Serine Threonine protein kinase
TRINITY_DN20563_c0_g2_i7_18	S	ENOG410YBDA	Chloroplastic group IIA intron splicing facilitator CRS1
TRINITY_DN27342_c0_g1_i1_5	S	ENOG41113EX	Arabidopsis protein of unknown function
TRINITY_DN17607_c0_g1_i2_3	U	COG5167	vacuolar import and degradation protein
TRINITY_DN9668_c0_g1_i1_15	S	ENOG410Y65V	Retrotransposon protein
TRINITY_DN22380_c0_g2_i1_10	S	COG4886	leucine Rich Repeat
TRINITY_DN24349_c0_g3_i2_16	T	ENOG410XPIR	Cyclin-Dependent Kinase
TRINITY_DN21296_c1_g3_i2_17	S	COG0316	Iron--sulfur cluster
TRINITY_DN11004_c0_g1_i1_15	S	ENOG410YH1N	PAR1 protein
TRINITY_DN22500_c1_g1_i5_8	G	ENOG410XNQK	Transporter
TRINITY_DN27768_c0_g1_i1_16	S	COG3491	2OGFe(II) oxygenase
TRINITY_DN22845_c0_g8_i1_6	G	COG1472	hydrolase family 3
TRINITY_DN24920_c0_g1_i5_3	E	COG2939	carboxy-peptidase
TRINITY_DN23986_c2_g1_i16_2	L	COG0494	Nudix hydrolase
TRINITY_DN4173_c0_g1_i1_9	C	ENOG4111XX0	ATPase, H transporting, lysosomal 13kDa, V1 subunit
TRINITY_DN25046_c6_g2_i3_11	S	ENOG410Y65V	Retrotransposon protein
TRINITY_DN18203_c0_g1_i2_2	S	COG0790	Sel1 domain protein repeat-containing protein
TRINITY_DN20633_c0_g1_i3_2	P	ENOG4110MUE	integral membrane transporter family protein
TRINITY_DN24360_c2_g2_i9_7	S	ENOG41104GD	Ankyrin repeat
TRINITY_DN18575_c0_g2_i1_14	J	COG0017	asparaginyl-tRNA synthetase
TRINITY_DN27339_c4_g1_i3_7	J	COG0092	Binds the lower part of the 30S subunit head. Binds mRNA in the 70S ribosome, positioning it for translation (By similarity)
TRINITY_DN18312_c0_g1_i4_18	S	COG3491	2OGFe(II) oxygenase
TRINITY_DN27314_c0_g1_i1_14	L	COG2801	Retrotransposon protein
TRINITY_DN20111_c1_g1_i4_11	S	ENOG410XSF2	inositol 1,3,4,5,6-pentakisphosphate 2-kinase
TRINITY_DN26616_c0_g1_i1_12	O	COG4826	serine-type endopeptidase inhibitor activity
TRINITY_DN23972_c1_g2_i1_17	T	ENOG410XPGP	Casein Kinase
TRINITY_DN22507_c1_g7_i1_13	G	COG2723	beta-glucosidase
TRINITY_DN9424_c0_g1_i4_3	S	ENOG410ZK3M	NA
TRINITY_DN28421_c0_g1_i1_18	S	ENOG4112195	Thylakoid membrane phosphoprotein 14 kDa
TRINITY_DN14285_c0_g2_i2_11	O	ENOG410XNT2	solute carrier family 25 (mitochondrial iron transporter), member
TRINITY_DN20026_c6_g1_i1_10	K	ENOG410YHTE	Myb-like DNA-binding domain
TRINITY_DN25888_c0_g1_i5_15	V	COG0842	(ABC) transporter
TRINITY_DN23987_c0_g1_i5_16	T	ENOG410XPAX	PRP4 pre-mRNA processing factor 4 homolog B (yeast)
TRINITY_DN20771_c0_g1_i8_11	I	COG4281	Acyl-CoA binding domain containing
TRINITY_DN25264_c0_g3_i3_7	T	COG0745	regulatoR
TRINITY_DN19274_c0_g1_i4_16	S	ENOG410YFDW	ureide permease
TRINITY_DN20790_c4_g2_i5_9	J	COG1236	cleavage and polyadenylation
TRINITY_DN24838_c0_g7_i3_6	K	ENOG410Y5NG	Mediator of RNA polymerase II transcription subunit
TRINITY_DN22487_c1_g3_i1_12	Q	COG2124	Cytochrome p450
TRINITY_DN13609_c0_g1_i1_1	E	COG3104	transporter
TRINITY_DN23279_c0_g1_i5_3	O	COG5272	ubiquitin
TRINITY_DN8078_c0_g1_i1_16	S	ENOG410YR55	NA
TRINITY_DN26473_c0_g3_i2_3	G	ENOG410YC2H	endo-glucanase
TRINITY_DN24758_c0_g1_i1_8	I	COG1398	desaturase
TRINITY_DN20515_c1_g1_i1_11	H	COG0499	May play a key role in the regulation of the intracellular concentration of adenosylhomocysteine (By similarity)
TRINITY_DN23947_c2_g2_i1_3	S	ENOG41116V7	PMEI
TRINITY_DN21408_c0_g1_i5_7	G	COG0158	D-fructose-1,6-bisphosphate 1-phosphohydrolase class 1
TRINITY_DN24755_c2_g4_i5_5	E	ENOG410XQCE	dihydrodipicolinate reductase
TRINITY_DN15508_c1_g1_i3_9	S	ENOG410XQQK	alveolar soft part sarcoma chromosome region, candidate 1
TRINITY_DN22044_c0_g2_i1_10	S	ENOG410XPQ7	hydroxycinnamoyl-Coenzyme A shikimate quinate hydroxycinnamoyltransferase-like
TRINITY_DN23941_c0_g2_i17_14	S	ENOG410XSWW	Chromosome 10 open reading frame 137
TRINITY_DN15309_c0_g1_i1_3	M	COG4775	Gram-negative-bacterium-type cell outer membrane assembly
TRINITY_DN21231_c0_g1_i3_8	Q	COG2124	Cytochrome p450
TRINITY_DN26737_c1_g4_i1_3	Z	COG5059	Kinesin family member
TRINITY_DN25879_c0_g1_i2_11	O	ENOG410XNV7	aspartic
TRINITY_DN21517_c0_g1_i2_12	Z	ENOG4111IYP	IQ-domain
TRINITY_DN22115_c0_g2_i6_18	I	ENOG410XQVB	DiacylGlycerol Kinase
TRINITY_DN21659_c1_g1_i3_2	S	ENOG4110M13	Lipase 3 N-terminal region
TRINITY_DN16336_c0_g2_i4_6	I	ENOG410YKKM	Phospholipase A2
TRINITY_DN22752_c0_g1_i6_11	S	ENOG41110A4	tobamovirus multiplication
TRINITY_DN21447_c0_g2_i8_5	I	ENOG410YKKM	Phospholipase A2
TRINITY_DN24691_c0_g2_i6_6	S	ENOG410ZXKI	Complex 1 protein (LYR family)
TRINITY_DN15381_c0_g1_i7_18	J	ENOG41121MX	(ribosomal) protein
TRINITY_DN18040_c0_g1_i3_12	S	ENOG410XY0C	NA
TRINITY_DN10331_c0_g2_i2_9	O	ENOG4111G4B	Ataxin 3
TRINITY_DN21817_c0_g1_i1_7	S	ENOG4110S7Q	NA
TRINITY_DN21842_c2_g1_i7_10	S	ENOG410XUE8	alpha-glucan water dikinase
TRINITY_DN23737_c0_g1_i1_4	S	ENOG410YGJ3	DNA-binding bromodomain-containing protein
TRINITY_DN14529_c0_g1_i3_9	S	ENOG4111PNI	NA
TRINITY_DN32075_c0_g1_i1_15	S	ENOG410Z1UH	transposon protein
TRINITY_DN13990_c0_g1_i3_7	C	COG1064	alcohol dehydrogenase
TRINITY_DN24850_c1_g1_i2_14	S	COG4886	leucine Rich Repeat
TRINITY_DN25309_c0_g1_i4_7	O	COG0464	Aaa atpase
TRINITY_DN26774_c2_g1_i3_3	S	ENOG4111FD0	DUF246 domain-containing protein At1g04910-like
TRINITY_DN13681_c0_g1_i4_12	L	COG0494	Nudix hydrolase
TRINITY_DN18901_c0_g1_i4_3	J	COG0144	nOP2 Sun
TRINITY_DN926_c0_g1_i1_17	S	COG3491	2OGFe(II) oxygenase
TRINITY_DN25418_c0_g5_i2_15	S	ENOG410Y9QY	zinc finger, C3HC4 type domain containing protein, expressed
TRINITY_DN19390_c0_g1_i6_1	S	ENOG410ZJIT	nac domain
TRINITY_DN13938_c0_g1_i3_12	U	ENOG410XZT8	Two pore segment channel 1
TRINITY_DN25796_c0_g1_i6_11	S	ENOG410YC1K	Colon cancer-associated protein Mic1-like
TRINITY_DN25358_c0_g1_i1_7	T	ENOG410XNY0	Mitogen-activated protein kinase
TRINITY_DN21654_c2_g1_i2_14	K	ENOG410YEX5	auxin-responsive protein
TRINITY_DN24663_c1_g5_i1_11	S	ENOG4111MK6	Retrotransposon protein
TRINITY_DN11363_c0_g2_i1_7	G	COG2723	beta-glucosidase
TRINITY_DN18338_c0_g1_i8_16	S	COG5594	transmembrane protein 63C
TRINITY_DN12251_c0_g1_i1_12	O	ENOG4111G37	SUMO sentrin specific peptidase family member 8
TRINITY_DN25626_c2_g9_i3_7	S	ENOG4111MK6	Retrotransposon protein
TRINITY_DN18841_c0_g1_i5_3	S	COG0432	Secondary thiamine-phosphate synthase enzyme
TRINITY_DN27741_c0_g1_i1_4	O	COG0526	Thioredoxin
TRINITY_DN22366_c1_g1_i1_5	I	ENOG410YBBE	glycerol-3-phosphate acyltransferase
TRINITY_DN15143_c0_g2_i1_1	T	COG0515	Serine Threonine protein kinase
TRINITY_DN13678_c0_g1_i1_6	L	COG2801	Retrotransposon protein
TRINITY_DN309_c0_g1_i1_12	S	ENOG410XQQV	glutamate receptor
TRINITY_DN13574_c0_g1_i1_18	O	COG5201	ubiquitin-dependent protein catabolic process
TRINITY_DN4644_c0_g1_i1_5	E	ENOG4111NF0	as a sensor for the physiological iron status within the plant, and or might be involved in the transport of iron
TRINITY_DN23250_c0_g1_i1_12	S	COG4886	leucine Rich Repeat
TRINITY_DN20756_c0_g1_i6_13	P	COG3703	cation transport
TRINITY_DN20940_c0_g1_i2_16	S	ENOG410ZG88	homeobox-leucine zipper protein
TRINITY_DN19282_c0_g1_i6_6	S	ENOG410XSF2	inositol 1,3,4,5,6-pentakisphosphate 2-kinase
TRINITY_DN25070_c0_g1_i6_3	K	ENOG410YECH	auxin response factor
TRINITY_DN24736_c1_g7_i1_7	S	ENOG410Z8JH	Methyltransferase like 22
TRINITY_DN28082_c0_g1_i1_4	S	ENOG4110CNM	Reverse transcriptase (RNA-dependent DNA polymerase)
TRINITY_DN8801_c0_g1_i1_6	S	ENOG4111879	NA
TRINITY_DN25664_c0_g2_i1_11	S	ENOG410ZT99	Pfam:hATC
TRINITY_DN12270_c0_g1_i1_10	K	ENOG410XT7C	NA
TRINITY_DN23867_c1_g3_i1_7	L	COG2801	Retrotransposon protein
TRINITY_DN19827_c0_g1_i1_8	F	COG0284	Catalyzes the decarboxylation of orotidine 5'- monophosphate (OMP) to uridine 5'-monophosphate (UMP) (By similarity)
TRINITY_DN21645_c0_g1_i1_18	T	ENOG410XPAX	PRP4 pre-mRNA processing factor 4 homolog B (yeast)
TRINITY_DN20839_c1_g1_i5_16	S	ENOG410XPXJ	adenylyl cyclase-associated protein
TRINITY_DN12743_c0_g1_i1_1	S	ENOG4111G6N	expressed protein
TRINITY_DN23696_c3_g1_i3_8	S	ENOG410YVTQ	CONTAINS InterPro DOMAIN s Cyclin-like F-box (InterPro IPR001810), F-box associated (InterPro IPR006527), F-box associated type 1 (InterPro IPR017451)
TRINITY_DN22705_c1_g1_i16_1	K	COG0085	DNA-dependent RNA polymerase catalyzes the transcription of DNA into RNA using the four ribonucleoside triphosphates as substrates (By similarity)
TRINITY_DN17346_c0_g1_i1_7	S	COG0666	Ankyrin Repeat
TRINITY_DN21537_c0_g1_i1_16	I	COG0204	Acyltransferase
TRINITY_DN25089_c0_g1_i1_8	S	ENOG410ZY0C	BRIGHT
TRINITY_DN7738_c0_g1_i1_2	S	ENOG411173Q	Avr9 Cf-9 rapidly elicited protein 65
TRINITY_DN23882_c2_g1_i2_3	L	COG2801	Retrotransposon protein
TRINITY_DN25006_c1_g1_i2_13	S	COG5141	phd finger
TRINITY_DN7825_c0_g1_i1_7	S	ENOG411155Q	Invertase pectin methylesterase inhibitor
TRINITY_DN24686_c0_g1_i1_10	T	COG0631	Phosphatase
TRINITY_DN14869_c0_g1_i1_5	S	ENOG410Z61K	Ubiquitin-binding WIYLD domain
TRINITY_DN13068_c0_g1_i1_15	S	ENOG410Z7Z7	Pentatricopeptide repeat-containing protein
TRINITY_DN17336_c0_g1_i1_14	S	ENOG410Z7Z7	Pentatricopeptide repeat-containing protein
TRINITY_DN9917_c0_g1_i1_16	D	COG5124	meiotic nuclear divisions 1 homolog (S. cerevisiae)
TRINITY_DN11220_c0_g2_i1_18	L	COG0847	DNA polymerase iii
TRINITY_DN31300_c0_g1_i1_11	L	COG0847	DNA polymerase iii
TRINITY_DN24735_c1_g3_i1_15	S	ENOG4112BUJ	CHD5-like protein
TRINITY_DN10504_c0_g1_i1_14	L	COG2801	Retrotransposon protein
TRINITY_DN16147_c0_g2_i2_16	U	COG5143	Vesicle-associated membrane protein
TRINITY_DN16554_c0_g1_i1_12	S	ENOG410ZBAM	Anthocyanin 5-aromatic
TRINITY_DN18884_c0_g1_i3_5	O	ENOG410XNV7	aspartic
TRINITY_DN400_c0_g1_i1_17	S	COG5141	phd finger
TRINITY_DN12457_c0_g1_i1_18	S	COG1266	caax amino terminal protease family protein
TRINITY_DN19736_c0_g1_i1_2	S	ENOG410ZRF1	Solute carrier family 25
TRINITY_DN24658_c0_g1_i7_2	S	ENOG41127HC	RNA recognition motif containing protein
TRINITY_DN25740_c0_g1_i8_15	G	ENOG410XNQK	Transporter
TRINITY_DN25739_c0_g2_i1_4	S	ENOG410Y65V	Retrotransposon protein
TRINITY_DN24329_c0_g2_i3_7	S	ENOG410ZJHJ	RPR
TRINITY_DN24331_c1_g3_i2_17	K	COG1813	Factor 1
TRINITY_DN25289_c5_g1_i3_3	S	ENOG4111JVZ	plastid-lipid-associated protein 7
TRINITY_DN24652_c1_g1_i1_16	S	COG4122	O-methyltransferase
TRINITY_DN20122_c0_g2_i1_14	J	COG0048	Interacts with and stabilizes bases of the 16S rRNA that are involved in tRNA selection in the A site and with the mRNA backbone. Located at the interface of the 30S and 50S subunits, it traverses the body of the 30S subunit contacting proteins on the other side and probably holding the rRNA structure together. The combined cluster of proteins S8, S12 and S17 appears to hold together the shoulder…
TRINITY_DN17354_c0_g1_i2_4	S	COG0655	Nadph-dependent fmn reductase
TRINITY_DN11443_c0_g1_i1_17	S	ENOG410Y80M	Domain of unknown function (DUF3598)
TRINITY_DN17904_c0_g1_i2_6	M	COG1215	Glycosyl transferase, family 2
TRINITY_DN24200_c0_g1_i2_7	S	COG2940	Histone-lysine N-methyltransferase
TRINITY_DN24444_c0_g1_i9_15	K	ENOG4111DVK	WUSCHEL-related homeobox 1-like
TRINITY_DN19918_c0_g1_i2_15	J	COG0180	tryptophanyltRNA synthetase
TRINITY_DN18643_c0_g1_i2_3	S	COG0457	repeat-containing protein
TRINITY_DN23939_c0_g2_i12_4	J	ENOG410XP07	eukaryotic translation initiation factor 2c
TRINITY_DN1106_c0_g1_i1_16	O	ENOG410Y8GW	Ubiquitin-protein ligase
TRINITY_DN18712_c0_g2_i2_3	O	COG0638	The proteasome is a multicatalytic proteinase complex which is characterized by its ability to cleave peptides with Arg, Phe, Tyr, Leu, and Glu adjacent to the leaving group at neutral or slightly basic pH. The proteasome has an ATP-dependent proteolytic activity (By similarity)
TRINITY_DN23736_c0_g2_i4_5	G	ENOG410ZVN7	phosphate transporter
TRINITY_DN13878_c1_g1_i1_18	S	ENOG410Y9CQ	Tetraspanin family
TRINITY_DN25564_c1_g1_i2_7	S	COG2319	wd repeat
TRINITY_DN27089_c0_g1_i5_7	I	COG3239	linoleoyl-CoA desaturase activity
TRINITY_DN15547_c0_g1_i1_1	S	COG2928	conserved protein
TRINITY_DN25571_c1_g2_i1_11	U	COG5171	ran binding protein
TRINITY_DN14236_c0_g1_i3_10	S	ENOG4110MDM	NA
TRINITY_DN2685_c0_g1_i1_3	S	ENOG4111MK6	Retrotransposon protein
TRINITY_DN22433_c0_g1_i1_11	S	ENOG4110X8D	Kelch repeat-containing F-box family protein
TRINITY_DN23781_c0_g1_i1_4	S	COG1819	Transferase
TRINITY_DN7679_c0_g1_i3_6	U	COG5167	vacuolar import and degradation protein
TRINITY_DN24508_c0_g2_i1_2	S	ENOG410XTJ5	RNA binding motif protein
TRINITY_DN22960_c4_g2_i1_15	S	COG5141	phd finger
TRINITY_DN25335_c0_g1_i1_7	O	COG5272	ubiquitin
TRINITY_DN24678_c0_g1_i13_1	S	ENOG410XQHS	Polyamine oxidase
TRINITY_DN25140_c0_g8_i1_2	J	COG5192	Ribosome biogenesis protein bms1
TRINITY_DN22417_c0_g2_i1_17	S	ENOG410Z7Z7	Pentatricopeptide repeat-containing protein
TRINITY_DN22101_c0_g1_i3_11	S	ENOG410YFH2	Reticulon-like protein
TRINITY_DN26432_c0_g1_i3_3	S	ENOG4111F63	Chloroplast unusual positioning
TRINITY_DN20229_c0_g9_i2_5	O	COG5116	26s proteasome
TRINITY_DN20785_c0_g1_i7_8	O	COG0484	ATP binding to DnaK triggers the release of the substrate protein, thus completing the reaction cycle. Several rounds of ATP-dependent interactions between DnaJ, DnaK and GrpE are required for fully efficient folding. Also involved, together with DnaK and GrpE, in the DNA replication of plasmids through activation of initiation proteins (By similarity)
TRINITY_DN22409_c0_g1_i1_18	G	ENOG410XNQK	Transporter
TRINITY_DN19083_c0_g1_i2_6	S	ENOG4110X8D	Kelch repeat-containing F-box family protein
TRINITY_DN22954_c2_g3_i1_2	S	COG0666	Ankyrin Repeat
TRINITY_DN17066_c0_g1_i1_8	S	ENOG410XPHI	SDA1 domain containing 1
TRINITY_DN19551_c0_g1_i2_15	S	COG1028	Dehydrogenase reductase
TRINITY_DN24325_c2_g4_i2_2	S	ENOG4111Z2Y	NA
TRINITY_DN21270_c0_g1_i3_1	S	ENOG410YDMG	zinc finger CCCH domain-containing protein
TRINITY_DN14906_c0_g1_i3_9	S	ENOG4111VHH	expressed protein
TRINITY_DN15267_c0_g2_i1_6	S	ENOG410XPJ4	serine threonine kinase receptor associated protein
TRINITY_DN22405_c0_g2_i1_1	S	ENOG410Z4BH	Arabinogalactan peptide
TRINITY_DN20708_c2_g2_i4_15	S	ENOG4111US0	Domain of unknown function (DUF1995)
TRINITY_DN24089_c0_g4_i5_17	O	ENOG4111FTR	AhpC/TSA family
TRINITY_DN12609_c0_g1_i2_12	S	ENOG410XTJA	DEK oncogene
TRINITY_DN25083_c0_g1_i1_16	S	ENOG410YM32	glycine-rich protein oleosin
TRINITY_DN25817_c0_g1_i9_2	K	ENOG410XQMQ	rna polymerase
TRINITY_DN32078_c0_g1_i1_15	S	ENOG4111MK6	Retrotransposon protein
TRINITY_DN12458_c0_g1_i1_12	K	ENOG410YJV7	Transcription factor
TRINITY_DN24711_c0_g1_i4_7	S	ENOG410ZDTK	NA
TRINITY_DN4948_c0_g1_i1_15	Z	COG5022	myosin heavy chain
TRINITY_DN29317_c0_g1_i1_17	L	COG2801	Retrotransposon protein
TRINITY_DN25872_c0_g1_i1_16	L	COG0507	exodeoxyribonuclease v alpha
TRINITY_DN15825_c0_g1_i2_18	S	COG0561	,hydrolase
TRINITY_DN23940_c0_g1_i1_16	C	COG0277	FAD linked oxidase domain protein
TRINITY_DN11954_c0_g1_i1_15	S	ENOG4111VJ1	Yippee-like
TRINITY_DN24896_c0_g2_i1_5	S	ENOG4111T8J	transposon protein
TRINITY_DN22777_c0_g1_i5_7	K	ENOG41116VE	Transcription factor
TRINITY_DN23411_c1_g2_i7_8	U	ENOG410XPSE	Potassium voltage-gated channel, subfamily H (Eag-related), member
TRINITY_DN6281_c0_g1_i3_10	S	ENOG4110J6A	Chlorophyll a-b binding protein
TRINITY_DN23408_c0_g2_i12_9	S	ENOG410XPTW	microtubule binding
TRINITY_DN6068_c0_g1_i1_3	S	ENOG410XR7D	NatA auxiliary subunit
TRINITY_DN21005_c3_g1_i5_18	S	COG1409	Hydrolyzes cAMP to 5'-AMP. Plays an important regulatory role in modulating the intracellular concentration of cAMP, thereby influencing cAMP-dependent processes (By similarity)
TRINITY_DN22131_c0_g3_i1_5	S	ENOG410ZI6D	NA
TRINITY_DN14264_c0_g1_i1_11	O	COG0265	Serine protease
TRINITY_DN21694_c0_g8_i1_11	S	ENOG410Y65V	Retrotransposon protein
TRINITY_DN24819_c4_g2_i1_5	S	ENOG410Y65V	Retrotransposon protein
TRINITY_DN22674_c0_g1_i4_1	K	COG5624	TAF12 RNA polymerase II, TATA box binding protein (TBP)-associated factor
TRINITY_DN21982_c0_g1_i1_13	Q	COG2124	Cytochrome p450
TRINITY_DN18227_c0_g1_i1_16	P	COG0428	zinc transporter
TRINITY_DN30554_c0_g1_i1_15	S	ENOG410Y2TA	e3 ubiquitin-protein ligase
TRINITY_DN22905_c2_g3_i1_9	S	COG0385	bile acid
TRINITY_DN24027_c1_g1_i13_15	S	COG4886	leucine Rich Repeat
TRINITY_DN20424_c0_g1_i3_18	S	ENOG4111J7F	NADH dehydrogenase (ubiquinone) complex I, assembly factor 3
TRINITY_DN25247_c0_g1_i6_7	J	COG0185	Protein S19 forms a complex with S13 that binds strongly to the 16S ribosomal RNA (By similarity)
TRINITY_DN20139_c2_g1_i1_18	S	COG2319	wd repeat
TRINITY_DN22603_c2_g2_i5_14	S	ENOG410Y3Q0	CRAL TRIO domain protein
TRINITY_DN21010_c0_g1_i5_7	S	COG0666	Ankyrin Repeat
TRINITY_DN24469_c0_g1_i10_8	S	COG4886	leucine Rich Repeat
TRINITY_DN16202_c0_g1_i1_4	S	ENOG410Y5UH	protein FAR1-RELATED SEQUENCE
TRINITY_DN24122_c0_g1_i3_6	S	ENOG410YN4N	Plant lipoxygenase may be involved in a number of diverse aspects of plant physiology including growth and development, pest resistance, and senescence or responses to wounding (By similarity)
TRINITY_DN24363_c1_g1_i2_17	G	COG2723	beta-glucosidase
TRINITY_DN26153_c0_g1_i1_18	S	ENOG4111DHX	auxin-responsive protein
TRINITY_DN18526_c0_g2_i9_11	K	ENOG410YEGW	Transcription factor
TRINITY_DN22465_c1_g4_i3_3	L	COG2801	Retrotransposon protein
TRINITY_DN25259_c0_g1_i1_3	J	COG0482	Catalyzes the 2-thiolation of uridine at the wobble position (U34) of tRNA, leading to the formation of s(2)U34 (By similarity)
TRINITY_DN26384_c0_g3_i4_7	U	ENOG4111F6Y	vacuolar protein sorting 25 homolog (S. cerevisiae)
TRINITY_DN19748_c0_g1_i5_17	Q	COG2132	Multicopper oxidase
TRINITY_DN30571_c0_g1_i1_11	S	ENOG410ZA13	VQ motif-containing protein
TRINITY_DN30706_c0_g1_i1_4	G	ENOG4110KIK	inositol-tetrakisphosphate 1-kinase
TRINITY_DN20348_c3_g2_i1_12	T	COG0515	Serine Threonine protein kinase
TRINITY_DN13187_c0_g1_i2_12	S	ENOG410XP1S	solute carrier family 35 member
TRINITY_DN14577_c0_g1_i2_16	U	COG5120	golgi transport
TRINITY_DN23221_c0_g1_i13_9	F	COG0194	Essential for recycling GMP and indirectly, cGMP (By similarity)
TRINITY_DN24076_c0_g1_i6_7	G	COG2723	beta-glucosidase
TRINITY_DN24191_c0_g1_i13_17	I	COG0558	cdp-diacylglycerol-glycerol-3-phosphate 3-phosphatidyltransferase
TRINITY_DN25823_c0_g1_i1_10	L	COG2801	Retrotransposon protein
TRINITY_DN25728_c1_g1_i9_15	S	ENOG410ZKCS	UPF0481 protein
TRINITY_DN10252_c0_g1_i1_11	S	ENOG410Y65V	Retrotransposon protein
TRINITY_DN12837_c0_g1_i1_6	S	ENOG410Z7Z7	Pentatricopeptide repeat-containing protein
TRINITY_DN21504_c2_g1_i2_18	U	ENOG410XSJN	secretory carrier membrane protein
TRINITY_DN23163_c0_g3_i1_9	S	ENOG410XRI4	programmed cell death
TRINITY_DN16526_c0_g1_i2_5	S	ENOG410XRTN	U-box domain-containing protein
TRINITY_DN16295_c0_g1_i2_9	S	ENOG410YG8Q	GDSL esterase lipase
TRINITY_DN9523_c0_g1_i1_15	S	ENOG4111MK6	Retrotransposon protein
TRINITY_DN24889_c2_g3_i1_13	S	ENOG410XWZ9	cell adhesion
TRINITY_DN24004_c0_g2_i6_13	E	COG3104	transporter
TRINITY_DN20729_c0_g1_i10_5	I	ENOG410Y5VH	3-ketoacyl-coa synthase
TRINITY_DN26929_c0_g2_i6_7	T	COG0515	Serine Threonine protein kinase
TRINITY_DN20047_c0_g1_i3_16	U	COG5070	Solute carrier family 35
TRINITY_DN16952_c0_g1_i4_6	J	COG0539	thus facilitating recognition of the initiation point. It is needed to translate mRNA with a short Shine-Dalgarno (SD) purine-rich sequence (By similarity)
TRINITY_DN24326_c1_g1_i2_17	S	ENOG4111MK6	Retrotransposon protein
TRINITY_DN23611_c0_g1_i6_4	E	COG0174	glutamine synthetase
TRINITY_DN24725_c0_g2_i4_1	L	COG1111	helicase
TRINITY_DN18076_c0_g1_i2_14	S	ENOG41121HN	Peptidase inhibitor I9
TRINITY_DN14936_c0_g1_i1_7	Q	COG1127	lipid transport
TRINITY_DN21128_c0_g1_i2_13	S	COG1028	Dehydrogenase reductase
TRINITY_DN24781_c1_g1_i9_6	S	COG1524	type i phosphodiesterase nucleotide pyrophosphatase
TRINITY_DN22519_c0_g1_i1_6	E	COG2303	oxidoreductase
TRINITY_DN23067_c2_g6_i2_11	S	ENOG410YJI0	(GPI)-anchored protein
TRINITY_DN22450_c0_g3_i2_2	T	COG0515	Serine Threonine protein kinase
TRINITY_DN14628_c0_g1_i3_5	S	ENOG410XR87	Translin
TRINITY_DN23269_c0_g3_i1_7	G	ENOG410XNQK	Transporter
TRINITY_DN26123_c0_g1_i2_3	C	COG0543	cytochrome-b5 reductase activity, acting on NAD(P)H
TRINITY_DN20812_c0_g1_i2_10	S	COG1412	small subunit (SSU) processome component, homolog
TRINITY_DN25697_c2_g1_i1_11	S	ENOG410XQ1Y	zinc finger
TRINITY_DN23709_c0_g1_i2_15	O	COG5021	ubiquitin protein ligase
TRINITY_DN24995_c2_g2_i2_6	S	ENOG410YWGR	NA
TRINITY_DN24215_c0_g1_i2_2	S	ENOG4111EDW	NA
TRINITY_DN16497_c0_g1_i1_2	S	ENOG410YKQK	grancalcin, EF-hand calcium binding protein
TRINITY_DN23587_c1_g1_i5_1	S	ENOG410YBST	Mariner sub-class
TRINITY_DN24870_c0_g1_i5_6	T	ENOG410ZNK7	Somatic embryogenesis receptor kinase
TRINITY_DN23739_c0_g1_i1_8	I	ENOG410YB77	digalactosyldiacylglycerol synthase 2
TRINITY_DN23606_c0_g1_i1_5	U	ENOG410XNZY	NADPH Oxidase
TRINITY_DN20223_c0_g5_i4_12	K	ENOG4111IMA	Transcription factor
TRINITY_DN17304_c0_g1_i2_12	S	ENOG410YJ94	Pollen Ole e 1 allergen and extensin
TRINITY_DN14782_c0_g1_i1_17	S	COG3240	GDSL esterase lipase
TRINITY_DN26014_c0_g1_i2_3	S	ENOG410XTFH	Exostosin
TRINITY_DN23681_c1_g1_i4_7	S	ENOG410ZFSG	F-box protein
TRINITY_DN24064_c5_g1_i5_7	G	ENOG410ZVDQ	SV2 related protein homolog
TRINITY_DN23599_c0_g2_i1_15	Q	COG2124	Cytochrome p450
TRINITY_DN23414_c0_g3_i2_6	S	ENOG4111BYZ	expressed protein
TRINITY_DN1675_c0_g1_i1_13	S	ENOG410YZRT	Metallothioneins have a high content of cysteine residues that bind various heavy metals
TRINITY_DN8401_c0_g1_i1_7	L	COG2801	Retrotransposon protein
TRINITY_DN32679_c0_g1_i1_3	K	ENOG41128X0	calmodulin-binding transcription activator
TRINITY_DN21461_c0_g1_i6_12	G	ENOG4111GPA	chitinase
TRINITY_DN25768_c2_g1_i7_11	S	ENOG410XTAA	lysine (K)-specific demethylase
TRINITY_DN23143_c1_g6_i1_18	U	ENOG410XPK2	Transportin
TRINITY_DN21973_c0_g3_i2_2	S	COG0398	Snare associated golgi protein
TRINITY_DN20196_c0_g1_i4_2	E	COG0506	Proline dehydrogenase
TRINITY_DN30225_c0_g1_i1_15	J	COG4830	Ribosomal protein
TRINITY_DN10717_c0_g1_i1_3	S	ENOG410Z7Z7	Pentatricopeptide repeat-containing protein
TRINITY_DN22079_c0_g1_i10_4	S	ENOG4110HDW	RWP-RK domain-containing protein
TRINITY_DN11976_c0_g1_i1_11	S	ENOG411253T	Protein of unknown function (DUF3082)
TRINITY_DN3900_c0_g1_i1_13	S	ENOG411046V	NA
TRINITY_DN24084_c0_g1_i5_5	J	COG5053	eukaryotic translation initiation factor
TRINITY_DN27314_c0_g1_i8_3	S	COG5644	Small nucleolar
TRINITY_DN19473_c0_g5_i1_17	S	ENOG410Y3K5	long-chain-alcohol O-fatty-acyltransferase
TRINITY_DN23301_c0_g1_i40_18	J	ENOG4111FUV	processing of precursor 4, ribonuclease P MRP subunit (S. cerevisiae)
TRINITY_DN26100_c0_g1_i1_13	S	ENOG4111CXW	NA
TRINITY_DN17428_c0_g2_i1_12	S	ENOG4111J5B	NA
TRINITY_DN24288_c1_g2_i9_17	S	ENOG410ZQFK	NA
TRINITY_DN19457_c0_g1_i2_13	H	COG5146	PaNtothenate Kinase
TRINITY_DN27453_c0_g1_i1_17	S	ENOG410ZQM8	NA
TRINITY_DN15532_c0_g1_i5_6	K	COG5068	Transcription factor
TRINITY_DN25213_c1_g1_i1_7	J	COG0539	thus facilitating recognition of the initiation point. It is needed to translate mRNA with a short Shine-Dalgarno (SD) purine-rich sequence (By similarity)
TRINITY_DN763_c0_g1_i1_10	S	ENOG410ZJZ7	Family of unknown function (DUF716)
TRINITY_DN14609_c0_g1_i1_12	J	COG5051	60S ribosomal protein l36
TRINITY_DN9463_c0_g1_i1_12	K	COG5147	Myblike DNAbinding domain containing protein
TRINITY_DN2900_c0_g1_i1_15	S	ENOG410Z7Z7	Pentatricopeptide repeat-containing protein
TRINITY_DN19214_c0_g1_i15_3	J	ENOG410XP07	eukaryotic translation initiation factor 2c
TRINITY_DN20899_c0_g2_i6_11	S	ENOG410XNR5	Zinc finger, C3HC4 type (RING finger)
TRINITY_DN22709_c1_g2_i3_13	J	COG0242	Removes the formyl group from the N-terminal Met of newly synthesized proteins. Requires at least a dipeptide for an efficient rate of reaction. N-terminal L-methionine is a prerequisite for activity but the enzyme has broad specificity at other positions (By similarity)
TRINITY_DN16620_c0_g1_i2_6	J	COG2007	40S ribosomal protein S8
TRINITY_DN24045_c0_g2_i4_17	L	COG1112	Helicase
TRINITY_DN23135_c0_g5_i1_8	S	ENOG410YDCZ	Protein of unknown function (DUF1475)
TRINITY_DN17583_c0_g1_i4_12	S	ENOG410ZAC3	expressed protein
TRINITY_DN11520_c0_g1_i1_2	P	COG0003	ATPase required for the post-translational delivery of tail-anchored (TA) proteins to the endoplasmic reticulum. Recognizes and selectively binds the transmembrane domain of TA proteins in the cytosol. This complex then targets to the endoplasmic reticulum by membrane-bound receptors, where the tail- anchored protein is released for insertion. This process is regulated by ATP binding and hydrolys…
TRINITY_DN20622_c0_g2_i1_10	V	COG0842	(ABC) transporter
TRINITY_DN21486_c1_g1_i4_13	U	ENOG410XNSX	beta receptor associated protein 1
TRINITY_DN21012_c0_g1_i3_3	T	ENOG410XPGP	Casein Kinase
TRINITY_DN21788_c0_g3_i1_5	S	ENOG4111F0S	inactive receptor kinase
TRINITY_DN23259_c4_g1_i4_14	S	ENOG4111I9Z	RAN guanine nucleotide release factor
TRINITY_DN23937_c1_g1_i2_4	S	ENOG4111603	Potato inhibitor I family
TRINITY_DN19720_c0_g1_i4_4	T	COG0515	Serine Threonine protein kinase
TRINITY_DN22367_c1_g1_i7_3	S	ENOG410YEUN	plant-specific domain TIGR01589 family protein
TRINITY_DN25454_c1_g3_i10_15	S	COG1028	Dehydrogenase reductase
TRINITY_DN15926_c0_g1_i3_10	E	COG0421	Catalyzes the production of spermidine from putrescine and decarboxylated S-adenosylmethionine (dcSAM), which serves as an aminopropyl donor (By similarity)
TRINITY_DN18808_c0_g1_i3_2	S	ENOG410YE8S	expressed protein
TRINITY_DN23810_c4_g1_i9_1	S	COG3568	Endonuclease/Exonuclease/phosphatase family
TRINITY_DN22040_c0_g4_i1_16	T	COG0515	Serine Threonine protein kinase
TRINITY_DN4187_c0_g1_i1_1	S	ENOG41119N1	lob domain-containing protein
TRINITY_DN21545_c0_g2_i6_12	T	COG0515	Serine Threonine protein kinase
TRINITY_DN21314_c0_g2_i1_7	K	ENOG410YKP9	Squamosa promoter-binding-like protein
TRINITY_DN9661_c0_g1_i1_9	S	COG2947	Thymocyte nuclear protein
TRINITY_DN13122_c0_g1_i4_11	F	COG0462	Phosphoribosyl pyrophosphate synthase
TRINITY_DN15022_c0_g1_i4_10	J	COG5099	pumilio homolog
TRINITY_DN5683_c0_g1_i1_15	L	COG2818	DNA-3-methyladenine glycosylase activity
TRINITY_DN20721_c0_g1_i9_11	S	ENOG410XP7K	serine incorporator
TRINITY_DN13324_c0_g1_i2_15	T	COG0515	Serine Threonine protein kinase
TRINITY_DN25663_c0_g1_i8_8	S	COG1409	Hydrolyzes cAMP to 5'-AMP. Plays an important regulatory role in modulating the intracellular concentration of cAMP, thereby influencing cAMP-dependent processes (By similarity)
TRINITY_DN15849_c0_g1_i2_17	S	ENOG410YGDD	protein DEHYDRATION-INDUCED 19 homolog
TRINITY_DN24323_c0_g2_i5_2	S	ENOG410Z2HM	F-box Kelch-repeat protein
TRINITY_DN19927_c0_g1_i3_13	I	ENOG410XNP1	Dehydrogenase
TRINITY_DN19333_c0_g1_i1_10	S	ENOG410YN4N	Plant lipoxygenase may be involved in a number of diverse aspects of plant physiology including growth and development, pest resistance, and senescence or responses to wounding (By similarity)
TRINITY_DN25902_c0_g1_i1_3	S	ENOG410ZKXJ	math domain-containing protein
TRINITY_DN19680_c1_g1_i9_12	S	ENOG41110WY	Chlorophyll A-B binding protein
TRINITY_DN22963_c0_g5_i1_9	G	COG1523	Glycogen debranching enzyme
TRINITY_DN26269_c0_g1_i6_7	U	COG5043	Vacuolar Protein
TRINITY_DN12503_c0_g1_i1_10	S	ENOG410Z7Z7	Pentatricopeptide repeat-containing protein
TRINITY_DN8576_c0_g1_i1_18	I	COG3239	linoleoyl-CoA desaturase activity
TRINITY_DN18931_c0_g1_i1_3	S	ENOG410Z7Z7	Pentatricopeptide repeat-containing protein
TRINITY_DN18806_c0_g1_i1_2	S	ENOG410YDUV	Whole genome shotgun sequence of line PN40024, scaffold_274.assembly12x (Fragment)
TRINITY_DN27707_c0_g1_i1_18	S	ENOG410YH1N	PAR1 protein
TRINITY_DN18162_c0_g1_i1_14	S	ENOG410XP1I	galactolipase activity
TRINITY_DN12867_c0_g1_i2_3	S	ENOG4111QHX	NA
TRINITY_DN20332_c0_g1_i4_7	S	ENOG41121WI	zinc finger
TRINITY_DN17858_c0_g1_i1_3	O	COG5539	otu domain-containing protein
TRINITY_DN15534_c0_g2_i1_10	S	COG1011	Hydrolase
TRINITY_DN6043_c0_g1_i1_1	M	COG3660	Nucleoside-diphosphate-sugar epimerase
TRINITY_DN22789_c1_g2_i14_12	V	COG1132	(ABC) transporter
TRINITY_DN26147_c5_g2_i3_4	S	COG4886	leucine Rich Repeat
TRINITY_DN19359_c0_g1_i1_1	S	ENOG410XS7T	o-methyltransferase
TRINITY_DN18865_c0_g1_i4_3	S	ENOG410Y43C	NA
TRINITY_DN23220_c0_g1_i1_3	S	ENOG410ZGHX	DUF246 domain-containing protein
TRINITY_DN6982_c0_g1_i1_11	G	COG2723	beta-glucosidase
TRINITY_DN23691_c0_g1_i1_3	S	ENOG410Y3P1	NA
TRINITY_DN19530_c1_g4_i3_1	S	ENOG410XP6V	Enhancer of mRNA decapping 4
TRINITY_DN10886_c0_g1_i1_6	DTZ	COG5126	Calcium-binding protein
TRINITY_DN20796_c1_g1_i3_17	T	COG0589	Universal stress protein
TRINITY_DN20665_c1_g1_i1_1	S	ENOG4111YFI	Acetyltransferase (GNAT) family
TRINITY_DN21654_c0_g1_i10_5	S	ENOG410XRFI	triglyceride lipase activity
TRINITY_DN28128_c0_g1_i1_10	J	COG0255	50s ribosomal protein l29
TRINITY_DN18362_c0_g1_i1_18	O	COG4133	once thought to export heme, this seems not to be the case, but its exact role is uncertain. Responsible for energy coupling to the transport system (By similarity)
TRINITY_DN8151_c0_g1_i1_7	S	ENOG4111WBQ	SDE2 telomere maintenance homolog (S. pombe)
TRINITY_DN12345_c0_g1_i2_18	S	COG3491	2OGFe(II) oxygenase
TRINITY_DN19664_c0_g1_i2_15	S	COG4886	leucine Rich Repeat
TRINITY_DN19725_c0_g1_i3_3	S	ENOG410Y2AP	At rich interactive domain
TRINITY_DN20519_c2_g5_i2_10	H	COG0142	synthase
TRINITY_DN1633_c0_g1_i1_3	S	ENOG410ZSG0	FBOX
TRINITY_DN12504_c0_g1_i1_13	S	ENOG41120TK	NA
TRINITY_DN23998_c0_g2_i6_13	U	COG5058	ceramide synthase
TRINITY_DN30052_c0_g1_i1_13	U	ENOG4111578	Membrane-spanning 4-domains, subfamily A, member 7
TRINITY_DN25046_c0_g1_i1_1	V	COG1132	(ABC) transporter
TRINITY_DN27262_c1_g1_i8_7	S	COG5084	zinc finger
TRINITY_DN18490_c0_g1_i1_10	U	ENOG410YAQ9	auxin efflux carrier component
TRINITY_DN25970_c2_g7_i1_7	E	COG0253	Catalyzes the stereoinversion of LL-2,6- diaminoheptanedioate (L,L-DAP) to meso-diaminoheptanedioate (meso- DAP), a precursor of L-lysine and an essential component of the bacterial peptidoglycan (By similarity)
TRINITY_DN17254_c0_g2_i1_14	S	ENOG410YP87	Auxin-induced protein
TRINITY_DN25174_c0_g1_i1_14	J	COG2157	ribosomal protein
TRINITY_DN16591_c0_g1_i1_1	S	ENOG410Y06W	Breast cancer 2, early onset
TRINITY_DN1819_c0_g1_i1_16	S	ENOG410ZBHP	dehydrin
TRINITY_DN21386_c0_g1_i2_1	U	ENOG410XPYK	Phospholipid-transporting atpase
TRINITY_DN22310_c2_g2_i3_2	M	COG0451	Nad-dependent epimerase dehydratase
TRINITY_DN20467_c0_g1_i6_12	S	ENOG4111Z2Y	NA
TRINITY_DN22719_c0_g1_i25_5	L	ENOG410XSEY	ATPdependent RNA helicase
TRINITY_DN28526_c0_g1_i1_8	S	ENOG410Z06C	Early nodulin-like protein
TRINITY_DN5393_c0_g1_i1_17	L	ENOG4111YC2	Tkp5 protein
TRINITY_DN21979_c0_g1_i9_12	I	COG1024	Enoyl-CoA hydratase
TRINITY_DN23817_c0_g6_i4_17	F	COG0418	Dihydroorotase
TRINITY_DN17388_c0_g1_i2_8	O	COG0071	response to heat
TRINITY_DN23210_c0_g1_i2_6	L	ENOG410XRAZ	atp-dependent rna helicase
TRINITY_DN21920_c0_g1_i4_15	S	ENOG410XXIE	Nucleolar protein
TRINITY_DN20627_c2_g1_i2_11	T	COG0631	Phosphatase
TRINITY_DN26332_c2_g2_i2_3	M	COG1212	Activates KDO (a required 8-carbon sugar) for incorporation into bacterial lipopolysaccharide in Gram-negative bacteria (By similarity)
TRINITY_DN14714_c0_g1_i1_17	O	COG0071	response to heat
TRINITY_DN21750_c2_g1_i1_13	K	ENOG410YDA0	Transcription factor
TRINITY_DN22193_c1_g1_i7_3	S	ENOG410Y3Q0	CRAL TRIO domain protein
TRINITY_DN23349_c0_g1_i13_3	S	ENOG410Y38A	Lysosomal Pro-X
TRINITY_DN24522_c1_g1_i8_6	S	ENOG4111MK6	Retrotransposon protein
TRINITY_DN21638_c1_g1_i13_18	S	ENOG410YY1E	NA
TRINITY_DN17481_c0_g1_i1_2	O	ENOG410XRPV	Ubiquitin domain containing
TRINITY_DN24066_c1_g1_i1_3	O	ENOG410XPQU	ubiquitin protein ligase E3 component (N-recognin)
TRINITY_DN4050_c0_g1_i2_7	Q	COG2124	Cytochrome p450
TRINITY_DN8114_c0_g1_i1_16	E	COG1171	Threonine dehydratase
TRINITY_DN24335_c0_g3_i6_7	J	COG0522	One of the primary rRNA binding proteins, it binds directly to 16S rRNA where it nucleates assembly of the body of the 30S subunit (By similarity)
TRINITY_DN10821_c0_g1_i1_18	S	ENOG410YC5C	single-stranded DNA-binding protein
TRINITY_DN22136_c0_g1_i13_3	S	ENOG410XNMK	alpha-N-acetylglucosaminidase
TRINITY_DN24560_c0_g1_i16_4	O	COG5183	(Membrane-Associated Ring finger (C3HC4))
TRINITY_DN21585_c0_g1_i3_17	S	ENOG41116RK	Transferase family
TRINITY_DN23866_c4_g1_i13_3	S	COG3240	GDSL esterase lipase
TRINITY_DN24409_c1_g4_i1_8	H	ENOG410XNU3	tocopherol cyclase
TRINITY_DN21376_c0_g1_i1_11	S	ENOG4111EF8	F-box domain
TRINITY_DN21854_c5_g1_i3_4	S	ENOG4111PGT	RNA binding motif protein
TRINITY_DN25278_c1_g1_i10_3	I	COG1502	Catalyzes the reversible phosphatidyl group transfer from one phosphatidylglycerol molecule to another to form cardiolipin (CL) (diphosphatidylglycerol) and glycerol (By similarity)
TRINITY_DN29721_c0_g1_i1_1	S	ENOG410XS4D	Retrotransposon protein
TRINITY_DN17789_c0_g1_i1_3	S	ENOG410YDQ9	Jumonji domain containing 7
TRINITY_DN15218_c0_g1_i1_3	U	ENOG4111HN3	Charged multivesicular body protein
TRINITY_DN14278_c0_g1_i2_9	S	ENOG41125PF	NA
TRINITY_DN11607_c0_g1_i1_10	S	ENOG410YDVV	Pentatricopeptide repeat-containing protein
TRINITY_DN13001_c0_g1_i1_2	L	COG2801	Retrotransposon protein
TRINITY_DN24075_c2_g1_i4_6	S	ENOG410XTFH	Exostosin
TRINITY_DN6339_c0_g2_i1_1	S	ENOG410YBRP	Cell cycle regulated microtubule associated protein
TRINITY_DN25670_c0_g1_i16_11	S	COG4886	leucine Rich Repeat
TRINITY_DN25737_c0_g3_i1_3	L	COG2801	Retrotransposon protein
TRINITY_DN10846_c0_g1_i2_13	I	ENOG410Y9SB	synthase
TRINITY_DN8594_c0_g1_i2_16	S	ENOG410YM65	X8 domain
TRINITY_DN15826_c0_g1_i1_14	S	ENOG410XX6A	Acetyltransferase (GNAT) family
TRINITY_DN25502_c0_g1_i8_3	O	ENOG410XSRX	ligase 1
TRINITY_DN7052_c0_g1_i1_15	K	ENOG4111VXN	Forms a fork protection complex (FPC) with tof1 and which is required for chromosome segregation during meiosis and DNA damage repair. FPC coordinates leading and lagging strand synthesis and moves with the replication fork. FPC stabilizes replication forks in a configuration that is recognized by replication checkpoint sensors (By similarity)
TRINITY_DN26630_c0_g2_i6_3	C	COG3794	Blue (Type 1) copper domain protein
TRINITY_DN22170_c1_g1_i1_15	F	COG0572	uridine kinase
TRINITY_DN21419_c0_g2_i5_16	S	COG4886	leucine Rich Repeat
TRINITY_DN25501_c0_g1_i8_2	O	ENOG410YF98	synthase
TRINITY_DN20536_c0_g1_i6_3	S	ENOG410YEDB	nutrient reservoir activity
TRINITY_DN13911_c0_g1_i1_7	L	COG2801	Retrotransposon protein
TRINITY_DN25443_c3_g1_i7_11	I	COG0204	Acyltransferase
TRINITY_DN15101_c0_g1_i1_4	S	ENOG410XTFH	Exostosin
TRINITY_DN31793_c0_g1_i1_11	S	ENOG410Z6ZD	NA
TRINITY_DN12095_c0_g1_i1_3	S	COG4886	leucine Rich Repeat
TRINITY_DN16373_c0_g2_i1_16	S	COG5086	GINS complex subunit 4 (Sld5 homolog)
TRINITY_DN13093_c0_g1_i1_8	U	COG5196	Required for the retention of luminal endoplasmic reticulum proteins. Determines the specificity of the luminal ER protein retention system. Also required for normal vesicular traffic through the Golgi (By similarity)
TRINITY_DN25991_c1_g2_i3_3	S	ENOG410YIMN	Ribosomal protein
TRINITY_DN23877_c4_g1_i4_16	K	COG0086	DNA-dependent RNA polymerase catalyzes the transcription of DNA into RNA using the four ribonucleoside triphosphates as substrates (By similarity)
TRINITY_DN23189_c0_g1_i4_3	E	COG0339	oligopeptidase a
TRINITY_DN19694_c0_g1_i3_16	T	ENOG410XPGP	Casein Kinase
TRINITY_DN24053_c2_g3_i6_15	E	COG1364	Catalyzes two activities which are involved in the cyclic version of arginine biosynthesis the synthesis of N- acetylglutamate from glutamate and acetyl-CoA as the acetyl donor, and of ornithine by transacetylation between N(2)-acetylornithine and glutamate (By similarity)
TRINITY_DN7930_c0_g1_i1_14	P	COG0659	sulfate transporter
TRINITY_DN25227_c3_g4_i2_11	S	ENOG410XTWC	NA
TRINITY_DN25938_c1_g1_i11_8	S	COG4886	leucine Rich Repeat
TRINITY_DN9999_c0_g2_i2_1	S	COG1611	decarboxylase
TRINITY_DN9880_c0_g1_i1_2	S	ENOG410Z7Z7	Pentatricopeptide repeat-containing protein
TRINITY_DN15763_c0_g1_i1_4	G	COG2723	beta-glucosidase
TRINITY_DN18366_c0_g2_i1_7	K	ENOG410ZK3P	Negative regulator of ubiquitin-like proteins 1
TRINITY_DN15166_c0_g1_i2_17	Q	COG1335	isochorismatase
TRINITY_DN12186_c0_g1_i1_12	S	ENOG410YA8Z	Rna-binding protein
TRINITY_DN16841_c0_g1_i2_15	S	ENOG410XV5H	Beta-1,3-galactosyltransferase
TRINITY_DN21330_c0_g4_i7_18	O	COG1404	peptidase (S8 and S53, subtilisin, kexin, sedolisin
TRINITY_DN11614_c0_g1_i2_6	S	ENOG410XQDR	Domain-Containing protein
TRINITY_DN21693_c1_g1_i4_6	S	ENOG410ZZ1B	UDP-GlcNAc beta-Gal beta-1,3-N-acetylglucosaminyltransferase
TRINITY_DN13667_c0_g1_i1_8	D	COG2894	site-determining protein
TRINITY_DN23843_c0_g1_i8_11	C	COG0567	2-oxoglutarate dehydrogenase, E1
TRINITY_DN21668_c0_g4_i1_13	DTZ	COG5126	Calcium-binding protein
TRINITY_DN25842_c1_g1_i4_13	L	COG2801	Retrotransposon protein
TRINITY_DN12571_c0_g1_i1_15	S	ENOG410YGZ6	Proline-rich cell wall
TRINITY_DN14243_c0_g1_i2_6	U	COG5347	domain, ankyrin repeat and PH domain
TRINITY_DN30188_c0_g1_i1_8	S	ENOG410Z7Z7	Pentatricopeptide repeat-containing protein
TRINITY_DN12944_c0_g1_i1_1	I	ENOG410Y5VH	3-ketoacyl-coa synthase
TRINITY_DN22769_c0_g2_i1_5	U	ENOG410Y0FV	ATP synthase 24 kDa subunit
TRINITY_DN25701_c1_g1_i5_13	O	COG5206	phosphatidylinositol glycan anchor biosynthesis, class K
TRINITY_DN16911_c0_g1_i1_4	S	ENOG410YF1N	GDSL esterase lipase
TRINITY_DN13844_c0_g1_i2_9	S	ENOG4111NS6	peroxisomal biogenesis factor 11
TRINITY_DN31222_c0_g1_i1_8	S	ENOG410Z7Z7	Pentatricopeptide repeat-containing protein
TRINITY_DN23288_c0_g1_i1_2	S	ENOG41119T7	F-box domain
TRINITY_DN20849_c0_g1_i1_7	P	COG0474	P-type atpase
TRINITY_DN19640_c0_g1_i1_3	FG	COG0537	histidine triad (hIT) protein
TRINITY_DN25975_c0_g6_i1_3	O	COG0459	Prevents misfolding and promotes the refolding and proper assembly of unfolded polypeptides generated under stress conditions (By similarity)
TRINITY_DN19317_c0_g1_i3_14	G	ENOG410YA1S	glucan endo-1-3-beta-glucosidase
TRINITY_DN6343_c0_g1_i1_18	S	ENOG410YSY1	NA
TRINITY_DN3495_c0_g1_i1_9	S	ENOG4111Z2Y	NA
TRINITY_DN12504_c0_g1_i1_3	G	ENOG41115SZ	expansin-like
TRINITY_DN18536_c0_g1_i4_9	S	ENOG410XSYS	phospholipid scramblase
TRINITY_DN18193_c0_g1_i2_14	P	COG1253	CBS Domain protein
TRINITY_DN23273_c2_g2_i1_2	S	ENOG410Y65V	Retrotransposon protein
TRINITY_DN27341_c0_g3_i2_3	O	COG0464	Aaa atpase
TRINITY_DN19947_c0_g1_i2_11	S	ENOG410XSWI	Potassium channel tetramerisation domain containing 3
TRINITY_DN1437_c0_g1_i1_1	S	COG1819	Transferase
TRINITY_DN10463_c0_g1_i2_15	S	ENOG410ZHFS	NA
TRINITY_DN21545_c0_g1_i1_13	S	ENOG410YBRP	Cell cycle regulated microtubule associated protein
TRINITY_DN24530_c0_g1_i7_13	S	ENOG410YF7S	Plant organelle RNA recognition domain
TRINITY_DN25368_c0_g4_i3_2	O	COG0465	Acts as a processive, ATP-dependent zinc metallopeptidase for both cytoplasmic and membrane proteins. Plays a role in the quality control of integral membrane proteins (By similarity)
TRINITY_DN22123_c0_g4_i1_17	G	COG1472	hydrolase family 3
TRINITY_DN19825_c0_g1_i1_12	U	ENOG4111UJN	vacuolar protein sorting 37 homolog
TRINITY_DN24617_c0_g1_i15_6	S	ENOG410XXRT	phosphatidylinositol glycan anchor biosynthesis, class H
TRINITY_DN20292_c0_g1_i6_8	S	ENOG410YECT	Plant protein of unknown function (DUF863)
TRINITY_DN15274_c0_g1_i1_3	S	COG3240	GDSL esterase lipase
TRINITY_DN25706_c0_g1_i3_7	T	COG0515	Serine Threonine protein kinase
TRINITY_DN24764_c1_g2_i12_1	S	COG4886	leucine Rich Repeat
TRINITY_DN11669_c0_g1_i1_10	S	ENOG410YBMU	receptor-like protein kinase
TRINITY_DN21714_c1_g1_i1_1	S	ENOG410YRXT	NA
TRINITY_DN23373_c0_g2_i8_16	S	ENOG410XQ8V	synthase
TRINITY_DN20725_c0_g1_i9_3	K	COG5068	Transcription factor
TRINITY_DN25925_c4_g4_i1_15	T	ENOG410YAJI	G-type lectin S-receptor-like serine threonine-protein kinase
TRINITY_DN22833_c0_g3_i1_16	S	ENOG410YQKA	NA
TRINITY_DN16335_c1_g1_i1_12	S	ENOG410YEKM	IQ calmodulin-binding motif domain containing protein, expressed
TRINITY_DN26222_c0_g1_i1_12	S	ENOG410ZSSE	Endonuclease/Exonuclease/phosphatase family
TRINITY_DN23575_c0_g2_i1_4	J	ENOG410YEHI	ribosomal protein S4
TRINITY_DN19776_c0_g1_i2_16	S	ENOG410XS88	Coiled-coil domain containing 132
TRINITY_DN24402_c3_g1_i15_5	C	COG1156	Produces ATP from ADP in the presence of a proton gradient across the membrane. The V-type beta chain is a regulatory subunit (By similarity)
TRINITY_DN25440_c4_g3_i1_13	S	ENOG410Z53X	F-box domain containing protein
TRINITY_DN21008_c2_g2_i1_3	S	ENOG410Z1UH	transposon protein
TRINITY_DN1538_c0_g1_i1_3	S	ENOG410YK0V	kinase interacting family protein
TRINITY_DN7491_c0_g1_i4_9	S	COG3491	2OGFe(II) oxygenase
TRINITY_DN10880_c0_g1_i1_12	S	ENOG410XT49	mitochondrial transcription termination
TRINITY_DN29435_c0_g1_i1_15	B	COG2036	Core component of nucleosome. Nucleosomes wrap and compact DNA into chromatin, limiting DNA accessibility to the cellular machineries which require DNA as a template. Histones thereby play a central role in transcription regulation, DNA repair, DNA replication and chromosomal stability. DNA accessibility is regulated via a complex set of post-translational modifications of histones, also called h…
TRINITY_DN24765_c0_g2_i11_3	S	ENOG410Y65V	Retrotransposon protein
TRINITY_DN16937_c0_g2_i1_5	O	COG0234	Binds to cpn60 in the presence of Mg-ATP and suppresses the ATPase activity of the latter (By similarity)
TRINITY_DN6753_c0_g1_i1_11	T	COG0515	Serine Threonine protein kinase
TRINITY_DN24229_c0_g2_i1_5	J	COG0532	One of the essential components for the initiation of protein synthesis. Protects formylmethionyl-tRNA from spontaneous hydrolysis and promotes its binding to the 30S ribosomal subunits. Also involved in the hydrolysis of GTP during the formation of the 70S ribosomal complex (By similarity)
TRINITY_DN14973_c0_g1_i1_4	S	COG4886	leucine Rich Repeat
TRINITY_DN20145_c0_g1_i1_12	O	COG5159	cop9 signalosome complex subunit
TRINITY_DN16442_c0_g1_i1_18	U	ENOG410XNNZ	Magnesium transporter
TRINITY_DN23959_c0_g1_i3_6	S	ENOG410Y37Q	NA
TRINITY_DN21296_c0_g3_i1_15	O	ENOG410XQ5K	Ubox domain-containing protein
TRINITY_DN12963_c0_g1_i1_1	G	COG4677	pectinesterase
TRINITY_DN21754_c0_g2_i3_12	C	COG1012	Dehydrogenase
TRINITY_DN12651_c0_g1_i4_18	S	ENOG410YCAI	expressed protein
TRINITY_DN18507_c0_g1_i2_7	S	ENOG41115ZU	NA
TRINITY_DN22450_c0_g1_i3_1	S	ENOG4111960	NA
TRINITY_DN23550_c0_g3_i1_13	S	ENOG410YAFK	Chlorophyll A-B binding protein
TRINITY_DN22128_c0_g3_i1_12	O	COG0526	Thioredoxin
TRINITY_DN10547_c0_g1_i1_18	S	ENOG41119UA	NA
TRINITY_DN17781_c0_g1_i3_7	K	COG5147	Myblike DNAbinding domain containing protein
TRINITY_DN23981_c1_g1_i10_3	O	ENOG410YF98	synthase
TRINITY_DN15222_c0_g1_i1_18	S	ENOG410ZTV7	chromosome 2 open reading frame 43
TRINITY_DN19614_c0_g1_i4_13	P	COG0288	carbonic anhydrase
TRINITY_DN21637_c0_g2_i2_12	EG	COG0697	membrane
TRINITY_DN21289_c2_g2_i1_15	S	ENOG4111NK2	dynein, light chain
TRINITY_DN12681_c0_g1_i2_13	S	ENOG410ZK1G	SH3 domain
TRINITY_DN15856_c0_g1_i4_10	S	COG5063	zinc finger
TRINITY_DN20788_c1_g1_i1_12	K	COG5641	Transcription factor
TRINITY_DN6964_c0_g1_i1_8	T	COG0515	Serine Threonine protein kinase
TRINITY_DN5201_c0_g1_i1_16	S	COG5141	phd finger
TRINITY_DN9700_c0_g1_i1_15	J	COG2147	ribosomal protein L19
TRINITY_DN21557_c2_g1_i1_16	S	ENOG410XWQ8	LIM domain
TRINITY_DN25136_c5_g2_i4_2	S	ENOG4111IKT	DNA-binding protein-related
TRINITY_DN21786_c3_g2_i4_1	I	COG1960	acyl-CoA dehydrogenase
TRINITY_DN22089_c0_g1_i3_15	C	COG0508	Dehydrogenase
TRINITY_DN16173_c0_g2_i1_18	K	ENOG4111UGJ	Transcription elongation factor B (SIII), polypeptide 2 (18kDa, elongin B)
TRINITY_DN21000_c0_g1_i7_14	S	COG0666	Ankyrin Repeat
TRINITY_DN22177_c2_g2_i6_13	S	COG3240	GDSL esterase lipase
TRINITY_DN18798_c0_g2_i1_4	O	ENOG4111IHV	Ring finger protein
TRINITY_DN29964_c0_g1_i1_16	J	ENOG4111UVJ	Ribosomal protein
TRINITY_DN14484_c0_g1_i1_14	S	ENOG410YE6T	THN
TRINITY_DN23363_c0_g1_i13_1	S	COG0596	Alpha beta hydrolase
TRINITY_DN3269_c0_g1_i1_12	S	ENOG41106ZH	NA
TRINITY_DN23071_c0_g2_i16_16	J	COG1544	sigma 54 modulation protein ribosomal protein S30ea
TRINITY_DN19397_c0_g1_i3_2	E	COG0334	oxidoreductase activity, acting on the CH-NH2 group of donors, NAD or NADP as acceptor
TRINITY_DN17862_c0_g1_i5_3	K	ENOG410YKP9	Squamosa promoter-binding-like protein
TRINITY_DN12051_c0_g1_i2_3	S	ENOG410YN97	Myb-like DNA-binding domain, SHAQKYF class family protein, expressed
TRINITY_DN14027_c0_g1_i1_3	K	COG5641	Transcription factor
TRINITY_DN6617_c0_g1_i1_10	S	ENOG410ZH9I	NA
TRINITY_DN18073_c0_g1_i4_18	GM	COG0702	epimerase dehydratase
TRINITY_DN18081_c0_g1_i1_4	U	ENOG4111HC0	StAR-related lipid transfer (START) domain containing
TRINITY_DN14330_c0_g1_i1_7	J	COG0242	Removes the formyl group from the N-terminal Met of newly synthesized proteins. Requires at least a dipeptide for an efficient rate of reaction. N-terminal L-methionine is a prerequisite for activity but the enzyme has broad specificity at other positions (By similarity)
TRINITY_DN23228_c1_g3_i5_17	F	COG0528	UMP kinase activity
TRINITY_DN21133_c0_g2_i1_10	S	ENOG410ZKCS	UPF0481 protein
TRINITY_DN24117_c1_g3_i8_5	G	ENOG410XNQK	Transporter
TRINITY_DN8687_c0_g1_i1_14	S	ENOG410Z7Z7	Pentatricopeptide repeat-containing protein
TRINITY_DN23266_c0_g1_i2_4	V	COG1132	(ABC) transporter
TRINITY_DN24478_c1_g1_i21_14	O	COG0526	Thioredoxin
TRINITY_DN6314_c0_g1_i1_3	B	ENOG4111NV5	Core component of nucleosome. Nucleosomes wrap and compact DNA into chromatin, limiting DNA accessibility to the cellular machineries which require DNA as a template. Histones thereby play a central role in transcription regulation, DNA repair, DNA replication and chromosomal stability. DNA accessibility is regulated via a complex set of post-translational modifications of histones, also called h…
TRINITY_DN16593_c0_g2_i2_4	L	COG2801	Retrotransposon protein
TRINITY_DN16222_c0_g1_i6_9	S	ENOG4111QQH	Sulfite exporter TauE/SafE
TRINITY_DN24441_c0_g1_i8_6	T	ENOG410XPAX	PRP4 pre-mRNA processing factor 4 homolog B (yeast)
TRINITY_DN16377_c0_g1_i4_6	S	ENOG410XP0F	debranching enzyme
TRINITY_DN22764_c3_g1_i18_9	T	ENOG410XPIR	Cyclin-Dependent Kinase
TRINITY_DN19592_c0_g3_i1_6	S	ENOG410XNQC	beige BEACH domain containing protein
TRINITY_DN20000_c0_g1_i4_11	S	ENOG410XTFP	unc-93 homolog
TRINITY_DN19298_c0_g1_i5_2	S	ENOG411201X	NA
TRINITY_DN21336_c0_g1_i4_14	O	COG0526	Thioredoxin
TRINITY_DN21805_c0_g2_i1_16	P	ENOG410XNNC	ATPase, Ca transporting, plasma membrane
TRINITY_DN25578_c1_g1_i18_8	C	COG1064	alcohol dehydrogenase
TRINITY_DN20110_c0_g1_i2_13	S	ENOG410XRP7	ribosome biogenesis, protein
TRINITY_DN27084_c0_g1_i1_13	S	COG0401	hydrophobic protein
TRINITY_DN25787_c2_g1_i4_3	E	COG0006	peptidase M24
TRINITY_DN21236_c0_g1_i2_1	O	COG5580	AHA1, activator of heat shock 90kDa protein ATPase homolog
TRINITY_DN20271_c0_g1_i1_3	S	ENOG41114B3	NA
TRINITY_DN23847_c0_g2_i3_1	S	ENOG410YNHA	NA
TRINITY_DN23134_c0_g1_i2_13	O	COG5536	(alpha) subunit
TRINITY_DN24559_c2_g1_i11_4	L	COG0270	Cytosine-specific methyltransferase
TRINITY_DN18035_c0_g1_i1_7	S	ENOG410XRTN	U-box domain-containing protein
TRINITY_DN15884_c0_g1_i1_8	S	ENOG410Z451	NA
TRINITY_DN22428_c0_g2_i5_16	U	ENOG410ZMY0	cytoplasmic linker associated protein
TRINITY_DN22956_c0_g1_i1_6	I	ENOG4111FB6	fucokinase
TRINITY_DN2974_c0_g1_i1_11	S	ENOG410YRT4	EG45-like domain containing
TRINITY_DN21096_c1_g5_i1_10	S	ENOG410ZD55	NA
TRINITY_DN2485_c0_g1_i1_9	S	ENOG41119QU	NA
TRINITY_DN22701_c1_g1_i2_14	S	ENOG4111QDI	Alpha beta hydrolase fold protein
TRINITY_DN24939_c2_g2_i6_13	I	ENOG410XNXR	diphosphate synthase
TRINITY_DN9312_c0_g1_i1_16	O	ENOG4111FKI	Cytochrome
TRINITY_DN29024_c0_g1_i1_3	S	ENOG410Z8I0	Peptidoglycan-binding LysM domain-containing protein
TRINITY_DN16675_c0_g1_i2_18	S	ENOG4112195	Thylakoid membrane phosphoprotein 14 kDa
TRINITY_DN6453_c0_g1_i1_12	L	COG2801	Retrotransposon protein
TRINITY_DN24962_c0_g1_i5_3	T	ENOG410XPBB	Male germ cell-associated kinase
TRINITY_DN23148_c1_g3_i5_9	S	ENOG410Y65V	Retrotransposon protein
TRINITY_DN16152_c0_g1_i2_7	G	COG3386	SMP-30 gluconolaconase LRE domain protein
TRINITY_DN30227_c0_g1_i1_14	S	ENOG410Y65V	Retrotransposon protein
TRINITY_DN19254_c0_g1_i2_15	C	COG0554	Key enzyme in the regulation of glycerol uptake and metabolism (By similarity)
TRINITY_DN3773_c0_g1_i1_4	O	ENOG4111FKI	Cytochrome
TRINITY_DN31510_c0_g1_i1_15	L	COG2801	Retrotransposon protein
TRINITY_DN25022_c0_g1_i1_15	S	ENOG410XPV8	Aquarius homolog (Mouse)
TRINITY_DN5900_c0_g1_i1_7	S	ENOG410YIGI	exocyst complex
TRINITY_DN15002_c0_g1_i1_17	S	ENOG410ZKR3	wound stress protein
TRINITY_DN26134_c1_g1_i11_3	S	ENOG410XQIA	glutathione binding
TRINITY_DN14806_c0_g1_i1_16	O	ENOG410XSIX	glutathione Stransferase
TRINITY_DN2684_c0_g2_i1_8	J	COG0090	One of the primary rRNA binding proteins. Required for association of the 30S and 50S subunits to form the 70S ribosome, for tRNA binding and peptide bond formation. It has been suggested to have peptidyltransferase activity
TRINITY_DN29661_c0_g1_i1_3	L	COG2801	Retrotransposon protein
TRINITY_DN24467_c0_g1_i2_14	S	COG4886	leucine Rich Repeat
TRINITY_DN24718_c4_g4_i1_5	S	ENOG410Y65V	Retrotransposon protein
TRINITY_DN19088_c0_g1_i11_1	S	ENOG410Y73E	NA
TRINITY_DN19304_c3_g2_i2_16	S	COG1100	GTP-binding Protein
TRINITY_DN20689_c0_g1_i1_7	DTZ	COG5126	Calcium-binding protein
TRINITY_DN19710_c0_g1_i6_9	L	COG0513	purine NTP-dependent helicase activity
TRINITY_DN24597_c0_g2_i2_8	S	ENOG410ZGV0	NA
TRINITY_DN24227_c0_g1_i3_14	S	ENOG410Z7Z7	Pentatricopeptide repeat-containing protein
TRINITY_DN18127_c0_g1_i2_3	Z	COG5059	Kinesin family member
TRINITY_DN16988_c0_g1_i2_9	G	COG0477	major facilitator Superfamily
TRINITY_DN22543_c0_g1_i3_16	S	ENOG410XQ3D	ribosomal RNA processing 12 homolog (S. cerevisiae)
TRINITY_DN20725_c0_g1_i1_7	S	ENOG410XRFI	triglyceride lipase activity
TRINITY_DN20409_c0_g1_i3_10	S	COG1819	Transferase
TRINITY_DN5201_c0_g1_i1_11	EG	COG0697	membrane
TRINITY_DN22752_c0_g2_i1_2	S	ENOG410Z1C7	NA
TRINITY_DN28519_c0_g1_i1_16	I	COG1260	synthase
TRINITY_DN23729_c1_g1_i9_15	S	COG4886	leucine Rich Repeat
TRINITY_DN20752_c0_g1_i4_6	S	ENOG4111PPB	YT521-B-like domain
TRINITY_DN21648_c0_g1_i9_9	Q	COG2124	Cytochrome p450
TRINITY_DN24047_c0_g1_i7_16	S	COG5637	Cyclase dehydrase
TRINITY_DN22242_c0_g1_i5_7	S	COG0661	Required, probably indirectly, for the hydroxylation of 2-octaprenylphenol to 2-octaprenyl-6-hydroxy-phenol, the fourth step in ubiquinone biosynthesis (By similarity)
TRINITY_DN22515_c0_g1_i2_5	S	ENOG410XT07	BAH
TRINITY_DN24316_c1_g1_i9_6	I	COG0304	Catalyzes the condensation reaction of fatty acid synthesis by the addition to an acyl acceptor of two carbons from malonyl-ACP (By similarity)
TRINITY_DN24137_c0_g2_i1_3	S	ENOG410XPTU	Myotubularin related protein
TRINITY_DN25093_c1_g4_i1_3	L	COG2801	Retrotransposon protein
TRINITY_DN22091_c0_g1_i1_14	S	ENOG410Z7Z7	Pentatricopeptide repeat-containing protein
TRINITY_DN20875_c0_g1_i1_2	T	ENOG410XR01	Unc51-like kinase
TRINITY_DN22709_c0_g1_i6_15	S	ENOG4111FEQ	Protein of unknown function (DUF1399)
TRINITY_DN17092_c0_g1_i1_6	S	ENOG410YPQF	expressed protein
TRINITY_DN22370_c0_g5_i1_6	S	COG1272	Channel protein (Hemolysin III family
TRINITY_DN22412_c0_g5_i1_4	C	COG1845	Cytochrome C Oxidase, Subunit III
TRINITY_DN23364_c0_g1_i1_15	S	ENOG4111KK5	Endonuclease/Exonuclease/phosphatase family
TRINITY_DN24174_c1_g1_i1_6	J	ENOG410ZHBU	Chlorophyll A-B binding protein
TRINITY_DN530_c0_g1_i1_14	K	ENOG41128X0	calmodulin-binding transcription activator
TRINITY_DN21825_c0_g1_i7_17	S	ENOG410Y2WM	Ternary complex factor MIP1
TRINITY_DN27785_c0_g1_i1_2	G	ENOG410YE7X	glucan endo-1,3-beta-glucosidase
TRINITY_DN17883_c0_g1_i1_1	P	COG0025	Sodium hydrogen exchanger
TRINITY_DN23372_c1_g1_i18_17	S	COG1297	oligo-peptide transporter
TRINITY_DN26496_c0_g1_i15_3	T	ENOG410XRMJ	calcium-dependent protein kinase
TRINITY_DN12562_c0_g2_i1_11	S	ENOG410XQFX	kiaa0430
TRINITY_DN22507_c0_g1_i19_12	T	COG0515	Serine Threonine protein kinase
TRINITY_DN25728_c0_g1_i15_3	O	COG2214	DNAj domain protein
TRINITY_DN25034_c0_g1_i10_13	S	ENOG410XRDY	Mannosyltransferase
TRINITY_DN23623_c0_g2_i6_15	S	ENOG4112AF5	UvrB/uvrC motif
TRINITY_DN13734_c0_g1_i2_1	S	ENOG4111ANK	Amidohydrolase
TRINITY_DN8320_c0_g1_i2_2	O	ENOG4111GE2	Seems to be required for the assembly of the photosystem I complex (By similarity)
TRINITY_DN25838_c0_g1_i10_3	S	COG1161	Required for a late step of 50S ribosomal subunit assembly. Has GTPase activity (By similarity)
TRINITY_DN32241_c0_g1_i1_7	G	COG1874	beta-galactosidase
TRINITY_DN20762_c0_g2_i1_7	BQ	COG0123	Histone deacetylase
TRINITY_DN20799_c0_g1_i2_10	S	ENOG410XRG7	NA
TRINITY_DN5276_c0_g1_i1_14	S	ENOG410Y2AP	At rich interactive domain
TRINITY_DN26954_c1_g1_i3_7	S	ENOG410YBUH	ataxin 10
TRINITY_DN21940_c0_g1_i1_7	E	COG1171	Threonine dehydratase
TRINITY_DN9498_c0_g1_i2_13	S	ENOG411198H	NA
TRINITY_DN20165_c0_g1_i1_4	P	COG3703	cation transport
TRINITY_DN27215_c0_g1_i1_4	O	ENOG410XRR7	Calreticulin
TRINITY_DN4647_c0_g1_i1_7	S	ENOG410ZK3M	NA
TRINITY_DN25285_c2_g1_i14_13	I	ENOG410Y9SB	synthase
TRINITY_DN17759_c0_g1_i2_15	S	ENOG4111WZ3	glycine-rich protein
TRINITY_DN22223_c2_g1_i11_8	K	COG2101	General factor that plays a role in the activation of archaeal genes transcribed by RNA polymerase. Binds specifically to the TATA box promoter element which lies close to the position of transcription initiation (By similarity)
TRINITY_DN18967_c0_g1_i1_8	T	ENOG410YEQY	Domain-Containing protein
TRINITY_DN11321_c0_g1_i1_16	I	COG0777	Component of the acetyl coenzyme A carboxylase (ACC) complex. Biotin carboxylase (BC) catalyzes the carboxylation of biotin on its carrier protein (BCCP) and then the CO(2) group is transferred by the transcarboxylase to acetyl-CoA to form malonyl- CoA (By similarity)
TRINITY_DN30285_c0_g1_i1_7	S	ENOG410Y42B	NA
TRINITY_DN20737_c0_g3_i1_16	S	ENOG410Y8QT	Hypoxia-responsive family
TRINITY_DN23026_c0_g1_i1_4	E	COG2303	oxidoreductase
TRINITY_DN19638_c0_g1_i4_2	K	ENOG410XPMQ	homeobox
TRINITY_DN21555_c0_g1_i1_7	L	COG2801	Retrotransposon protein
TRINITY_DN16485_c0_g1_i4_3	S	ENOG410YECT	Plant protein of unknown function (DUF863)
TRINITY_DN17314_c0_g1_i3_9	S	ENOG410YPVJ	NA
TRINITY_DN19728_c0_g1_i1_16	S	ENOG4111KW0	RNA binding motif protein X-linked 2
TRINITY_DN18418_c0_g4_i1_4	S	COG4886	leucine Rich Repeat
TRINITY_DN17124_c0_g1_i1_7	U	COG5541	vesicle-mediated transport
TRINITY_DN19293_c0_g1_i1_13	S	ENOG410ZK8T	NA
TRINITY_DN20527_c0_g1_i8_2	S	ENOG410XP5G	Methyltransferase
TRINITY_DN15818_c0_g1_i2_3	B	COG5531	SWI SNF related, matrix associated, actin dependent regulator of chromatin, subfamily d, member
TRINITY_DN22448_c0_g1_i1_16	I	COG0204	Acyltransferase
TRINITY_DN24572_c1_g1_i5_3	S	ENOG410XRD4	PDZ and LIM domain
TRINITY_DN6726_c0_g1_i1_10	S	ENOG410Z7Z7	Pentatricopeptide repeat-containing protein
TRINITY_DN20148_c3_g1_i20_10	U	COG5143	Vesicle-associated membrane protein
TRINITY_DN26070_c0_g1_i1_3	S	ENOG411142E	F-box LRR-repeat protein
TRINITY_DN23949_c0_g2_i1_18	S	ENOG410YC97	Serine threonine-protein phosphatase 7 long form
TRINITY_DN22641_c2_g7_i2_10	O	COG0225	Has an important function as a repair enzyme for proteins that have been inactivated by oxidation. Catalyzes the reversible oxidation-reduction of methionine sulfoxide in proteins to methionine (By similarity)
TRINITY_DN13416_c0_g1_i1_3	S	ENOG410XQ1Y	zinc finger
TRINITY_DN11739_c0_g1_i2_3	U	ENOG410XPSE	Potassium voltage-gated channel, subfamily H (Eag-related), member
TRINITY_DN16817_c2_g1_i1_10	L	COG2801	Retrotransposon protein
TRINITY_DN24041_c2_g1_i10_2	S	ENOG4111PGT	RNA binding motif protein
TRINITY_DN25389_c0_g1_i6_13	P	COG0474	P-type atpase
TRINITY_DN19859_c0_g1_i4_6	K	COG5169	Transcription factor
TRINITY_DN21442_c1_g4_i2_5	G	ENOG410XNQK	Transporter
TRINITY_DN14177_c0_g1_i1_3	V	COG1131	(ABC) transporter
TRINITY_DN12685_c0_g3_i1_11	K	ENOG41128X0	calmodulin-binding transcription activator
TRINITY_DN24633_c3_g2_i5_11	J	COG1097	Exosome complex
TRINITY_DN25507_c0_g3_i6_8	Q	COG2124	Cytochrome p450
TRINITY_DN23821_c1_g4_i1_7	S	ENOG4111MK6	Retrotransposon protein
TRINITY_DN17411_c0_g1_i1_18	S	ENOG410YMER	DCD
TRINITY_DN23747_c0_g2_i7_17	S	ENOG410XWS7	Aminotransferase class IV
TRINITY_DN26798_c4_g4_i1_3	J	COG0267	50S ribosomal protein L33
TRINITY_DN22592_c0_g2_i6_3	G	COG0158	D-fructose-1,6-bisphosphate 1-phosphohydrolase class 1
TRINITY_DN21749_c0_g1_i1_4	T	COG0515	Serine Threonine protein kinase
TRINITY_DN23883_c0_g1_i5_7	T	COG5170	protein phosphatase type 2A regulator activity
TRINITY_DN21457_c0_g6_i3_10	O	ENOG410Z0AN	Ubiquitin-conjugating enzyme E2
TRINITY_DN22817_c0_g1_i6_3	U	COG5096	The coatomer is a cytosolic protein complex that binds to dilysine motifs and reversibly associates with Golgi non- clathrin-coated vesicles, which further mediate biosynthetic protein transport from the ER, via the Golgi up to the trans Golgi network. Coatomer complex is required for budding from Golgi membranes, and is essential for the retrograde Golgi-to-ER transport of dilysine-tagged protei…
TRINITY_DN16115_c0_g1_i3_13	T	ENOG4111HP2	Phosphoglycerate mutase
TRINITY_DN25338_c0_g1_i1_8	KT	COG0317	In eubacteria ppGpp (guanosine 3'-diphosphate 5-' diphosphate) is a mediator of the stringent response that coordinates a variety of cellular activities in response to changes in nutritional abundance (By similarity)
TRINITY_DN23483_c2_g1_i5_13	S	ENOG4111MK6	Retrotransposon protein
TRINITY_DN20203_c0_g1_i1_5	S	ENOG41110A4	tobamovirus multiplication
TRINITY_DN22797_c0_g1_i17_13	S	ENOG410XNMK	alpha-N-acetylglucosaminidase
TRINITY_DN16799_c0_g1_i2_7	S	ENOG410XT6I	NA
TRINITY_DN21568_c0_g1_i17_11	S	COG0596	Alpha beta hydrolase
TRINITY_DN23912_c2_g1_i27_7	S	ENOG410XQ8V	synthase
TRINITY_DN21705_c0_g1_i10_3	L	COG0513	purine NTP-dependent helicase activity
TRINITY_DN26473_c0_g1_i1_7	G	ENOG410XQMZ	Mannosidase alpha class
TRINITY_DN18582_c0_g1_i3_6	L	COG0494	Nudix hydrolase
TRINITY_DN30371_c0_g1_i1_13	L	COG2801	Retrotransposon protein
TRINITY_DN21863_c1_g3_i4_13	Q	COG2124	Cytochrome p450
TRINITY_DN22434_c0_g3_i3_17	S	ENOG4111MK6	Retrotransposon protein
TRINITY_DN14435_c0_g1_i1_16	S	ENOG410ZBG1	NA
TRINITY_DN21291_c0_g2_i5_4	S	ENOG410Z7Z7	Pentatricopeptide repeat-containing protein
TRINITY_DN17649_c0_g1_i3_4	S	ENOG410YM9K	Protein of unknown function (DUF1218)
TRINITY_DN31136_c0_g1_i1_13	L	COG2801	Retrotransposon protein
TRINITY_DN25037_c0_g2_i7_15	E	COG2986	histidine ammonia-lyase
TRINITY_DN16160_c0_g1_i2_16	H	COG0142	synthase
TRINITY_DN21240_c4_g1_i10_13	S	ENOG410XP1S	solute carrier family 35 member
TRINITY_DN18630_c0_g1_i1_2	T	COG0515	Serine Threonine protein kinase
TRINITY_DN15557_c0_g1_i1_9	J	COG2058	Ribosomal protein
TRINITY_DN17848_c0_g1_i6_13	S	COG1161	Required for a late step of 50S ribosomal subunit assembly. Has GTPase activity (By similarity)
TRINITY_DN9167_c0_g2_i1_4	S	COG5063	zinc finger
TRINITY_DN30342_c0_g1_i1_17	S	ENOG410YH1N	PAR1 protein
TRINITY_DN8520_c0_g1_i1_8	L	COG2801	Retrotransposon protein
TRINITY_DN25186_c0_g1_i11_11	S	ENOG410YC97	Serine threonine-protein phosphatase 7 long form
TRINITY_DN23930_c0_g1_i4_6	S	COG1073	Hydrolase
TRINITY_DN22062_c0_g1_i1_5	S	ENOG410Y9R7	Pfam:DUF827
TRINITY_DN16010_c0_g1_i9_12	S	ENOG410YFEH	alternative oxidase
TRINITY_DN22224_c0_g3_i3_5	G	COG0036	ribulose-phosphate 3-epimerase activity
TRINITY_DN19055_c1_g1_i4_17	S	ENOG410Z7Z7	Pentatricopeptide repeat-containing protein
TRINITY_DN20253_c0_g1_i16_12	S	COG3621	Patatin group
TRINITY_DN17278_c0_g1_i1_15	S	COG4886	leucine Rich Repeat
TRINITY_DN14366_c0_g1_i1_11	S	ENOG410YJN4	NA
TRINITY_DN24576_c0_g1_i1_10	S	ENOG410Z5EP	Protein of unknown function (DUF581)
TRINITY_DN26778_c1_g2_i7_3	S	COG2940	Histone-lysine N-methyltransferase
TRINITY_DN20174_c0_g2_i1_5	T	COG0639	serine threonine-protein phosphatase
TRINITY_DN16875_c0_g1_i2_9	S	ENOG410XTFH	Exostosin
TRINITY_DN22312_c0_g1_i5_17	S	ENOG410ZK3M	NA
TRINITY_DN22461_c0_g1_i1_4	T	ENOG410Y9HF	Inactive receptor kinase
TRINITY_DN25180_c3_g1_i4_7	Q	COG2124	Cytochrome p450
TRINITY_DN21622_c0_g1_i2_5	K	COG1095	DNA-directed RNA Polymerase
TRINITY_DN23161_c2_g1_i2_6	S	COG1297	oligo-peptide transporter
TRINITY_DN20562_c0_g1_i9_13	S	ENOG410XP4S	Calcium binding protein
TRINITY_DN24514_c0_g1_i2_14	S	COG1028	Dehydrogenase reductase
TRINITY_DN17320_c0_g1_i3_11	O	ENOG410XSU5	TPR repeat-containing thioredoxin TTL1-like
TRINITY_DN13361_c0_g1_i1_2	S	ENOG410Y947	Membrane attack complex component perforin complement C9
TRINITY_DN11510_c0_g1_i1_10	O	COG2214	DNAj domain protein
TRINITY_DN14857_c0_g1_i3_12	S	ENOG410YQQQ	defective protein 2
TRINITY_DN9702_c0_g1_i1_12	E	COG2939	carboxy-peptidase
TRINITY_DN21576_c0_g1_i10_17	S	COG4886	leucine Rich Repeat
TRINITY_DN26187_c0_g1_i1_9	K	COG5641	Transcription factor
TRINITY_DN31882_c0_g1_i1_3	S	ENOG4111Y55	Reverse transcriptase (RNA-dependent DNA polymerase)
TRINITY_DN22719_c0_g1_i1_10	S	ENOG4111FR0	Putative methyltransferase
TRINITY_DN5897_c0_g1_i1_17	S	ENOG410ZXE1	Conserved hypothetical, protein
TRINITY_DN22343_c0_g4_i2_2	S	ENOG410YZKG	wound induced protein
TRINITY_DN20959_c0_g1_i2_14	S	ENOG410YASZ	Protein of unknown function (DUF2921)
TRINITY_DN23008_c0_g1_i7_3	J	COG5154	ribosome biogenesis protein brx1
TRINITY_DN12725_c0_g1_i2_11	S	ENOG410XS4D	Retrotransposon protein
TRINITY_DN22345_c1_g1_i8_9	S	ENOG410XPIF	vacuolar protein sorting 51 homolog (S. cerevisiae)
TRINITY_DN28868_c0_g1_i1_3	S	ENOG410Z7Z7	Pentatricopeptide repeat-containing protein
TRINITY_DN24590_c0_g1_i3_7	S	ENOG411206Y	transposon protein
TRINITY_DN24643_c0_g1_i2_13	E	COG0174	glutamine synthetase
TRINITY_DN24035_c0_g1_i6_2	S	ENOG410YFGR	NA
TRINITY_DN7966_c0_g1_i1_14	T	COG0515	Serine Threonine protein kinase
TRINITY_DN25397_c0_g2_i1_15	S	COG5141	phd finger
TRINITY_DN18384_c0_g2_i3_12	S	ENOG4111Z77	BEST Arabidopsis thaliana protein match is RGXT1 (rhamnogalacturonan xylosyltransferase 1)
TRINITY_DN25370_c0_g2_i1_8	H	COG0407	Catalyzes the decarboxylation of four acetate groups of uroporphyrinogen-III to yield coproporphyrinogen-III (By similarity)
TRINITY_DN23044_c3_g2_i2_13	C	COG0240	glycerol-3-phosphate dehydrogenase
TRINITY_DN21904_c0_g1_i2_5	K	COG5162	TAF10 RNA polymerase II, TATA box binding protein (TBP)-associated factor
TRINITY_DN25046_c1_g2_i3_2	K	ENOG4111FT0	DNA-directed RNA polymerases I, II and III
TRINITY_DN24480_c0_g2_i1_4	IQ	COG0318	Amp-dependent synthetase and ligase
TRINITY_DN33572_c0_g1_i1_7	S	ENOG410Z7Z7	Pentatricopeptide repeat-containing protein
TRINITY_DN8058_c0_g1_i1_16	O	COG0443	Heat shock protein
TRINITY_DN22190_c2_g1_i1_12	C	COG1304	Catalyzes the 1,3-allylic rearrangement of the homoallylic substrate isopentenyl (IPP) to its allylic isomer, dimethylallyl diphosphate (DMAPP) (By similarity)
TRINITY_DN22259_c0_g3_i2_3	S	ENOG41113PS	NECAP endocytosis associated
TRINITY_DN20131_c2_g1_i7_9	S	ENOG410ZXAK	NA
TRINITY_DN24127_c0_g2_i1_7	O	ENOG410XP8T	ubiquitin carboxyl-terminal hydrolase
TRINITY_DN19716_c1_g1_i1_16	S	ENOG410YMQ0	Retrotransposon protein
TRINITY_DN22661_c0_g1_i8_2	S	COG4886	leucine Rich Repeat
TRINITY_DN16639_c0_g2_i7_2	K	COG0568	Sigma factors are initiation factors that promote the attachment of RNA polymerase to specific initiation sites and are then released (By similarity)
TRINITY_DN12648_c0_g1_i1_11	L	COG2801	Retrotransposon protein
TRINITY_DN14739_c0_g2_i1_7	S	ENOG410YBAV	endo-glucanase
TRINITY_DN18335_c0_g1_i4_8	S	ENOG411168C	NA
TRINITY_DN20564_c0_g2_i1_5	S	ENOG410XP5A	Glycine-rich protein
TRINITY_DN13243_c0_g1_i1_6	S	ENOG4111E1W	DVL family
TRINITY_DN23383_c0_g1_i4_6	I	ENOG410XQVB	DiacylGlycerol Kinase
TRINITY_DN23485_c0_g1_i4_7	S	ENOG410YKIU	Serine-rich
TRINITY_DN25459_c0_g1_i4_7	S	COG0491	Beta-lactamase domain protein
TRINITY_DN5580_c0_g1_i1_11	T	COG0515	Serine Threonine protein kinase
TRINITY_DN21042_c0_g2_i1_1	S	ENOG410Y65V	Retrotransposon protein
TRINITY_DN12494_c0_g1_i1_11	L	COG2801	Retrotransposon protein
TRINITY_DN22421_c1_g1_i2_11	S	COG1412	small subunit (SSU) processome component, homolog
TRINITY_DN25460_c0_g1_i11_11	Q	COG2124	Cytochrome p450
TRINITY_DN21826_c0_g1_i3_7	O	COG0484	ATP binding to DnaK triggers the release of the substrate protein, thus completing the reaction cycle. Several rounds of ATP-dependent interactions between DnaJ, DnaK and GrpE are required for fully efficient folding. Also involved, together with DnaK and GrpE, in the DNA replication of plasmids through activation of initiation proteins (By similarity)
TRINITY_DN1438_c0_g1_i1_16	S	ENOG411206Y	transposon protein
TRINITY_DN25036_c2_g1_i18_6	S	ENOG410XR7D	NatA auxiliary subunit
TRINITY_DN24353_c0_g1_i5_11	I	COG1960	acyl-CoA dehydrogenase
TRINITY_DN20013_c1_g1_i2_10	S	ENOG410XSVB	transmembrane 9 superfamily member
TRINITY_DN23287_c0_g1_i1_4	V	COG0842	(ABC) transporter
TRINITY_DN20416_c0_g1_i4_6	S	ENOG410Y3U1	NA
TRINITY_DN23810_c3_g1_i4_1	M	COG1043	Involved in the biosynthesis of lipid A, a phosphorylated glycolipid that anchors the lipopolysaccharide to the outer membrane of the cell (By similarity)
TRINITY_DN27161_c0_g1_i1_10	S	ENOG4111SCF	Cold acclimation protein
TRINITY_DN20866_c1_g1_i3_15	I	ENOG410XQVB	DiacylGlycerol Kinase
TRINITY_DN25366_c2_g1_i1_2	I	ENOG410XT5T	tafazzin
TRINITY_DN24387_c0_g1_i20_13	S	ENOG410YN4N	Plant lipoxygenase may be involved in a number of diverse aspects of plant physiology including growth and development, pest resistance, and senescence or responses to wounding (By similarity)
TRINITY_DN6657_c0_g1_i1_6	O	COG4870	cathepsin
TRINITY_DN29351_c0_g1_i1_6	E	COG0665	Catalyzes the last two steps in the biosynthesis of 5- methylaminomethyl-2-thiouridine (mnm(5)s(2)U) at the wobble position (U34) in tRNA. Catalyzes the FAD-dependent demodification of cmnm(5)s(2)U34 to nm(5)s(2)U34, followed by the transfer of a methyl group from S-adenosyl-L-methionine to nm(5)s(2)U34, to form mnm(5)s(2)U34 (By similarity)
TRINITY_DN25074_c1_g4_i1_3	S	ENOG410Y65V	Retrotransposon protein
TRINITY_DN24418_c0_g2_i2_15	S	ENOG411058N	zinc finger CCCH domain-containing protein
TRINITY_DN17679_c0_g1_i1_11	S	ENOG410ZRF1	Solute carrier family 25
TRINITY_DN24511_c3_g1_i10_1	S	ENOG410Y9WV	Protein of unknown function (DUF1664)
TRINITY_DN23576_c2_g4_i1_11	C	COG1052	Dehydrogenase
TRINITY_DN2667_c0_g1_i1_12	V	COG1132	(ABC) transporter
TRINITY_DN15365_c0_g1_i1_13	S	COG3491	2OGFe(II) oxygenase
TRINITY_DN22253_c2_g1_i1_14	S	ENOG410Y65V	Retrotransposon protein
TRINITY_DN13915_c0_g1_i1_2	S	ENOG4111FT7	ZnF_C2H2
TRINITY_DN16232_c0_g1_i2_3	J	COG0048	Interacts with and stabilizes bases of the 16S rRNA that are involved in tRNA selection in the A site and with the mRNA backbone. Located at the interface of the 30S and 50S subunits, it traverses the body of the 30S subunit contacting proteins on the other side and probably holding the rRNA structure together. The combined cluster of proteins S8, S12 and S17 appears to hold together the shoulder…
TRINITY_DN6958_c0_g1_i1_7	S	ENOG410Y65V	Retrotransposon protein
TRINITY_DN25752_c0_g1_i5_7	S	ENOG410XQV8	meprin and TRAF homology domain-containing protein MATH domain-containing protein
TRINITY_DN25055_c0_g1_i2_2	I	COG1260	synthase
TRINITY_DN11181_c0_g1_i1_14	S	ENOG410YUTE	Invertase pectin methylesterase inhibitor
TRINITY_DN14503_c0_g1_i1_14	S	ENOG410Z7Z7	Pentatricopeptide repeat-containing protein
TRINITY_DN22546_c0_g3_i9_3	S	COG5048	Zinc finger protein
TRINITY_DN20306_c3_g1_i5_10	S	ENOG410Y91T	Protein of unknown function (DUF632)
TRINITY_DN24548_c0_g1_i4_4	S	ENOG410YCIH	germin-like protein
TRINITY_DN23982_c1_g3_i1_17	S	ENOG410ZA8A	Hydroxyproline-rich glycoprotein family protein
TRINITY_DN20963_c0_g1_i4_9	L	COG0592	DNA polymerase processivity factor activity
TRINITY_DN26343_c0_g1_i6_7	V	COG0534	Mate efflux family protein
TRINITY_DN21509_c0_g1_i7_3	T	COG0515	Serine Threonine protein kinase
TRINITY_DN25790_c2_g2_i4_4	J	COG0480	Catalyzes the GTP-dependent ribosomal translocation step during translation elongation. During this step, the ribosome changes from the pre-translocational (PRE) to the post- translocational (POST) state as the newly formed A-site-bound peptidyl-tRNA and P-site-bound deacylated tRNA move to the P and E sites, respectively. Catalyzes the coordinated movement of the two tRNA molecules, the mRNA and…
TRINITY_DN23846_c0_g2_i14_18	Q	COG2132	Multicopper oxidase
TRINITY_DN21853_c0_g1_i3_9	EG	COG0697	membrane
TRINITY_DN18553_c0_g1_i2_11	S	ENOG410YN97	Myb-like DNA-binding domain, SHAQKYF class family protein, expressed
TRINITY_DN22456_c3_g1_i2_5	S	ENOG4111X07	allene oxide cyclase
TRINITY_DN1351_c0_g1_i1_4	S	ENOG410XPEV	cleft lip and palate
TRINITY_DN21340_c2_g2_i4_1	S	COG5141	phd finger
TRINITY_DN24347_c1_g4_i1_16	B	COG5531	SWI SNF related, matrix associated, actin dependent regulator of chromatin, subfamily d, member
TRINITY_DN21307_c0_g1_i9_14	DTZ	COG5126	Calcium-binding protein
TRINITY_DN24341_c4_g5_i1_15	G	COG1874	beta-galactosidase
TRINITY_DN15897_c0_g1_i5_15	S	ENOG4112B7A	ribosome biogenesis
TRINITY_DN23295_c0_g2_i2_13	S	ENOG4111MK6	Retrotransposon protein
TRINITY_DN15375_c0_g1_i1_11	K	COG5601	CCR4-NOT transcription complex subunit 2
TRINITY_DN892_c0_g1_i1_13	K	ENOG4111DVK	WUSCHEL-related homeobox 1-like
TRINITY_DN19175_c0_g1_i1_16	O	COG0443	Heat shock protein
TRINITY_DN17423_c3_g2_i1_1	S	COG3491	2OGFe(II) oxygenase
TRINITY_DN23803_c0_g1_i2_3	S	ENOG410ZATQ	NA
TRINITY_DN17794_c0_g1_i1_15	K	ENOG41113WR	transcription factor bHLH68-like
TRINITY_DN23772_c1_g1_i2_5	S	COG0679	Auxin Efflux Carrier
TRINITY_DN18966_c2_g1_i2_18	S	ENOG410YD0Z	Squamosa promoter-binding-like protein
TRINITY_DN18132_c0_g1_i1_17	S	ENOG410Z5M9	neuralized homolog (Drosophila)
TRINITY_DN15610_c0_g1_i1_15	E	COG0547	Anthranilate phosphoribosyltransferase
TRINITY_DN25444_c1_g6_i1_11	S	COG5141	phd finger
TRINITY_DN21227_c0_g1_i1_2	S	ENOG410XNNY	coatomer protein complex, subunit beta 2 (beta prime)
TRINITY_DN23390_c1_g2_i1_6	S	ENOG410XPC8	copine family
TRINITY_DN24900_c1_g2_i1_11	S	ENOG410Y65V	Retrotransposon protein
TRINITY_DN17318_c0_g1_i2_11	S	ENOG410XRM0	Ring finger protein
TRINITY_DN22600_c1_g2_i5_9	O	ENOG4111DRR	beta-amylase 4
TRINITY_DN18398_c0_g1_i2_5	S	ENOG4111Y9A	Tubulin folding cofactor A
TRINITY_DN24598_c0_g1_i10_1	C	COG0667	Aldo keto reductase
TRINITY_DN24322_c0_g1_i6_8	S	COG3349	Desaturase
TRINITY_DN12484_c0_g2_i2_14	O	COG2127	protein catabolic process
TRINITY_DN19703_c0_g1_i1_7	K	ENOG410Z2UE	homeobox-leucine zipper protein
TRINITY_DN22778_c0_g1_i2_8	S	ENOG411201H	Cyanobacterial and plant NDH-1 subunit O
TRINITY_DN22013_c0_g1_i12_12	S	ENOG410XNRZ	NC domain-containing protein
TRINITY_DN15802_c0_g2_i1_9	S	ENOG410YZKG	wound induced protein
TRINITY_DN22667_c0_g2_i1_9	G	COG4677	pectinesterase
TRINITY_DN20958_c0_g2_i1_5	C	COG0277	FAD linked oxidase domain protein
TRINITY_DN15442_c0_g1_i4_5	E	COG0076	decarboxylase
TRINITY_DN12062_c0_g1_i1_12	S	ENOG410YW3E	NA
TRINITY_DN24776_c1_g3_i2_5	L	COG1643	helicase
TRINITY_DN16083_c0_g1_i1_7	S	COG1819	Transferase
TRINITY_DN24531_c0_g3_i2_5	J	COG2178	translin
TRINITY_DN21935_c0_g1_i1_3	O	COG0526	Thioredoxin
TRINITY_DN22164_c0_g1_i5_11	S	COG3568	Endonuclease/Exonuclease/phosphatase family
TRINITY_DN20225_c0_g1_i5_3	S	ENOG410XS7T	o-methyltransferase
TRINITY_DN25002_c3_g1_i10_4	O	COG5539	otu domain-containing protein
TRINITY_DN13613_c0_g2_i1_12	S	ENOG4111T2N	Nicotiana lesion-inducing like
TRINITY_DN11327_c0_g2_i1_10	L	COG2801	Retrotransposon protein
TRINITY_DN25720_c0_g2_i3_4	S	ENOG410ZI0Z	4F5 protein family
TRINITY_DN22503_c3_g1_i1_8	S	COG0666	Ankyrin Repeat
TRINITY_DN19030_c0_g1_i8_10	C	COG0022	Dehydrogenase, E1 component
TRINITY_DN11694_c0_g1_i1_18	S	ENOG41114ZW	NA
TRINITY_DN21071_c0_g1_i19_17	S	ENOG41122GY	NA
TRINITY_DN19521_c0_g1_i3_15	T	ENOG410YIVC	cyclin-dependent kinase inhibitor
TRINITY_DN10270_c0_g1_i1_9	T	ENOG410YI8C	universal stress protein
TRINITY_DN25928_c0_g2_i1_7	M	COG0451	Nad-dependent epimerase dehydratase
TRINITY_DN13956_c0_g1_i1_11	S	ENOG410YBGS	NA
TRINITY_DN19729_c0_g1_i10_18	T	COG0515	Serine Threonine protein kinase
TRINITY_DN9106_c0_g1_i1_11	S	ENOG4111C06	NA
TRINITY_DN6116_c0_g1_i1_3	S	ENOG410Z7Z7	Pentatricopeptide repeat-containing protein
TRINITY_DN30848_c0_g1_i1_15	S	ENOG410Z7Z7	Pentatricopeptide repeat-containing protein
TRINITY_DN22547_c0_g1_i11_3	Q	COG0179	Fumarylacetoacetate hydrolase
TRINITY_DN17880_c0_g1_i3_16	Q	COG2124	Cytochrome p450
TRINITY_DN20296_c0_g1_i3_15	S	ENOG4112C5D	NADH dehydrogenase transmembrane subunit
TRINITY_DN23306_c1_g4_i3_15	U	ENOG410YIKI	Small GTPase component of the coat protein complex II (COPII) which promotes the formation of transport vesicles from the endoplasmic reticulum (ER). The coat has two main functions, the physical deformation of the endoplasmic reticulum membrane into vesicles and the selection of cargo molecules. SAR1 controls the coat assembly in a stepwise manner. Activated SAR1-GTP binds to membranes first and…
TRINITY_DN19846_c0_g1_i2_12	K	ENOG410YEX5	auxin-responsive protein
TRINITY_DN20394_c0_g1_i1_1	O	COG1404	peptidase (S8 and S53, subtilisin, kexin, sedolisin
TRINITY_DN15974_c0_g1_i4_5	S	ENOG410XSVR	cell number regulator 6-like
TRINITY_DN12761_c0_g2_i1_12	S	ENOG41120E0	RWP-RK domain-containing protein
TRINITY_DN23991_c3_g4_i1_5	L	COG0708	Exodeoxyribonuclease III
TRINITY_DN21581_c0_g1_i7_11	S	ENOG4111J16	serine arginine-rich splicing factor
TRINITY_DN14687_c0_g1_i4_4	E	COG2939	carboxy-peptidase
TRINITY_DN15423_c0_g1_i2_11	C	COG1012	Dehydrogenase
TRINITY_DN14899_c0_g1_i1_16	U	ENOG410XZT8	Two pore segment channel 1
TRINITY_DN26101_c0_g1_i10_4	O	COG1404	peptidase (S8 and S53, subtilisin, kexin, sedolisin
TRINITY_DN14450_c0_g1_i1_7	S	ENOG4111HFX	Transmembrane protein 205
TRINITY_DN20410_c1_g2_i2_17	S	ENOG4111K1M	transposon protein
TRINITY_DN14648_c0_g1_i1_10	S	ENOG410YUWG	NA
TRINITY_DN14204_c0_g1_i4_1	O	ENOG41121N2	zinc ion binding
TRINITY_DN16527_c0_g1_i3_13	S	COG2071	Glutamine amidotransferase
TRINITY_DN25746_c1_g6_i1_13	L	COG2801	Retrotransposon protein
TRINITY_DN29998_c0_g1_i1_16	E	COG1473	amidohydrolase
TRINITY_DN18808_c0_g1_i2_18	J	ENOG410ZYKB	ribosomal protein S7
TRINITY_DN29858_c0_g1_i1_8	S	ENOG410Z43V	late embryogenesis abundant protein
TRINITY_DN8124_c0_g1_i1_17	G	COG0580	Channel that permits osmotically driven movement of water in both directions. It is involved in the osmoregulation and in the maintenance of cell turgor during volume expansion in rapidly growing cells. It mediates rapid entry or exit of water in response to abrupt changes in osmolarity (By similarity)
TRINITY_DN20835_c0_g1_i3_7	S	ENOG410YI71	Remorin family
TRINITY_DN23874_c1_g3_i10_16	S	ENOG4111MK6	Retrotransposon protein
TRINITY_DN20634_c0_g1_i10_12	S	ENOG4111FM2	PQ loop repeat
TRINITY_DN22187_c0_g1_i9_4	I	COG1022	Amp-dependent synthetase and ligase
TRINITY_DN22576_c0_g1_i1_18	S	ENOG4111TTK	Cyclin-dependent protein kinase
TRINITY_DN27036_c0_g1_i1_7	K	ENOG410XQMQ	rna polymerase
TRINITY_DN10910_c0_g1_i1_12	S	ENOG410Y8SA	NA
TRINITY_DN18305_c0_g1_i1_2	K	ENOG410YBFY	DELLA protein
TRINITY_DN22733_c1_g1_i1_17	S	ENOG410YIS3	NA
TRINITY_DN26554_c0_g1_i1_18	S	ENOG410YTQV	NA
TRINITY_DN19726_c0_g1_i1_8	AJ	COG2136	u3 small nucleolar ribonucleoprotein
TRINITY_DN15008_c0_g1_i1_18	O	ENOG41121N2	zinc ion binding
TRINITY_DN24549_c1_g1_i5_15	S	ENOG410Y2C5	Methyltransferase
TRINITY_DN3387_c0_g1_i1_2	S	ENOG410Z7Z7	Pentatricopeptide repeat-containing protein
TRINITY_DN13670_c0_g1_i1_1	S	ENOG410XQR0	inverted formin, FH2 and WH2 domain containing
TRINITY_DN23908_c0_g1_i3_1	H	COG0476	small protein activating enzyme activity
TRINITY_DN21236_c0_g1_i7_13	CI	COG5274	cytochrome b5
TRINITY_DN26104_c0_g1_i1_1	G	COG1472	hydrolase family 3
TRINITY_DN18652_c0_g2_i2_1	O	ENOG4111TUA	mitochondrial import inner membrane translocase, subunit
TRINITY_DN22538_c0_g1_i4_1	O	COG5272	ubiquitin
TRINITY_DN24826_c1_g2_i4_13	S	ENOG410YA5C	Zinc finger protein CONSTANS-LIKE
TRINITY_DN29854_c0_g1_i1_8	S	ENOG410XT3U	INteracting protein
TRINITY_DN21371_c0_g1_i7_13	J	COG0092	Binds the lower part of the 30S subunit head. Binds mRNA in the 70S ribosome, positioning it for translation (By similarity)
TRINITY_DN21322_c0_g1_i9_7	G	ENOG410XPWC	solute carrier family 17
TRINITY_DN27023_c0_g1_i1_11	S	COG3491	2OGFe(II) oxygenase
TRINITY_DN18676_c0_g1_i1_13	S	ENOG410Y26G	gamma adaptin ear containing, arf binding protein
TRINITY_DN19396_c0_g1_i1_3	S	ENOG410Z5JU	NA
TRINITY_DN22547_c0_g1_i1_17	S	COG4886	leucine Rich Repeat
TRINITY_DN11786_c0_g1_i1_1	K	ENOG4111CPJ	zinc finger protein
TRINITY_DN23272_c0_g2_i6_8	H	COG0422	thiamine diphosphate biosynthetic process
TRINITY_DN20312_c0_g1_i3_12	S	ENOG410XNSC	sphingomyelin synthase
TRINITY_DN21663_c0_g1_i3_3	G	ENOG411167N	xyloglucan endotransglucosylase hydrolase protein
TRINITY_DN16034_c0_g1_i2_13	V	COG0534	Mate efflux family protein
TRINITY_DN24877_c0_g9_i1_13	U	COG0552	Involved in targeting and insertion of nascent membrane proteins into the cytoplasmic membrane. Acts as a receptor for the complex formed by the signal recognition particle (SRP) and the ribosome-nascent chain (RNC)
TRINITY_DN2739_c0_g1_i1_11	O	COG0542	ATP-dependent CLP protease ATP-binding subunit
TRINITY_DN27965_c0_g1_i1_3	S	ENOG410Z7Z7	Pentatricopeptide repeat-containing protein
TRINITY_DN22577_c0_g1_i4_14	S	ENOG4111GZ5	NA
TRINITY_DN22279_c1_g1_i8_14	S	COG3240	GDSL esterase lipase
TRINITY_DN26804_c1_g5_i1_7	S	ENOG410XQTG	S. cerevisiae
TRINITY_DN19124_c0_g2_i2_18	S	COG5139	IWS1 homolog (S. cerevisiae)
TRINITY_DN26654_c0_g1_i1_13	S	COG5210	TBC1 domain family member
TRINITY_DN24983_c3_g1_i5_8	C	COG1249	dihydrolipoyl dehydrogenase
TRINITY_DN12296_c0_g1_i2_15	S	ENOG410XZGC	NA
TRINITY_DN19871_c1_g1_i4_10	U	ENOG4111K1Q	Sec20
TRINITY_DN22712_c0_g1_i3_18	S	COG1485	AFG1 family ATPase
TRINITY_DN22729_c0_g1_i12_18	J	COG5256	This protein promotes the GTP-dependent binding of aminoacyl-tRNA to the A-site of ribosomes during protein biosynthesis (By similarity)
TRINITY_DN27290_c0_g5_i1_3	S	COG4886	leucine Rich Repeat
TRINITY_DN18976_c0_g1_i8_3	S	ENOG410XX4J	Protein PLANT CADMIUM RESISTANCE
TRINITY_DN16121_c0_g1_i1_1	S	ENOG410YGJA	Disease resistance response protein
TRINITY_DN25483_c1_g1_i1_8	O	COG1404	peptidase (S8 and S53, subtilisin, kexin, sedolisin
TRINITY_DN24630_c0_g1_i9_3	P	COG0748	pyridoxamine 5-phosphate
TRINITY_DN17983_c0_g1_i1_9	F	COG0104	Plays an important role in the de novo pathway of purine nucleotide biosynthesis
TRINITY_DN29412_c0_g1_i1_13	J	COG0255	50s ribosomal protein l29
TRINITY_DN16781_c0_g1_i1_11	S	COG0457	repeat-containing protein
TRINITY_DN21295_c0_g1_i4_11	K	COG5095	Transcription initiation factor TFIID
TRINITY_DN19159_c2_g1_i1_10	S	ENOG410Y1BU	NA
TRINITY_DN26442_c1_g1_i6_3	Z	COG5059	Kinesin family member
TRINITY_DN22576_c2_g3_i2_12	S	ENOG410XQ3V	transmembrane protein 184B
TRINITY_DN28664_c0_g1_i1_17	S	ENOG410YZDN	NA
TRINITY_DN19106_c0_g1_i1_7	F	COG4630	xanthine dehydrogenase
TRINITY_DN25665_c3_g1_i1_3	S	ENOG410XS4D	Retrotransposon protein
TRINITY_DN21963_c0_g2_i1_13	S	ENOG410Y65V	Retrotransposon protein
TRINITY_DN24171_c0_g2_i6_3	O	ENOG41103D0	F-box protein
TRINITY_DN24864_c0_g2_i1_3	J	COG1190	lysyl-trna synthetase
TRINITY_DN26574_c0_g1_i1_17	L	COG2801	Retrotransposon protein
TRINITY_DN25146_c0_g1_i1_2	S	ENOG410YD6T	Hydroxyproline-rich glycoprotein family protein
TRINITY_DN23873_c0_g2_i4_5	O	COG5272	ubiquitin
TRINITY_DN13929_c0_g2_i1_17	S	ENOG410Y65V	Retrotransposon protein
TRINITY_DN9382_c0_g1_i1_6	S	ENOG410Z7Z7	Pentatricopeptide repeat-containing protein
TRINITY_DN9047_c0_g1_i1_3	S	ENOG410XYTD	NA
TRINITY_DN24420_c0_g1_i1_15	IQ	COG0318	Amp-dependent synthetase and ligase
TRINITY_DN22875_c0_g1_i7_11	S	ENOG410ZKEB	NA
TRINITY_DN28635_c0_g1_i1_1	S	ENOG410Y9CH	NA
TRINITY_DN7316_c0_g1_i1_6	S	ENOG410XRTN	U-box domain-containing protein
TRINITY_DN14854_c0_g1_i1_18	O	ENOG410XRR7	Calreticulin
TRINITY_DN23230_c0_g2_i3_16	G	COG1877	trehalose biosynthetic process
TRINITY_DN21456_c0_g8_i1_13	S	ENOG410ZF21	NA
TRINITY_DN17584_c0_g2_i2_15	S	ENOG4111Z7K	NA
TRINITY_DN19573_c0_g1_i2_1	P	ENOG4111TFW	Stores iron in a soluble, non-toxic, readily available form. Important for iron homeostasis (By similarity)
TRINITY_DN21859_c2_g1_i4_11	O	COG0652	peptidyl-prolyl cis-trans isomerase activity
TRINITY_DN14615_c0_g1_i3_14	G	COG0469	Pyruvate kinase
TRINITY_DN23460_c0_g9_i1_7	S	ENOG4111DHX	auxin-responsive protein
TRINITY_DN21397_c4_g6_i1_11	T	ENOG410XQ0C	serine threonine-protein kinase
TRINITY_DN17413_c0_g1_i5_6	C	COG0604	alcohol dehydrogenase
TRINITY_DN22689_c0_g1_i1_11	J	COG0088	One of the primary rRNA binding proteins, this protein initially binds near the 5'-end of the 23S rRNA. It is important during the early stages of 50S assembly. It makes multiple contacts with different domains of the 23S rRNA in the assembled 50S subunit and ribosome (By similarity)
TRINITY_DN17083_c0_g1_i1_8	G	COG0153	Catalyzes the transfer of the gamma-phosphate of ATP to D-galactose to form alpha-D-galactose-1-phosphate (Gal-1-P) (By similarity)
TRINITY_DN25811_c0_g1_i1_7	S	ENOG410XPIJ	epimerase dehydratase
TRINITY_DN29986_c0_g1_i1_11	U	ENOG410XQ90	Clathrin assembly protein
TRINITY_DN24734_c0_g4_i1_16	S	ENOG4111MK6	Retrotransposon protein
TRINITY_DN14840_c0_g1_i1_7	G	COG3836	Aldolase
TRINITY_DN14412_c0_g1_i4_2	E	COG0133	The beta subunit is responsible for the synthesis of L- tryptophan from indole and L-serine (By similarity)
TRINITY_DN23620_c1_g2_i5_18	S	ENOG410ZXEB	Integrase core domain
TRINITY_DN5083_c0_g1_i1_16	S	ENOG4111CKW	NA
TRINITY_DN23672_c0_g1_i3_3	S	COG5594	transmembrane protein 63C
TRINITY_DN21991_c0_g1_i8_12	S	COG3349	Desaturase
TRINITY_DN21455_c5_g3_i2_5	S	ENOG410Z7Z7	Pentatricopeptide repeat-containing protein
TRINITY_DN24865_c0_g1_i1_18	S	ENOG410Y65V	Retrotransposon protein
TRINITY_DN25042_c1_g3_i1_3	I	COG1398	desaturase
TRINITY_DN24635_c1_g2_i2_7	J	COG0097	This protein binds to the 23S rRNA, and is important in its secondary structure. It is located near the subunit interface in the base of the L7 L12 stalk, and near the tRNA binding site of the peptidyltransferase center (By similarity)
TRINITY_DN9255_c0_g1_i1_12	S	ENOG410YZKG	wound induced protein
TRINITY_DN23999_c0_g1_i16_17	S	ENOG410XQ2E	Protein inhibitor of activated STAT
TRINITY_DN7226_c0_g1_i1_2	E	COG0814	amino acid transport
TRINITY_DN28215_c0_g1_i1_11	S	ENOG410YBW4	NA
TRINITY_DN22868_c0_g1_i15_17	U	ENOG410XPVM	SNF8, ESCRT-II complex subunit, homolog (S. cerevisiae)
TRINITY_DN26430_c0_g1_i8_3	O	COG5078	ubiquitin-conjugating enzyme
TRINITY_DN25902_c0_g1_i2_7	S	ENOG410YRZQ	NA
TRINITY_DN23706_c0_g1_i7_11	S	ENOG410YGDG	Myb-like DNA-binding domain
TRINITY_DN14139_c0_g1_i1_15	S	ENOG410Z7Z7	Pentatricopeptide repeat-containing protein
TRINITY_DN10962_c0_g1_i1_4	S	ENOG410XR7D	NatA auxiliary subunit
TRINITY_DN18454_c0_g1_i1_7	S	ENOG410Y56Z	early flowering
TRINITY_DN26722_c0_g1_i1_13	S	ENOG410YNKJ	NA
TRINITY_DN25256_c0_g1_i10_11	S	ENOG410ZBX3	leucine Rich Repeat
TRINITY_DN21269_c2_g1_i6_9	M	COG5434	Glycoside hydrolase family 28
TRINITY_DN17341_c0_g1_i7_5	K	COG5174	general transcription factor IIE, polypeptide 2, beta 34kDa
TRINITY_DN22701_c0_g1_i3_17	M	COG0451	Nad-dependent epimerase dehydratase
TRINITY_DN15070_c0_g2_i8_12	S	COG4886	leucine Rich Repeat
TRINITY_DN23567_c2_g1_i23_17	S	COG0724	Rna-binding protein
TRINITY_DN20347_c0_g1_i3_4	E	COG0076	decarboxylase
TRINITY_DN23150_c1_g1_i7_15	S	ENOG410YI3F	plastid-lipid-associated protein 12
TRINITY_DN5770_c0_g2_i1_7	L	COG2801	Retrotransposon protein
TRINITY_DN23955_c0_g2_i4_1	O	COG5183	(Membrane-Associated Ring finger (C3HC4))
TRINITY_DN22091_c1_g2_i1_10	Q	COG2132	Multicopper oxidase
TRINITY_DN23526_c2_g1_i6_16	E	COG2939	carboxy-peptidase
TRINITY_DN20113_c0_g1_i3_1	G	COG0058	Phosphorylase is an important allosteric enzyme in carbohydrate metabolism. Enzymes from different sources differ in their regulatory mechanisms and in their natural substrates. However, all known phosphorylases share catalytic and structural properties (By similarity)
TRINITY_DN19166_c0_g1_i6_11	O	COG5272	ubiquitin
TRINITY_DN25130_c0_g3_i4_15	T	COG0515	Serine Threonine protein kinase
TRINITY_DN26052_c0_g1_i6_7	J	COG0539	thus facilitating recognition of the initiation point. It is needed to translate mRNA with a short Shine-Dalgarno (SD) purine-rich sequence (By similarity)
TRINITY_DN16237_c0_g2_i1_7	S	ENOG410ZK4F	NA
TRINITY_DN25318_c2_g1_i3_2	S	COG0596	Alpha beta hydrolase
TRINITY_DN30238_c0_g1_i1_4	S	COG3491	2OGFe(II) oxygenase
TRINITY_DN23147_c0_g5_i2_18	E	COG2040	Homocysteine s-methyltransferase
TRINITY_DN21346_c1_g5_i6_5	U	ENOG4111MWH	cornichon homolog
TRINITY_DN22814_c0_g2_i1_5	S	ENOG41125FV	NA
TRINITY_DN25258_c0_g1_i14_15	S	COG4886	leucine Rich Repeat
TRINITY_DN24667_c0_g1_i6_11	J	COG1841	ribosomal large subunit biogenesis
TRINITY_DN11077_c0_g1_i3_18	S	ENOG410ZRF1	Solute carrier family 25
TRINITY_DN22199_c0_g1_i3_14	K	ENOG41116A7	WRKY transcription factor
TRINITY_DN21793_c0_g1_i4_12	U	ENOG410YMSF	glycosylphosphatidylinositol-anchored lipid protein transfer 1
TRINITY_DN13919_c0_g1_i2_12	G	ENOG41113RP	cell wall vacuolar inhibitor of fructosidase
TRINITY_DN23479_c1_g1_i8_18	S	COG0724	Rna-binding protein
TRINITY_DN23439_c0_g1_i1_7	T	COG0515	Serine Threonine protein kinase
TRINITY_DN24291_c0_g1_i6_16	S	COG4886	leucine Rich Repeat
TRINITY_DN24776_c1_g2_i1_16	S	ENOG4111P75	N-acetyltransferase 9 (GCN5-related
TRINITY_DN17921_c0_g1_i1_6	S	COG1100	GTP-binding Protein
TRINITY_DN20108_c0_g1_i3_9	S	ENOG410ZZSQ	TFIIS helical bundle-like domain
TRINITY_DN1492_c0_g1_i1_17	S	ENOG410Z7Z7	Pentatricopeptide repeat-containing protein
TRINITY_DN13085_c0_g1_i2_13	U	COG5102	SFT2 domain containing
TRINITY_DN12873_c0_g1_i1_3	C	COG1894	Nadh dehydrogenase
TRINITY_DN22951_c3_g2_i2_11	S	ENOG410Y7UZ	NA
TRINITY_DN15095_c0_g1_i1_14	S	ENOG411183B	FAR1-related sequence
TRINITY_DN25395_c0_g2_i3_15	S	ENOG410YAZM	Involved in regulation of actin and microtubule organization. Part of a WAVE complex that activates the Arp2 3 complex (By similarity)
TRINITY_DN21243_c2_g4_i7_9	G	COG1472	hydrolase family 3
TRINITY_DN7395_c0_g1_i1_3	K	COG1813	Factor 1
TRINITY_DN19761_c0_g1_i1_3	S	ENOG4110TJR	Yip1 domain family
TRINITY_DN23197_c5_g1_i18_15	O	COG5536	(alpha) subunit
TRINITY_DN25597_c5_g2_i5_7	K	ENOG410Y9QP	Transcription factor
TRINITY_DN24524_c0_g6_i1_16	E	COG0436	aminotransferase
TRINITY_DN20235_c0_g1_i3_10	S	ENOG410XPV6	cysteine and histidine-rich domain (CHORD) containing 1
TRINITY_DN13787_c0_g1_i2_3	S	ENOG410YR03	NA
TRINITY_DN21256_c3_g5_i2_9	T	ENOG410ZY1Z	STYKc
TRINITY_DN20784_c0_g1_i1_13	S	ENOG4111C37	response to biotic stimulus
TRINITY_DN17568_c0_g1_i1_12	K	ENOG410YIH7	Transcription factor
TRINITY_DN20218_c1_g1_i3_12	S	ENOG4111C29	NA
TRINITY_DN25873_c0_g2_i1_7	S	COG0666	Ankyrin Repeat
TRINITY_DN25375_c0_g3_i3_3	S	ENOG410YPMG	NA
TRINITY_DN21334_c1_g1_i1_10	S	ENOG410XRF0	elongator acetyltransferase complex subunit 2
TRINITY_DN20273_c0_g2_i1_4	C	COG1034	subunit g
TRINITY_DN16250_c0_g1_i1_6	S	ENOG410ZM5J	AP2
TRINITY_DN23955_c0_g1_i4_14	K	ENOG410XPMQ	homeobox
TRINITY_DN16121_c0_g1_i4_16	S	ENOG410XP7K	serine incorporator
TRINITY_DN25016_c3_g1_i2_7	S	ENOG410ZXAK	NA
TRINITY_DN14943_c0_g2_i1_10	S	ENOG410Y3Q0	CRAL TRIO domain protein
TRINITY_DN25777_c0_g1_i1_16	S	ENOG410ZXEB	Integrase core domain
TRINITY_DN23008_c0_g2_i2_16	T	COG5599	protein tyrosine phosphatase
TRINITY_DN21737_c0_g1_i1_17	S	ENOG410XP3K	Positively regulates the activity of the minus-end directed microtubule motor protein dynein. May enhance dynein- mediated microtubule sliding by targeting dynein to the microtubule plus end. Required for
TRINITY_DN17476_c0_g1_i1_10	S	ENOG410XQKI	Gamma-glutamyl hydrolase
TRINITY_DN17201_c0_g1_i1_4	S	ENOG410YD2D	NA
TRINITY_DN25827_c0_g2_i3_7	S	ENOG41114E1	Protein of unknown function (DUF3754)
TRINITY_DN8490_c1_g1_i1_17	M	COG5434	Glycoside hydrolase family 28
TRINITY_DN26241_c2_g1_i7_3	L	COG0513	purine NTP-dependent helicase activity
TRINITY_DN27357_c1_g2_i1_7	L	COG1112	Helicase
TRINITY_DN12576_c0_g1_i2_16	S	ENOG410YQKP	Glycosyl transferase family 17 protein
TRINITY_DN25093_c0_g1_i13_6	S	COG4886	leucine Rich Repeat
TRINITY_DN24946_c1_g1_i1_15	S	ENOG410XQ2U	WD repeat domain 26
TRINITY_DN23148_c0_g3_i5_18	K	ENOG410YMPH	transcription, DNA-dependent
TRINITY_DN25101_c0_g3_i5_15	S	ENOG410XWK2	transposon protein
TRINITY_DN1894_c0_g1_i1_14	G	COG1874	beta-galactosidase
TRINITY_DN23930_c3_g1_i1_14	S	ENOG41100C3	Protein of unknown function (DUF3727)
TRINITY_DN19096_c0_g2_i1_4	U	ENOG410Y2MB	Syntaxin 5
TRINITY_DN22889_c2_g1_i1_5	DZ	COG5184	regulator of chromosome condensation
TRINITY_DN21113_c0_g2_i3_10	BK	COG5076	bromodomain
TRINITY_DN19562_c0_g1_i3_7	S	COG5038	Domain-Containing protein
TRINITY_DN9527_c0_g2_i1_7	O	ENOG410ZGZ9	Ubiquinol-cytochrome c reductase complex 6.7 kDa
TRINITY_DN23919_c1_g1_i5_15	O	COG0459	Prevents misfolding and promotes the refolding and proper assembly of unfolded polypeptides generated under stress conditions (By similarity)
TRINITY_DN27180_c0_g1_i1_16	T	COG0515	Serine Threonine protein kinase
TRINITY_DN17829_c0_g1_i6_13	U	COG5052	receptor accessory protein
TRINITY_DN11486_c0_g1_i2_9	S	COG0613	DNA-directed DNA polymerase activity
TRINITY_DN23940_c0_g1_i9_11	L	COG2801	Retrotransposon protein
TRINITY_DN19598_c0_g1_i1_6	S	ENOG410XU74	Chromosome 16 open reading frame 58
TRINITY_DN20018_c0_g1_i2_18	V	COG0534	Mate efflux family protein
TRINITY_DN30194_c0_g1_i1_15	S	ENOG410Z7Z7	Pentatricopeptide repeat-containing protein
TRINITY_DN19865_c0_g1_i2_2	M	COG1215	Glycosyl transferase, family 2
TRINITY_DN23588_c0_g1_i1_8	S	ENOG410XQ1Y	zinc finger
TRINITY_DN21689_c0_g1_i4_5	O	COG5140	Ubiquitin fusion degradation protein
TRINITY_DN22594_c1_g3_i3_17	K	COG5147	Myblike DNAbinding domain containing protein
TRINITY_DN25866_c0_g1_i1_18	I	COG0236	Carrier of the growing fatty acid chain in fatty acid biosynthesis (By similarity)
TRINITY_DN11965_c0_g1_i1_14	J	COG1859	Removes the 2'-phosphate from RNA via an intermediate in which the phosphate is ADP-ribosylated by NAD followed by a presumed transesterification to release the RNA and generate ADP- ribose 1''-2''-cyclic phosphate (APPR P). May function as an ADP- ribosylase (By similarity)
TRINITY_DN25312_c0_g5_i1_15	L	ENOG410XQU7	DEAD (Asp-Glu-Ala-Asp) box polypeptide
TRINITY_DN18459_c0_g1_i12_12	S	ENOG4111I2N	F-box protein
TRINITY_DN17138_c1_g1_i1_18	C	COG1007	NDH-1 shuttles electrons from NADH, via FMN and iron- sulfur (Fe-S) centers, to quinones in the respiratory chain. The immediate electron acceptor for the enzyme in this species is believed to be ubiquinone. Couples the redox reaction to proton translocation (for every two electrons transferred, four hydrogen ions are translocated across the cytoplasmic membrane), and thus conserves the redox ene…
TRINITY_DN11679_c0_g2_i1_1	S	COG1100	GTP-binding Protein
TRINITY_DN23247_c1_g1_i5_16	K	ENOG410ZFRU	Component of the Mediator complex, a coactivator involved in the regulated transcription of nearly all RNA polymerase II-dependent genes. Mediator functions as a bridge to convey information from gene-specific regulatory proteins to the basal RNA polymerase II transcription machinery. Mediator is recruited to promoters by direct interactions with regulatory proteins and serves as a scaffold for t…
TRINITY_DN19919_c0_g1_i1_2	S	COG1819	Transferase
TRINITY_DN20971_c0_g1_i1_11	S	ENOG41103IU	ATP-utilising chromatin assembly and remodelling N-terminal
TRINITY_DN20327_c2_g1_i11_17	G	COG2723	beta-glucosidase
TRINITY_DN26434_c0_g1_i1_15	J	COG2174	(ribosomal) protein
TRINITY_DN9743_c0_g1_i1_7	S	ENOG4111Z67	RNA recognition motif. (a.k.a. RRM, RBD, or RNP domain)
TRINITY_DN24135_c1_g4_i1_13	S	ENOG410ZSH4	RNA splicing
TRINITY_DN24132_c2_g1_i8_5	S	ENOG410YVF6	Piezo-type mechanosensitive ion channel component
TRINITY_DN20726_c0_g1_i4_17	S	ENOG410XQW7	PDS5, regulator of cohesion maintenance, homolog
TRINITY_DN22724_c0_g1_i23_14	O	ENOG410YTGP	Cytochrome c oxidase subunit
TRINITY_DN24819_c0_g1_i7_11	U	ENOG410ZP52	signal peptide
TRINITY_DN16201_c1_g1_i1_14	T	ENOG410XRMJ	calcium-dependent protein kinase
TRINITY_DN13064_c0_g2_i1_6	S	COG1100	GTP-binding Protein
TRINITY_DN18082_c0_g1_i3_11	S	COG2940	Histone-lysine N-methyltransferase
TRINITY_DN15123_c0_g1_i2_4	O	ENOG4111NES	biogenesis of lysosome-related organelles complex 1 subunit
TRINITY_DN20287_c0_g1_i1_7	S	ENOG410YMJK	NA
TRINITY_DN19097_c0_g1_i1_13	T	COG0515	Serine Threonine protein kinase
TRINITY_DN5427_c0_g1_i1_12	S	ENOG4111DHX	auxin-responsive protein
TRINITY_DN24729_c0_g1_i7_2	K	ENOG410YHDP	MYB family transcription factor
TRINITY_DN21132_c2_g1_i1_17	S	COG0401	hydrophobic protein
TRINITY_DN24585_c3_g1_i1_13	S	ENOG410XT1V	periodic tryptophan protein
TRINITY_DN24614_c3_g1_i9_13	O	COG0465	Acts as a processive, ATP-dependent zinc metallopeptidase for both cytoplasmic and membrane proteins. Plays a role in the quality control of integral membrane proteins (By similarity)
TRINITY_DN22247_c0_g4_i2_14	Q	COG2124	Cytochrome p450
TRINITY_DN23052_c2_g7_i1_13	S	ENOG410Y65V	Retrotransposon protein
TRINITY_DN15416_c0_g1_i1_13	J	COG0089	One of the early assembly proteins it binds 23S rRNA. One of the proteins that surrounds the polypeptide exit tunnel on the outside of the ribosome. Forms the main docking site for trigger factor binding to the ribosome (By similarity)
TRINITY_DN20355_c0_g1_i7_17	G	ENOG410ZVCA	solute carrier family 46
TRINITY_DN1112_c0_g1_i1_13	S	ENOG4111PH9	methyltransferase
TRINITY_DN23455_c2_g1_i1_7	S	ENOG410Y9AU	Acid phosphatase
TRINITY_DN20277_c0_g1_i2_8	T	COG0631	Phosphatase
TRINITY_DN18406_c0_g1_i7_9	S	ENOG410YQWH	NA
TRINITY_DN27544_c0_g1_i1_9	S	ENOG410XQXI	NA
TRINITY_DN21768_c1_g1_i7_2	S	ENOG410YC5H	Domain of unknown function (DUF3475)
TRINITY_DN21120_c1_g1_i4_2	C	COG1062	alcohol dehydrogenase
TRINITY_DN20065_c0_g1_i3_2	S	ENOG4111VMA	Protein of unknown function (DUF569)
TRINITY_DN20702_c0_g1_i12_4	S	ENOG410YCWJ	expressed protein
TRINITY_DN16587_c0_g1_i1_8	O	ENOG410XNV7	aspartic
TRINITY_DN25366_c1_g3_i6_2	S	COG5252	zinc finger
TRINITY_DN27805_c0_g1_i1_16	E	COG0436	aminotransferase
TRINITY_DN4429_c0_g1_i1_10	S	ENOG410YADF	transferase) family
TRINITY_DN17700_c0_g1_i9_12	E	COG0814	amino acid transport
TRINITY_DN18820_c0_g1_i1_12	K	COG5147	Myblike DNAbinding domain containing protein
TRINITY_DN20931_c1_g9_i1_16	S	ENOG4111BGK	NA
TRINITY_DN16738_c0_g1_i1_4	L	COG1599	DNA replication
TRINITY_DN5803_c0_g1_i1_4	G	ENOG410YDPX	BT1 family
TRINITY_DN12252_c0_g1_i1_10	S	ENOG410YCFN	Pfam:DUF231
TRINITY_DN30510_c0_g1_i1_7	S	ENOG410Z7Z7	Pentatricopeptide repeat-containing protein
TRINITY_DN25559_c1_g1_i1_11	S	ENOG41105G5	Plant mobile domain
TRINITY_DN22080_c0_g1_i1_7	T	ENOG410ZW4C	CHASE
TRINITY_DN23996_c0_g1_i9_13	K	COG5250	polymerase (RNA) II (DNA directed) polypeptide D
TRINITY_DN9793_c0_g1_i1_16	S	COG1028	Dehydrogenase reductase
TRINITY_DN18491_c0_g1_i4_17	P	COG0428	zinc transporter
TRINITY_DN19103_c0_g1_i4_14	S	ENOG4111989	NA
TRINITY_DN22437_c0_g2_i2_1	S	ENOG410Y7DR	set domain containing
TRINITY_DN18443_c0_g1_i9_10	J	COG0193	The natural substrate for this enzyme may be peptidyl- tRNAs which drop off the ribosome during protein synthesis (By similarity)
TRINITY_DN21013_c4_g1_i3_17	V	COG0534	Mate efflux family protein
TRINITY_DN20660_c0_g1_i1_11	S	ENOG410XQV8	meprin and TRAF homology domain-containing protein MATH domain-containing protein
TRINITY_DN9355_c0_g1_i1_13	L	COG2801	Retrotransposon protein
TRINITY_DN1230_c0_g1_i1_16	S	ENOG410YBU9	raffinose synthase
TRINITY_DN23478_c0_g1_i1_10	S	ENOG410Y2CG	WD-40 repeat family protein
TRINITY_DN16737_c1_g4_i1_11	L	COG2801	Retrotransposon protein
TRINITY_DN23047_c2_g2_i13_18	H	COG0452	Phosphopantothenoylcysteine decarboxylase
TRINITY_DN20939_c0_g1_i2_11	L	COG0550	Releases the supercoiling and torsional tension of DNA, which is introduced during the DNA replication and transcription, by transiently cleaving and rejoining one strand of the DNA duplex. Introduces a single-strand break via transesterification at a target site in duplex DNA. The scissile phosphodiester is attacked by the catalytic tyrosine of the enzyme, resulting in the formation of a DNA-(5'…
TRINITY_DN20194_c5_g1_i3_12	S	ENOG4111H5Z	Chlorophyllase
TRINITY_DN12446_c0_g1_i3_6	S	ENOG410ZWAM	FG-GAP repeat-containing protein
TRINITY_DN22651_c0_g3_i1_17	U	ENOG410XR54	Niemann-Pick disease type C1
TRINITY_DN22522_c7_g1_i11_14	S	COG1297	oligo-peptide transporter
TRINITY_DN23268_c6_g1_i1_5	S	ENOG410Y65V	Retrotransposon protein
TRINITY_DN22736_c0_g2_i1_13	S	COG1412	small subunit (SSU) processome component, homolog
TRINITY_DN25439_c0_g3_i8_8	K	ENOG41122Q1	Small nuclear ribonucleoprotein
TRINITY_DN24939_c0_g1_i1_10	S	ENOG410XRH5	beta-amylase
TRINITY_DN21627_c2_g2_i13_17	J	ENOG410XS4P	Eukaryotic translation initiation factor 4 gamma
TRINITY_DN21634_c3_g1_i6_9	U	COG5249	RER1 retention in endoplasmic reticulum 1 homolog (S. cerevisiae)
TRINITY_DN21564_c2_g1_i2_1	S	ENOG410XPIW	transmembrane 9 superfamily
TRINITY_DN24425_c1_g10_i1_6	S	ENOG410XPIF	vacuolar protein sorting 51 homolog (S. cerevisiae)
TRINITY_DN21015_c1_g2_i11_18	O	COG1404	peptidase (S8 and S53, subtilisin, kexin, sedolisin
TRINITY_DN19709_c0_g1_i4_8	T	COG0515	Serine Threonine protein kinase
TRINITY_DN20584_c0_g2_i2_4	T	COG5170	protein phosphatase type 2A regulator activity
TRINITY_DN26034_c1_g3_i1_7	U	ENOG410XNXC	Vacuolar Protein
TRINITY_DN29411_c0_g1_i1_15	J	COG2139	(ribosomal) protein
TRINITY_DN25158_c2_g1_i15_11	C	COG1155	Produces ATP from ADP in the presence of a proton gradient across the membrane. The V-type alpha chain is a catalytic subunit (By similarity)
TRINITY_DN16499_c0_g1_i1_8	S	ENOG41107QF	phosphate-induced protein 1 conserved region domain containing protein, expressed
TRINITY_DN21095_c1_g1_i5_12	T	ENOG410XQ5A	mitogen-activated protein kinase kinase
TRINITY_DN20822_c2_g1_i1_15	S	ENOG4110NH9	NA
TRINITY_DN21797_c0_g5_i2_18	O	COG0484	ATP binding to DnaK triggers the release of the substrate protein, thus completing the reaction cycle. Several rounds of ATP-dependent interactions between DnaJ, DnaK and GrpE are required for fully efficient folding. Also involved, together with DnaK and GrpE, in the DNA replication of plasmids through activation of initiation proteins (By similarity)
TRINITY_DN23274_c2_g1_i4_16	S	COG1028	Dehydrogenase reductase
TRINITY_DN31843_c0_g1_i1_4	J	COG0090	One of the primary rRNA binding proteins. Required for association of the 30S and 50S subunits to form the 70S ribosome, for tRNA binding and peptide bond formation. It has been suggested to have peptidyltransferase activity
TRINITY_DN20772_c0_g1_i6_8	J	COG1369	Part of ribonuclease P, a protein complex that generates mature tRNA molecules by cleaving their 5'-ends (By similarity)
TRINITY_DN22924_c1_g5_i1_9	F	COG0634	hypoxanthine phosphoribosyltransferase
TRINITY_DN22105_c0_g2_i3_9	H	COG1240	magnesium chelatase
TRINITY_DN11723_c0_g1_i1_5	I	COG1960	acyl-CoA dehydrogenase
TRINITY_DN26005_c1_g1_i2_3	C	COG0356	it plays a direct role in the translocation of protons across the membrane (By similarity)
TRINITY_DN20709_c0_g1_i4_15	O	COG1222	26S protease regulatory subunit
TRINITY_DN21901_c0_g2_i2_13	F	COG0044	Dihydroorotase
TRINITY_DN10274_c0_g2_i1_10	S	ENOG410Z7Z7	Pentatricopeptide repeat-containing protein
TRINITY_DN21856_c0_g1_i4_12	S	COG4886	leucine Rich Repeat
TRINITY_DN22393_c1_g1_i8_9	S	ENOG410YBST	Mariner sub-class
TRINITY_DN15055_c0_g1_i4_5	S	ENOG410XS4D	Retrotransposon protein
TRINITY_DN22174_c1_g1_i12_1	I	COG1022	Amp-dependent synthetase and ligase
TRINITY_DN20068_c0_g1_i9_17	S	ENOG410YN4N	Plant lipoxygenase may be involved in a number of diverse aspects of plant physiology including growth and development, pest resistance, and senescence or responses to wounding (By similarity)
TRINITY_DN24546_c0_g5_i1_8	T	COG0515	Serine Threonine protein kinase
TRINITY_DN25530_c1_g2_i1_13	S	ENOG41108CG	NA
TRINITY_DN12763_c0_g1_i1_2	S	ENOG410XPST	Phosphate carrier protein
TRINITY_DN24598_c1_g4_i1_6	C	COG0636	F(1)F(0) ATP synthase produces ATP from ADP in the presence of a proton or sodium gradient. F-type ATPases consist of two structural domains, F(1) containing the extramembraneous catalytic core and F(0) containing the membrane proton channel, linked together by a central stalk and a peripheral stalk. During catalysis, ATP synthesis in the catalytic domain of F(1) is coupled via a rotary mechanism…
TRINITY_DN15245_c0_g1_i1_15	S	COG4886	leucine Rich Repeat
TRINITY_DN14378_c0_g2_i2_1	CH	COG0654	oxidoreductase activity, acting on paired donors, with incorporation or reduction of molecular oxygen, NAD(P)H as one donor, and incorporation of one atom of oxygen
TRINITY_DN19359_c0_g1_i4_8	E	COG0076	decarboxylase
TRINITY_DN17616_c0_g1_i2_12	S	COG0596	Alpha beta hydrolase
TRINITY_DN18533_c0_g3_i3_11	S	ENOG410XPD0	Ras-related protein
TRINITY_DN13674_c0_g1_i1_17	S	ENOG410ZK3M	NA
TRINITY_DN24673_c0_g1_i12_7	P	COG0288	carbonic anhydrase
TRINITY_DN2465_c0_g1_i2_17	E	COG0436	aminotransferase
TRINITY_DN23892_c3_g2_i1_7	S	ENOG4111N8Y	serine arginine-rich splicing factor
TRINITY_DN18974_c0_g1_i4_5	G	COG0580	Channel that permits osmotically driven movement of water in both directions. It is involved in the osmoregulation and in the maintenance of cell turgor during volume expansion in rapidly growing cells. It mediates rapid entry or exit of water in response to abrupt changes in osmolarity (By similarity)
TRINITY_DN23356_c3_g2_i3_2	S	COG5091	Suppressor of g2 allele of skp1
TRINITY_DN17961_c0_g1_i6_10	S	ENOG4111M8Y	CUE domain containing protein
TRINITY_DN23930_c1_g1_i8_6	S	ENOG4111MD7	NA
TRINITY_DN7542_c0_g1_i1_9	E	COG0367	asparagine synthetase
TRINITY_DN20664_c0_g1_i1_5	K	COG1958	small nuclear ribonucleoprotein
TRINITY_DN12052_c0_g1_i4_3	S	ENOG4111R51	Calcium-binding peroxygenase involved in the degradation of storage lipid in oil bodies. May be involved in the interaction between oil bodies and vacuoles during seed germination and in the oxylipin signaling pathways and plant defense responses. Can catalyze sulfoxidation of thiobenzamide, hydroxylation of aniline
TRINITY_DN23391_c0_g1_i10_14	M	COG0451	Nad-dependent epimerase dehydratase
TRINITY_DN21046_c1_g2_i6_9	I	COG0236	Carrier of the growing fatty acid chain in fatty acid biosynthesis (By similarity)
TRINITY_DN11990_c0_g1_i3_8	O	COG0760	peptidyl-prolyl cis-trans isomerase
TRINITY_DN10747_c0_g1_i2_18	S	ENOG4111PUK	late embryogenesis abundant protein
TRINITY_DN23854_c0_g1_i19_18	S	COG4886	leucine Rich Repeat
TRINITY_DN21836_c0_g1_i1_12	S	COG5594	transmembrane protein 63C
TRINITY_DN19177_c1_g2_i1_14	S	ENOG410XPV6	cysteine and histidine-rich domain (CHORD) containing 1
TRINITY_DN17369_c0_g1_i2_17	T	ENOG410XRMJ	calcium-dependent protein kinase
TRINITY_DN23480_c0_g1_i10_7	K	ENOG410ZJNP	Myb-like DNA-binding domain
TRINITY_DN20683_c0_g1_i9_9	C	COG0633	Ferredoxin
TRINITY_DN28231_c0_g1_i1_1	S	ENOG410Y65V	Retrotransposon protein
TRINITY_DN17532_c0_g1_i1_3	S	ENOG410XQ8U	TIA1 cytotoxic granule-associated RNA binding
TRINITY_DN22355_c3_g1_i2_14	S	ENOG410XP3U	Protein of unknown function (DUF1446)
TRINITY_DN22779_c0_g3_i7_18	S	ENOG4111CGI	Methyltransferase
TRINITY_DN10928_c0_g1_i1_17	S	ENOG410YKZ6	ZF-HD protein dimerisation region
TRINITY_DN25184_c1_g1_i2_8	S	COG3491	2OGFe(II) oxygenase
TRINITY_DN24160_c1_g1_i3_17	Z	COG5059	Kinesin family member
TRINITY_DN21542_c0_g2_i1_6	U	COG5052	receptor accessory protein
TRINITY_DN28387_c0_g1_i1_11	S	ENOG410ZXEB	Integrase core domain
TRINITY_DN15727_c0_g1_i3_16	BK	COG5076	bromodomain
TRINITY_DN22538_c0_g5_i3_13	J	COG2058	Ribosomal protein
TRINITY_DN16919_c0_g1_i1_17	S	ENOG410Z1UH	transposon protein
TRINITY_DN25301_c3_g4_i1_7	S	ENOG410XQ54	F-box and leucine-rich repeat protein
TRINITY_DN16444_c0_g1_i2_11	S	ENOG4111ADX	Nodulin MtN21 family protein
TRINITY_DN29382_c0_g1_i1_2	S	ENOG4111I0K	calmodulin-binding family
TRINITY_DN18129_c0_g1_i6_14	I	COG0183	acetyl-coa acetyltransferase
TRINITY_DN23360_c0_g1_i4_7	S	ENOG4111TCZ	tsl-kinase interacting protein
TRINITY_DN15221_c0_g1_i2_4	S	ENOG410XNUK	ADP-ribosylation factor-like
TRINITY_DN16989_c0_g1_i2_8	S	COG0218	Necessary for normal cell division and for the maintenance of normal septation (By similarity)
TRINITY_DN20295_c0_g1_i4_7	G	COG4354	Non-lysosomal glucosylceramidase that catalyzes the conversion of glucosylceramide to free glucose and ceramide (By similarity)
TRINITY_DN22413_c1_g1_i13_14	I	COG1657	Squalene--hopene cyclase
TRINITY_DN24845_c1_g1_i19_6	S	COG4886	leucine Rich Repeat
TRINITY_DN4302_c0_g1_i1_7	S	ENOG4111KSN	jacalin lectin family protein
TRINITY_DN19979_c0_g1_i1_8	O	COG0542	ATP-dependent CLP protease ATP-binding subunit
TRINITY_DN19822_c2_g5_i2_18	U	ENOG410ZBK1	voltage-dependent anion channel
TRINITY_DN17655_c0_g1_i1_17	K	ENOG410YB3T	Transcription factor
TRINITY_DN3706_c0_g1_i1_17	L	COG2801	Retrotransposon protein
TRINITY_DN21768_c0_g1_i4_11	S	ENOG410YA78	expressed protein
TRINITY_DN17586_c0_g1_i4_12	O	ENOG410XQQ0	ubiquitin carboxyl-terminal hydrolase
TRINITY_DN23429_c0_g3_i8_9	O	COG0464	Aaa atpase
TRINITY_DN24236_c1_g1_i8_15	S	ENOG4111MK6	Retrotransposon protein
TRINITY_DN13837_c0_g1_i2_2	S	ENOG410YZTI	Zinc finger protein
TRINITY_DN17864_c0_g1_i1_14	G	COG1472	hydrolase family 3
TRINITY_DN31668_c0_g1_i1_15	I	ENOG4111US8	acid binding protein
TRINITY_DN22088_c0_g1_i2_4	S	ENOG410XRIY	BTB POZ domain-containing protein
TRINITY_DN4949_c0_g1_i1_14	S	ENOG410Z7Z7	Pentatricopeptide repeat-containing protein
TRINITY_DN14887_c0_g1_i1_3	S	ENOG4112846	Domain containing protein, expressed
TRINITY_DN5266_c0_g1_i1_17	S	ENOG410ZK3M	NA
TRINITY_DN27670_c0_g1_i1_4	S	ENOG410YWYE	expressed protein
TRINITY_DN21189_c0_g1_i7_14	S	ENOG410XTFH	Exostosin
TRINITY_DN10584_c0_g1_i1_5	O	ENOG410ZAWX	capping protein (actin filament) muscle Z-line, alpha
TRINITY_DN23660_c2_g2_i1_2	S	ENOG4111TTK	Cyclin-dependent protein kinase
TRINITY_DN24622_c0_g1_i2_16	U	ENOG410XPYK	Phospholipid-transporting atpase
TRINITY_DN22122_c0_g2_i3_17	S	ENOG4111T8J	transposon protein
TRINITY_DN30915_c0_g1_i1_2	S	ENOG410Y65V	Retrotransposon protein
TRINITY_DN26155_c0_g1_i15_7	J	COG0154	Allows the formation of correctly charged Gln-tRNA(Gln) through the transamidation of misacylated Glu-tRNA(Gln) in organisms which lack glutaminyl-tRNA synthetase. The reaction takes place in the presence of glutamine and ATP through an activated gamma-phospho-Glu-tRNA(Gln) (By similarity)
TRINITY_DN27832_c0_g1_i1_16	S	ENOG410ZXEB	Integrase core domain
TRINITY_DN13965_c0_g2_i1_18	S	ENOG410YB4X	Domain of unknown function (DUF3475)
TRINITY_DN19826_c1_g3_i2_2	C	COG1902	NADH flavin oxidoreductase, NADH oxidase
TRINITY_DN19001_c0_g1_i2_7	K	COG1308	nascent polypeptide-associated complex
TRINITY_DN24122_c0_g1_i1_7	L	COG2801	Retrotransposon protein
TRINITY_DN21258_c1_g1_i6_10	S	ENOG410YPRQ	NA
TRINITY_DN25832_c0_g2_i3_7	S	ENOG411259N	Protein of unknown function (DUF1230)
TRINITY_DN17243_c0_g1_i1_1	S	COG5048	Zinc finger protein
TRINITY_DN24187_c0_g5_i1_16	S	ENOG410Z5A1	Nuclear speckle splicing regulatory protein
TRINITY_DN23353_c2_g1_i5_9	U	COG5052	receptor accessory protein
TRINITY_DN19980_c0_g1_i1_2	Q	COG0500	Methyltransferase
TRINITY_DN21769_c0_g1_i6_7	S	ENOG4110HDW	RWP-RK domain-containing protein
TRINITY_DN32311_c0_g1_i1_3	G	ENOG4111QHM	those in tissues and body fluids are associated with the monocyte- macrophage system and enhance the activity of immunoagents
TRINITY_DN15833_c0_g1_i1_7	S	ENOG41114AA	Domain-Containing protein
TRINITY_DN19963_c0_g1_i5_17	S	ENOG4111ICI	actin cytoskeleton protein
TRINITY_DN24268_c0_g1_i1_7	S	COG2940	Histone-lysine N-methyltransferase
TRINITY_DN11453_c0_g1_i3_17	U	COG5066	Central component in molecular interactions underlying sperm crawling. Forms an extensive filament system that extends from sperm villipoda, along the leading edge of the pseudopod (By similarity)
TRINITY_DN19915_c4_g1_i1_9	S	ENOG410XT49	mitochondrial transcription termination
TRINITY_DN21424_c2_g1_i12_12	E	COG1506	peptidase s9 prolyl oligopeptidase active site domain protein
TRINITY_DN12627_c0_g1_i1_11	S	ENOG410YUPY	Retroelement
TRINITY_DN19556_c0_g1_i7_1	G	COG0058	Phosphorylase is an important allosteric enzyme in carbohydrate metabolism. Enzymes from different sources differ in their regulatory mechanisms and in their natural substrates. However, all known phosphorylases share catalytic and structural properties (By similarity)
TRINITY_DN12108_c0_g1_i1_7	Q	COG2124	Cytochrome p450
TRINITY_DN25869_c1_g5_i1_2	S	COG4886	leucine Rich Repeat
TRINITY_DN18793_c0_g1_i1_16	S	ENOG4111NRU	membrane-anchored ubiquitin-fold protein
TRINITY_DN20943_c1_g1_i5_16	E	COG2303	oxidoreductase
TRINITY_DN24112_c3_g1_i3_7	S	ENOG410XPIF	vacuolar protein sorting 51 homolog (S. cerevisiae)
TRINITY_DN22902_c0_g1_i1_2	N	COG5491	Charged multivesicular body protein
TRINITY_DN14988_c0_g1_i2_5	K	ENOG410ZN8Z	auxin-responsive protein
TRINITY_DN25165_c0_g1_i1_2	C	ENOG4111XX0	ATPase, H transporting, lysosomal 13kDa, V1 subunit
TRINITY_DN22266_c1_g1_i3_7	S	COG0457	repeat-containing protein
TRINITY_DN25679_c0_g1_i1_13	U	ENOG410XSM0	Clathrin interactor 1
TRINITY_DN24224_c2_g3_i1_5	Q	COG2124	Cytochrome p450
TRINITY_DN24675_c1_g1_i4_8	K	COG5068	Transcription factor
TRINITY_DN27943_c0_g1_i1_3	S	ENOG4112AV0	Photosystem II 10 kDa polypeptide
TRINITY_DN24274_c0_g3_i1_17	S	ENOG4111MK6	Retrotransposon protein
TRINITY_DN26562_c0_g1_i4_3	S	ENOG410XS4D	Retrotransposon protein
TRINITY_DN18715_c0_g2_i1_12	S	ENOG410YRP8	Protein of unknown function (DUF506)
TRINITY_DN17689_c0_g1_i3_5	D	COG1196	Required for chromosome condensation and partitioning (By similarity)
TRINITY_DN29170_c0_g1_i1_15	C	COG0356	it plays a direct role in the translocation of protons across the membrane (By similarity)
TRINITY_DN20909_c0_g1_i1_12	T	COG0515	Serine Threonine protein kinase
TRINITY_DN25638_c3_g2_i2_11	L	COG2801	Retrotransposon protein
TRINITY_DN20954_c2_g2_i3_16	O	COG3914	protein N-acetylglucosaminyltransferase activity
TRINITY_DN12124_c0_g1_i1_17	S	ENOG410YN13	Protein of unknown function, DUF538
TRINITY_DN16110_c0_g1_i1_1	S	COG0637	HAD-superfamily hydrolase subfamily IA variant 3
TRINITY_DN20728_c0_g2_i2_17	L	COG0270	Cytosine-specific methyltransferase
TRINITY_DN23429_c1_g1_i4_13	S	COG3496	plasmid partition ParA protein
TRINITY_DN24639_c0_g1_i10_5	U	ENOG410XRCG	USO1 vesicle docking protein homolog (yeast)
TRINITY_DN21300_c2_g2_i1_7	S	ENOG410YF1M	Pfam:DUF248
TRINITY_DN9039_c0_g1_i1_11	S	ENOG410Z7Z7	Pentatricopeptide repeat-containing protein
TRINITY_DN19999_c1_g1_i3_15	L	COG0507	exodeoxyribonuclease v alpha
TRINITY_DN24029_c0_g2_i3_6	S	ENOG411138Z	Myosin II heavy chain-like
TRINITY_DN6279_c0_g1_i1_4	K	ENOG410ZGET	DNA-dependent RNA polymerase catalyzes the transcription of DNA into RNA using the four ribonucleoside triphosphates as substrates (By similarity)
TRINITY_DN21089_c0_g1_i1_4	S	ENOG410XRRT	Scarecrow-like protein
TRINITY_DN19584_c0_g1_i1_16	S	ENOG41129UG	Protein of unknown function (DUF674)
TRINITY_DN17131_c0_g1_i1_8	S	ENOG4111MHM	NA
TRINITY_DN23629_c1_g3_i2_13	I	COG4799	carboxylase
TRINITY_DN26909_c0_g4_i1_3	C	COG1155	Produces ATP from ADP in the presence of a proton gradient across the membrane. The V-type alpha chain is a catalytic subunit (By similarity)
TRINITY_DN26943_c0_g1_i2_3	C	COG1304	Catalyzes the 1,3-allylic rearrangement of the homoallylic substrate isopentenyl (IPP) to its allylic isomer, dimethylallyl diphosphate (DMAPP) (By similarity)
TRINITY_DN15851_c0_g1_i1_8	S	COG1819	Transferase
TRINITY_DN22435_c1_g1_i12_9	S	ENOG410Z7Z7	Pentatricopeptide repeat-containing protein
TRINITY_DN19125_c0_g1_i1_6	S	ENOG410Y3Q0	CRAL TRIO domain protein
TRINITY_DN23245_c0_g2_i3_4	O	ENOG410XTJE	ufm1-specific peptidase
TRINITY_DN24188_c0_g1_i11_15	S	ENOG411142F	NA
TRINITY_DN21649_c1_g1_i5_17	S	ENOG4111G8S	NA
TRINITY_DN24261_c1_g12_i1_11	S	ENOG410Z1UH	transposon protein
TRINITY_DN17160_c0_g1_i4_13	S	ENOG410XSTF	smg-9 homolog, nonsense mediated mRNA decay factor (C. elegans)
TRINITY_DN22876_c0_g2_i2_9	S	ENOG4111MD7	NA
TRINITY_DN11339_c0_g2_i1_11	S	ENOG41122XG	60s ribosomal protein
TRINITY_DN26710_c0_g2_i8_7	J	COG0185	Protein S19 forms a complex with S13 that binds strongly to the 16S ribosomal RNA (By similarity)
TRINITY_DN25359_c1_g2_i1_7	J	COG1670	-acetyltransferase
TRINITY_DN22867_c0_g1_i13_9	S	ENOG410YBXH	synthase
TRINITY_DN31825_c0_g1_i1_7	C	COG1009	subunit l
TRINITY_DN18171_c0_g2_i6_14	S	ENOG410YFAS	male sterility MS5 family protein
TRINITY_DN24473_c1_g5_i2_3	S	ENOG410XR9A	Protein of unknown function (DUF1350)
TRINITY_DN20924_c0_g2_i2_17	S	ENOG410Y65V	Retrotransposon protein
TRINITY_DN15220_c0_g1_i1_18	S	ENOG410Y3ER	Methyltransferase domain
TRINITY_DN29649_c0_g1_i1_17	S	ENOG410Y65V	Retrotransposon protein
TRINITY_DN20756_c0_g3_i1_7	S	ENOG410YZ0H	UV radiation resistance
TRINITY_DN18138_c0_g1_i3_10	S	ENOG410ZKKM	Coiled-coil domain-containing protein
TRINITY_DN1910_c0_g1_i1_16	U	ENOG410XNW0	transmembrane transport
TRINITY_DN24116_c0_g1_i5_8	S	ENOG4111UE2	S1 P1 Nuclease
TRINITY_DN12014_c0_g1_i1_6	T	ENOG410XQTV	serine threonine-protein kinase
TRINITY_DN11680_c0_g1_i1_9	J	COG2238	Ribosomal protein
TRINITY_DN24510_c1_g2_i2_4	O	COG0265	Serine protease
TRINITY_DN15829_c0_g2_i1_4	S	ENOG410YA1R	expressed protein
TRINITY_DN16221_c1_g2_i1_7	S	ENOG4111MC5	Transposon protein
TRINITY_DN11820_c0_g1_i6_1	S	ENOG410Y9MZ	Plus3
TRINITY_DN14534_c0_g2_i4_12	T	ENOG410XQTV	serine threonine-protein kinase
TRINITY_DN9188_c0_g1_i1_9	S	ENOG410YWPI	Pfam:DUF623
TRINITY_DN20453_c0_g1_i5_5	S	COG0488	(ABC) transporter
TRINITY_DN23662_c2_g3_i1_9	T	COG0515	Serine Threonine protein kinase
TRINITY_DN21419_c0_g1_i16_9	EG	COG0697	membrane
TRINITY_DN13572_c0_g1_i1_4	L	ENOG411266C	structure-specific endonuclease that resolves DNA secondary structures generated during DNA repair and recombination. Has endonuclease activity towards branched DNA substrates, introducing single-strand cuts in duplex DNA close to junctions with ss-DNA
TRINITY_DN22314_c0_g1_i6_5	P	COG0288	carbonic anhydrase
TRINITY_DN14322_c0_g1_i2_16	S	ENOG410XPC8	copine family
TRINITY_DN18530_c0_g2_i1_15	S	ENOG410XQ54	F-box and leucine-rich repeat protein
TRINITY_DN1769_c0_g1_i1_2	E	COG0065	Catalyzes the isomerization between 2-isopropylmalate and 3-isopropylmalate, via the formation of 2-isopropylmaleate (By similarity)
TRINITY_DN21339_c0_g1_i6_1	H	COG2138	cobalamin (vitamin b12) biosynthesis cbix protein
TRINITY_DN19668_c0_g1_i1_11	S	ENOG4111Z4C	expressed protein
TRINITY_DN25488_c0_g1_i2_2	S	ENOG411183V	protein FAR1-RELATED SEQUENCE
TRINITY_DN20355_c0_g2_i1_1	E	COG2939	carboxy-peptidase
TRINITY_DN31931_c0_g1_i1_15	O	ENOG41120RS	coactosin-like 1 (Dictyostelium)
TRINITY_DN298_c0_g1_i1_4	L	COG2801	Retrotransposon protein
TRINITY_DN20467_c0_g1_i2_16	P	COG0376	Bifunctional enzyme with both catalase and broad- spectrum peroxidase activity (By similarity)
TRINITY_DN24563_c0_g2_i1_8	S	COG4371	Protein of unknown function (DUF1517)
TRINITY_DN23011_c3_g1_i7_7	S	ENOG410YFGR	NA
TRINITY_DN8731_c0_g2_i1_14	S	ENOG4110BII	mitochondrial carrier protein
TRINITY_DN18201_c0_g1_i2_1	K	ENOG410YQ9Q	Transcription factor
TRINITY_DN16256_c0_g1_i5_11	K	COG1758	Promotes RNA polymerase assembly. Latches the N- and C- terminal regions of the beta' subunit thereby facilitating its interaction with the beta and alpha subunits (By similarity)
TRINITY_DN18952_c0_g2_i3_16	I	COG2084	Dehydrogenase
TRINITY_DN1663_c0_g1_i1_10	O	COG0071	response to heat
TRINITY_DN28333_c0_g1_i1_15	E	COG3104	transporter
TRINITY_DN20872_c0_g1_i3_18	S	ENOG410YBUP	RNA recognition motif. (a.k.a. RRM, RBD, or RNP domain)
TRINITY_DN25114_c0_g2_i4_8	P	COG0175	Reduction of activated sulfate into sulfite (By similarity)
TRINITY_DN10306_c0_g1_i1_5	S	ENOG410YNP6	auxin-repressed protein
TRINITY_DN23507_c0_g1_i4_18	S	ENOG410XQIA	glutathione binding
TRINITY_DN13961_c0_g1_i1_2	O	ENOG41121N2	zinc ion binding
TRINITY_DN21066_c0_g2_i3_15	S	ENOG4111G9P	NA
TRINITY_DN18179_c0_g1_i13_2	U	ENOG410XPSE	Potassium voltage-gated channel, subfamily H (Eag-related), member
TRINITY_DN23634_c0_g1_i12_18	S	ENOG410YBXH	synthase
TRINITY_DN19364_c0_g1_i8_5	M	COG3040	Outer membrane lipoprotein
TRINITY_DN22864_c0_g1_i1_13	K	COG1224	ruvB-like
TRINITY_DN23890_c0_g1_i1_3	T	COG0515	Serine Threonine protein kinase
TRINITY_DN27581_c0_g1_i1_5	K	COG1308	nascent polypeptide-associated complex
TRINITY_DN10113_c0_g1_i1_7	S	ENOG410XS4D	Retrotransposon protein
TRINITY_DN20654_c0_g1_i1_15	O	COG0526	Thioredoxin
TRINITY_DN23632_c4_g1_i8_18	J	COG0689	Phosphorolytic exoribonuclease that removes nucleotide residues following the -CCA terminus of tRNA and adds nucleotides to the ends of RNA molecules by using nucleoside diphosphates as substrates (By similarity)
TRINITY_DN12509_c0_g1_i1_11	A	COG5186	polyA polymerase
TRINITY_DN23420_c0_g1_i6_3	S	ENOG410ZW88	Protein of unknown function (DUF3119)
TRINITY_DN22608_c0_g1_i12_11	U	ENOG4111M4R	sugar transporter
TRINITY_DN21357_c0_g1_i2_1	C	COG1141	Ferredoxin
TRINITY_DN21408_c3_g1_i6_2	S	COG1963	Acid phosphatase vanadium-dependent haloperoxidase related
TRINITY_DN16665_c0_g1_i5_15	Q	COG1233	phytoene
TRINITY_DN12962_c0_g1_i1_6	S	ENOG410Y65V	Retrotransposon protein
TRINITY_DN23807_c2_g2_i1_6	O	COG1066	May play a role in the repair of endogenous alkylation damage (By similarity)
TRINITY_DN9010_c0_g1_i1_4	G	COG1877	trehalose biosynthetic process
TRINITY_DN23022_c2_g5_i1_1	S	ENOG41129MV	NA
TRINITY_DN26808_c0_g1_i1_13	L	COG2801	Retrotransposon protein
TRINITY_DN16773_c0_g1_i3_14	S	ENOG410YYCE	NA
TRINITY_DN23972_c0_g1_i16_6	T	COG0515	Serine Threonine protein kinase
TRINITY_DN17729_c0_g1_i4_1	S	ENOG410YKBZ	CASP-like protein
TRINITY_DN21782_c0_g1_i2_11	K	COG5641	Transcription factor
TRINITY_DN22848_c0_g1_i2_17	O	COG5560	ubiquitin carboxyl-terminal hydrolase
TRINITY_DN13930_c0_g1_i1_12	S	ENOG410YA6B	arabidopsis ortholog of sugar beet hs1 pro-1 2
TRINITY_DN20510_c0_g2_i1_4	S	ENOG410ZNC0	peroxisomal membrane protein
TRINITY_DN13503_c0_g2_i1_10	G	COG4677	pectinesterase
TRINITY_DN17279_c0_g1_i5_16	S	ENOG410YIGG	C2 domain-containing protein
TRINITY_DN12129_c0_g3_i1_12	O	ENOG410XNT2	solute carrier family 25 (mitochondrial iron transporter), member
TRINITY_DN20705_c0_g1_i1_15	S	ENOG410YFHW	transposon protein
TRINITY_DN22761_c0_g1_i6_6	G	COG3265	carbohydrate kinase, thermoresistant glucokinase family
TRINITY_DN4328_c0_g2_i1_17	S	ENOG410XR7D	NatA auxiliary subunit
TRINITY_DN18200_c0_g1_i2_7	T	ENOG410XPGP	Casein Kinase
TRINITY_DN13326_c0_g1_i1_3	C	COG5127	ATP hydrolysis coupled proton transport
TRINITY_DN19787_c0_g1_i16_6	A	COG5186	polyA polymerase
TRINITY_DN23650_c3_g1_i3_9	T	ENOG410XRMJ	calcium-dependent protein kinase
TRINITY_DN22335_c0_g1_i1_17	J	COG0482	Catalyzes the 2-thiolation of uridine at the wobble position (U34) of tRNA, leading to the formation of s(2)U34 (By similarity)
TRINITY_DN17444_c0_g1_i1_11	T	COG0631	Phosphatase
TRINITY_DN21030_c0_g1_i7_10	C	COG1156	Produces ATP from ADP in the presence of a proton gradient across the membrane. The V-type beta chain is a regulatory subunit (By similarity)
TRINITY_DN22019_c5_g1_i8_2	G	ENOG410XNQK	Transporter
TRINITY_DN12283_c0_g2_i3_12	K	COG5033	myeloid lymphoid or mixed-lineage leukemia (trithorax homolog, Drosophila)
TRINITY_DN24494_c1_g2_i1_6	O	ENOG41115RY	(E,E)-alpha-farnesene synthase-like
TRINITY_DN23747_c0_g1_i7_1	S	COG2319	wd repeat
TRINITY_DN20777_c1_g1_i1_6	S	COG0673	oxidoreductase
TRINITY_DN26662_c0_g1_i2_7	S	ENOG410XQAQ	Lung seven transmembrane receptor
TRINITY_DN11056_c0_g1_i1_2	S	ENOG410XR8Z	Peptide-N(4)-(N-acetyl-beta-glucosaminyl)asparagine amidase
TRINITY_DN5250_c0_g2_i1_13	E	COG2939	carboxy-peptidase
TRINITY_DN24601_c0_g2_i2_1	A	COG5181	Splicing factor 3b subunit
TRINITY_DN18071_c0_g1_i1_18	S	ENOG4111V3J	Protein of unknown function (DUF2499)
TRINITY_DN21224_c0_g1_i9_6	S	COG0446	pyridine nucleotide-disulfide oxidoreductase
TRINITY_DN18574_c0_g1_i1_11	S	ENOG410YMJT	Early fruit mRNA
TRINITY_DN24226_c0_g2_i9_16	C	COG2421	formamidase
TRINITY_DN21286_c0_g1_i6_8	S	ENOG410XQQI	Nad-dependent epimerase dehydratase
TRINITY_DN27069_c0_g2_i2_7	J	COG2053	Ribosomal protein
TRINITY_DN25727_c1_g2_i13_15	S	COG4886	leucine Rich Repeat
TRINITY_DN20032_c0_g1_i4_6	G	COG0364	Glucose-6-phosphate 1-dehydrogenase
TRINITY_DN24408_c1_g1_i2_14	K	COG5068	Transcription factor
TRINITY_DN23176_c0_g1_i2_7	S	ENOG410ZGXP	Wound-induced protein
TRINITY_DN23632_c1_g1_i18_14	S	ENOG410XT4N	HORMA domain containing
TRINITY_DN15367_c0_g1_i4_6	B	COG5531	SWI SNF related, matrix associated, actin dependent regulator of chromatin, subfamily d, member
TRINITY_DN23164_c0_g2_i1_11	S	ENOG410Y65V	Retrotransposon protein
TRINITY_DN22622_c0_g2_i1_2	U	ENOG410Y9BB	purine permease
TRINITY_DN4231_c0_g1_i1_2	S	ENOG411141Y	NA
TRINITY_DN25344_c0_g1_i14_3	V	COG1131	(ABC) transporter
TRINITY_DN21969_c0_g1_i6_7	K	ENOG410Y8WP	Transcription factor
TRINITY_DN18051_c0_g1_i1_16	S	ENOG41123Z9	NA
TRINITY_DN23118_c0_g1_i1_9	O	COG0484	ATP binding to DnaK triggers the release of the substrate protein, thus completing the reaction cycle. Several rounds of ATP-dependent interactions between DnaJ, DnaK and GrpE are required for fully efficient folding. Also involved, together with DnaK and GrpE, in the DNA replication of plasmids through activation of initiation proteins (By similarity)
TRINITY_DN15952_c0_g1_i1_1	S	ENOG410Y9BR	GDSL esterase lipase
TRINITY_DN2935_c0_g2_i1_12	T	ENOG410XQGS	mitogen-activated protein kinase kinase kinase
TRINITY_DN23314_c0_g1_i10_8	S	ENOG410XT49	mitochondrial transcription termination
TRINITY_DN19868_c0_g1_i2_18	T	ENOG4111IMR	Protein tyrosine phosphatase, mitochondrial 1
TRINITY_DN23402_c0_g1_i5_4	S	ENOG410ZU39	Protein of unknown function (DUF2985)
TRINITY_DN10047_c0_g1_i2_2	P	COG0475	Sodium hydrogen exchanger
TRINITY_DN3574_c0_g2_i1_17	S	ENOG410XSWI	Potassium channel tetramerisation domain containing 3
TRINITY_DN17522_c0_g1_i4_18	T	COG2453	dual specificity phosphatase
TRINITY_DN25792_c0_g1_i9_13	S	ENOG410XR0A	capping protein (actin filament) gelsolin-like
TRINITY_DN25397_c0_g6_i4_11	S	COG5141	phd finger
TRINITY_DN10386_c0_g1_i2_15	G	COG2730	Glycoside hydrolase Family 5
TRINITY_DN23816_c3_g1_i1_14	S	ENOG410XSAA	Thylakoid lumenal 29 kDa protein
TRINITY_DN21610_c0_g1_i1_14	DZ	COG5184	regulator of chromosome condensation
TRINITY_DN21884_c1_g1_i1_4	T	ENOG410YN06	serine threonine kinase 16
TRINITY_DN22282_c0_g1_i3_5	S	ENOG410XS6Z	Lethal giant larvae homolog
TRINITY_DN24327_c1_g1_i7_6	S	ENOG410ZRC6	NA
TRINITY_DN21438_c0_g1_i3_8	K	COG5147	Myblike DNAbinding domain containing protein
TRINITY_DN16340_c0_g1_i1_5	K	ENOG4111568	Aux IAA proteins are short-lived transcriptional factors that function as repressors of early auxin response genes at low auxin concentrations. Repression is thought to result from the interaction with auxin response factors (ARFs), proteins that bind to the auxin-responsive promoter element (AuxRE). Formation of heterodimers with ARF proteins may alter their ability to modulate early auxin respo…
TRINITY_DN22724_c0_g1_i1_1	S	ENOG4111FVG	family with sequence similarity 206, member A
TRINITY_DN24876_c0_g4_i1_2	S	ENOG410ZRC6	NA
TRINITY_DN24445_c2_g1_i2_14	J	COG0186	One of the primary rRNA binding proteins, it binds specifically to the 5'-end of 16S ribosomal
TRINITY_DN25066_c2_g2_i1_7	S	COG3491	2OGFe(II) oxygenase
TRINITY_DN19138_c0_g1_i2_1	U	ENOG410XQ1D	Component of the coat protein complex II (COPII) which promotes the formation of transport vesicles from the endoplasmic reticulum (ER). The coat has two main functions, the physical deformation of the endoplasmic reticulum membrane into vesicles and the selection of cargo molecules
TRINITY_DN24261_c0_g1_i6_8	S	ENOG410YD8R	NA
TRINITY_DN18727_c0_g1_i2_5	T	ENOG410XRBH	SRSF protein kinase
TRINITY_DN14046_c0_g1_i2_12	S	COG4886	leucine Rich Repeat
TRINITY_DN13966_c0_g1_i2_8	S	ENOG410Z040	NA
TRINITY_DN18310_c0_g1_i2_9	S	ENOG4111PPB	YT521-B-like domain
TRINITY_DN26066_c0_g1_i11_7	P	ENOG410XNNC	ATPase, Ca transporting, plasma membrane
TRINITY_DN2625_c0_g1_i1_15	S	ENOG410Y966	Zinc finger protein
TRINITY_DN25989_c1_g1_i15_3	S	ENOG410XS4D	Retrotransposon protein
TRINITY_DN14651_c0_g3_i1_1	J	COG1841	ribosomal large subunit biogenesis
TRINITY_DN19132_c0_g2_i2_12	V	COG0534	Mate efflux family protein
TRINITY_DN19270_c0_g1_i1_11	Q	COG2132	Multicopper oxidase
TRINITY_DN16783_c0_g1_i1_11	S	ENOG410YV7Z	f-box family
TRINITY_DN19739_c0_g1_i5_8	U	ENOG4111NKT	glycolipid transfer protein domain containing
TRINITY_DN24793_c3_g1_i3_8	S	COG1608	Aspartate glutamate uridylate kinase
TRINITY_DN23895_c0_g2_i1_18	I	COG1657	Squalene--hopene cyclase
TRINITY_DN24402_c0_g1_i4_7	L	COG2801	Retrotransposon protein
TRINITY_DN18862_c0_g2_i2_17	K	ENOG4111JBG	Component of the nascent polypeptide-associated complex (NAC), a dynamic component of the ribosomal exit tunnel, protecting the emerging polypeptides from interaction with other cytoplasmic proteins to ensure appropriate nascent protein targeting (By similarity). The NAC complex also promotes mitochondrial protein import by enhancing productive ribosome interactions with the outer mitochondrial m…
TRINITY_DN22946_c2_g1_i11_9	L	COG0742	Methyltransferase
TRINITY_DN7890_c0_g1_i1_10	G	COG3588	fructose-bisphosphate aldolase
TRINITY_DN18504_c0_g2_i1_6	GM	COG0702	epimerase dehydratase
TRINITY_DN23169_c0_g1_i4_13	S	ENOG410Z57J	NA
TRINITY_DN25524_c0_g4_i1_7	S	ENOG410Z3SZ	Testis expressed 2
TRINITY_DN23125_c1_g3_i2_7	S	ENOG4111DM2	NA
TRINITY_DN23217_c0_g2_i1_13	E	COG0436	aminotransferase
TRINITY_DN19712_c0_g1_i10_12	M	COG0707	Cell wall formation. Catalyzes the transfer of a GlcNAc subunit on undecaprenyl-pyrophosphoryl-MurNAc-pentapeptide (lipid intermediate I) to form undecaprenyl-pyrophosphoryl-MurNAc- (pentapeptide)GlcNAc (lipid intermediate II) (By similarity)
TRINITY_DN8826_c0_g1_i1_10	J	COG2007	40S ribosomal protein S8
TRINITY_DN19934_c0_g1_i3_6	Q	COG2132	Multicopper oxidase
TRINITY_DN19467_c0_g1_i8_9	S	ENOG410ZXAX	NA
TRINITY_DN24540_c0_g1_i2_3	O	ENOG41121N2	zinc ion binding
TRINITY_DN17599_c0_g2_i2_11	S	ENOG4111MYG	e3 ubiquitin-protein ligase
TRINITY_DN22198_c1_g6_i4_10	S	ENOG4111TUG	CGRP receptor component
TRINITY_DN24033_c1_g3_i8_8	K	ENOG4111MVP	Transcription factor
TRINITY_DN25783_c0_g1_i1_13	T	ENOG410YEQP	serine threonine-protein kinase
TRINITY_DN15347_c0_g1_i2_5	S	COG1836	Integral membrane protein DUF92
TRINITY_DN19325_c0_g1_i1_4	S	ENOG410YFZ5	Protein of unknown function (DUF793)
TRINITY_DN12926_c0_g1_i1_7	S	ENOG4111K1K	Stigma-specific Stig1 family protein
TRINITY_DN21960_c0_g1_i1_6	Z	COG5277	Actin-related protein
TRINITY_DN20101_c0_g1_i12_6	O	COG0484	ATP binding to DnaK triggers the release of the substrate protein, thus completing the reaction cycle. Several rounds of ATP-dependent interactions between DnaJ, DnaK and GrpE are required for fully efficient folding. Also involved, together with DnaK and GrpE, in the DNA replication of plasmids through activation of initiation proteins (By similarity)
TRINITY_DN19985_c0_g1_i1_8	S	ENOG410XQQV	glutamate receptor
TRINITY_DN6354_c0_g1_i1_8	S	COG5273	Zinc finger, DHHC-type containing
TRINITY_DN20920_c0_g1_i5_11	BK	COG5076	bromodomain
TRINITY_DN18577_c0_g1_i12_11	S	ENOG4111JBS	RNA binding motif protein 48
TRINITY_DN21535_c1_g1_i22_9	G	ENOG410YCVQ	glucan endo-1-3-beta-glucosidase
TRINITY_DN22264_c0_g1_i1_9	S	COG1819	Transferase
TRINITY_DN30395_c0_g1_i1_4	L	COG1697	DNA topoisomerase VI, subunit A
TRINITY_DN22438_c0_g1_i11_4	T	COG0515	Serine Threonine protein kinase
TRINITY_DN11846_c0_g1_i4_9	S	ENOG4111IVV	esterase
TRINITY_DN28407_c0_g1_i1_1	S	ENOG410Z7Z7	Pentatricopeptide repeat-containing protein
TRINITY_DN27556_c0_g1_i1_2	L	COG2801	Retrotransposon protein
TRINITY_DN21891_c1_g1_i14_14	I	ENOG410XPVB	fad dependent oxidoreductase
TRINITY_DN12611_c0_g1_i1_14	S	ENOG410YFD3	AT hook motif domain containing protein, expressed
TRINITY_DN26973_c0_g3_i1_3	S	ENOG410XS4D	Retrotransposon protein
TRINITY_DN19369_c0_g1_i6_12	J	COG1236	cleavage and polyadenylation
TRINITY_DN8947_c0_g1_i1_4	S	ENOG410XS4D	Retrotransposon protein
TRINITY_DN18049_c0_g2_i1_1	L	COG2818	DNA-3-methyladenine glycosylase activity
TRINITY_DN13083_c0_g1_i3_14	S	ENOG41123AX	TIFY domain protein 8
TRINITY_DN29595_c0_g1_i1_14	S	ENOG410XPC4	Guanine nucleotide binding protein (G protein), alpha activating activity polypeptide, olfactory type
TRINITY_DN23790_c0_g4_i1_7	S	ENOG4111902	Protease inhibitor/seed storage/LTP family
TRINITY_DN23153_c2_g1_i1_9	O	COG0326	Molecular chaperone. Has ATPase activity (By similarity)
TRINITY_DN17491_c0_g1_i2_9	T	COG0515	Serine Threonine protein kinase
TRINITY_DN21937_c3_g2_i1_3	S	ENOG410XW2S	N-terminal asparagine
TRINITY_DN17911_c0_g1_i1_9	P	COG3158	Transport of potassium into the cell (By similarity)
TRINITY_DN22319_c0_g1_i2_9	S	ENOG410YBST	Mariner sub-class
TRINITY_DN24174_c0_g1_i7_3	I	COG0365	Catalyzes the conversion of acetate into acetyl-CoA (AcCoA), an essential intermediate at the junction of anabolic and catabolic pathways. AcsA undergoes a two-step reaction. In the first half reaction, AcsA combines acetate with ATP to form acetyl-adenylate (AcAMP) intermediate. In the second half reaction, it can then transfer the acetyl group from AcAMP to the sulfhydryl group of CoA, forming …
TRINITY_DN13176_c0_g1_i1_4	S	ENOG410YBQC	expressed protein
TRINITY_DN17113_c0_g1_i2_18	T	COG0631	Phosphatase
TRINITY_DN28204_c0_g1_i1_11	S	ENOG4111X07	allene oxide cyclase
TRINITY_DN23306_c0_g5_i4_8	Q	COG2124	Cytochrome p450
TRINITY_DN25564_c0_g3_i7_8	S	COG0666	Ankyrin Repeat
TRINITY_DN21911_c0_g1_i5_17	G	COG0057	glyceraldehyde3phosphate dehydrogenase
TRINITY_DN25505_c0_g1_i1_5	T	COG0515	Serine Threonine protein kinase
TRINITY_DN20438_c0_g3_i1_16	DTZ	COG5126	Calcium-binding protein
TRINITY_DN28618_c0_g1_i1_7	I	COG3239	linoleoyl-CoA desaturase activity
TRINITY_DN23273_c0_g3_i8_1	S	ENOG410Z7Z7	Pentatricopeptide repeat-containing protein
TRINITY_DN19740_c0_g1_i2_11	S	ENOG410YJK2	NA
TRINITY_DN20654_c0_g2_i3_13	O	COG0484	ATP binding to DnaK triggers the release of the substrate protein, thus completing the reaction cycle. Several rounds of ATP-dependent interactions between DnaJ, DnaK and GrpE are required for fully efficient folding. Also involved, together with DnaK and GrpE, in the DNA replication of plasmids through activation of initiation proteins (By similarity)
TRINITY_DN21791_c3_g1_i6_1	O	COG1404	peptidase (S8 and S53, subtilisin, kexin, sedolisin
TRINITY_DN22762_c1_g4_i3_14	S	ENOG410Y3Q0	CRAL TRIO domain protein
TRINITY_DN26923_c0_g1_i1_8	S	ENOG410XS4D	Retrotransposon protein
TRINITY_DN32129_c0_g1_i1_3	L	COG2801	Retrotransposon protein
TRINITY_DN25453_c0_g1_i1_10	S	COG0488	(ABC) transporter
TRINITY_DN18269_c0_g2_i1_9	J	COG5256	This protein promotes the GTP-dependent binding of aminoacyl-tRNA to the A-site of ribosomes during protein biosynthesis (By similarity)
TRINITY_DN18482_c0_g1_i15_17	F	COG2233	permease
TRINITY_DN25488_c1_g1_i1_13	S	ENOG410YGXX	NA
TRINITY_DN32058_c0_g1_i1_3	S	ENOG410XNQC	beige BEACH domain containing protein
TRINITY_DN19856_c0_g1_i11_10	T	COG0515	Serine Threonine protein kinase
TRINITY_DN26948_c0_g1_i1_4	S	ENOG410XX2M	ADAM metallopeptidase domain
TRINITY_DN23953_c0_g1_i8_14	S	ENOG410YRPG	NA
TRINITY_DN6390_c0_g1_i1_4	S	COG5594	transmembrane protein 63C
TRINITY_DN17830_c0_g1_i1_8	S	ENOG410YGAR	Late embryogenesis abundant protein
TRINITY_DN22164_c0_g3_i1_11	J	COG2126	Binds to the 23S rRNA (By similarity)
TRINITY_DN7658_c0_g1_i1_4	Z	COG5277	Actin-related protein
TRINITY_DN21884_c0_g2_i1_3	E	COG0253	Catalyzes the stereoinversion of LL-2,6- diaminoheptanedioate (L,L-DAP) to meso-diaminoheptanedioate (meso- DAP), a precursor of L-lysine and an essential component of the bacterial peptidoglycan (By similarity)
TRINITY_DN23557_c0_g1_i6_4	T	COG0515	Serine Threonine protein kinase
TRINITY_DN15819_c0_g2_i1_7	S	ENOG410YUPY	Retroelement
TRINITY_DN24404_c0_g3_i23_2	O	COG0265	Serine protease
TRINITY_DN22262_c0_g1_i3_5	S	ENOG4111TWY	(CBS) domain
TRINITY_DN23960_c0_g2_i1_4	I	COG1562	phytoene synthase
TRINITY_DN26495_c0_g1_i13_7	T	COG0515	Serine Threonine protein kinase
TRINITY_DN19878_c0_g2_i1_15	S	ENOG411206Y	transposon protein
TRINITY_DN16521_c0_g2_i2_6	J	COG0293	Specifically methylates the uridine in position 2552 of 23S rRNA at the 2'-O position of the ribose in the fully assembled 50S ribosomal subunit (By similarity)
TRINITY_DN25378_c0_g1_i8_15	L	COG2801	Retrotransposon protein
TRINITY_DN18214_c0_g3_i1_12	S	COG0724	Rna-binding protein
TRINITY_DN24718_c1_g1_i18_2	O	ENOG410Z0AN	Ubiquitin-conjugating enzyme E2
TRINITY_DN23426_c3_g2_i3_6	G	COG0580	Channel that permits osmotically driven movement of water in both directions. It is involved in the osmoregulation and in the maintenance of cell turgor during volume expansion in rapidly growing cells. It mediates rapid entry or exit of water in response to abrupt changes in osmolarity (By similarity)
TRINITY_DN25757_c0_g2_i2_3	S	ENOG410YF3T	Chromosome 11 open reading frame 30
TRINITY_DN23627_c0_g1_i8_18	T	COG0515	Serine Threonine protein kinase
TRINITY_DN13177_c0_g1_i1_3	S	ENOG410YEYV	NAC domain containing protein 58
TRINITY_DN22291_c1_g1_i2_1	S	COG3621	Patatin group
TRINITY_DN22444_c0_g3_i7_9	E	COG0814	amino acid transport
TRINITY_DN8874_c1_g1_i1_12	O	COG0484	ATP binding to DnaK triggers the release of the substrate protein, thus completing the reaction cycle. Several rounds of ATP-dependent interactions between DnaJ, DnaK and GrpE are required for fully efficient folding. Also involved, together with DnaK and GrpE, in the DNA replication of plasmids through activation of initiation proteins (By similarity)
TRINITY_DN26284_c0_g1_i27_7	O	ENOG410YF98	synthase
TRINITY_DN22808_c0_g1_i6_11	T	ENOG410XNPH	protein serine/threonine kinase activity
TRINITY_DN12955_c0_g1_i1_16	D	ENOG411190Z	cell wall deposition. Required for establishment of the Casparian strip membrane domain (CSD) and the subsequent formation of Casparian strips, a cell wall modification of the root endodermis that determines an apoplastic barrier between the intraorganismal apoplasm and the extraorganismal apoplasm and prevents lateral diffusion
TRINITY_DN21172_c0_g1_i1_12	S	ENOG41117ZP	NA
TRINITY_DN4815_c0_g1_i1_3	S	ENOG410Z7Z7	Pentatricopeptide repeat-containing protein
TRINITY_DN7501_c0_g1_i1_6	S	ENOG410Z7Z7	Pentatricopeptide repeat-containing protein
TRINITY_DN21709_c0_g1_i3_7	S	ENOG410ZBX3	leucine Rich Repeat
TRINITY_DN25024_c0_g4_i1_3	U	ENOG4111ARE	nucleoporin
TRINITY_DN15441_c0_g1_i1_11	S	ENOG41110HD	Immunoglobulin (CD79A) binding protein 1
TRINITY_DN24228_c0_g1_i12_1	G	COG0153	Catalyzes the transfer of the gamma-phosphate of ATP to D-galactose to form alpha-D-galactose-1-phosphate (Gal-1-P) (By similarity)
TRINITY_DN19611_c1_g1_i2_10	G	COG0364	Glucose-6-phosphate 1-dehydrogenase
TRINITY_DN25165_c2_g1_i1_8	Q	COG2124	Cytochrome p450
TRINITY_DN23784_c2_g2_i1_1	L	COG2801	Retrotransposon protein
TRINITY_DN22015_c0_g1_i2_6	K	ENOG410ZK3P	Negative regulator of ubiquitin-like proteins 1
TRINITY_DN21544_c0_g1_i3_12	S	ENOG410YPGF	NA
TRINITY_DN18514_c0_g1_i5_2	S	ENOG4111ME2	Sulfite exporter TauE/SafE
TRINITY_DN13820_c0_g1_i1_17	L	COG2801	Retrotransposon protein
TRINITY_DN16010_c0_g1_i1_6	L	ENOG410XQS8	purine NTP-dependent helicase activity
TRINITY_DN2224_c0_g1_i1_4	S	ENOG41117YP	NA
TRINITY_DN23583_c0_g1_i2_11	U	ENOG4111H3M	Vps20-associated 1 homolog (S. cerevisiae)
TRINITY_DN16737_c0_g1_i2_18	S	ENOG410XTJA	DEK oncogene
TRINITY_DN2979_c0_g1_i1_11	V	COG1132	(ABC) transporter
TRINITY_DN23859_c1_g7_i1_6	S	ENOG4111DHX	auxin-responsive protein
TRINITY_DN21061_c0_g1_i11_6	I	COG1398	desaturase
TRINITY_DN25779_c1_g1_i19_8	S	ENOG410YN4N	Plant lipoxygenase may be involved in a number of diverse aspects of plant physiology including growth and development, pest resistance, and senescence or responses to wounding (By similarity)
TRINITY_DN26420_c0_g3_i1_7	S	COG0661	Required, probably indirectly, for the hydroxylation of 2-octaprenylphenol to 2-octaprenyl-6-hydroxy-phenol, the fourth step in ubiquinone biosynthesis (By similarity)
TRINITY_DN17959_c0_g1_i6_12	O	ENOG410YTN3	OTU-like cysteine protease family protein
TRINITY_DN23808_c0_g1_i1_10	S	ENOG410XQH0	Indole-3-acetic acid-amido synthetase
TRINITY_DN20546_c0_g1_i2_14	J	COG0480	Catalyzes the GTP-dependent ribosomal translocation step during translation elongation. During this step, the ribosome changes from the pre-translocational (PRE) to the post- translocational (POST) state as the newly formed A-site-bound peptidyl-tRNA and P-site-bound deacylated tRNA move to the P and E sites, respectively. Catalyzes the coordinated movement of the two tRNA molecules, the mRNA and…
TRINITY_DN25415_c4_g1_i15_15	S	ENOG410Y3SD	WD repeat domain 13
TRINITY_DN25307_c0_g1_i12_11	G	ENOG410XNQK	Transporter
TRINITY_DN16063_c0_g1_i1_17	S	ENOG410Z43V	late embryogenesis abundant protein
TRINITY_DN12762_c0_g1_i2_1	S	ENOG4111SW7	NA
TRINITY_DN24495_c2_g2_i1_15	S	ENOG41120EC	GYF domain-containing protein
TRINITY_DN19186_c0_g1_i6_10	T	ENOG410XPGP	Casein Kinase
TRINITY_DN16982_c0_g1_i3_13	T	ENOG410XRMJ	calcium-dependent protein kinase
TRINITY_DN21136_c0_g2_i1_4	T	COG0515	Serine Threonine protein kinase
TRINITY_DN20330_c0_g1_i13_9	S	COG1741	pirin domain protein
TRINITY_DN23497_c2_g1_i3_3	S	ENOG410XU74	Chromosome 16 open reading frame 58
TRINITY_DN25056_c0_g2_i28_4	J	ENOG4111FUV	processing of precursor 4, ribonuclease P MRP subunit (S. cerevisiae)
TRINITY_DN21524_c1_g2_i1_9	S	ENOG410Y65V	Retrotransposon protein
TRINITY_DN26714_c0_g1_i1_4	S	ENOG410Y65V	Retrotransposon protein
TRINITY_DN23337_c0_g1_i1_11	S	ENOG410XQUQ	Involved in proper cytoplasmic distribution of mitochondria (By similarity)
TRINITY_DN4457_c0_g1_i1_4	S	ENOG410YCJ7	DUF246 domain-containing protein
TRINITY_DN23341_c0_g1_i1_6	S	ENOG410YIX2	NA
TRINITY_DN22878_c1_g3_i2_6	O	ENOG410XP9Y	RING finger) protein
TRINITY_DN21049_c0_g1_i10_7	U	COG0201	The central subunit of the protein translocation channel SecYEG. Consists of two halves formed by TMs 1-5 and 6-10. These two domains form a lateral gate at the front which open onto the bilayer between TMs 2 and 7, and are clamped together by SecE at the back. The channel is closed by both a pore ring composed of hydrophobic SecY resides and a short helix (helix 2A) on the extracellular side of …
TRINITY_DN11149_c0_g2_i1_17	S	ENOG410ZK3M	NA
TRINITY_DN19044_c0_g1_i4_13	I	COG0204	Acyltransferase
TRINITY_DN25733_c0_g1_i2_3	T	COG0631	Phosphatase
TRINITY_DN17145_c0_g1_i4_8	C	ENOG411247S	This is a component of the ubiquinol-cytochrome c reductase complex (complex III or cytochrome b-c1 complex), which is part of the mitochondrial respiratory chain. This protein may mediate formation of the complex between cytochromes c and c1 (By similarity)
TRINITY_DN25442_c0_g1_i1_14	S	ENOG4111MK6	Retrotransposon protein
TRINITY_DN13874_c0_g1_i1_16	S	ENOG41115ZU	NA
TRINITY_DN15578_c0_g1_i1_15	S	ENOG410Y99W	Calmodulin binding protein-like
TRINITY_DN16725_c0_g1_i7_5	K	ENOG410YB2M	Transcription factor
TRINITY_DN23557_c2_g1_i2_6	S	COG3491	2OGFe(II) oxygenase
TRINITY_DN745_c0_g1_i1_6	K	ENOG41128X0	calmodulin-binding transcription activator
TRINITY_DN24370_c2_g1_i1_1	S	ENOG410Z5UU	NA
TRINITY_DN21796_c1_g2_i3_14	S	ENOG4110X8D	Kelch repeat-containing F-box family protein
TRINITY_DN14907_c0_g1_i1_1	S	ENOG41107QF	phosphate-induced protein 1 conserved region domain containing protein, expressed
TRINITY_DN21043_c0_g2_i1_3	S	ENOG410XP1S	solute carrier family 35 member
TRINITY_DN22302_c0_g1_i9_13	S	COG1310	Component of the eukaryotic translation initiation factor 3 (eIF-3) complex, which is involved in protein synthesis and, together with other initiation factors, stimulates binding of mRNA and methionyl-tRNAi to the 40S ribosome (By similarity)
TRINITY_DN16472_c0_g1_i2_6	L	COG2801	Retrotransposon protein
TRINITY_DN30059_c0_g1_i1_11	S	ENOG4110CNM	Reverse transcriptase (RNA-dependent DNA polymerase)
TRINITY_DN21237_c0_g1_i4_2	B	COG2036	Core component of nucleosome. Nucleosomes wrap and compact DNA into chromatin, limiting DNA accessibility to the cellular machineries which require DNA as a template. Histones thereby play a central role in transcription regulation, DNA repair, DNA replication and chromosomal stability. DNA accessibility is regulated via a complex set of post-translational modifications of histones, also called h…
TRINITY_DN10992_c0_g1_i1_12	F	COG0528	UMP kinase activity
TRINITY_DN19096_c0_g1_i1_15	G	ENOG410YBFU	xyloglucan endotransglucosylase hydrolase protein
TRINITY_DN24008_c0_g3_i7_15	Q	COG2124	Cytochrome p450
TRINITY_DN31166_c0_g1_i1_7	J	COG2092	Promotes the exchange of GDP for GTP in EF-1-alpha GDP, thus allowing the regeneration of EF-1-alpha GTP that could then be used to form the ternary complex EF-1-alpha GTP AAtRNA (By similarity)
TRINITY_DN12788_c0_g1_i3_17	G	ENOG410XNQK	Transporter
TRINITY_DN23366_c0_g1_i2_8	G	COG3635	Catalyzes the interconversion of 2-phosphoglycerate and 3-phosphoglycerate (By similarity)
TRINITY_DN24371_c2_g1_i1_8	O	COG0695	Glutaredoxin
TRINITY_DN20804_c5_g1_i1_10	S	ENOG4111Q4S	NA
TRINITY_DN21744_c0_g1_i8_12	S	ENOG410YJZJ	NA
TRINITY_DN25410_c0_g1_i1_12	O	ENOG4111A75	Lipocalin 2
TRINITY_DN13335_c0_g1_i3_9	C	COG0155	Component of the sulfite reductase complex that catalyzes the 6-electron reduction of sulfite to sulfide. This is one of several activities required for the biosynthesis of L- cysteine from sulfate (By similarity)
TRINITY_DN21527_c0_g4_i1_6	T	ENOG410XPIR	Cyclin-Dependent Kinase
TRINITY_DN14346_c0_g1_i3_12	S	ENOG410ZH16	NA
TRINITY_DN23761_c0_g1_i1_7	S	ENOG410YKCB	NA
TRINITY_DN24872_c2_g2_i3_5	T	ENOG4111A6F	LRR receptor-like serine threonine-protein kinase At1g56130-like
TRINITY_DN22863_c0_g1_i4_10	T	ENOG410XQWZ	WNK lysine deficient protein kinase
TRINITY_DN24151_c0_g1_i5_6	I	COG1657	Squalene--hopene cyclase
TRINITY_DN10485_c0_g1_i1_4	S	ENOG41118KQ	ER membrane protein complex subunit 4
TRINITY_DN8190_c0_g1_i2_1	S	ENOG410YEK6	enhanced disease susceptibility 1
TRINITY_DN22076_c0_g3_i4_14	S	ENOG410YEZY	purine permease
TRINITY_DN28419_c0_g1_i1_15	S	ENOG41122P5	actin-depolymerizing factor
TRINITY_DN23311_c0_g1_i1_13	E	COG0520	cysteine desulfurase
TRINITY_DN28167_c0_g1_i1_15	S	ENOG411206Y	transposon protein
TRINITY_DN25684_c0_g1_i1_12	S	ENOG41121RT	Prostaglandin E synthase 3 (Cytosolic)
TRINITY_DN17003_c0_g1_i2_7	S	COG0457	repeat-containing protein
TRINITY_DN17889_c0_g1_i1_3	S	ENOG410XP9E	Oxysterol-binding protein
TRINITY_DN1107_c0_g1_i1_12	S	ENOG41115YH	VQ motif
TRINITY_DN19124_c0_g1_i3_9	T	COG2365	protein tyrosine serine phosphatase
TRINITY_DN20754_c0_g1_i16_12	F	COG0418	Dihydroorotase
TRINITY_DN21268_c0_g1_i11_3	S	ENOG410YCMM	expressed protein
TRINITY_DN23425_c0_g3_i1_13	O	COG1219	ATP-dependent specificity component of the Clp protease. It directs the protease to specific substrates. Can perform chaperone functions in the absence of ClpP (By similarity)
TRINITY_DN24324_c1_g1_i2_14	S	ENOG410YG61	Myb-like DNA-binding domain containing protein, expressed
TRINITY_DN8572_c0_g2_i1_13	S	ENOG410Y65V	Retrotransposon protein
TRINITY_DN19118_c0_g2_i1_7	S	ENOG41118KQ	ER membrane protein complex subunit 4
TRINITY_DN12063_c0_g1_i1_9	S	ENOG41104I0	jumonji domain protein
TRINITY_DN10863_c0_g1_i2_17	J	COG0073	Is required not only for elongation of protein synthesis but also for the initiation of all mRNA translation through initiator tRNA(fMet) aminoacylation (By similarity)
TRINITY_DN9848_c0_g1_i1_17	S	COG4886	leucine Rich Repeat
TRINITY_DN8757_c0_g1_i1_14	J	COG0051	tRNA binding
TRINITY_DN25431_c5_g1_i2_15	S	ENOG4111FQD	May be involved in photosynthetic membrane biogenesis (By similarity)
TRINITY_DN18151_c0_g1_i4_16	V	COG1132	(ABC) transporter
TRINITY_DN26890_c0_g1_i3_7	J	COG0030	Specifically dimethylates two adjacent adenosines (A1518 and A1519) in the loop of a conserved hairpin near the 3'-end of 16S rRNA in the 30S particle. May play a critical role in biogenesis of 30S subunits (By similarity)
TRINITY_DN22018_c0_g1_i10_11	S	COG2234	peptidase m28
TRINITY_DN19592_c1_g1_i8_12	D	COG1196	Required for chromosome condensation and partitioning (By similarity)
TRINITY_DN20216_c0_g7_i1_10	P	COG0004	ammonium Transporter
TRINITY_DN23145_c0_g1_i1_11	S	ENOG4111MDI	ZnF_PMZ
TRINITY_DN22714_c0_g1_i1_17	S	ENOG410Y3VV	methyltransferase, type 11
TRINITY_DN21616_c1_g3_i1_14	T	COG0515	Serine Threonine protein kinase
TRINITY_DN5429_c0_g1_i1_4	S	ENOG410ZK01	NA
TRINITY_DN23063_c2_g2_i5_13	T	COG0515	Serine Threonine protein kinase
TRINITY_DN23303_c0_g2_i8_6	O	COG5078	ubiquitin-conjugating enzyme
TRINITY_DN21372_c2_g2_i2_11	J	ENOG41101I4	ribosomal protein l34
TRINITY_DN29719_c0_g1_i1_1	V	COG1132	(ABC) transporter
TRINITY_DN22590_c0_g2_i2_11	L	ENOG410ZVWQ	TOPRIM domain-containing protein
TRINITY_DN19481_c0_g1_i2_2	Z	COG5277	Actin-related protein
TRINITY_DN23697_c0_g1_i2_13	S	COG1028	Dehydrogenase reductase
TRINITY_DN23280_c0_g1_i14_9	E	COG0620	Catalyzes the transfer of a methyl group from 5- methyltetrahydrofolate to homocysteine resulting in methionine formation (By similarity)
TRINITY_DN20277_c0_g1_i2_13	S	ENOG4111CTQ	expressed protein
TRINITY_DN23191_c0_g1_i12_13	M	COG1346	cytolysis
TRINITY_DN16616_c0_g1_i2_10	U	ENOG410XPKH	Reticulon
TRINITY_DN22580_c1_g1_i5_12	E	COG0460	homoserine dehydrogenase
TRINITY_DN23300_c2_g2_i1_16	S	COG0385	bile acid
TRINITY_DN20264_c0_g1_i6_12	S	ENOG410XT49	mitochondrial transcription termination
TRINITY_DN14864_c0_g1_i1_4	S	ENOG410YIDM	UPF0481 protein
TRINITY_DN19839_c0_g1_i2_17	G	COG5026	hexokinase
TRINITY_DN5486_c0_g1_i1_18	S	ENOG41115FM	NA
TRINITY_DN19514_c0_g1_i10_2	D	COG0037	Ligates lysine onto the cytidine present at position 34 of the AUA codon-specific tRNA(Ile) that contains the anticodon CAU, in an ATP-dependent manner. Cytidine is converted to lysidine, thus changing the amino acid specificity of the tRNA from methionine to isoleucine (By similarity)
TRINITY_DN21938_c0_g1_i2_17	E	COG0547	Anthranilate phosphoribosyltransferase
TRINITY_DN23711_c0_g2_i1_7	S	ENOG4111I2R	kiaa1715
TRINITY_DN19759_c0_g1_i1_2	L	COG0553	helicase
TRINITY_DN22887_c0_g2_i4_13	J	COG1358	(ribosomal) protein
TRINITY_DN15314_c0_g1_i2_11	S	ENOG410XR3G	ATPase activity, coupled to transmembrane movement of substances
TRINITY_DN22680_c0_g1_i11_15	J	COG2123	Exosome complex
TRINITY_DN9434_c0_g1_i1_3	O	ENOG4111IHV	Ring finger protein
TRINITY_DN15689_c0_g1_i9_16	T	COG0631	Phosphatase
TRINITY_DN458_c0_g1_i1_7	S	ENOG41113NX	NA
TRINITY_DN13306_c0_g1_i1_5	O	COG5647	cullin 1
TRINITY_DN18672_c0_g2_i1_14	G	COG4677	pectinesterase
TRINITY_DN20452_c0_g1_i1_17	G	ENOG4110JM4	xyloglucan
TRINITY_DN10003_c0_g1_i1_10	S	ENOG410YXUS	NA
TRINITY_DN24785_c0_g1_i5_4	S	ENOG410XZYE	Far upstream element (FUSE) binding protein
TRINITY_DN22813_c0_g1_i5_7	Q	COG2132	Multicopper oxidase
TRINITY_DN23346_c0_g1_i3_6	S	COG2930	SH3 domain containing, Ysc84-like 1 (S. cerevisiae)
TRINITY_DN24232_c0_g1_i1_10	I	COG0761	Converts 1-hydroxy-2-methyl-2-(E)-butenyl 4-diphosphate into isopentenyl diphosphate (IPP) and dimethylallyl diphosphate (DMAPP) (By similarity)
TRINITY_DN21589_c0_g2_i4_1	O	ENOG4111DRR	beta-amylase 4
TRINITY_DN16450_c0_g1_i1_9	J	COG1096	Exosome complex
TRINITY_DN17511_c0_g1_i3_14	S	ENOG410XQWE	Ceramidase
TRINITY_DN24789_c0_g1_i21_3	K	COG5190	CTD (Carboxy-terminal domain, RNA polymerase II, polypeptide A)
TRINITY_DN34094_c0_g1_i1_3	S	ENOG410Y65V	Retrotransposon protein
TRINITY_DN12511_c0_g1_i1_11	G	ENOG410XPWC	solute carrier family 17
TRINITY_DN24779_c0_g1_i1_7	G	ENOG410XNQK	Transporter
TRINITY_DN16514_c0_g1_i1_8	Q	COG2124	Cytochrome p450
TRINITY_DN25247_c1_g2_i1_4	L	COG1793	DNA ligase
TRINITY_DN24287_c1_g1_i5_5	M	COG1215	Glycosyl transferase, family 2
TRINITY_DN24055_c0_g1_i7_7	S	ENOG410XR0A	capping protein (actin filament) gelsolin-like
TRINITY_DN19569_c0_g1_i3_14	S	ENOG410XQAS	Symplekin
TRINITY_DN10400_c0_g1_i1_16	S	ENOG41125SJ	UPF0451 protein C17orf61 homolog
TRINITY_DN22329_c1_g9_i1_12	S	ENOG410XQUQ	Involved in proper cytoplasmic distribution of mitochondria (By similarity)
TRINITY_DN13565_c0_g1_i1_2	S	ENOG4111SMC	NA
TRINITY_DN9775_c0_g1_i1_14	E	COG0531	amino acid
TRINITY_DN23990_c0_g1_i1_4	T	COG0515	Serine Threonine protein kinase
TRINITY_DN24107_c0_g2_i2_15	S	COG3349	Desaturase
TRINITY_DN15308_c0_g1_i2_2	S	COG4886	leucine Rich Repeat
TRINITY_DN25779_c2_g3_i1_11	S	ENOG410Y65V	Retrotransposon protein
TRINITY_DN3390_c0_g1_i1_9	T	COG0515	Serine Threonine protein kinase
TRINITY_DN17680_c0_g1_i8_10	S	ENOG410Y7DR	set domain containing
TRINITY_DN24402_c1_g1_i1_7	L	COG2801	Retrotransposon protein
TRINITY_DN21552_c0_g1_i3_11	S	ENOG410XYXA	NLI interacting factor-like phosphatase
TRINITY_DN27953_c0_g1_i1_15	S	ENOG410YDAD	Plant phosphoribosyltransferase C-terminal
TRINITY_DN22406_c7_g1_i3_1	S	ENOG410YFI3	Jasmonate
TRINITY_DN23286_c0_g1_i1_10	S	COG1100	GTP-binding Protein
TRINITY_DN15243_c0_g1_i2_3	G	COG2273	hydrolase family 16
TRINITY_DN18256_c0_g2_i1_13	T	COG0515	Serine Threonine protein kinase
TRINITY_DN19588_c0_g1_i1_7	T	COG0515	Serine Threonine protein kinase
TRINITY_DN21378_c0_g1_i16_18	L	COG0494	Nudix hydrolase
TRINITY_DN24196_c0_g2_i5_11	J	COG5163	Component of the NOP7 complex, which is required for maturation of the 25S and 5.8S ribosomal RNAs and formation of the 60S ribosome (By similarity)
TRINITY_DN20335_c0_g1_i7_11	G	COG1472	hydrolase family 3
TRINITY_DN15408_c0_g1_i4_3	L	COG1697	DNA topoisomerase VI, subunit A
TRINITY_DN21609_c0_g2_i2_16	S	COG0457	repeat-containing protein
TRINITY_DN22641_c0_g2_i1_16	H	COG0276	Catalyzes the ferrous insertion into protoporphyrin IX (By similarity)
TRINITY_DN21292_c0_g1_i2_1	GM	COG0702	epimerase dehydratase
TRINITY_DN19082_c0_g3_i1_7	S	ENOG410YD15	BTB POZ domain-containing protein
TRINITY_DN23679_c0_g10_i1_9	C	COG1064	alcohol dehydrogenase
TRINITY_DN25240_c1_g1_i12_3	S	COG1028	Dehydrogenase reductase
TRINITY_DN18456_c0_g1_i1_3	S	ENOG410Y65V	Retrotransposon protein
TRINITY_DN1597_c0_g1_i1_13	S	ENOG410XNWX	protein 2 3 complex subunit
TRINITY_DN25847_c0_g1_i1_4	S	ENOG41119JU	Pollen proteins Ole e I like
TRINITY_DN23752_c0_g4_i1_9	S	ENOG410YC97	Serine threonine-protein phosphatase 7 long form
TRINITY_DN22626_c0_g1_i6_10	S	ENOG410ZZZM	G-patch domain
TRINITY_DN22618_c2_g2_i6_10	Q	COG2124	Cytochrome p450
TRINITY_DN23133_c0_g1_i1_13	T	COG0631	Phosphatase
TRINITY_DN25663_c0_g3_i6_13	S	ENOG410YP86	NA
TRINITY_DN15132_c0_g1_i1_7	J	COG0088	One of the primary rRNA binding proteins, this protein initially binds near the 5'-end of the 23S rRNA. It is important during the early stages of 50S assembly. It makes multiple contacts with different domains of the 23S rRNA in the assembled 50S subunit and ribosome (By similarity)
TRINITY_DN18494_c0_g1_i2_4	M	COG0668	Mechanosensitive ion channel
TRINITY_DN9640_c0_g1_i1_7	S	ENOG4110AP6	Bifunctional nuclease with both RNase and DNase activites. Involved in basal defense response. Participates in abscisic acid-derived callose deposition following infection by a necrotrophic pathogen
TRINITY_DN10134_c0_g1_i3_12	T	ENOG410YI8C	universal stress protein
TRINITY_DN25662_c0_g2_i1_8	L	COG4581	helicase
TRINITY_DN16369_c0_g1_i1_15	U	ENOG4112003	ATp synthase
TRINITY_DN23102_c2_g2_i2_8	S	ENOG410ZUTC	lipase class 3 family protein
TRINITY_DN24689_c0_g1_i7_7	DKT	COG5041	casein kinase ii
TRINITY_DN15563_c0_g1_i4_17	S	ENOG410YBUU	IQ calmodulin-binding motif domain containing protein, expressed
TRINITY_DN17779_c0_g1_i3_17	B	COG5648	high mobility group
TRINITY_DN24771_c0_g1_i7_5	S	COG0666	Ankyrin Repeat
TRINITY_DN13046_c0_g1_i1_18	K	ENOG410YDJI	Transcription factor
TRINITY_DN17611_c0_g1_i2_14	S	COG5273	Zinc finger, DHHC-type containing
TRINITY_DN24007_c0_g1_i5_5	M	COG0451	Nad-dependent epimerase dehydratase
TRINITY_DN18801_c0_g1_i3_2	C	COG0584	glycerophosphoryl diester phosphodiesterase
TRINITY_DN27284_c1_g1_i15_3	O	COG0464	Aaa atpase
TRINITY_DN15031_c0_g1_i1_14	S	ENOG410YDW8	CRS1_YhbY
TRINITY_DN23268_c0_g1_i6_15	S	ENOG410XP9I	chromatin modification
TRINITY_DN15609_c0_g1_i1_10	S	ENOG4111FNF	NA
TRINITY_DN14548_c0_g1_i1_11	S	ENOG410XPPE	ring finger and WD repeat domain 3
TRINITY_DN25074_c1_g1_i4_6	K	COG5169	Transcription factor
TRINITY_DN27045_c0_g9_i1_7	O	ENOG410XNV7	aspartic
TRINITY_DN24646_c1_g3_i3_13	F	COG0462	Phosphoribosyl pyrophosphate synthase
TRINITY_DN19051_c0_g1_i1_13	O	ENOG41126PD	Binds to actin and affects the structure of the cytoskeleton. At high concentrations, profilin prevents the polymerization of actin, whereas it enhances it at low concentrations (By
TRINITY_DN23937_c0_g1_i2_3	S	ENOG410YKXP	double-stranded RNA-binding protein 4-like
TRINITY_DN22729_c0_g1_i2_15	S	ENOG410ZDTK	NA
TRINITY_DN24491_c0_g1_i8_8	S	ENOG410ZUCS	NA
TRINITY_DN18148_c0_g3_i2_8	G	ENOG410XPWC	solute carrier family 17
TRINITY_DN19253_c0_g1_i3_1	S	ENOG410YJ0J	NA
TRINITY_DN21732_c0_g1_i2_9	S	COG0656	reductase
TRINITY_DN24620_c0_g1_i1_14	T	COG0515	Serine Threonine protein kinase
TRINITY_DN20688_c0_g1_i4_2	S	ENOG410XQAV	5'-nucleotidase
TRINITY_DN20949_c0_g2_i3_3	J	COG5256	This protein promotes the GTP-dependent binding of aminoacyl-tRNA to the A-site of ribosomes during protein biosynthesis (By similarity)
TRINITY_DN25399_c0_g1_i1_2	S	ENOG4110352	Ubox domain-containing protein
TRINITY_DN22105_c0_g2_i2_16	S	COG0300	Dehydrogenase
TRINITY_DN13459_c0_g1_i1_10	S	ENOG411199Z	EamA-like transporter family
TRINITY_DN21572_c0_g1_i4_8	S	COG1028	Dehydrogenase reductase
TRINITY_DN3855_c0_g1_i1_12	S	ENOG410Y65V	Retrotransposon protein
TRINITY_DN9891_c0_g1_i2_12	S	ENOG410YH09	enhancer protein
TRINITY_DN29979_c0_g1_i1_11	S	ENOG410YSBK	Major acute phase reactant. Apolipoprotein of the HDL complex (By similarity)
TRINITY_DN16649_c0_g1_i2_4	S	ENOG41120WB	Glyoxalase/Bleomycin resistance protein/Dioxygenase superfamily
TRINITY_DN27320_c2_g1_i2_7	T	COG0515	Serine Threonine protein kinase
TRINITY_DN20394_c0_g1_i6_6	S	ENOG410Z0N6	NA
TRINITY_DN15071_c0_g1_i1_2	K	ENOG410YAFX	Transcription factor
TRINITY_DN21762_c0_g1_i9_10	G	COG1482	mannose-6-phosphate isomerase
TRINITY_DN18254_c0_g1_i5_4	S	ENOG410Y55A	Sulfotransferase domain
TRINITY_DN22768_c0_g4_i1_1	I	COG1562	phytoene synthase
TRINITY_DN26688_c2_g1_i3_3	S	ENOG41115QR	NA
TRINITY_DN18743_c0_g1_i3_15	S	COG3491	2OGFe(II) oxygenase
TRINITY_DN9000_c0_g1_i1_4	G	COG0580	Channel that permits osmotically driven movement of water in both directions. It is involved in the osmoregulation and in the maintenance of cell turgor during volume expansion in rapidly growing cells. It mediates rapid entry or exit of water in response to abrupt changes in osmolarity (By similarity)
TRINITY_DN16866_c0_g1_i1_10	L	COG2801	Retrotransposon protein
TRINITY_DN24441_c0_g4_i1_11	J	ENOG41123KC	40s ribosomal protein s30
TRINITY_DN11618_c0_g1_i1_17	S	ENOG410Y65V	Retrotransposon protein
TRINITY_DN15747_c0_g1_i2_14	S	ENOG410YG6P	Finger protein
TRINITY_DN25891_c0_g1_i10_3	S	ENOG4111QZA	ER membrane protein complex subunit 6
TRINITY_DN21526_c1_g4_i1_17	S	ENOG410Y65V	Retrotransposon protein
TRINITY_DN16085_c0_g1_i1_1	M	COG4775	Gram-negative-bacterium-type cell outer membrane assembly
TRINITY_DN12390_c0_g2_i1_2	E	COG1063	Dehydrogenase
TRINITY_DN25781_c0_g3_i29_7	I	COG4770	carboxylase
TRINITY_DN19776_c0_g2_i1_2	S	ENOG4111K1A	PHD finger protein 3
TRINITY_DN28236_c0_g1_i1_4	K	ENOG41128X0	calmodulin-binding transcription activator
TRINITY_DN26676_c0_g1_i1_1	S	ENOG410Z7Z7	Pentatricopeptide repeat-containing protein
TRINITY_DN15898_c0_g1_i1_17	S	ENOG410XPEV	cleft lip and palate
TRINITY_DN26231_c1_g6_i1_7	K	ENOG4111K40	positive regulation of cell migration
TRINITY_DN22098_c0_g1_i6_8	S	ENOG410Z7Q5	NA
TRINITY_DN23591_c0_g1_i8_6	J	COG0009	sua5 ycio yrdc ywlc family protein
TRINITY_DN18135_c0_g1_i3_9	S	ENOG410XNZZ	methyltransferase like 13
TRINITY_DN31300_c0_g1_i1_7	S	ENOG410XS4D	Retrotransposon protein
TRINITY_DN7316_c0_g1_i1_7	S	ENOG410YKJE	disease resistance
TRINITY_DN23816_c0_g1_i2_1	L	COG2801	Retrotransposon protein
TRINITY_DN16593_c0_g1_i2_15	K	ENOG4111JBG	Component of the nascent polypeptide-associated complex (NAC), a dynamic component of the ribosomal exit tunnel, protecting the emerging polypeptides from interaction with other cytoplasmic proteins to ensure appropriate nascent protein targeting (By similarity). The NAC complex also promotes mitochondrial protein import by enhancing productive ribosome interactions with the outer mitochondrial m…
TRINITY_DN21606_c0_g1_i6_16	S	ENOG410XQR0	inverted formin, FH2 and WH2 domain containing
TRINITY_DN22969_c3_g1_i9_17	K	ENOG410XQ3R	homeobox-leucine zipper protein
TRINITY_DN17292_c0_g1_i1_9	S	ENOG4110352	Ubox domain-containing protein
TRINITY_DN22835_c2_g1_i4_11	B	ENOG4111NV5	Core component of nucleosome. Nucleosomes wrap and compact DNA into chromatin, limiting DNA accessibility to the cellular machineries which require DNA as a template. Histones thereby play a central role in transcription regulation, DNA repair, DNA replication and chromosomal stability. DNA accessibility is regulated via a complex set of post-translational modifications of histones, also called h…
TRINITY_DN25869_c1_g4_i1_2	S	COG4886	leucine Rich Repeat
TRINITY_DN18045_c0_g1_i4_9	S	ENOG410ZWEA	Cell division cycle associated 7
TRINITY_DN1629_c0_g1_i1_11	S	ENOG410Y65V	Retrotransposon protein
TRINITY_DN21186_c0_g1_i1_11	S	ENOG4111IVV	esterase
TRINITY_DN21476_c0_g2_i1_4	S	COG0517	Catalyzes the conversion of inosine 5'-phosphate (IMP) to xanthosine 5'-phosphate (XMP), the first committed and rate- limiting step in the de novo synthesis of guanine nucleotides, and therefore plays an important role in the regulation of cell growth (By similarity)
TRINITY_DN22064_c1_g4_i2_12	V	COG0842	(ABC) transporter
TRINITY_DN20457_c1_g3_i7_10	I	COG5050	phosphotransferase 1
TRINITY_DN25179_c0_g1_i1_1	S	ENOG410YBAH	Reverse transcriptase (RNA-dependent DNA polymerase)
TRINITY_DN23496_c0_g1_i4_13	H	COG0285	Folylpolyglutamate synthase
TRINITY_DN22265_c0_g1_i3_12	S	ENOG410YN4N	Plant lipoxygenase may be involved in a number of diverse aspects of plant physiology including growth and development, pest resistance, and senescence or responses to wounding (By similarity)
TRINITY_DN13142_c0_g1_i1_3	I	COG0236	Carrier of the growing fatty acid chain in fatty acid biosynthesis (By similarity)
TRINITY_DN23675_c3_g1_i4_1	S	COG0661	Required, probably indirectly, for the hydroxylation of 2-octaprenylphenol to 2-octaprenyl-6-hydroxy-phenol, the fourth step in ubiquinone biosynthesis (By similarity)
TRINITY_DN10045_c0_g2_i1_3	S	ENOG410Y65V	Retrotransposon protein
TRINITY_DN13285_c0_g1_i1_12	S	ENOG411005M	RING
TRINITY_DN1311_c0_g2_i1_14	S	ENOG410YWCP	F-box protein
TRINITY_DN23105_c0_g2_i4_14	L	COG1061	type iii restriction protein res subunit
TRINITY_DN24760_c0_g1_i12_15	V	COG1132	(ABC) transporter
TRINITY_DN18542_c0_g1_i9_12	J	COG0233	Responsible for the release of ribosomes from messenger RNA at the termination of protein biosynthesis. May increase the efficiency of translation by recycling ribosomes from one round of translation to another (By similarity)
TRINITY_DN22680_c0_g1_i2_6	J	COG0097	This protein binds to the 23S rRNA, and is important in its secondary structure. It is located near the subunit interface in the base of the L7 L12 stalk, and near the tRNA binding site of the peptidyltransferase center (By similarity)
TRINITY_DN26186_c0_g1_i1_11	L	COG2801	Retrotransposon protein
TRINITY_DN20932_c0_g1_i1_10	P	COG0474	P-type atpase
TRINITY_DN24191_c0_g1_i17_16	S	COG0666	Ankyrin Repeat
TRINITY_DN21680_c0_g1_i1_1	T	COG0515	Serine Threonine protein kinase
TRINITY_DN23034_c0_g1_i1_12	M	COG1215	Glycosyl transferase, family 2
TRINITY_DN13337_c0_g1_i4_5	S	ENOG4111TWY	(CBS) domain
TRINITY_DN14271_c0_g2_i1_14	K	ENOG410YG5N	axial regulator YABBY
TRINITY_DN21211_c0_g1_i12_3	T	ENOG410XSWS	ste20-related kinase adaptor
TRINITY_DN26951_c1_g3_i7_7	S	ENOG410Y3Q0	CRAL TRIO domain protein
TRINITY_DN8626_c0_g1_i1_6	U	ENOG410XQCK	transmembrane emp24 domain trafficking protein 2
TRINITY_DN19477_c1_g2_i1_5	O	ENOG41121N2	zinc ion binding
TRINITY_DN6745_c0_g1_i1_2	S	COG3491	2OGFe(II) oxygenase
TRINITY_DN22114_c0_g1_i3_4	Q	COG2124	Cytochrome p450
TRINITY_DN21941_c0_g1_i2_11	O	ENOG410XPXK	anaphase promoting complex subunit 4
TRINITY_DN21216_c1_g1_i3_6	S	ENOG410ZRC6	NA
TRINITY_DN22796_c0_g2_i1_8	S	ENOG410YWGR	NA
TRINITY_DN22855_c1_g2_i4_5	S	ENOG410XP3K	Positively regulates the activity of the minus-end directed microtubule motor protein dynein. May enhance dynein- mediated microtubule sliding by targeting dynein to the microtubule plus end. Required for
TRINITY_DN24977_c0_g1_i2_15	S	ENOG4111J3D	NA
TRINITY_DN15015_c0_g1_i1_13	O	COG0234	Binds to cpn60 in the presence of Mg-ATP and suppresses the ATPase activity of the latter (By similarity)
TRINITY_DN22836_c0_g1_i1_11	S	ENOG410XP5D	WD repeat domain 46
TRINITY_DN15672_c0_g1_i2_11	K	ENOG410YR6E	B3 domain-containing transcription factor
TRINITY_DN24553_c2_g5_i5_8	E	COG3104	transporter
TRINITY_DN11042_c0_g1_i1_17	S	ENOG410YJSK	EFR3 homolog
TRINITY_DN17916_c0_g1_i1_6	S	ENOG410YQBE	NA
TRINITY_DN23491_c0_g5_i1_9	S	ENOG410XQ1Y	zinc finger
TRINITY_DN14181_c0_g1_i2_1	S	ENOG410YE21	interactor of constitutive active rops
TRINITY_DN27543_c0_g1_i1_18	S	COG4886	leucine Rich Repeat
TRINITY_DN22034_c0_g3_i6_10	M	COG0451	Nad-dependent epimerase dehydratase
TRINITY_DN18776_c0_g1_i2_17	S	ENOG4111EFQ	Domain of unknown function (DUF296)
TRINITY_DN23291_c2_g2_i2_1	S	ENOG4111MK6	Retrotransposon protein
TRINITY_DN23491_c1_g1_i9_16	S	COG5237	Post-GPI attachment to proteins
TRINITY_DN8353_c0_g1_i1_4	S	ENOG410YAW6	zinc finger CCCH domain-containing protein
TRINITY_DN26146_c0_g1_i1_5	S	ENOG410Z7Z7	Pentatricopeptide repeat-containing protein
TRINITY_DN20812_c0_g1_i1_18	P	ENOG4111I8D	Solute carrier family 31 copper transporters member
TRINITY_DN21524_c0_g2_i1_5	S	ENOG410XRG3	GID complex subunit 8 homolog (S. cerevisiae)
TRINITY_DN16807_c1_g1_i6_9	E	COG3104	transporter
TRINITY_DN13454_c0_g1_i1_1	O	ENOG4111HAI	Glutaredoxin
TRINITY_DN16995_c0_g1_i1_5	S	COG1963	Acid phosphatase vanadium-dependent haloperoxidase related
TRINITY_DN23552_c0_g3_i4_9	L	COG2801	Retrotransposon protein
TRINITY_DN13877_c0_g1_i3_16	S	ENOG410Y216	DUF246 domain-containing protein
TRINITY_DN24688_c0_g1_i14_16	O	ENOG41121N2	zinc ion binding
TRINITY_DN25373_c1_g1_i2_2	S	ENOG410YAJT	function domain containing protein, expressed
TRINITY_DN15929_c0_g1_i1_15	S	ENOG4112AH6	NA
TRINITY_DN24502_c0_g1_i2_11	S	ENOG410XNVQ	Guanine nucleotide binding protein (G protein) alpha
TRINITY_DN13781_c0_g1_i2_10	J	COG0094	This is 1 of the proteins that binds and probably mediates the attachment of the 5S RNA into the large ribosomal subunit, where it forms part of the central protuberance. In the 70S ribosome it contacts protein S13 of the 30S subunit (bridge B1b), connecting the 2 subunits
TRINITY_DN24208_c0_g1_i1_9	S	COG5106	ribosome production factor 2 homolog
TRINITY_DN24351_c0_g6_i1_3	S	ENOG41104G4	NA
TRINITY_DN23921_c2_g1_i4_4	S	ENOG410ZKCS	UPF0481 protein
TRINITY_DN13907_c0_g1_i1_14	S	ENOG41122P5	actin-depolymerizing factor
[truncated: 40,306 more rows]
