# Supplementary material for: The effects of Rhodopseudomonas palustris on the improvement of agronomic traits and key enzyme-coding genes related to polysaccharide biosynthesis in Codonopsis pilosula
Source: PLoS One. 2025 Jun 3;20(6):e0319989. doi: 10.1371/journal.pone.0319989 (PMC12132940; doi:10.1371/journal.pone.0319989)
Supplement: S1 File — (ZIP) [file pone.0319989.s004.zip › Transcriptomics of Codonopsis pilosula roots, stems, and leaves/3.Basic_function/eggNOG/Unigene.eggNOG.summary.xls]

eggNOG	number	eggNOG_description
A	206	A.RNA processing and modification
B	272	B.Chromatin structure and dynamics
C	980	C.Energy production and conversion
D	377	D.Cell cycle control, cell division, chromosome partitioning
E	1180	E.Amino acid transport and metabolism
F	308	F.Nucleotide transport and metabolism
G	1834	G.Carbohydrate transport and metabolism
H	383	H.Coenzyme transport and metabolism
I	973	I.Lipid transport and metabolism
J	1665	J.Translation, ribosomal structure and biogenesis
K	2192	K.Transcription
L	1901	L.Replication, recombination and repair
M	652	M.Cell wall/membrane/envelope biogenesis
N	9	N.Cell motility
O	2931	O.Posttranslational modification, protein turnover, chaperones
P	680	P.Inorganic ion transport and metabolism
Q	699	Q.Secondary metabolites biosynthesis, transport and catabolism
R	0	R.General function prediction only
S	21197	S.Function unknown
T	2357	T.Signal transduction mechanisms
U	1452	U.Intracellular trafficking, secretion, and vesicular transport
V	442	V.Defense mechanisms
W	0	W.Extracellular structures
X	0	X.Unamed protein
Y	1	Y.Nuclear structure
Z	432	Z.Cytoskeleton
