# Supplementary material for: The effects of Rhodopseudomonas palustris on the improvement of agronomic traits and key enzyme-coding genes related to polysaccharide biosynthesis in Codonopsis pilosula
Source: PLoS One. 2025 Jun 3;20(6):e0319989. doi: 10.1371/journal.pone.0319989 (PMC12132940; doi:10.1371/journal.pone.0319989)
Supplement: S1 File — (ZIP) [file pone.0319989.s004.zip › Transcriptomics of Codonopsis pilosula roots, stems, and leaves/3.Basic_function/GO/Unigene.GO.class.stat.xls]

#GO_Function	gene_number	gene_ID
Biological Process	24319
Biological Process: 'de novo' AMP biosynthetic process (GO:0044208);	2	TRINITY_DN17983_c0_g1_i1_9;TRINITY_DN25903_c0_g1_i6_3
Biological Process: 'de novo' CTP biosynthetic process (GO:0044210);	7	TRINITY_DN16032_c0_g1_i11_5;TRINITY_DN19167_c0_g1_i2_13;TRINITY_DN20898_c0_g1_i4_17;TRINITY_DN21184_c0_g1_i1_8;TRINITY_DN22216_c0_g1_i5_3;TRINITY_DN24148_c0_g1_i10_11;TRINITY_DN25121_c1_g1_i2_7
Biological Process: 'de novo' GDP-L-fucose biosynthetic process (GO:0042351);	3	TRINITY_DN18089_c0_g1_i3_9;TRINITY_DN23341_c0_g1_i6_3;TRINITY_DN4056_c0_g1_i1_3
Biological Process: 'de novo' IMP biosynthetic process (GO:0006189);	21	TRINITY_DN11614_c0_g1_i1_12;TRINITY_DN12713_c0_g1_i2_15;TRINITY_DN13754_c0_g1_i2_13;TRINITY_DN17813_c0_g1_i1_7;TRINITY_DN19531_c2_g1_i4_12;TRINITY_DN20243_c0_g1_i11_10;TRINITY_DN20491_c0_g1_i2_13;TRINITY_DN21210_c0_g1_i2_5;TRINITY_DN21233_c1_g3_i1_12;TRINITY_DN21727_c0_g2_i1_14;TRINITY_DN22610_c0_g1_i4_9;TRINITY_DN22620_c0_g1_i1_8;TRINITY_DN23254_c0_g3_i1_4;TRINITY_DN23939_c0_g1_i11_8;TRINITY_DN2…
Biological Process: 'de novo' L-methionine biosynthetic process (GO:0071266);	4	TRINITY_DN23086_c0_g1_i3_15;TRINITY_DN23209_c2_g4_i1_11;TRINITY_DN23371_c0_g3_i2_3;TRINITY_DN25792_c0_g3_i1_3
Biological Process: 'de novo' NAD biosynthetic process from aspartate (GO:0034628);	5	TRINITY_DN18257_c0_g1_i2_14;TRINITY_DN20007_c0_g1_i7_11;TRINITY_DN22906_c1_g1_i1_4;TRINITY_DN23894_c0_g1_i25_17;TRINITY_DN25675_c0_g1_i3_7
Biological Process: 'de novo' UMP biosynthetic process (GO:0044205);	16	TRINITY_DN15098_c0_g1_i2_13;TRINITY_DN16278_c0_g1_i1_9;TRINITY_DN17888_c0_g1_i2_6;TRINITY_DN19827_c0_g1_i1_8;TRINITY_DN20643_c2_g1_i4_9;TRINITY_DN20754_c0_g1_i16_12;TRINITY_DN22462_c1_g2_i4_13;TRINITY_DN22829_c0_g1_i3_5;TRINITY_DN23377_c0_g1_i2_3;TRINITY_DN23468_c0_g2_i21_18;TRINITY_DN24284_c0_g2_i1_7;TRINITY_DN24725_c1_g1_i1_16;TRINITY_DN24807_c0_g3_i1_8;TRINITY_DN24857_c1_g1_i3_2;TRINITY_DN2543…
Biological Process: 'de novo' cotranslational protein folding (GO:0051083);	2	TRINITY_DN18779_c0_g1_i2_10;TRINITY_DN20135_c0_g1_i1_9
Biological Process: 'de novo' protein folding (GO:0006458);	12	TRINITY_DN11099_c0_g1_i1_10;TRINITY_DN12320_c0_g2_i1_10;TRINITY_DN15959_c0_g1_i1_12;TRINITY_DN18701_c0_g1_i3_13;TRINITY_DN19867_c0_g1_i5_16;TRINITY_DN20030_c0_g1_i5_3;TRINITY_DN20322_c0_g1_i3_8;TRINITY_DN22657_c0_g1_i1_14;TRINITY_DN23789_c0_g2_i3_15;TRINITY_DN23974_c0_g2_i1_8;TRINITY_DN25053_c0_g4_i5_7;TRINITY_DN25497_c0_g2_i1_2
Biological Process: 'de novo' pyrimidine nucleobase biosynthetic process (GO:0006207);	28	TRINITY_DN16032_c0_g1_i11_5;TRINITY_DN16278_c0_g1_i1_9;TRINITY_DN16731_c0_g1_i8_13;TRINITY_DN17888_c0_g1_i2_6;TRINITY_DN18764_c0_g1_i3_8;TRINITY_DN19167_c0_g1_i2_13;TRINITY_DN19827_c0_g1_i1_8;TRINITY_DN20643_c2_g1_i4_9;TRINITY_DN20754_c0_g1_i16_12;TRINITY_DN20898_c0_g1_i4_17;TRINITY_DN21184_c0_g1_i1_8;TRINITY_DN22462_c1_g2_i4_13;TRINITY_DN22845_c0_g2_i10_6;TRINITY_DN23352_c3_g1_i5_3;TRINITY_DN233…
Biological Process: (+)-abscisic acid D-glucopyranosyl ester transmembrane transport (GO:1902418);	4	TRINITY_DN18328_c0_g1_i12_5;TRINITY_DN19733_c0_g1_i5_18;TRINITY_DN20405_c0_g1_i1_14;TRINITY_DN21752_c0_g1_i3_15
Biological Process: (+)-lariciresinol biosynthetic process (GO:1902132);	2	TRINITY_DN18504_c0_g2_i1_6;TRINITY_DN22803_c3_g4_i1_11
Biological Process: (+)-lariciresinol catabolic process (GO:1902131);	2	TRINITY_DN18504_c0_g2_i1_6;TRINITY_DN22803_c3_g4_i1_11
Biological Process: (+)-pinoresinol catabolic process (GO:1902125);	2	TRINITY_DN18504_c0_g2_i1_6;TRINITY_DN22803_c3_g4_i1_11
Biological Process: (-)-pinoresinol biosynthetic process (GO:1901599);	1	TRINITY_DN610_c0_g1_i1_4
Biological Process: (-)-secoisolariciresinol biosynthetic process (GO:1902138);	2	TRINITY_DN18504_c0_g2_i1_6;TRINITY_DN22803_c3_g4_i1_11
Biological Process: (-)-secologanin biosynthetic process (GO:1900994);	16	TRINITY_DN15119_c0_g1_i1_15;TRINITY_DN16150_c1_g1_i4_5;TRINITY_DN17743_c1_g1_i1_7;TRINITY_DN20151_c0_g1_i1_8;TRINITY_DN20374_c0_g1_i2_4;TRINITY_DN21022_c0_g1_i3_1;TRINITY_DN22091_c0_g1_i2_7;TRINITY_DN22095_c1_g1_i3_5;TRINITY_DN22612_c0_g3_i2_12;TRINITY_DN22873_c0_g1_i1_4;TRINITY_DN23246_c0_g3_i3_2;TRINITY_DN23341_c1_g1_i1_16;TRINITY_DN24115_c1_g3_i5_6;TRINITY_DN24832_c0_g3_i2_11;TRINITY_DN25003_c…
Biological Process: (1->3)-beta-D-glucan biosynthetic process (GO:0006075);	28	TRINITY_DN10605_c0_g1_i1_5;TRINITY_DN14328_c0_g1_i1_1;TRINITY_DN16833_c0_g1_i6_13;TRINITY_DN19278_c0_g1_i1_16;TRINITY_DN19279_c0_g1_i2_4;TRINITY_DN20503_c0_g3_i1_10;TRINITY_DN20577_c1_g2_i1_17;TRINITY_DN21435_c0_g1_i12_10;TRINITY_DN21726_c0_g1_i2_14;TRINITY_DN22300_c0_g2_i1_12;TRINITY_DN22516_c0_g1_i8_17;TRINITY_DN22709_c1_g5_i1_2;TRINITY_DN22903_c0_g1_i4_14;TRINITY_DN23373_c0_g2_i8_16;TRINITY_DN…
Biological Process: (1->3)-beta-D-glucan catabolic process (GO:0006076);	1	TRINITY_DN16385_c0_g1_i5_11
Biological Process: (R)-2-hydroxy-alpha-linolenic acid biosynthetic process (GO:1902609);	10	TRINITY_DN11432_c0_g1_i2_2;TRINITY_DN12052_c0_g1_i4_3;TRINITY_DN15315_c0_g1_i1_11;TRINITY_DN17693_c0_g1_i4_10;TRINITY_DN21900_c0_g2_i4_11;TRINITY_DN22899_c0_g2_i2_2;TRINITY_DN24189_c0_g1_i1_10;TRINITY_DN24892_c0_g1_i6_2;TRINITY_DN2553_c0_g1_i1_2;TRINITY_DN3109_c0_g1_i1_5
Biological Process: 1-aminocyclopropane-1-carboxylate biosynthetic process (GO:0042218);	4	TRINITY_DN13258_c0_g1_i2_15;TRINITY_DN19456_c0_g1_i3_10;TRINITY_DN22751_c1_g1_i1_9;TRINITY_DN24095_c1_g4_i1_8
Biological Process: 1-deoxy-D-xylulose 5-phosphate biosynthetic process (GO:0052865);	9	TRINITY_DN20178_c0_g1_i3_17;TRINITY_DN21564_c0_g1_i12_5;TRINITY_DN21668_c0_g1_i2_1;TRINITY_DN21738_c0_g1_i2_3;TRINITY_DN22132_c0_g1_i1_11;TRINITY_DN22714_c0_g2_i11_2;TRINITY_DN23176_c0_g1_i2_2;TRINITY_DN24411_c0_g1_i1_9;TRINITY_DN5856_c0_g1_i1_16
Biological Process: 10-formyltetrahydrofolate biosynthetic process (GO:0009257);	1	TRINITY_DN10276_c0_g2_i1_12
Biological Process: 2-oxoglutarate metabolic process (GO:0006103);	11	TRINITY_DN16647_c0_g1_i4_4;TRINITY_DN19094_c0_g1_i2_1;TRINITY_DN20654_c0_g1_i1_4;TRINITY_DN22517_c1_g1_i3_18;TRINITY_DN22530_c1_g1_i3_10;TRINITY_DN22994_c0_g1_i8_9;TRINITY_DN23843_c0_g1_i8_11;TRINITY_DN24098_c1_g1_i3_1;TRINITY_DN24111_c1_g3_i1_5;TRINITY_DN24270_c3_g5_i3_16;TRINITY_DN26556_c0_g1_i1_7
Biological Process: 3'-UTR-mediated mRNA destabilization (GO:0061158);	16	TRINITY_DN11598_c0_g1_i2_5;TRINITY_DN1217_c0_g1_i1_7;TRINITY_DN14937_c0_g1_i1_18;TRINITY_DN20952_c1_g1_i4_12;TRINITY_DN22709_c0_g2_i6_4;TRINITY_DN22816_c0_g2_i1_9;TRINITY_DN23136_c1_g1_i7_11;TRINITY_DN23780_c0_g1_i2_13;TRINITY_DN24138_c0_g1_i5_14;TRINITY_DN24700_c2_g1_i17_5;TRINITY_DN26257_c0_g5_i1_3;TRINITY_DN27111_c0_g2_i2_7;TRINITY_DN6367_c0_g1_i1_9;TRINITY_DN8263_c0_g1_i3_10;TRINITY_DN8353_c0…
Biological Process: 3-keto-sphinganine metabolic process (GO:0006666);	4	TRINITY_DN19536_c0_g1_i2_6;TRINITY_DN20004_c0_g3_i2_10;TRINITY_DN22221_c0_g1_i1_6;TRINITY_DN22501_c0_g1_i4_9
Biological Process: 3-methylbut-2-enoyl-CoA(4-) metabolic process (GO:1902198);	1	TRINITY_DN25476_c4_g1_i3_13
Biological Process: 4,4-dimethyl-9beta,19-cyclopropylsterol oxidation (GO:0080064);	1	TRINITY_DN22699_c0_g1_i3_18
Biological Process: 4-alpha-methyl-delta7-sterol oxidation (GO:0080065);	5	TRINITY_DN17938_c0_g1_i3_12;TRINITY_DN18054_c0_g1_i3_10;TRINITY_DN20059_c0_g2_i8_15;TRINITY_DN21025_c0_g3_i1_7;TRINITY_DN22578_c0_g2_i1_3
Biological Process: 5-carbamoylmethyl uridine residue modification (GO:0080178);	2	TRINITY_DN19432_c0_g1_i1_4;TRINITY_DN22201_c5_g1_i4_11
Biological Process: 5-phosphoribose 1-diphosphate biosynthetic process (GO:0006015);	3	TRINITY_DN18737_c0_g1_i1_18;TRINITY_DN21141_c0_g1_i1_7;TRINITY_DN24803_c0_g3_i5_14
Biological Process: 7,8-dihydroneopterin 3'-triphosphate biosynthetic process (GO:0035998);	1	TRINITY_DN16776_c0_g1_i1_11
Biological Process: 7-methylguanosine RNA capping (GO:0009452);	8	TRINITY_DN20092_c0_g2_i4_1;TRINITY_DN21514_c0_g1_i4_2;TRINITY_DN21691_c0_g2_i4_7;TRINITY_DN22178_c0_g1_i3_18;TRINITY_DN23234_c0_g1_i4_14;TRINITY_DN23390_c1_g2_i8_9;TRINITY_DN25113_c0_g1_i5_11;TRINITY_DN25176_c1_g1_i4_4
Biological Process: 7-methylguanosine cap hypermethylation (GO:0036261);	6	TRINITY_DN21514_c0_g1_i4_2;TRINITY_DN22178_c0_g1_i3_18;TRINITY_DN23234_c0_g1_i4_14;TRINITY_DN23390_c1_g2_i8_9;TRINITY_DN25113_c0_g1_i5_11;TRINITY_DN25176_c1_g1_i4_4
Biological Process: 7-methylguanosine mRNA capping (GO:0006370);	12	TRINITY_DN18959_c0_g1_i17_12;TRINITY_DN20092_c0_g2_i4_1;TRINITY_DN20270_c0_g1_i4_5;TRINITY_DN20738_c0_g1_i6_5;TRINITY_DN21691_c0_g2_i4_7;TRINITY_DN22511_c0_g1_i1_12;TRINITY_DN23165_c0_g1_i2_9;TRINITY_DN23799_c0_g3_i2_15;TRINITY_DN23942_c0_g2_i1_17;TRINITY_DN24156_c0_g3_i2_16;TRINITY_DN24531_c0_g1_i8_13;TRINITY_DN25140_c2_g1_i4_11
Biological Process: 9,9'-di-cis-zeta-carotene desaturation to 7,9,7',9'-tetra-cis-lycopene (GO:0052889);	5	TRINITY_DN22817_c2_g3_i1_1;TRINITY_DN24107_c0_g2_i2_15;TRINITY_DN24107_c0_g5_i1_15;TRINITY_DN24559_c0_g5_i1_3;TRINITY_DN25320_c0_g1_i2_11
Biological Process: ADP transport (GO:0015866);	7	TRINITY_DN17070_c0_g2_i2_17;TRINITY_DN19569_c0_g1_i1_3;TRINITY_DN20510_c0_g2_i1_4;TRINITY_DN22745_c0_g1_i3_1;TRINITY_DN24090_c0_g1_i1_3;TRINITY_DN24446_c0_g1_i5_7;TRINITY_DN6784_c0_g1_i1_3
Biological Process: AMP salvage (GO:0044209);	19	TRINITY_DN12734_c0_g1_i1_14;TRINITY_DN13992_c0_g1_i4_17;TRINITY_DN15209_c1_g1_i2_2;TRINITY_DN15241_c0_g1_i3_14;TRINITY_DN15406_c0_g1_i4_6;TRINITY_DN16995_c0_g1_i2_10;TRINITY_DN17648_c0_g1_i2_2;TRINITY_DN18135_c0_g1_i1_4;TRINITY_DN19133_c0_g1_i7_6;TRINITY_DN19253_c0_g2_i4_15;TRINITY_DN19997_c0_g1_i3_3;TRINITY_DN20228_c0_g1_i4_14;TRINITY_DN20413_c2_g1_i6_8;TRINITY_DN20685_c0_g1_i4_10;TRINITY_DN2086…
Biological Process: ATP biosynthetic process (GO:0006754);	8	TRINITY_DN1237_c0_g1_i1_4;TRINITY_DN14576_c0_g2_i1_4;TRINITY_DN25100_c0_g1_i1_18;TRINITY_DN26194_c0_g1_i1_18;TRINITY_DN30887_c0_g1_i1_4;TRINITY_DN31563_c0_g1_i1_15;TRINITY_DN8498_c0_g1_i1_7;TRINITY_DN9972_c0_g3_i1_1
Biological Process: ATP export (GO:1904669);	3	TRINITY_DN18387_c0_g1_i1_18;TRINITY_DN18728_c0_g1_i5_7;TRINITY_DN19553_c0_g1_i3_17
Biological Process: ATP generation from poly-ADP-D-ribose (GO:1990966);	2	TRINITY_DN18145_c0_g1_i1_12;TRINITY_DN22700_c2_g1_i4_3
Biological Process: ATP hydrolysis coupled cation transmembrane transport (GO:0099132);	3	TRINITY_DN22287_c1_g1_i13_6;TRINITY_DN22706_c0_g1_i4_16;TRINITY_DN24966_c1_g1_i1_7
Biological Process: ATP hydrolysis coupled proton transport (GO:0015991);	63	TRINITY_DN11323_c0_g1_i1_9;TRINITY_DN13278_c0_g1_i4_4;TRINITY_DN13326_c0_g1_i1_3;TRINITY_DN14219_c0_g1_i1_15;TRINITY_DN14843_c0_g1_i2_18;TRINITY_DN15023_c0_g1_i1_4;TRINITY_DN15283_c0_g1_i1_6;TRINITY_DN15470_c0_g1_i1_6;TRINITY_DN15510_c0_g1_i1_12;TRINITY_DN15597_c0_g1_i1_7;TRINITY_DN15882_c0_g1_i1_11;TRINITY_DN16234_c0_g1_i2_12;TRINITY_DN17004_c0_g1_i2_16;TRINITY_DN17078_c0_g1_i1_7;TRINITY_DN17575…
Biological Process: ATP metabolic process (GO:0046034);	15	TRINITY_DN1237_c0_g1_i1_4;TRINITY_DN19153_c0_g1_i10_12;TRINITY_DN20862_c0_g2_i2_16;TRINITY_DN21030_c0_g1_i7_10;TRINITY_DN21416_c2_g1_i4_9;TRINITY_DN22104_c1_g1_i11_6;TRINITY_DN23019_c0_g1_i9_2;TRINITY_DN23959_c0_g4_i7_7;TRINITY_DN24286_c0_g1_i14_14;TRINITY_DN24402_c3_g1_i15_5;TRINITY_DN24997_c0_g2_i8_15;TRINITY_DN25158_c2_g1_i15_11;TRINITY_DN26194_c0_g1_i1_18;TRINITY_DN26909_c0_g4_i1_3;TRINITY_DN…
Biological Process: ATP synthesis coupled electron transport (GO:0042773);	35	TRINITY_DN10167_c0_g1_i1_15;TRINITY_DN10974_c0_g1_i1_4;TRINITY_DN12064_c0_g2_i1_12;TRINITY_DN1416_c0_g1_i1_7;TRINITY_DN17138_c1_g1_i1_18;TRINITY_DN19093_c0_g1_i2_4;TRINITY_DN19224_c0_g1_i1_12;TRINITY_DN20207_c2_g1_i9_15;TRINITY_DN20273_c0_g2_i1_4;TRINITY_DN21331_c0_g1_i1_4;TRINITY_DN21590_c1_g2_i2_4;TRINITY_DN22250_c0_g3_i3_18;TRINITY_DN22476_c1_g5_i1_7;TRINITY_DN22525_c0_g1_i2_3;TRINITY_DN22666_…
Biological Process: ATP synthesis coupled proton transport (GO:0015986);	57	TRINITY_DN12065_c0_g1_i1_16;TRINITY_DN1237_c0_g1_i1_4;TRINITY_DN12658_c0_g1_i1_1;TRINITY_DN13053_c0_g1_i2_11;TRINITY_DN13495_c0_g1_i2_3;TRINITY_DN14325_c0_g1_i2_13;TRINITY_DN15672_c0_g1_i3_5;TRINITY_DN15991_c0_g1_i3_7;TRINITY_DN16083_c0_g1_i1_3;TRINITY_DN16788_c0_g1_i2_8;TRINITY_DN17501_c1_g1_i1_18;TRINITY_DN17557_c1_g6_i1_10;TRINITY_DN18402_c0_g1_i8_6;TRINITY_DN18786_c0_g1_i2_6;TRINITY_DN19142_c…
Biological Process: ATP transport (GO:0015867);	7	TRINITY_DN17070_c0_g2_i2_17;TRINITY_DN19569_c0_g1_i1_3;TRINITY_DN20510_c0_g2_i1_4;TRINITY_DN22745_c0_g1_i3_1;TRINITY_DN24090_c0_g1_i1_3;TRINITY_DN24446_c0_g1_i5_7;TRINITY_DN6784_c0_g1_i1_3
Biological Process: ATP-dependent chromatin remodeling (GO:0043044);	14	TRINITY_DN14236_c0_g1_i1_7;TRINITY_DN20642_c0_g1_i7_10;TRINITY_DN20689_c5_g1_i2_12;TRINITY_DN21905_c0_g1_i2_1;TRINITY_DN22264_c1_g4_i2_13;TRINITY_DN22606_c0_g1_i1_1;TRINITY_DN23319_c1_g2_i4_8;TRINITY_DN24446_c1_g2_i3_16;TRINITY_DN24687_c0_g2_i2_16;TRINITY_DN24762_c0_g1_i10_13;TRINITY_DN24946_c1_g1_i3_3;TRINITY_DN25488_c0_g2_i14_2;TRINITY_DN25558_c0_g5_i1_8;TRINITY_DN26082_c0_g1_i8_3
Biological Process: Arp2/3 complex-mediated actin nucleation (GO:0034314);	35	TRINITY_DN11327_c0_g1_i1_12;TRINITY_DN13165_c0_g1_i2_15;TRINITY_DN1597_c0_g1_i1_13;TRINITY_DN16774_c0_g1_i8_17;TRINITY_DN17878_c0_g1_i7_18;TRINITY_DN18342_c0_g1_i1_4;TRINITY_DN18637_c0_g1_i3_14;TRINITY_DN18785_c0_g1_i1_2;TRINITY_DN19316_c0_g1_i8_8;TRINITY_DN20180_c2_g4_i3_5;TRINITY_DN20463_c0_g1_i18_5;TRINITY_DN20521_c0_g1_i9_6;TRINITY_DN20992_c1_g1_i5_13;TRINITY_DN21676_c1_g1_i4_17;TRINITY_DN218…
Biological Process: C-terminal protein lipidation (GO:0006501);	3	TRINITY_DN11804_c0_g2_i1_6;TRINITY_DN12022_c0_g1_i1_7;TRINITY_DN18283_c0_g1_i1_16
Biological Process: C-terminal protein methylation (GO:0006481);	3	TRINITY_DN14526_c0_g1_i1_2;TRINITY_DN23824_c0_g1_i4_6;TRINITY_DN26233_c0_g1_i1_3
Biological Process: CAAX-box protein maturation (GO:0080120);	2	TRINITY_DN18402_c0_g3_i2_7;TRINITY_DN19343_c1_g1_i3_18
Biological Process: CAAX-box protein processing (GO:0071586);	5	TRINITY_DN18402_c0_g3_i2_7;TRINITY_DN19343_c1_g1_i3_18;TRINITY_DN19651_c0_g1_i4_9;TRINITY_DN24647_c2_g5_i1_13;TRINITY_DN24647_c2_g7_i1_13
Biological Process: CDP-diacylglycerol biosynthetic process (GO:0016024);	38	TRINITY_DN12772_c0_g1_i1_15;TRINITY_DN15171_c0_g1_i6_18;TRINITY_DN15627_c0_g1_i3_6;TRINITY_DN16471_c0_g2_i2_12;TRINITY_DN17196_c0_g1_i2_17;TRINITY_DN18878_c0_g2_i1_16;TRINITY_DN19076_c0_g1_i1_4;TRINITY_DN19748_c3_g1_i2_12;TRINITY_DN19978_c1_g1_i13_10;TRINITY_DN20114_c0_g1_i2_13;TRINITY_DN20429_c0_g1_i9_11;TRINITY_DN20452_c0_g2_i1_15;TRINITY_DN21537_c0_g1_i1_16;TRINITY_DN21543_c0_g1_i2_9;TRINITY_D…
Biological Process: CENP-A containing chromatin organization (GO:0061641);	1	TRINITY_DN10748_c0_g1_i1_17
Biological Process: CENP-A containing nucleosome assembly (GO:0034080);	2	TRINITY_DN19138_c0_g2_i2_11;TRINITY_DN20021_c0_g1_i2_6
Biological Process: CMP-keto-3-deoxy-D-manno-octulosonic acid biosynthetic process (GO:0033468);	3	TRINITY_DN23746_c3_g3_i1_1;TRINITY_DN24874_c1_g2_i5_15;TRINITY_DN26332_c2_g2_i2_3
Biological Process: COP9 signalosome assembly (GO:0010387);	6	TRINITY_DN12717_c0_g1_i5_12;TRINITY_DN14459_c0_g1_i1_10;TRINITY_DN15539_c0_g1_i1_8;TRINITY_DN15712_c0_g1_i1_13;TRINITY_DN22780_c3_g1_i1_11;TRINITY_DN24842_c0_g1_i4_3
Biological Process: COPI coating of Golgi vesicle (GO:0048205);	2	TRINITY_DN14243_c0_g1_i2_6;TRINITY_DN17012_c0_g2_i1_11
Biological Process: COPII vesicle coating (GO:0048208);	1	TRINITY_DN20254_c0_g1_i3_17
Biological Process: COPII-coated vesicle budding (GO:0090114);	3	TRINITY_DN16664_c0_g1_i2_3;TRINITY_DN19138_c0_g1_i2_1;TRINITY_DN24128_c0_g3_i5_5
Biological Process: CTP biosynthetic process (GO:0006241);	15	TRINITY_DN13881_c0_g1_i2_10;TRINITY_DN14014_c0_g1_i3_3;TRINITY_DN14021_c0_g1_i2_1;TRINITY_DN14685_c0_g1_i1_16;TRINITY_DN16038_c0_g2_i2_2;TRINITY_DN16376_c0_g1_i2_7;TRINITY_DN17286_c0_g1_i1_3;TRINITY_DN18717_c0_g1_i5_16;TRINITY_DN19915_c6_g1_i6_9;TRINITY_DN21753_c0_g2_i1_8;TRINITY_DN22216_c0_g1_i5_3;TRINITY_DN24148_c0_g1_i10_11;TRINITY_DN24726_c0_g1_i1_7;TRINITY_DN25403_c0_g1_i1_1;TRINITY_DN25493_…
Biological Process: CTP salvage (GO:0044211);	17	TRINITY_DN15824_c0_g1_i4_1;TRINITY_DN16259_c0_g1_i2_15;TRINITY_DN16712_c0_g1_i7_6;TRINITY_DN19116_c0_g1_i3_17;TRINITY_DN21755_c0_g1_i8_6;TRINITY_DN22027_c4_g2_i1_10;TRINITY_DN22390_c4_g1_i4_14;TRINITY_DN22540_c1_g1_i6_12;TRINITY_DN22805_c4_g4_i3_18;TRINITY_DN23232_c0_g1_i9_16;TRINITY_DN23352_c3_g1_i5_3;TRINITY_DN23362_c3_g1_i16_17;TRINITY_DN23376_c2_g7_i1_4;TRINITY_DN25051_c4_g1_i6_4;TRINITY_DN25…
Biological Process: CUT catabolic process (GO:0071034);	9	TRINITY_DN17946_c1_g1_i6_17;TRINITY_DN21351_c2_g1_i4_10;TRINITY_DN22328_c0_g2_i16_9;TRINITY_DN23402_c0_g1_i1_17;TRINITY_DN24572_c2_g2_i4_1;TRINITY_DN24633_c3_g2_i5_11;TRINITY_DN24881_c1_g1_i15_5;TRINITY_DN24974_c0_g2_i4_2;TRINITY_DN27267_c0_g2_i8_3
Biological Process: Cdc42 protein signal transduction (GO:0032488);	2	TRINITY_DN29904_c0_g1_i1_3;TRINITY_DN3919_c0_g1_i1_4
Biological Process: D-amino acid catabolic process (GO:0019478);	2	TRINITY_DN15718_c0_g1_i3_6;TRINITY_DN24482_c0_g1_i1_11
Biological Process: D-cysteine catabolic process (GO:0019447);	1	TRINITY_DN21996_c1_g2_i5_11
Biological Process: D-galacturonate metabolic process (GO:0046396);	2	TRINITY_DN20977_c0_g1_i1_3;TRINITY_DN24284_c1_g1_i1_5
Biological Process: D-gluconate catabolic process (GO:0046177);	8	TRINITY_DN21773_c0_g2_i5_10;TRINITY_DN22357_c1_g1_i6_18;TRINITY_DN22761_c0_g1_i6_6;TRINITY_DN23495_c1_g1_i5_14;TRINITY_DN23617_c1_g2_i15_11;TRINITY_DN24178_c2_g1_i2_4;TRINITY_DN24635_c0_g2_i2_1;TRINITY_DN25276_c0_g1_i9_2
Biological Process: D-gluconate metabolic process (GO:0019521);	3	TRINITY_DN16345_c0_g1_i1_3;TRINITY_DN19666_c0_g1_i2_11;TRINITY_DN5504_c0_g1_i1_10
Biological Process: D-serine biosynthetic process (GO:0070179);	2	TRINITY_DN20877_c0_g1_i3_7;TRINITY_DN20906_c0_g2_i1_14
Biological Process: D-serine metabolic process (GO:0070178);	2	TRINITY_DN20877_c0_g1_i3_7;TRINITY_DN20906_c0_g2_i1_14
Biological Process: D-xylose catabolic process (GO:0042843);	1	TRINITY_DN26994_c0_g1_i1_12
Biological Process: D-xylose metabolic process (GO:0042732);	21	TRINITY_DN17337_c0_g1_i1_11;TRINITY_DN17603_c0_g1_i4_17;TRINITY_DN17871_c0_g1_i1_13;TRINITY_DN18025_c0_g1_i1_17;TRINITY_DN18291_c0_g1_i2_10;TRINITY_DN18291_c0_g2_i1_10;TRINITY_DN18625_c0_g2_i1_16;TRINITY_DN18797_c0_g1_i4_8;TRINITY_DN19407_c0_g1_i2_12;TRINITY_DN19702_c0_g1_i2_6;TRINITY_DN19955_c0_g1_i6_4;TRINITY_DN20068_c0_g1_i7_1;TRINITY_DN20450_c0_g1_i1_13;TRINITY_DN20546_c0_g1_i4_13;TRINITY_DN2…
Biological Process: DNA 3' dephosphorylation involved in DNA repair (GO:0098504);	2	TRINITY_DN13150_c0_g1_i3_17;TRINITY_DN15539_c0_g1_i1_4
Biological Process: DNA biosynthetic process (GO:0071897);	13	TRINITY_DN15696_c0_g1_i1_11;TRINITY_DN17129_c0_g1_i1_14;TRINITY_DN19369_c0_g1_i6_12;TRINITY_DN19455_c0_g1_i4_4;TRINITY_DN21611_c0_g1_i8_10;TRINITY_DN23260_c0_g1_i16_16;TRINITY_DN23432_c0_g1_i16_13;TRINITY_DN24162_c1_g3_i1_5;TRINITY_DN24378_c0_g1_i1_3;TRINITY_DN24926_c0_g1_i3_7;TRINITY_DN24977_c1_g1_i10_3;TRINITY_DN25247_c1_g2_i1_4;TRINITY_DN8635_c0_g1_i1_17
Biological Process: DNA catabolic process (GO:0006308);	8	TRINITY_DN16978_c0_g1_i3_14;TRINITY_DN19190_c0_g1_i1_15;TRINITY_DN20478_c1_g1_i12_16;TRINITY_DN21007_c0_g2_i13_12;TRINITY_DN22999_c0_g1_i1_4;TRINITY_DN24116_c0_g1_i5_8;TRINITY_DN24787_c0_g1_i8_3;TRINITY_DN6730_c0_g1_i1_16
Biological Process: DNA catabolic process, endonucleolytic (GO:0000737);	6	TRINITY_DN15408_c0_g1_i4_3;TRINITY_DN16783_c0_g1_i3_3;TRINITY_DN27796_c0_g1_i1_4;TRINITY_DN28842_c0_g1_i1_11;TRINITY_DN30395_c0_g1_i1_4;TRINITY_DN6029_c0_g1_i1_11
Biological Process: DNA catabolic process, exonucleolytic (GO:0000738);	6	TRINITY_DN10510_c0_g1_i1_6;TRINITY_DN11630_c0_g1_i2_6;TRINITY_DN16452_c0_g1_i3_12;TRINITY_DN20999_c0_g2_i2_12;TRINITY_DN21891_c1_g2_i2_14;TRINITY_DN23136_c2_g1_i5_3
Biological Process: DNA damage checkpoint (GO:0000077);	9	TRINITY_DN16014_c0_g1_i2_13;TRINITY_DN20463_c0_g1_i7_12;TRINITY_DN20532_c0_g3_i1_17;TRINITY_DN20716_c1_g11_i1_16;TRINITY_DN21332_c0_g1_i6_17;TRINITY_DN21428_c0_g1_i4_18;TRINITY_DN22675_c0_g1_i5_2;TRINITY_DN24497_c1_g1_i5_11;TRINITY_DN6111_c0_g1_i2_16
Biological Process: DNA dealkylation involved in DNA repair (GO:0006307);	6	TRINITY_DN13498_c1_g1_i4_12;TRINITY_DN15355_c0_g1_i3_10;TRINITY_DN22410_c0_g4_i3_16;TRINITY_DN23934_c1_g1_i1_18;TRINITY_DN23979_c2_g1_i2_15;TRINITY_DN446_c0_g1_i1_10
Biological Process: DNA demethylation (GO:0080111);	13	TRINITY_DN11927_c0_g2_i1_5;TRINITY_DN15847_c0_g1_i1_4;TRINITY_DN16259_c0_g1_i2_1;TRINITY_DN18707_c0_g1_i1_1;TRINITY_DN19483_c0_g1_i1_4;TRINITY_DN20353_c0_g1_i9_9;TRINITY_DN21210_c1_g3_i7_16;TRINITY_DN21282_c0_g7_i2_16;TRINITY_DN22562_c0_g1_i8_17;TRINITY_DN23267_c1_g1_i16_3;TRINITY_DN24926_c0_g1_i3_7;TRINITY_DN25309_c0_g1_i4_7;TRINITY_DN25667_c2_g3_i1_11
Biological Process: DNA double-strand break processing involved in repair via single-strand annealing (GO:0010792);	2	TRINITY_DN28403_c0_g1_i1_1;TRINITY_DN5778_c0_g1_i1_3
Biological Process: DNA duplex unwinding (GO:0032508);	47	TRINITY_DN13127_c0_g1_i1_16;TRINITY_DN14086_c0_g1_i1_1;TRINITY_DN15584_c0_g1_i1_16;TRINITY_DN15765_c0_g1_i3_6;TRINITY_DN16373_c0_g1_i1_16;TRINITY_DN19540_c0_g1_i3_13;TRINITY_DN19916_c0_g2_i1_11;TRINITY_DN19929_c0_g1_i2_15;TRINITY_DN20230_c0_g2_i1_9;TRINITY_DN20663_c0_g1_i1_17;TRINITY_DN20771_c0_g2_i1_16;TRINITY_DN21341_c1_g3_i27_10;TRINITY_DN21867_c0_g1_i7_4;TRINITY_DN22606_c0_g1_i1_1;TRINITY_DN2…
Biological Process: DNA endoreduplication (GO:0042023);	30	TRINITY_DN12398_c0_g1_i2_11;TRINITY_DN13808_c0_g1_i1_18;TRINITY_DN14257_c0_g1_i1_18;TRINITY_DN15020_c0_g1_i1_13;TRINITY_DN15230_c0_g2_i1_8;TRINITY_DN16475_c0_g1_i1_8;TRINITY_DN19027_c0_g1_i2_7;TRINITY_DN19832_c0_g1_i1_1;TRINITY_DN20298_c1_g1_i5_7;TRINITY_DN20762_c0_g1_i2_1;TRINITY_DN20972_c0_g1_i1_11;TRINITY_DN21385_c0_g1_i2_9;TRINITY_DN21473_c0_g2_i1_16;TRINITY_DN21681_c0_g1_i7_17;TRINITY_DN2179…
Biological Process: DNA integration (GO:0015074);	1033	TRINITY_DN10005_c0_g1_i1_13;TRINITY_DN10028_c0_g2_i1_9;TRINITY_DN10061_c0_g1_i1_3;TRINITY_DN10061_c0_g2_i1_3;TRINITY_DN10065_c0_g1_i1_7;TRINITY_DN10223_c0_g1_i1_13;TRINITY_DN10229_c0_g1_i1_17;TRINITY_DN10340_c0_g1_i1_14;TRINITY_DN10356_c0_g1_i1_3;TRINITY_DN10396_c0_g1_i1_3;TRINITY_DN10439_c0_g1_i1_9;TRINITY_DN10475_c0_g1_i1_3;TRINITY_DN10503_c0_g2_i1_16;TRINITY_DN10504_c0_g1_i1_7;TRINITY_DN10552_…
Biological Process: DNA integrity checkpoint (GO:0031570);	1	TRINITY_DN23747_c0_g1_i7_1
Biological Process: DNA ligation (GO:0006266);	2	TRINITY_DN21210_c1_g3_i7_16;TRINITY_DN23267_c1_g1_i16_3
Biological Process: DNA ligation involved in DNA repair (GO:0051103);	9	TRINITY_DN19369_c0_g1_i6_12;TRINITY_DN21611_c0_g1_i8_10;TRINITY_DN23260_c0_g1_i16_16;TRINITY_DN23432_c0_g1_i16_13;TRINITY_DN24162_c1_g3_i1_5;TRINITY_DN24378_c0_g1_i1_3;TRINITY_DN24926_c0_g1_i3_7;TRINITY_DN24977_c1_g1_i10_3;TRINITY_DN25247_c1_g2_i1_4
Biological Process: DNA mediated transformation (GO:0009294);	29	TRINITY_DN10916_c0_g1_i2_17;TRINITY_DN11429_c0_g1_i1_14;TRINITY_DN13079_c0_g1_i1_10;TRINITY_DN14029_c0_g1_i1_1;TRINITY_DN14616_c1_g1_i1_1;TRINITY_DN14796_c0_g1_i1_6;TRINITY_DN16879_c0_g1_i3_12;TRINITY_DN16955_c0_g1_i2_9;TRINITY_DN18960_c0_g1_i1_2;TRINITY_DN19565_c0_g1_i1_9;TRINITY_DN19593_c0_g1_i6_16;TRINITY_DN20401_c3_g1_i2_5;TRINITY_DN20409_c0_g1_i1_18;TRINITY_DN20548_c0_g4_i1_9;TRINITY_DN20770…
Biological Process: DNA metabolic process (GO:0006259);	7	TRINITY_DN15627_c0_g1_i1_17;TRINITY_DN15696_c0_g1_i1_11;TRINITY_DN17129_c0_g1_i1_14;TRINITY_DN19455_c0_g1_i4_4;TRINITY_DN23973_c4_g1_i2_16;TRINITY_DN26536_c4_g1_i1_3;TRINITY_DN8635_c0_g1_i1_17
Biological Process: DNA methylation (GO:0006306);	51	TRINITY_DN10380_c0_g1_i2_18;TRINITY_DN13144_c0_g1_i3_16;TRINITY_DN14188_c0_g1_i1_17;TRINITY_DN14340_c0_g1_i8_10;TRINITY_DN15840_c0_g2_i1_12;TRINITY_DN17530_c0_g1_i1_6;TRINITY_DN17677_c0_g1_i1_2;TRINITY_DN17725_c0_g1_i2_8;TRINITY_DN18071_c0_g1_i1_2;TRINITY_DN18551_c0_g1_i2_9;TRINITY_DN19448_c0_g1_i3_11;TRINITY_DN19483_c0_g1_i1_4;TRINITY_DN19759_c0_g1_i4_7;TRINITY_DN20515_c1_g1_i3_14;TRINITY_DN2076…
Biological Process: DNA methylation on cytosine (GO:0032776);	13	TRINITY_DN15403_c0_g1_i1_1;TRINITY_DN15785_c0_g1_i2_1;TRINITY_DN17335_c0_g1_i2_13;TRINITY_DN18071_c0_g1_i1_2;TRINITY_DN20964_c0_g1_i2_15;TRINITY_DN21950_c0_g1_i2_5;TRINITY_DN22059_c0_g1_i1_12;TRINITY_DN23797_c2_g1_i11_18;TRINITY_DN24495_c2_g2_i1_15;TRINITY_DN24964_c0_g2_i1_13;TRINITY_DN4625_c0_g1_i2_12;TRINITY_DN8528_c0_g1_i1_16;TRINITY_DN8528_c0_g2_i1_16
Biological Process: DNA methylation on cytosine within a CG sequence (GO:0010424);	16	TRINITY_DN15403_c0_g1_i1_1;TRINITY_DN15674_c0_g1_i3_12;TRINITY_DN15785_c0_g1_i2_1;TRINITY_DN17335_c0_g1_i2_13;TRINITY_DN18671_c0_g1_i2_15;TRINITY_DN19658_c0_g1_i1_1;TRINITY_DN20548_c0_g4_i1_9;TRINITY_DN20728_c0_g2_i2_17;TRINITY_DN20964_c0_g1_i2_15;TRINITY_DN23180_c0_g1_i3_14;TRINITY_DN24559_c2_g1_i11_4;TRINITY_DN25816_c0_g1_i18_7;TRINITY_DN25856_c2_g1_i8_7;TRINITY_DN6275_c0_g1_i1_12;TRINITY_DN852…
Biological Process: DNA methylation on cytosine within a CHH sequence (GO:0010426);	7	TRINITY_DN17744_c0_g1_i8_17;TRINITY_DN19225_c0_g1_i9_6;TRINITY_DN19658_c0_g1_i1_1;TRINITY_DN19762_c0_g1_i8_18;TRINITY_DN20438_c0_g1_i1_12;TRINITY_DN23180_c0_g1_i3_14;TRINITY_DN25856_c2_g1_i8_7
Biological Process: DNA packaging (GO:0006323);	1	TRINITY_DN22758_c1_g1_i2_11
Biological Process: DNA recombinase assembly (GO:0000730);	3	TRINITY_DN13465_c0_g1_i1_15;TRINITY_DN24302_c0_g1_i13_6;TRINITY_DN26378_c0_g1_i5_3
Biological Process: DNA recombination (GO:0006310);	861	TRINITY_DN10005_c0_g1_i1_13;TRINITY_DN10061_c0_g1_i1_3;TRINITY_DN10061_c0_g2_i1_3;TRINITY_DN10065_c0_g1_i1_7;TRINITY_DN10223_c0_g1_i1_13;TRINITY_DN10340_c0_g1_i1_14;TRINITY_DN10356_c0_g1_i1_3;TRINITY_DN10396_c0_g1_i1_3;TRINITY_DN10439_c0_g1_i1_9;TRINITY_DN10475_c0_g1_i1_3;TRINITY_DN10484_c0_g2_i1_12;TRINITY_DN10503_c0_g2_i1_16;TRINITY_DN10504_c0_g1_i1_7;TRINITY_DN10552_c0_g1_i1_8;TRINITY_DN10587_…
Biological Process: DNA repair (GO:0006281);	310	TRINITY_DN10292_c0_g1_i1_4;TRINITY_DN10372_c0_g2_i1_9;TRINITY_DN10471_c0_g1_i1_10;TRINITY_DN10474_c0_g1_i1_4;TRINITY_DN10681_c0_g1_i1_9;TRINITY_DN10693_c0_g1_i1_10;TRINITY_DN10748_c0_g1_i1_17;TRINITY_DN10839_c0_g1_i2_15;TRINITY_DN10896_c0_g1_i1_11;TRINITY_DN1099_c0_g1_i1_11;TRINITY_DN11062_c0_g1_i1_4;TRINITY_DN11783_c0_g1_i2_1;TRINITY_DN12283_c0_g2_i3_12;TRINITY_DN12290_c0_g1_i2_15;TRINITY_DN1240…
Biological Process: DNA replication (GO:0006260);	89	TRINITY_DN10471_c0_g1_i1_10;TRINITY_DN10681_c0_g1_i1_9;TRINITY_DN10688_c0_g1_i1_1;TRINITY_DN10909_c0_g1_i2_17;TRINITY_DN11692_c0_g1_i4_8;TRINITY_DN12214_c0_g1_i1_6;TRINITY_DN12271_c0_g1_i1_4;TRINITY_DN13127_c0_g1_i1_16;TRINITY_DN13321_c0_g1_i2_9;TRINITY_DN14021_c0_g1_i1_16;TRINITY_DN14086_c0_g1_i1_1;TRINITY_DN14349_c0_g1_i1_13;TRINITY_DN14710_c0_g1_i1_2;TRINITY_DN15132_c0_g1_i1_5;TRINITY_DN15489_…
Biological Process: DNA replication checkpoint (GO:0000076);	4	TRINITY_DN12026_c0_g1_i1_17;TRINITY_DN18236_c0_g1_i2_17;TRINITY_DN19013_c0_g2_i4_6;TRINITY_DN21246_c0_g1_i1_11
Biological Process: DNA replication initiation (GO:0006270);	36	TRINITY_DN10659_c0_g2_i1_1;TRINITY_DN12040_c0_g1_i2_12;TRINITY_DN13346_c0_g1_i3_6;TRINITY_DN14016_c0_g1_i2_9;TRINITY_DN14021_c0_g1_i1_16;TRINITY_DN14472_c0_g1_i1_16;TRINITY_DN16222_c0_g1_i1_16;TRINITY_DN16509_c0_g1_i9_9;TRINITY_DN16623_c0_g1_i2_4;TRINITY_DN17145_c0_g1_i2_4;TRINITY_DN19136_c3_g1_i2_12;TRINITY_DN20244_c0_g1_i3_3;TRINITY_DN20455_c0_g1_i1_10;TRINITY_DN20856_c0_g1_i3_1;TRINITY_DN22006…
Biological Process: DNA replication preinitiation complex assembly (GO:0071163);	2	TRINITY_DN18236_c0_g1_i2_17;TRINITY_DN21246_c0_g1_i1_11
Biological Process: DNA replication proofreading (GO:0045004);	2	TRINITY_DN21808_c0_g2_i1_8;TRINITY_DN24636_c0_g1_i5_11
Biological Process: DNA replication, Okazaki fragment processing (GO:0033567);	1	TRINITY_DN12370_c0_g1_i1_6
Biological Process: DNA replication, removal of RNA primer (GO:0043137);	9	TRINITY_DN14183_c0_g1_i1_13;TRINITY_DN16237_c0_g1_i2_17;TRINITY_DN20229_c0_g3_i2_10;TRINITY_DN23125_c0_g2_i1_11;TRINITY_DN24078_c0_g1_i2_1;TRINITY_DN25226_c0_g2_i4_8;TRINITY_DN25388_c0_g3_i1_2;TRINITY_DN25885_c1_g1_i4_15;TRINITY_DN26105_c1_g6_i2_4
Biological Process: DNA replication, synthesis of RNA primer (GO:0006269);	1	TRINITY_DN23468_c0_g2_i5_15
Biological Process: DNA replication-independent nucleosome assembly (GO:0006336);	3	TRINITY_DN21225_c0_g1_i9_8;TRINITY_DN23227_c0_g1_i2_13;TRINITY_DN24881_c1_g2_i2_3
Biological Process: DNA replication-independent nucleosome organization (GO:0034724);	2	TRINITY_DN14349_c0_g1_i1_13;TRINITY_DN24307_c1_g3_i2_14
Biological Process: DNA rewinding (GO:0036292);	1	TRINITY_DN24839_c2_g3_i1_7
Biological Process: DNA strand elongation involved in DNA replication (GO:0006271);	4	TRINITY_DN15869_c0_g1_i1_6;TRINITY_DN18518_c0_g1_i1_3;TRINITY_DN20533_c0_g1_i1_14;TRINITY_DN22248_c0_g1_i3_11
Biological Process: DNA strand elongation involved in mitotic DNA replication (GO:1902983);	2	TRINITY_DN21867_c0_g1_i7_4;TRINITY_DN23613_c1_g3_i1_17
Biological Process: DNA strand renaturation (GO:0000733);	3	TRINITY_DN12370_c0_g1_i1_6;TRINITY_DN21341_c1_g3_i27_10;TRINITY_DN24958_c1_g1_i2_8
Biological Process: DNA synthesis involved in DNA repair (GO:0000731);	2	TRINITY_DN12370_c0_g1_i1_6;TRINITY_DN24864_c0_g2_i1_3
Biological Process: DNA synthesis involved in UV-damage excision repair (GO:1904161);	2	TRINITY_DN15869_c0_g1_i1_6;TRINITY_DN18518_c0_g1_i1_3
Biological Process: DNA topological change (GO:0006265);	36	TRINITY_DN10471_c0_g1_i1_10;TRINITY_DN15408_c0_g1_i4_3;TRINITY_DN19104_c0_g1_i4_12;TRINITY_DN20327_c0_g1_i4_5;TRINITY_DN20875_c0_g2_i4_18;TRINITY_DN20876_c0_g1_i1_1;TRINITY_DN20939_c0_g1_i2_11;TRINITY_DN21139_c0_g1_i1_4;TRINITY_DN21385_c0_g1_i2_9;TRINITY_DN21473_c0_g2_i1_16;TRINITY_DN21514_c0_g1_i1_12;TRINITY_DN21681_c0_g1_i7_17;TRINITY_DN21794_c0_g1_i3_6;TRINITY_DN22212_c5_g3_i1_16;TRINITY_DN224…
Biological Process: DNA unwinding involved in DNA replication (GO:0006268);	14	TRINITY_DN10292_c0_g1_i1_4;TRINITY_DN10471_c0_g1_i1_10;TRINITY_DN11783_c0_g1_i2_1;TRINITY_DN16738_c0_g1_i1_4;TRINITY_DN17145_c0_g1_i2_4;TRINITY_DN21209_c0_g5_i1_12;TRINITY_DN21714_c1_g2_i3_16;TRINITY_DN22134_c0_g1_i1_9;TRINITY_DN22220_c0_g1_i1_10;TRINITY_DN22392_c0_g3_i3_7;TRINITY_DN23198_c0_g1_i1_7;TRINITY_DN24126_c0_g2_i1_6;TRINITY_DN24622_c0_g3_i2_6;TRINITY_DN24924_c4_g4_i4_8
Biological Process: DNA-dependent DNA replication (GO:0006261);	36	TRINITY_DN10292_c0_g1_i1_4;TRINITY_DN10748_c0_g1_i1_17;TRINITY_DN11692_c0_g1_i4_8;TRINITY_DN11783_c0_g1_i2_1;TRINITY_DN12370_c0_g1_i1_6;TRINITY_DN13321_c0_g1_i2_9;TRINITY_DN15869_c0_g1_i1_6;TRINITY_DN16738_c0_g1_i1_4;TRINITY_DN17492_c0_g1_i4_2;TRINITY_DN18518_c0_g1_i1_3;TRINITY_DN18955_c0_g1_i2_10;TRINITY_DN19166_c1_g1_i2_6;TRINITY_DN21209_c0_g5_i1_12;TRINITY_DN21714_c1_g2_i3_16;TRINITY_DN21808_c…
Biological Process: DNA-dependent DNA replication maintenance of fidelity (GO:0045005);	7	TRINITY_DN21127_c0_g1_i11_16;TRINITY_DN22747_c0_g1_i4_7;TRINITY_DN23037_c1_g1_i13_13;TRINITY_DN23599_c1_g1_i20_8;TRINITY_DN23998_c1_g1_i4_18;TRINITY_DN24514_c0_g1_i1_1;TRINITY_DN27357_c1_g2_i1_7
Biological Process: DNA-templated transcription, elongation (GO:0006354);	5	TRINITY_DN18179_c0_g1_i12_17;TRINITY_DN20176_c0_g1_i2_14;TRINITY_DN20293_c2_g1_i7_9;TRINITY_DN20839_c0_g2_i19_12;TRINITY_DN21030_c0_g2_i9_11
Biological Process: DNA-templated transcription, initiation (GO:0006352);	28	TRINITY_DN13813_c0_g2_i1_7;TRINITY_DN15520_c0_g1_i8_18;TRINITY_DN16639_c0_g2_i7_2;TRINITY_DN17180_c0_g1_i1_13;TRINITY_DN17744_c0_g1_i8_17;TRINITY_DN18080_c2_g2_i1_6;TRINITY_DN18513_c3_g2_i1_12;TRINITY_DN19225_c0_g1_i9_6;TRINITY_DN19341_c0_g1_i11_7;TRINITY_DN19762_c0_g1_i8_18;TRINITY_DN19850_c0_g1_i1_3;TRINITY_DN20438_c0_g1_i1_12;TRINITY_DN21323_c0_g1_i2_17;TRINITY_DN21505_c0_g1_i1_7;TRINITY_DN218…
Biological Process: DNA-templated transcription, termination (GO:0006353);	47	TRINITY_DN10508_c0_g1_i2_13;TRINITY_DN11903_c0_g1_i1_11;TRINITY_DN14598_c0_g1_i5_17;TRINITY_DN15811_c0_g2_i1_8;TRINITY_DN16029_c0_g2_i5_12;TRINITY_DN17220_c0_g1_i1_11;TRINITY_DN18260_c0_g1_i2_12;TRINITY_DN19139_c0_g1_i6_16;TRINITY_DN19307_c0_g2_i2_14;TRINITY_DN19319_c0_g1_i1_1;TRINITY_DN19585_c0_g1_i1_1;TRINITY_DN19676_c0_g2_i1_12;TRINITY_DN20704_c0_g1_i15_5;TRINITY_DN20842_c0_g1_i1_3;TRINITY_DN2…
Biological Process: DNA-templated transcriptional open complex formation (GO:0001112);	1	TRINITY_DN14123_c0_g1_i1_6
Biological Process: ER body organization (GO:0080119);	4	TRINITY_DN17806_c0_g1_i2_11;TRINITY_DN26782_c0_g1_i1_16;TRINITY_DN29247_c0_g1_i1_13;TRINITY_DN3657_c0_g1_i1_16
Biological Process: ER overload response (GO:0006983);	4	TRINITY_DN20245_c0_g1_i5_13;TRINITY_DN22061_c2_g4_i4_5;TRINITY_DN22555_c2_g1_i3_1;TRINITY_DN31000_c0_g1_i1_3
Biological Process: ER to Golgi vesicle-mediated transport (GO:0006888);	154	TRINITY_DN10505_c0_g1_i2_6;TRINITY_DN10854_c0_g1_i2_18;TRINITY_DN1094_c0_g1_i1_7;TRINITY_DN11534_c0_g1_i2_2;TRINITY_DN12169_c0_g1_i1_3;TRINITY_DN12692_c0_g1_i1_10;TRINITY_DN12858_c0_g2_i1_6;TRINITY_DN13914_c0_g1_i3_5;TRINITY_DN14100_c0_g1_i6_4;TRINITY_DN14141_c0_g1_i3_6;TRINITY_DN14243_c0_g1_i2_6;TRINITY_DN14862_c0_g1_i5_6;TRINITY_DN15428_c0_g1_i3_3;TRINITY_DN15534_c0_g1_i1_4;TRINITY_DN15551_c0_g…
Biological Process: ER to chloroplast lipid transport (GO:1990052);	3	TRINITY_DN13209_c0_g1_i1_13;TRINITY_DN16940_c0_g1_i1_17;TRINITY_DN25878_c0_g1_i4_7
Biological Process: ER-associated misfolded protein catabolic process (GO:0071712);	18	TRINITY_DN12008_c0_g1_i2_7;TRINITY_DN15679_c0_g1_i2_11;TRINITY_DN16254_c0_g1_i2_16;TRINITY_DN16652_c0_g1_i1_3;TRINITY_DN19893_c0_g1_i12_10;TRINITY_DN20277_c0_g1_i1_10;TRINITY_DN20400_c0_g1_i16_1;TRINITY_DN21274_c0_g1_i15_3;TRINITY_DN22050_c0_g1_i13_17;TRINITY_DN22621_c0_g2_i5_5;TRINITY_DN22736_c0_g1_i5_4;TRINITY_DN23276_c0_g3_i9_6;TRINITY_DN23542_c0_g1_i6_3;TRINITY_DN24035_c2_g3_i2_1;TRINITY_DN24…
Biological Process: ERAD pathway (GO:0036503);	2	TRINITY_DN18114_c0_g1_i4_16;TRINITY_DN18650_c0_g1_i2_3
Biological Process: FAD biosynthetic process (GO:0006747);	8	TRINITY_DN17504_c0_g1_i10_17;TRINITY_DN18415_c0_g1_i5_9;TRINITY_DN20374_c0_g2_i4_2;TRINITY_DN21386_c0_g1_i16_8;TRINITY_DN21694_c0_g1_i11_13;TRINITY_DN22552_c0_g1_i15_10;TRINITY_DN25114_c0_g2_i4_8;TRINITY_DN25331_c0_g1_i11_2
Biological Process: FAD metabolic process (GO:0046443);	1	TRINITY_DN22034_c0_g1_i3_18
Biological Process: FMN biosynthetic process (GO:0009398);	5	TRINITY_DN15489_c0_g1_i9_15;TRINITY_DN17639_c0_g1_i5_11;TRINITY_DN20657_c0_g1_i2_2;TRINITY_DN22671_c0_g1_i11_3;TRINITY_DN25690_c0_g1_i12_4
Biological Process: FMN metabolic process (GO:0046444);	3	TRINITY_DN22552_c0_g1_i15_10;TRINITY_DN25114_c0_g2_i4_8;TRINITY_DN25331_c0_g1_i11_2
Biological Process: G protein-coupled receptor signaling pathway (GO:0007186);	8	TRINITY_DN16290_c1_g1_i3_18;TRINITY_DN19913_c0_g1_i3_6;TRINITY_DN20494_c0_g1_i4_13;TRINITY_DN22189_c1_g1_i4_3;TRINITY_DN24502_c0_g1_i2_11;TRINITY_DN29061_c0_g1_i1_3;TRINITY_DN29595_c0_g1_i1_14;TRINITY_DN8182_c0_g1_i1_17
Biological Process: G-quadruplex DNA unwinding (GO:0044806);	12	TRINITY_DN19916_c0_g2_i1_11;TRINITY_DN20771_c0_g2_i1_16;TRINITY_DN21867_c0_g1_i7_4;TRINITY_DN23613_c1_g3_i1_17;TRINITY_DN23642_c1_g1_i2_4;TRINITY_DN24044_c0_g1_i13_1;TRINITY_DN24833_c2_g1_i20_15;TRINITY_DN24864_c0_g2_i1_3;TRINITY_DN24895_c1_g1_i2_15;TRINITY_DN24965_c1_g1_i14_13;TRINITY_DN25054_c1_g2_i2_11;TRINITY_DN25330_c3_g1_i9_7
Biological Process: G1/S transition of mitotic cell cycle (GO:0000082);	7	TRINITY_DN11998_c0_g1_i1_5;TRINITY_DN14257_c0_g1_i1_18;TRINITY_DN22298_c2_g2_i2_6;TRINITY_DN24582_c0_g2_i3_5;TRINITY_DN24965_c2_g2_i1_4;TRINITY_DN25347_c0_g3_i4_13;TRINITY_DN8356_c0_g1_i1_10
Biological Process: G2/M transition of mitotic cell cycle (GO:0000086);	4	TRINITY_DN17387_c0_g1_i2_10;TRINITY_DN22400_c0_g1_i1_6;TRINITY_DN22614_c0_g1_i1_11;TRINITY_DN23339_c1_g1_i4_5
Biological Process: GDP-L-fucose salvage (GO:0042352);	2	TRINITY_DN21534_c0_g1_i5_4;TRINITY_DN22956_c0_g1_i1_6
Biological Process: GDP-fucose transmembrane transport (GO:0015783);	5	TRINITY_DN15893_c0_g1_i2_13;TRINITY_DN19466_c0_g1_i2_10;TRINITY_DN20047_c0_g1_i3_16;TRINITY_DN21525_c0_g1_i3_6;TRINITY_DN24420_c5_g1_i4_7
Biological Process: GDP-mannose biosynthetic process (GO:0009298);	18	TRINITY_DN11628_c0_g1_i1_18;TRINITY_DN13754_c0_g1_i1_5;TRINITY_DN14030_c0_g1_i3_10;TRINITY_DN15810_c0_g1_i1_12;TRINITY_DN16319_c0_g1_i5_14;TRINITY_DN16865_c0_g1_i1_3;TRINITY_DN17584_c0_g1_i2_17;TRINITY_DN17833_c0_g1_i10_15;TRINITY_DN20423_c1_g1_i1_14;TRINITY_DN21499_c0_g1_i3_4;TRINITY_DN21762_c0_g1_i9_10;TRINITY_DN23021_c0_g1_i2_1;TRINITY_DN23210_c0_g1_i6_15;TRINITY_DN23694_c0_g1_i7_16;TRINITY_DN…
Biological Process: GDP-mannose metabolic process (GO:0019673);	1	TRINITY_DN4056_c0_g1_i1_3
Biological Process: GDP-mannose transmembrane transport (GO:1990570);	5	TRINITY_DN12792_c0_g1_i1_11;TRINITY_DN19466_c0_g1_i2_10;TRINITY_DN20047_c0_g1_i3_16;TRINITY_DN21525_c0_g1_i3_6;TRINITY_DN24420_c5_g1_i4_7
Biological Process: GMP biosynthetic process (GO:0006177);	2	TRINITY_DN10187_c0_g1_i1_15;TRINITY_DN20413_c0_g1_i10_4
Biological Process: GPI anchor biosynthetic process (GO:0006506);	46	TRINITY_DN11520_c0_g1_i2_9;TRINITY_DN14242_c0_g2_i2_7;TRINITY_DN15940_c0_g1_i10_16;TRINITY_DN17612_c0_g1_i4_10;TRINITY_DN18250_c0_g1_i1_12;TRINITY_DN19109_c0_g1_i1_7;TRINITY_DN19536_c0_g1_i2_6;TRINITY_DN19678_c1_g2_i1_12;TRINITY_DN20001_c1_g1_i9_9;TRINITY_DN20004_c0_g3_i2_10;TRINITY_DN20856_c0_g1_i6_11;TRINITY_DN21031_c0_g1_i15_11;TRINITY_DN21042_c0_g2_i5_12;TRINITY_DN21481_c0_g2_i1_6;TRINITY_DN2…
Biological Process: GTP biosynthetic process (GO:0006183);	14	TRINITY_DN13881_c0_g1_i2_10;TRINITY_DN14014_c0_g1_i3_3;TRINITY_DN14021_c0_g1_i2_1;TRINITY_DN14685_c0_g1_i1_16;TRINITY_DN16038_c0_g2_i2_2;TRINITY_DN16376_c0_g1_i2_7;TRINITY_DN17286_c0_g1_i1_3;TRINITY_DN18717_c0_g1_i5_16;TRINITY_DN19915_c6_g1_i6_9;TRINITY_DN20413_c0_g1_i10_4;TRINITY_DN21753_c0_g2_i1_8;TRINITY_DN24726_c0_g1_i1_7;TRINITY_DN25403_c0_g1_i1_1;TRINITY_DN25493_c0_g1_i3_3
Biological Process: Golgi localization (GO:0051645);	15	TRINITY_DN15802_c0_g1_i3_15;TRINITY_DN16788_c0_g1_i3_12;TRINITY_DN19108_c0_g1_i3_14;TRINITY_DN19859_c0_g1_i4_14;TRINITY_DN21798_c0_g3_i2_1;TRINITY_DN22634_c0_g2_i6_6;TRINITY_DN23175_c0_g2_i2_15;TRINITY_DN23247_c0_g1_i3_17;TRINITY_DN23802_c0_g2_i4_4;TRINITY_DN23864_c0_g3_i1_7;TRINITY_DN23864_c0_g4_i2_7;TRINITY_DN24185_c0_g1_i1_8;TRINITY_DN24471_c1_g5_i3_11;TRINITY_DN24991_c0_g3_i2_15;TRINITY_DN276…
Biological Process: Golgi organization (GO:0007030);	54	TRINITY_DN11534_c0_g1_i2_2;TRINITY_DN11777_c0_g1_i3_14;TRINITY_DN12692_c0_g1_i1_10;TRINITY_DN12770_c0_g1_i1_16;TRINITY_DN13374_c0_g1_i1_5;TRINITY_DN13914_c0_g1_i3_5;TRINITY_DN14243_c0_g1_i2_12;TRINITY_DN14520_c0_g1_i1_15;TRINITY_DN14818_c0_g1_i1_8;TRINITY_DN16302_c0_g1_i1_3;TRINITY_DN16541_c0_g1_i7_10;TRINITY_DN16761_c0_g2_i2_5;TRINITY_DN17002_c0_g1_i3_17;TRINITY_DN17034_c0_g1_i3_1;TRINITY_DN1780…
Biological Process: Golgi to endosome transport (GO:0006895);	8	TRINITY_DN13918_c0_g1_i1_1;TRINITY_DN16412_c0_g1_i2_6;TRINITY_DN18042_c0_g1_i6_2;TRINITY_DN23313_c0_g1_i2_9;TRINITY_DN23669_c0_g2_i2_4;TRINITY_DN24098_c0_g3_i2_17;TRINITY_DN25679_c0_g1_i1_13;TRINITY_DN30150_c0_g1_i1_13
Biological Process: Golgi to plasma membrane protein transport (GO:0043001);	16	TRINITY_DN100_c0_g1_i1_4;TRINITY_DN15306_c0_g1_i2_7;TRINITY_DN16966_c0_g1_i3_4;TRINITY_DN18222_c0_g1_i5_2;TRINITY_DN19056_c0_g1_i1_8;TRINITY_DN19329_c0_g1_i11_13;TRINITY_DN21860_c0_g1_i17_12;TRINITY_DN22571_c0_g1_i2_6;TRINITY_DN23733_c0_g2_i2_6;TRINITY_DN23986_c0_g1_i1_13;TRINITY_DN24695_c0_g1_i13_1;TRINITY_DN24814_c0_g1_i5_11;TRINITY_DN24908_c1_g2_i3_3;TRINITY_DN25119_c2_g1_i18_2;TRINITY_DN25664…
Biological Process: Golgi to plasma membrane transport (GO:0006893);	13	TRINITY_DN16667_c0_g1_i2_15;TRINITY_DN16721_c0_g1_i4_9;TRINITY_DN17603_c0_g1_i2_6;TRINITY_DN19084_c0_g1_i3_16;TRINITY_DN19611_c0_g2_i1_10;TRINITY_DN20115_c0_g1_i2_7;TRINITY_DN22282_c0_g1_i3_5;TRINITY_DN22330_c0_g1_i1_6;TRINITY_DN23033_c0_g1_i2_14;TRINITY_DN24132_c0_g1_i4_11;TRINITY_DN24273_c0_g2_i2_7;TRINITY_DN24988_c2_g1_i24_11;TRINITY_DN25606_c2_g2_i2_13
Biological Process: Golgi to vacuole transport (GO:0006896);	33	TRINITY_DN12858_c0_g2_i1_6;TRINITY_DN15428_c0_g1_i3_3;TRINITY_DN15837_c0_g2_i1_17;TRINITY_DN16822_c0_g1_i3_11;TRINITY_DN17321_c0_g1_i1_11;TRINITY_DN17429_c0_g1_i2_2;TRINITY_DN17635_c0_g1_i3_6;TRINITY_DN17668_c0_g1_i1_14;TRINITY_DN18868_c0_g1_i5_11;TRINITY_DN19018_c0_g1_i5_8;TRINITY_DN19032_c0_g1_i3_1;TRINITY_DN20259_c0_g1_i1_4;TRINITY_DN20314_c1_g3_i4_6;TRINITY_DN20327_c0_g1_i1_13;TRINITY_DN20450…
Biological Process: Golgi vesicle budding (GO:0048194);	16	TRINITY_DN20445_c0_g1_i2_15;TRINITY_DN20463_c0_g1_i6_13;TRINITY_DN22571_c0_g1_i2_6;TRINITY_DN22973_c0_g1_i9_7;TRINITY_DN22973_c0_g2_i1_7;TRINITY_DN23733_c0_g2_i2_6;TRINITY_DN24622_c0_g1_i2_16;TRINITY_DN24908_c1_g2_i3_3;TRINITY_DN25219_c0_g1_i1_11;TRINITY_DN25660_c0_g1_i10_13;TRINITY_DN25664_c1_g1_i6_7;TRINITY_DN25684_c2_g2_i12_3;TRINITY_DN25723_c0_g1_i5_8;TRINITY_DN25774_c0_g1_i1_9;TRINITY_DN2581…
Biological Process: Golgi vesicle docking (GO:0048211);	12	TRINITY_DN18222_c0_g1_i5_2;TRINITY_DN21860_c0_g1_i17_12;TRINITY_DN23688_c0_g1_i14_9;TRINITY_DN23986_c0_g1_i1_13;TRINITY_DN24433_c1_g1_i6_16;TRINITY_DN24639_c0_g1_i10_5;TRINITY_DN24695_c0_g1_i13_1;TRINITY_DN24814_c0_g1_i5_11;TRINITY_DN25119_c2_g1_i18_2;TRINITY_DN25742_c0_g1_i16_8;TRINITY_DN27107_c0_g1_i17_3;TRINITY_DN27284_c1_g1_i15_3
Biological Process: Golgi vesicle transport (GO:0048193);	13	TRINITY_DN14733_c0_g1_i1_10;TRINITY_DN18471_c0_g1_i11_16;TRINITY_DN18701_c0_g1_i1_16;TRINITY_DN18748_c0_g1_i6_13;TRINITY_DN21177_c0_g1_i3_11;TRINITY_DN22317_c0_g1_i3_9;TRINITY_DN22762_c1_g4_i3_14;TRINITY_DN24427_c2_g1_i1_13;TRINITY_DN25196_c0_g3_i2_4;TRINITY_DN25631_c1_g2_i2_15;TRINITY_DN26121_c0_g1_i7_3;TRINITY_DN26121_c0_g2_i1_3;TRINITY_DN26212_c0_g2_i8_3
Biological Process: Group I intron splicing (GO:0000372);	4	TRINITY_DN19851_c0_g1_i5_14;TRINITY_DN20563_c0_g2_i7_18;TRINITY_DN21189_c0_g1_i9_15;TRINITY_DN23915_c0_g1_i4_1
Biological Process: Group II intron splicing (GO:0000373);	44	TRINITY_DN11884_c0_g1_i1_16;TRINITY_DN13304_c0_g1_i1_10;TRINITY_DN15031_c0_g1_i1_14;TRINITY_DN15065_c0_g1_i2_7;TRINITY_DN15409_c0_g1_i1_6;TRINITY_DN17600_c0_g1_i1_7;TRINITY_DN17729_c0_g1_i1_9;TRINITY_DN18980_c0_g1_i2_2;TRINITY_DN19006_c0_g1_i4_3;TRINITY_DN19059_c0_g1_i2_15;TRINITY_DN19699_c0_g1_i2_12;TRINITY_DN19805_c0_g1_i7_12;TRINITY_DN19851_c0_g1_i5_14;TRINITY_DN19912_c0_g1_i10_6;TRINITY_DN205…
Biological Process: Group III intron splicing (GO:0000374);	1	TRINITY_DN19059_c0_g1_i2_15
Biological Process: IMP salvage (GO:0032264);	5	TRINITY_DN13220_c1_g1_i1_1;TRINITY_DN16918_c0_g1_i1_18;TRINITY_DN22290_c1_g1_i6_17;TRINITY_DN23365_c0_g1_i5_9;TRINITY_DN23392_c0_g2_i5_14
Biological Process: Kdo2-lipid A biosynthetic process (GO:0036104);	1	TRINITY_DN17173_c0_g1_i4_17
Biological Process: L-alanine catabolic process (GO:0042853);	10	TRINITY_DN14402_c0_g1_i1_16;TRINITY_DN19632_c0_g1_i5_9;TRINITY_DN20644_c0_g1_i3_8;TRINITY_DN20816_c0_g2_i3_5;TRINITY_DN21330_c0_g1_i6_14;TRINITY_DN22618_c0_g1_i9_3;TRINITY_DN23184_c0_g1_i1_2;TRINITY_DN23184_c0_g2_i1_2;TRINITY_DN24524_c0_g6_i1_16;TRINITY_DN27805_c0_g1_i1_16
Biological Process: L-arabinose metabolic process (GO:0046373);	4	TRINITY_DN20198_c0_g1_i4_17;TRINITY_DN23867_c0_g2_i3_8;TRINITY_DN25692_c0_g1_i2_11;TRINITY_DN28762_c0_g1_i1_7
Biological Process: L-arabinose transmembrane transport (GO:0042882);	1	TRINITY_DN12788_c0_g1_i3_17
Biological Process: L-ascorbic acid biosynthetic process (GO:0019853);	45	TRINITY_DN12221_c0_g1_i1_11;TRINITY_DN14657_c0_g2_i1_13;TRINITY_DN14939_c0_g1_i2_14;TRINITY_DN15401_c0_g1_i1_9;TRINITY_DN15727_c0_g1_i10_12;TRINITY_DN16304_c0_g1_i1_11;TRINITY_DN16507_c0_g1_i4_12;TRINITY_DN16775_c0_g1_i6_9;TRINITY_DN17385_c0_g1_i4_2;TRINITY_DN17584_c0_g1_i2_17;TRINITY_DN17649_c0_g1_i4_15;TRINITY_DN17835_c0_g2_i3_12;TRINITY_DN17903_c0_g1_i4_6;TRINITY_DN18350_c0_g1_i4_5;TRINITY_DN1…
Biological Process: L-ascorbic acid transmembrane transport (GO:0015882);	1	TRINITY_DN18148_c0_g2_i1_8
Biological Process: L-asparagine biosynthetic process (GO:0070981);	5	TRINITY_DN1605_c0_g1_i1_7;TRINITY_DN22316_c0_g2_i5_5;TRINITY_DN22570_c0_g1_i3_9;TRINITY_DN28663_c0_g1_i1_16;TRINITY_DN7542_c0_g1_i1_9
Biological Process: L-cysteine catabolic process to pyruvate (GO:0019450);	1	TRINITY_DN16973_c0_g1_i1_15
Biological Process: L-cystine transport (GO:0015811);	2	TRINITY_DN24094_c1_g1_i3_2;TRINITY_DN24367_c0_g2_i1_13
Biological Process: L-fucose catabolic process (GO:0042355);	6	TRINITY_DN21203_c0_g4_i1_9;TRINITY_DN21409_c1_g1_i8_7;TRINITY_DN21668_c0_g1_i11_11;TRINITY_DN22232_c1_g1_i13_18;TRINITY_DN23336_c3_g3_i1_1;TRINITY_DN23779_c2_g1_i1_6
Biological Process: L-glutamate biosynthetic process (GO:0097054);	10	TRINITY_DN22485_c0_g8_i1_9;TRINITY_DN23748_c3_g3_i1_1;TRINITY_DN23909_c0_g1_i14_17;TRINITY_DN24732_c0_g1_i16_15;TRINITY_DN24864_c0_g1_i10_11;TRINITY_DN25043_c1_g1_i1_4;TRINITY_DN25146_c0_g1_i4_4;TRINITY_DN25270_c2_g2_i3_13;TRINITY_DN26364_c0_g1_i10_3;TRINITY_DN29636_c0_g1_i1_16
Biological Process: L-glutamate import (GO:0051938);	2	TRINITY_DN16157_c0_g1_i1_2;TRINITY_DN22017_c0_g1_i1_7
Biological Process: L-glutamate import across plasma membrane (GO:0098712);	9	TRINITY_DN13977_c0_g1_i1_17;TRINITY_DN19849_c0_g1_i2_10;TRINITY_DN23178_c0_g1_i3_17;TRINITY_DN23305_c0_g1_i2_1;TRINITY_DN23465_c0_g1_i1_1;TRINITY_DN24140_c0_g2_i13_6;TRINITY_DN24896_c0_g1_i20_8;TRINITY_DN24908_c0_g1_i7_15;TRINITY_DN25685_c0_g1_i2_11
Biological Process: L-glutamate transmembrane transport (GO:0015813);	5	TRINITY_DN14151_c0_g1_i1_4;TRINITY_DN18830_c0_g1_i12_17;TRINITY_DN19962_c0_g2_i1_5;TRINITY_DN21776_c0_g1_i4_5;TRINITY_DN23139_c2_g2_i2_11
Biological Process: L-kynurenine catabolic process (GO:0097053);	2	TRINITY_DN18905_c0_g1_i2_17;TRINITY_DN23748_c2_g1_i13_1
Biological Process: L-lysine catabolic process to acetyl-CoA via saccharopine (GO:0033512);	6	TRINITY_DN15455_c0_g1_i2_5;TRINITY_DN21063_c0_g1_i8_7;TRINITY_DN21464_c1_g2_i3_8;TRINITY_DN25377_c0_g3_i5_4;TRINITY_DN25555_c1_g1_i5_7;TRINITY_DN26626_c1_g2_i21_3
Biological Process: L-methionine biosynthetic process from L-homoserine via cystathionine (GO:0019279);	2	TRINITY_DN23086_c0_g1_i3_15;TRINITY_DN25792_c0_g3_i1_3
Biological Process: L-methionine salvage from S-adenosylmethionine (GO:0019284);	4	TRINITY_DN17721_c0_g1_i2_15;TRINITY_DN22928_c0_g1_i5_1;TRINITY_DN22960_c0_g1_i3_7;TRINITY_DN24816_c1_g1_i3_13
Biological Process: L-methionine salvage from methylthioadenosine (GO:0019509);	14	TRINITY_DN17189_c0_g1_i1_12;TRINITY_DN17573_c1_g2_i8_12;TRINITY_DN17721_c0_g1_i2_15;TRINITY_DN21423_c0_g1_i1_17;TRINITY_DN22928_c0_g1_i5_1;TRINITY_DN22960_c0_g1_i3_7;TRINITY_DN23080_c0_g1_i1_1;TRINITY_DN23769_c0_g3_i10_6;TRINITY_DN23986_c0_g2_i7_13;TRINITY_DN24094_c0_g5_i2_11;TRINITY_DN24209_c0_g3_i2_15;TRINITY_DN24816_c1_g1_i3_13;TRINITY_DN26205_c1_g1_i11_3;TRINITY_DN26220_c2_g1_i13_3
Biological Process: L-phenylalanine biosynthetic process (GO:0009094);	9	TRINITY_DN13099_c0_g1_i3_17;TRINITY_DN15345_c0_g1_i7_5;TRINITY_DN17731_c0_g1_i4_10;TRINITY_DN19983_c0_g2_i5_1;TRINITY_DN23960_c1_g2_i4_3;TRINITY_DN24713_c0_g1_i6_11;TRINITY_DN25633_c1_g4_i20_15;TRINITY_DN25645_c1_g1_i3_4;TRINITY_DN25842_c0_g4_i4_3
Biological Process: L-phenylalanine catabolic process (GO:0006559);	21	TRINITY_DN17150_c0_g2_i1_6;TRINITY_DN19169_c0_g1_i4_12;TRINITY_DN21228_c0_g1_i1_16;TRINITY_DN21365_c0_g1_i1_14;TRINITY_DN21450_c0_g1_i5_1;TRINITY_DN21733_c0_g2_i1_17;TRINITY_DN21887_c0_g3_i1_15;TRINITY_DN22547_c0_g1_i11_3;TRINITY_DN23041_c0_g1_i1_2;TRINITY_DN23217_c0_g2_i1_13;TRINITY_DN23357_c0_g1_i1_8;TRINITY_DN23589_c0_g1_i8_8;TRINITY_DN23672_c0_g1_i1_13;TRINITY_DN23930_c2_g1_i14_15;TRINITY_DN2…
Biological Process: L-phenylalanine metabolic process (GO:0006558);	2	TRINITY_DN18973_c0_g1_i5_5;TRINITY_DN24488_c0_g2_i8_3
Biological Process: L-pipecolic acid biosynthetic process (GO:0062034);	9	TRINITY_DN13430_c0_g1_i2_8;TRINITY_DN15386_c0_g1_i1_17;TRINITY_DN19804_c2_g1_i2_12;TRINITY_DN21257_c4_g1_i7_9;TRINITY_DN21563_c0_g2_i1_18;TRINITY_DN21748_c0_g1_i2_4;TRINITY_DN23751_c0_g1_i4_7;TRINITY_DN23759_c1_g1_i17_2;TRINITY_DN2465_c0_g1_i2_17
Biological Process: L-proline biosynthetic process (GO:0055129);	10	TRINITY_DN1049_c0_g1_i1_13;TRINITY_DN21815_c1_g1_i2_6;TRINITY_DN22235_c3_g2_i7_16;TRINITY_DN23135_c2_g4_i7_11;TRINITY_DN25896_c0_g1_i1_12;TRINITY_DN26945_c0_g1_i1_12;TRINITY_DN27730_c0_g1_i1_10;TRINITY_DN29728_c0_g1_i1_15;TRINITY_DN33870_c0_g1_i1_3;TRINITY_DN5184_c0_g1_i1_10
Biological Process: L-serine biosynthetic process (GO:0006564);	16	TRINITY_DN13137_c0_g1_i3_14;TRINITY_DN13164_c0_g1_i5_15;TRINITY_DN13441_c0_g1_i4_1;TRINITY_DN16484_c0_g1_i4_16;TRINITY_DN16938_c0_g1_i1_18;TRINITY_DN17768_c0_g1_i2_11;TRINITY_DN20827_c0_g1_i2_6;TRINITY_DN20992_c0_g2_i5_1;TRINITY_DN21508_c0_g1_i9_17;TRINITY_DN21968_c3_g1_i6_1;TRINITY_DN22499_c0_g3_i5_2;TRINITY_DN24654_c1_g1_i5_16;TRINITY_DN24757_c0_g2_i7_13;TRINITY_DN24855_c1_g1_i9_7;TRINITY_DN251…
Biological Process: L-serine catabolic process (GO:0006565);	12	TRINITY_DN1246_c0_g1_i1_16;TRINITY_DN21304_c1_g1_i1_16;TRINITY_DN21633_c0_g1_i3_10;TRINITY_DN22280_c0_g3_i3_3;TRINITY_DN22625_c0_g4_i2_16;TRINITY_DN23678_c0_g2_i3_5;TRINITY_DN23942_c0_g1_i11_14;TRINITY_DN24030_c0_g1_i18_6;TRINITY_DN24184_c0_g1_i30_13;TRINITY_DN25919_c1_g2_i6_4;TRINITY_DN31184_c0_g1_i1_4;TRINITY_DN6365_c0_g1_i1_4
Biological Process: L-serine metabolic process (GO:0006563);	6	TRINITY_DN13441_c0_g1_i4_1;TRINITY_DN16484_c0_g1_i4_16;TRINITY_DN17768_c0_g1_i2_11;TRINITY_DN20877_c0_g1_i3_7;TRINITY_DN20906_c0_g2_i1_14;TRINITY_DN6365_c0_g1_i1_4
Biological Process: Lewis a epitope biosynthetic process (GO:0010493);	3	TRINITY_DN16081_c0_g1_i1_5;TRINITY_DN19698_c0_g1_i1_16;TRINITY_DN24722_c0_g2_i2_15
Biological Process: MAPK cascade (GO:0000165);	20	TRINITY_DN12307_c0_g1_i2_14;TRINITY_DN13009_c0_g1_i1_11;TRINITY_DN17920_c0_g1_i9_9;TRINITY_DN17920_c0_g2_i1_9;TRINITY_DN18186_c0_g1_i4_16;TRINITY_DN19751_c0_g1_i2_4;TRINITY_DN21366_c0_g2_i9_17;TRINITY_DN21366_c5_g1_i6_18;TRINITY_DN21596_c0_g9_i1_4;TRINITY_DN21859_c0_g1_i2_1;TRINITY_DN22398_c1_g3_i6_1;TRINITY_DN22964_c1_g1_i3_8;TRINITY_DN24059_c3_g1_i23_13;TRINITY_DN24263_c1_g1_i13_15;TRINITY_DN24…
Biological Process: Mo-molybdopterin cofactor biosynthetic process (GO:0006777);	36	TRINITY_DN14738_c0_g1_i2_8;TRINITY_DN15153_c0_g1_i5_1;TRINITY_DN15788_c0_g1_i2_7;TRINITY_DN16200_c0_g1_i3_10;TRINITY_DN17273_c0_g1_i1_2;TRINITY_DN17660_c0_g1_i1_7;TRINITY_DN18030_c0_g2_i1_4;TRINITY_DN19292_c0_g1_i12_18;TRINITY_DN19411_c0_g1_i9_9;TRINITY_DN19453_c0_g1_i2_8;TRINITY_DN20001_c0_g2_i5_17;TRINITY_DN20151_c0_g1_i3_9;TRINITY_DN21490_c2_g2_i1_12;TRINITY_DN21612_c2_g4_i5_6;TRINITY_DN21655_…
Biological Process: N',N'',N'''-triacetylfusarinine C biosynthetic process (GO:1900551);	1	TRINITY_DN5204_c0_g1_i1_7
Biological Process: N-acetylglucosamine biosynthetic process (GO:0006045);	1	TRINITY_DN22858_c0_g1_i2_7
Biological Process: N-acetylglucosamine metabolic process (GO:0006044);	1	TRINITY_DN22858_c0_g1_i2_7
Biological Process: N-glycan processing (GO:0006491);	17	TRINITY_DN12470_c0_g1_i2_15;TRINITY_DN13166_c0_g1_i2_17;TRINITY_DN13980_c0_g1_i2_8;TRINITY_DN16346_c0_g1_i3_14;TRINITY_DN16456_c0_g1_i1_3;TRINITY_DN17207_c0_g1_i2_7;TRINITY_DN18662_c0_g1_i1_4;TRINITY_DN18842_c0_g1_i11_9;TRINITY_DN19455_c0_g1_i2_5;TRINITY_DN19959_c0_g1_i8_14;TRINITY_DN20220_c0_g1_i2_4;TRINITY_DN20911_c0_g1_i2_6;TRINITY_DN21175_c0_g2_i9_11;TRINITY_DN21438_c3_g3_i1_10;TRINITY_DN2196…
Biological Process: N-methylnicotinate transport (GO:2001143);	15	TRINITY_DN16618_c0_g1_i8_12;TRINITY_DN17454_c0_g1_i1_4;TRINITY_DN17454_c0_g2_i1_4;TRINITY_DN18012_c0_g1_i8_6;TRINITY_DN18905_c0_g1_i4_5;TRINITY_DN19595_c0_g1_i3_11;TRINITY_DN20921_c0_g1_i1_15;TRINITY_DN21711_c0_g1_i11_11;TRINITY_DN21824_c0_g1_i4_6;TRINITY_DN23002_c0_g4_i4_17;TRINITY_DN23022_c1_g2_i2_14;TRINITY_DN24064_c5_g1_i5_7;TRINITY_DN24656_c4_g1_i5_7;TRINITY_DN25227_c0_g1_i7_13;TRINITY_DN252…
Biological Process: N-terminal peptidyl-glutamic acid acetylation (GO:0018002);	3	TRINITY_DN14104_c0_g1_i1_13;TRINITY_DN19508_c0_g1_i2_11;TRINITY_DN22371_c0_g1_i2_2
Biological Process: N-terminal peptidyl-glycine N-myristoylation (GO:0018008);	1	TRINITY_DN14884_c0_g1_i2_8
Biological Process: N-terminal peptidyl-glycine methylation (GO:0018013);	1	TRINITY_DN7731_c0_g1_i1_18
Biological Process: N-terminal peptidyl-methionine acetylation (GO:0017196);	16	TRINITY_DN11777_c0_g1_i2_16;TRINITY_DN12385_c0_g1_i5_5;TRINITY_DN13861_c0_g1_i1_1;TRINITY_DN16243_c0_g2_i2_6;TRINITY_DN16463_c0_g1_i3_13;TRINITY_DN17800_c0_g1_i7_5;TRINITY_DN19276_c0_g1_i1_13;TRINITY_DN19824_c0_g1_i6_11;TRINITY_DN19835_c0_g1_i12_4;TRINITY_DN22771_c0_g1_i1_7;TRINITY_DN23649_c0_g4_i2_3;TRINITY_DN24210_c0_g3_i3_5;TRINITY_DN25036_c2_g1_i18_6;TRINITY_DN25751_c0_g2_i19_8;TRINITY_DN2576…
Biological Process: N-terminal peptidyl-serine acetylation (GO:0017198);	3	TRINITY_DN14104_c0_g1_i1_13;TRINITY_DN19508_c0_g1_i2_11;TRINITY_DN22371_c0_g1_i2_2
Biological Process: N-terminal protein amino acid acetylation (GO:0006474);	4	TRINITY_DN19508_c0_g1_i2_11;TRINITY_DN19824_c0_g1_i6_11;TRINITY_DN22371_c0_g1_i2_2;TRINITY_DN22771_c0_g1_i1_7
Biological Process: N-terminal protein amino acid methylation (GO:0006480);	5	TRINITY_DN22345_c0_g2_i1_14;TRINITY_DN22818_c3_g1_i15_1;TRINITY_DN23561_c3_g3_i1_16;TRINITY_DN25930_c1_g4_i1_7;TRINITY_DN26201_c1_g2_i3_3
Biological Process: N-terminal protein amino acid modification (GO:0031365);	17	TRINITY_DN12200_c0_g1_i1_16;TRINITY_DN14330_c0_g1_i1_7;TRINITY_DN20399_c0_g1_i1_3;TRINITY_DN20825_c0_g1_i3_12;TRINITY_DN2128_c0_g1_i1_16;TRINITY_DN21845_c0_g1_i3_14;TRINITY_DN22142_c0_g1_i6_12;TRINITY_DN22595_c1_g5_i1_9;TRINITY_DN22709_c1_g2_i3_13;TRINITY_DN23959_c0_g1_i1_16;TRINITY_DN24776_c0_g1_i1_2;TRINITY_DN24776_c0_g3_i1_2;TRINITY_DN25010_c0_g2_i2_13;TRINITY_DN25712_c0_g4_i12_4;TRINITY_DN260…
Biological Process: N-terminal protein amino acid propionylation (GO:0061606);	2	TRINITY_DN19508_c0_g1_i2_11;TRINITY_DN22371_c0_g1_i2_2
Biological Process: N-terminal protein myristoylation (GO:0006499);	6	TRINITY_DN14884_c0_g1_i2_8;TRINITY_DN20837_c0_g1_i5_5;TRINITY_DN21239_c2_g1_i3_18;TRINITY_DN22427_c2_g1_i3_1;TRINITY_DN22735_c0_g3_i5_8;TRINITY_DN27030_c2_g1_i3_3
Biological Process: NAD biosynthesis via nicotinamide riboside salvage pathway (GO:0034356);	3	TRINITY_DN22415_c0_g1_i3_14;TRINITY_DN25647_c0_g5_i2_4;TRINITY_DN33461_c0_g1_i1_7
Biological Process: NAD biosynthetic process (GO:0009435);	9	TRINITY_DN11969_c0_g1_i1_1;TRINITY_DN18165_c0_g1_i5_2;TRINITY_DN18257_c0_g1_i2_14;TRINITY_DN20007_c0_g1_i7_11;TRINITY_DN20356_c0_g1_i7_4;TRINITY_DN20760_c0_g1_i2_5;TRINITY_DN21061_c0_g1_i2_14;TRINITY_DN25345_c2_g2_i1_13;TRINITY_DN25345_c2_g4_i9_13
Biological Process: NAD catabolic process (GO:0019677);	4	TRINITY_DN16044_c0_g1_i6_13;TRINITY_DN16940_c0_g1_i1_4;TRINITY_DN17218_c0_g1_i11_14;TRINITY_DN20394_c0_g1_i1_11
Biological Process: NAD metabolic process (GO:0019674);	7	TRINITY_DN15038_c0_g1_i1_1;TRINITY_DN16926_c0_g1_i3_7;TRINITY_DN19866_c0_g1_i1_4;TRINITY_DN20120_c0_g1_i3_8;TRINITY_DN21118_c0_g1_i2_5;TRINITY_DN23719_c2_g1_i1_16;TRINITY_DN922_c0_g1_i1_4
Biological Process: NAD salvage (GO:0034355);	2	TRINITY_DN25345_c2_g2_i1_13;TRINITY_DN25345_c2_g4_i9_13
Biological Process: NAD transmembrane transport (GO:0035352);	3	TRINITY_DN15905_c0_g1_i1_12;TRINITY_DN19007_c0_g1_i1_4;TRINITY_DN19952_c0_g1_i1_17
Biological Process: NAD transport (GO:0043132);	8	TRINITY_DN13804_c0_g1_i1_9;TRINITY_DN15905_c0_g1_i1_12;TRINITY_DN19007_c0_g1_i1_4;TRINITY_DN19952_c0_g1_i1_17;TRINITY_DN20305_c0_g1_i14_6;TRINITY_DN23100_c2_g1_i3_3;TRINITY_DN23689_c1_g1_i8_18;TRINITY_DN25514_c1_g2_i1_15
Biological Process: NAD(P)H dehydrogenase complex assembly (GO:0010275);	5	TRINITY_DN12115_c0_g1_i1_6;TRINITY_DN13873_c0_g1_i3_12;TRINITY_DN14472_c0_g2_i1_5;TRINITY_DN18303_c1_g1_i2_13;TRINITY_DN18528_c0_g2_i1_8
Biological Process: NADH dehydrogenase complex (plastoquinone) assembly (GO:0010258);	8	TRINITY_DN12326_c0_g1_i3_13;TRINITY_DN13707_c0_g1_i4_12;TRINITY_DN15161_c0_g1_i1_15;TRINITY_DN18126_c0_g1_i2_5;TRINITY_DN19349_c0_g1_i1_6;TRINITY_DN19844_c0_g1_i2_8;TRINITY_DN20296_c0_g1_i3_15;TRINITY_DN22778_c0_g1_i2_8
Biological Process: NADH metabolic process (GO:0006734);	8	TRINITY_DN10254_c0_g1_i1_9;TRINITY_DN16044_c0_g1_i6_13;TRINITY_DN16940_c0_g1_i1_4;TRINITY_DN17218_c0_g1_i11_14;TRINITY_DN17921_c0_g1_i1_12;TRINITY_DN20394_c0_g1_i1_11;TRINITY_DN21871_c0_g2_i3_13;TRINITY_DN4346_c0_g1_i2_10
Biological Process: NADH oxidation (GO:0006116);	12	TRINITY_DN17264_c0_g2_i1_18;TRINITY_DN18924_c1_g1_i10_10;TRINITY_DN19910_c0_g1_i4_4;TRINITY_DN19942_c0_g1_i9_10;TRINITY_DN20939_c3_g3_i1_5;TRINITY_DN21712_c3_g2_i6_9;TRINITY_DN21871_c0_g1_i4_6;TRINITY_DN22109_c0_g1_i2_8;TRINITY_DN23044_c3_g2_i2_13;TRINITY_DN23067_c2_g3_i2_4;TRINITY_DN23409_c2_g1_i11_11;TRINITY_DN24487_c0_g1_i1_5
Biological Process: NADP biosynthetic process (GO:0006741);	6	TRINITY_DN15038_c0_g1_i1_1;TRINITY_DN16926_c0_g1_i3_7;TRINITY_DN19866_c0_g1_i1_4;TRINITY_DN20120_c0_g1_i3_8;TRINITY_DN21118_c0_g1_i2_5;TRINITY_DN23719_c2_g1_i1_16
Biological Process: NADP catabolic process (GO:0006742);	4	TRINITY_DN16044_c0_g1_i6_13;TRINITY_DN16940_c0_g1_i1_4;TRINITY_DN17218_c0_g1_i11_14;TRINITY_DN20394_c0_g1_i1_11
Biological Process: NADP metabolic process (GO:0006739);	3	TRINITY_DN10254_c0_g1_i1_9;TRINITY_DN22786_c0_g1_i1_6;TRINITY_DN23525_c0_g1_i1_11
Biological Process: NADPH oxidation (GO:0070995);	1	TRINITY_DN25371_c0_g1_i16_2
Biological Process: NADPH regeneration (GO:0006740);	2	TRINITY_DN22018_c0_g1_i2_3;TRINITY_DN5470_c0_g1_i1_6
Biological Process: NLS-bearing protein import into nucleus (GO:0006607);	28	TRINITY_DN11143_c0_g1_i1_10;TRINITY_DN14850_c0_g1_i1_17;TRINITY_DN15018_c0_g1_i1_6;TRINITY_DN18058_c0_g1_i4_18;TRINITY_DN18788_c0_g1_i1_11;TRINITY_DN18925_c0_g1_i10_4;TRINITY_DN19187_c0_g1_i9_15;TRINITY_DN19586_c5_g1_i3_18;TRINITY_DN19880_c0_g1_i3_14;TRINITY_DN20593_c0_g1_i6_7;TRINITY_DN20817_c0_g1_i1_6;TRINITY_DN21341_c0_g1_i6_9;TRINITY_DN21549_c0_g2_i13_9;TRINITY_DN21858_c0_g1_i2_7;TRINITY_DN21…
Biological Process: Notch signaling pathway (GO:0007219);	13	TRINITY_DN10210_c0_g1_i1_1;TRINITY_DN13023_c0_g1_i2_9;TRINITY_DN13135_c0_g1_i2_14;TRINITY_DN21879_c0_g2_i2_3;TRINITY_DN21994_c0_g1_i14_9;TRINITY_DN22087_c0_g1_i17_17;TRINITY_DN22624_c0_g1_i12_15;TRINITY_DN23055_c0_g3_i1_6;TRINITY_DN23443_c1_g1_i4_8;TRINITY_DN23806_c0_g1_i6_18;TRINITY_DN23991_c1_g3_i6_16;TRINITY_DN24258_c0_g3_i5_3;TRINITY_DN7161_c0_g1_i1_12
Biological Process: Okazaki fragment processing involved in mitotic DNA replication (GO:1903461);	2	TRINITY_DN10748_c0_g1_i1_17;TRINITY_DN12370_c0_g1_i1_6
Biological Process: PSII associated light-harvesting complex II catabolic process (GO:0010304);	19	TRINITY_DN1457_c0_g1_i1_16;TRINITY_DN15092_c0_g1_i1_15;TRINITY_DN20036_c1_g1_i12_12;TRINITY_DN20585_c0_g1_i4_14;TRINITY_DN20863_c0_g1_i2_18;TRINITY_DN20928_c0_g1_i11_14;TRINITY_DN21640_c0_g1_i6_12;TRINITY_DN22002_c0_g1_i2_8;TRINITY_DN22266_c0_g4_i6_8;TRINITY_DN22548_c0_g1_i6_3;TRINITY_DN24102_c0_g1_i6_6;TRINITY_DN24611_c0_g1_i5_13;TRINITY_DN24611_c0_g2_i1_13;TRINITY_DN24616_c1_g1_i5_8;TRINITY_DN2…
Biological Process: RITS complex localization (GO:0034630);	1	TRINITY_DN14391_c0_g1_i1_16
Biological Process: RNA (guanine-N7)-methylation (GO:0036265);	2	TRINITY_DN19667_c0_g1_i2_2;TRINITY_DN22959_c0_g3_i3_9
Biological Process: RNA 3' uridylation (GO:0071076);	11	TRINITY_DN16871_c0_g1_i2_5;TRINITY_DN21014_c2_g1_i7_10;TRINITY_DN21241_c0_g3_i4_16;TRINITY_DN21352_c0_g1_i11_18;TRINITY_DN21949_c0_g1_i1_15;TRINITY_DN21949_c0_g2_i2_15;TRINITY_DN22753_c0_g4_i1_2;TRINITY_DN22768_c0_g1_i10_3;TRINITY_DN23620_c2_g1_i7_11;TRINITY_DN24309_c0_g2_i8_6;TRINITY_DN25690_c2_g2_i2_8
Biological Process: RNA 3'-end processing (GO:0031123);	6	TRINITY_DN13239_c0_g1_i1_10;TRINITY_DN18416_c0_g3_i1_13;TRINITY_DN21127_c0_g1_i11_16;TRINITY_DN21970_c0_g1_i5_7;TRINITY_DN23009_c3_g1_i7_2;TRINITY_DN23014_c0_g1_i1_15
Biological Process: RNA catabolic process (GO:0006401);	31	TRINITY_DN11786_c0_g1_i3_17;TRINITY_DN12955_c0_g1_i1_2;TRINITY_DN13356_c0_g1_i3_1;TRINITY_DN14122_c0_g1_i2_6;TRINITY_DN16593_c0_g1_i2_8;TRINITY_DN17056_c0_g1_i1_7;TRINITY_DN17262_c0_g1_i3_18;TRINITY_DN19386_c0_g1_i14_11;TRINITY_DN20191_c0_g1_i4_18;TRINITY_DN20423_c0_g1_i3_2;TRINITY_DN20478_c1_g1_i12_16;TRINITY_DN20533_c0_g1_i2_2;TRINITY_DN20600_c0_g1_i1_4;TRINITY_DN21158_c0_g1_i5_16;TRINITY_DN218…
Biological Process: RNA export from nucleus (GO:0006405);	8	TRINITY_DN10866_c0_g1_i2_14;TRINITY_DN11217_c0_g1_i2_10;TRINITY_DN12300_c0_g1_i2_12;TRINITY_DN16231_c0_g1_i2_5;TRINITY_DN20829_c1_g1_i1_3;TRINITY_DN21304_c0_g1_i5_8;TRINITY_DN22613_c1_g1_i1_8;TRINITY_DN23396_c1_g1_i2_14
Biological Process: RNA interference (GO:0016246);	7	TRINITY_DN17744_c0_g1_i8_17;TRINITY_DN19225_c0_g1_i9_6;TRINITY_DN19762_c0_g1_i8_18;TRINITY_DN20438_c0_g1_i1_12;TRINITY_DN23529_c0_g3_i1_9;TRINITY_DN27036_c0_g1_i1_7;TRINITY_DN27172_c0_g2_i1_3
Biological Process: RNA metabolic process (GO:0016070);	17	TRINITY_DN12188_c0_g1_i2_5;TRINITY_DN15170_c0_g1_i3_11;TRINITY_DN15307_c0_g2_i1_4;TRINITY_DN16638_c0_g1_i2_4;TRINITY_DN19042_c0_g2_i6_4;TRINITY_DN19710_c0_g1_i6_9;TRINITY_DN20430_c0_g1_i4_6;TRINITY_DN21705_c0_g1_i10_3;TRINITY_DN22719_c0_g1_i25_5;TRINITY_DN23690_c0_g1_i1_9;TRINITY_DN24019_c0_g1_i3_17;TRINITY_DN24129_c0_g1_i14_4;TRINITY_DN24540_c0_g2_i1_8;TRINITY_DN24855_c0_g2_i1_6;TRINITY_DN24997_…
Biological Process: RNA methylation (GO:0001510);	6	TRINITY_DN14278_c0_g1_i1_17;TRINITY_DN16094_c0_g1_i2_14;TRINITY_DN22753_c0_g1_i7_2;TRINITY_DN23678_c1_g2_i3_2;TRINITY_DN24037_c0_g2_i2_11;TRINITY_DN25138_c2_g1_i4_4
Biological Process: RNA modification (GO:0009451);	5	TRINITY_DN24043_c0_g2_i1_15;TRINITY_DN28908_c0_g1_i1_13;TRINITY_DN29046_c0_g1_i1_16;TRINITY_DN5017_c0_g1_i1_3;TRINITY_DN6617_c0_g1_i1_13
Biological Process: RNA phosphodiester bond hydrolysis, endonucleolytic (GO:0090502);	10	TRINITY_DN16978_c0_g1_i3_14;TRINITY_DN19190_c0_g1_i1_15;TRINITY_DN21007_c0_g2_i13_12;TRINITY_DN22999_c0_g1_i1_4;TRINITY_DN24116_c0_g1_i5_8;TRINITY_DN24787_c0_g1_i8_3;TRINITY_DN25062_c0_g1_i5_3;TRINITY_DN25253_c1_g2_i15_13;TRINITY_DN6730_c0_g1_i1_16;TRINITY_DN9840_c0_g1_i1_16
Biological Process: RNA polyadenylation (GO:0043631);	9	TRINITY_DN12509_c0_g1_i1_11;TRINITY_DN12769_c0_g1_i1_9;TRINITY_DN15956_c0_g1_i14_10;TRINITY_DN19787_c0_g1_i16_6;TRINITY_DN19973_c0_g1_i5_5;TRINITY_DN20142_c0_g1_i1_15;TRINITY_DN21091_c0_g1_i14_15;TRINITY_DN21455_c0_g1_i3_2;TRINITY_DN23580_c0_g1_i6_7
Biological Process: RNA polymerase I preinitiation complex assembly (GO:0001188);	4	TRINITY_DN24044_c0_g1_i2_11;TRINITY_DN24361_c1_g1_i7_5;TRINITY_DN24584_c0_g1_i3_13;TRINITY_DN26362_c0_g2_i1_3
Biological Process: RNA polymerase II preinitiation complex assembly (GO:0051123);	31	TRINITY_DN12344_c0_g1_i2_17;TRINITY_DN13806_c0_g2_i1_12;TRINITY_DN14197_c0_g1_i1_8;TRINITY_DN14433_c0_g1_i1_7;TRINITY_DN16080_c0_g1_i1_13;TRINITY_DN16887_c0_g1_i2_15;TRINITY_DN17361_c0_g1_i5_17;TRINITY_DN17990_c0_g1_i1_6;TRINITY_DN18619_c0_g1_i6_9;TRINITY_DN18629_c0_g1_i8_10;TRINITY_DN19939_c0_g1_i7_17;TRINITY_DN20177_c0_g1_i1_14;TRINITY_DN21113_c2_g1_i1_16;TRINITY_DN21295_c0_g1_i4_11;TRINITY_DN2…
Biological Process: RNA polymerase III preinitiation complex assembly (GO:0070898);	6	TRINITY_DN14123_c0_g1_i1_6;TRINITY_DN20998_c0_g3_i1_9;TRINITY_DN21978_c0_g2_i2_13;TRINITY_DN23866_c2_g3_i1_5;TRINITY_DN24509_c2_g1_i7_4;TRINITY_DN24808_c0_g1_i4_15
Biological Process: RNA processing (GO:0006396);	49	TRINITY_DN14908_c0_g2_i1_4;TRINITY_DN15177_c0_g1_i1_10;TRINITY_DN15830_c0_g1_i7_4;TRINITY_DN16049_c0_g1_i3_6;TRINITY_DN16409_c0_g1_i1_6;TRINITY_DN17174_c0_g1_i1_14;TRINITY_DN17655_c0_g1_i1_9;TRINITY_DN17840_c0_g1_i5_12;TRINITY_DN18139_c0_g1_i1_2;TRINITY_DN18541_c0_g1_i2_8;TRINITY_DN19505_c1_g3_i2_17;TRINITY_DN20336_c0_g1_i2_4;TRINITY_DN20383_c0_g1_i4_14;TRINITY_DN20890_c3_g2_i2_10;TRINITY_DN21032…
Biological Process: RNA repair (GO:0042245);	2	TRINITY_DN20799_c0_g1_i2_10;TRINITY_DN24079_c0_g1_i7_2
Biological Process: RNA secondary structure unwinding (GO:0010501);	1	TRINITY_DN20663_c0_g1_i1_17
Biological Process: RNA splicing (GO:0008380);	222	TRINITY_DN10011_c0_g2_i1_4;TRINITY_DN11141_c0_g1_i4_2;TRINITY_DN11302_c0_g1_i1_7;TRINITY_DN11556_c0_g1_i1_17;TRINITY_DN11742_c0_g1_i2_3;TRINITY_DN12011_c0_g1_i3_14;TRINITY_DN12186_c0_g1_i1_12;TRINITY_DN12247_c0_g1_i1_9;TRINITY_DN12375_c0_g1_i3_11;TRINITY_DN12656_c0_g1_i2_7;TRINITY_DN12831_c0_g1_i1_4;TRINITY_DN12943_c0_g1_i1_8;TRINITY_DN13564_c0_g1_i2_14;TRINITY_DN13694_c0_g1_i1_7;TRINITY_DN14050_…
Biological Process: RNA splicing, via endonucleolytic cleavage and ligation (GO:0000394);	7	TRINITY_DN14598_c0_g1_i5_17;TRINITY_DN18260_c0_g1_i2_12;TRINITY_DN22511_c0_g1_i1_12;TRINITY_DN23165_c0_g1_i2_9;TRINITY_DN23942_c0_g2_i1_17;TRINITY_DN24156_c0_g3_i2_16;TRINITY_DN24777_c0_g1_i1_11
Biological Process: RNA splicing, via transesterification reactions (GO:0000375);	2	TRINITY_DN14360_c0_g1_i1_18;TRINITY_DN20903_c1_g1_i8_17
Biological Process: RNA stabilization (GO:0043489);	4	TRINITY_DN28908_c0_g1_i1_13;TRINITY_DN28968_c0_g1_i1_18;TRINITY_DN29046_c0_g1_i1_16;TRINITY_DN5017_c0_g1_i1_3
Biological Process: RNA surveillance (GO:0071025);	4	TRINITY_DN12554_c0_g1_i4_10;TRINITY_DN13523_c0_g1_i1_2;TRINITY_DN16701_c0_g1_i2_5;TRINITY_DN23097_c0_g1_i12_3
Biological Process: RNA virus induced gene silencing (GO:0051214);	11	TRINITY_DN22513_c0_g1_i4_9;TRINITY_DN23985_c3_g4_i4_11;TRINITY_DN24312_c0_g1_i1_17;TRINITY_DN24725_c0_g2_i4_1;TRINITY_DN24799_c0_g3_i1_14;TRINITY_DN25150_c1_g1_i5_8;TRINITY_DN25789_c0_g1_i16_15;TRINITY_DN25848_c0_g2_i3_11;TRINITY_DN25874_c2_g1_i5_2;TRINITY_DN26098_c0_g1_i5_4;TRINITY_DN27118_c2_g3_i1_3
Biological Process: RNA-directed DNA methylation (GO:0080188);	49	TRINITY_DN10115_c0_g1_i1_10;TRINITY_DN12127_c0_g1_i1_5;TRINITY_DN13802_c0_g1_i2_16;TRINITY_DN14081_c0_g1_i3_6;TRINITY_DN14143_c0_g1_i2_11;TRINITY_DN14188_c0_g1_i1_17;TRINITY_DN16057_c0_g1_i2_12;TRINITY_DN16390_c0_g1_i2_10;TRINITY_DN16866_c0_g1_i3_9;TRINITY_DN18071_c0_g1_i1_2;TRINITY_DN18120_c0_g1_i2_9;TRINITY_DN18152_c0_g1_i1_10;TRINITY_DN18216_c0_g1_i3_5;TRINITY_DN18420_c0_g1_i1_6;TRINITY_DN1876…
Biological Process: Rab protein signal transduction (GO:0032482);	62	TRINITY_DN10875_c0_g1_i1_2;TRINITY_DN11565_c0_g1_i2_1;TRINITY_DN11679_c0_g2_i1_1;TRINITY_DN12169_c0_g1_i1_3;TRINITY_DN12823_c0_g1_i1_13;TRINITY_DN13197_c0_g1_i1_12;TRINITY_DN14380_c0_g1_i1_6;TRINITY_DN14456_c0_g2_i2_5;TRINITY_DN14561_c0_g1_i3_2;TRINITY_DN14706_c0_g1_i1_1;TRINITY_DN14872_c0_g1_i2_5;TRINITY_DN1514_c0_g1_i1_4;TRINITY_DN15159_c0_g1_i1_6;TRINITY_DN15551_c0_g1_i1_3;TRINITY_DN15802_c0_g…
Biological Process: Rho protein signal transduction (GO:0007266);	21	TRINITY_DN12427_c0_g1_i1_11;TRINITY_DN12495_c0_g2_i1_7;TRINITY_DN12495_c0_g3_i1_7;TRINITY_DN12927_c0_g1_i2_16;TRINITY_DN13064_c0_g2_i1_6;TRINITY_DN14424_c0_g2_i4_9;TRINITY_DN16120_c0_g1_i9_13;TRINITY_DN16813_c0_g2_i7_10;TRINITY_DN17086_c0_g1_i4_1;TRINITY_DN18456_c0_g1_i3_5;TRINITY_DN21011_c0_g1_i1_15;TRINITY_DN21313_c0_g2_i1_3;TRINITY_DN21688_c1_g1_i4_13;TRINITY_DN22094_c2_g1_i5_4;TRINITY_DN23903…
Biological Process: S-adenosyl-L-methionine transport (GO:0015805);	4	TRINITY_DN11256_c0_g1_i1_18;TRINITY_DN19850_c0_g1_i2_18;TRINITY_DN21191_c1_g2_i7_10;TRINITY_DN23242_c2_g1_i9_6
Biological Process: S-adenosylhomocysteine catabolic process (GO:0019510);	9	TRINITY_DN18049_c0_g1_i2_2;TRINITY_DN19098_c0_g1_i2_17;TRINITY_DN20481_c0_g1_i1_5;TRINITY_DN20515_c1_g1_i1_11;TRINITY_DN25423_c0_g1_i1_12;TRINITY_DN25857_c0_g1_i1_5;TRINITY_DN29530_c0_g1_i1_4;TRINITY_DN32637_c0_g1_i1_7;TRINITY_DN6431_c0_g1_i1_16
Biological Process: S-adenosylhomocysteine metabolic process (GO:0046498);	1	TRINITY_DN20041_c0_g1_i2_7
Biological Process: S-adenosylmethioninamine biosynthetic process (GO:0006557);	6	TRINITY_DN20538_c0_g1_i3_2;TRINITY_DN21028_c0_g1_i5_12;TRINITY_DN24353_c0_g1_i1_3;TRINITY_DN24370_c0_g1_i1_3;TRINITY_DN26797_c0_g1_i1_10;TRINITY_DN985_c0_g1_i1_10
Biological Process: S-adenosylmethionine biosynthetic process (GO:0006556);	5	TRINITY_DN19330_c0_g1_i4_17;TRINITY_DN21210_c0_g1_i4_12;TRINITY_DN24067_c0_g5_i2_8;TRINITY_DN25226_c0_g1_i7_7;TRINITY_DN26912_c0_g3_i3_3
Biological Process: S-adenosylmethionine cycle (GO:0033353);	1	TRINITY_DN19169_c0_g1_i1_2
Biological Process: S-adenosylmethionine metabolic process (GO:0046500);	4	TRINITY_DN20041_c0_g1_i2_7;TRINITY_DN21304_c1_g1_i1_16;TRINITY_DN22280_c0_g3_i3_3;TRINITY_DN25371_c0_g1_i16_2
Biological Process: S-methylmethionine cycle (GO:0033528);	6	TRINITY_DN13224_c0_g1_i3_13;TRINITY_DN15896_c0_g1_i4_10;TRINITY_DN22211_c0_g1_i8_12;TRINITY_DN23191_c2_g1_i2_2;TRINITY_DN23654_c1_g1_i5_17;TRINITY_DN25606_c0_g1_i5_8
Biological Process: SCF complex assembly (GO:0010265);	1	TRINITY_DN15279_c0_g1_i1_2
Biological Process: SCF-dependent proteasomal ubiquitin-dependent protein catabolic process (GO:0031146);	69	TRINITY_DN10757_c0_g2_i1_5;TRINITY_DN12891_c0_g1_i1_1;TRINITY_DN13508_c0_g1_i2_6;TRINITY_DN14123_c1_g1_i1_11;TRINITY_DN14605_c0_g1_i2_9;TRINITY_DN15925_c0_g2_i2_2;TRINITY_DN16267_c0_g1_i15_2;TRINITY_DN16772_c0_g1_i2_5;TRINITY_DN17299_c0_g2_i1_10;TRINITY_DN17425_c0_g3_i2_12;TRINITY_DN17661_c0_g1_i6_2;TRINITY_DN17748_c3_g1_i1_18;TRINITY_DN18020_c0_g1_i1_7;TRINITY_DN18046_c0_g2_i2_6;TRINITY_DN18530_…
Biological Process: SNARE complex assembly (GO:0035493);	1	TRINITY_DN16626_c0_g1_i3_17
Biological Process: SNARE complex disassembly (GO:0035494);	1	TRINITY_DN24695_c0_g1_i13_1
Biological Process: SRP-dependent cotranslational protein targeting to membrane (GO:0006614);	23	TRINITY_DN12713_c0_g1_i3_6;TRINITY_DN13337_c0_g1_i1_14;TRINITY_DN13964_c0_g1_i1_10;TRINITY_DN14197_c0_g1_i1_16;TRINITY_DN14226_c0_g2_i2_9;TRINITY_DN14621_c0_g2_i1_3;TRINITY_DN16699_c0_g3_i2_17;TRINITY_DN18749_c0_g1_i3_16;TRINITY_DN20472_c0_g1_i4_4;TRINITY_DN20822_c0_g1_i6_3;TRINITY_DN21200_c0_g1_i2_7;TRINITY_DN21706_c1_g2_i2_15;TRINITY_DN23084_c0_g3_i1_14;TRINITY_DN23580_c0_g7_i2_3;TRINITY_DN2373…
Biological Process: SRP-dependent cotranslational protein targeting to membrane, signal sequence recognition (GO:0006617);	1	TRINITY_DN16114_c0_g1_i4_7
Biological Process: SRP-dependent cotranslational protein targeting to membrane, translocation (GO:0006616);	17	TRINITY_DN11080_c0_g1_i1_7;TRINITY_DN11531_c0_g1_i2_2;TRINITY_DN15489_c0_g1_i1_6;TRINITY_DN15699_c0_g1_i2_10;TRINITY_DN16114_c0_g1_i4_7;TRINITY_DN20472_c0_g1_i4_4;TRINITY_DN21438_c0_g1_i2_7;TRINITY_DN22591_c0_g1_i28_10;TRINITY_DN23422_c0_g2_i2_9;TRINITY_DN24241_c0_g3_i7_5;TRINITY_DN24363_c0_g1_i8_1;TRINITY_DN24675_c0_g2_i23_16;TRINITY_DN25679_c0_g1_i11_2;TRINITY_DN25779_c0_g3_i8_15;TRINITY_DN2582…
Biological Process: TOR signaling (GO:0031929);	19	TRINITY_DN12067_c0_g1_i2_2;TRINITY_DN12192_c0_g1_i1_13;TRINITY_DN15441_c0_g1_i1_11;TRINITY_DN17495_c0_g1_i1_11;TRINITY_DN17954_c0_g1_i2_8;TRINITY_DN19528_c0_g2_i1_11;TRINITY_DN20650_c0_g1_i3_15;TRINITY_DN20984_c9_g1_i7_2;TRINITY_DN21378_c0_g2_i13_6;TRINITY_DN21696_c2_g1_i14_4;TRINITY_DN22359_c0_g1_i6_11;TRINITY_DN22433_c0_g1_i3_18;TRINITY_DN22602_c1_g2_i2_14;TRINITY_DN23187_c0_g4_i5_16;TRINITY_DN…
Biological Process: TORC1 signaling (GO:0038202);	3	TRINITY_DN20115_c1_g1_i1_9;TRINITY_DN24201_c2_g7_i1_16;TRINITY_DN24752_c0_g1_i1_5
Biological Process: U1 snRNA 3'-end processing (GO:0034473);	5	TRINITY_DN16486_c0_g1_i3_7;TRINITY_DN21621_c0_g1_i1_6;TRINITY_DN22680_c0_g1_i11_15;TRINITY_DN25213_c3_g1_i5_7;TRINITY_DN25544_c0_g1_i19_3
Biological Process: U4 snRNA 3'-end processing (GO:0034475);	24	TRINITY_DN10738_c0_g1_i1_8;TRINITY_DN16486_c0_g1_i3_7;TRINITY_DN17946_c1_g1_i6_17;TRINITY_DN20644_c0_g1_i14_11;TRINITY_DN21351_c2_g1_i4_10;TRINITY_DN21621_c0_g1_i1_6;TRINITY_DN21630_c2_g1_i9_12;TRINITY_DN22040_c3_g1_i4_10;TRINITY_DN22328_c0_g2_i16_9;TRINITY_DN22680_c0_g1_i11_15;TRINITY_DN23402_c0_g1_i1_17;TRINITY_DN23632_c4_g1_i8_18;TRINITY_DN23811_c1_g1_i6_8;TRINITY_DN23830_c0_g2_i1_5;TRINITY_DN…
Biological Process: U5 snRNA 3'-end processing (GO:0034476);	5	TRINITY_DN16486_c0_g1_i3_7;TRINITY_DN21621_c0_g1_i1_6;TRINITY_DN22680_c0_g1_i11_15;TRINITY_DN25213_c3_g1_i5_7;TRINITY_DN25544_c0_g1_i19_3
Biological Process: UDP-D-xylose biosynthetic process (GO:0033320);	19	TRINITY_DN17337_c0_g1_i1_11;TRINITY_DN17603_c0_g1_i4_17;TRINITY_DN18025_c0_g1_i1_17;TRINITY_DN18291_c0_g1_i2_10;TRINITY_DN18291_c0_g2_i1_10;TRINITY_DN18625_c0_g2_i1_16;TRINITY_DN18797_c0_g1_i4_8;TRINITY_DN19407_c0_g1_i2_12;TRINITY_DN19702_c0_g1_i2_6;TRINITY_DN19955_c0_g1_i6_4;TRINITY_DN20068_c0_g1_i7_1;TRINITY_DN20450_c0_g1_i1_13;TRINITY_DN20546_c0_g1_i4_13;TRINITY_DN20719_c0_g2_i1_6;TRINITY_DN21…
Biological Process: UDP-L-arabinose biosynthetic process (GO:0033358);	12	TRINITY_DN16561_c0_g1_i9_18;TRINITY_DN19823_c0_g1_i6_6;TRINITY_DN19855_c1_g1_i1_17;TRINITY_DN19984_c0_g3_i1_15;TRINITY_DN20258_c2_g2_i4_12;TRINITY_DN21345_c0_g1_i8_13;TRINITY_DN21516_c5_g1_i15_17;TRINITY_DN22067_c1_g1_i17_16;TRINITY_DN22067_c1_g2_i14_16;TRINITY_DN23287_c0_g1_i11_11;TRINITY_DN23287_c0_g4_i1_11;TRINITY_DN23391_c0_g2_i12_9
Biological Process: UDP-L-arabinose metabolic process (GO:0033356);	5	TRINITY_DN16624_c0_g1_i2_3;TRINITY_DN19559_c1_g1_i2_16;TRINITY_DN20051_c0_g1_i7_4;TRINITY_DN20254_c0_g1_i1_2;TRINITY_DN9204_c0_g1_i1_11
Biological Process: UDP-N-acetylgalactosamine metabolic process (GO:0019276);	7	TRINITY_DN18256_c0_g2_i2_9;TRINITY_DN20230_c0_g2_i1_1;TRINITY_DN21833_c1_g1_i6_13;TRINITY_DN22158_c0_g1_i6_11;TRINITY_DN22456_c0_g1_i1_6;TRINITY_DN23040_c0_g3_i4_17;TRINITY_DN26449_c0_g3_i1_3
Biological Process: UDP-N-acetylglucosamine biosynthetic process (GO:0006048);	14	TRINITY_DN18256_c0_g2_i2_9;TRINITY_DN18571_c0_g1_i5_17;TRINITY_DN19612_c0_g2_i2_9;TRINITY_DN20169_c0_g3_i1_8;TRINITY_DN20230_c0_g2_i1_1;TRINITY_DN20446_c0_g1_i6_2;TRINITY_DN21833_c1_g1_i6_13;TRINITY_DN22158_c0_g1_i6_11;TRINITY_DN22386_c0_g1_i9_11;TRINITY_DN22456_c0_g1_i1_6;TRINITY_DN22858_c0_g1_i2_7;TRINITY_DN23040_c0_g3_i4_17;TRINITY_DN23551_c0_g5_i11_8;TRINITY_DN26449_c0_g3_i1_3
Biological Process: UDP-N-acetylglucosamine metabolic process (GO:0006047);	8	TRINITY_DN18256_c0_g2_i2_9;TRINITY_DN20230_c0_g2_i1_1;TRINITY_DN21833_c1_g1_i6_13;TRINITY_DN22158_c0_g1_i6_11;TRINITY_DN22456_c0_g1_i1_6;TRINITY_DN23040_c0_g3_i4_17;TRINITY_DN23551_c0_g5_i11_8;TRINITY_DN26449_c0_g3_i1_3
Biological Process: UDP-galactose transmembrane transport (GO:0072334);	5	TRINITY_DN15893_c0_g1_i2_13;TRINITY_DN16161_c0_g1_i3_16;TRINITY_DN17301_c0_g1_i1_1;TRINITY_DN20359_c0_g2_i1_11;TRINITY_DN23963_c0_g1_i2_2
Biological Process: UDP-glucose metabolic process (GO:0006011);	17	TRINITY_DN18571_c0_g1_i5_17;TRINITY_DN19673_c0_g1_i1_17;TRINITY_DN20169_c0_g3_i1_8;TRINITY_DN20446_c0_g1_i6_2;TRINITY_DN21468_c1_g1_i10_9;TRINITY_DN21717_c0_g1_i1_18;TRINITY_DN21865_c0_g1_i2_11;TRINITY_DN22158_c0_g1_i6_11;TRINITY_DN22456_c0_g1_i1_6;TRINITY_DN22465_c1_g1_i11_14;TRINITY_DN23040_c0_g3_i4_17;TRINITY_DN24157_c0_g2_i3_2;TRINITY_DN24444_c0_g2_i1_5;TRINITY_DN24534_c1_g2_i6_13;TRINITY_DN2…
Biological Process: UDP-glucose transmembrane transport (GO:0015786);	6	TRINITY_DN14405_c0_g1_i4_18;TRINITY_DN15893_c0_g1_i2_13;TRINITY_DN22472_c0_g1_i1_9;TRINITY_DN22893_c0_g1_i1_16;TRINITY_DN23963_c0_g1_i2_2;TRINITY_DN24699_c0_g1_i2_7
Biological Process: UDP-glucuronate biosynthetic process (GO:0006065);	5	TRINITY_DN20750_c0_g1_i1_2;TRINITY_DN21347_c1_g1_i3_7;TRINITY_DN22877_c0_g1_i1_5;TRINITY_DN24740_c1_g1_i8_13;TRINITY_DN8025_c0_g1_i1_15
Biological Process: UDP-rhamnose biosynthetic process (GO:0010253);	7	TRINITY_DN17027_c0_g1_i4_16;TRINITY_DN18183_c0_g1_i2_9;TRINITY_DN18988_c0_g2_i1_3;TRINITY_DN27396_c0_g1_i1_14;TRINITY_DN28442_c0_g1_i1_16;TRINITY_DN3222_c0_g1_i1_14;TRINITY_DN5194_c0_g1_i1_14
Biological Process: UDP-xylose transmembrane transport (GO:0015790);	5	TRINITY_DN14288_c1_g1_i2_2;TRINITY_DN15085_c0_g1_i4_2;TRINITY_DN16175_c0_g1_i11_10;TRINITY_DN21960_c0_g1_i2_7;TRINITY_DN25013_c0_g2_i2_6
Biological Process: UMP salvage (GO:0044206);	18	TRINITY_DN13809_c0_g1_i2_4;TRINITY_DN15824_c0_g1_i4_1;TRINITY_DN16259_c0_g1_i2_15;TRINITY_DN16712_c0_g1_i7_6;TRINITY_DN19116_c0_g1_i3_17;TRINITY_DN21755_c0_g1_i8_6;TRINITY_DN22027_c4_g2_i1_10;TRINITY_DN22390_c4_g1_i4_14;TRINITY_DN22540_c1_g1_i6_12;TRINITY_DN22805_c4_g4_i3_18;TRINITY_DN23232_c0_g1_i9_16;TRINITY_DN23352_c3_g1_i5_3;TRINITY_DN23362_c3_g1_i16_17;TRINITY_DN23376_c2_g7_i1_4;TRINITY_DN25…
Biological Process: UTP biosynthetic process (GO:0006228);	13	TRINITY_DN13881_c0_g1_i2_10;TRINITY_DN14014_c0_g1_i3_3;TRINITY_DN14021_c0_g1_i2_1;TRINITY_DN14685_c0_g1_i1_16;TRINITY_DN16038_c0_g2_i2_2;TRINITY_DN16376_c0_g1_i2_7;TRINITY_DN17286_c0_g1_i1_3;TRINITY_DN18717_c0_g1_i5_16;TRINITY_DN19915_c6_g1_i6_9;TRINITY_DN21753_c0_g2_i1_8;TRINITY_DN24726_c0_g1_i1_7;TRINITY_DN25403_c0_g1_i1_1;TRINITY_DN25493_c0_g1_i3_3
Biological Process: UV protection (GO:0009650);	7	TRINITY_DN12139_c0_g1_i2_2;TRINITY_DN16156_c0_g1_i1_6;TRINITY_DN22051_c0_g4_i1_12;TRINITY_DN25016_c0_g1_i1_13;TRINITY_DN25328_c0_g1_i10_7;TRINITY_DN25773_c0_g2_i2_4;TRINITY_DN26901_c0_g2_i5_3
Biological Process: UV-damage excision repair (GO:0070914);	11	TRINITY_DN15944_c0_g2_i1_17;TRINITY_DN19156_c0_g1_i8_6;TRINITY_DN20366_c0_g1_i3_7;TRINITY_DN20533_c0_g1_i4_1;TRINITY_DN20583_c0_g1_i8_2;TRINITY_DN21264_c0_g1_i8_11;TRINITY_DN21283_c0_g1_i4_17;TRINITY_DN22637_c3_g1_i9_16;TRINITY_DN24254_c0_g1_i5_15;TRINITY_DN24583_c7_g1_i7_6;TRINITY_DN25846_c8_g1_i13_15
Biological Process: [2Fe-2S] cluster assembly (GO:0044571);	1	TRINITY_DN10879_c0_g1_i2_10
Biological Process: abaxial cell fate specification (GO:0010158);	17	TRINITY_DN13624_c0_g1_i1_6;TRINITY_DN13821_c0_g1_i2_18;TRINITY_DN13901_c0_g1_i9_12;TRINITY_DN14271_c0_g2_i1_14;TRINITY_DN14938_c0_g1_i3_13;TRINITY_DN15494_c0_g1_i6_12;TRINITY_DN15847_c0_g2_i1_14;TRINITY_DN16452_c0_g1_i3_14;TRINITY_DN16702_c0_g1_i1_2;TRINITY_DN18126_c0_g1_i1_10;TRINITY_DN22806_c0_g1_i9_17;TRINITY_DN24110_c0_g2_i17_14;TRINITY_DN25141_c0_g1_i1_18;TRINITY_DN25979_c0_g1_i18_7;TRINITY_…
Biological Process: abscisic acid biosynthetic process (GO:0009688);	28	TRINITY_DN12978_c0_g1_i1_10;TRINITY_DN17660_c0_g1_i1_7;TRINITY_DN17881_c0_g2_i1_7;TRINITY_DN17912_c0_g1_i2_3;TRINITY_DN18030_c0_g2_i1_4;TRINITY_DN19106_c0_g1_i1_7;TRINITY_DN19964_c0_g1_i1_5;TRINITY_DN20115_c1_g1_i1_9;TRINITY_DN20628_c0_g1_i6_15;TRINITY_DN20660_c0_g1_i4_16;TRINITY_DN20790_c3_g1_i9_9;TRINITY_DN21101_c0_g1_i6_1;TRINITY_DN21174_c1_g1_i2_5;TRINITY_DN21424_c1_g1_i10_11;TRINITY_DN22565_…
Biological Process: abscisic acid catabolic process (GO:0046345);	4	TRINITY_DN12108_c0_g1_i1_7;TRINITY_DN15879_c0_g1_i2_4;TRINITY_DN20107_c0_g1_i1_2;TRINITY_DN24230_c0_g4_i1_3
Biological Process: abscisic acid homeostasis (GO:1902265);	1	TRINITY_DN19044_c0_g1_i1_12
Biological Process: abscisic acid metabolic process (GO:0009687);	12	TRINITY_DN15879_c0_g1_i2_4;TRINITY_DN20107_c0_g1_i1_2;TRINITY_DN20354_c0_g1_i3_11;TRINITY_DN20795_c0_g1_i4_5;TRINITY_DN22692_c2_g1_i7_2;TRINITY_DN23703_c1_g1_i3_2;TRINITY_DN24230_c0_g4_i1_3;TRINITY_DN25074_c0_g1_i1_10;TRINITY_DN25119_c0_g1_i1_16;TRINITY_DN27602_c0_g1_i1_17;TRINITY_DN31957_c0_g1_i1_7;TRINITY_DN5358_c0_g1_i1_16
Biological Process: abscisic acid transport (GO:0080168);	7	TRINITY_DN13609_c0_g1_i1_1;TRINITY_DN19566_c0_g1_i2_10;TRINITY_DN20089_c0_g1_i6_15;TRINITY_DN21807_c0_g1_i12_5;TRINITY_DN24399_c2_g2_i8_7;TRINITY_DN28186_c0_g1_i1_17;TRINITY_DN7490_c0_g1_i1_13
Biological Process: abscisic acid-activated signaling pathway (GO:0009738);	360	TRINITY_DN10349_c0_g1_i1_4;TRINITY_DN10584_c0_g1_i1_1;TRINITY_DN10952_c0_g2_i1_10;TRINITY_DN11066_c0_g1_i1_2;TRINITY_DN11146_c0_g1_i1_3;TRINITY_DN11231_c0_g2_i1_9;TRINITY_DN11568_c0_g1_i3_15;TRINITY_DN11569_c0_g1_i1_12;TRINITY_DN11617_c0_g1_i1_4;TRINITY_DN11799_c0_g1_i1_5;TRINITY_DN11932_c0_g1_i1_18;TRINITY_DN12427_c0_g1_i1_11;TRINITY_DN12520_c0_g1_i1_10;TRINITY_DN12554_c0_g1_i2_1;TRINITY_DN125_c…
Biological Process: abscisic acid-activated signaling pathway involved in stomatal movement (GO:1901527);	4	TRINITY_DN12909_c0_g1_i2_5;TRINITY_DN21592_c0_g1_i1_17;TRINITY_DN24692_c4_g1_i1_7;TRINITY_DN25224_c0_g1_i2_8
Biological Process: abscission (GO:0009838);	7	TRINITY_DN10329_c0_g2_i1_1;TRINITY_DN21654_c0_g1_i5_1;TRINITY_DN23340_c0_g1_i20_16;TRINITY_DN24216_c0_g1_i12_4;TRINITY_DN32093_c0_g1_i1_4;TRINITY_DN3683_c0_g1_i1_18;TRINITY_DN8127_c0_g1_i1_7
Biological Process: acceptance of pollen (GO:0060321);	9	TRINITY_DN16237_c0_g1_i2_11;TRINITY_DN16667_c0_g1_i2_15;TRINITY_DN19084_c0_g1_i3_16;TRINITY_DN19611_c0_g2_i1_10;TRINITY_DN20115_c0_g1_i2_7;TRINITY_DN22330_c0_g1_i1_6;TRINITY_DN23033_c0_g1_i2_14;TRINITY_DN24988_c2_g1_i24_11;TRINITY_DN25606_c2_g2_i2_13
Biological Process: acetate biosynthetic process (GO:0019413);	1	TRINITY_DN5470_c0_g1_i1_6
Biological Process: acetate metabolic process (GO:0006083);	9	TRINITY_DN10041_c0_g1_i1_18;TRINITY_DN17846_c0_g1_i6_2;TRINITY_DN18220_c0_g1_i3_5;TRINITY_DN19712_c0_g1_i3_7;TRINITY_DN20381_c0_g1_i2_2;TRINITY_DN21472_c0_g1_i1_11;TRINITY_DN23990_c0_g3_i1_13;TRINITY_DN24420_c0_g1_i1_15;TRINITY_DN24647_c0_g1_i8_7
Biological Process: acetyl-CoA biosynthetic process (GO:0006085);	12	TRINITY_DN16020_c0_g1_i3_9;TRINITY_DN19492_c0_g1_i3_16;TRINITY_DN19858_c0_g1_i15_16;TRINITY_DN20342_c0_g1_i1_1;TRINITY_DN21460_c2_g4_i1_11;TRINITY_DN21872_c1_g2_i3_18;TRINITY_DN22582_c0_g2_i1_11;TRINITY_DN22885_c0_g1_i2_3;TRINITY_DN23538_c3_g3_i5_5;TRINITY_DN23538_c3_g4_i1_5;TRINITY_DN23784_c0_g1_i5_2;TRINITY_DN30011_c0_g1_i1_17
Biological Process: acetyl-CoA biosynthetic process from acetate (GO:0019427);	4	TRINITY_DN17846_c0_g1_i6_2;TRINITY_DN18220_c0_g1_i3_5;TRINITY_DN21472_c0_g1_i1_11;TRINITY_DN24647_c0_g1_i8_7
Biological Process: acetyl-CoA biosynthetic process from pyruvate (GO:0006086);	16	TRINITY_DN14776_c0_g1_i1_11;TRINITY_DN15378_c0_g1_i4_8;TRINITY_DN17698_c0_g1_i3_10;TRINITY_DN19030_c0_g1_i8_10;TRINITY_DN19269_c1_g1_i11_14;TRINITY_DN19841_c0_g1_i1_10;TRINITY_DN20543_c0_g1_i7_13;TRINITY_DN21017_c0_g1_i9_3;TRINITY_DN21382_c1_g1_i3_6;TRINITY_DN22139_c0_g1_i9_15;TRINITY_DN22275_c2_g1_i14_16;TRINITY_DN23167_c3_g1_i1_17;TRINITY_DN23315_c4_g1_i8_9;TRINITY_DN23650_c0_g1_i1_13;TRINITY_D…
Biological Process: acetyl-CoA metabolic process (GO:0006084);	3	TRINITY_DN15513_c0_g1_i3_11;TRINITY_DN16195_c0_g1_i1_3;TRINITY_DN19239_c0_g1_i7_1
Biological Process: acidic amino acid transport (GO:0015800);	2	TRINITY_DN21697_c0_g1_i8_8;TRINITY_DN22482_c1_g2_i5_5
Biological Process: acquisition of desiccation tolerance in seed (GO:0048700);	1	TRINITY_DN23747_c0_g1_i7_1
Biological Process: acropetal auxin transport (GO:0010541);	5	TRINITY_DN12525_c0_g1_i1_1;TRINITY_DN16946_c0_g6_i1_5;TRINITY_DN17724_c0_g3_i1_8;TRINITY_DN17846_c0_g1_i3_1;TRINITY_DN7105_c0_g1_i3_10
Biological Process: actin cortical patch assembly (GO:0000147);	12	TRINITY_DN13918_c0_g1_i1_1;TRINITY_DN15740_c0_g1_i2_6;TRINITY_DN1597_c0_g1_i1_13;TRINITY_DN16412_c0_g1_i2_6;TRINITY_DN16659_c0_g1_i1_16;TRINITY_DN16702_c0_g1_i2_9;TRINITY_DN18042_c0_g1_i6_2;TRINITY_DN20487_c1_g1_i3_18;TRINITY_DN24098_c0_g3_i2_17;TRINITY_DN25679_c0_g1_i1_13;TRINITY_DN29148_c0_g1_i1_13;TRINITY_DN33216_c0_g1_i1_3
Biological Process: actin cortical patch localization (GO:0051666);	7	TRINITY_DN18861_c0_g1_i3_14;TRINITY_DN20600_c0_g1_i3_17;TRINITY_DN22206_c0_g1_i6_8;TRINITY_DN23346_c0_g1_i3_6;TRINITY_DN29494_c0_g1_i1_3;TRINITY_DN29769_c0_g1_i1_7;TRINITY_DN6766_c0_g2_i1_11
Biological Process: actin cortical patch organization (GO:0044396);	4	TRINITY_DN24809_c0_g1_i1_1;TRINITY_DN27802_c0_g1_i1_4;TRINITY_DN29494_c0_g1_i1_3;TRINITY_DN29769_c0_g1_i1_7
Biological Process: actin cytoskeleton organization (GO:0030036);	51	TRINITY_DN10584_c0_g1_i1_5;TRINITY_DN11327_c0_g1_i1_12;TRINITY_DN12427_c0_g1_i1_11;TRINITY_DN12740_c0_g1_i1_9;TRINITY_DN13064_c0_g2_i1_6;TRINITY_DN13918_c0_g1_i1_1;TRINITY_DN16120_c0_g1_i9_13;TRINITY_DN16412_c0_g1_i2_6;TRINITY_DN16528_c0_g1_i14_18;TRINITY_DN16774_c0_g1_i8_17;TRINITY_DN16801_c0_g1_i4_9;TRINITY_DN16813_c0_g2_i7_10;TRINITY_DN17066_c0_g1_i1_8;TRINITY_DN17086_c0_g1_i4_1;TRINITY_DN1780…
Biological Process: actin cytoskeleton reorganization (GO:0031532);	10	TRINITY_DN12427_c0_g1_i1_11;TRINITY_DN13064_c0_g2_i1_6;TRINITY_DN16120_c0_g1_i9_13;TRINITY_DN16813_c0_g2_i7_10;TRINITY_DN17086_c0_g1_i4_1;TRINITY_DN18456_c0_g1_i3_5;TRINITY_DN21688_c1_g1_i4_13;TRINITY_DN22094_c2_g1_i5_4;TRINITY_DN23903_c1_g1_i6_4;TRINITY_DN24863_c2_g1_i5_13
Biological Process: actin filament bundle assembly (GO:0051017);	56	TRINITY_DN11495_c0_g1_i1_4;TRINITY_DN12495_c0_g2_i1_7;TRINITY_DN12495_c0_g3_i1_7;TRINITY_DN13664_c0_g1_i2_3;TRINITY_DN14216_c0_g1_i4_10;TRINITY_DN15671_c0_g1_i2_3;TRINITY_DN15897_c0_g1_i1_9;TRINITY_DN16217_c0_g1_i2_6;TRINITY_DN18223_c0_g1_i5_2;TRINITY_DN18861_c0_g1_i3_14;TRINITY_DN18862_c0_g1_i1_11;TRINITY_DN19296_c0_g1_i5_3;TRINITY_DN19308_c0_g2_i12_16;TRINITY_DN19542_c0_g2_i3_14;TRINITY_DN19922…
Biological Process: actin filament capping (GO:0051693);	21	TRINITY_DN16528_c0_g1_i14_18;TRINITY_DN18618_c1_g1_i16_1;TRINITY_DN18618_c1_g2_i1_1;TRINITY_DN19052_c0_g1_i7_4;TRINITY_DN19547_c0_g1_i4_15;TRINITY_DN19594_c1_g1_i5_13;TRINITY_DN20520_c0_g1_i2_16;TRINITY_DN21003_c0_g2_i6_14;TRINITY_DN21262_c2_g3_i1_12;TRINITY_DN21535_c0_g2_i1_16;TRINITY_DN21820_c0_g2_i1_8;TRINITY_DN21832_c0_g1_i11_6;TRINITY_DN21884_c3_g1_i6_15;TRINITY_DN23397_c0_g2_i17_9;TRINITY_D…
Biological Process: actin filament debranching (GO:0071846);	1	TRINITY_DN30535_c0_g1_i1_4
Biological Process: actin filament depolymerization (GO:0030042);	26	TRINITY_DN100_c0_g1_i1_4;TRINITY_DN10876_c0_g1_i1_13;TRINITY_DN13375_c0_g3_i3_13;TRINITY_DN13907_c0_g1_i1_14;TRINITY_DN14509_c0_g1_i1_18;TRINITY_DN15196_c0_g2_i1_7;TRINITY_DN15471_c0_g1_i6_10;TRINITY_DN15863_c1_g1_i3_17;TRINITY_DN15897_c0_g1_i1_9;TRINITY_DN19099_c0_g1_i1_16;TRINITY_DN19922_c1_g2_i1_12;TRINITY_DN20520_c0_g1_i2_16;TRINITY_DN21003_c0_g2_i6_14;TRINITY_DN2142_c0_g1_i1_10;TRINITY_DN217…
Biological Process: actin filament network formation (GO:0051639);	8	TRINITY_DN19296_c0_g1_i5_3;TRINITY_DN22234_c0_g2_i1_16;TRINITY_DN22686_c0_g2_i1_10;TRINITY_DN29494_c0_g1_i1_3;TRINITY_DN29769_c0_g1_i1_7;TRINITY_DN31494_c0_g1_i1_8;TRINITY_DN31897_c0_g1_i1_13;TRINITY_DN9460_c0_g1_i1_10
Biological Process: actin filament organization (GO:0007015);	109	TRINITY_DN11327_c0_g1_i1_12;TRINITY_DN12427_c0_g1_i1_11;TRINITY_DN12495_c0_g2_i1_7;TRINITY_DN12495_c0_g3_i1_7;TRINITY_DN12959_c0_g1_i1_17;TRINITY_DN13064_c0_g2_i1_6;TRINITY_DN13593_c0_g2_i1_10;TRINITY_DN13918_c0_g1_i1_1;TRINITY_DN14728_c0_g1_i1_15;TRINITY_DN15597_c0_g1_i1_3;TRINITY_DN16120_c0_g1_i9_13;TRINITY_DN16412_c0_g1_i2_6;TRINITY_DN16528_c0_g1_i14_18;TRINITY_DN16774_c0_g1_i8_17;TRINITY_DN16…
Biological Process: actin filament polymerization (GO:0030041);	25	TRINITY_DN11327_c0_g1_i1_12;TRINITY_DN17878_c0_g1_i7_18;TRINITY_DN20463_c0_g1_i18_5;TRINITY_DN20521_c0_g1_i9_6;TRINITY_DN21676_c1_g1_i4_17;TRINITY_DN21866_c0_g1_i7_8;TRINITY_DN22273_c1_g2_i10_11;TRINITY_DN22444_c0_g1_i1_10;TRINITY_DN22613_c1_g1_i12_13;TRINITY_DN22804_c0_g1_i10_17;TRINITY_DN23038_c0_g1_i12_18;TRINITY_DN23372_c2_g2_i5_6;TRINITY_DN23958_c2_g1_i2_15;TRINITY_DN24809_c0_g1_i1_1;TRINITY…
Biological Process: actin filament severing (GO:0051014);	12	TRINITY_DN100_c0_g1_i1_4;TRINITY_DN20520_c0_g1_i2_16;TRINITY_DN21003_c0_g2_i6_14;TRINITY_DN21262_c2_g3_i1_12;TRINITY_DN21820_c0_g2_i1_8;TRINITY_DN21832_c0_g1_i11_6;TRINITY_DN21884_c3_g1_i6_15;TRINITY_DN24055_c0_g1_i7_7;TRINITY_DN25252_c0_g1_i2_3;TRINITY_DN26705_c0_g2_i9_3;TRINITY_DN26873_c1_g1_i2_7;TRINITY_DN30535_c0_g1_i1_4
Biological Process: actin filament-based movement (GO:0030048);	42	TRINITY_DN12959_c0_g1_i1_17;TRINITY_DN14728_c0_g1_i1_15;TRINITY_DN18664_c1_g3_i1_12;TRINITY_DN19044_c0_g1_i1_12;TRINITY_DN19394_c0_g1_i5_3;TRINITY_DN19859_c0_g1_i4_14;TRINITY_DN20358_c0_g1_i4_11;TRINITY_DN20877_c0_g3_i6_2;TRINITY_DN21416_c1_g1_i1_7;TRINITY_DN21864_c0_g1_i11_8;TRINITY_DN21879_c0_g1_i2_7;TRINITY_DN22585_c0_g2_i3_2;TRINITY_DN22634_c0_g2_i6_6;TRINITY_DN22642_c0_g3_i1_9;TRINITY_DN2324…
Biological Process: actin filament-based process (GO:0030029);	9	TRINITY_DN13793_c0_g1_i1_3;TRINITY_DN16774_c0_g1_i8_17;TRINITY_DN16849_c0_g2_i3_12;TRINITY_DN17313_c0_g1_i3_2;TRINITY_DN18342_c0_g1_i1_4;TRINITY_DN18785_c0_g1_i1_2;TRINITY_DN20060_c0_g1_i6_10;TRINITY_DN20509_c0_g1_i6_13;TRINITY_DN21026_c0_g1_i6_6
Biological Process: actin nucleation (GO:0045010);	17	TRINITY_DN12740_c0_g1_i1_9;TRINITY_DN15597_c0_g1_i1_3;TRINITY_DN16801_c0_g1_i4_9;TRINITY_DN20588_c2_g1_i1_6;TRINITY_DN20956_c0_g1_i3_4;TRINITY_DN21897_c0_g1_i4_15;TRINITY_DN22444_c0_g1_i1_10;TRINITY_DN23012_c0_g1_i2_11;TRINITY_DN23372_c2_g2_i5_6;TRINITY_DN25167_c0_g1_i1_16;TRINITY_DN26033_c0_g1_i1_11;TRINITY_DN26794_c0_g1_i1_3;TRINITY_DN27319_c0_g2_i5_3;TRINITY_DN30535_c0_g1_i1_4;TRINITY_DN30724_…
Biological Process: actin polymerization or depolymerization (GO:0008154);	3	TRINITY_DN17809_c0_g1_i17_5;TRINITY_DN19292_c0_g1_i5_8;TRINITY_DN20839_c1_g1_i5_16
Biological Process: activation of GTPase activity (GO:0090630);	25	TRINITY_DN13223_c0_g1_i1_17;TRINITY_DN13998_c0_g1_i1_12;TRINITY_DN18552_c0_g1_i9_17;TRINITY_DN21906_c0_g1_i2_12;TRINITY_DN21952_c0_g1_i1_18;TRINITY_DN21952_c0_g3_i11_12;TRINITY_DN22280_c0_g2_i4_9;TRINITY_DN22395_c0_g1_i1_4;TRINITY_DN22774_c0_g1_i3_15;TRINITY_DN23235_c0_g2_i5_17;TRINITY_DN23289_c0_g3_i1_11;TRINITY_DN23434_c0_g1_i4_1;TRINITY_DN24105_c1_g1_i15_5;TRINITY_DN24232_c1_g2_i7_1;TRINITY_DN…
Biological Process: activation of MAPK activity (GO:0000187);	22	TRINITY_DN16308_c0_g1_i1_7;TRINITY_DN17792_c0_g1_i1_2;TRINITY_DN20556_c0_g12_i1_5;TRINITY_DN21095_c1_g1_i5_12;TRINITY_DN21398_c0_g3_i2_8;TRINITY_DN22216_c2_g2_i1_1;TRINITY_DN22268_c2_g2_i11_10;TRINITY_DN22418_c0_g2_i1_18;TRINITY_DN22814_c0_g1_i17_8;TRINITY_DN22831_c1_g1_i4_12;TRINITY_DN23105_c0_g1_i12_2;TRINITY_DN23288_c0_g1_i3_7;TRINITY_DN23400_c0_g1_i15_15;TRINITY_DN23404_c1_g1_i6_16;TRINITY_DN…
Biological Process: activation of bipolar cell growth (GO:0051519);	1	TRINITY_DN21336_c0_g1_i3_12
Biological Process: activation of immune response (GO:0002253);	13	TRINITY_DN20722_c0_g1_i5_9;TRINITY_DN20784_c0_g1_i1_13;TRINITY_DN21142_c2_g2_i1_10;TRINITY_DN21142_c2_g3_i2_10;TRINITY_DN21779_c2_g1_i5_12;TRINITY_DN22832_c0_g1_i1_16;TRINITY_DN23148_c0_g3_i2_3;TRINITY_DN23412_c0_g1_i11_1;TRINITY_DN23568_c0_g3_i5_16;TRINITY_DN24636_c1_g5_i1_3;TRINITY_DN24679_c1_g3_i3_3;TRINITY_DN25258_c1_g3_i2_13;TRINITY_DN25651_c1_g1_i4_4
Biological Process: activation of phospholipase C activity (GO:0007202);	5	TRINITY_DN13099_c0_g1_i3_17;TRINITY_DN17731_c0_g1_i4_10;TRINITY_DN19983_c0_g2_i5_1;TRINITY_DN24713_c0_g1_i6_11;TRINITY_DN25842_c0_g4_i4_3
Biological Process: activation of protein kinase activity (GO:0032147);	64	TRINITY_DN11146_c0_g1_i1_3;TRINITY_DN12307_c0_g1_i2_14;TRINITY_DN12355_c0_g1_i1_10;TRINITY_DN15121_c0_g1_i3_16;TRINITY_DN15140_c0_g1_i1_12;TRINITY_DN15775_c0_g1_i1_16;TRINITY_DN16308_c0_g1_i1_7;TRINITY_DN17299_c0_g1_i1_6;TRINITY_DN17792_c0_g1_i1_2;TRINITY_DN17815_c0_g1_i4_17;TRINITY_DN17920_c0_g1_i9_9;TRINITY_DN17920_c0_g2_i1_9;TRINITY_DN18186_c0_g1_i4_16;TRINITY_DN18284_c0_g1_i9_10;TRINITY_DN189…
Biological Process: actomyosin contractile ring contraction (GO:0000916);	1	TRINITY_DN2596_c0_g1_i1_7
Biological Process: acyl carnitine transport (GO:0006844);	2	TRINITY_DN13877_c0_g1_i6_9;TRINITY_DN15903_c0_g1_i1_14
Biological Process: acyl-CoA metabolic process (GO:0006637);	1	TRINITY_DN14632_c0_g1_i3_16
Biological Process: acylglycerol transport (GO:0034196);	3	TRINITY_DN13209_c0_g1_i1_13;TRINITY_DN16940_c0_g1_i1_17;TRINITY_DN25878_c0_g1_i4_7
Biological Process: adaxial/abaxial axis specification (GO:0009943);	4	TRINITY_DN13194_c0_g1_i1_2;TRINITY_DN16702_c0_g1_i1_2;TRINITY_DN22678_c1_g4_i3_1;TRINITY_DN4815_c0_g1_i1_6
Biological Process: adaxial/abaxial pattern specification (GO:0009955);	9	TRINITY_DN17117_c0_g1_i1_18;TRINITY_DN20689_c1_g1_i1_12;TRINITY_DN21830_c0_g1_i3_17;TRINITY_DN21972_c3_g1_i1_15;TRINITY_DN24162_c0_g6_i1_11;TRINITY_DN26027_c0_g1_i1_10;TRINITY_DN27660_c0_g1_i1_10;TRINITY_DN28941_c0_g1_i1_11;TRINITY_DN29604_c0_g1_i1_15
Biological Process: adenine biosynthetic process (GO:0046084);	1	TRINITY_DN23939_c0_g1_i11_8
Biological Process: adenine import across plasma membrane (GO:0098702);	10	TRINITY_DN19564_c0_g1_i2_14;TRINITY_DN19680_c5_g1_i9_17;TRINITY_DN20287_c2_g1_i5_9;TRINITY_DN20714_c2_g1_i2_10;TRINITY_DN21813_c3_g1_i2_4;TRINITY_DN22432_c3_g1_i15_6;TRINITY_DN23713_c3_g1_i8_15;TRINITY_DN23807_c6_g1_i2_8;TRINITY_DN24157_c3_g1_i13_5;TRINITY_DN24213_c1_g1_i5_3
Biological Process: adenine nucleotide transport (GO:0051503);	1	TRINITY_DN14077_c0_g1_i4_13
Biological Process: adenine salvage (GO:0006168);	8	TRINITY_DN13992_c0_g1_i4_17;TRINITY_DN17648_c0_g1_i2_2;TRINITY_DN20228_c0_g1_i4_14;TRINITY_DN20413_c2_g1_i6_8;TRINITY_DN20868_c0_g2_i5_1;TRINITY_DN20963_c0_g1_i1_11;TRINITY_DN21451_c0_g1_i5_3;TRINITY_DN22536_c0_g1_i3_6
Biological Process: adenine transport (GO:0015853);	2	TRINITY_DN15282_c0_g1_i1_7;TRINITY_DN15849_c0_g1_i1_4
Biological Process: adenosine metabolic process (GO:0046085);	1	TRINITY_DN13072_c0_g1_i1_13
Biological Process: adenosine salvage (GO:0006169);	9	TRINITY_DN12734_c0_g1_i1_14;TRINITY_DN15209_c1_g1_i2_2;TRINITY_DN15241_c0_g1_i3_14;TRINITY_DN15406_c0_g1_i4_6;TRINITY_DN16995_c0_g1_i2_10;TRINITY_DN18135_c0_g1_i1_4;TRINITY_DN19253_c0_g2_i4_15;TRINITY_DN20685_c0_g1_i4_10;TRINITY_DN21194_c0_g1_i10_7
Biological Process: adenylate cyclase-modulating G protein-coupled receptor signaling pathway (GO:0007188);	12	TRINITY_DN12226_c0_g1_i2_2;TRINITY_DN13401_c0_g1_i1_6;TRINITY_DN18161_c0_g1_i2_1;TRINITY_DN19574_c0_g1_i4_14;TRINITY_DN20936_c0_g1_i1_11;TRINITY_DN21641_c0_g1_i1_7;TRINITY_DN22509_c0_g1_i2_2;TRINITY_DN22839_c0_g1_i11_5;TRINITY_DN23136_c3_g1_i1_3;TRINITY_DN29061_c0_g1_i1_3;TRINITY_DN29169_c0_g1_i1_8;TRINITY_DN29595_c0_g1_i1_14
Biological Process: adventitious root development (GO:0048830);	6	TRINITY_DN20058_c0_g1_i3_7;TRINITY_DN21412_c4_g1_i4_9;TRINITY_DN22231_c2_g5_i1_11;TRINITY_DN24732_c0_g1_i2_3;TRINITY_DN24854_c0_g1_i1_4;TRINITY_DN26216_c1_g1_i17_7
Biological Process: aerenchyma formation (GO:0010618);	2	TRINITY_DN23788_c0_g2_i4_16;TRINITY_DN25165_c0_g1_i7_15
Biological Process: aerobic electron transport chain (GO:0019646);	7	TRINITY_DN10634_c1_g2_i1_1;TRINITY_DN22412_c0_g5_i1_4;TRINITY_DN25344_c1_g2_i2_7;TRINITY_DN28005_c0_g1_i1_1;TRINITY_DN29332_c0_g1_i1_16;TRINITY_DN30404_c0_g1_i1_11;TRINITY_DN31369_c0_g1_i1_15
Biological Process: aerobic respiration (GO:0009060);	27	TRINITY_DN14602_c0_g1_i1_10;TRINITY_DN14899_c0_g1_i3_9;TRINITY_DN15320_c0_g1_i1_12;TRINITY_DN15707_c0_g1_i2_16;TRINITY_DN15975_c0_g1_i1_4;TRINITY_DN16081_c0_g1_i2_16;TRINITY_DN16512_c0_g1_i1_12;TRINITY_DN17260_c0_g1_i1_14;TRINITY_DN18077_c0_g1_i1_2;TRINITY_DN18257_c0_g1_i2_14;TRINITY_DN18267_c0_g1_i1_12;TRINITY_DN18608_c1_g2_i1_13;TRINITY_DN19472_c0_g1_i3_6;TRINITY_DN19896_c0_g2_i4_5;TRINITY_DN20…
Biological Process: agglutination involved in conjugation (GO:0000771);	5	TRINITY_DN13978_c0_g1_i2_7;TRINITY_DN20294_c0_g1_i1_9;TRINITY_DN23500_c1_g2_i2_9;TRINITY_DN24161_c0_g1_i2_3;TRINITY_DN4302_c0_g1_i1_7
Biological Process: aging (GO:0007568);	17	TRINITY_DN15924_c0_g1_i1_5;TRINITY_DN20313_c2_g1_i7_10;TRINITY_DN20584_c0_g1_i11_13;TRINITY_DN20656_c0_g1_i2_11;TRINITY_DN21654_c4_g2_i3_17;TRINITY_DN23385_c0_g1_i14_1;TRINITY_DN23404_c1_g1_i13_6;TRINITY_DN23713_c0_g2_i2_18;TRINITY_DN23746_c0_g1_i6_6;TRINITY_DN23822_c0_g2_i1_18;TRINITY_DN24109_c0_g1_i2_11;TRINITY_DN24411_c4_g1_i4_14;TRINITY_DN24740_c0_g2_i8_7;TRINITY_DN24986_c2_g3_i1_4;TRINITY_DN…
Biological Process: alanine metabolic process (GO:0006522);	2	TRINITY_DN24111_c1_g3_i1_5;TRINITY_DN31119_c0_g1_i1_8
Biological Process: alanyl-tRNA aminoacylation (GO:0006419);	4	TRINITY_DN10879_c0_g1_i2_13;TRINITY_DN17544_c0_g1_i3_11;TRINITY_DN24803_c0_g1_i2_13;TRINITY_DN4076_c0_g1_i1_4
Biological Process: alcohol metabolic process (GO:0006066);	1	TRINITY_DN25410_c0_g1_i2_4
Biological Process: alkaloid biosynthetic process (GO:0009821);	10	TRINITY_DN22292_c0_g1_i10_12;TRINITY_DN23790_c0_g1_i11_18;TRINITY_DN24044_c0_g1_i24_17;TRINITY_DN24145_c0_g1_i6_1;TRINITY_DN24182_c0_g1_i7_5;TRINITY_DN24541_c0_g1_i3_16;TRINITY_DN25484_c0_g1_i9_8;TRINITY_DN25513_c0_g1_i11_11;TRINITY_DN25852_c0_g1_i15_4;TRINITY_DN26567_c0_g1_i13_7
Biological Process: alkaloid metabolic process (GO:0009820);	45	TRINITY_DN1120_c0_g1_i1_1;TRINITY_DN11525_c0_g1_i1_4;TRINITY_DN12146_c0_g1_i1_3;TRINITY_DN122_c0_g1_i1_17;TRINITY_DN13257_c0_g1_i2_10;TRINITY_DN13358_c0_g1_i1_12;TRINITY_DN13909_c0_g1_i1_14;TRINITY_DN14281_c0_g1_i2_12;TRINITY_DN14298_c0_g1_i1_7;TRINITY_DN14936_c0_g1_i8_5;TRINITY_DN15316_c0_g1_i3_12;TRINITY_DN16094_c0_g1_i2_13;TRINITY_DN16133_c0_g1_i1_3;TRINITY_DN16152_c0_g1_i2_7;TRINITY_DN16532_c…
Biological Process: alkane biosynthetic process (GO:0043447);	14	TRINITY_DN15415_c0_g1_i4_16;TRINITY_DN16325_c0_g1_i3_10;TRINITY_DN18885_c0_g1_i2_6;TRINITY_DN19780_c0_g1_i7_3;TRINITY_DN19849_c0_g3_i1_5;TRINITY_DN19957_c0_g1_i4_8;TRINITY_DN20010_c0_g1_i10_2;TRINITY_DN22112_c0_g1_i7_6;TRINITY_DN22822_c0_g1_i2_13;TRINITY_DN24160_c1_g1_i2_7;TRINITY_DN24798_c0_g1_i10_13;TRINITY_DN25160_c1_g1_i2_4;TRINITY_DN25377_c0_g1_i2_3;TRINITY_DN6924_c0_g1_i1_12
Biological Process: allantoin biosynthetic process (GO:0019428);	7	TRINITY_DN20935_c0_g1_i1_17;TRINITY_DN23060_c2_g1_i5_1;TRINITY_DN23711_c1_g3_i2_6;TRINITY_DN24501_c2_g1_i7_7;TRINITY_DN24694_c0_g3_i1_15;TRINITY_DN24985_c1_g2_i1_8;TRINITY_DN25820_c3_g1_i1_4
Biological Process: allantoin catabolic process (GO:0000256);	6	TRINITY_DN18730_c0_g1_i2_12;TRINITY_DN18769_c0_g2_i1_1;TRINITY_DN22639_c1_g1_i1_2;TRINITY_DN23510_c0_g1_i4_7;TRINITY_DN23626_c0_g1_i4_8;TRINITY_DN25429_c0_g1_i4_3
Biological Process: allantoin transport (GO:0015720);	5	TRINITY_DN19274_c0_g1_i4_16;TRINITY_DN21750_c0_g1_i4_18;TRINITY_DN24253_c0_g1_i1_14;TRINITY_DN25168_c0_g2_i5_13;TRINITY_DN26585_c0_g2_i6_3
Biological Process: alpha-ketoglutarate transport (GO:0015742);	4	TRINITY_DN19932_c0_g1_i5_12;TRINITY_DN21572_c1_g1_i12_15;TRINITY_DN21790_c1_g4_i1_14;TRINITY_DN24109_c0_g2_i2_4
Biological Process: alternative mRNA splicing, via spliceosome (GO:0000380);	5	TRINITY_DN10474_c0_g1_i1_4;TRINITY_DN20663_c0_g1_i1_17;TRINITY_DN23781_c0_g1_i1_2;TRINITY_DN23982_c1_g3_i1_17;TRINITY_DN27321_c0_g1_i1_5
Biological Process: alternative respiration (GO:0010230);	8	TRINITY_DN11904_c0_g1_i2_10;TRINITY_DN15503_c0_g1_i4_3;TRINITY_DN16010_c0_g1_i9_12;TRINITY_DN17711_c0_g1_i1_7;TRINITY_DN19023_c0_g1_i1_3;TRINITY_DN22073_c0_g1_i10_12;TRINITY_DN23347_c0_g1_i1_10;TRINITY_DN2974_c0_g1_i1_11
Biological Process: amine catabolic process (GO:0009310);	3	TRINITY_DN19478_c0_g1_i1_5;TRINITY_DN23840_c1_g1_i11_6;TRINITY_DN24879_c1_g1_i9_8
Biological Process: amine metabolic process (GO:0009308);	10	TRINITY_DN11879_c0_g1_i1_4;TRINITY_DN19478_c0_g1_i1_5;TRINITY_DN20223_c0_g2_i1_12;TRINITY_DN20743_c1_g2_i2_9;TRINITY_DN21291_c1_g2_i1_12;TRINITY_DN22983_c0_g1_i1_3;TRINITY_DN23840_c1_g1_i11_6;TRINITY_DN24445_c1_g1_i1_14;TRINITY_DN24879_c1_g1_i9_8;TRINITY_DN7750_c0_g1_i1_5
Biological Process: amino acid catabolic process to alcohol via Ehrlich pathway (GO:0000947);	4	TRINITY_DN18887_c0_g2_i1_1;TRINITY_DN20683_c0_g1_i8_15;TRINITY_DN21120_c1_g1_i4_2;TRINITY_DN22049_c0_g1_i7_13
Biological Process: amino acid homeostasis (GO:0080144);	14	TRINITY_DN12909_c0_g1_i2_5;TRINITY_DN19640_c0_g1_i3_9;TRINITY_DN19640_c0_g2_i2_9;TRINITY_DN21559_c0_g1_i5_11;TRINITY_DN21678_c2_g2_i5_15;TRINITY_DN21810_c0_g1_i1_5;TRINITY_DN22045_c1_g1_i12_17;TRINITY_DN22175_c0_g3_i1_16;TRINITY_DN22736_c0_g1_i6_5;TRINITY_DN22882_c3_g1_i12_7;TRINITY_DN23088_c0_g1_i6_4;TRINITY_DN23394_c0_g2_i12_17;TRINITY_DN23863_c0_g1_i9_16;TRINITY_DN24650_c1_g1_i11_3
Biological Process: amino acid import (GO:0043090);	3	TRINITY_DN18760_c0_g1_i3_2;TRINITY_DN19354_c0_g1_i5_7;TRINITY_DN7226_c0_g1_i1_2
Biological Process: amino acid transmembrane transport (GO:0003333);	126	TRINITY_DN10901_c0_g2_i1_1;TRINITY_DN10981_c0_g1_i1_10;TRINITY_DN11113_c0_g1_i3_10;TRINITY_DN11140_c0_g1_i1_10;TRINITY_DN11781_c0_g1_i6_10;TRINITY_DN11885_c0_g1_i2_14;TRINITY_DN11889_c0_g1_i3_14;TRINITY_DN12766_c0_g1_i2_1;TRINITY_DN12977_c0_g1_i4_4;TRINITY_DN12984_c0_g1_i9_9;TRINITY_DN13394_c0_g1_i2_11;TRINITY_DN13795_c0_g2_i1_2;TRINITY_DN14006_c0_g1_i3_1;TRINITY_DN145_c0_g1_i1_4;TRINITY_DN14611_…
Biological Process: amino acid transport (GO:0006865);	37	TRINITY_DN10091_c0_g2_i1_4;TRINITY_DN14277_c0_g1_i1_2;TRINITY_DN14611_c0_g1_i3_18;TRINITY_DN15737_c0_g1_i3_12;TRINITY_DN16719_c0_g4_i1_1;TRINITY_DN18530_c0_g1_i2_10;TRINITY_DN19287_c0_g1_i7_3;TRINITY_DN19611_c0_g1_i2_8;TRINITY_DN19656_c0_g1_i5_3;TRINITY_DN20324_c0_g3_i1_15;TRINITY_DN20349_c0_g1_i1_11;TRINITY_DN20839_c0_g1_i1_1;TRINITY_DN21180_c1_g2_i15_18;TRINITY_DN21832_c0_g1_i1_4;TRINITY_DN2186…
Biological Process: ammonia assimilation cycle (GO:0019676);	12	TRINITY_DN19932_c0_g1_i5_12;TRINITY_DN21572_c1_g1_i12_15;TRINITY_DN21790_c1_g4_i1_14;TRINITY_DN22485_c0_g8_i1_9;TRINITY_DN23748_c3_g3_i1_1;TRINITY_DN23909_c0_g1_i14_17;TRINITY_DN24109_c0_g2_i2_4;TRINITY_DN24864_c0_g1_i10_11;TRINITY_DN25043_c1_g1_i1_4;TRINITY_DN28652_c0_g1_i1_7;TRINITY_DN29636_c0_g1_i1_16;TRINITY_DN29711_c0_g1_i1_16
Biological Process: ammonium transmembrane transport (GO:0072488);	3	TRINITY_DN14121_c0_g1_i1_8;TRINITY_DN15752_c0_g1_i2_2;TRINITY_DN20083_c0_g1_i1_1
Biological Process: ammonium transport (GO:0015696);	4	TRINITY_DN14121_c0_g1_i1_8;TRINITY_DN15752_c0_g1_i2_2;TRINITY_DN20083_c0_g1_i1_1;TRINITY_DN20216_c0_g7_i1_10
Biological Process: amylopectin biosynthetic process (GO:0010021);	3	TRINITY_DN15690_c0_g1_i2_14;TRINITY_DN19012_c0_g1_i6_5;TRINITY_DN23622_c0_g5_i1_18
Biological Process: amyloplast organization (GO:0009660);	9	TRINITY_DN18728_c0_g1_i1_3;TRINITY_DN22677_c2_g6_i1_5;TRINITY_DN23124_c1_g1_i2_6;TRINITY_DN25726_c2_g1_i11_11;TRINITY_DN25726_c2_g2_i1_11;TRINITY_DN26171_c0_g2_i4_3;TRINITY_DN26308_c0_g1_i1_7;TRINITY_DN26915_c1_g2_i19_7;TRINITY_DN26915_c1_g9_i1_7
Biological Process: anaerobic respiration (GO:0009061);	5	TRINITY_DN17250_c0_g1_i3_9;TRINITY_DN19020_c0_g1_i2_15;TRINITY_DN20658_c1_g1_i1_5;TRINITY_DN22427_c1_g1_i5_11;TRINITY_DN23925_c0_g3_i3_4
Biological Process: anaphase-promoting complex-dependent catabolic process (GO:0031145);	9	TRINITY_DN13049_c0_g1_i2_9;TRINITY_DN14523_c0_g1_i1_15;TRINITY_DN15094_c0_g1_i1_11;TRINITY_DN16512_c0_g1_i1_4;TRINITY_DN17582_c0_g2_i1_1;TRINITY_DN20622_c0_g1_i2_15;TRINITY_DN20957_c0_g1_i1_11;TRINITY_DN21941_c0_g1_i2_11;TRINITY_DN23107_c0_g1_i8_5
Biological Process: anastral spindle assembly involved in male meiosis (GO:0009971);	1	TRINITY_DN23797_c0_g1_i1_7
Biological Process: anatomical structure development (GO:0048856);	3	TRINITY_DN22106_c0_g2_i5_12;TRINITY_DN22808_c0_g3_i5_9;TRINITY_DN22949_c0_g1_i2_8
Biological Process: anatomical structure morphogenesis (GO:0009653);	5	TRINITY_DN16631_c0_g1_i1_3;TRINITY_DN20058_c0_g1_i3_7;TRINITY_DN22688_c0_g2_i1_5;TRINITY_DN24272_c0_g1_i1_8;TRINITY_DN8720_c0_g1_i1_12
Biological Process: anion homeostasis (GO:0055081);	9	TRINITY_DN13398_c0_g1_i2_17;TRINITY_DN19946_c0_g1_i1_18;TRINITY_DN20972_c0_g1_i8_10;TRINITY_DN21949_c0_g1_i6_5;TRINITY_DN23770_c0_g1_i3_6;TRINITY_DN30785_c0_g1_i1_15;TRINITY_DN6902_c0_g1_i1_5;TRINITY_DN8144_c0_g1_i1_2;TRINITY_DN9014_c0_g1_i1_10
Biological Process: anion transport (GO:0006820);	15	TRINITY_DN10517_c0_g1_i1_7;TRINITY_DN13163_c0_g1_i1_14;TRINITY_DN17686_c0_g1_i3_18;TRINITY_DN18621_c0_g1_i1_4;TRINITY_DN22025_c1_g1_i6_17;TRINITY_DN22224_c0_g7_i1_2;TRINITY_DN22836_c0_g1_i8_5;TRINITY_DN22982_c0_g2_i11_14;TRINITY_DN23086_c0_g2_i2_18;TRINITY_DN23358_c0_g2_i1_8;TRINITY_DN23720_c0_g2_i18_7;TRINITY_DN24008_c0_g1_i1_6;TRINITY_DN24605_c0_g5_i5_14;TRINITY_DN25173_c0_g1_i11_13;TRINITY_DN2…
Biological Process: anisotropic cell growth (GO:0051211);	2	TRINITY_DN17786_c0_g1_i2_15;TRINITY_DN23383_c4_g1_i1_17
Biological Process: anther dehiscence (GO:0009901);	12	TRINITY_DN11068_c0_g1_i3_10;TRINITY_DN14123_c1_g1_i1_11;TRINITY_DN14348_c0_g1_i1_1;TRINITY_DN14605_c0_g1_i2_9;TRINITY_DN15925_c0_g2_i2_2;TRINITY_DN17708_c0_g1_i1_4;TRINITY_DN20519_c0_g1_i7_13;TRINITY_DN21839_c3_g8_i1_4;TRINITY_DN22120_c0_g1_i1_15;TRINITY_DN23383_c4_g1_i1_17;TRINITY_DN25091_c0_g1_i1_9;TRINITY_DN27226_c0_g1_i1_18
Biological Process: anther development (GO:0048653);	32	TRINITY_DN10507_c0_g1_i2_12;TRINITY_DN11984_c0_g1_i1_9;TRINITY_DN12169_c0_g1_i1_9;TRINITY_DN16072_c0_g1_i1_6;TRINITY_DN16516_c0_g1_i1_6;TRINITY_DN17490_c0_g1_i4_5;TRINITY_DN18370_c0_g1_i3_9;TRINITY_DN18796_c0_g1_i2_3;TRINITY_DN18891_c0_g1_i15_3;TRINITY_DN18966_c2_g1_i2_18;TRINITY_DN19691_c2_g1_i3_13;TRINITY_DN19855_c2_g1_i3_12;TRINITY_DN20793_c1_g1_i2_4;TRINITY_DN21547_c0_g3_i1_13;TRINITY_DN21607…
Biological Process: anther wall tapetum cell differentiation (GO:0048657);	4	TRINITY_DN20247_c0_g2_i1_12;TRINITY_DN22865_c0_g6_i1_17;TRINITY_DN23590_c0_g2_i2_6;TRINITY_DN7142_c0_g1_i2_14
Biological Process: anther wall tapetum development (GO:0048658);	10	TRINITY_DN1298_c0_g1_i1_14;TRINITY_DN14040_c0_g1_i3_12;TRINITY_DN16888_c0_g1_i1_3;TRINITY_DN19640_c0_g1_i3_9;TRINITY_DN21678_c2_g2_i5_15;TRINITY_DN28565_c0_g1_i1_11;TRINITY_DN3811_c0_g1_i1_9;TRINITY_DN5536_c0_g1_i1_4;TRINITY_DN7376_c0_g1_i1_4;TRINITY_DN9315_c0_g1_i1_8
Biological Process: anther wall tapetum morphogenesis (GO:0048655);	1	TRINITY_DN30081_c0_g1_i1_14
Biological Process: anthocyanin accumulation in tissues in response to UV light (GO:0043481);	11	TRINITY_DN12525_c0_g1_i1_1;TRINITY_DN14306_c0_g1_i1_10;TRINITY_DN17846_c0_g1_i3_1;TRINITY_DN20066_c0_g1_i6_16;TRINITY_DN22387_c0_g1_i2_6;TRINITY_DN23020_c0_g1_i1_3;TRINITY_DN23421_c1_g2_i10_1;TRINITY_DN24461_c0_g4_i4_5;TRINITY_DN25044_c0_g11_i1_2;TRINITY_DN25611_c1_g1_i5_15;TRINITY_DN7105_c0_g1_i3_10
Biological Process: anthocyanin-containing compound biosynthetic process (GO:0009718);	45	TRINITY_DN12290_c0_g1_i1_9;TRINITY_DN13378_c0_g1_i1_9;TRINITY_DN13718_c0_g1_i1_14;TRINITY_DN15106_c0_g2_i1_9;TRINITY_DN15986_c0_g2_i1_7;TRINITY_DN16897_c0_g1_i1_9;TRINITY_DN17056_c0_g1_i1_7;TRINITY_DN17241_c0_g1_i1_18;TRINITY_DN17395_c0_g1_i9_18;TRINITY_DN17935_c0_g1_i24_17;TRINITY_DN18355_c0_g1_i4_9;TRINITY_DN18716_c0_g1_i5_17;TRINITY_DN18786_c0_g1_i1_10;TRINITY_DN19070_c0_g2_i9_5;TRINITY_DN1936…
Biological Process: anthocyanin-containing compound metabolic process (GO:0046283);	11	TRINITY_DN18917_c0_g1_i3_8;TRINITY_DN18985_c0_g1_i7_3;TRINITY_DN19366_c0_g1_i5_12;TRINITY_DN20031_c1_g2_i1_8;TRINITY_DN21523_c0_g1_i10_6;TRINITY_DN21988_c0_g1_i3_16;TRINITY_DN22392_c0_g1_i4_11;TRINITY_DN23542_c0_g1_i6_3;TRINITY_DN23628_c0_g1_i2_3;TRINITY_DN23666_c1_g1_i8_13;TRINITY_DN24128_c0_g3_i1_11
Biological Process: antibiotic catabolic process (GO:0017001);	2	TRINITY_DN21129_c0_g1_i4_2;TRINITY_DN23800_c0_g1_i3_1
Biological Process: antipodal cell differentiation (GO:0009557);	3	TRINITY_DN22879_c0_g1_i19_18;TRINITY_DN22968_c0_g1_i1_8;TRINITY_DN23244_c0_g1_i9_16
Biological Process: antisense RNA metabolic process (GO:0042868);	3	TRINITY_DN18416_c0_g3_i1_13;TRINITY_DN21970_c0_g1_i5_7;TRINITY_DN23009_c3_g1_i7_2
Biological Process: apical protein localization (GO:0045176);	1	TRINITY_DN23396_c0_g1_i1_7
Biological Process: apoptotic DNA fragmentation (GO:0006309);	3	TRINITY_DN11985_c0_g1_i4_4;TRINITY_DN16027_c0_g1_i5_7;TRINITY_DN8828_c0_g1_i3_9
Biological Process: apoptotic process (GO:0006915);	6	TRINITY_DN21058_c0_g1_i4_15;TRINITY_DN21857_c1_g1_i3_5;TRINITY_DN22228_c0_g1_i2_11;TRINITY_DN22509_c0_g1_i2_4;TRINITY_DN23329_c1_g4_i2_2;TRINITY_DN24032_c0_g1_i5_3
Biological Process: arabinan biosynthetic process (GO:0035884);	1	TRINITY_DN20668_c0_g1_i1_1
Biological Process: arabinan catabolic process (GO:0031222);	21	TRINITY_DN14096_c0_g1_i1_17;TRINITY_DN16977_c0_g1_i8_5;TRINITY_DN17884_c0_g1_i2_1;TRINITY_DN1797_c0_g1_i1_15;TRINITY_DN18623_c0_g1_i7_9;TRINITY_DN18776_c1_g1_i2_6;TRINITY_DN19800_c0_g1_i1_4;TRINITY_DN20004_c0_g1_i1_1;TRINITY_DN20335_c0_g1_i7_11;TRINITY_DN20875_c0_g1_i2_12;TRINITY_DN22509_c1_g1_i8_9;TRINITY_DN23696_c4_g2_i6_8;TRINITY_DN26104_c0_g1_i1_1;TRINITY_DN26881_c0_g1_i1_16;TRINITY_DN26966_c…
Biological Process: arabinogalactan protein metabolic process (GO:0010405);	17	TRINITY_DN10255_c0_g1_i4_5;TRINITY_DN13069_c0_g1_i1_13;TRINITY_DN15516_c0_g2_i6_12;TRINITY_DN15690_c0_g1_i15_16;TRINITY_DN16841_c0_g1_i2_15;TRINITY_DN16946_c0_g1_i8_1;TRINITY_DN21059_c1_g2_i1_10;TRINITY_DN21106_c0_g1_i3_11;TRINITY_DN21196_c0_g2_i2_1;TRINITY_DN21693_c1_g1_i4_6;TRINITY_DN21889_c0_g1_i7_15;TRINITY_DN22032_c0_g1_i1_7;TRINITY_DN23099_c1_g1_i5_5;TRINITY_DN23166_c0_g1_i10_3;TRINITY_DN23…
Biological Process: arabinose biosynthetic process (GO:0019567);	3	TRINITY_DN19855_c1_g1_i1_17;TRINITY_DN23287_c0_g1_i11_11;TRINITY_DN23391_c0_g2_i12_9
Biological Process: arabinose catabolic process (GO:0019568);	1	TRINITY_DN26994_c0_g1_i1_12
Biological Process: arachidonic acid secretion (GO:0050482);	7	TRINITY_DN12456_c0_g1_i2_18;TRINITY_DN16336_c0_g2_i4_6;TRINITY_DN18916_c0_g1_i2_9;TRINITY_DN20439_c0_g2_i6_1;TRINITY_DN20473_c0_g2_i4_14;TRINITY_DN21447_c0_g2_i8_5;TRINITY_DN8846_c0_g1_i2_12
Biological Process: arbuscular mycorrhizal association (GO:0036377);	5	TRINITY_DN17090_c0_g1_i3_12;TRINITY_DN21545_c0_g1_i1_15;TRINITY_DN25344_c6_g1_i1_2;TRINITY_DN27424_c0_g1_i1_8;TRINITY_DN7368_c0_g1_i1_7
Biological Process: arginine biosynthetic process (GO:0006526);	25	TRINITY_DN12571_c0_g1_i1_18;TRINITY_DN14758_c0_g2_i1_2;TRINITY_DN15098_c0_g1_i2_13;TRINITY_DN17461_c0_g1_i7_6;TRINITY_DN17523_c0_g1_i3_11;TRINITY_DN17671_c0_g1_i3_14;TRINITY_DN17869_c0_g1_i1_3;TRINITY_DN18277_c0_g1_i6_10;TRINITY_DN18277_c0_g2_i1_10;TRINITY_DN19140_c0_g1_i2_16;TRINITY_DN19558_c0_g1_i1_7;TRINITY_DN19879_c0_g1_i2_8;TRINITY_DN20166_c0_g1_i4_13;TRINITY_DN20383_c0_g1_i2_5;TRINITY_DN206…
Biological Process: arginine biosynthetic process via ornithine (GO:0042450);	3	TRINITY_DN14591_c0_g1_i1_17;TRINITY_DN23475_c0_g5_i6_1;TRINITY_DN27189_c3_g1_i10_7
Biological Process: arginine catabolic process (GO:0006527);	4	TRINITY_DN15300_c0_g1_i1_3;TRINITY_DN15386_c0_g1_i1_17;TRINITY_DN20359_c2_g1_i1_1;TRINITY_DN25927_c0_g1_i1_10
Biological Process: arginine catabolic process to glutamate (GO:0019544);	1	TRINITY_DN27034_c3_g2_i2_3
Biological Process: arginine catabolic process to proline via ornithine (GO:0010121);	1	TRINITY_DN27034_c3_g2_i2_3
Biological Process: argininosuccinate metabolic process (GO:0000053);	4	TRINITY_DN19140_c0_g1_i2_16;TRINITY_DN19879_c0_g1_i2_8;TRINITY_DN21151_c0_g3_i3_17;TRINITY_DN9599_c0_g1_i2_10
Biological Process: arginyl-tRNA aminoacylation (GO:0006420);	3	TRINITY_DN23627_c0_g1_i2_17;TRINITY_DN25230_c0_g1_i8_11;TRINITY_DN26750_c0_g2_i1_7
Biological Process: aromatic amino acid family biosynthetic process (GO:0009073);	30	TRINITY_DN14360_c0_g1_i1_8;TRINITY_DN16341_c0_g1_i1_17;TRINITY_DN16930_c0_g1_i2_18;TRINITY_DN16971_c0_g1_i5_10;TRINITY_DN17572_c0_g1_i6_3;TRINITY_DN19062_c0_g1_i2_9;TRINITY_DN20585_c0_g1_i2_2;TRINITY_DN20630_c0_g1_i5_11;TRINITY_DN20648_c0_g1_i4_2;TRINITY_DN21464_c0_g1_i11_18;TRINITY_DN21619_c0_g1_i1_9;TRINITY_DN21819_c3_g1_i2_3;TRINITY_DN22143_c0_g1_i13_10;TRINITY_DN22513_c4_g2_i7_10;TRINITY_DN22…
Biological Process: aromatic amino acid family biosynthetic process, prephenate pathway (GO:0009095);	2	TRINITY_DN25633_c1_g4_i20_15;TRINITY_DN25645_c1_g1_i3_4
Biological Process: aromatic amino acid family metabolic process (GO:0009072);	7	TRINITY_DN18926_c0_g2_i5_1;TRINITY_DN18973_c0_g1_i5_5;TRINITY_DN20670_c0_g1_i10_2;TRINITY_DN20877_c0_g2_i4_17;TRINITY_DN24149_c0_g4_i4_7;TRINITY_DN24149_c0_g5_i1_7;TRINITY_DN24488_c0_g2_i8_3
Biological Process: aromatic amino acid transport (GO:0015801);	1	TRINITY_DN22460_c0_g2_i2_5
Biological Process: aromatic compound biosynthetic process (GO:0019438);	6	TRINITY_DN23416_c0_g1_i5_7;TRINITY_DN23776_c3_g3_i3_1;TRINITY_DN23974_c0_g1_i5_5;TRINITY_DN24293_c0_g1_i1_16;TRINITY_DN25422_c0_g1_i3_4;TRINITY_DN25550_c0_g1_i10_11
Biological Process: arsenate ion transmembrane transport (GO:1901684);	1	TRINITY_DN19099_c0_g1_i3_10
Biological Process: arsenite transport (GO:0015700);	3	TRINITY_DN15313_c0_g1_i1_11;TRINITY_DN20574_c1_g2_i1_12;TRINITY_DN21752_c0_g1_i3_15
Biological Process: ascorbate glutathione cycle (GO:0033355);	2	TRINITY_DN19863_c0_g1_i6_11;TRINITY_DN20184_c0_g1_i3_2
Biological Process: ascospore formation (GO:0030437);	8	TRINITY_DN18701_c0_g1_i1_16;TRINITY_DN21289_c2_g2_i1_15;TRINITY_DN22571_c0_g1_i2_6;TRINITY_DN22762_c1_g4_i3_14;TRINITY_DN23733_c0_g2_i2_6;TRINITY_DN24281_c0_g1_i2_4;TRINITY_DN24908_c1_g2_i3_3;TRINITY_DN25664_c1_g1_i6_7
Biological Process: ascospore wall assembly (GO:0030476);	2	TRINITY_DN2596_c0_g1_i1_7;TRINITY_DN6977_c0_g1_i1_7
Biological Process: ascospore-type prospore assembly (GO:0031321);	1	TRINITY_DN23354_c0_g1_i5_16
Biological Process: ascospore-type prospore membrane assembly (GO:0032120);	4	TRINITY_DN23416_c0_g1_i1_1;TRINITY_DN23514_c0_g1_i1_6;TRINITY_DN25418_c0_g1_i1_4;TRINITY_DN26269_c0_g1_i6_7
Biological Process: ascospore-type prospore-specific spindle pole body remodeling (GO:0031322);	5	TRINITY_DN16509_c0_g1_i9_9;TRINITY_DN18701_c0_g1_i1_16;TRINITY_DN20856_c0_g1_i3_1;TRINITY_DN22762_c1_g4_i3_14;TRINITY_DN26051_c0_g1_i9_7
Biological Process: asparagine biosynthetic process (GO:0006529);	7	TRINITY_DN22316_c0_g2_i5_5;TRINITY_DN22570_c0_g1_i3_9;TRINITY_DN22963_c1_g2_i1_11;TRINITY_DN23517_c1_g1_i20_6;TRINITY_DN23811_c0_g1_i6_15;TRINITY_DN24718_c0_g1_i17_7;TRINITY_DN28663_c0_g1_i1_16
Biological Process: asparagine catabolic process via L-aspartate (GO:0033345);	1	TRINITY_DN13293_c0_g1_i1_6
Biological Process: asparagine metabolic process (GO:0006528);	1	TRINITY_DN31327_c0_g1_i1_15
Biological Process: asparaginyl-tRNA aminoacylation (GO:0006421);	11	TRINITY_DN13675_c0_g1_i4_1;TRINITY_DN14296_c0_g1_i1_17;TRINITY_DN14929_c0_g1_i1_12;TRINITY_DN18021_c0_g2_i2_12;TRINITY_DN18575_c0_g2_i1_14;TRINITY_DN19837_c0_g2_i1_16;TRINITY_DN19883_c0_g1_i11_8;TRINITY_DN20611_c0_g2_i1_10;TRINITY_DN21015_c1_g1_i5_15;TRINITY_DN21148_c0_g1_i1_5;TRINITY_DN24741_c0_g1_i7_4
Biological Process: aspartate metabolic process (GO:0006531);	9	TRINITY_DN19094_c0_g1_i2_1;TRINITY_DN20654_c0_g1_i1_4;TRINITY_DN22517_c1_g1_i3_18;TRINITY_DN22530_c1_g1_i3_10;TRINITY_DN22994_c0_g1_i8_9;TRINITY_DN24098_c1_g1_i3_1;TRINITY_DN24111_c1_g3_i1_5;TRINITY_DN24270_c3_g5_i3_16;TRINITY_DN26556_c0_g1_i1_7
Biological Process: aspartate transmembrane transport (GO:0015810);	6	TRINITY_DN11885_c0_g1_i2_14;TRINITY_DN14006_c0_g1_i3_1;TRINITY_DN16098_c0_g1_i2_10;TRINITY_DN18830_c0_g1_i12_17;TRINITY_DN19962_c0_g2_i1_5;TRINITY_DN25661_c0_g1_i1_16
Biological Process: aspartyl-tRNA aminoacylation (GO:0006422);	1	TRINITY_DN12586_c0_g1_i2_6
Biological Process: assembly of large subunit precursor of preribosome (GO:1902626);	18	TRINITY_DN14817_c0_g1_i1_3;TRINITY_DN15676_c0_g1_i5_12;TRINITY_DN15797_c0_g1_i3_12;TRINITY_DN16002_c0_g2_i1_11;TRINITY_DN1639_c0_g1_i1_15;TRINITY_DN16931_c0_g1_i3_16;TRINITY_DN17204_c0_g1_i3_9;TRINITY_DN17910_c0_g1_i2_18;TRINITY_DN18752_c0_g1_i2_9;TRINITY_DN18880_c0_g1_i2_11;TRINITY_DN19066_c0_g1_i6_11;TRINITY_DN19519_c0_g1_i1_13;TRINITY_DN19809_c0_g1_i9_6;TRINITY_DN20394_c0_g1_i3_8;TRINITY_DN219…
Biological Process: asymmetric cell division (GO:0008356);	19	TRINITY_DN10637_c0_g1_i1_18;TRINITY_DN10956_c0_g1_i2_13;TRINITY_DN11495_c0_g1_i2_10;TRINITY_DN13850_c0_g1_i1_11;TRINITY_DN14535_c0_g1_i4_9;TRINITY_DN14555_c0_g2_i1_8;TRINITY_DN14846_c1_g1_i1_15;TRINITY_DN15528_c0_g1_i2_13;TRINITY_DN16160_c0_g1_i2_7;TRINITY_DN1621_c0_g1_i1_9;TRINITY_DN17596_c0_g1_i2_12;TRINITY_DN19296_c0_g1_i1_1;TRINITY_DN21933_c0_g6_i7_11;TRINITY_DN23014_c4_g1_i3_17;TRINITY_DN233…
Biological Process: atrichoblast differentiation (GO:0010055);	5	TRINITY_DN14602_c0_g1_i1_16;TRINITY_DN22183_c2_g7_i1_14;TRINITY_DN23491_c0_g2_i2_9;TRINITY_DN23491_c0_g5_i1_9;TRINITY_DN23965_c2_g1_i1_15
Biological Process: attachment of GPI anchor to protein (GO:0016255);	15	TRINITY_DN17075_c0_g1_i2_3;TRINITY_DN17220_c0_g1_i4_18;TRINITY_DN20174_c0_g1_i3_5;TRINITY_DN20383_c0_g1_i3_3;TRINITY_DN20850_c0_g1_i5_18;TRINITY_DN21068_c1_g3_i8_6;TRINITY_DN21405_c2_g1_i10_2;TRINITY_DN21483_c0_g1_i7_16;TRINITY_DN22616_c1_g1_i1_10;TRINITY_DN22634_c0_g2_i7_10;TRINITY_DN23460_c1_g2_i2_15;TRINITY_DN24751_c0_g1_i1_5;TRINITY_DN2601_c0_g1_i1_2;TRINITY_DN26040_c0_g1_i19_4;TRINITY_DN2720…
Biological Process: attachment of mitotic spindle microtubules to kinetochore (GO:0051315);	9	TRINITY_DN12605_c0_g1_i1_12;TRINITY_DN16975_c0_g2_i1_3;TRINITY_DN17257_c0_g1_i3_6;TRINITY_DN17275_c0_g1_i1_4;TRINITY_DN18067_c0_g1_i2_11;TRINITY_DN18236_c0_g1_i2_17;TRINITY_DN19071_c0_g1_i2_17;TRINITY_DN21246_c0_g1_i1_11;TRINITY_DN21669_c2_g1_i1_16
Biological Process: attachment of spindle microtubules to kinetochore involved in homologous chromosome segregation (GO:0051455);	4	TRINITY_DN12605_c0_g1_i1_12;TRINITY_DN17257_c0_g1_i3_6;TRINITY_DN21313_c0_g1_i17_11;TRINITY_DN5181_c0_g1_i1_14
Biological Process: attachment of spindle microtubules to kinetochore involved in meiotic sister chromatid segregation (GO:0051456);	4	TRINITY_DN19538_c0_g1_i2_18;TRINITY_DN20725_c0_g1_i1_12;TRINITY_DN21117_c0_g1_i4_17;TRINITY_DN23424_c0_g1_i9_13
Biological Process: autolysis (GO:0001896);	1	TRINITY_DN19474_c0_g1_i5_1
Biological Process: autophagosome assembly (GO:0000045);	49	TRINITY_DN11777_c0_g1_i3_14;TRINITY_DN11804_c0_g2_i1_6;TRINITY_DN12022_c0_g1_i1_7;TRINITY_DN12770_c0_g1_i1_16;TRINITY_DN14520_c0_g1_i1_15;TRINITY_DN15363_c0_g1_i6_8;TRINITY_DN15553_c0_g1_i4_14;TRINITY_DN15770_c0_g1_i9_17;TRINITY_DN16761_c0_g2_i2_5;TRINITY_DN18025_c0_g1_i2_12;TRINITY_DN18283_c0_g1_i1_16;TRINITY_DN18968_c3_g1_i3_10;TRINITY_DN19119_c0_g1_i2_5;TRINITY_DN19286_c0_g1_i3_7;TRINITY_DN193…
Biological Process: autophagosome maturation (GO:0097352);	10	TRINITY_DN15679_c0_g1_i2_11;TRINITY_DN16254_c0_g1_i2_16;TRINITY_DN16652_c0_g1_i1_3;TRINITY_DN19893_c0_g1_i12_10;TRINITY_DN20277_c0_g1_i1_10;TRINITY_DN22621_c0_g2_i5_5;TRINITY_DN23276_c0_g3_i9_6;TRINITY_DN24035_c2_g3_i2_1;TRINITY_DN26691_c1_g1_i1_7;TRINITY_DN27322_c0_g3_i11_3
Biological Process: autophagosome organization (GO:1905037);	3	TRINITY_DN22807_c1_g2_i1_9;TRINITY_DN25902_c0_g1_i1_3;TRINITY_DN25902_c0_g2_i2_3
Biological Process: autophagy (GO:0006914);	55	TRINITY_DN10824_c0_g1_i2_1;TRINITY_DN11804_c0_g2_i1_6;TRINITY_DN12022_c0_g1_i1_7;TRINITY_DN13669_c0_g1_i1_9;TRINITY_DN15553_c0_g1_i4_14;TRINITY_DN16998_c0_g1_i4_13;TRINITY_DN17346_c0_g1_i2_14;TRINITY_DN17883_c0_g1_i3_10;TRINITY_DN17927_c0_g1_i6_14;TRINITY_DN18150_c0_g1_i7_3;TRINITY_DN18283_c0_g1_i1_16;TRINITY_DN18495_c0_g1_i19_2;TRINITY_DN18988_c0_g1_i2_2;TRINITY_DN19119_c0_g1_i2_5;TRINITY_DN1927…
Biological Process: autophagy of mitochondrion (GO:0000422);	25	TRINITY_DN11804_c0_g2_i1_6;TRINITY_DN12022_c0_g1_i1_7;TRINITY_DN15363_c0_g1_i6_8;TRINITY_DN15553_c0_g1_i4_14;TRINITY_DN15770_c0_g1_i9_17;TRINITY_DN18283_c0_g1_i1_16;TRINITY_DN18988_c0_g1_i2_2;TRINITY_DN19119_c0_g1_i2_5;TRINITY_DN19286_c0_g1_i3_7;TRINITY_DN19779_c0_g1_i1_13;TRINITY_DN20467_c0_g2_i1_13;TRINITY_DN20470_c1_g1_i3_10;TRINITY_DN20719_c0_g1_i2_4;TRINITY_DN20904_c0_g1_i4_9;TRINITY_DN21058…
Biological Process: autophagy of peroxisome (GO:0030242);	9	TRINITY_DN19069_c0_g2_i1_9;TRINITY_DN19286_c0_g1_i3_7;TRINITY_DN19392_c0_g1_i2_1;TRINITY_DN19858_c0_g1_i2_4;TRINITY_DN20719_c0_g1_i2_4;TRINITY_DN21400_c0_g1_i2_15;TRINITY_DN21830_c0_g1_i3_16;TRINITY_DN23862_c0_g2_i1_6;TRINITY_DN25577_c0_g1_i2_3
Biological Process: auxin biosynthetic process (GO:0009851);	24	TRINITY_DN11978_c0_g1_i2_17;TRINITY_DN11984_c0_g1_i1_9;TRINITY_DN12169_c0_g1_i1_9;TRINITY_DN13765_c0_g1_i7_6;TRINITY_DN1446_c0_g1_i1_1;TRINITY_DN14974_c0_g1_i1_16;TRINITY_DN16772_c0_g1_i2_14;TRINITY_DN17112_c0_g1_i2_13;TRINITY_DN17497_c0_g1_i1_11;TRINITY_DN17523_c0_g1_i2_3;TRINITY_DN18062_c0_g1_i7_17;TRINITY_DN18393_c0_g1_i4_8;TRINITY_DN18973_c0_g1_i5_5;TRINITY_DN19106_c0_g1_i1_7;TRINITY_DN19338_…
Biological Process: auxin catabolic process (GO:0009852);	3	TRINITY_DN12566_c0_g1_i1_11;TRINITY_DN13788_c0_g1_i3_16;TRINITY_DN17538_c0_g1_i1_8
Biological Process: auxin conjugate metabolic process (GO:0010249);	1	TRINITY_DN15072_c0_g1_i1_6
Biological Process: auxin efflux (GO:0010315);	25	TRINITY_DN13765_c0_g1_i7_6;TRINITY_DN14821_c0_g1_i2_8;TRINITY_DN14974_c0_g1_i1_16;TRINITY_DN15735_c0_g1_i1_2;TRINITY_DN17027_c0_g1_i4_16;TRINITY_DN17472_c0_g1_i2_14;TRINITY_DN17769_c0_g1_i4_17;TRINITY_DN17821_c0_g1_i2_5;TRINITY_DN18168_c0_g1_i1_7;TRINITY_DN18490_c0_g1_i1_10;TRINITY_DN20066_c0_g1_i6_16;TRINITY_DN20075_c0_g1_i4_7;TRINITY_DN20093_c0_g1_i3_18;TRINITY_DN21334_c1_g1_i1_4;TRINITY_DN2141…
Biological Process: auxin homeostasis (GO:0010252);	63	TRINITY_DN10354_c0_g1_i1_9;TRINITY_DN12566_c0_g1_i1_11;TRINITY_DN12813_c0_g1_i1_1;TRINITY_DN13083_c0_g1_i2_9;TRINITY_DN13594_c0_g1_i1_9;TRINITY_DN13788_c0_g1_i3_16;TRINITY_DN14821_c0_g1_i2_8;TRINITY_DN1534_c0_g1_i1_1;TRINITY_DN15404_c0_g1_i2_3;TRINITY_DN15735_c0_g1_i1_2;TRINITY_DN17472_c0_g1_i2_14;TRINITY_DN17538_c0_g1_i1_16;TRINITY_DN17762_c0_g1_i1_2;TRINITY_DN17769_c0_g1_i4_17;TRINITY_DN17821_c…
Biological Process: auxin mediated signaling pathway involved in phyllotactic patterning (GO:0060774);	2	TRINITY_DN13465_c0_g1_i1_1;TRINITY_DN15784_c0_g1_i4_3
Biological Process: auxin metabolic process (GO:0009850);	22	TRINITY_DN11568_c0_g1_i3_15;TRINITY_DN12083_c0_g1_i2_12;TRINITY_DN12554_c0_g1_i2_1;TRINITY_DN13977_c0_g1_i1_16;TRINITY_DN15294_c0_g1_i5_12;TRINITY_DN16452_c0_g1_i3_14;TRINITY_DN18150_c0_g1_i3_17;TRINITY_DN18608_c0_g1_i4_15;TRINITY_DN18751_c0_g1_i4_5;TRINITY_DN18852_c0_g1_i15_17;TRINITY_DN19409_c0_g1_i9_6;TRINITY_DN20041_c0_g1_i5_12;TRINITY_DN20372_c0_g1_i1_11;TRINITY_DN20482_c0_g2_i17_9;TRINITY_D…
Biological Process: auxin polar transport (GO:0009926);	68	TRINITY_DN11638_c0_g1_i1_7;TRINITY_DN12081_c0_g1_i1_8;TRINITY_DN12525_c0_g1_i1_1;TRINITY_DN12639_c0_g1_i1_1;TRINITY_DN13211_c0_g1_i1_3;TRINITY_DN13271_c0_g1_i3_15;TRINITY_DN13555_c0_g1_i1_10;TRINITY_DN14505_c0_g2_i1_11;TRINITY_DN14821_c0_g1_i2_8;TRINITY_DN15735_c0_g1_i1_2;TRINITY_DN15926_c0_g1_i3_10;TRINITY_DN162_c0_g1_i1_12;TRINITY_DN17254_c0_g2_i1_14;TRINITY_DN17472_c0_g1_i2_14;TRINITY_DN17769_…
Biological Process: auxin transport (GO:0060918);	15	TRINITY_DN12281_c0_g1_i1_14;TRINITY_DN12525_c0_g1_i1_1;TRINITY_DN17846_c0_g1_i3_1;TRINITY_DN18835_c0_g1_i2_14;TRINITY_DN18917_c0_g1_i3_8;TRINITY_DN19745_c0_g2_i1_18;TRINITY_DN20556_c0_g12_i1_5;TRINITY_DN20917_c0_g1_i9_6;TRINITY_DN21398_c0_g3_i2_8;TRINITY_DN21407_c0_g1_i1_11;TRINITY_DN22216_c2_g2_i1_1;TRINITY_DN22418_c0_g2_i1_18;TRINITY_DN23288_c0_g1_i3_7;TRINITY_DN26510_c0_g1_i1_17;TRINITY_DN7105…
Biological Process: auxin-activated signaling pathway (GO:0009734);	352	TRINITY_DN10014_c0_g1_i1_16;TRINITY_DN10091_c0_g2_i1_4;TRINITY_DN10478_c0_g1_i1_3;TRINITY_DN10620_c0_g1_i1_2;TRINITY_DN11003_c0_g1_i1_12;TRINITY_DN11437_c0_g1_i1_18;TRINITY_DN11452_c0_g1_i1_9;TRINITY_DN11638_c0_g1_i1_7;TRINITY_DN11746_c0_g1_i1_17;TRINITY_DN11870_c0_g1_i1_6;TRINITY_DN11984_c0_g1_i1_9;TRINITY_DN12042_c0_g1_i1_9;TRINITY_DN12081_c0_g1_i1_8;TRINITY_DN12090_c0_g2_i1_5;TRINITY_DN12169_c…
Biological Process: axillary shoot meristem initiation (GO:0090506);	1	TRINITY_DN17223_c0_g1_i3_17
Biological Process: axoneme assembly (GO:0035082);	1	TRINITY_DN26405_c1_g3_i1_3
Biological Process: barbed-end actin filament capping (GO:0051016);	16	TRINITY_DN10584_c0_g1_i1_5;TRINITY_DN12740_c0_g1_i1_9;TRINITY_DN16528_c0_g1_i14_18;TRINITY_DN16801_c0_g1_i4_9;TRINITY_DN18618_c1_g1_i16_1;TRINITY_DN18618_c1_g2_i1_1;TRINITY_DN19052_c0_g1_i7_4;TRINITY_DN19547_c0_g1_i4_15;TRINITY_DN19594_c1_g1_i5_13;TRINITY_DN20588_c2_g1_i1_6;TRINITY_DN20956_c0_g1_i3_4;TRINITY_DN21897_c0_g1_i4_15;TRINITY_DN24873_c0_g1_i5_8;TRINITY_DN29405_c0_g1_i1_3;TRINITY_DN30963…
Biological Process: base conversion or substitution editing (GO:0016553);	3	TRINITY_DN28908_c0_g1_i1_13;TRINITY_DN29046_c0_g1_i1_16;TRINITY_DN5017_c0_g1_i1_3
Biological Process: base-excision repair (GO:0006284);	45	TRINITY_DN10471_c0_g1_i1_10;TRINITY_DN11940_c0_g1_i1_4;TRINITY_DN13362_c0_g2_i1_16;TRINITY_DN14086_c0_g1_i1_1;TRINITY_DN14183_c0_g1_i1_13;TRINITY_DN14504_c0_g1_i2_15;TRINITY_DN14858_c0_g1_i1_16;TRINITY_DN15039_c0_g1_i2_13;TRINITY_DN15840_c0_g2_i1_12;TRINITY_DN16605_c0_g1_i4_11;TRINITY_DN17795_c0_g1_i1_13;TRINITY_DN19483_c0_g1_i1_4;TRINITY_DN19612_c0_g1_i2_11;TRINITY_DN20017_c0_g1_i7_13;TRINITY_DN…
Biological Process: base-excision repair, AP site formation (GO:0006285);	6	TRINITY_DN11940_c0_g1_i1_4;TRINITY_DN13362_c0_g2_i1_16;TRINITY_DN13498_c1_g1_i4_12;TRINITY_DN17795_c0_g1_i1_13;TRINITY_DN19612_c0_g1_i2_11;TRINITY_DN23666_c0_g1_i3_6
Biological Process: base-excision repair, AP site formation via deaminated base removal (GO:0097510);	1	TRINITY_DN14957_c0_g1_i1_11
Biological Process: base-excision repair, gap-filling (GO:0006287);	2	TRINITY_DN21808_c0_g2_i1_8;TRINITY_DN24636_c0_g1_i5_11
Biological Process: basic amino acid transmembrane export from vacuole (GO:0034488);	7	TRINITY_DN18585_c0_g1_i3_9;TRINITY_DN18877_c1_g1_i2_1;TRINITY_DN19646_c0_g1_i13_13;TRINITY_DN22476_c0_g1_i1_8;TRINITY_DN22578_c0_g1_i5_1;TRINITY_DN23357_c0_g1_i1_4;TRINITY_DN23521_c0_g1_i4_7
Biological Process: basic amino acid transport (GO:0015802);	3	TRINITY_DN21513_c1_g1_i4_8;TRINITY_DN23349_c0_g1_i3_4;TRINITY_DN23794_c0_g1_i11_2
Biological Process: basipetal auxin transport (GO:0010540);	35	TRINITY_DN12525_c0_g1_i1_1;TRINITY_DN14873_c0_g1_i5_1;TRINITY_DN16290_c1_g1_i3_18;TRINITY_DN16946_c0_g6_i1_5;TRINITY_DN17724_c0_g3_i1_8;TRINITY_DN17821_c0_g1_i2_5;TRINITY_DN17846_c0_g1_i3_1;TRINITY_DN18168_c0_g1_i1_7;TRINITY_DN18237_c0_g1_i1_1;TRINITY_DN19269_c0_g1_i1_3;TRINITY_DN20494_c0_g1_i4_13;TRINITY_DN20711_c0_g4_i1_8;TRINITY_DN20920_c0_g2_i3_15;TRINITY_DN21674_c0_g1_i1_10;TRINITY_DN2188_c0…
Biological Process: benzoate metabolic process (GO:0018874);	3	TRINITY_DN22572_c1_g1_i1_9;TRINITY_DN24632_c2_g1_i1_14;TRINITY_DN8831_c0_g1_i1_12
Biological Process: beta-alanine biosynthetic process (GO:0019483);	7	TRINITY_DN16955_c0_g1_i1_4;TRINITY_DN18845_c0_g2_i6_12;TRINITY_DN20622_c0_g1_i3_18;TRINITY_DN21901_c0_g2_i2_13;TRINITY_DN21909_c0_g1_i11_7;TRINITY_DN22219_c0_g1_i12_3;TRINITY_DN23309_c0_g1_i1_2
Biological Process: beta-alanine biosynthetic process via 3-ureidopropionate (GO:0033396);	3	TRINITY_DN16581_c0_g1_i3_9;TRINITY_DN16979_c0_g1_i2_17;TRINITY_DN19161_c0_g1_i3_16
Biological Process: beta-alanine metabolic process (GO:0019482);	3	TRINITY_DN16581_c0_g1_i3_9;TRINITY_DN16979_c0_g1_i2_17;TRINITY_DN19161_c0_g1_i3_16
Biological Process: biosynthetic process (GO:0009058);	48	TRINITY_DN10451_c0_g1_i1_13;TRINITY_DN122_c0_g1_i1_17;TRINITY_DN12801_c0_g1_i1_10;TRINITY_DN13909_c0_g1_i1_14;TRINITY_DN14281_c0_g1_i2_12;TRINITY_DN16152_c0_g1_i2_7;TRINITY_DN1664_c0_g1_i1_3;TRINITY_DN18348_c1_g1_i1_4;TRINITY_DN18616_c0_g1_i1_12;TRINITY_DN18664_c0_g1_i3_6;TRINITY_DN19094_c0_g1_i2_1;TRINITY_DN19980_c0_g1_i1_17;TRINITY_DN20644_c0_g1_i3_8;TRINITY_DN20654_c0_g1_i1_4;TRINITY_DN20777_c…
Biological Process: biotin biosynthetic process (GO:0009102);	19	TRINITY_DN15816_c0_g1_i11_18;TRINITY_DN16083_c0_g1_i2_13;TRINITY_DN16083_c0_g2_i2_13;TRINITY_DN18263_c0_g1_i1_17;TRINITY_DN18263_c0_g2_i1_17;TRINITY_DN19462_c1_g1_i2_1;TRINITY_DN19821_c0_g1_i2_9;TRINITY_DN20478_c1_g1_i2_17;TRINITY_DN21006_c0_g3_i3_16;TRINITY_DN21738_c0_g1_i1_2;TRINITY_DN21738_c0_g2_i2_2;TRINITY_DN22384_c0_g2_i1_8;TRINITY_DN22501_c1_g1_i8_16;TRINITY_DN22681_c2_g1_i4_7;TRINITY_DN22…
Biological Process: biotin carboxyl carrier protein biosynthetic process (GO:0042966);	2	TRINITY_DN23915_c0_g1_i3_3;TRINITY_DN25582_c0_g2_i2_7
Biological Process: blue light signaling pathway (GO:0009785);	27	TRINITY_DN13099_c0_g1_i3_17;TRINITY_DN13635_c0_g1_i2_4;TRINITY_DN16441_c0_g1_i11_9;TRINITY_DN16567_c0_g1_i1_3;TRINITY_DN17307_c0_g1_i2_15;TRINITY_DN17420_c0_g1_i3_7;TRINITY_DN17468_c0_g1_i1_10;TRINITY_DN17731_c0_g1_i4_10;TRINITY_DN17971_c0_g1_i3_12;TRINITY_DN18080_c2_g1_i7_6;TRINITY_DN18871_c0_g1_i6_11;TRINITY_DN18917_c0_g1_i3_8;TRINITY_DN19300_c0_g1_i1_15;TRINITY_DN19505_c0_g1_i1_1;TRINITY_DN196…
Biological Process: borate transmembrane transport (GO:0035445);	1	TRINITY_DN26357_c0_g1_i1_13
Biological Process: borate transport (GO:0046713);	11	TRINITY_DN11719_c0_g1_i1_18;TRINITY_DN12041_c0_g1_i4_16;TRINITY_DN13598_c0_g1_i1_9;TRINITY_DN14042_c0_g1_i3_10;TRINITY_DN15437_c0_g1_i6_18;TRINITY_DN17118_c0_g1_i5_12;TRINITY_DN18756_c0_g1_i4_8;TRINITY_DN20132_c0_g1_i1_3;TRINITY_DN21611_c0_g1_i3_13;TRINITY_DN22518_c0_g1_i2_2;TRINITY_DN25594_c2_g2_i1_2
Biological Process: box C/D snoRNP assembly (GO:0000492);	7	TRINITY_DN20531_c0_g1_i2_12;TRINITY_DN21863_c1_g1_i1_10;TRINITY_DN22864_c0_g1_i1_13;TRINITY_DN24354_c0_g1_i2_1;TRINITY_DN25202_c0_g2_i1_3;TRINITY_DN25403_c0_g1_i1_8;TRINITY_DN25753_c0_g1_i13_15
Biological Process: box H/ACA snoRNA 3'-end processing (GO:0000495);	2	TRINITY_DN21091_c0_g1_i1_13;TRINITY_DN23736_c2_g1_i2_11
Biological Process: box H/ACA snoRNP assembly (GO:0000493);	2	TRINITY_DN12092_c0_g1_i2_5;TRINITY_DN14360_c0_g1_i2_7
Biological Process: bract development (GO:0010432);	1	TRINITY_DN26468_c0_g1_i1_4
Biological Process: bract formation (GO:0010434);	1	TRINITY_DN27481_c0_g1_i1_18
Biological Process: branched-chain amino acid biosynthetic process (GO:0009082);	6	TRINITY_DN15029_c0_g1_i2_5;TRINITY_DN16312_c0_g2_i1_16;TRINITY_DN18030_c0_g1_i2_10;TRINITY_DN24929_c0_g1_i1_16;TRINITY_DN24962_c1_g1_i25_8;TRINITY_DN7160_c0_g1_i1_7
Biological Process: branched-chain amino acid catabolic process (GO:0009083);	18	TRINITY_DN13757_c0_g1_i5_9;TRINITY_DN14955_c0_g1_i9_12;TRINITY_DN15791_c0_g2_i6_11;TRINITY_DN15846_c0_g1_i4_8;TRINITY_DN18962_c0_g1_i3_2;TRINITY_DN19698_c0_g1_i12_9;TRINITY_DN19859_c0_g1_i1_15;TRINITY_DN20952_c0_g1_i3_6;TRINITY_DN21355_c0_g1_i2_14;TRINITY_DN21532_c0_g1_i11_18;TRINITY_DN21771_c0_g1_i8_17;TRINITY_DN22331_c0_g1_i6_2;TRINITY_DN22802_c1_g1_i5_18;TRINITY_DN22824_c0_g1_i3_15;TRINITY_DN2…
Biological Process: brassinosteroid biosynthetic process (GO:0016132);	37	TRINITY_DN13736_c0_g1_i2_16;TRINITY_DN14381_c0_g1_i1_17;TRINITY_DN14600_c0_g1_i1_7;TRINITY_DN16974_c0_g1_i1_4;TRINITY_DN17573_c0_g2_i1_8;TRINITY_DN17830_c0_g2_i1_4;TRINITY_DN18700_c0_g1_i2_18;TRINITY_DN19104_c0_g2_i6_13;TRINITY_DN19510_c0_g1_i4_12;TRINITY_DN20247_c0_g2_i1_12;TRINITY_DN20739_c0_g1_i1_7;TRINITY_DN20839_c2_g1_i12_16;TRINITY_DN20870_c0_g1_i2_15;TRINITY_DN21054_c0_g1_i2_17;TRINITY_DN2…
Biological Process: brassinosteroid homeostasis (GO:0010268);	31	TRINITY_DN13736_c0_g1_i2_16;TRINITY_DN14381_c0_g1_i1_17;TRINITY_DN14600_c0_g1_i1_7;TRINITY_DN16974_c0_g1_i1_4;TRINITY_DN17573_c0_g2_i1_8;TRINITY_DN18196_c0_g1_i2_5;TRINITY_DN18613_c0_g1_i3_11;TRINITY_DN18700_c0_g1_i2_18;TRINITY_DN19104_c0_g2_i6_13;TRINITY_DN19510_c0_g1_i4_12;TRINITY_DN20247_c0_g2_i1_12;TRINITY_DN20739_c0_g1_i1_7;TRINITY_DN20870_c0_g1_i2_15;TRINITY_DN21054_c0_g1_i2_17;TRINITY_DN21…
Biological Process: brassinosteroid mediated signaling pathway (GO:0009742);	110	TRINITY_DN11705_c0_g1_i1_11;TRINITY_DN11749_c0_g1_i2_12;TRINITY_DN11870_c0_g1_i1_6;TRINITY_DN12014_c0_g1_i1_6;TRINITY_DN12133_c0_g1_i2_18;TRINITY_DN13099_c0_g1_i3_17;TRINITY_DN14053_c0_g1_i1_2;TRINITY_DN14315_c0_g1_i1_8;TRINITY_DN14372_c0_g1_i2_13;TRINITY_DN14534_c0_g2_i4_12;TRINITY_DN14972_c0_g1_i1_4;TRINITY_DN15147_c0_g1_i2_8;TRINITY_DN15596_c0_g2_i1_12;TRINITY_DN15935_c0_g1_i1_4;TRINITY_DN1593…
Biological Process: brassinosteroid metabolic process (GO:0016131);	8	TRINITY_DN18196_c0_g1_i2_5;TRINITY_DN18613_c0_g1_i3_11;TRINITY_DN21982_c0_g1_i1_13;TRINITY_DN24025_c1_g8_i1_4;TRINITY_DN3456_c0_g1_i1_6;TRINITY_DN3456_c0_g2_i1_6;TRINITY_DN5839_c0_g1_i1_4;TRINITY_DN9575_c0_g1_i1_9
Biological Process: budding cell apical bud growth (GO:0007118);	6	TRINITY_DN15578_c0_g1_i3_11;TRINITY_DN20247_c0_g1_i1_13;TRINITY_DN21366_c0_g2_i9_17;TRINITY_DN21366_c5_g1_i6_18;TRINITY_DN24504_c0_g1_i3_2;TRINITY_DN29904_c0_g1_i1_3
Biological Process: budding cell isotropic bud growth (GO:0007119);	1	TRINITY_DN29904_c0_g1_i1_3
Biological Process: bundle sheath cell fate specification (GO:0090610);	1	TRINITY_DN21900_c1_g1_i1_12
Biological Process: butyrate metabolic process (GO:0019605);	5	TRINITY_DN10041_c0_g1_i1_18;TRINITY_DN19712_c0_g1_i3_7;TRINITY_DN20381_c0_g1_i2_2;TRINITY_DN23990_c0_g3_i1_13;TRINITY_DN24420_c0_g1_i1_15
Biological Process: cadmium ion homeostasis (GO:0055073);	2	TRINITY_DN26588_c1_g1_i1_3;TRINITY_DN9101_c0_g1_i1_4
Biological Process: cadmium ion transmembrane transport (GO:0070574);	2	TRINITY_DN18774_c0_g1_i2_5;TRINITY_DN19335_c0_g1_i2_4
Biological Process: cadmium ion transport (GO:0015691);	3	TRINITY_DN20596_c0_g1_i2_6;TRINITY_DN21513_c0_g1_i1_7;TRINITY_DN22805_c0_g1_i6_8
Biological Process: calcium ion homeostasis (GO:0055074);	4	TRINITY_DN18807_c0_g1_i4_9;TRINITY_DN20581_c3_g1_i4_12;TRINITY_DN21957_c0_g1_i11_16;TRINITY_DN25432_c1_g2_i15_2
Biological Process: calcium ion import (GO:0070509);	6	TRINITY_DN18027_c0_g1_i3_16;TRINITY_DN21986_c0_g1_i2_12;TRINITY_DN23005_c0_g1_i2_9;TRINITY_DN23228_c0_g1_i8_5;TRINITY_DN25156_c0_g1_i2_8;TRINITY_DN26129_c1_g1_i2_3
Biological Process: calcium ion transmembrane transport (GO:0070588);	27	TRINITY_DN13344_c0_g1_i1_8;TRINITY_DN17571_c0_g1_i2_15;TRINITY_DN18215_c1_g1_i2_12;TRINITY_DN18667_c0_g2_i1_2;TRINITY_DN18807_c0_g1_i4_9;TRINITY_DN19144_c0_g1_i9_12;TRINITY_DN19392_c0_g1_i8_6;TRINITY_DN20538_c2_g4_i4_12;TRINITY_DN20581_c3_g1_i4_12;TRINITY_DN21286_c1_g1_i8_5;TRINITY_DN21356_c0_g1_i9_11;TRINITY_DN21803_c0_g1_i4_8;TRINITY_DN21957_c0_g1_i11_16;TRINITY_DN22223_c1_g6_i1_17;TRINITY_DN22…
Biological Process: calcium ion transport (GO:0006816);	52	TRINITY_DN10954_c0_g1_i1_12;TRINITY_DN11102_c0_g1_i1_14;TRINITY_DN12440_c0_g1_i1_2;TRINITY_DN13594_c0_g1_i1_5;TRINITY_DN15150_c0_g1_i1_11;TRINITY_DN15866_c0_g2_i1_4;TRINITY_DN1696_c0_g1_i1_7;TRINITY_DN17488_c0_g1_i1_4;TRINITY_DN17750_c0_g1_i1_10;TRINITY_DN18105_c0_g1_i9_12;TRINITY_DN18165_c0_g1_i3_13;TRINITY_DN18197_c0_g1_i11_10;TRINITY_DN18415_c0_g5_i1_10;TRINITY_DN18450_c0_g2_i3_18;TRINITY_DN19…
Biological Process: calcium-mediated signaling (GO:0019722);	62	TRINITY_DN10954_c0_g1_i1_12;TRINITY_DN11102_c0_g1_i1_14;TRINITY_DN12440_c0_g1_i1_2;TRINITY_DN13311_c0_g1_i2_18;TRINITY_DN13594_c0_g1_i1_5;TRINITY_DN14378_c0_g1_i1_4;TRINITY_DN14652_c0_g1_i1_1;TRINITY_DN14898_c0_g1_i3_5;TRINITY_DN15866_c0_g2_i1_4;TRINITY_DN1696_c0_g1_i1_7;TRINITY_DN17488_c0_g1_i1_4;TRINITY_DN18165_c0_g1_i3_13;TRINITY_DN18415_c0_g5_i1_10;TRINITY_DN19079_c0_g1_i1_1;TRINITY_DN19299_c…
Biological Process: callose deposition in cell wall (GO:0052543);	7	TRINITY_DN1298_c0_g1_i1_14;TRINITY_DN20058_c0_g1_i3_7;TRINITY_DN22903_c0_g1_i4_14;TRINITY_DN24444_c0_g2_i1_5;TRINITY_DN26120_c0_g2_i1_3;TRINITY_DN26420_c0_g1_i1_7;TRINITY_DN9315_c0_g1_i1_8
Biological Process: callose deposition in phloem sieve plate (GO:0080165);	6	TRINITY_DN15978_c0_g1_i1_2;TRINITY_DN19278_c0_g1_i1_16;TRINITY_DN20503_c0_g3_i1_10;TRINITY_DN21726_c0_g1_i2_14;TRINITY_DN26221_c0_g2_i1_3;TRINITY_DN27189_c1_g5_i1_3
Biological Process: callose localization (GO:0052545);	1	TRINITY_DN7376_c0_g1_i1_4
Biological Process: callus formation (GO:1990110);	3	TRINITY_DN15469_c0_g1_i3_15;TRINITY_DN19692_c0_g1_i1_9;TRINITY_DN22729_c1_g1_i1_11
Biological Process: camalexin biosynthetic process (GO:0010120);	14	TRINITY_DN13378_c0_g1_i1_9;TRINITY_DN13718_c0_g1_i1_14;TRINITY_DN17792_c0_g1_i1_2;TRINITY_DN18203_c0_g1_i1_7;TRINITY_DN19516_c0_g1_i18_6;TRINITY_DN19836_c2_g1_i3_1;TRINITY_DN20340_c0_g1_i5_10;TRINITY_DN21624_c0_g1_i3_18;TRINITY_DN22028_c0_g2_i1_16;TRINITY_DN22726_c0_g1_i7_1;TRINITY_DN24059_c3_g1_i2_11;TRINITY_DN28690_c0_g1_i1_7;TRINITY_DN29969_c0_g1_i1_16;TRINITY_DN5932_c0_g1_i1_8
Biological Process: canonical glycolysis (GO:0061621);	1	TRINITY_DN8658_c0_g1_i1_4
Biological Process: cap-dependent translational initiation (GO:0002191);	1	TRINITY_DN19328_c0_g1_i1_2
Biological Process: capsule polysaccharide biosynthetic process (GO:0045227);	12	TRINITY_DN16561_c0_g1_i9_18;TRINITY_DN19823_c0_g1_i6_6;TRINITY_DN19855_c1_g1_i1_17;TRINITY_DN19984_c0_g3_i1_15;TRINITY_DN20258_c2_g2_i4_12;TRINITY_DN21345_c0_g1_i8_13;TRINITY_DN21516_c5_g1_i15_17;TRINITY_DN22067_c1_g1_i17_16;TRINITY_DN22067_c1_g2_i14_16;TRINITY_DN23287_c0_g1_i11_11;TRINITY_DN23287_c0_g4_i1_11;TRINITY_DN23391_c0_g2_i12_9
Biological Process: carbamoyl phosphate biosynthetic process (GO:0070409);	4	TRINITY_DN15098_c0_g1_i2_13;TRINITY_DN20643_c2_g1_i4_9;TRINITY_DN22829_c0_g1_i3_5;TRINITY_DN24725_c1_g1_i1_16
Biological Process: carbohydrate biosynthetic process (GO:0016051);	12	TRINITY_DN11652_c0_g1_i6_10;TRINITY_DN13718_c0_g1_i3_15;TRINITY_DN14022_c0_g1_i2_13;TRINITY_DN15046_c0_g1_i4_13;TRINITY_DN17044_c0_g1_i6_5;TRINITY_DN19494_c0_g1_i3_13;TRINITY_DN20144_c0_g1_i5_8;TRINITY_DN21070_c0_g3_i5_17;TRINITY_DN22141_c0_g1_i8_15;TRINITY_DN23943_c0_g1_i7_8;TRINITY_DN24900_c0_g1_i1_7;TRINITY_DN4620_c0_g1_i1_9
Biological Process: carbohydrate catabolic process (GO:0016052);	2	TRINITY_DN15763_c0_g1_i1_4;TRINITY_DN19604_c0_g1_i2_17
Biological Process: carbohydrate derivative metabolic process (GO:1901135);	4	TRINITY_DN18437_c0_g1_i1_16;TRINITY_DN18922_c0_g1_i1_14;TRINITY_DN20528_c0_g2_i1_15;TRINITY_DN22034_c0_g1_i3_18
Biological Process: carbohydrate export (GO:0033231);	1	TRINITY_DN20448_c2_g3_i1_18
Biological Process: carbohydrate homeostasis (GO:0033500);	5	TRINITY_DN16778_c0_g1_i2_9;TRINITY_DN17750_c0_g1_i1_10;TRINITY_DN22080_c0_g1_i1_7;TRINITY_DN23260_c0_g1_i7_4;TRINITY_DN23966_c1_g5_i1_13
Biological Process: carbohydrate metabolic process (GO:0005975);	542	TRINITY_DN10048_c0_g1_i1_12;TRINITY_DN10297_c0_g1_i1_4;TRINITY_DN10363_c0_g1_i1_12;TRINITY_DN10438_c0_g1_i1_9;TRINITY_DN10560_c0_g1_i1_14;TRINITY_DN10615_c0_g1_i1_14;TRINITY_DN1082_c0_g1_i1_16;TRINITY_DN10934_c0_g1_i3_7;TRINITY_DN11363_c0_g2_i1_7;TRINITY_DN11363_c0_g3_i1_7;TRINITY_DN11641_c0_g1_i2_15;TRINITY_DN11930_c0_g2_i2_11;TRINITY_DN12179_c0_g1_i4_18;TRINITY_DN12218_c0_g1_i2_10;TRINITY_DN122…
Biological Process: carbohydrate phosphorylation (GO:0046835);	8	TRINITY_DN15535_c0_g2_i1_10;TRINITY_DN17083_c0_g1_i1_8;TRINITY_DN17299_c0_g1_i1_4;TRINITY_DN20977_c0_g1_i1_3;TRINITY_DN23031_c0_g3_i1_2;TRINITY_DN23414_c1_g1_i1_17;TRINITY_DN24284_c1_g1_i1_5;TRINITY_DN25792_c1_g1_i2_2
Biological Process: carbohydrate storage (GO:0052576);	2	TRINITY_DN11410_c0_g1_i2_1;TRINITY_DN15325_c0_g1_i4_13
Biological Process: carbohydrate transport (GO:0008643);	78	TRINITY_DN10332_c0_g1_i2_4;TRINITY_DN10504_c0_g1_i2_1;TRINITY_DN10863_c0_g1_i2_18;TRINITY_DN10993_c0_g1_i1_14;TRINITY_DN11230_c0_g1_i4_18;TRINITY_DN11688_c0_g1_i1_11;TRINITY_DN11909_c0_g1_i1_6;TRINITY_DN12792_c0_g1_i1_11;TRINITY_DN12842_c0_g1_i1_1;TRINITY_DN13187_c0_g1_i2_12;TRINITY_DN13615_c0_g1_i2_13;TRINITY_DN13726_c0_g2_i1_5;TRINITY_DN14020_c0_g1_i1_2;TRINITY_DN14288_c1_g1_i2_2;TRINITY_DN1440…
Biological Process: carbon catabolite repression of transcription (GO:0045013);	7	TRINITY_DN16757_c0_g1_i1_13;TRINITY_DN19563_c0_g1_i1_6;TRINITY_DN20139_c2_g1_i1_18;TRINITY_DN20942_c0_g1_i2_15;TRINITY_DN20952_c0_g1_i2_7;TRINITY_DN21069_c2_g1_i5_12;TRINITY_DN23373_c2_g1_i8_9
Biological Process: carbon fixation (GO:0015977);	10	TRINITY_DN1681_c0_g1_i2_9;TRINITY_DN19233_c0_g1_i4_5;TRINITY_DN23629_c1_g1_i6_15;TRINITY_DN23629_c1_g2_i4_15;TRINITY_DN25392_c1_g2_i9_4;TRINITY_DN29759_c0_g1_i1_11;TRINITY_DN702_c0_g1_i1_6;TRINITY_DN9393_c0_g1_i1_1;TRINITY_DN9393_c0_g2_i1_1;TRINITY_DN939_c0_g1_i1_17
Biological Process: carbon utilization (GO:0015976);	22	TRINITY_DN13796_c0_g1_i3_12;TRINITY_DN17503_c0_g1_i4_4;TRINITY_DN18415_c0_g1_i1_12;TRINITY_DN19427_c0_g1_i6_2;TRINITY_DN19614_c0_g1_i4_13;TRINITY_DN21088_c0_g1_i4_15;TRINITY_DN21746_c1_g1_i8_16;TRINITY_DN22314_c0_g1_i6_5;TRINITY_DN22389_c0_g2_i10_8;TRINITY_DN22409_c2_g1_i9_15;TRINITY_DN22554_c2_g1_i8_10;TRINITY_DN22656_c4_g1_i16_17;TRINITY_DN23257_c5_g1_i2_9;TRINITY_DN23313_c4_g1_i10_14;TRINITY_D…
Biological Process: carboxylic acid metabolic process (GO:0019752);	9	TRINITY_DN11751_c0_g1_i2_12;TRINITY_DN19956_c0_g1_i3_17;TRINITY_DN20347_c0_g1_i3_4;TRINITY_DN20481_c0_g1_i3_10;TRINITY_DN20540_c0_g1_i1_3;TRINITY_DN22941_c0_g1_i1_12;TRINITY_DN24230_c0_g2_i8_3;TRINITY_DN28536_c0_g1_i1_4;TRINITY_DN28915_c0_g1_i1_1
Biological Process: cardiolipin biosynthetic process (GO:0032049);	11	TRINITY_DN19978_c1_g1_i13_10;TRINITY_DN21549_c0_g1_i3_17;TRINITY_DN22208_c2_g4_i1_10;TRINITY_DN22934_c0_g1_i5_4;TRINITY_DN23212_c1_g1_i1_5;TRINITY_DN23772_c0_g2_i5_18;TRINITY_DN24191_c0_g1_i13_17;TRINITY_DN24920_c1_g1_i3_6;TRINITY_DN24980_c0_g1_i12_11;TRINITY_DN26860_c0_g1_i2_7;TRINITY_DN31370_c0_g1_i1_13
Biological Process: cargo loading into COPII-coated vesicle (GO:0090110);	8	TRINITY_DN16664_c0_g1_i2_3;TRINITY_DN18159_c0_g1_i3_5;TRINITY_DN19138_c0_g1_i2_1;TRINITY_DN19762_c0_g1_i2_11;TRINITY_DN23299_c2_g1_i2_1;TRINITY_DN23873_c1_g1_i1_11;TRINITY_DN24128_c0_g3_i5_5;TRINITY_DN7971_c0_g1_i1_7
Biological Process: cargo loading into clathrin-coated vesicle (GO:0035652);	7	TRINITY_DN21952_c0_g1_i1_18;TRINITY_DN22280_c0_g2_i4_9;TRINITY_DN22774_c0_g1_i3_15;TRINITY_DN24547_c0_g1_i16_16;TRINITY_DN24876_c0_g1_i1_6;TRINITY_DN24998_c2_g4_i3_7;TRINITY_DN26470_c1_g1_i12_7
Biological Process: carotene biosynthetic process (GO:0016120);	6	TRINITY_DN16593_c0_g1_i2_8;TRINITY_DN16866_c0_g1_i2_8;TRINITY_DN17379_c0_g1_i1_7;TRINITY_DN18840_c0_g1_i1_13;TRINITY_DN18840_c0_g2_i2_13;TRINITY_DN19789_c0_g1_i2_11
Biological Process: carotene catabolic process (GO:0016121);	17	TRINITY_DN10575_c0_g1_i1_2;TRINITY_DN12964_c0_g1_i3_4;TRINITY_DN14234_c0_g1_i1_15;TRINITY_DN16913_c0_g1_i2_10;TRINITY_DN17912_c0_g1_i2_3;TRINITY_DN19512_c0_g2_i1_1;TRINITY_DN20677_c0_g4_i1_1;TRINITY_DN21730_c1_g1_i1_2;TRINITY_DN22048_c0_g1_i5_9;TRINITY_DN22690_c0_g1_i10_5;TRINITY_DN22731_c2_g1_i1_9;TRINITY_DN23292_c0_g1_i1_11;TRINITY_DN23865_c0_g1_i4_18;TRINITY_DN23885_c0_g1_i2_16;TRINITY_DN24747…
Biological Process: carotenoid biosynthetic process (GO:0016117);	48	TRINITY_DN10178_c0_g1_i1_6;TRINITY_DN11284_c0_g1_i1_3;TRINITY_DN13331_c0_g1_i1_18;TRINITY_DN14332_c0_g1_i1_6;TRINITY_DN16160_c0_g1_i2_16;TRINITY_DN16465_c0_g1_i1_17;TRINITY_DN16665_c0_g1_i5_15;TRINITY_DN17379_c0_g1_i1_7;TRINITY_DN17751_c0_g1_i2_3;TRINITY_DN18489_c0_g1_i1_4;TRINITY_DN18840_c0_g1_i1_13;TRINITY_DN18840_c0_g2_i2_13;TRINITY_DN18844_c0_g1_i1_11;TRINITY_DN19686_c0_g1_i1_7;TRINITY_DN1978…
Biological Process: carotenoid catabolic process (GO:0016118);	2	TRINITY_DN22731_c2_g1_i1_9;TRINITY_DN23885_c0_g1_i2_16
Biological Process: carotenoid metabolic process (GO:0016116);	1	TRINITY_DN24268_c0_g1_i1_7
Biological Process: carpel development (GO:0048440);	20	TRINITY_DN11404_c0_g1_i1_18;TRINITY_DN15654_c0_g4_i1_9;TRINITY_DN16501_c0_g1_i1_13;TRINITY_DN16702_c0_g1_i1_2;TRINITY_DN16991_c0_g1_i6_9;TRINITY_DN17655_c0_g1_i1_17;TRINITY_DN19835_c0_g1_i1_9;TRINITY_DN20441_c1_g4_i4_12;TRINITY_DN20623_c0_g1_i3_17;TRINITY_DN22361_c1_g3_i5_8;TRINITY_DN22780_c0_g1_i1_16;TRINITY_DN23281_c0_g6_i2_11;TRINITY_DN23529_c0_g3_i1_9;TRINITY_DN24209_c1_g2_i1_14;TRINITY_DN256…
Biological Process: carpel formation (GO:0048462);	1	TRINITY_DN332_c0_g1_i1_2
Biological Process: cation transport (GO:0006812);	14	TRINITY_DN11072_c0_g1_i1_14;TRINITY_DN12674_c0_g1_i1_13;TRINITY_DN12674_c0_g2_i1_13;TRINITY_DN17950_c0_g1_i7_17;TRINITY_DN18338_c0_g1_i8_16;TRINITY_DN18406_c0_g1_i1_4;TRINITY_DN18689_c0_g1_i1_3;TRINITY_DN18766_c0_g1_i1_6;TRINITY_DN19637_c3_g1_i1_12;TRINITY_DN19781_c0_g1_i6_3;TRINITY_DN19986_c0_g2_i7_12;TRINITY_DN20904_c0_g1_i4_10;TRINITY_DN22489_c0_g3_i3_16;TRINITY_DN28501_c0_g1_i1_9
Biological Process: cell adhesion (GO:0007155);	9	TRINITY_DN11302_c0_g1_i1_12;TRINITY_DN11516_c0_g1_i4_11;TRINITY_DN125_c0_g1_i1_1;TRINITY_DN14312_c0_g1_i1_2;TRINITY_DN18237_c0_g1_i1_1;TRINITY_DN21315_c0_g1_i5_7;TRINITY_DN23637_c0_g1_i1_17;TRINITY_DN23777_c0_g1_i7_15;TRINITY_DN26555_c0_g1_i1_3
Biological Process: cell aging (GO:0007569);	1	TRINITY_DN24864_c0_g2_i1_3
Biological Process: cell budding (GO:0007114);	1	TRINITY_DN15578_c0_g1_i3_11
Biological Process: cell communication (GO:0007154);	2	TRINITY_DN25082_c1_g4_i1_15;TRINITY_DN27741_c0_g1_i1_4
Biological Process: cell cycle (GO:0007049);	241	TRINITY_DN1001_c0_g1_i1_10;TRINITY_DN100_c0_g1_i1_4;TRINITY_DN10582_c0_g1_i2_15;TRINITY_DN10788_c0_g1_i1_1;TRINITY_DN11013_c0_g1_i1_8;TRINITY_DN11102_c0_g1_i3_10;TRINITY_DN11242_c0_g1_i1_9;TRINITY_DN11438_c0_g1_i3_17;TRINITY_DN11811_c0_g1_i1_8;TRINITY_DN11977_c0_g1_i5_17;TRINITY_DN11988_c0_g1_i1_16;TRINITY_DN12187_c0_g1_i1_9;TRINITY_DN12214_c0_g1_i2_18;TRINITY_DN12374_c0_g1_i1_11;TRINITY_DN12513_…
Biological Process: cell cycle G1/S phase transition (GO:0044843);	4	TRINITY_DN19341_c0_g1_i5_4;TRINITY_DN19704_c0_g1_i6_8;TRINITY_DN20598_c0_g1_i6_15;TRINITY_DN21423_c0_g1_i3_11
Biological Process: cell cycle arrest (GO:0007050);	11	TRINITY_DN11998_c0_g1_i1_5;TRINITY_DN12026_c0_g1_i1_17;TRINITY_DN12719_c0_g1_i3_13;TRINITY_DN14157_c0_g1_i1_3;TRINITY_DN15865_c0_g1_i1_8;TRINITY_DN16787_c0_g1_i5_12;TRINITY_DN17706_c0_g1_i1_18;TRINITY_DN17938_c0_g1_i1_17;TRINITY_DN19521_c0_g1_i3_15;TRINITY_DN19978_c1_g2_i5_8;TRINITY_DN8818_c0_g1_i1_6
Biological Process: cell cycle switching (GO:0060184);	3	TRINITY_DN21358_c0_g2_i10_10;TRINITY_DN24769_c0_g2_i5_15;TRINITY_DN9709_c0_g1_i1_16
Biological Process: cell death (GO:0008219);	67	TRINITY_DN10107_c0_g1_i1_12;TRINITY_DN10941_c0_g1_i1_12;TRINITY_DN11400_c0_g1_i1_16;TRINITY_DN12515_c0_g1_i1_5;TRINITY_DN13009_c0_g1_i1_11;TRINITY_DN13883_c0_g1_i1_4;TRINITY_DN14829_c0_g1_i3_16;TRINITY_DN15315_c0_g1_i1_11;TRINITY_DN16149_c0_g1_i1_12;TRINITY_DN16278_c0_g1_i1_7;TRINITY_DN17515_c0_g1_i1_1;TRINITY_DN18036_c0_g1_i4_15;TRINITY_DN18423_c0_g1_i4_14;TRINITY_DN18738_c0_g1_i4_6;TRINITY_DN18…
Biological Process: cell dedifferentiation (GO:0043697);	3	TRINITY_DN21358_c0_g2_i10_10;TRINITY_DN24769_c0_g2_i5_15;TRINITY_DN9709_c0_g1_i1_16
Biological Process: cell differentiation (GO:0030154);	222	TRINITY_DN10329_c0_g2_i1_1;TRINITY_DN10522_c0_g1_i3_4;TRINITY_DN10904_c0_g1_i1_18;TRINITY_DN11103_c0_g1_i1_13;TRINITY_DN11150_c0_g1_i1_6;TRINITY_DN11167_c0_g1_i1_18;TRINITY_DN11681_c0_g1_i2_4;TRINITY_DN11879_c0_g1_i2_14;TRINITY_DN11895_c0_g1_i3_14;TRINITY_DN11954_c0_g1_i3_13;TRINITY_DN12270_c0_g1_i1_10;TRINITY_DN12283_c0_g2_i3_12;TRINITY_DN12370_c0_g1_i1_7;TRINITY_DN12548_c0_g1_i1_1;TRINITY_DN125…
Biological Process: cell division (GO:0051301);	414	TRINITY_DN1001_c0_g1_i1_10;TRINITY_DN100_c0_g1_i1_4;TRINITY_DN10108_c0_g1_i1_11;TRINITY_DN10272_c0_g1_i4_10;TRINITY_DN10988_c0_g1_i1_8;TRINITY_DN11692_c0_g1_i4_8;TRINITY_DN11775_c0_g1_i1_5;TRINITY_DN11811_c0_g1_i1_8;TRINITY_DN11912_c0_g1_i2_12;TRINITY_DN11918_c0_g1_i2_1;TRINITY_DN11977_c0_g1_i5_17;TRINITY_DN11988_c0_g1_i1_16;TRINITY_DN12026_c0_g1_i1_17;TRINITY_DN12058_c0_g1_i1_1;TRINITY_DN12187_c…
Biological Process: cell fate commitment (GO:0045165);	11	TRINITY_DN13624_c0_g1_i1_6;TRINITY_DN13821_c0_g1_i2_18;TRINITY_DN13901_c0_g1_i9_12;TRINITY_DN14271_c0_g2_i1_14;TRINITY_DN14623_c0_g1_i2_7;TRINITY_DN14938_c0_g1_i3_13;TRINITY_DN15494_c0_g1_i6_12;TRINITY_DN15847_c0_g2_i1_14;TRINITY_DN25141_c0_g1_i1_18;TRINITY_DN7431_c0_g1_i1_10;TRINITY_DN7698_c0_g1_i1_10
Biological Process: cell fate determination (GO:0001709);	9	TRINITY_DN14239_c0_g1_i2_9;TRINITY_DN14376_c0_g2_i1_5;TRINITY_DN16167_c0_g1_i4_10;TRINITY_DN21258_c1_g1_i6_10;TRINITY_DN23331_c0_g2_i2_5;TRINITY_DN23386_c1_g1_i1_1;TRINITY_DN23570_c1_g5_i2_11;TRINITY_DN8353_c0_g1_i1_4;TRINITY_DN9050_c0_g1_i1_12
Biological Process: cell fate specification (GO:0001708);	13	TRINITY_DN18355_c0_g1_i4_9;TRINITY_DN18716_c0_g1_i5_17;TRINITY_DN19340_c0_g1_i2_10;TRINITY_DN20358_c0_g2_i5_18;TRINITY_DN20898_c0_g2_i5_9;TRINITY_DN21916_c0_g2_i3_4;TRINITY_DN21961_c0_g1_i1_17;TRINITY_DN22377_c4_g4_i1_9;TRINITY_DN22562_c0_g1_i1_3;TRINITY_DN22734_c1_g1_i3_7;TRINITY_DN23019_c0_g2_i6_8;TRINITY_DN23693_c0_g2_i13_3;TRINITY_DN26890_c0_g1_i3_7
Biological Process: cell growth (GO:0016049);	2	TRINITY_DN20620_c1_g2_i3_16;TRINITY_DN22638_c4_g2_i7_17
Biological Process: cell migration (GO:0016477);	11	TRINITY_DN12427_c0_g1_i1_11;TRINITY_DN13064_c0_g2_i1_6;TRINITY_DN15597_c0_g1_i1_3;TRINITY_DN16120_c0_g1_i9_13;TRINITY_DN16813_c0_g2_i7_10;TRINITY_DN17086_c0_g1_i4_1;TRINITY_DN18456_c0_g1_i3_5;TRINITY_DN21688_c1_g1_i4_13;TRINITY_DN22094_c2_g1_i5_4;TRINITY_DN23903_c1_g1_i6_4;TRINITY_DN24863_c2_g1_i5_13
Biological Process: cell morphogenesis (GO:0000902);	43	TRINITY_DN12427_c0_g1_i1_11;TRINITY_DN13064_c0_g2_i1_6;TRINITY_DN13808_c0_g1_i1_18;TRINITY_DN14577_c0_g1_i2_14;TRINITY_DN15578_c0_g1_i3_11;TRINITY_DN15597_c0_g1_i1_3;TRINITY_DN15871_c0_g1_i2_2;TRINITY_DN16120_c0_g1_i9_13;TRINITY_DN16528_c0_g1_i14_18;TRINITY_DN16774_c0_g1_i8_17;TRINITY_DN16813_c0_g2_i7_10;TRINITY_DN17086_c0_g1_i4_1;TRINITY_DN17757_c0_g1_i1_4;TRINITY_DN17809_c0_g1_i17_5;TRINITY_DN1…
Biological Process: cell morphogenesis involved in conjugation with cellular fusion (GO:0000753);	1	TRINITY_DN3919_c0_g1_i1_4
Biological Process: cell motility (GO:0048870);	1	TRINITY_DN30724_c0_g1_i1_7
Biological Process: cell plate assembly (GO:0000919);	17	TRINITY_DN10473_c0_g1_i1_1;TRINITY_DN10900_c0_g1_i1_16;TRINITY_DN11024_c0_g1_i1_1;TRINITY_DN15481_c0_g1_i1_7;TRINITY_DN15716_c0_g1_i2_15;TRINITY_DN15771_c0_g1_i9_14;TRINITY_DN16993_c0_g4_i1_4;TRINITY_DN17229_c0_g1_i1_18;TRINITY_DN21258_c0_g1_i12_18;TRINITY_DN21633_c0_g1_i3_8;TRINITY_DN22597_c0_g2_i1_2;TRINITY_DN23246_c1_g3_i4_17;TRINITY_DN23440_c0_g1_i11_3;TRINITY_DN24415_c0_g1_i1_3;TRINITY_DN252…
Biological Process: cell plate formation involved in plant-type cell wall biogenesis (GO:0009920);	17	TRINITY_DN18414_c0_g1_i1_6;TRINITY_DN20148_c3_g1_i20_10;TRINITY_DN20690_c0_g2_i2_17;TRINITY_DN20937_c0_g2_i1_7;TRINITY_DN21469_c4_g1_i9_16;TRINITY_DN21588_c0_g2_i1_7;TRINITY_DN21823_c1_g2_i17_10;TRINITY_DN22919_c4_g1_i4_15;TRINITY_DN23408_c0_g2_i12_9;TRINITY_DN23645_c0_g4_i11_16;TRINITY_DN24056_c2_g1_i3_15;TRINITY_DN24203_c1_g1_i9_4;TRINITY_DN24274_c1_g1_i1_1;TRINITY_DN24692_c0_g1_i2_2;TRINITY_DN…
Biological Process: cell projection assembly (GO:0030031);	3	TRINITY_DN15597_c0_g1_i1_3;TRINITY_DN29904_c0_g1_i1_3;TRINITY_DN3919_c0_g1_i1_4
Biological Process: cell proliferation (GO:0008283);	58	TRINITY_DN12220_c0_g2_i1_18;TRINITY_DN12370_c0_g1_i1_7;TRINITY_DN12548_c0_g1_i1_1;TRINITY_DN12594_c0_g1_i3_1;TRINITY_DN13049_c0_g1_i2_9;TRINITY_DN13669_c0_g2_i1_16;TRINITY_DN14401_c0_g1_i2_16;TRINITY_DN14523_c0_g1_i1_15;TRINITY_DN15094_c0_g1_i1_11;TRINITY_DN15656_c0_g1_i1_1;TRINITY_DN15710_c0_g1_i1_7;TRINITY_DN16394_c0_g1_i1_10;TRINITY_DN16430_c0_g1_i1_8;TRINITY_DN16512_c0_g1_i1_4;TRINITY_DN17230…
Biological Process: cell redox homeostasis (GO:0045454);	240	TRINITY_DN10107_c0_g1_i1_12;TRINITY_DN10185_c0_g1_i1_5;TRINITY_DN10291_c0_g1_i1_16;TRINITY_DN1042_c0_g1_i1_15;TRINITY_DN10636_c0_g1_i1_14;TRINITY_DN10715_c0_g1_i1_14;TRINITY_DN10826_c0_g1_i1_18;TRINITY_DN11045_c0_g1_i1_2;TRINITY_DN11072_c0_g1_i1_14;TRINITY_DN11151_c0_g1_i2_16;TRINITY_DN11184_c0_g1_i2_10;TRINITY_DN11514_c0_g1_i1_11;TRINITY_DN11699_c0_g1_i1_5;TRINITY_DN11870_c0_g1_i1_6;TRINITY_DN12…
Biological Process: cell surface receptor signaling pathway (GO:0007166);	14	TRINITY_DN13099_c0_g1_i3_17;TRINITY_DN14156_c0_g1_i1_17;TRINITY_DN14812_c0_g1_i1_16;TRINITY_DN17292_c0_g1_i1_9;TRINITY_DN17731_c0_g1_i4_10;TRINITY_DN18108_c0_g1_i2_15;TRINITY_DN19983_c0_g2_i5_1;TRINITY_DN20274_c0_g1_i8_6;TRINITY_DN20618_c0_g1_i1_2;TRINITY_DN22850_c0_g1_i3_14;TRINITY_DN23258_c0_g6_i1_1;TRINITY_DN24700_c2_g1_i3_15;TRINITY_DN24713_c0_g1_i6_11;TRINITY_DN25842_c0_g4_i4_3
Biological Process: cell tip growth (GO:0009932);	37	TRINITY_DN13060_c0_g1_i3_9;TRINITY_DN13332_c0_g1_i4_17;TRINITY_DN13687_c0_g1_i1_4;TRINITY_DN14622_c0_g1_i1_11;TRINITY_DN14884_c0_g1_i2_15;TRINITY_DN14983_c0_g1_i4_17;TRINITY_DN15050_c0_g1_i4_14;TRINITY_DN16855_c0_g1_i4_7;TRINITY_DN17788_c0_g1_i1_1;TRINITY_DN17877_c0_g3_i1_1;TRINITY_DN18693_c0_g1_i9_5;TRINITY_DN18801_c0_g1_i3_2;TRINITY_DN19188_c0_g2_i1_2;TRINITY_DN1950_c0_g1_i1_17;TRINITY_DN19536_…
Biological Process: cell volume homeostasis (GO:0006884);	3	TRINITY_DN12098_c0_g1_i1_14;TRINITY_DN21052_c1_g1_i13_17;TRINITY_DN24219_c3_g1_i2_4
Biological Process: cell wall biogenesis (GO:0042546);	70	TRINITY_DN10473_c0_g1_i1_1;TRINITY_DN10875_c0_g1_i1_2;TRINITY_DN11509_c0_g1_i1_10;TRINITY_DN12922_c0_g1_i1_10;TRINITY_DN13571_c0_g1_i1_15;TRINITY_DN14179_c0_g1_i1_4;TRINITY_DN14326_c0_g1_i1_1;TRINITY_DN14561_c0_g1_i3_2;TRINITY_DN14872_c0_g1_i2_5;TRINITY_DN15076_c0_g1_i1_8;TRINITY_DN15243_c0_g1_i2_3;TRINITY_DN15282_c0_g1_i2_14;TRINITY_DN15716_c0_g1_i2_15;TRINITY_DN15756_c0_g1_i1_3;TRINITY_DN16279_…
Biological Process: cell wall chitin biosynthetic process (GO:0006038);	1	TRINITY_DN23551_c0_g5_i11_8
Biological Process: cell wall macromolecule biosynthetic process (GO:0044038);	2	TRINITY_DN17311_c0_g1_i3_18;TRINITY_DN20430_c0_g1_i1_11
Biological Process: cell wall macromolecule catabolic process (GO:0016998);	15	TRINITY_DN16341_c0_g1_i2_2;TRINITY_DN17467_c0_g1_i2_4;TRINITY_DN17710_c0_g1_i1_6;TRINITY_DN18249_c1_g1_i1_17;TRINITY_DN21173_c0_g1_i12_17;TRINITY_DN21246_c1_g1_i1_12;TRINITY_DN21663_c0_g1_i3_3;TRINITY_DN23658_c0_g5_i1_13;TRINITY_DN23852_c1_g1_i3_11;TRINITY_DN24078_c2_g1_i1_11;TRINITY_DN25029_c0_g1_i2_4;TRINITY_DN25810_c4_g1_i7_4;TRINITY_DN26160_c0_g1_i12_7;TRINITY_DN6878_c0_g1_i1_4;TRINITY_DN7315…
Biological Process: cell wall mannoprotein biosynthetic process (GO:0000032);	2	TRINITY_DN16865_c0_g1_i1_3;TRINITY_DN17833_c0_g1_i10_15
Biological Process: cell wall modification (GO:0042545);	72	TRINITY_DN10053_c0_g1_i1_11;TRINITY_DN10302_c0_g1_i1_4;TRINITY_DN1066_c0_g1_i1_13;TRINITY_DN12579_c0_g1_i6_9;TRINITY_DN12963_c0_g1_i1_1;TRINITY_DN13503_c0_g1_i4_10;TRINITY_DN13503_c0_g2_i1_10;TRINITY_DN13595_c0_g1_i1_10;TRINITY_DN13900_c0_g1_i1_11;TRINITY_DN14680_c0_g1_i2_3;TRINITY_DN14724_c1_g1_i1_15;TRINITY_DN15523_c0_g1_i1_11;TRINITY_DN15680_c0_g1_i1_1;TRINITY_DN15743_c0_g1_i1_11;TRINITY_DN157…
Biological Process: cell wall modification involved in multidimensional cell growth (GO:0042547);	4	TRINITY_DN18182_c0_g1_i14_9;TRINITY_DN20191_c0_g1_i8_1;TRINITY_DN21970_c0_g3_i1_15;TRINITY_DN22432_c1_g3_i5_10
Biological Process: cell wall organization (GO:0071555);	484	TRINITY_DN10240_c0_g1_i1_10;TRINITY_DN10244_c0_g1_i1_11;TRINITY_DN10363_c0_g1_i1_12;TRINITY_DN10473_c0_g1_i1_1;TRINITY_DN10560_c0_g1_i1_14;TRINITY_DN10605_c0_g1_i1_5;TRINITY_DN10754_c0_g1_i1_17;TRINITY_DN10898_c0_g1_i2_17;TRINITY_DN10967_c0_g1_i2_13;TRINITY_DN11163_c0_g1_i2_10;TRINITY_DN11217_c0_g1_i1_1;TRINITY_DN11305_c0_g1_i1_14;TRINITY_DN11389_c0_g1_i1_8;TRINITY_DN11509_c0_g1_i1_10;TRINITY_DN1…
Biological Process: cell wall pectin biosynthetic process (GO:0052325);	5	TRINITY_DN13561_c0_g1_i1_1;TRINITY_DN16758_c0_g1_i4_10;TRINITY_DN19828_c0_g1_i1_4;TRINITY_DN22716_c0_g1_i1_1;TRINITY_DN24133_c0_g1_i2_13
Biological Process: cell wall pectin metabolic process (GO:0052546);	58	TRINITY_DN10372_c0_g1_i1_5;TRINITY_DN11086_c0_g1_i2_1;TRINITY_DN13230_c0_g2_i1_13;TRINITY_DN15930_c0_g1_i2_1;TRINITY_DN16300_c0_g1_i1_12;TRINITY_DN16643_c0_g1_i3_17;TRINITY_DN17315_c0_g1_i1_1;TRINITY_DN17736_c0_g2_i2_10;TRINITY_DN17943_c0_g1_i3_11;TRINITY_DN17952_c0_g1_i5_9;TRINITY_DN18583_c0_g1_i4_5;TRINITY_DN18714_c0_g1_i5_7;TRINITY_DN18893_c0_g1_i1_11;TRINITY_DN19626_c0_g1_i11_11;TRINITY_DN197…
Biological Process: cell wall polysaccharide metabolic process (GO:0010383);	4	TRINITY_DN23171_c1_g1_i1_17;TRINITY_DN23272_c0_g2_i7_18;TRINITY_DN24127_c1_g1_i1_1;TRINITY_DN24894_c0_g1_i1_15
Biological Process: cell wall thickening (GO:0052386);	2	TRINITY_DN13320_c0_g1_i1_14;TRINITY_DN13509_c0_g1_i1_17
Biological Process: cell-cell junction assembly (GO:0007043);	3	TRINITY_DN27860_c0_g1_i1_1;TRINITY_DN31637_c0_g1_i1_11;TRINITY_DN5733_c0_g1_i1_17
Biological Process: cell-cell signaling (GO:0007267);	38	TRINITY_DN12768_c0_g1_i3_12;TRINITY_DN13159_c0_g1_i1_18;TRINITY_DN13871_c0_g1_i1_18;TRINITY_DN14306_c0_g1_i2_13;TRINITY_DN14378_c0_g1_i1_4;TRINITY_DN15636_c0_g1_i2_16;TRINITY_DN16438_c0_g2_i1_10;TRINITY_DN16959_c0_g1_i1_13;TRINITY_DN19079_c0_g1_i1_1;TRINITY_DN19156_c0_g1_i1_18;TRINITY_DN19299_c0_g1_i1_1;TRINITY_DN19891_c0_g2_i1_16;TRINITY_DN19985_c0_g1_i1_8;TRINITY_DN20562_c0_g2_i2_6;TRINITY_DN20…
Biological Process: cell-cell signaling involved in cell fate commitment (GO:0045168);	7	TRINITY_DN11681_c0_g1_i2_15;TRINITY_DN13873_c0_g1_i1_1;TRINITY_DN5153_c0_g1_i1_1;TRINITY_DN7127_c0_g1_i1_12;TRINITY_DN7482_c0_g1_i1_2;TRINITY_DN779_c0_g1_i1_4;TRINITY_DN9577_c0_g1_i1_17
Biological Process: cellular aldehyde metabolic process (GO:0006081);	22	TRINITY_DN11274_c0_g1_i2_6;TRINITY_DN15521_c0_g1_i2_15;TRINITY_DN20528_c0_g1_i11_7;TRINITY_DN21238_c0_g1_i6_12;TRINITY_DN21393_c0_g1_i12_17;TRINITY_DN21754_c0_g2_i3_12;TRINITY_DN22296_c1_g1_i5_14;TRINITY_DN22300_c0_g1_i2_14;TRINITY_DN22503_c0_g1_i8_2;TRINITY_DN22890_c1_g2_i2_16;TRINITY_DN23254_c0_g1_i2_13;TRINITY_DN23433_c0_g1_i18_13;TRINITY_DN23664_c0_g5_i1_11;TRINITY_DN24124_c0_g1_i1_2;TRINITY_…
Biological Process: cellular amino acid biosynthetic process (GO:0008652);	2	TRINITY_DN23654_c0_g3_i1_9;TRINITY_DN64_c0_g1_i1_3
Biological Process: cellular amino acid catabolic process (GO:0009063);	3	TRINITY_DN18578_c0_g1_i4_7;TRINITY_DN25096_c0_g2_i1_13;TRINITY_DN28663_c0_g1_i1_16
Biological Process: cellular amino acid metabolic process (GO:0006520);	35	TRINITY_DN10401_c0_g1_i2_14;TRINITY_DN14549_c0_g1_i2_18;TRINITY_DN15988_c0_g1_i5_16;TRINITY_DN16363_c0_g1_i12_13;TRINITY_DN16973_c0_g2_i1_5;TRINITY_DN17654_c0_g1_i4_6;TRINITY_DN19169_c0_g1_i4_12;TRINITY_DN19397_c0_g1_i3_2;TRINITY_DN19794_c1_g2_i1_10;TRINITY_DN20771_c0_g2_i10_5;TRINITY_DN20965_c3_g2_i7_9;TRINITY_DN21573_c0_g1_i1_13;TRINITY_DN21802_c0_g2_i1_3;TRINITY_DN21882_c1_g1_i1_7;TRINITY_DN22…
Biological Process: cellular aromatic compound metabolic process (GO:0006725);	4	TRINITY_DN19485_c0_g1_i4_16;TRINITY_DN22338_c4_g1_i2_5;TRINITY_DN22578_c2_g1_i3_18;TRINITY_DN24841_c1_g2_i7_11
Biological Process: cellular calcium ion homeostasis (GO:0006874);	29	TRINITY_DN10160_c0_g1_i1_11;TRINITY_DN10160_c0_g2_i1_11;TRINITY_DN11117_c0_g2_i1_11;TRINITY_DN13344_c0_g1_i1_8;TRINITY_DN17571_c0_g1_i2_15;TRINITY_DN18215_c1_g1_i2_12;TRINITY_DN18667_c0_g2_i1_2;TRINITY_DN18807_c0_g1_i4_9;TRINITY_DN19144_c0_g1_i9_12;TRINITY_DN19392_c0_g1_i8_6;TRINITY_DN19637_c3_g1_i1_12;TRINITY_DN20581_c3_g1_i4_12;TRINITY_DN21356_c0_g1_i9_11;TRINITY_DN21803_c0_g1_i4_8;TRINITY_DN21…
Biological Process: cellular carbohydrate metabolic process (GO:0044262);	9	TRINITY_DN16916_c0_g1_i3_4;TRINITY_DN18416_c0_g1_i2_17;TRINITY_DN19349_c0_g1_i7_17;TRINITY_DN23199_c0_g1_i8_6;TRINITY_DN23718_c1_g4_i3_1;TRINITY_DN25110_c0_g2_i8_11;TRINITY_DN26096_c1_g1_i1_4;TRINITY_DN28079_c0_g1_i1_4;TRINITY_DN5775_c0_g1_i1_12
Biological Process: cellular cation homeostasis (GO:0030003);	1	TRINITY_DN23211_c0_g2_i4_13
Biological Process: cellular chloride ion homeostasis (GO:0030644);	5	TRINITY_DN17919_c0_g3_i1_12;TRINITY_DN18865_c0_g1_i5_5;TRINITY_DN20026_c0_g1_i4_8;TRINITY_DN20875_c0_g1_i1_11;TRINITY_DN26505_c0_g1_i1_16
Biological Process: cellular copper ion homeostasis (GO:0006878);	20	TRINITY_DN12642_c0_g1_i2_5;TRINITY_DN13513_c0_g1_i1_11;TRINITY_DN14760_c0_g2_i1_16;TRINITY_DN15724_c0_g1_i1_13;TRINITY_DN1675_c0_g1_i1_13;TRINITY_DN17613_c0_g1_i2_5;TRINITY_DN18466_c0_g2_i1_11;TRINITY_DN19478_c0_g1_i1_5;TRINITY_DN19538_c0_g1_i1_15;TRINITY_DN21399_c1_g1_i1_13;TRINITY_DN21458_c0_g1_i1_7;TRINITY_DN21470_c1_g1_i2_17;TRINITY_DN21988_c0_g1_i1_8;TRINITY_DN23586_c1_g1_i1_2;TRINITY_DN2384…
Biological Process: cellular defense response (GO:0006968);	6	TRINITY_DN23310_c0_g1_i2_16;TRINITY_DN23413_c0_g2_i2_6;TRINITY_DN24855_c0_g4_i1_8;TRINITY_DN24855_c1_g3_i8_15;TRINITY_DN26727_c1_g1_i4_3;TRINITY_DN26981_c0_g1_i1_5
Biological Process: cellular detoxification (GO:1990748);	5	TRINITY_DN17413_c0_g1_i5_6;TRINITY_DN17814_c0_g1_i5_11;TRINITY_DN19478_c0_g1_i1_5;TRINITY_DN23840_c1_g1_i11_6;TRINITY_DN24879_c1_g1_i9_8
Biological Process: cellular detoxification of hydrogen peroxide (GO:0061692);	1	TRINITY_DN239_c0_g1_i2_3
Biological Process: cellular glucose homeostasis (GO:0001678);	10	TRINITY_DN12724_c0_g1_i3_10;TRINITY_DN14015_c0_g1_i3_16;TRINITY_DN17196_c0_g1_i1_7;TRINITY_DN17267_c0_g1_i4_12;TRINITY_DN17698_c0_g1_i1_16;TRINITY_DN19839_c0_g1_i2_17;TRINITY_DN19888_c0_g1_i4_5;TRINITY_DN20469_c0_g1_i4_4;TRINITY_DN20915_c0_g1_i5_17;TRINITY_DN22179_c0_g1_i2_11
Biological Process: cellular heat acclimation (GO:0070370);	24	TRINITY_DN13947_c0_g1_i2_9;TRINITY_DN16802_c0_g1_i1_5;TRINITY_DN18203_c0_g1_i1_7;TRINITY_DN19055_c0_g1_i6_12;TRINITY_DN19293_c0_g1_i1_13;TRINITY_DN19368_c0_g1_i3_13;TRINITY_DN19516_c0_g1_i18_6;TRINITY_DN19836_c2_g1_i3_1;TRINITY_DN20521_c2_g2_i8_13;TRINITY_DN20751_c0_g1_i3_4;TRINITY_DN21472_c0_g1_i3_13;TRINITY_DN21702_c0_g1_i4_15;TRINITY_DN21828_c0_g1_i14_16;TRINITY_DN22364_c2_g1_i3_10;TRINITY_DN2…
Biological Process: cellular homeostasis (GO:0019725);	1	TRINITY_DN26063_c0_g1_i1_2
Biological Process: cellular hyperosmotic salinity response (GO:0071475);	9	TRINITY_DN19770_c0_g1_i1_10;TRINITY_DN20409_c0_g1_i3_10;TRINITY_DN20791_c1_g1_i3_12;TRINITY_DN21861_c1_g4_i2_18;TRINITY_DN22359_c0_g1_i1_7;TRINITY_DN23005_c0_g1_i6_13;TRINITY_DN23781_c0_g1_i1_4;TRINITY_DN24365_c1_g1_i19_16;TRINITY_DN9731_c0_g1_i1_9
Biological Process: cellular ion homeostasis (GO:0006873);	10	TRINITY_DN13163_c0_g1_i1_14;TRINITY_DN15820_c0_g1_i1_4;TRINITY_DN16871_c0_g1_i3_1;TRINITY_DN23211_c0_g2_i4_13;TRINITY_DN27892_c0_g1_i1_9;TRINITY_DN29619_c0_g1_i1_15;TRINITY_DN3687_c0_g2_i1_11;TRINITY_DN5406_c0_g1_i1_4;TRINITY_DN8670_c0_g1_i1_7;TRINITY_DN9485_c0_g1_i1_10
Biological Process: cellular iron ion homeostasis (GO:0006879);	18	TRINITY_DN14092_c0_g1_i1_6;TRINITY_DN17260_c0_g1_i1_14;TRINITY_DN17360_c0_g1_i1_2;TRINITY_DN19104_c0_g2_i6_13;TRINITY_DN19292_c0_g1_i12_18;TRINITY_DN19561_c0_g1_i1_17;TRINITY_DN19573_c0_g1_i2_1;TRINITY_DN20515_c0_g3_i1_12;TRINITY_DN21101_c0_g1_i1_4;TRINITY_DN21490_c2_g2_i1_12;TRINITY_DN23046_c0_g2_i1_2;TRINITY_DN23046_c0_g3_i7_2;TRINITY_DN23464_c2_g1_i7_9;TRINITY_DN24444_c0_g2_i2_15;TRINITY_DN280…
Biological Process: cellular lipid metabolic process (GO:0044255);	12	TRINITY_DN14667_c0_g1_i1_10;TRINITY_DN15771_c0_g1_i1_11;TRINITY_DN16836_c0_g1_i1_15;TRINITY_DN17463_c0_g1_i7_9;TRINITY_DN18818_c0_g1_i3_7;TRINITY_DN20712_c6_g1_i1_12;TRINITY_DN21852_c0_g1_i1_3;TRINITY_DN22918_c5_g1_i1_11;TRINITY_DN23497_c0_g1_i13_13;TRINITY_DN23909_c0_g1_i1_9;TRINITY_DN24791_c0_g2_i10_3;TRINITY_DN30109_c0_g1_i1_13
Biological Process: cellular localization (GO:0051641);	1	TRINITY_DN15795_c0_g1_i1_1
Biological Process: cellular manganese ion homeostasis (GO:0030026);	30	TRINITY_DN12065_c0_g1_i1_12;TRINITY_DN13344_c0_g1_i1_8;TRINITY_DN13354_c0_g2_i1_3;TRINITY_DN15790_c0_g1_i1_9;TRINITY_DN15790_c0_g2_i2_9;TRINITY_DN17481_c0_g1_i1_13;TRINITY_DN17571_c0_g1_i2_15;TRINITY_DN18878_c0_g2_i5_1;TRINITY_DN19144_c0_g1_i9_12;TRINITY_DN19273_c0_g1_i4_9;TRINITY_DN20483_c0_g1_i4_1;TRINITY_DN21803_c0_g1_i4_8;TRINITY_DN22169_c1_g2_i1_11;TRINITY_DN22605_c1_g1_i2_9;TRINITY_DN22940_…
Biological Process: cellular metal ion homeostasis (GO:0006875);	12	TRINITY_DN13422_c0_g2_i1_14;TRINITY_DN16160_c0_g1_i1_11;TRINITY_DN16190_c0_g1_i4_9;TRINITY_DN19637_c3_g1_i1_12;TRINITY_DN19863_c0_g6_i5_14;TRINITY_DN21976_c0_g2_i1_8;TRINITY_DN22613_c0_g1_i2_1;TRINITY_DN22851_c1_g1_i9_15;TRINITY_DN23072_c1_g3_i2_9;TRINITY_DN23752_c1_g1_i2_6;TRINITY_DN24692_c0_g2_i3_2;TRINITY_DN26886_c1_g4_i2_7
Biological Process: cellular modified amino acid catabolic process (GO:0042219);	1	TRINITY_DN12895_c0_g1_i3_9
Biological Process: cellular oxidant detoxification (GO:0098869);	5	TRINITY_DN15958_c0_g1_i1_8;TRINITY_DN19863_c0_g1_i6_11;TRINITY_DN20184_c0_g1_i3_2;TRINITY_DN22496_c3_g2_i5_6;TRINITY_DN7029_c0_g1_i1_8
Biological Process: cellular phosphate ion homeostasis (GO:0030643);	7	TRINITY_DN19282_c0_g1_i6_6;TRINITY_DN19829_c0_g1_i8_11;TRINITY_DN20111_c1_g1_i4_11;TRINITY_DN20524_c0_g2_i13_1;TRINITY_DN20743_c0_g1_i4_2;TRINITY_DN22444_c0_g4_i6_17;TRINITY_DN22995_c0_g1_i2_4
Biological Process: cellular pigment accumulation (GO:0043482);	1	TRINITY_DN22519_c0_g2_i16_17
Biological Process: cellular potassium ion homeostasis (GO:0030007);	16	TRINITY_DN14506_c0_g1_i1_5;TRINITY_DN14719_c0_g1_i1_6;TRINITY_DN14862_c0_g1_i1_16;TRINITY_DN16797_c0_g1_i7_13;TRINITY_DN18443_c0_g1_i3_16;TRINITY_DN18685_c0_g1_i4_4;TRINITY_DN19988_c0_g1_i1_7;TRINITY_DN20922_c0_g1_i5_7;TRINITY_DN21307_c0_g1_i9_14;TRINITY_DN21592_c0_g1_i1_17;TRINITY_DN21838_c0_g1_i7_1;TRINITY_DN22918_c0_g3_i1_7;TRINITY_DN24692_c4_g1_i1_7;TRINITY_DN25224_c0_g1_i2_8;TRINITY_DN26570_…
Biological Process: cellular process regulating host cell cycle in response to virus (GO:0060154);	6	TRINITY_DN25005_c0_g1_i6_6;TRINITY_DN25005_c0_g3_i1_6;TRINITY_DN25361_c0_g1_i4_8;TRINITY_DN25783_c0_g1_i7_11;TRINITY_DN25783_c0_g2_i1_11;TRINITY_DN25783_c0_g3_i1_11
Biological Process: cellular protein catabolic process (GO:0044257);	2	TRINITY_DN13176_c0_g1_i2_1;TRINITY_DN15936_c0_g1_i3_11
Biological Process: cellular protein localization (GO:0034613);	15	TRINITY_DN12823_c0_g1_i1_13;TRINITY_DN16373_c0_g1_i1_16;TRINITY_DN18149_c0_g1_i4_12;TRINITY_DN19226_c0_g1_i3_2;TRINITY_DN19968_c0_g1_i2_10;TRINITY_DN21070_c0_g2_i1_6;TRINITY_DN21336_c0_g1_i3_12;TRINITY_DN23057_c0_g1_i6_9;TRINITY_DN23179_c0_g1_i3_2;TRINITY_DN23273_c0_g1_i2_5;TRINITY_DN23306_c0_g1_i11_11;TRINITY_DN23421_c0_g1_i3_14;TRINITY_DN24188_c1_g1_i12_16;TRINITY_DN2921_c0_g1_i1_1;TRINITY_DN38…
Biological Process: cellular protein modification process (GO:0006464);	15	TRINITY_DN12532_c0_g1_i1_14;TRINITY_DN15399_c0_g1_i1_8;TRINITY_DN20066_c0_g1_i2_4;TRINITY_DN23093_c0_g2_i1_18;TRINITY_DN23519_c0_g1_i1_16;TRINITY_DN23873_c0_g2_i4_5;TRINITY_DN23915_c0_g1_i3_3;TRINITY_DN24229_c0_g2_i5_4;TRINITY_DN24566_c0_g1_i1_10;TRINITY_DN24707_c0_g1_i1_8;TRINITY_DN25582_c0_g2_i2_7;TRINITY_DN25614_c0_g1_i1_7;TRINITY_DN25921_c3_g1_i2_3;TRINITY_DN26525_c1_g2_i3_3;TRINITY_DN5497_c0…
Biological Process: cellular protein-containing complex assembly (GO:0034622);	1	TRINITY_DN14526_c0_g1_i1_2
Biological Process: cellular protein-containing complex localization (GO:0034629);	3	TRINITY_DN16975_c0_g2_i1_3;TRINITY_DN18067_c0_g1_i2_11;TRINITY_DN20244_c0_g1_i3_3
Biological Process: cellular respiration (GO:0045333);	8	TRINITY_DN16491_c0_g1_i3_3;TRINITY_DN16505_c0_g1_i8_10;TRINITY_DN20273_c0_g2_i1_4;TRINITY_DN22073_c0_g1_i10_12;TRINITY_DN22549_c2_g1_i4_6;TRINITY_DN23347_c0_g1_i1_10;TRINITY_DN23777_c0_g2_i6_7;TRINITY_DN23851_c1_g7_i1_3
Biological Process: cellular response to DNA damage stimulus (GO:0006974);	77	TRINITY_DN10359_c0_g1_i1_17;TRINITY_DN10748_c0_g1_i1_17;TRINITY_DN12270_c0_g1_i1_10;TRINITY_DN12656_c0_g1_i2_7;TRINITY_DN13230_c0_g2_i1_10;TRINITY_DN13564_c0_g1_i1_16;TRINITY_DN14704_c0_g1_i2_4;TRINITY_DN14915_c0_g1_i2_14;TRINITY_DN14953_c0_g1_i1_2;TRINITY_DN16519_c0_g1_i2_6;TRINITY_DN1655_c0_g1_i1_16;TRINITY_DN16814_c0_g1_i3_16;TRINITY_DN17087_c0_g1_i2_17;TRINITY_DN18145_c0_g1_i1_12;TRINITY_DN18…
Biological Process: cellular response to UV (GO:0034644);	2	TRINITY_DN16606_c0_g1_i1_13;TRINITY_DN20720_c0_g1_i35_5
Biological Process: cellular response to UV-A (GO:0071492);	7	TRINITY_DN14002_c0_g1_i2_12;TRINITY_DN20742_c0_g1_i1_12;TRINITY_DN22229_c1_g1_i3_15;TRINITY_DN23637_c3_g4_i3_13;TRINITY_DN24754_c0_g1_i10_14;TRINITY_DN25427_c2_g1_i4_4;TRINITY_DN5848_c0_g2_i1_11
Biological Process: cellular response to UV-B (GO:0071493);	2	TRINITY_DN16156_c0_g1_i1_6;TRINITY_DN22051_c0_g4_i1_12
Biological Process: cellular response to UV-C (GO:0071494);	6	TRINITY_DN19525_c0_g2_i1_17;TRINITY_DN22926_c0_g1_i1_15;TRINITY_DN23326_c0_g1_i1_9;TRINITY_DN24039_c0_g1_i9_17;TRINITY_DN24350_c0_g1_i6_1;TRINITY_DN24447_c0_g1_i3_5
Biological Process: cellular response to X-ray (GO:0071481);	5	TRINITY_DN20617_c7_g2_i1_12;TRINITY_DN21020_c1_g2_i22_11;TRINITY_DN21549_c0_g1_i11_6;TRINITY_DN24893_c1_g1_i1_11;TRINITY_DN25018_c4_g1_i12_15
Biological Process: cellular response to abscisic acid stimulus (GO:0071215);	48	TRINITY_DN12657_c0_g1_i3_5;TRINITY_DN13873_c0_g1_i1_2;TRINITY_DN14633_c0_g1_i2_3;TRINITY_DN15056_c0_g1_i1_17;TRINITY_DN15584_c0_g1_i1_16;TRINITY_DN16214_c0_g1_i3_16;TRINITY_DN1621_c0_g1_i1_9;TRINITY_DN16378_c0_g1_i2_4;TRINITY_DN16967_c0_g1_i4_15;TRINITY_DN17369_c0_g1_i2_17;TRINITY_DN17484_c0_g3_i6_17;TRINITY_DN17910_c0_g1_i2_18;TRINITY_DN18008_c0_g1_i1_6;TRINITY_DN18806_c0_g1_i1_2;TRINITY_DN18909…
Biological Process: cellular response to acetate (GO:0071311);	1	TRINITY_DN19583_c0_g1_i7_3
Biological Process: cellular response to amino acid starvation (GO:0034198);	3	TRINITY_DN23072_c0_g1_i4_6;TRINITY_DN23555_c0_g1_i2_7;TRINITY_DN4188_c0_g2_i1_10
Biological Process: cellular response to amino acid stimulus (GO:0071230);	39	TRINITY_DN10954_c0_g1_i1_12;TRINITY_DN11102_c0_g1_i1_14;TRINITY_DN12440_c0_g1_i1_2;TRINITY_DN13594_c0_g1_i1_5;TRINITY_DN15866_c0_g2_i1_4;TRINITY_DN1696_c0_g1_i1_7;TRINITY_DN17488_c0_g1_i1_4;TRINITY_DN18165_c0_g1_i3_13;TRINITY_DN18415_c0_g5_i1_10;TRINITY_DN19583_c0_g1_i7_3;TRINITY_DN19891_c0_g2_i1_16;TRINITY_DN19985_c0_g1_i1_8;TRINITY_DN20562_c0_g2_i2_6;TRINITY_DN20643_c2_g1_i4_9;TRINITY_DN20909_c…
Biological Process: cellular response to ammonium ion (GO:0071242);	4	TRINITY_DN18488_c0_g1_i6_3;TRINITY_DN19272_c0_g1_i4_1;TRINITY_DN20180_c2_g3_i12_5;TRINITY_DN24413_c2_g3_i6_7
Biological Process: cellular response to anoxia (GO:0071454);	3	TRINITY_DN14192_c0_g1_i5_5;TRINITY_DN1948_c0_g1_i1_11;TRINITY_DN31072_c0_g1_i1_11
Biological Process: cellular response to auxin stimulus (GO:0071365);	24	TRINITY_DN11879_c0_g1_i2_14;TRINITY_DN14076_c0_g1_i1_7;TRINITY_DN14258_c0_g1_i2_4;TRINITY_DN15673_c0_g1_i1_6;TRINITY_DN15676_c0_g1_i2_1;TRINITY_DN16430_c0_g1_i1_8;TRINITY_DN19530_c1_g4_i3_1;TRINITY_DN19755_c0_g1_i3_3;TRINITY_DN21358_c0_g2_i10_10;TRINITY_DN21669_c0_g1_i2_6;TRINITY_DN21749_c1_g2_i10_5;TRINITY_DN22937_c0_g1_i1_12;TRINITY_DN23967_c1_g1_i4_7;TRINITY_DN24013_c0_g1_i2_17;TRINITY_DN24439…
Biological Process: cellular response to azide (GO:0097185);	1	TRINITY_DN22983_c0_g1_i1_3
Biological Process: cellular response to benomyl (GO:0072755);	2	TRINITY_DN23072_c0_g1_i4_6;TRINITY_DN4188_c0_g2_i1_10
Biological Process: cellular response to blue light (GO:0071483);	5	TRINITY_DN13593_c0_g2_i1_10;TRINITY_DN17180_c0_g1_i1_13;TRINITY_DN20742_c0_g1_i1_12;TRINITY_DN21577_c0_g1_i3_12;TRINITY_DN25636_c0_g1_i1_3
Biological Process: cellular response to boron-containing substance deprivation (GO:0080169);	7	TRINITY_DN14505_c0_g2_i2_8;TRINITY_DN15121_c0_g1_i2_12;TRINITY_DN15494_c0_g1_i1_2;TRINITY_DN15638_c0_g1_i2_17;TRINITY_DN16786_c0_g1_i1_12;TRINITY_DN19671_c0_g1_i2_16;TRINITY_DN20123_c0_g1_i1_5
Biological Process: cellular response to boron-containing substance levels (GO:0080029);	5	TRINITY_DN13598_c0_g1_i1_9;TRINITY_DN15437_c0_g1_i6_18;TRINITY_DN17118_c0_g1_i5_12;TRINITY_DN18756_c0_g1_i4_8;TRINITY_DN25594_c2_g2_i1_2
Biological Process: cellular response to brassinosteroid stimulus (GO:0071367);	1	TRINITY_DN30081_c0_g1_i1_14
Biological Process: cellular response to calcium ion (GO:0071277);	18	TRINITY_DN11371_c0_g1_i2_13;TRINITY_DN12771_c0_g1_i2_3;TRINITY_DN17217_c0_g1_i1_5;TRINITY_DN18778_c0_g1_i1_15;TRINITY_DN19545_c0_g1_i2_10;TRINITY_DN20778_c0_g1_i1_7;TRINITY_DN21618_c0_g4_i3_18;TRINITY_DN21682_c0_g1_i19_14;TRINITY_DN21755_c0_g3_i1_12;TRINITY_DN21924_c1_g1_i9_6;TRINITY_DN21986_c5_g6_i6_5;TRINITY_DN23069_c0_g2_i9_4;TRINITY_DN23153_c2_g1_i1_9;TRINITY_DN23748_c4_g1_i18_2;TRINITY_DN238…
Biological Process: cellular response to carbon dioxide (GO:0071244);	2	TRINITY_DN16088_c0_g1_i1_7;TRINITY_DN19646_c0_g2_i1_15
Biological Process: cellular response to chitin (GO:0071323);	11	TRINITY_DN20368_c0_g1_i2_1;TRINITY_DN22268_c2_g2_i11_10;TRINITY_DN22359_c1_g2_i4_18;TRINITY_DN22831_c1_g1_i4_12;TRINITY_DN23784_c0_g1_i1_7;TRINITY_DN23838_c3_g1_i7_11;TRINITY_DN24308_c0_g1_i3_3;TRINITY_DN24457_c1_g4_i1_16;TRINITY_DN25480_c0_g3_i1_13;TRINITY_DN27537_c0_g1_i1_4;TRINITY_DN3294_c0_g1_i1_9
Biological Process: cellular response to cold (GO:0070417);	44	TRINITY_DN11041_c0_g1_i1_11;TRINITY_DN11410_c0_g1_i2_1;TRINITY_DN12960_c0_g1_i1_16;TRINITY_DN13247_c0_g1_i1_12;TRINITY_DN14111_c0_g1_i1_15;TRINITY_DN15325_c0_g1_i4_13;TRINITY_DN15584_c0_g1_i1_16;TRINITY_DN15765_c0_g1_i3_6;TRINITY_DN19019_c0_g1_i4_10;TRINITY_DN19221_c0_g1_i3_13;TRINITY_DN19578_c0_g1_i2_16;TRINITY_DN19583_c0_g1_i7_3;TRINITY_DN20170_c0_g1_i18_7;TRINITY_DN20851_c0_g1_i6_14;TRINITY_DN…
Biological Process: cellular response to copper ion (GO:0071280);	5	TRINITY_DN20837_c0_g1_i5_5;TRINITY_DN21239_c2_g1_i3_18;TRINITY_DN22427_c2_g1_i3_1;TRINITY_DN22735_c0_g3_i5_8;TRINITY_DN27030_c2_g1_i3_3
Biological Process: cellular response to copper ion starvation (GO:0035874);	8	TRINITY_DN17857_c0_g1_i2_12;TRINITY_DN21840_c2_g1_i21_18;TRINITY_DN22811_c1_g1_i2_6;TRINITY_DN23447_c0_g1_i15_9;TRINITY_DN23564_c1_g1_i6_4;TRINITY_DN25081_c0_g1_i11_7;TRINITY_DN25395_c0_g1_i7_4;TRINITY_DN26679_c0_g1_i10_7
Biological Process: cellular response to cytokinin stimulus (GO:0071368);	5	TRINITY_DN17223_c0_g1_i3_17;TRINITY_DN20532_c0_g1_i4_7;TRINITY_DN21358_c0_g2_i10_10;TRINITY_DN24769_c0_g2_i5_15;TRINITY_DN9709_c0_g1_i1_16
Biological Process: cellular response to desiccation (GO:0071465);	6	TRINITY_DN15883_c0_g1_i7_8;TRINITY_DN1788_c0_g1_i1_17;TRINITY_DN19103_c0_g1_i4_14;TRINITY_DN26161_c2_g3_i2_4;TRINITY_DN29644_c0_g1_i1_7;TRINITY_DN5595_c0_g1_i1_10
Biological Process: cellular response to drug (GO:0035690);	5	TRINITY_DN17757_c0_g1_i1_4;TRINITY_DN18645_c0_g1_i2_3;TRINITY_DN23551_c0_g5_i11_8;TRINITY_DN29061_c0_g1_i1_3;TRINITY_DN29595_c0_g1_i1_14
Biological Process: cellular response to ethylene stimulus (GO:0071369);	19	TRINITY_DN12065_c0_g1_i1_12;TRINITY_DN13862_c0_g1_i1_7;TRINITY_DN15921_c0_g1_i3_5;TRINITY_DN16375_c0_g1_i4_2;TRINITY_DN17189_c0_g1_i1_12;TRINITY_DN17191_c0_g1_i4_16;TRINITY_DN17481_c0_g1_i1_13;TRINITY_DN18201_c0_g1_i2_1;TRINITY_DN19866_c0_g1_i4_11;TRINITY_DN20252_c0_g1_i2_17;TRINITY_DN21616_c0_g1_i3_11;TRINITY_DN21687_c0_g1_i6_15;TRINITY_DN21806_c4_g1_i11_10;TRINITY_DN22732_c0_g1_i4_7;TRINITY_DN2…
Biological Process: cellular response to exogenous dsRNA (GO:0071360);	3	TRINITY_DN18071_c0_g1_i1_2;TRINITY_DN23797_c2_g1_i11_18;TRINITY_DN4625_c0_g1_i2_12
Biological Process: cellular response to external biotic stimulus (GO:0071217);	10	TRINITY_DN12270_c0_g1_i1_10;TRINITY_DN20150_c0_g1_i2_16;TRINITY_DN20429_c1_g1_i2_8;TRINITY_DN21401_c0_g1_i9_13;TRINITY_DN21754_c2_g1_i4_3;TRINITY_DN22195_c0_g1_i4_16;TRINITY_DN23530_c1_g2_i3_3;TRINITY_DN23699_c2_g1_i4_9;TRINITY_DN23715_c2_g1_i1_6;TRINITY_DN4675_c0_g1_i1_7
Biological Process: cellular response to far red light (GO:0071490);	1	TRINITY_DN20742_c0_g1_i1_12
Biological Process: cellular response to fatty acid (GO:0071398);	5	TRINITY_DN24892_c0_g3_i5_11;TRINITY_DN25868_c0_g1_i1_18;TRINITY_DN31072_c0_g1_i1_7;TRINITY_DN6938_c0_g1_i1_10;TRINITY_DN7491_c0_g1_i4_9
Biological Process: cellular response to freezing (GO:0071497);	2	TRINITY_DN15931_c0_g1_i1_4;TRINITY_DN25685_c1_g2_i3_4
Biological Process: cellular response to gamma radiation (GO:0071480);	9	TRINITY_DN12828_c0_g1_i1_16;TRINITY_DN13595_c0_g1_i1_2;TRINITY_DN20617_c7_g2_i1_12;TRINITY_DN21020_c1_g2_i22_11;TRINITY_DN21549_c0_g1_i11_6;TRINITY_DN24864_c0_g2_i1_3;TRINITY_DN24893_c1_g1_i1_11;TRINITY_DN25018_c4_g1_i12_15;TRINITY_DN677_c0_g1_i1_1
Biological Process: cellular response to gibberellin stimulus (GO:0071370);	2	TRINITY_DN29851_c0_g1_i1_16;TRINITY_DN33458_c0_g1_i1_7
Biological Process: cellular response to glucose starvation (GO:0042149);	6	TRINITY_DN10615_c0_g1_i1_14;TRINITY_DN15755_c0_g1_i2_13;TRINITY_DN17092_c0_g1_i1_10;TRINITY_DN17720_c0_g1_i8_10;TRINITY_DN19192_c0_g1_i1_13;TRINITY_DN23255_c0_g1_i4_11
Biological Process: cellular response to glucose stimulus (GO:0071333);	11	TRINITY_DN10846_c0_g1_i1_16;TRINITY_DN11189_c0_g1_i4_15;TRINITY_DN11383_c0_g1_i4_10;TRINITY_DN15379_c0_g1_i3_16;TRINITY_DN18217_c0_g1_i4_2;TRINITY_DN19064_c0_g1_i2_18;TRINITY_DN20220_c0_g1_i4_6;TRINITY_DN20472_c0_g1_i3_15;TRINITY_DN21010_c0_g1_i4_17;TRINITY_DN22658_c0_g1_i4_3;TRINITY_DN24757_c2_g1_i2_14
Biological Process: cellular response to heat (GO:0034605);	60	TRINITY_DN10369_c0_g1_i1_9;TRINITY_DN11495_c0_g1_i2_10;TRINITY_DN11786_c0_g1_i3_17;TRINITY_DN12301_c0_g1_i2_6;TRINITY_DN12845_c0_g1_i1_2;TRINITY_DN13811_c0_g1_i2_1;TRINITY_DN14192_c0_g1_i5_5;TRINITY_DN14552_c0_g1_i1_14;TRINITY_DN15931_c0_g1_i1_4;TRINITY_DN16745_c0_g1_i4_7;TRINITY_DN17300_c0_g1_i6_17;TRINITY_DN17757_c0_g1_i1_4;TRINITY_DN18203_c0_g1_i1_7;TRINITY_DN18645_c0_g1_i2_3;TRINITY_DN18700_c…
Biological Process: cellular response to high light intensity (GO:0071486);	8	TRINITY_DN14002_c0_g1_i2_12;TRINITY_DN18347_c0_g1_i4_9;TRINITY_DN20742_c0_g1_i1_12;TRINITY_DN22229_c1_g1_i3_15;TRINITY_DN23637_c3_g4_i3_13;TRINITY_DN24754_c0_g1_i10_14;TRINITY_DN25427_c2_g1_i4_4;TRINITY_DN5848_c0_g2_i1_11
Biological Process: cellular response to hydrogen peroxide (GO:0070301);	18	TRINITY_DN14390_c0_g1_i1_10;TRINITY_DN19770_c0_g1_i1_10;TRINITY_DN20409_c0_g1_i3_10;TRINITY_DN20791_c1_g1_i3_12;TRINITY_DN21861_c1_g4_i2_18;TRINITY_DN22359_c0_g1_i1_7;TRINITY_DN23072_c0_g1_i4_6;TRINITY_DN23315_c0_g3_i1_3;TRINITY_DN23516_c0_g1_i1_4;TRINITY_DN23781_c0_g1_i1_4;TRINITY_DN23899_c0_g3_i8_2;TRINITY_DN24726_c0_g1_i1_7;TRINITY_DN25016_c1_g1_i5_6;TRINITY_DN25041_c0_g1_i10_11;TRINITY_DN2513…
Biological Process: cellular response to hypoxia (GO:0071456);	22	TRINITY_DN13100_c0_g1_i3_16;TRINITY_DN13721_c0_g1_i3_11;TRINITY_DN14659_c0_g2_i1_4;TRINITY_DN16037_c0_g1_i2_16;TRINITY_DN16775_c0_g1_i1_16;TRINITY_DN19595_c0_g5_i3_9;TRINITY_DN19804_c2_g1_i2_12;TRINITY_DN20253_c0_g1_i16_12;TRINITY_DN20291_c0_g1_i5_11;TRINITY_DN21257_c4_g1_i7_9;TRINITY_DN21563_c0_g2_i1_18;TRINITY_DN21748_c0_g1_i2_4;TRINITY_DN22512_c0_g1_i6_16;TRINITY_DN23638_c1_g1_i14_1;TRINITY_DN…
Biological Process: cellular response to indolebutyric acid stimulus (GO:0071366);	2	TRINITY_DN20622_c0_g2_i1_10;TRINITY_DN21513_c0_g1_i1_7
Biological Process: cellular response to insulin stimulus (GO:0032869);	9	TRINITY_DN14615_c0_g1_i3_14;TRINITY_DN17985_c0_g2_i3_4;TRINITY_DN21226_c0_g3_i5_10;TRINITY_DN22269_c0_g1_i1_11;TRINITY_DN23925_c1_g1_i8_11;TRINITY_DN24057_c0_g1_i10_1;TRINITY_DN24597_c0_g1_i1_11;TRINITY_DN24710_c0_g1_i6_4;TRINITY_DN8658_c0_g1_i1_4
Biological Process: cellular response to ionizing radiation (GO:0071479);	2	TRINITY_DN19929_c0_g1_i2_15;TRINITY_DN23115_c0_g2_i1_5
Biological Process: cellular response to iron ion (GO:0071281);	44	TRINITY_DN12065_c0_g1_i1_12;TRINITY_DN17189_c0_g1_i1_12;TRINITY_DN17191_c0_g1_i4_16;TRINITY_DN17481_c0_g1_i1_13;TRINITY_DN18201_c0_g1_i2_1;TRINITY_DN18884_c0_g1_i8_9;TRINITY_DN19564_c0_g1_i1_16;TRINITY_DN19646_c1_g1_i3_4;TRINITY_DN19685_c0_g1_i10_11;TRINITY_DN19685_c0_g2_i1_11;TRINITY_DN19685_c0_g3_i1_11;TRINITY_DN19776_c0_g1_i1_10;TRINITY_DN20252_c0_g1_i2_17;TRINITY_DN20495_c0_g1_i1_11;TRINITY_D…
Biological Process: cellular response to iron ion starvation (GO:0010106);	9	TRINITY_DN10178_c0_g1_i2_18;TRINITY_DN22260_c0_g3_i2_5;TRINITY_DN22903_c0_g1_i4_13;TRINITY_DN24709_c0_g1_i2_11;TRINITY_DN24709_c0_g2_i1_11;TRINITY_DN25071_c0_g1_i3_7;TRINITY_DN5204_c0_g1_i1_7;TRINITY_DN8431_c0_g1_i1_5;TRINITY_DN9795_c0_g1_i1_8
Biological Process: cellular response to jasmonic acid stimulus (GO:0071395);	16	TRINITY_DN14214_c0_g1_i1_14;TRINITY_DN16047_c0_g1_i4_10;TRINITY_DN17772_c0_g1_i4_4;TRINITY_DN19329_c0_g2_i1_3;TRINITY_DN20872_c0_g1_i3_18;TRINITY_DN21280_c0_g1_i1_12;TRINITY_DN22098_c1_g1_i6_13;TRINITY_DN22692_c0_g1_i1_14;TRINITY_DN22855_c0_g1_i2_15;TRINITY_DN23310_c0_g1_i2_16;TRINITY_DN23399_c1_g1_i2_4;TRINITY_DN24367_c0_g1_i4_8;TRINITY_DN24475_c4_g2_i5_2;TRINITY_DN25810_c1_g1_i6_7;TRINITY_DN258…
Biological Process: cellular response to light intensity (GO:0071484);	3	TRINITY_DN10882_c0_g1_i1_12;TRINITY_DN11521_c0_g1_i1_2;TRINITY_DN8353_c0_g1_i2_5
Biological Process: cellular response to light stimulus (GO:0071482);	27	TRINITY_DN12188_c0_g1_i2_5;TRINITY_DN14184_c0_g1_i2_14;TRINITY_DN15193_c0_g1_i1_1;TRINITY_DN15520_c0_g1_i8_18;TRINITY_DN16425_c0_g2_i1_10;TRINITY_DN16639_c0_g2_i7_2;TRINITY_DN17180_c0_g1_i1_13;TRINITY_DN18513_c3_g2_i1_12;TRINITY_DN19341_c0_g1_i11_7;TRINITY_DN19955_c0_g3_i1_5;TRINITY_DN21323_c0_g1_i2_17;TRINITY_DN21567_c0_g1_i1_13;TRINITY_DN21979_c0_g1_i1_18;TRINITY_DN22464_c2_g2_i7_14;TRINITY_DN2…
Biological Process: cellular response to magnesium ion (GO:0071286);	5	TRINITY_DN20837_c0_g1_i5_5;TRINITY_DN21239_c2_g1_i3_18;TRINITY_DN22427_c2_g1_i3_1;TRINITY_DN22735_c0_g3_i5_8;TRINITY_DN27030_c2_g1_i3_3
Biological Process: cellular response to magnesium starvation (GO:0010350);	5	TRINITY_DN20837_c0_g1_i5_5;TRINITY_DN21239_c2_g1_i3_18;TRINITY_DN22427_c2_g1_i3_1;TRINITY_DN22735_c0_g3_i5_8;TRINITY_DN27030_c2_g1_i3_3
Biological Process: cellular response to manganese ion (GO:0071287);	6	TRINITY_DN11605_c0_g1_i2_5;TRINITY_DN22738_c3_g2_i1_1;TRINITY_DN23095_c0_g3_i6_7;TRINITY_DN23321_c0_g1_i3_4;TRINITY_DN23928_c3_g1_i3_17;TRINITY_DN7755_c0_g1_i1_2
Biological Process: cellular response to mannitol stimulus (GO:0071325);	5	TRINITY_DN20837_c0_g1_i5_5;TRINITY_DN21239_c2_g1_i3_18;TRINITY_DN22427_c2_g1_i3_1;TRINITY_DN22735_c0_g3_i5_8;TRINITY_DN27030_c2_g1_i3_3
Biological Process: cellular response to mechanical stimulus (GO:0071260);	1	TRINITY_DN19583_c0_g1_i7_3
Biological Process: cellular response to metal ion (GO:0071248);	1	TRINITY_DN13595_c0_g1_i1_2
Biological Process: cellular response to misfolded protein (GO:0071218);	2	TRINITY_DN15008_c0_g1_i1_18;TRINITY_DN30760_c0_g1_i1_7
Biological Process: cellular response to molecule of bacterial origin (GO:0071219);	11	TRINITY_DN10937_c0_g1_i1_4;TRINITY_DN16139_c0_g1_i1_10;TRINITY_DN17247_c0_g1_i1_4;TRINITY_DN18892_c0_g1_i1_7;TRINITY_DN19955_c0_g1_i2_15;TRINITY_DN20837_c0_g1_i5_5;TRINITY_DN21239_c2_g1_i3_18;TRINITY_DN22427_c2_g1_i3_1;TRINITY_DN22735_c0_g3_i5_8;TRINITY_DN23516_c0_g1_i1_4;TRINITY_DN27030_c2_g1_i3_3
Biological Process: cellular response to neutral pH (GO:0036244);	2	TRINITY_DN17757_c0_g1_i1_4;TRINITY_DN18645_c0_g1_i2_3
Biological Process: cellular response to nickel ion (GO:0071289);	4	TRINITY_DN13744_c0_g1_i1_18;TRINITY_DN13744_c0_g2_i1_18;TRINITY_DN15021_c0_g1_i1_10;TRINITY_DN2698_c0_g1_i1_15
Biological Process: cellular response to nitrate (GO:0071249);	10	TRINITY_DN15731_c0_g1_i6_17;TRINITY_DN16327_c0_g1_i4_9;TRINITY_DN17244_c0_g1_i2_1;TRINITY_DN19807_c0_g1_i2_11;TRINITY_DN20063_c1_g8_i1_15;TRINITY_DN25369_c0_g1_i5_4;TRINITY_DN25434_c0_g1_i1_14;TRINITY_DN26108_c0_g1_i1_16;TRINITY_DN31375_c0_g1_i1_4;TRINITY_DN7878_c0_g1_i1_13
Biological Process: cellular response to nitric oxide (GO:0071732);	24	TRINITY_DN12065_c0_g1_i1_12;TRINITY_DN15315_c0_g1_i1_11;TRINITY_DN17189_c0_g1_i1_12;TRINITY_DN17191_c0_g1_i4_16;TRINITY_DN17481_c0_g1_i1_13;TRINITY_DN18201_c0_g1_i2_1;TRINITY_DN20252_c0_g1_i2_17;TRINITY_DN21616_c0_g1_i3_11;TRINITY_DN21687_c0_g1_i6_15;TRINITY_DN21806_c4_g1_i11_10;TRINITY_DN22732_c0_g1_i4_7;TRINITY_DN23205_c0_g1_i1_4;TRINITY_DN23516_c0_g1_i1_4;TRINITY_DN24084_c1_g4_i1_1;TRINITY_DN2…
Biological Process: cellular response to nitrogen levels (GO:0043562);	17	TRINITY_DN16581_c0_g1_i3_9;TRINITY_DN16955_c0_g1_i1_4;TRINITY_DN16979_c0_g1_i2_17;TRINITY_DN18062_c0_g1_i7_17;TRINITY_DN18845_c0_g2_i6_12;TRINITY_DN19161_c0_g1_i3_16;TRINITY_DN19846_c0_g1_i10_13;TRINITY_DN20622_c0_g1_i3_18;TRINITY_DN21434_c1_g1_i4_1;TRINITY_DN21787_c0_g1_i2_7;TRINITY_DN21901_c0_g2_i2_13;TRINITY_DN21909_c0_g1_i11_7;TRINITY_DN22028_c0_g1_i7_13;TRINITY_DN22219_c0_g1_i12_3;TRINITY_DN…
Biological Process: cellular response to nitrogen starvation (GO:0006995);	45	TRINITY_DN10824_c0_g1_i2_1;TRINITY_DN11041_c0_g1_i1_11;TRINITY_DN11804_c0_g2_i1_6;TRINITY_DN12022_c0_g1_i1_7;TRINITY_DN13669_c0_g1_i1_9;TRINITY_DN16568_c0_g2_i1_18;TRINITY_DN16998_c0_g1_i4_13;TRINITY_DN17883_c0_g1_i3_10;TRINITY_DN18283_c0_g1_i1_16;TRINITY_DN19863_c0_g1_i1_10;TRINITY_DN21332_c0_g1_i4_5;TRINITY_DN21380_c0_g2_i1_16;TRINITY_DN21640_c1_g4_i1_5;TRINITY_DN22148_c2_g6_i3_8;TRINITY_DN2216…
Biological Process: cellular response to osmotic stress (GO:0071470);	11	TRINITY_DN12884_c0_g1_i6_2;TRINITY_DN15267_c0_g2_i1_6;TRINITY_DN16663_c1_g1_i6_13;TRINITY_DN17484_c0_g3_i6_17;TRINITY_DN19539_c0_g1_i1_4;TRINITY_DN20793_c0_g1_i3_6;TRINITY_DN21621_c0_g1_i3_11;TRINITY_DN22709_c0_g1_i6_15;TRINITY_DN23338_c2_g1_i9_18;TRINITY_DN23813_c0_g1_i5_4;TRINITY_DN24733_c0_g2_i3_2
Biological Process: cellular response to oxidative stress (GO:0034599);	81	TRINITY_DN10185_c0_g1_i1_5;TRINITY_DN10636_c0_g1_i1_14;TRINITY_DN10990_c0_g1_i1_8;TRINITY_DN11609_c0_g1_i1_7;TRINITY_DN12054_c0_g1_i3_9;TRINITY_DN13771_c0_g1_i1_4;TRINITY_DN14864_c0_g1_i5_9;TRINITY_DN15325_c0_g1_i4_11;TRINITY_DN15751_c0_g1_i3_10;TRINITY_DN16055_c0_g1_i1_11;TRINITY_DN16381_c0_g1_i2_4;TRINITY_DN16516_c0_g1_i4_2;TRINITY_DN16913_c0_g1_i1_4;TRINITY_DN16923_c0_g1_i1_14;TRINITY_DN16955_…
Biological Process: cellular response to paraquat (GO:0072756);	4	TRINITY_DN19719_c0_g1_i4_10;TRINITY_DN21065_c0_g1_i1_8;TRINITY_DN24649_c1_g1_i1_1;TRINITY_DN25692_c1_g1_i11_11
Biological Process: cellular response to phosphate starvation (GO:0016036);	104	TRINITY_DN11313_c0_g1_i1_1;TRINITY_DN11359_c0_g1_i2_10;TRINITY_DN11615_c0_g1_i1_18;TRINITY_DN11677_c0_g2_i1_3;TRINITY_DN12083_c0_g1_i1_4;TRINITY_DN12301_c0_g2_i1_12;TRINITY_DN13176_c0_g1_i2_1;TRINITY_DN13937_c0_g1_i3_6;TRINITY_DN14505_c0_g2_i2_8;TRINITY_DN15027_c0_g1_i1_15;TRINITY_DN15098_c0_g1_i2_13;TRINITY_DN15121_c0_g1_i2_12;TRINITY_DN15494_c0_g1_i1_2;TRINITY_DN15638_c0_g1_i2_17;TRINITY_DN1570…
Biological Process: cellular response to potassium ion (GO:0035865);	6	TRINITY_DN12126_c0_g1_i2_11;TRINITY_DN20837_c0_g1_i5_5;TRINITY_DN21239_c2_g1_i3_18;TRINITY_DN22427_c2_g1_i3_1;TRINITY_DN22735_c0_g3_i5_8;TRINITY_DN27030_c2_g1_i3_3
Biological Process: cellular response to potassium ion starvation (GO:0051365);	15	TRINITY_DN15351_c0_g2_i2_2;TRINITY_DN17345_c0_g1_i5_15;TRINITY_DN19863_c0_g1_i1_10;TRINITY_DN20785_c1_g7_i1_9;TRINITY_DN21388_c0_g1_i6_3;TRINITY_DN21448_c1_g1_i3_10;TRINITY_DN21640_c1_g4_i1_5;TRINITY_DN22581_c0_g1_i1_5;TRINITY_DN23945_c0_g1_i8_11;TRINITY_DN23962_c0_g5_i1_4;TRINITY_DN25153_c0_g2_i12_11;TRINITY_DN25278_c1_g1_i10_3;TRINITY_DN25532_c0_g1_i2_7;TRINITY_DN28310_c0_g1_i1_5;TRINITY_DN7491…
Biological Process: cellular response to reactive oxygen species (GO:0034614);	2	TRINITY_DN15315_c0_g1_i1_11;TRINITY_DN24892_c0_g1_i6_2
Biological Process: cellular response to red light (GO:0071491);	1	TRINITY_DN20742_c0_g1_i1_12
Biological Process: cellular response to redox state (GO:0071461);	3	TRINITY_DN15520_c0_g1_i8_18;TRINITY_DN19341_c0_g1_i11_7;TRINITY_DN23558_c0_g1_i1_2
Biological Process: cellular response to salicylic acid stimulus (GO:0071446);	10	TRINITY_DN13883_c0_g1_i1_4;TRINITY_DN15315_c0_g1_i1_11;TRINITY_DN17484_c0_g3_i6_17;TRINITY_DN22961_c0_g1_i3_7;TRINITY_DN22961_c0_g2_i10_7;TRINITY_DN23310_c0_g1_i2_16;TRINITY_DN23388_c2_g3_i2_11;TRINITY_DN24892_c0_g1_i6_2;TRINITY_DN26727_c1_g1_i4_3;TRINITY_DN3404_c0_g1_i1_9
Biological Process: cellular response to salt (GO:1902075);	6	TRINITY_DN15883_c0_g1_i7_8;TRINITY_DN1788_c0_g1_i1_17;TRINITY_DN19103_c0_g1_i4_14;TRINITY_DN26161_c2_g3_i2_4;TRINITY_DN29644_c0_g1_i1_7;TRINITY_DN5595_c0_g1_i1_10
Biological Process: cellular response to salt stress (GO:0071472);	38	TRINITY_DN14593_c0_g1_i3_2;TRINITY_DN15099_c0_g1_i1_17;TRINITY_DN15457_c0_g1_i1_3;TRINITY_DN15760_c0_g1_i1_14;TRINITY_DN16214_c0_g1_i3_16;TRINITY_DN16712_c0_g1_i1_1;TRINITY_DN16967_c0_g1_i4_15;TRINITY_DN17210_c0_g1_i3_11;TRINITY_DN17290_c1_g1_i14_9;TRINITY_DN18806_c0_g1_i1_2;TRINITY_DN18807_c0_g1_i4_9;TRINITY_DN18936_c0_g2_i1_6;TRINITY_DN19539_c0_g1_i1_4;TRINITY_DN19918_c0_g1_i4_4;TRINITY_DN19933…
Biological Process: cellular response to selenium ion (GO:0071291);	4	TRINITY_DN21414_c0_g1_i4_13;TRINITY_DN23439_c0_g1_i1_3;TRINITY_DN23439_c0_g2_i2_3;TRINITY_DN24535_c0_g1_i3_7
Biological Process: cellular response to singlet oxygen (GO:0071452);	3	TRINITY_DN11979_c0_g1_i1_4;TRINITY_DN26937_c0_g1_i2_3;TRINITY_DN27736_c0_g1_i1_15
Biological Process: cellular response to sorbitol (GO:0072709);	5	TRINITY_DN20837_c0_g1_i5_5;TRINITY_DN21239_c2_g1_i3_18;TRINITY_DN22427_c2_g1_i3_1;TRINITY_DN22735_c0_g3_i5_8;TRINITY_DN27030_c2_g1_i3_3
Biological Process: cellular response to starvation (GO:0009267);	11	TRINITY_DN16366_c0_g1_i1_11;TRINITY_DN17030_c0_g1_i2_1;TRINITY_DN17387_c0_g1_i2_10;TRINITY_DN17757_c0_g1_i1_4;TRINITY_DN17883_c0_g1_i3_10;TRINITY_DN18645_c0_g1_i2_3;TRINITY_DN22602_c1_g2_i2_14;TRINITY_DN24470_c0_g8_i1_6;TRINITY_DN24864_c0_g2_i1_3;TRINITY_DN2646_c0_g1_i1_17;TRINITY_DN812_c0_g1_i1_10
Biological Process: cellular response to sucrose starvation (GO:0043617);	7	TRINITY_DN21532_c0_g1_i11_18;TRINITY_DN22118_c0_g1_i9_9;TRINITY_DN22269_c0_g1_i1_13;TRINITY_DN22893_c0_g4_i2_15;TRINITY_DN24175_c0_g2_i1_16;TRINITY_DN25661_c0_g2_i7_7;TRINITY_DN28663_c0_g1_i1_16
Biological Process: cellular response to sucrose stimulus (GO:0071329);	7	TRINITY_DN20974_c0_g1_i1_7;TRINITY_DN21665_c0_g1_i3_7;TRINITY_DN22080_c0_g1_i1_7;TRINITY_DN22239_c0_g1_i2_15;TRINITY_DN22716_c0_g1_i1_9;TRINITY_DN23260_c0_g1_i7_4;TRINITY_DN24165_c0_g3_i1_8
Biological Process: cellular response to sulfate starvation (GO:0009970);	14	TRINITY_DN11429_c0_g1_i1_14;TRINITY_DN11582_c0_g1_i2_9;TRINITY_DN15124_c0_g1_i1_3;TRINITY_DN16568_c0_g2_i1_18;TRINITY_DN20534_c0_g3_i1_1;TRINITY_DN22378_c0_g1_i1_7;TRINITY_DN23209_c2_g4_i1_11;TRINITY_DN23371_c0_g3_i2_3;TRINITY_DN23959_c0_g2_i1_8;TRINITY_DN24431_c3_g1_i2_15;TRINITY_DN25221_c0_g1_i1_10;TRINITY_DN25998_c0_g1_i1_18;TRINITY_DN26015_c0_g1_i1_16;TRINITY_DN31180_c0_g1_i1_4
Biological Process: cellular response to sulfur starvation (GO:0010438);	5	TRINITY_DN12588_c0_g1_i2_17;TRINITY_DN17179_c0_g1_i3_16;TRINITY_DN18171_c0_g2_i6_14;TRINITY_DN21563_c0_g1_i6_15;TRINITY_DN7029_c0_g1_i1_8
Biological Process: cellular response to tetrahydrofolate (GO:1904482);	12	TRINITY_DN1246_c0_g1_i1_16;TRINITY_DN21304_c1_g1_i1_16;TRINITY_DN21633_c0_g1_i3_10;TRINITY_DN22280_c0_g3_i3_3;TRINITY_DN22625_c0_g4_i2_16;TRINITY_DN23678_c0_g2_i3_5;TRINITY_DN23942_c0_g1_i11_14;TRINITY_DN24030_c0_g1_i18_6;TRINITY_DN24184_c0_g1_i30_13;TRINITY_DN25919_c1_g2_i6_4;TRINITY_DN31184_c0_g1_i1_4;TRINITY_DN6365_c0_g1_i1_4
Biological Process: cellular response to toxic substance (GO:0097237);	7	TRINITY_DN21076_c2_g1_i1_15;TRINITY_DN21769_c1_g1_i1_18;TRINITY_DN22696_c3_g1_i7_13;TRINITY_DN23426_c0_g1_i5_4;TRINITY_DN24321_c2_g1_i1_11;TRINITY_DN25370_c0_g1_i9_7;TRINITY_DN28689_c0_g1_i1_16
Biological Process: cellular response to trehalose stimulus (GO:0071327);	1	TRINITY_DN23788_c0_g2_i4_16
Biological Process: cellular response to unfolded protein (GO:0034620);	12	TRINITY_DN13811_c0_g1_i2_1;TRINITY_DN16606_c0_g1_i1_13;TRINITY_DN2174_c0_g1_i1_13;TRINITY_DN22717_c0_g2_i2_16;TRINITY_DN22783_c0_g1_i2_15;TRINITY_DN22929_c1_g2_i6_4;TRINITY_DN23363_c2_g2_i1_17;TRINITY_DN23944_c0_g4_i1_3;TRINITY_DN24431_c1_g1_i1_7;TRINITY_DN25840_c1_g1_i5_3;TRINITY_DN31904_c0_g1_i1_4;TRINITY_DN5129_c0_g1_i1_6
Biological Process: cellular response to virus (GO:0098586);	2	TRINITY_DN21983_c0_g2_i6_14;TRINITY_DN22812_c3_g1_i2_13
Biological Process: cellular response to water deprivation (GO:0042631);	45	TRINITY_DN14086_c0_g1_i1_1;TRINITY_DN14593_c0_g1_i3_2;TRINITY_DN15457_c0_g1_i1_3;TRINITY_DN15765_c0_g1_i3_6;TRINITY_DN16164_c0_g1_i1_14;TRINITY_DN16214_c0_g1_i3_16;TRINITY_DN16662_c0_g1_i9_12;TRINITY_DN16967_c0_g1_i4_15;TRINITY_DN17073_c0_g1_i2_10;TRINITY_DN17210_c0_g1_i3_11;TRINITY_DN17929_c0_g1_i2_8;TRINITY_DN18806_c0_g1_i1_2;TRINITY_DN19613_c0_g1_i9_15;TRINITY_DN19770_c0_g1_i1_10;TRINITY_DN204…
Biological Process: cellular response to zinc ion starvation (GO:0034224);	1	TRINITY_DN19276_c0_g1_i3_10
Biological Process: cellular sodium ion homeostasis (GO:0006883);	6	TRINITY_DN14862_c0_g1_i1_16;TRINITY_DN17919_c0_g3_i1_12;TRINITY_DN18865_c0_g1_i5_5;TRINITY_DN20026_c0_g1_i4_8;TRINITY_DN20875_c0_g1_i1_11;TRINITY_DN26505_c0_g1_i1_16
Biological Process: cellular sphingolipid homeostasis (GO:0090156);	8	TRINITY_DN17511_c0_g1_i3_14;TRINITY_DN20618_c0_g2_i8_12;TRINITY_DN2174_c0_g1_i1_13;TRINITY_DN23363_c2_g2_i1_17;TRINITY_DN23522_c0_g1_i11_18;TRINITY_DN23593_c0_g1_i7_5;TRINITY_DN23944_c0_g4_i1_3;TRINITY_DN24493_c0_g1_i2_4
Biological Process: cellular stress response to acidic pH (GO:1990451);	2	TRINITY_DN23072_c0_g1_i4_6;TRINITY_DN4188_c0_g2_i1_10
Biological Process: cellular transition metal ion homeostasis (GO:0046916);	4	TRINITY_DN14983_c0_g1_i2_5;TRINITY_DN15282_c0_g1_i1_6;TRINITY_DN24268_c1_g1_i1_6;TRINITY_DN24393_c2_g1_i2_1
Biological Process: cellular zinc ion homeostasis (GO:0006882);	9	TRINITY_DN13344_c0_g1_i1_8;TRINITY_DN15853_c0_g1_i2_11;TRINITY_DN17571_c0_g1_i2_15;TRINITY_DN18466_c0_g2_i1_11;TRINITY_DN18491_c0_g1_i4_17;TRINITY_DN19144_c0_g1_i9_12;TRINITY_DN19538_c0_g1_i1_15;TRINITY_DN21803_c0_g1_i4_8;TRINITY_DN23706_c0_g1_i1_7
Biological Process: cellularization (GO:0007349);	1	TRINITY_DN19786_c0_g1_i1_1
Biological Process: cellulose biosynthetic process (GO:0030244);	103	TRINITY_DN10473_c0_g1_i1_1;TRINITY_DN10898_c0_g1_i2_17;TRINITY_DN11822_c0_g1_i2_11;TRINITY_DN12252_c0_g1_i1_10;TRINITY_DN12684_c0_g1_i1_14;TRINITY_DN13412_c0_g1_i2_16;TRINITY_DN14188_c0_g1_i1_9;TRINITY_DN15193_c0_g1_i1_1;TRINITY_DN15579_c0_g1_i3_5;TRINITY_DN15805_c0_g1_i1_10;TRINITY_DN16242_c0_g1_i4_6;TRINITY_DN16425_c0_g2_i1_10;TRINITY_DN16624_c0_g1_i2_3;TRINITY_DN17443_c0_g1_i1_11;TRINITY_DN175…
Biological Process: cellulose catabolic process (GO:0030245);	48	TRINITY_DN11836_c0_g1_i2_16;TRINITY_DN11997_c0_g1_i1_5;TRINITY_DN14280_c0_g1_i2_10;TRINITY_DN14739_c0_g2_i1_7;TRINITY_DN15217_c0_g1_i1_1;TRINITY_DN15698_c0_g1_i1_11;TRINITY_DN15857_c0_g1_i6_11;TRINITY_DN16387_c0_g1_i2_1;TRINITY_DN17054_c0_g1_i1_15;TRINITY_DN17400_c1_g1_i1_4;TRINITY_DN17674_c0_g1_i1_4;TRINITY_DN17864_c0_g1_i1_14;TRINITY_DN18182_c0_g1_i14_9;TRINITY_DN18189_c0_g1_i1_4;TRINITY_DN1839…
Biological Process: cellulose microfibril organization (GO:0010215);	32	TRINITY_DN12761_c0_g1_i1_2;TRINITY_DN13822_c0_g1_i5_10;TRINITY_DN15193_c0_g1_i1_1;TRINITY_DN15910_c0_g1_i1_16;TRINITY_DN16425_c0_g2_i1_10;TRINITY_DN16457_c0_g1_i4_10;TRINITY_DN16859_c0_g1_i1_10;TRINITY_DN17022_c0_g1_i2_12;TRINITY_DN17544_c0_g2_i4_14;TRINITY_DN17578_c0_g3_i1_9;TRINITY_DN18644_c0_g2_i1_16;TRINITY_DN1916_c0_g1_i1_1;TRINITY_DN1953_c0_g1_i1_2;TRINITY_DN19552_c1_g1_i4_13;TRINITY_DN1970…
Biological Process: centromere complex assembly (GO:0034508);	3	TRINITY_DN18214_c0_g1_i1_13;TRINITY_DN19138_c0_g2_i2_11;TRINITY_DN20021_c0_g1_i2_6
Biological Process: centromeric sister chromatid cohesion (GO:0070601);	1	TRINITY_DN22875_c0_g1_i1_16
Biological Process: centrosome cycle (GO:0007098);	16	TRINITY_DN16744_c0_g1_i6_17;TRINITY_DN17852_c0_g2_i1_10;TRINITY_DN18179_c0_g1_i1_8;TRINITY_DN19411_c1_g1_i2_14;TRINITY_DN19818_c0_g1_i3_17;TRINITY_DN20113_c1_g1_i24_9;TRINITY_DN20464_c2_g4_i2_2;TRINITY_DN21045_c0_g1_i7_3;TRINITY_DN22431_c0_g1_i40_13;TRINITY_DN24238_c1_g2_i1_1;TRINITY_DN24269_c3_g3_i3_7;TRINITY_DN25494_c0_g1_i5_8;TRINITY_DN25500_c0_g1_i6_15;TRINITY_DN25586_c0_g1_i1_11;TRINITY_DN25…
Biological Process: centrosome duplication (GO:0051298);	13	TRINITY_DN18477_c0_g1_i8_10;TRINITY_DN19126_c0_g1_i11_17;TRINITY_DN19991_c0_g2_i2_1;TRINITY_DN21816_c1_g1_i23_6;TRINITY_DN21823_c1_g2_i17_10;TRINITY_DN21823_c1_g4_i2_10;TRINITY_DN23408_c0_g2_i12_9;TRINITY_DN23442_c0_g1_i18_16;TRINITY_DN23442_c0_g2_i1_16;TRINITY_DN23645_c0_g4_i11_16;TRINITY_DN25466_c1_g2_i1_4;TRINITY_DN25814_c0_g2_i5_7;TRINITY_DN26800_c1_g3_i2_7
Biological Process: ceramide biosynthetic process (GO:0046513);	10	TRINITY_DN13052_c0_g1_i1_1;TRINITY_DN20312_c0_g1_i3_12;TRINITY_DN20749_c1_g3_i1_17;TRINITY_DN23258_c1_g2_i3_18;TRINITY_DN23998_c0_g2_i6_13;TRINITY_DN24537_c0_g3_i1_14;TRINITY_DN25139_c4_g2_i1_7;TRINITY_DN25688_c0_g2_i1_2;TRINITY_DN25688_c0_g4_i3_2;TRINITY_DN27117_c0_g1_i1_3
Biological Process: ceramide metabolic process (GO:0006672);	16	TRINITY_DN18495_c0_g1_i19_2;TRINITY_DN21561_c0_g1_i31_12;TRINITY_DN2174_c0_g1_i1_13;TRINITY_DN22460_c0_g2_i7_1;TRINITY_DN23363_c2_g2_i1_17;TRINITY_DN23885_c0_g1_i18_17;TRINITY_DN23885_c1_g1_i1_17;TRINITY_DN23944_c0_g4_i1_3;TRINITY_DN24035_c0_g1_i6_16;TRINITY_DN24103_c1_g1_i1_5;TRINITY_DN24812_c0_g3_i2_11;TRINITY_DN25135_c0_g1_i8_11;TRINITY_DN25197_c0_g1_i6_4;TRINITY_DN25239_c1_g1_i12_15;TRINITY_D…
Biological Process: ceramide transport (GO:0035627);	14	TRINITY_DN16149_c0_g1_i1_12;TRINITY_DN16278_c0_g1_i1_7;TRINITY_DN16311_c0_g1_i1_12;TRINITY_DN16416_c0_g1_i1_2;TRINITY_DN16965_c0_g3_i1_9;TRINITY_DN17754_c0_g1_i3_4;TRINITY_DN18352_c0_g1_i3_16;TRINITY_DN19739_c0_g1_i5_8;TRINITY_DN20852_c0_g1_i1_4;TRINITY_DN21912_c0_g2_i6_7;TRINITY_DN24366_c0_g1_i1_3;TRINITY_DN25622_c0_g1_i5_3;TRINITY_DN575_c0_g1_i1_7;TRINITY_DN5941_c0_g1_i1_3
Biological Process: chaperone cofactor-dependent protein refolding (GO:0051085);	43	TRINITY_DN10900_c0_g3_i1_12;TRINITY_DN12538_c0_g1_i1_7;TRINITY_DN13017_c0_g1_i2_9;TRINITY_DN13811_c0_g1_i2_1;TRINITY_DN14008_c0_g1_i1_17;TRINITY_DN14049_c0_g1_i1_5;TRINITY_DN14626_c0_g2_i2_16;TRINITY_DN15015_c0_g1_i1_13;TRINITY_DN15037_c0_g1_i5_12;TRINITY_DN15164_c0_g1_i2_3;TRINITY_DN15413_c0_g1_i1_6;TRINITY_DN15576_c0_g1_i1_15;TRINITY_DN16182_c0_g1_i4_18;TRINITY_DN16937_c0_g2_i1_5;TRINITY_DN1740…
Biological Process: chaperone-mediated protein complex assembly (GO:0051131);	17	TRINITY_DN1171_c0_g1_i1_16;TRINITY_DN19093_c0_g1_i4_14;TRINITY_DN19312_c0_g1_i1_8;TRINITY_DN19380_c0_g1_i4_12;TRINITY_DN19781_c0_g1_i9_9;TRINITY_DN20222_c0_g1_i8_11;TRINITY_DN20758_c0_g1_i6_5;TRINITY_DN20972_c0_g1_i17_2;TRINITY_DN21442_c0_g1_i7_18;TRINITY_DN22129_c0_g1_i13_16;TRINITY_DN23153_c2_g1_i1_9;TRINITY_DN24102_c0_g2_i10_3;TRINITY_DN25684_c0_g1_i1_12;TRINITY_DN25865_c0_g2_i6_4;TRINITY_DN28…
Biological Process: chaperone-mediated protein folding (GO:0061077);	40	TRINITY_DN10566_c0_g1_i1_15;TRINITY_DN12991_c0_g1_i1_2;TRINITY_DN13065_c0_g2_i1_3;TRINITY_DN13947_c0_g1_i2_9;TRINITY_DN14829_c0_g1_i3_16;TRINITY_DN15893_c0_g1_i1_8;TRINITY_DN17054_c0_g1_i4_8;TRINITY_DN17204_c0_g1_i5_13;TRINITY_DN18036_c0_g1_i4_15;TRINITY_DN18203_c1_g1_i2_12;TRINITY_DN18779_c0_g1_i2_10;TRINITY_DN19054_c2_g5_i2_12;TRINITY_DN19293_c0_g1_i1_13;TRINITY_DN20140_c0_g3_i3_5;TRINITY_DN205…
Biological Process: chaperone-mediated protein transport (GO:0072321);	2	TRINITY_DN13009_c0_g1_i1_10;TRINITY_DN1743_c0_g1_i1_6
Biological Process: charged-tRNA amino acid modification (GO:0019988);	1	TRINITY_DN21330_c0_g1_i3_6
Biological Process: chiasma assembly (GO:0051026);	30	TRINITY_DN10868_c0_g2_i1_7;TRINITY_DN10988_c0_g1_i1_8;TRINITY_DN13198_c0_g1_i2_3;TRINITY_DN15715_c0_g1_i2_10;TRINITY_DN16738_c0_g1_i1_4;TRINITY_DN16783_c0_g1_i3_3;TRINITY_DN17925_c0_g2_i1_7;TRINITY_DN20156_c0_g1_i6_10;TRINITY_DN20298_c0_g1_i6_15;TRINITY_DN20758_c0_g2_i1_4;TRINITY_DN21402_c0_g1_i3_11;TRINITY_DN21898_c0_g2_i6_12;TRINITY_DN22172_c0_g1_i15_6;TRINITY_DN22505_c2_g1_i3_6;TRINITY_DN22528…
Biological Process: chitin biosynthetic process (GO:0006031);	1	TRINITY_DN23551_c0_g5_i11_8
Biological Process: chitin catabolic process (GO:0006032);	22	TRINITY_DN10762_c0_g1_i1_12;TRINITY_DN10869_c0_g1_i1_2;TRINITY_DN14356_c0_g1_i1_11;TRINITY_DN16341_c0_g1_i2_2;TRINITY_DN17467_c0_g1_i2_4;TRINITY_DN17710_c0_g1_i1_6;TRINITY_DN18541_c1_g1_i5_14;TRINITY_DN20868_c0_g1_i1_16;TRINITY_DN21173_c0_g1_i12_17;TRINITY_DN21246_c1_g1_i1_12;TRINITY_DN21461_c0_g1_i6_12;TRINITY_DN22424_c0_g1_i21_6;TRINITY_DN22485_c1_g2_i7_15;TRINITY_DN23720_c2_g1_i2_16;TRINITY_DN…
Biological Process: chloride ion homeostasis (GO:0055064);	1	TRINITY_DN24219_c3_g1_i2_4
Biological Process: chloride transmembrane transport (GO:1902476);	17	TRINITY_DN11599_c0_g1_i1_14;TRINITY_DN13313_c0_g1_i3_5;TRINITY_DN16441_c1_g1_i3_11;TRINITY_DN18969_c0_g1_i3_17;TRINITY_DN18969_c0_g2_i1_17;TRINITY_DN19042_c0_g1_i5_10;TRINITY_DN19054_c0_g2_i1_7;TRINITY_DN20946_c0_g1_i3_3;TRINITY_DN20993_c0_g1_i13_13;TRINITY_DN21993_c0_g1_i12_1;TRINITY_DN22017_c0_g1_i1_16;TRINITY_DN22724_c0_g1_i8_5;TRINITY_DN23217_c0_g1_i4_15;TRINITY_DN23664_c0_g1_i4_3;TRINITY_DN2…
Biological Process: chloride transport (GO:0006821);	9	TRINITY_DN12098_c0_g1_i1_14;TRINITY_DN15820_c0_g1_i1_4;TRINITY_DN16871_c0_g1_i3_1;TRINITY_DN21052_c1_g1_i13_17;TRINITY_DN27892_c0_g1_i1_9;TRINITY_DN29619_c0_g1_i1_15;TRINITY_DN3687_c0_g2_i1_11;TRINITY_DN5406_c0_g1_i1_4;TRINITY_DN9485_c0_g1_i1_10
Biological Process: chlorophyll biosynthetic process (GO:0015995);	91	TRINITY_DN11983_c0_g1_i2_12;TRINITY_DN13084_c0_g1_i4_12;TRINITY_DN1392_c0_g1_i1_16;TRINITY_DN14741_c0_g1_i1_13;TRINITY_DN15118_c0_g1_i1_8;TRINITY_DN15440_c0_g1_i4_3;TRINITY_DN15656_c0_g1_i1_3;TRINITY_DN15683_c0_g1_i4_4;TRINITY_DN15702_c0_g1_i2_12;TRINITY_DN16425_c0_g1_i1_15;TRINITY_DN16438_c0_g1_i2_18;TRINITY_DN16559_c0_g1_i2_3;TRINITY_DN16593_c0_g1_i2_8;TRINITY_DN17123_c0_g1_i1_18;TRINITY_DN1740…
Biological Process: chlorophyll catabolic process (GO:0015996);	40	TRINITY_DN12257_c0_g1_i1_6;TRINITY_DN12873_c0_g2_i4_5;TRINITY_DN14074_c0_g1_i4_10;TRINITY_DN15851_c0_g1_i2_5;TRINITY_DN18383_c2_g1_i4_14;TRINITY_DN18423_c0_g1_i4_14;TRINITY_DN18738_c0_g1_i4_6;TRINITY_DN18867_c0_g1_i1_12;TRINITY_DN19468_c0_g2_i12_15;TRINITY_DN20036_c1_g1_i12_12;TRINITY_DN20194_c5_g1_i3_12;TRINITY_DN20251_c1_g2_i10_12;TRINITY_DN20569_c0_g2_i1_8;TRINITY_DN20629_c2_g1_i3_9;TRINITY_DN…
Biological Process: chlorophyll cycle (GO:0033354);	5	TRINITY_DN22186_c0_g1_i6_13;TRINITY_DN22886_c0_g1_i13_17;TRINITY_DN23834_c0_g1_i33_16;TRINITY_DN25019_c2_g1_i34_2;TRINITY_DN25272_c0_g1_i31_8
Biological Process: chlorophyll metabolic process (GO:0015994);	14	TRINITY_DN14549_c0_g1_i2_18;TRINITY_DN19214_c0_g1_i1_11;TRINITY_DN19214_c0_g2_i1_11;TRINITY_DN21512_c1_g1_i3_5;TRINITY_DN21802_c1_g3_i2_12;TRINITY_DN22186_c0_g1_i6_13;TRINITY_DN22523_c4_g1_i3_6;TRINITY_DN22886_c0_g1_i13_17;TRINITY_DN23834_c0_g1_i33_16;TRINITY_DN23985_c3_g6_i1_11;TRINITY_DN25019_c2_g1_i34_2;TRINITY_DN25272_c0_g1_i31_8;TRINITY_DN25351_c0_g1_i1_10;TRINITY_DN26410_c0_g1_i1_16
Biological Process: chloroplast RNA modification (GO:1900865);	2	TRINITY_DN17176_c0_g1_i2_9;TRINITY_DN19439_c0_g1_i6_11
Biological Process: chloroplast RNA processing (GO:0031425);	2	TRINITY_DN15065_c0_g1_i2_7;TRINITY_DN16593_c0_g1_i2_8
Biological Process: chloroplast accumulation movement (GO:0009904);	16	TRINITY_DN10648_c0_g1_i1_1;TRINITY_DN12743_c0_g1_i2_12;TRINITY_DN13593_c0_g2_i1_10;TRINITY_DN14450_c0_g1_i3_10;TRINITY_DN16377_c0_g1_i2_2;TRINITY_DN19950_c0_g1_i6_13;TRINITY_DN20497_c0_g1_i3_7;TRINITY_DN21577_c0_g1_i3_12;TRINITY_DN22057_c1_g1_i2_18;TRINITY_DN22062_c0_g1_i1_5;TRINITY_DN22536_c1_g1_i16_8;TRINITY_DN22770_c0_g4_i2_15;TRINITY_DN23011_c3_g1_i7_7;TRINITY_DN23607_c1_g1_i12_14;TRINITY_DN2…
Biological Process: chloroplast avoidance movement (GO:0009903);	19	TRINITY_DN10648_c0_g1_i1_1;TRINITY_DN12743_c0_g1_i2_12;TRINITY_DN13593_c0_g2_i1_10;TRINITY_DN14450_c0_g1_i3_10;TRINITY_DN16377_c0_g1_i2_2;TRINITY_DN19044_c0_g1_i1_12;TRINITY_DN19394_c0_g1_i5_3;TRINITY_DN19950_c0_g1_i6_13;TRINITY_DN20497_c0_g1_i3_7;TRINITY_DN21577_c0_g1_i3_12;TRINITY_DN21879_c0_g1_i2_7;TRINITY_DN22057_c1_g1_i2_18;TRINITY_DN22062_c0_g1_i1_5;TRINITY_DN22536_c1_g1_i16_8;TRINITY_DN227…
Biological Process: chloroplast elongation (GO:0010151);	3	TRINITY_DN16503_c0_g1_i2_5;TRINITY_DN17161_c0_g1_i4_12;TRINITY_DN22996_c0_g1_i1_6
Biological Process: chloroplast fission (GO:0010020);	37	TRINITY_DN13667_c0_g1_i1_8;TRINITY_DN13737_c0_g1_i1_12;TRINITY_DN14164_c0_g1_i4_12;TRINITY_DN15372_c0_g1_i1_6;TRINITY_DN15681_c0_g1_i1_10;TRINITY_DN16338_c0_g1_i5_10;TRINITY_DN16899_c0_g1_i2_15;TRINITY_DN17114_c0_g1_i8_12;TRINITY_DN17357_c0_g1_i2_12;TRINITY_DN17665_c0_g1_i1_15;TRINITY_DN18023_c0_g1_i3_17;TRINITY_DN18147_c0_g1_i1_5;TRINITY_DN18616_c0_g1_i1_12;TRINITY_DN18868_c1_g1_i6_3;TRINITY_DN1…
Biological Process: chloroplast mRNA modification (GO:1900871);	13	TRINITY_DN14462_c0_g1_i1_2;TRINITY_DN15644_c0_g1_i2_6;TRINITY_DN20571_c0_g2_i9_16;TRINITY_DN20596_c0_g1_i1_17;TRINITY_DN22202_c2_g1_i4_14;TRINITY_DN23133_c0_g1_i13_7;TRINITY_DN23678_c0_g1_i2_1;TRINITY_DN23729_c0_g1_i2_6;TRINITY_DN24039_c0_g1_i18_8;TRINITY_DN24340_c1_g2_i5_11;TRINITY_DN25721_c2_g1_i3_13;TRINITY_DN4955_c0_g1_i1_15;TRINITY_DN9196_c0_g1_i1_18
Biological Process: chloroplast mRNA processing (GO:0010239);	4	TRINITY_DN11705_c0_g1_i3_17;TRINITY_DN12188_c0_g1_i2_5;TRINITY_DN15811_c0_g2_i1_8;TRINITY_DN23690_c0_g1_i1_9
Biological Process: chloroplast organization (GO:0009658);	264	TRINITY_DN10508_c0_g1_i2_13;TRINITY_DN10566_c0_g1_i1_15;TRINITY_DN10749_c0_g1_i1_12;TRINITY_DN10989_c0_g1_i1_1;TRINITY_DN11097_c0_g1_i1_12;TRINITY_DN11256_c0_g1_i1_18;TRINITY_DN11705_c0_g1_i3_17;TRINITY_DN11859_c0_g1_i1_9;TRINITY_DN11903_c0_g1_i1_11;TRINITY_DN11956_c0_g1_i5_9;TRINITY_DN12188_c0_g1_i2_5;TRINITY_DN12401_c0_g1_i2_12;TRINITY_DN12982_c0_g1_i1_14;TRINITY_DN13275_c0_g1_i1_18;TRINITY_DN1…
Biological Process: chloroplast proton-transporting ATP synthase complex assembly (GO:0033614);	1	TRINITY_DN19302_c0_g2_i1_14
Biological Process: chloroplast rRNA processing (GO:1901259);	27	TRINITY_DN11329_c0_g1_i3_17;TRINITY_DN11705_c0_g1_i3_17;TRINITY_DN12982_c0_g1_i1_14;TRINITY_DN1356_c0_g2_i1_9;TRINITY_DN15811_c0_g2_i1_8;TRINITY_DN15825_c0_g1_i2_18;TRINITY_DN17479_c0_g1_i2_9;TRINITY_DN17566_c0_g2_i1_12;TRINITY_DN18095_c0_g1_i4_7;TRINITY_DN18675_c0_g1_i6_7;TRINITY_DN20149_c1_g1_i3_11;TRINITY_DN21495_c0_g1_i1_15;TRINITY_DN21830_c0_g1_i3_17;TRINITY_DN21886_c0_g1_i2_15;TRINITY_DN219…
Biological Process: chloroplast relocation (GO:0009902);	25	TRINITY_DN10531_c0_g1_i1_2;TRINITY_DN13737_c0_g1_i1_12;TRINITY_DN14934_c0_g1_i1_16;TRINITY_DN18941_c0_g1_i2_11;TRINITY_DN19044_c0_g1_i1_12;TRINITY_DN19394_c0_g1_i5_3;TRINITY_DN21697_c0_g1_i1_15;TRINITY_DN21879_c0_g1_i2_7;TRINITY_DN22390_c1_g1_i7_14;TRINITY_DN22934_c0_g1_i2_3;TRINITY_DN22962_c0_g2_i2_8;TRINITY_DN23153_c0_g4_i1_5;TRINITY_DN23667_c0_g1_i7_14;TRINITY_DN24143_c2_g1_i13_17;TRINITY_DN24…
Biological Process: chloroplast ribulose bisphosphate carboxylase complex assembly (GO:0110102);	9	TRINITY_DN11329_c0_g1_i3_17;TRINITY_DN13390_c0_g1_i1_12;TRINITY_DN17479_c0_g1_i2_9;TRINITY_DN19548_c0_g1_i2_8;TRINITY_DN20149_c1_g1_i3_11;TRINITY_DN21886_c0_g1_i2_15;TRINITY_DN23702_c0_g1_i1_12;TRINITY_DN23761_c0_g1_i1_7;TRINITY_DN32329_c0_g1_i1_7
Biological Process: chloroplast-nucleus signaling pathway (GO:0010019);	12	TRINITY_DN12897_c0_g1_i1_10;TRINITY_DN16425_c0_g1_i1_15;TRINITY_DN20115_c0_g2_i1_12;TRINITY_DN20827_c3_g1_i3_9;TRINITY_DN21103_c0_g1_i1_18;TRINITY_DN21743_c1_g1_i2_6;TRINITY_DN21828_c1_g1_i5_11;TRINITY_DN21943_c0_g1_i3_12;TRINITY_DN22565_c0_g1_i8_10;TRINITY_DN22793_c0_g1_i3_4;TRINITY_DN24385_c1_g6_i1_6;TRINITY_DN25485_c0_g1_i3_11
Biological Process: cholesterol biosynthetic process (GO:0006695);	6	TRINITY_DN20839_c2_g1_i12_16;TRINITY_DN20997_c0_g2_i1_3;TRINITY_DN21344_c4_g1_i7_2;TRINITY_DN22985_c1_g2_i20_13;TRINITY_DN23402_c1_g1_i4_7;TRINITY_DN23762_c6_g1_i5_15
Biological Process: choline transport (GO:0015871);	3	TRINITY_DN11800_c0_g1_i3_3;TRINITY_DN16154_c0_g1_i3_1;TRINITY_DN19961_c0_g1_i6_17
Biological Process: chorismate biosynthetic process (GO:0009423);	29	TRINITY_DN14360_c0_g1_i1_8;TRINITY_DN16341_c0_g1_i1_17;TRINITY_DN16930_c0_g1_i2_18;TRINITY_DN16971_c0_g1_i5_10;TRINITY_DN17572_c0_g1_i6_3;TRINITY_DN19062_c0_g1_i2_9;TRINITY_DN20585_c0_g1_i2_2;TRINITY_DN20630_c0_g1_i5_11;TRINITY_DN20648_c0_g1_i4_2;TRINITY_DN21464_c0_g1_i11_18;TRINITY_DN21619_c0_g1_i1_9;TRINITY_DN22143_c0_g1_i13_10;TRINITY_DN22513_c4_g2_i7_10;TRINITY_DN22900_c0_g1_i8_4;TRINITY_DN22…
Biological Process: chorismate metabolic process (GO:0046417);	1	TRINITY_DN21819_c3_g1_i2_3
Biological Process: chromatin assembly or disassembly (GO:0006333);	9	TRINITY_DN12627_c0_g1_i3_10;TRINITY_DN12657_c0_g1_i2_13;TRINITY_DN17765_c0_g1_i6_18;TRINITY_DN18196_c0_g1_i3_13;TRINITY_DN22027_c1_g1_i4_17;TRINITY_DN22161_c0_g2_i3_3;TRINITY_DN22268_c0_g1_i7_11;TRINITY_DN32_c0_g1_i1_5;TRINITY_DN6857_c0_g2_i1_6
Biological Process: chromatin maintenance (GO:0070827);	2	TRINITY_DN25183_c0_g2_i1_13;TRINITY_DN25515_c0_g1_i7_8
Biological Process: chromatin organization (GO:0006325);	146	TRINITY_DN10051_c0_g1_i1_11;TRINITY_DN10773_c0_g1_i1_3;TRINITY_DN1099_c0_g1_i1_11;TRINITY_DN11062_c0_g1_i1_4;TRINITY_DN11372_c0_g1_i1_2;TRINITY_DN11432_c0_g1_i3_8;TRINITY_DN11536_c0_g1_i1_15;TRINITY_DN12407_c0_g1_i1_6;TRINITY_DN12547_c0_g1_i2_16;TRINITY_DN12623_c0_g1_i2_13;TRINITY_DN13079_c0_g1_i1_10;TRINITY_DN13515_c0_g1_i1_5;TRINITY_DN13522_c0_g1_i2_9;TRINITY_DN13805_c0_g1_i1_1;TRINITY_DN1397_c…
Biological Process: chromatin remodeling (GO:0006338);	50	TRINITY_DN12290_c0_g1_i2_15;TRINITY_DN16535_c0_g1_i6_16;TRINITY_DN17032_c0_g1_i8_8;TRINITY_DN17043_c0_g1_i1_3;TRINITY_DN17537_c0_g1_i4_15;TRINITY_DN17669_c0_g1_i4_6;TRINITY_DN18713_c0_g1_i1_13;TRINITY_DN18804_c0_g1_i1_12;TRINITY_DN18938_c0_g1_i8_3;TRINITY_DN19209_c0_g1_i8_9;TRINITY_DN19283_c1_g1_i6_1;TRINITY_DN19436_c0_g2_i2_6;TRINITY_DN19999_c0_g1_i2_2;TRINITY_DN20060_c0_g1_i6_10;TRINITY_DN20112…
Biological Process: chromatin silencing (GO:0006342);	26	TRINITY_DN14646_c0_g1_i1_1;TRINITY_DN15478_c0_g1_i1_15;TRINITY_DN17677_c0_g1_i1_2;TRINITY_DN18804_c0_g1_i1_12;TRINITY_DN19483_c0_g1_i1_4;TRINITY_DN19759_c0_g1_i4_7;TRINITY_DN20769_c0_g1_i7_9;TRINITY_DN21282_c0_g7_i2_16;TRINITY_DN21629_c0_g1_i12_16;TRINITY_DN21713_c0_g1_i3_7;TRINITY_DN21830_c0_g2_i6_2;TRINITY_DN22289_c0_g1_i6_13;TRINITY_DN22329_c2_g2_i2_13;TRINITY_DN22341_c0_g1_i1_7;TRINITY_DN2265…
Biological Process: chromatin silencing at centromere (GO:0030702);	5	TRINITY_DN10748_c0_g1_i1_17;TRINITY_DN14391_c0_g1_i1_16;TRINITY_DN16528_c0_g1_i3_8;TRINITY_DN20873_c0_g1_i2_16;TRINITY_DN23227_c0_g1_i2_13
Biological Process: chromatin silencing at rDNA (GO:0000183);	2	TRINITY_DN21569_c0_g1_i1_4;TRINITY_DN21628_c0_g1_i3_7
Biological Process: chromatin silencing at silent mating-type cassette (GO:0030466);	3	TRINITY_DN14391_c0_g1_i1_16;TRINITY_DN23864_c0_g1_i23_14;TRINITY_DN26920_c0_g1_i7_3
Biological Process: chromatin silencing at telomere (GO:0006348);	7	TRINITY_DN15486_c0_g1_i1_5;TRINITY_DN17167_c0_g1_i12_12;TRINITY_DN17846_c0_g1_i4_9;TRINITY_DN18443_c0_g1_i1_17;TRINITY_DN19209_c0_g1_i8_9;TRINITY_DN20096_c0_g1_i1_3;TRINITY_DN20971_c0_g1_i1_11
Biological Process: chromatin silencing by small RNA (GO:0031048);	19	TRINITY_DN10451_c0_g1_i1_13;TRINITY_DN12801_c0_g1_i1_10;TRINITY_DN13478_c0_g1_i1_1;TRINITY_DN15863_c0_g1_i1_15;TRINITY_DN17984_c0_g1_i1_11;TRINITY_DN18664_c0_g1_i3_6;TRINITY_DN19921_c0_g1_i2_5;TRINITY_DN19950_c0_g1_i1_6;TRINITY_DN20277_c0_g1_i1_3;TRINITY_DN20769_c0_g1_i7_9;TRINITY_DN2087_c0_g1_i1_16;TRINITY_DN21514_c0_g3_i1_13;TRINITY_DN21830_c0_g2_i6_2;TRINITY_DN23487_c0_g1_i3_4;TRINITY_DN23839_…
Biological Process: chromatin-mediated maintenance of transcription (GO:0048096);	3	TRINITY_DN20973_c0_g1_i5_14;TRINITY_DN22646_c1_g1_i5_16;TRINITY_DN22916_c1_g2_i6_11
Biological Process: chromoplast organization (GO:0009661);	2	TRINITY_DN24839_c2_g1_i1_7;TRINITY_DN24839_c2_g2_i1_7
Biological Process: chromosome condensation (GO:0030261);	13	TRINITY_DN12881_c0_g1_i1_16;TRINITY_DN15185_c0_g1_i5_3;TRINITY_DN17027_c0_g2_i2_4;TRINITY_DN17522_c0_g1_i1_12;TRINITY_DN18603_c0_g1_i1_7;TRINITY_DN21363_c0_g1_i2_16;TRINITY_DN21707_c0_g2_i3_1;TRINITY_DN23039_c1_g5_i2_9;TRINITY_DN23111_c0_g1_i1_15;TRINITY_DN23592_c0_g1_i4_3;TRINITY_DN23995_c0_g1_i1_3;TRINITY_DN26003_c0_g1_i1_16;TRINITY_DN27666_c0_g1_i1_1
Biological Process: chromosome localization (GO:0050000);	3	TRINITY_DN12170_c0_g1_i1_17;TRINITY_DN30007_c0_g1_i1_14;TRINITY_DN4171_c0_g1_i1_1
Biological Process: chromosome organization (GO:0051276);	16	TRINITY_DN12170_c0_g1_i1_17;TRINITY_DN18236_c0_g1_i2_17;TRINITY_DN19292_c0_g1_i12_18;TRINITY_DN20298_c1_g1_i5_7;TRINITY_DN21246_c0_g1_i1_11;TRINITY_DN21363_c0_g1_i2_16;TRINITY_DN21490_c2_g2_i1_12;TRINITY_DN21924_c0_g1_i10_3;TRINITY_DN23464_c2_g1_i7_9;TRINITY_DN23592_c0_g1_i4_3;TRINITY_DN24716_c0_g2_i1_13;TRINITY_DN24834_c11_g1_i4_14;TRINITY_DN25062_c0_g3_i4_11;TRINITY_DN30007_c0_g1_i1_14;TRINITY_…
Biological Process: chromosome organization involved in meiotic cell cycle (GO:0070192);	4	TRINITY_DN13465_c0_g1_i1_15;TRINITY_DN20230_c0_g2_i1_9;TRINITY_DN23197_c2_g1_i1_5;TRINITY_DN23197_c2_g6_i1_5
Biological Process: chromosome segregation (GO:0007059);	40	TRINITY_DN10725_c1_g1_i1_10;TRINITY_DN12344_c0_g1_i1_1;TRINITY_DN12924_c0_g1_i1_12;TRINITY_DN13781_c0_g1_i1_3;TRINITY_DN13854_c0_g1_i1_5;TRINITY_DN14695_c0_g1_i1_16;TRINITY_DN15221_c0_g1_i2_4;TRINITY_DN15627_c0_g1_i1_17;TRINITY_DN16373_c0_g1_i1_16;TRINITY_DN17689_c0_g1_i3_5;TRINITY_DN17800_c0_g1_i7_5;TRINITY_DN17813_c0_g1_i3_8;TRINITY_DN19108_c0_g1_i1_7;TRINITY_DN19835_c0_g1_i12_4;TRINITY_DN20534…
Biological Process: chromosome separation (GO:0051304);	4	TRINITY_DN21562_c0_g1_i2_1;TRINITY_DN23123_c0_g1_i1_11;TRINITY_DN23864_c0_g1_i23_14;TRINITY_DN26920_c0_g1_i7_3
Biological Process: chronological cell aging (GO:0001300);	4	TRINITY_DN14864_c0_g1_i5_9;TRINITY_DN16516_c0_g1_i4_2;TRINITY_DN24752_c0_g1_i1_5;TRINITY_DN2596_c0_g1_i1_7
Biological Process: cilium assembly (GO:0060271);	1	TRINITY_DN26405_c1_g3_i1_3
Biological Process: cinnamic acid biosynthetic process (GO:0009800);	4	TRINITY_DN23357_c0_g1_i1_8;TRINITY_DN24577_c2_g1_i4_4;TRINITY_DN25037_c0_g2_i7_15;TRINITY_DN25706_c0_g2_i5_4
Biological Process: circadian behavior (GO:0048512);	1	TRINITY_DN22752_c0_g2_i1_2
Biological Process: circadian regulation of calcium ion oscillation (GO:0010617);	2	TRINITY_DN18917_c0_g1_i3_8;TRINITY_DN22326_c2_g1_i8_12
Biological Process: circadian regulation of gene expression (GO:0032922);	8	TRINITY_DN16417_c0_g1_i2_4;TRINITY_DN22594_c0_g1_i2_8;TRINITY_DN22930_c0_g3_i1_5;TRINITY_DN23870_c0_g3_i1_17;TRINITY_DN24620_c0_g1_i6_15;TRINITY_DN24702_c2_g1_i2_4;TRINITY_DN7373_c0_g1_i2_10;TRINITY_DN8262_c0_g1_i1_1
Biological Process: circadian rhythm (GO:0007623);	163	TRINITY_DN10605_c0_g1_i1_5;TRINITY_DN11041_c0_g1_i1_11;TRINITY_DN11362_c0_g2_i1_17;TRINITY_DN11404_c0_g1_i1_18;TRINITY_DN11614_c0_g1_i2_6;TRINITY_DN12376_c0_g1_i1_3;TRINITY_DN1246_c0_g1_i1_16;TRINITY_DN12798_c0_g1_i1_15;TRINITY_DN13232_c0_g1_i2_15;TRINITY_DN14135_c0_g1_i32_17;TRINITY_DN14158_c0_g2_i1_12;TRINITY_DN14328_c0_g1_i1_1;TRINITY_DN14703_c0_g1_i2_8;TRINITY_DN15040_c0_g1_i1_5;TRINITY_DN150…
Biological Process: circumnutation (GO:0010031);	6	TRINITY_DN11362_c0_g2_i1_17;TRINITY_DN19006_c0_g1_i4_6;TRINITY_DN19043_c0_g1_i2_11;TRINITY_DN22303_c0_g1_i3_3;TRINITY_DN22319_c3_g1_i3_6;TRINITY_DN24581_c0_g2_i4_15
Biological Process: cis assembly of pre-catalytic spliceosome (GO:0000354);	2	TRINITY_DN24232_c4_g1_i4_7;TRINITY_DN25593_c2_g3_i2_3
Biological Process: cis-abienol biosynthetic process (GO:1902246);	7	TRINITY_DN10846_c0_g1_i2_13;TRINITY_DN19535_c0_g1_i3_9;TRINITY_DN21116_c0_g1_i5_10;TRINITY_DN23284_c0_g1_i17_17;TRINITY_DN24635_c0_g2_i25_16;TRINITY_DN25304_c0_g1_i8_4;TRINITY_DN8349_c0_g1_i1_7
Biological Process: citrate metabolic process (GO:0006101);	2	TRINITY_DN16936_c0_g1_i3_6;TRINITY_DN23429_c0_g1_i1_15
Biological Process: citrate transport (GO:0015746);	8	TRINITY_DN18777_c0_g1_i4_4;TRINITY_DN22494_c0_g1_i1_11;TRINITY_DN22572_c0_g1_i8_4;TRINITY_DN23308_c0_g1_i24_8;TRINITY_DN23316_c0_g1_i2_13;TRINITY_DN23436_c0_g1_i2_3;TRINITY_DN24566_c0_g2_i4_5;TRINITY_DN26272_c2_g2_i1_7
Biological Process: clathrin coat assembly (GO:0048268);	28	TRINITY_DN1039_c0_g1_i1_2;TRINITY_DN10818_c0_g1_i1_16;TRINITY_DN11454_c0_g1_i2_14;TRINITY_DN15353_c0_g1_i2_12;TRINITY_DN16357_c0_g1_i3_15;TRINITY_DN16571_c0_g1_i2_11;TRINITY_DN16700_c0_g1_i3_17;TRINITY_DN19247_c1_g1_i2_3;TRINITY_DN19927_c1_g1_i2_6;TRINITY_DN19987_c0_g2_i1_11;TRINITY_DN20417_c2_g1_i2_12;TRINITY_DN20520_c0_g1_i6_5;TRINITY_DN20596_c0_g3_i2_8;TRINITY_DN21812_c4_g1_i3_16;TRINITY_DN222…
Biological Process: clathrin coat disassembly (GO:0072318);	13	TRINITY_DN13558_c0_g1_i5_15;TRINITY_DN13593_c0_g2_i1_10;TRINITY_DN15048_c0_g1_i1_1;TRINITY_DN16482_c0_g1_i4_1;TRINITY_DN17283_c0_g1_i10_17;TRINITY_DN18204_c0_g1_i2_18;TRINITY_DN19384_c0_g1_i4_2;TRINITY_DN21534_c1_g1_i1_9;TRINITY_DN21577_c0_g1_i3_12;TRINITY_DN21966_c0_g1_i1_17;TRINITY_DN22169_c0_g5_i1_1;TRINITY_DN22962_c0_g1_i2_4;TRINITY_DN9663_c0_g1_i2_12
Biological Process: clathrin-dependent endocytosis (GO:0072583);	35	TRINITY_DN10818_c0_g1_i1_16;TRINITY_DN11454_c0_g1_i2_14;TRINITY_DN12321_c0_g1_i2_16;TRINITY_DN13558_c0_g1_i5_15;TRINITY_DN13593_c0_g2_i1_10;TRINITY_DN15048_c0_g1_i1_1;TRINITY_DN16357_c0_g1_i3_15;TRINITY_DN16482_c0_g1_i4_1;TRINITY_DN16700_c0_g1_i3_17;TRINITY_DN17283_c0_g1_i10_17;TRINITY_DN18204_c0_g1_i2_18;TRINITY_DN19247_c1_g1_i2_3;TRINITY_DN19384_c0_g1_i4_2;TRINITY_DN20520_c0_g1_i6_5;TRINITY_DN2…
Biological Process: cleavage in ITS2 between 5.8S rRNA and LSU-rRNA of tricistronic rRNA transcript (SSU-rRNA, 5.8S rRNA, LSU-rRNA) (GO:0000448);	6	TRINITY_DN11822_c0_g1_i1_12;TRINITY_DN16528_c0_g1_i3_8;TRINITY_DN20873_c0_g1_i2_16;TRINITY_DN22904_c5_g1_i3_10;TRINITY_DN23226_c1_g1_i11_2;TRINITY_DN23969_c0_g1_i2_5
Biological Process: cleavage involved in rRNA processing (GO:0000469);	7	TRINITY_DN19673_c0_g1_i2_11;TRINITY_DN21497_c0_g3_i1_5;TRINITY_DN22220_c0_g3_i1_12;TRINITY_DN23259_c0_g2_i2_9;TRINITY_DN23577_c0_g5_i1_7;TRINITY_DN24248_c2_g1_i6_5;TRINITY_DN25240_c0_g3_i4_13
Biological Process: co-translational protein modification (GO:0043686);	2	TRINITY_DN14330_c0_g1_i1_7;TRINITY_DN22709_c1_g2_i3_13
Biological Process: cobalamin biosynthetic process (GO:0009236);	3	TRINITY_DN16773_c0_g1_i7_5;TRINITY_DN18153_c0_g2_i2_17;TRINITY_DN21339_c0_g1_i6_1
Biological Process: cobalt ion homeostasis (GO:0055068);	1	TRINITY_DN22260_c0_g3_i2_5
Biological Process: cobalt ion transport (GO:0006824);	1	TRINITY_DN22260_c0_g3_i2_5
Biological Process: coenzyme A biosynthetic process (GO:0015937);	21	TRINITY_DN13689_c0_g1_i1_13;TRINITY_DN15962_c0_g1_i1_17;TRINITY_DN15981_c0_g1_i2_5;TRINITY_DN16133_c0_g1_i1_12;TRINITY_DN16149_c0_g1_i1_4;TRINITY_DN16476_c0_g1_i1_16;TRINITY_DN17060_c0_g1_i2_3;TRINITY_DN17965_c0_g1_i8_8;TRINITY_DN18356_c0_g2_i1_3;TRINITY_DN19457_c0_g1_i2_13;TRINITY_DN19772_c0_g1_i8_10;TRINITY_DN20135_c0_g1_i1_16;TRINITY_DN20854_c0_g3_i1_1;TRINITY_DN20940_c0_g1_i1_6;TRINITY_DN2304…
Biological Process: coenzyme A metabolic process (GO:0015936);	3	TRINITY_DN11560_c0_g1_i1_12;TRINITY_DN20378_c0_g2_i1_18;TRINITY_DN3786_c0_g1_i1_5
Biological Process: cold acclimation (GO:0009631);	65	TRINITY_DN10465_c0_g1_i4_12;TRINITY_DN11979_c0_g1_i1_4;TRINITY_DN12307_c0_g1_i2_14;TRINITY_DN12938_c0_g1_i6_13;TRINITY_DN14795_c0_g2_i1_2;TRINITY_DN15170_c0_g1_i3_11;TRINITY_DN15307_c0_g2_i1_4;TRINITY_DN15543_c0_g1_i2_10;TRINITY_DN16535_c0_g1_i6_16;TRINITY_DN16638_c0_g1_i2_4;TRINITY_DN17001_c0_g1_i2_15;TRINITY_DN17032_c0_g1_i8_8;TRINITY_DN17073_c0_g1_i2_10;TRINITY_DN17399_c0_g1_i4_17;TRINITY_DN17…
Biological Process: collagen catabolic process (GO:0030574);	1	TRINITY_DN25438_c0_g1_i1_1
Biological Process: conidium formation (GO:0048315);	3	TRINITY_DN19474_c0_g1_i5_1;TRINITY_DN29061_c0_g1_i1_3;TRINITY_DN29595_c0_g1_i1_14
Biological Process: conjugation with cellular fusion (GO:0000747);	1	TRINITY_DN29904_c0_g1_i1_3
Biological Process: conversion of methionyl-tRNA to N-formyl-methionyl-tRNA (GO:0071951);	1	TRINITY_DN13052_c0_g1_i2_11
Biological Process: copal-8-ol diphosphate(3-) catabolic process (GO:1902242);	7	TRINITY_DN10846_c0_g1_i2_13;TRINITY_DN19535_c0_g1_i3_9;TRINITY_DN21116_c0_g1_i5_10;TRINITY_DN23284_c0_g1_i17_17;TRINITY_DN24635_c0_g2_i25_16;TRINITY_DN25304_c0_g1_i8_4;TRINITY_DN8349_c0_g1_i1_7
Biological Process: copper ion homeostasis (GO:0055070);	10	TRINITY_DN13150_c0_g1_i3_12;TRINITY_DN18455_c0_g1_i5_3;TRINITY_DN18834_c0_g1_i10_11;TRINITY_DN19832_c0_g2_i2_6;TRINITY_DN21143_c0_g1_i10_1;TRINITY_DN21273_c0_g1_i6_7;TRINITY_DN21726_c0_g2_i5_8;TRINITY_DN21817_c0_g1_i1_7;TRINITY_DN23941_c1_g2_i1_5;TRINITY_DN28078_c0_g1_i1_16
Biological Process: copper ion transmembrane transport (GO:0035434);	6	TRINITY_DN13150_c0_g1_i3_12;TRINITY_DN18834_c0_g1_i10_11;TRINITY_DN21143_c0_g1_i10_1;TRINITY_DN21273_c0_g1_i6_7;TRINITY_DN21726_c0_g2_i5_8;TRINITY_DN23941_c1_g2_i1_5
Biological Process: copper ion transport (GO:0006825);	12	TRINITY_DN15745_c0_g2_i5_10;TRINITY_DN17126_c0_g1_i1_1;TRINITY_DN17216_c0_g1_i1_2;TRINITY_DN17613_c0_g1_i2_5;TRINITY_DN19268_c0_g1_i2_11;TRINITY_DN20484_c0_g1_i2_14;TRINITY_DN2073_c1_g1_i1_14;TRINITY_DN21008_c0_g1_i1_9;TRINITY_DN21470_c1_g1_i2_17;TRINITY_DN21835_c0_g1_i14_16;TRINITY_DN22916_c2_g1_i1_14;TRINITY_DN25297_c0_g1_i1_16
Biological Process: cortical actin cytoskeleton organization (GO:0030866);	1	TRINITY_DN15597_c0_g1_i1_3
Biological Process: cortical cytoskeleton organization (GO:0030865);	5	TRINITY_DN13191_c0_g1_i3_17;TRINITY_DN16320_c0_g1_i1_8;TRINITY_DN18190_c0_g1_i3_15;TRINITY_DN18234_c0_g2_i1_1;TRINITY_DN18707_c0_g1_i1_11
Biological Process: cortical microtubule organization (GO:0043622);	48	TRINITY_DN10510_c0_g1_i1_18;TRINITY_DN11025_c0_g1_i1_5;TRINITY_DN12102_c0_g1_i1_6;TRINITY_DN12187_c0_g1_i1_9;TRINITY_DN13356_c0_g1_i2_18;TRINITY_DN13410_c0_g1_i4_15;TRINITY_DN14098_c0_g1_i2_17;TRINITY_DN14437_c0_g1_i3_6;TRINITY_DN15960_c0_g1_i3_15;TRINITY_DN16273_c0_g1_i15_14;TRINITY_DN16432_c0_g1_i1_18;TRINITY_DN16765_c0_g1_i2_18;TRINITY_DN17080_c0_g1_i3_14;TRINITY_DN17116_c1_g1_i4_16;TRINITY_DN…
Biological Process: cotyledon development (GO:0048825);	42	TRINITY_DN13081_c0_g1_i1_9;TRINITY_DN1446_c0_g1_i1_1;TRINITY_DN15230_c0_g2_i1_8;TRINITY_DN16429_c0_g1_i2_1;TRINITY_DN17040_c0_g1_i2_4;TRINITY_DN18212_c0_g1_i1_2;TRINITY_DN18358_c0_g1_i1_6;TRINITY_DN18417_c0_g1_i1_16;TRINITY_DN18489_c0_g1_i1_15;TRINITY_DN19161_c0_g1_i2_12;TRINITY_DN19925_c0_g1_i6_11;TRINITY_DN20689_c1_g1_i1_12;TRINITY_DN20693_c0_g1_i1_2;TRINITY_DN20873_c0_g3_i3_1;TRINITY_DN21397_c…
Biological Process: cotyledon morphogenesis (GO:0048826);	8	TRINITY_DN10904_c0_g1_i1_18;TRINITY_DN13581_c0_g1_i3_1;TRINITY_DN15741_c0_g1_i1_10;TRINITY_DN15999_c0_g1_i1_7;TRINITY_DN19822_c1_g1_i1_18;TRINITY_DN20418_c0_g1_i1_4;TRINITY_DN22692_c0_g1_i1_3;TRINITY_DN24288_c0_g1_i1_6
Biological Process: cotyledon vascular tissue pattern formation (GO:0010588);	13	TRINITY_DN10300_c0_g1_i2_12;TRINITY_DN12294_c0_g1_i2_12;TRINITY_DN12900_c0_g1_i4_9;TRINITY_DN13188_c0_g1_i1_5;TRINITY_DN14177_c0_g1_i1_3;TRINITY_DN15088_c0_g1_i2_3;TRINITY_DN15702_c0_g1_i2_1;TRINITY_DN1610_c0_g1_i1_13;TRINITY_DN22445_c0_g1_i1_7;TRINITY_DN22519_c0_g1_i6_5;TRINITY_DN24617_c0_g1_i1_12;TRINITY_DN24959_c0_g1_i8_13;TRINITY_DN26478_c0_g3_i2_7
Biological Process: cristae formation (GO:0042407);	13	TRINITY_DN12284_c0_g1_i1_17;TRINITY_DN14412_c0_g1_i3_12;TRINITY_DN18490_c0_g1_i4_13;TRINITY_DN19806_c0_g1_i1_2;TRINITY_DN22650_c0_g1_i2_16;TRINITY_DN22866_c0_g2_i2_7;TRINITY_DN23034_c0_g1_i4_8;TRINITY_DN23214_c0_g1_i3_11;TRINITY_DN23320_c1_g1_i5_17;TRINITY_DN24614_c3_g1_i9_13;TRINITY_DN24986_c0_g1_i7_3;TRINITY_DN25071_c0_g1_i2_3;TRINITY_DN333_c0_g1_i1_5
Biological Process: cuticle development (GO:0042335);	41	TRINITY_DN12042_c0_g2_i2_2;TRINITY_DN12978_c0_g1_i1_10;TRINITY_DN13072_c0_g1_i1_4;TRINITY_DN14102_c0_g1_i4_6;TRINITY_DN14306_c0_g1_i1_10;TRINITY_DN15415_c0_g1_i4_16;TRINITY_DN16325_c0_g1_i3_10;TRINITY_DN17356_c0_g1_i3_10;TRINITY_DN17467_c0_g1_i2_18;TRINITY_DN17564_c0_g1_i5_1;TRINITY_DN17919_c0_g1_i2_4;TRINITY_DN18842_c0_g1_i1_1;TRINITY_DN18949_c0_g1_i1_11;TRINITY_DN18989_c0_g1_i2_12;TRINITY_DN195…
Biological Process: cuticle hydrocarbon biosynthetic process (GO:0006723);	9	TRINITY_DN15415_c0_g1_i4_16;TRINITY_DN16325_c0_g1_i3_10;TRINITY_DN19780_c0_g1_i7_3;TRINITY_DN19849_c0_g3_i1_5;TRINITY_DN19957_c0_g1_i4_8;TRINITY_DN20010_c0_g1_i10_2;TRINITY_DN22822_c0_g1_i2_13;TRINITY_DN25160_c1_g1_i2_4;TRINITY_DN6924_c0_g1_i1_12
Biological Process: cuticle pattern formation (GO:0035017);	2	TRINITY_DN14577_c0_g1_i2_14;TRINITY_DN8909_c0_g1_i1_13
Biological Process: cutin biosynthetic process (GO:0010143);	52	TRINITY_DN12042_c0_g2_i2_2;TRINITY_DN12978_c0_g1_i1_10;TRINITY_DN14102_c0_g1_i4_6;TRINITY_DN14260_c0_g1_i1_12;TRINITY_DN14521_c0_g1_i1_3;TRINITY_DN15134_c0_g1_i1_10;TRINITY_DN16471_c0_g2_i2_12;TRINITY_DN17356_c0_g1_i3_10;TRINITY_DN17946_c1_g1_i15_14;TRINITY_DN18842_c0_g1_i1_1;TRINITY_DN18949_c0_g1_i1_11;TRINITY_DN18989_c0_g1_i2_12;TRINITY_DN19076_c0_g1_i1_4;TRINITY_DN19261_c0_g1_i5_18;TRINITY_DN1…
Biological Process: cutin transport (GO:0080051);	2	TRINITY_DN1610_c0_g1_i1_13;TRINITY_DN22445_c0_g1_i1_7
Biological Process: cyanate metabolic process (GO:0009439);	1	TRINITY_DN20636_c0_g1_i9_7
Biological Process: cyanide catabolic process (GO:0019500);	3	TRINITY_DN25349_c0_g1_i1_5;TRINITY_DN27688_c0_g1_i1_10;TRINITY_DN27850_c0_g1_i1_16
Biological Process: cyanide metabolic process (GO:0019499);	7	TRINITY_DN14300_c0_g1_i2_18;TRINITY_DN17525_c0_g1_i5_9;TRINITY_DN19655_c0_g1_i2_17;TRINITY_DN23764_c0_g1_i5_3;TRINITY_DN25349_c0_g1_i1_5;TRINITY_DN27688_c0_g1_i1_10;TRINITY_DN27850_c0_g1_i1_16
Biological Process: cyclic nucleotide metabolic process (GO:0009187);	1	TRINITY_DN18402_c0_g1_i2_2
Biological Process: cyclic threonylcarbamoyladenosine biosynthetic process (GO:0061504);	1	TRINITY_DN22479_c1_g2_i14_7
Biological Process: cysteine biosynthetic process (GO:0019344);	11	TRINITY_DN15988_c0_g1_i5_16;TRINITY_DN16363_c0_g1_i12_13;TRINITY_DN16594_c0_g1_i5_16;TRINITY_DN18213_c0_g1_i8_5;TRINITY_DN18591_c0_g1_i1_2;TRINITY_DN19332_c0_g1_i11_4;TRINITY_DN19382_c0_g1_i3_5;TRINITY_DN20660_c0_g2_i1_13;TRINITY_DN23880_c0_g1_i7_3;TRINITY_DN25349_c0_g1_i1_5;TRINITY_DN27850_c0_g1_i1_16
Biological Process: cysteine biosynthetic process from serine (GO:0006535);	28	TRINITY_DN12956_c0_g1_i1_1;TRINITY_DN13527_c0_g1_i1_1;TRINITY_DN14300_c0_g1_i2_18;TRINITY_DN15124_c0_g1_i1_3;TRINITY_DN16321_c0_g1_i2_10;TRINITY_DN17525_c0_g1_i5_9;TRINITY_DN19655_c0_g1_i2_17;TRINITY_DN19785_c0_g1_i5_16;TRINITY_DN21405_c3_g1_i6_14;TRINITY_DN22312_c0_g2_i3_13;TRINITY_DN22440_c0_g2_i11_12;TRINITY_DN23309_c0_g1_i2_13;TRINITY_DN23451_c0_g3_i1_14;TRINITY_DN23764_c0_g1_i5_3;TRINITY_DN2…
Biological Process: cysteine biosynthetic process via cystathionine (GO:0019343);	4	TRINITY_DN23086_c0_g1_i3_15;TRINITY_DN23209_c2_g4_i1_11;TRINITY_DN23371_c0_g3_i2_3;TRINITY_DN25792_c0_g3_i1_3
Biological Process: cysteine catabolic process (GO:0009093);	2	TRINITY_DN11857_c0_g1_i1_10;TRINITY_DN26956_c0_g2_i1_7
Biological Process: cysteine metabolic process (GO:0006534);	6	TRINITY_DN14300_c0_g1_i2_18;TRINITY_DN20677_c0_g1_i5_9;TRINITY_DN22591_c0_g1_i3_17;TRINITY_DN23003_c0_g1_i3_16;TRINITY_DN23271_c0_g1_i3_14;TRINITY_DN23311_c0_g1_i1_13
Biological Process: cysteinyl-tRNA aminoacylation (GO:0006423);	6	TRINITY_DN14412_c0_g1_i3_12;TRINITY_DN19806_c0_g1_i1_2;TRINITY_DN22650_c0_g1_i2_16;TRINITY_DN22866_c0_g2_i2_7;TRINITY_DN23320_c1_g1_i5_17;TRINITY_DN25071_c0_g1_i2_3
Biological Process: cytidine catabolic process (GO:0006216);	1	TRINITY_DN22496_c1_g3_i6_12
Biological Process: cytidine deamination (GO:0009972);	1	TRINITY_DN22496_c1_g3_i6_12
Biological Process: cytidine to uridine editing (GO:0016554);	23	TRINITY_DN11083_c0_g1_i1_2;TRINITY_DN12161_c0_g1_i2_8;TRINITY_DN14026_c0_g1_i2_10;TRINITY_DN15135_c0_g1_i1_6;TRINITY_DN17176_c0_g1_i2_9;TRINITY_DN17737_c0_g1_i5_5;TRINITY_DN18852_c0_g2_i1_15;TRINITY_DN19439_c0_g1_i6_11;TRINITY_DN20571_c0_g2_i9_16;TRINITY_DN20665_c0_g1_i4_15;TRINITY_DN20683_c0_g1_i2_12;TRINITY_DN21493_c0_g2_i1_3;TRINITY_DN23133_c0_g1_i13_7;TRINITY_DN23535_c0_g1_i9_6;TRINITY_DN2367…
Biological Process: cytochrome b6f complex assembly (GO:0010190);	13	TRINITY_DN14397_c0_g1_i3_16;TRINITY_DN14907_c0_g1_i1_18;TRINITY_DN16084_c0_g1_i3_15;TRINITY_DN16936_c0_g1_i2_13;TRINITY_DN18525_c0_g1_i1_8;TRINITY_DN19316_c0_g2_i1_17;TRINITY_DN19597_c0_g1_i2_15;TRINITY_DN21871_c0_g1_i23_12;TRINITY_DN22503_c0_g2_i1_11;TRINITY_DN22538_c3_g1_i6_17;TRINITY_DN22538_c3_g2_i1_17;TRINITY_DN23527_c0_g3_i1_8;TRINITY_DN24478_c1_g1_i21_14
Biological Process: cytochrome c-heme linkage (GO:0018063);	1	TRINITY_DN18827_c0_g1_i2_7
Biological Process: cytochrome complex assembly (GO:0017004);	26	TRINITY_DN12632_c0_g1_i2_4;TRINITY_DN17703_c0_g1_i1_4;TRINITY_DN18362_c0_g1_i1_18;TRINITY_DN19226_c2_g3_i6_14;TRINITY_DN19581_c0_g2_i1_7;TRINITY_DN20476_c0_g1_i3_2;TRINITY_DN20911_c1_g2_i4_10;TRINITY_DN21658_c0_g2_i4_16;TRINITY_DN21664_c1_g2_i1_4;TRINITY_DN21840_c2_g1_i2_17;TRINITY_DN22014_c0_g1_i1_16;TRINITY_DN22218_c0_g1_i2_17;TRINITY_DN22384_c0_g4_i2_17;TRINITY_DN22515_c0_g1_i5_13;TRINITY_DN22…
Biological Process: cytogamy (GO:0000755);	1	TRINITY_DN24809_c0_g1_i1_1
Biological Process: cytokinesis by cell plate formation (GO:0000911);	51	TRINITY_DN14098_c0_g1_i2_17;TRINITY_DN14539_c0_g1_i1_16;TRINITY_DN14883_c0_g1_i3_15;TRINITY_DN15047_c0_g1_i2_1;TRINITY_DN15160_c0_g1_i1_10;TRINITY_DN15385_c0_g2_i1_3;TRINITY_DN15795_c0_g1_i1_1;TRINITY_DN15826_c0_g1_i2_13;TRINITY_DN15837_c0_g2_i1_17;TRINITY_DN16320_c0_g1_i1_4;TRINITY_DN16951_c0_g2_i1_9;TRINITY_DN17223_c0_g1_i5_10;TRINITY_DN17786_c0_g1_i2_15;TRINITY_DN18137_c0_g1_i32_17;TRINITY_DN1…
Biological Process: cytokinin biosynthetic process (GO:0009691);	21	TRINITY_DN11498_c0_g1_i3_7;TRINITY_DN12295_c0_g1_i1_4;TRINITY_DN14117_c0_g1_i3_16;TRINITY_DN1437_c1_g1_i1_9;TRINITY_DN14880_c1_g1_i1_15;TRINITY_DN15665_c0_g1_i2_2;TRINITY_DN16261_c0_g1_i2_10;TRINITY_DN16787_c0_g1_i2_8;TRINITY_DN17630_c0_g1_i1_8;TRINITY_DN17666_c0_g1_i2_18;TRINITY_DN19955_c0_g2_i1_11;TRINITY_DN22091_c0_g1_i2_12;TRINITY_DN22883_c1_g2_i4_3;TRINITY_DN23695_c0_g1_i2_8;TRINITY_DN24198_…
Biological Process: cytokinin catabolic process (GO:0009823);	7	TRINITY_DN14470_c0_g1_i1_4;TRINITY_DN18354_c0_g1_i2_15;TRINITY_DN18912_c0_g1_i1_11;TRINITY_DN20148_c0_g1_i2_9;TRINITY_DN20958_c0_g2_i1_5;TRINITY_DN26995_c0_g3_i1_7;TRINITY_DN26995_c0_g4_i1_7
Biological Process: cytokinin metabolic process (GO:0009690);	22	TRINITY_DN11568_c0_g1_i3_15;TRINITY_DN12554_c0_g1_i2_1;TRINITY_DN13992_c0_g1_i4_17;TRINITY_DN15294_c0_g1_i5_12;TRINITY_DN15560_c0_g1_i1_7;TRINITY_DN15892_c0_g1_i1_12;TRINITY_DN16632_c0_g1_i2_1;TRINITY_DN18852_c0_g1_i15_17;TRINITY_DN19347_c0_g1_i1_10;TRINITY_DN20041_c0_g1_i5_12;TRINITY_DN20055_c1_g1_i1_15;TRINITY_DN20413_c2_g1_i6_8;TRINITY_DN20482_c0_g2_i17_9;TRINITY_DN20868_c0_g2_i5_1;TRINITY_DN2…
Biological Process: cytokinin transport (GO:0010184);	4	TRINITY_DN13459_c0_g1_i1_10;TRINITY_DN17295_c0_g1_i9_9;TRINITY_DN22617_c1_g2_i1_8;TRINITY_DN22623_c0_g2_i8_5
Biological Process: cytokinin-activated signaling pathway (GO:0009736);	98	TRINITY_DN10603_c0_g1_i1_7;TRINITY_DN11110_c0_g1_i3_12;TRINITY_DN11598_c0_g1_i1_4;TRINITY_DN12534_c0_g1_i1_4;TRINITY_DN13099_c0_g1_i3_17;TRINITY_DN1337_c0_g1_i1_17;TRINITY_DN13667_c0_g1_i1_14;TRINITY_DN14610_c0_g2_i1_12;TRINITY_DN14704_c0_g1_i2_4;TRINITY_DN15454_c0_g1_i2_18;TRINITY_DN15891_c0_g1_i9_15;TRINITY_DN16141_c0_g2_i4_16;TRINITY_DN16205_c0_g1_i2_11;TRINITY_DN16283_c0_g1_i1_11;TRINITY_DN16…
Biological Process: cytoplasm protein quality control by the ubiquitin-proteasome system (GO:0071629);	12	TRINITY_DN14990_c0_g1_i2_16;TRINITY_DN15008_c0_g1_i1_18;TRINITY_DN16980_c0_g1_i2_3;TRINITY_DN17589_c0_g1_i3_5;TRINITY_DN18209_c0_g1_i9_14;TRINITY_DN18537_c0_g1_i1_10;TRINITY_DN18614_c0_g1_i2_2;TRINITY_DN20400_c0_g1_i16_1;TRINITY_DN21274_c0_g1_i15_3;TRINITY_DN22050_c0_g1_i13_17;TRINITY_DN22736_c0_g1_i5_4;TRINITY_DN30760_c0_g1_i1_7
Biological Process: cytoplasmic mRNA processing body assembly (GO:0033962);	13	TRINITY_DN12113_c0_g2_i1_17;TRINITY_DN12272_c1_g1_i1_9;TRINITY_DN12272_c1_g3_i1_9;TRINITY_DN14521_c0_g1_i3_11;TRINITY_DN16314_c1_g1_i1_10;TRINITY_DN18088_c0_g1_i1_12;TRINITY_DN20364_c0_g1_i1_13;TRINITY_DN22420_c1_g2_i2_6;TRINITY_DN24798_c0_g3_i1_13;TRINITY_DN28000_c0_g1_i1_10;TRINITY_DN29193_c0_g1_i1_13;TRINITY_DN365_c0_g1_i1_1;TRINITY_DN9411_c0_g1_i1_17
Biological Process: cytoplasmic microtubule organization (GO:0031122);	17	TRINITY_DN10839_c0_g1_i2_15;TRINITY_DN15795_c0_g1_i1_1;TRINITY_DN16273_c0_g1_i15_14;TRINITY_DN16765_c0_g1_i2_18;TRINITY_DN17080_c0_g1_i3_14;TRINITY_DN19502_c0_g1_i2_1;TRINITY_DN19652_c0_g1_i3_3;TRINITY_DN20168_c0_g1_i2_4;TRINITY_DN20849_c0_g1_i18_18;TRINITY_DN21161_c0_g1_i11_13;TRINITY_DN21973_c2_g2_i4_1;TRINITY_DN22175_c0_g1_i9_15;TRINITY_DN22929_c0_g1_i12_9;TRINITY_DN23013_c0_g2_i2_1;TRINITY_DN…
Biological Process: cytoplasmic sequestering of protein (GO:0051220);	1	TRINITY_DN3804_c0_g1_i1_7
Biological Process: cytoplasmic sequestering of protein involved in mitotic DNA replication checkpoint (GO:1905481);	1	TRINITY_DN3804_c0_g1_i1_7
Biological Process: cytoplasmic sequestering of protein involved in mitotic G2 DNA damage checkpoint (GO:1905507);	1	TRINITY_DN3804_c0_g1_i1_7
Biological Process: cytoplasmic streaming (GO:0099636);	5	TRINITY_DN20520_c0_g1_i2_16;TRINITY_DN21003_c0_g2_i6_14;TRINITY_DN21832_c0_g1_i11_6;TRINITY_DN24055_c0_g1_i7_7;TRINITY_DN25252_c0_g1_i2_3
Biological Process: cytoplasmic translation (GO:0002181);	98	TRINITY_DN10845_c0_g1_i1_15;TRINITY_DN11282_c0_g1_i3_10;TRINITY_DN12119_c0_g1_i1_7;TRINITY_DN12514_c0_g1_i1_1;TRINITY_DN12637_c0_g1_i4_4;TRINITY_DN13395_c0_g1_i4_4;TRINITY_DN14030_c0_g1_i6_2;TRINITY_DN14289_c0_g1_i2_3;TRINITY_DN14609_c0_g1_i1_12;TRINITY_DN14817_c0_g1_i1_3;TRINITY_DN15557_c0_g1_i1_9;TRINITY_DN15878_c0_g1_i1_2;TRINITY_DN16017_c0_g1_i1_15;TRINITY_DN16017_c0_g2_i1_15;TRINITY_DN16183_…
Biological Process: cytoplasmic translational elongation (GO:0002182);	9	TRINITY_DN10128_c0_g1_i1_7;TRINITY_DN14408_c0_g1_i1_4;TRINITY_DN20135_c0_g1_i1_9;TRINITY_DN2364_c0_g1_i1_15;TRINITY_DN26299_c0_g1_i1_15;TRINITY_DN28574_c0_g1_i1_18;TRINITY_DN30910_c0_g1_i1_15;TRINITY_DN3814_c0_g1_i1_18;TRINITY_DN6235_c0_g1_i1_12
Biological Process: cytoplasmic translational initiation (GO:0002183);	33	TRINITY_DN10194_c0_g1_i1_12;TRINITY_DN12538_c0_g1_i1_7;TRINITY_DN12884_c0_g1_i6_2;TRINITY_DN14008_c0_g1_i1_17;TRINITY_DN14049_c0_g1_i1_5;TRINITY_DN15164_c0_g1_i2_3;TRINITY_DN15576_c0_g1_i1_15;TRINITY_DN15646_c0_g1_i2_18;TRINITY_DN16088_c0_g1_i1_18;TRINITY_DN16113_c0_g1_i5_12;TRINITY_DN16157_c0_g1_i1_7;TRINITY_DN16182_c0_g1_i4_18;TRINITY_DN16261_c0_g1_i2_9;TRINITY_DN16641_c0_g1_i2_11;TRINITY_DN166…
Biological Process: cytoplasmic translational termination (GO:0002184);	17	TRINITY_DN13884_c0_g1_i1_16;TRINITY_DN14408_c0_g1_i1_4;TRINITY_DN16385_c0_g1_i2_14;TRINITY_DN18528_c0_g1_i3_3;TRINITY_DN19111_c0_g1_i4_2;TRINITY_DN20068_c4_g1_i4_4;TRINITY_DN21865_c0_g2_i1_15;TRINITY_DN22729_c0_g1_i12_18;TRINITY_DN23000_c0_g4_i1_9;TRINITY_DN24151_c1_g1_i8_16;TRINITY_DN24440_c0_g1_i9_6;TRINITY_DN25155_c0_g1_i23_15;TRINITY_DN26299_c0_g1_i1_15;TRINITY_DN26664_c0_g1_i8_3;TRINITY_DN26…
Biological Process: cytoskeleton organization (GO:0007010);	9	TRINITY_DN17327_c0_g1_i1_17;TRINITY_DN19630_c0_g1_i9_17;TRINITY_DN22240_c0_g1_i5_13;TRINITY_DN22701_c2_g1_i8_6;TRINITY_DN23705_c0_g1_i7_3;TRINITY_DN24029_c0_g2_i3_6;TRINITY_DN24736_c0_g2_i1_8;TRINITY_DN25064_c1_g1_i2_13;TRINITY_DN25863_c0_g1_i9_4
Biological Process: cytosol to ER transport (GO:0046967);	1	TRINITY_DN22373_c0_g1_i1_14
Biological Process: dGTP catabolic process (GO:0006203);	1	TRINITY_DN14953_c0_g1_i1_2
Biological Process: dTDP biosynthetic process (GO:0006233);	1	TRINITY_DN17651_c0_g1_i4_2
Biological Process: dTDP-rhamnose biosynthetic process (GO:0019305);	9	TRINITY_DN18183_c0_g1_i2_9;TRINITY_DN18625_c0_g2_i1_16;TRINITY_DN18988_c0_g2_i1_3;TRINITY_DN19407_c0_g1_i2_12;TRINITY_DN19702_c0_g1_i2_6;TRINITY_DN20068_c0_g1_i7_1;TRINITY_DN20450_c0_g1_i1_13;TRINITY_DN21871_c0_g1_i12_8;TRINITY_DN21938_c0_g1_i9_7
Biological Process: dTMP biosynthetic process (GO:0006231);	10	TRINITY_DN10276_c0_g2_i1_12;TRINITY_DN16255_c0_g1_i1_11;TRINITY_DN21117_c0_g1_i4_7;TRINITY_DN21247_c0_g1_i6_16;TRINITY_DN21349_c0_g1_i14_9;TRINITY_DN21868_c0_g1_i5_12;TRINITY_DN23137_c0_g3_i5_15;TRINITY_DN24049_c0_g1_i21_3;TRINITY_DN24339_c0_g1_i10_8;TRINITY_DN26332_c0_g10_i1_7
Biological Process: dTTP biosynthetic process (GO:0006235);	1	TRINITY_DN17651_c0_g1_i4_2
Biological Process: dUDP biosynthetic process (GO:0006227);	1	TRINITY_DN17651_c0_g1_i4_2
Biological Process: dUMP biosynthetic process (GO:0006226);	6	TRINITY_DN10693_c0_g1_i1_10;TRINITY_DN16255_c0_g1_i1_11;TRINITY_DN18556_c0_g1_i2_16;TRINITY_DN18790_c0_g1_i3_10;TRINITY_DN23540_c1_g9_i1_11;TRINITY_DN27109_c0_g1_i1_10
Biological Process: dUTP catabolic process (GO:0046081);	5	TRINITY_DN10693_c0_g1_i1_10;TRINITY_DN18556_c0_g1_i2_16;TRINITY_DN18790_c0_g1_i3_10;TRINITY_DN23540_c1_g9_i1_11;TRINITY_DN27109_c0_g1_i1_10
Biological Process: de-etiolation (GO:0009704);	36	TRINITY_DN10566_c0_g1_i1_15;TRINITY_DN10852_c0_g1_i2_9;TRINITY_DN11244_c0_g1_i1_7;TRINITY_DN11371_c0_g1_i2_13;TRINITY_DN12771_c0_g1_i2_3;TRINITY_DN13408_c0_g1_i9_15;TRINITY_DN14829_c0_g1_i3_16;TRINITY_DN15115_c0_g1_i1_18;TRINITY_DN15147_c0_g1_i2_8;TRINITY_DN15608_c0_g1_i1_17;TRINITY_DN15791_c0_g1_i1_7;TRINITY_DN15893_c0_g1_i1_8;TRINITY_DN17204_c0_g1_i5_13;TRINITY_DN17217_c0_g1_i1_5;TRINITY_DN1771…
Biological Process: deadenylation-dependent decapping of nuclear-transcribed mRNA (GO:0000290);	16	TRINITY_DN13125_c0_g1_i2_8;TRINITY_DN15170_c0_g1_i3_11;TRINITY_DN15307_c0_g2_i1_4;TRINITY_DN16638_c0_g1_i2_4;TRINITY_DN19962_c0_g1_i2_3;TRINITY_DN20241_c0_g1_i1_1;TRINITY_DN20364_c0_g1_i1_13;TRINITY_DN22133_c0_g1_i5_18;TRINITY_DN22420_c1_g2_i2_6;TRINITY_DN22446_c1_g3_i5_9;TRINITY_DN23207_c0_g1_i2_16;TRINITY_DN24231_c0_g1_i5_14;TRINITY_DN24489_c0_g3_i9_16;TRINITY_DN26855_c0_g2_i1_3;TRINITY_DN26855…
Biological Process: deadenylation-independent decapping of nuclear-transcribed mRNA (GO:0031087);	26	TRINITY_DN13125_c0_g1_i2_8;TRINITY_DN16314_c1_g1_i1_10;TRINITY_DN16920_c0_g1_i1_14;TRINITY_DN18088_c0_g1_i1_12;TRINITY_DN19530_c1_g4_i3_1;TRINITY_DN19962_c0_g1_i2_3;TRINITY_DN20241_c0_g1_i1_1;TRINITY_DN21472_c0_g1_i3_13;TRINITY_DN21669_c0_g1_i2_6;TRINITY_DN21702_c0_g1_i4_15;TRINITY_DN22133_c0_g1_i5_18;TRINITY_DN22446_c1_g3_i5_9;TRINITY_DN23043_c0_g1_i8_16;TRINITY_DN23207_c0_g1_i2_16;TRINITY_DN239…
Biological Process: defense response (GO:0006952);	704	TRINITY_DN10092_c0_g1_i1_8;TRINITY_DN10107_c0_g1_i1_12;TRINITY_DN10269_c0_g1_i1_12;TRINITY_DN10354_c0_g1_i1_9;TRINITY_DN10369_c0_g1_i1_9;TRINITY_DN10375_c0_g2_i1_10;TRINITY_DN10438_c0_g1_i1_9;TRINITY_DN10491_c0_g1_i1_1;TRINITY_DN10505_c0_g1_i1_9;TRINITY_DN10746_c0_g1_i2_13;TRINITY_DN10790_c0_g1_i1_2;TRINITY_DN10847_c0_g1_i2_16;TRINITY_DN10937_c0_g1_i1_4;TRINITY_DN11003_c0_g1_i1_12;TRINITY_DN11024…
Biological Process: defense response by callose deposition (GO:0052542);	7	TRINITY_DN19980_c0_g2_i1_4;TRINITY_DN20398_c0_g1_i5_10;TRINITY_DN21218_c3_g1_i2_15;TRINITY_DN22231_c5_g1_i5_9;TRINITY_DN22300_c0_g2_i1_12;TRINITY_DN24713_c0_g1_i1_3;TRINITY_DN26268_c2_g1_i1_7
Biological Process: defense response by callose deposition in cell wall (GO:0052544);	16	TRINITY_DN11978_c0_g1_i2_17;TRINITY_DN15727_c0_g1_i10_12;TRINITY_DN16775_c0_g1_i6_9;TRINITY_DN17385_c0_g1_i4_2;TRINITY_DN17523_c0_g1_i2_3;TRINITY_DN17649_c0_g1_i4_15;TRINITY_DN17903_c0_g1_i4_6;TRINITY_DN18350_c0_g1_i4_5;TRINITY_DN18558_c0_g1_i9_3;TRINITY_DN21513_c0_g1_i1_7;TRINITY_DN22300_c0_g2_i1_12;TRINITY_DN23088_c2_g1_i1_8;TRINITY_DN2309_c0_g1_i1_14;TRINITY_DN24713_c0_g1_i1_3;TRINITY_DN24854_…
Biological Process: defense response signaling pathway, resistance gene-dependent (GO:0009870);	23	TRINITY_DN11217_c0_g1_i2_10;TRINITY_DN14062_c0_g1_i1_8;TRINITY_DN16819_c0_g2_i1_13;TRINITY_DN17208_c0_g1_i1_12;TRINITY_DN19804_c2_g1_i2_12;TRINITY_DN20189_c0_g1_i1_17;TRINITY_DN21092_c1_g1_i3_18;TRINITY_DN21257_c4_g1_i7_9;TRINITY_DN21478_c0_g1_i8_6;TRINITY_DN21563_c0_g2_i1_18;TRINITY_DN21748_c0_g1_i2_4;TRINITY_DN22300_c0_g2_i1_12;TRINITY_DN23180_c0_g1_i1_16;TRINITY_DN23192_c2_g2_i1_14;TRINITY_DN2…
Biological Process: defense response signaling pathway, resistance gene-independent (GO:0010204);	22	TRINITY_DN15458_c0_g1_i1_4;TRINITY_DN15823_c0_g1_i1_4;TRINITY_DN16819_c0_g2_i1_13;TRINITY_DN18026_c0_g1_i1_11;TRINITY_DN19804_c2_g1_i2_12;TRINITY_DN20189_c0_g1_i1_17;TRINITY_DN21257_c4_g1_i7_9;TRINITY_DN21478_c0_g1_i8_6;TRINITY_DN21563_c0_g2_i1_18;TRINITY_DN21748_c0_g1_i2_4;TRINITY_DN21988_c0_g1_i3_16;TRINITY_DN22392_c0_g1_i4_11;TRINITY_DN23192_c2_g2_i1_14;TRINITY_DN23465_c0_g1_i3_15;TRINITY_DN23…
Biological Process: defense response to Gram-negative bacterium (GO:0050829);	28	TRINITY_DN13595_c0_g1_i1_10;TRINITY_DN13900_c0_g1_i1_11;TRINITY_DN14646_c0_g1_i1_5;TRINITY_DN15794_c1_g2_i4_9;TRINITY_DN16971_c0_g1_i2_18;TRINITY_DN18756_c0_g1_i4_15;TRINITY_DN20313_c2_g1_i7_10;TRINITY_DN20584_c0_g1_i11_13;TRINITY_DN20656_c0_g1_i2_11;TRINITY_DN21654_c4_g2_i3_17;TRINITY_DN21905_c0_g6_i3_1;TRINITY_DN21948_c0_g2_i3_9;TRINITY_DN21952_c0_g1_i1_18;TRINITY_DN22280_c0_g2_i4_9;TRINITY_DN2…
Biological Process: defense response to bacterium (GO:0042742);	436	TRINITY_DN10328_c0_g1_i1_1;TRINITY_DN10589_c0_g1_i1_10;TRINITY_DN10898_c0_g1_i2_17;TRINITY_DN11373_c0_g1_i1_13;TRINITY_DN11544_c0_g1_i1_9;TRINITY_DN11617_c0_g1_i6_17;TRINITY_DN11804_c0_g1_i1_5;TRINITY_DN11822_c0_g1_i2_11;TRINITY_DN11898_c0_g1_i1_4;TRINITY_DN11978_c0_g1_i2_17;TRINITY_DN11994_c0_g1_i1_3;TRINITY_DN12412_c0_g1_i3_10;TRINITY_DN12920_c0_g1_i1_12;TRINITY_DN12923_c0_g1_i1_16;TRINITY_DN12…
Biological Process: defense response to bacterium, incompatible interaction (GO:0009816);	64	TRINITY_DN11219_c0_g1_i1_4;TRINITY_DN11804_c0_g1_i1_5;TRINITY_DN12953_c0_g1_i1_5;TRINITY_DN13065_c0_g2_i1_3;TRINITY_DN13642_c0_g1_i1_2;TRINITY_DN13883_c0_g1_i1_4;TRINITY_DN13930_c0_g1_i1_12;TRINITY_DN14896_c0_g1_i3_9;TRINITY_DN15009_c0_g1_i1_16;TRINITY_DN15458_c0_g1_i1_4;TRINITY_DN16149_c0_g1_i1_12;TRINITY_DN16156_c0_g1_i1_16;TRINITY_DN16278_c0_g1_i1_7;TRINITY_DN16647_c0_g1_i1_16;TRINITY_DN16924_…
Biological Process: defense response to fungus (GO:0050832);	393	TRINITY_DN10083_c0_g1_i1_11;TRINITY_DN10108_c0_g1_i1_11;TRINITY_DN10249_c0_g2_i1_7;TRINITY_DN10278_c0_g1_i1_12;TRINITY_DN10316_c0_g1_i1_15;TRINITY_DN10328_c0_g1_i1_1;TRINITY_DN10349_c0_g1_i1_4;TRINITY_DN10791_c0_g1_i1_7;TRINITY_DN10898_c0_g1_i2_17;TRINITY_DN11432_c0_g1_i2_2;TRINITY_DN11617_c0_g1_i6_17;TRINITY_DN11804_c0_g2_i1_6;TRINITY_DN11822_c0_g1_i2_11;TRINITY_DN12022_c0_g1_i1_7;TRINITY_DN1205…
Biological Process: defense response to fungus, incompatible interaction (GO:0009817);	45	TRINITY_DN11286_c0_g1_i1_15;TRINITY_DN11804_c0_g1_i1_5;TRINITY_DN12326_c0_g1_i3_13;TRINITY_DN13642_c0_g1_i1_2;TRINITY_DN13707_c0_g1_i4_12;TRINITY_DN13850_c0_g1_i1_2;TRINITY_DN13935_c0_g1_i1_11;TRINITY_DN14333_c0_g1_i2_7;TRINITY_DN15009_c0_g1_i1_16;TRINITY_DN15161_c0_g1_i1_15;TRINITY_DN18631_c0_g2_i1_7;TRINITY_DN18705_c0_g1_i1_4;TRINITY_DN18907_c0_g1_i2_17;TRINITY_DN20235_c0_g1_i3_10;TRINITY_DN207…
Biological Process: defense response to insect (GO:0002213);	24	TRINITY_DN16836_c0_g1_i1_15;TRINITY_DN18796_c0_g1_i2_3;TRINITY_DN19745_c1_g4_i1_10;TRINITY_DN20712_c6_g1_i1_12;TRINITY_DN21594_c0_g2_i2_18;TRINITY_DN22200_c2_g3_i3_16;TRINITY_DN22375_c7_g1_i8_2;TRINITY_DN22918_c5_g1_i1_11;TRINITY_DN23102_c2_g2_i2_8;TRINITY_DN23442_c0_g1_i1_10;TRINITY_DN23497_c0_g1_i13_13;TRINITY_DN23788_c0_g2_i4_16;TRINITY_DN23909_c0_g1_i1_9;TRINITY_DN24791_c0_g2_i10_3;TRINITY_DN…
Biological Process: defense response to nematode (GO:0002215);	1	TRINITY_DN19832_c0_g1_i2_15
Biological Process: defense response to oomycetes (GO:0002229);	38	TRINITY_DN12364_c0_g1_i1_14;TRINITY_DN12920_c0_g1_i1_12;TRINITY_DN13009_c0_g1_i1_11;TRINITY_DN14202_c0_g1_i1_5;TRINITY_DN15515_c0_g1_i2_8;TRINITY_DN15751_c0_g1_i2_3;TRINITY_DN17247_c0_g1_i1_4;TRINITY_DN17299_c0_g1_i1_16;TRINITY_DN17959_c0_g1_i1_6;TRINITY_DN18934_c0_g2_i1_11;TRINITY_DN19077_c0_g1_i3_17;TRINITY_DN19751_c0_g1_i2_4;TRINITY_DN19852_c0_g1_i6_10;TRINITY_DN20720_c0_g1_i35_5;TRINITY_DN215…
Biological Process: defense response to other organism (GO:0098542);	3	TRINITY_DN15751_c0_g1_i2_3;TRINITY_DN19852_c0_g1_i6_10;TRINITY_DN22970_c0_g4_i1_16
Biological Process: defense response to virus (GO:0051607);	76	TRINITY_DN10547_c0_g1_i1_1;TRINITY_DN11994_c0_g1_i1_3;TRINITY_DN12329_c0_g1_i1_11;TRINITY_DN12407_c0_g1_i1_6;TRINITY_DN12832_c0_g1_i1_8;TRINITY_DN13375_c0_g1_i1_12;TRINITY_DN13535_c0_g1_i4_12;TRINITY_DN13721_c0_g1_i3_11;TRINITY_DN13760_c0_g1_i1_4;TRINITY_DN13854_c0_g1_i1_5;TRINITY_DN14659_c0_g2_i1_4;TRINITY_DN15221_c0_g1_i2_4;TRINITY_DN15239_c0_g1_i1_2;TRINITY_DN16037_c0_g1_i2_16;TRINITY_DN16775_…
Biological Process: defense response, incompatible interaction (GO:0009814);	43	TRINITY_DN11219_c0_g1_i1_4;TRINITY_DN11804_c0_g1_i1_5;TRINITY_DN12586_c0_g1_i2_12;TRINITY_DN12873_c0_g2_i4_5;TRINITY_DN13642_c0_g1_i1_2;TRINITY_DN15009_c0_g1_i1_16;TRINITY_DN16308_c0_g1_i1_7;TRINITY_DN18279_c0_g1_i3_17;TRINITY_DN18495_c0_g1_i19_2;TRINITY_DN18790_c0_g1_i1_3;TRINITY_DN19527_c0_g1_i1_14;TRINITY_DN20198_c0_g1_i1_8;TRINITY_DN20556_c0_g12_i1_5;TRINITY_DN20777_c0_g1_i1_9;TRINITY_DN20780…
Biological Process: dehiscence (GO:0009900);	1	TRINITY_DN3683_c0_g1_i1_18
Biological Process: demethylation (GO:0070988);	2	TRINITY_DN12243_c0_g1_i1_9;TRINITY_DN16329_c0_g1_i3_15
Biological Process: deoxyribonucleoside triphosphate biosynthetic process (GO:0009202);	1	TRINITY_DN25255_c0_g1_i3_2
Biological Process: deoxyribonucleoside triphosphate catabolic process (GO:0009204);	3	TRINITY_DN13978_c0_g1_i1_12;TRINITY_DN17002_c0_g2_i1_18;TRINITY_DN22354_c4_g1_i3_16
Biological Process: deoxyribonucleotide biosynthetic process (GO:0009263);	3	TRINITY_DN12214_c0_g1_i1_6;TRINITY_DN25255_c0_g1_i3_2;TRINITY_DN3573_c0_g1_i1_16
Biological Process: dephosphorylation (GO:0016311);	33	TRINITY_DN11794_c0_g1_i1_9;TRINITY_DN13365_c0_g1_i5_17;TRINITY_DN13441_c0_g1_i4_1;TRINITY_DN13688_c0_g1_i1_18;TRINITY_DN15617_c0_g2_i1_18;TRINITY_DN15800_c0_g2_i1_1;TRINITY_DN16484_c0_g1_i4_16;TRINITY_DN17313_c0_g2_i6_5;TRINITY_DN17459_c0_g1_i1_15;TRINITY_DN17487_c0_g1_i3_8;TRINITY_DN17487_c0_g1_i4_15;TRINITY_DN17768_c0_g1_i2_11;TRINITY_DN19240_c0_g1_i3_7;TRINITY_DN19587_c0_g1_i2_8;TRINITY_DN1962…
Biological Process: dephosphorylation of RNA polymerase II C-terminal domain (GO:0070940);	19	TRINITY_DN15886_c0_g1_i2_5;TRINITY_DN17593_c0_g1_i1_18;TRINITY_DN18080_c2_g2_i1_6;TRINITY_DN18577_c0_g1_i12_11;TRINITY_DN19388_c0_g4_i3_10;TRINITY_DN19850_c0_g1_i1_3;TRINITY_DN21493_c0_g1_i8_16;TRINITY_DN21963_c0_g1_i2_6;TRINITY_DN22255_c0_g2_i9_14;TRINITY_DN22309_c0_g1_i9_12;TRINITY_DN22596_c0_g1_i13_5;TRINITY_DN22596_c0_g3_i1_5;TRINITY_DN23056_c0_g7_i1_17;TRINITY_DN23247_c1_g2_i9_16;TRINITY_DN2…
Biological Process: detection of brassinosteroid stimulus (GO:0009729);	6	TRINITY_DN18228_c0_g1_i3_16;TRINITY_DN20608_c0_g2_i1_15;TRINITY_DN21014_c0_g1_i4_7;TRINITY_DN22562_c0_g2_i1_5;TRINITY_DN22861_c1_g1_i8_2;TRINITY_DN24768_c0_g1_i13_5
Biological Process: detection of calcium ion (GO:0005513);	8	TRINITY_DN14506_c0_g1_i1_5;TRINITY_DN16797_c0_g1_i7_13;TRINITY_DN18443_c0_g1_i3_16;TRINITY_DN18685_c0_g1_i4_4;TRINITY_DN20922_c0_g1_i5_7;TRINITY_DN21307_c0_g1_i9_14;TRINITY_DN22918_c0_g3_i1_7;TRINITY_DN25793_c2_g4_i1_3
Biological Process: detection of ethylene stimulus (GO:0009727);	4	TRINITY_DN24892_c0_g3_i5_11;TRINITY_DN25868_c0_g1_i1_18;TRINITY_DN31072_c0_g1_i1_7;TRINITY_DN6938_c0_g1_i1_10
Biological Process: detection of gravity (GO:0009590);	2	TRINITY_DN22677_c2_g6_i1_5;TRINITY_DN26171_c0_g2_i4_3
Biological Process: detection of hypoxia (GO:0070483);	2	TRINITY_DN14453_c0_g1_i1_16;TRINITY_DN14603_c0_g1_i1_8
Biological Process: detection of light stimulus (GO:0009583);	1	TRINITY_DN18917_c0_g1_i3_8
Biological Process: detection of mechanical stimulus (GO:0050982);	7	TRINITY_DN18621_c0_g1_i1_4;TRINITY_DN22025_c1_g1_i6_17;TRINITY_DN23086_c0_g2_i2_18;TRINITY_DN23720_c0_g2_i18_7;TRINITY_DN24008_c0_g1_i1_6;TRINITY_DN24605_c0_g5_i5_14;TRINITY_DN25173_c0_g1_i11_13
Biological Process: detection of molecule of fungal origin (GO:0032491);	1	TRINITY_DN24002_c5_g1_i8_18
Biological Process: detection of phosphate ion (GO:0010247);	5	TRINITY_DN18170_c0_g1_i1_11;TRINITY_DN22249_c0_g1_i7_3;TRINITY_DN22963_c1_g1_i8_15;TRINITY_DN23409_c0_g3_i5_4;TRINITY_DN25451_c0_g1_i4_11
Biological Process: detection of redox state (GO:0051776);	3	TRINITY_DN16289_c0_g1_i3_6;TRINITY_DN20087_c0_g1_i3_7;TRINITY_DN25405_c0_g3_i1_13
Biological Process: detection of temperature stimulus (GO:0016048);	1	TRINITY_DN26055_c0_g4_i1_4
Biological Process: detection of visible light (GO:0009584);	8	TRINITY_DN18845_c0_g1_i1_8;TRINITY_DN21666_c0_g1_i2_9;TRINITY_DN23109_c0_g1_i14_11;TRINITY_DN23316_c0_g1_i3_7;TRINITY_DN23584_c0_g1_i1_12;TRINITY_DN24864_c0_g3_i2_14;TRINITY_DN24865_c2_g3_i3_7;TRINITY_DN25765_c1_g2_i1_11
Biological Process: determination of adult lifespan (GO:0008340);	1	TRINITY_DN24864_c0_g2_i1_3
Biological Process: determination of bilateral symmetry (GO:0009855);	6	TRINITY_DN14480_c0_g1_i1_11;TRINITY_DN17117_c0_g1_i1_18;TRINITY_DN20916_c0_g2_i1_6;TRINITY_DN22496_c0_g1_i3_2;TRINITY_DN22994_c0_g1_i1_7;TRINITY_DN23096_c0_g1_i5_11
Biological Process: determination of dorsal/ventral asymmetry (GO:0048262);	7	TRINITY_DN12594_c0_g1_i2_10;TRINITY_DN13889_c0_g1_i2_18;TRINITY_DN14233_c0_g1_i3_17;TRINITY_DN16259_c0_g1_i3_8;TRINITY_DN16491_c0_g1_i3_18;TRINITY_DN17240_c0_g1_i1_17;TRINITY_DN18766_c0_g1_i1_10
Biological Process: detoxification (GO:0098754);	1	TRINITY_DN24025_c1_g8_i1_4
Biological Process: detoxification of cadmium ion (GO:0071585);	2	TRINITY_DN26588_c1_g1_i1_3;TRINITY_DN9101_c0_g1_i1_4
Biological Process: detoxification of copper ion (GO:0010273);	2	TRINITY_DN17126_c0_g1_i1_1;TRINITY_DN17216_c0_g1_i1_2
Biological Process: detoxification of nitrogen compound (GO:0051410);	2	TRINITY_DN25349_c0_g1_i1_5;TRINITY_DN27850_c0_g1_i1_16
Biological Process: detoxification of zinc ion (GO:0010312);	1	TRINITY_DN25520_c0_g1_i8_7
Biological Process: developmental growth (GO:0048589);	20	TRINITY_DN16738_c0_g1_i1_11;TRINITY_DN18170_c0_g1_i1_11;TRINITY_DN18416_c0_g3_i1_13;TRINITY_DN21970_c0_g1_i5_7;TRINITY_DN22100_c0_g1_i2_4;TRINITY_DN22249_c0_g1_i7_3;TRINITY_DN22361_c3_g4_i1_5;TRINITY_DN22903_c0_g1_i4_14;TRINITY_DN22963_c1_g1_i8_15;TRINITY_DN22990_c0_g1_i3_8;TRINITY_DN23409_c0_g3_i5_4;TRINITY_DN23909_c0_g1_i14_17;TRINITY_DN24705_c0_g2_i1_8;TRINITY_DN24864_c0_g1_i10_11;TRINITY_DN25…
Biological Process: developmental growth involved in morphogenesis (GO:0060560);	5	TRINITY_DN15193_c0_g1_i1_1;TRINITY_DN16425_c0_g2_i1_10;TRINITY_DN22017_c0_g3_i1_14;TRINITY_DN26368_c2_g4_i4_3;TRINITY_DN27158_c0_g1_i3_3
Biological Process: developmental process (GO:0032502);	84	TRINITY_DN10391_c0_g1_i1_12;TRINITY_DN10508_c0_g1_i2_13;TRINITY_DN1058_c0_g2_i1_10;TRINITY_DN11692_c0_g1_i3_12;TRINITY_DN11903_c0_g1_i1_11;TRINITY_DN12093_c0_g1_i3_16;TRINITY_DN13067_c0_g1_i1_13;TRINITY_DN13235_c0_g1_i2_15;TRINITY_DN13612_c0_g1_i2_18;TRINITY_DN14598_c0_g1_i5_17;TRINITY_DN14604_c0_g1_i1_13;TRINITY_DN14672_c0_g1_i3_6;TRINITY_DN16029_c0_g2_i5_12;TRINITY_DN16487_c0_g1_i2_14;TRINITY_D…
Biological Process: developmental process involved in reproduction (GO:0003006);	15	TRINITY_DN11092_c0_g1_i1_11;TRINITY_DN12625_c0_g1_i2_15;TRINITY_DN18008_c0_g1_i11_15;TRINITY_DN18099_c0_g1_i1_3;TRINITY_DN18114_c0_g1_i14_10;TRINITY_DN19577_c0_g1_i7_12;TRINITY_DN20181_c0_g1_i8_10;TRINITY_DN20899_c0_g1_i7_18;TRINITY_DN20922_c0_g1_i8_8;TRINITY_DN21015_c0_g1_i9_5;TRINITY_DN21133_c0_g1_i1_3;TRINITY_DN21949_c0_g1_i8_8;TRINITY_DN22217_c0_g2_i1_14;TRINITY_DN22522_c7_g1_i11_14;TRINITY_D…
Biological Process: developmental vegetative growth (GO:0080186);	15	TRINITY_DN13622_c0_g1_i2_18;TRINITY_DN16862_c0_g1_i2_12;TRINITY_DN17225_c0_g1_i1_2;TRINITY_DN18416_c0_g1_i1_4;TRINITY_DN18900_c0_g1_i4_10;TRINITY_DN18937_c0_g2_i2_15;TRINITY_DN20540_c0_g1_i3_1;TRINITY_DN20916_c0_g2_i1_6;TRINITY_DN22456_c3_g1_i2_5;TRINITY_DN22496_c0_g1_i3_2;TRINITY_DN23096_c0_g1_i5_11;TRINITY_DN23764_c0_g1_i2_8;TRINITY_DN28204_c0_g1_i1_11;TRINITY_DN8280_c0_g1_i1_10;TRINITY_DN998_c…
Biological Process: diacylglycerol biosynthetic process (GO:0006651);	6	TRINITY_DN21414_c0_g4_i1_12;TRINITY_DN22486_c0_g2_i2_18;TRINITY_DN22901_c3_g1_i22_10;TRINITY_DN23311_c0_g1_i11_9;TRINITY_DN5131_c0_g1_i1_3;TRINITY_DN9649_c0_g1_i1_2
Biological Process: diacylglycerol catabolic process (GO:0046340);	2	TRINITY_DN14357_c0_g1_i1_13;TRINITY_DN19146_c0_g1_i1_5
Biological Process: diadenosine tetraphosphate biosynthetic process (GO:0015966);	3	TRINITY_DN16156_c0_g1_i3_12;TRINITY_DN18605_c0_g1_i5_14;TRINITY_DN23147_c0_g2_i1_3
Biological Process: diadenosine tetraphosphate catabolic process (GO:0015967);	2	TRINITY_DN24830_c0_g1_i1_4;TRINITY_DN5445_c0_g1_i2_12
Biological Process: diaminopimelate biosynthetic process (GO:0019877);	15	TRINITY_DN14755_c0_g1_i1_7;TRINITY_DN17237_c0_g3_i2_10;TRINITY_DN18794_c0_g1_i10_14;TRINITY_DN18929_c0_g1_i6_13;TRINITY_DN20535_c0_g1_i25_12;TRINITY_DN20603_c1_g1_i9_17;TRINITY_DN20759_c0_g1_i19_6;TRINITY_DN22501_c0_g1_i21_7;TRINITY_DN22549_c0_g1_i4_1;TRINITY_DN23357_c2_g5_i5_16;TRINITY_DN23431_c0_g2_i1_15;TRINITY_DN23431_c0_g3_i1_15;TRINITY_DN24219_c0_g1_i12_3;TRINITY_DN24668_c1_g2_i7_8;TRINITY_…
Biological Process: dicarboxylic acid transport (GO:0006835);	3	TRINITY_DN16504_c0_g1_i2_11;TRINITY_DN25084_c1_g1_i2_15;TRINITY_DN4801_c0_g1_i1_10
Biological Process: dihydrofolate metabolic process (GO:0046452);	4	TRINITY_DN11546_c0_g1_i1_11;TRINITY_DN20024_c1_g1_i5_5;TRINITY_DN20903_c0_g1_i1_14;TRINITY_DN24014_c0_g1_i10_6
Biological Process: dimethylallyl diphosphate biosynthetic process (GO:0050992);	9	TRINITY_DN17718_c0_g2_i1_8;TRINITY_DN18192_c0_g2_i1_11;TRINITY_DN18520_c0_g1_i3_17;TRINITY_DN19271_c0_g1_i3_4;TRINITY_DN20908_c0_g1_i2_9;TRINITY_DN20998_c0_g1_i3_6;TRINITY_DN24144_c0_g1_i3_3;TRINITY_DN24232_c0_g1_i1_10;TRINITY_DN31528_c0_g1_i1_4
Biological Process: dipeptide transport (GO:0042938);	10	TRINITY_DN16713_c0_g1_i3_10;TRINITY_DN19013_c0_g1_i4_12;TRINITY_DN21927_c0_g1_i1_3;TRINITY_DN22983_c0_g1_i1_7;TRINITY_DN23992_c0_g1_i1_10;TRINITY_DN24150_c1_g3_i4_5;TRINITY_DN24503_c1_g2_i3_1;TRINITY_DN28333_c0_g1_i1_15;TRINITY_DN9295_c0_g1_i1_12;TRINITY_DN9716_c0_g1_i2_1
Biological Process: diphosphate metabolic process (GO:0071344);	2	TRINITY_DN20185_c0_g1_i3_6;TRINITY_DN20355_c0_g1_i5_18
Biological Process: diterpenoid biosynthetic process (GO:0016102);	2	TRINITY_DN31566_c0_g1_i1_13;TRINITY_DN9830_c0_g1_i1_4
Biological Process: dolichol biosynthetic process (GO:0019408);	5	TRINITY_DN11851_c0_g1_i5_10;TRINITY_DN15690_c0_g1_i1_6;TRINITY_DN17412_c0_g1_i1_12;TRINITY_DN17412_c0_g2_i4_18;TRINITY_DN18682_c0_g1_i2_16
Biological Process: dolichol metabolic process (GO:0019348);	1	TRINITY_DN14242_c0_g2_i2_7
Biological Process: dolichol-linked oligosaccharide biosynthetic process (GO:0006488);	7	TRINITY_DN11851_c0_g1_i5_10;TRINITY_DN15690_c0_g1_i1_6;TRINITY_DN18767_c0_g1_i5_10;TRINITY_DN22060_c0_g2_i6_2;TRINITY_DN22562_c1_g1_i4_11;TRINITY_DN24301_c0_g1_i14_7;TRINITY_DN24500_c0_g1_i2_7
Biological Process: dolichyl diphosphate biosynthetic process (GO:0006489);	1	TRINITY_DN23227_c1_g1_i2_16
Biological Process: dolichyl monophosphate biosynthetic process (GO:0043048);	4	TRINITY_DN18463_c0_g1_i5_4;TRINITY_DN18471_c0_g2_i5_18;TRINITY_DN20911_c1_g4_i1_10;TRINITY_DN21418_c0_g2_i1_17
Biological Process: double fertilization forming a zygote and endosperm (GO:0009567);	25	TRINITY_DN11500_c0_g1_i2_1;TRINITY_DN11614_c0_g1_i1_1;TRINITY_DN13350_c0_g1_i3_9;TRINITY_DN13402_c0_g1_i6_18;TRINITY_DN15689_c0_g1_i1_17;TRINITY_DN16217_c0_g1_i1_7;TRINITY_DN16293_c1_g1_i2_11;TRINITY_DN16640_c0_g1_i2_10;TRINITY_DN17319_c0_g1_i1_3;TRINITY_DN18214_c0_g1_i1_13;TRINITY_DN18623_c0_g1_i1_17;TRINITY_DN19099_c0_g1_i6_11;TRINITY_DN19228_c0_g1_i2_14;TRINITY_DN19326_c0_g1_i4_11;TRINITY_DN19…
Biological Process: double-strand break repair (GO:0006302);	41	TRINITY_DN13402_c0_g1_i2_10;TRINITY_DN15132_c0_g1_i1_5;TRINITY_DN16712_c0_g1_i1_4;TRINITY_DN17264_c0_g1_i1_16;TRINITY_DN1786_c0_g1_i1_16;TRINITY_DN20230_c0_g2_i1_9;TRINITY_DN20415_c0_g1_i1_7;TRINITY_DN20502_c0_g1_i3_16;TRINITY_DN20726_c0_g1_i4_17;TRINITY_DN20900_c0_g1_i19_2;TRINITY_DN21065_c0_g1_i4_9;TRINITY_DN21135_c0_g1_i1_12;TRINITY_DN21611_c0_g1_i8_10;TRINITY_DN22009_c0_g2_i4_10;TRINITY_DN221…
Biological Process: double-strand break repair via break-induced replication (GO:0000727);	12	TRINITY_DN16373_c0_g1_i1_16;TRINITY_DN16509_c0_g1_i9_9;TRINITY_DN20244_c0_g1_i3_3;TRINITY_DN20856_c0_g1_i3_1;TRINITY_DN21898_c0_g2_i6_12;TRINITY_DN23816_c1_g1_i13_17;TRINITY_DN24153_c2_g1_i5_11;TRINITY_DN24154_c0_g1_i7_11;TRINITY_DN25626_c1_g1_i3_15;TRINITY_DN25835_c0_g5_i1_3;TRINITY_DN26051_c0_g1_i9_7;TRINITY_DN27087_c0_g1_i13_7
Biological Process: double-strand break repair via homologous recombination (GO:0000724);	97	TRINITY_DN10292_c0_g1_i1_4;TRINITY_DN10471_c0_g1_i1_10;TRINITY_DN10659_c0_g2_i1_1;TRINITY_DN10896_c0_g1_i1_11;TRINITY_DN10988_c0_g1_i1_8;TRINITY_DN11783_c0_g1_i2_1;TRINITY_DN12383_c0_g1_i1_12;TRINITY_DN12657_c0_g1_i2_13;TRINITY_DN12828_c0_g1_i1_16;TRINITY_DN13304_c0_g1_i1_10;TRINITY_DN13595_c0_g1_i1_2;TRINITY_DN14069_c0_g1_i2_7;TRINITY_DN14086_c0_g1_i1_1;TRINITY_DN14401_c0_g1_i2_16;TRINITY_DN1470…
Biological Process: double-strand break repair via nonhomologous end joining (GO:0006303);	30	TRINITY_DN10372_c0_g2_i1_9;TRINITY_DN12437_c0_g1_i4_4;TRINITY_DN13515_c0_g1_i1_2;TRINITY_DN15132_c0_g1_i1_5;TRINITY_DN17385_c0_g1_i1_12;TRINITY_DN19217_c2_g1_i2_5;TRINITY_DN19369_c0_g1_i6_12;TRINITY_DN20532_c0_g3_i1_17;TRINITY_DN20617_c7_g2_i1_12;TRINITY_DN20716_c1_g11_i1_16;TRINITY_DN21020_c1_g2_i22_11;TRINITY_DN21210_c1_g3_i7_16;TRINITY_DN21549_c0_g1_i11_6;TRINITY_DN21611_c0_g1_i8_10;TRINITY_DN…
Biological Process: double-strand break repair via synthesis-dependent strand annealing (GO:0045003);	3	TRINITY_DN13595_c0_g1_i1_2;TRINITY_DN1786_c0_g1_i1_16;TRINITY_DN23448_c0_g1_i8_3
Biological Process: drought recovery (GO:0009819);	14	TRINITY_DN14344_c0_g1_i2_1;TRINITY_DN15507_c0_g1_i1_9;TRINITY_DN16481_c0_g1_i1_6;TRINITY_DN17904_c0_g1_i3_1;TRINITY_DN17942_c0_g1_i2_3;TRINITY_DN18985_c0_g1_i3_16;TRINITY_DN20309_c0_g1_i3_7;TRINITY_DN20394_c2_g2_i7_10;TRINITY_DN20960_c0_g1_i10_4;TRINITY_DN22893_c1_g1_i2_4;TRINITY_DN23136_c1_g1_i7_11;TRINITY_DN26219_c0_g1_i1_18;TRINITY_DN26403_c0_g4_i1_3;TRINITY_DN26575_c0_g1_i1_18
Biological Process: drug export (GO:0046618);	10	TRINITY_DN11353_c0_g1_i2_12;TRINITY_DN15299_c0_g1_i1_13;TRINITY_DN16681_c0_g3_i1_16;TRINITY_DN20182_c0_g1_i6_7;TRINITY_DN20455_c0_g1_i10_3;TRINITY_DN21277_c1_g2_i1_7;TRINITY_DN21323_c5_g2_i1_11;TRINITY_DN22154_c1_g2_i1_12;TRINITY_DN23668_c0_g3_i4_18;TRINITY_DN25478_c2_g1_i1_7
Biological Process: drug transmembrane transport (GO:0006855);	157	TRINITY_DN10193_c0_g1_i2_11;TRINITY_DN10354_c0_g1_i1_9;TRINITY_DN10560_c0_g1_i1_4;TRINITY_DN11353_c0_g1_i2_12;TRINITY_DN12945_c0_g1_i1_18;TRINITY_DN13953_c1_g1_i2_18;TRINITY_DN14340_c0_g2_i1_17;TRINITY_DN14586_c0_g1_i2_11;TRINITY_DN15257_c0_g1_i8_5;TRINITY_DN15257_c0_g2_i1_5;TRINITY_DN15299_c0_g1_i1_13;TRINITY_DN15751_c0_g1_i2_3;TRINITY_DN15888_c0_g1_i1_10;TRINITY_DN16034_c0_g1_i2_13;TRINITY_DN16…
Biological Process: drug transport (GO:0015893);	1	TRINITY_DN2534_c0_g1_i1_8
Biological Process: dynein-driven meiotic oscillatory nuclear movement (GO:0030989);	1	TRINITY_DN21289_c2_g2_i1_15
Biological Process: early endosome to Golgi transport (GO:0034498);	4	TRINITY_DN13918_c0_g1_i1_1;TRINITY_DN16412_c0_g1_i2_6;TRINITY_DN18042_c0_g1_i6_2;TRINITY_DN21633_c0_g1_i3_8
Biological Process: early endosome to late endosome transport (GO:0045022);	2	TRINITY_DN23400_c1_g2_i7_17;TRINITY_DN577_c0_g1_i1_12
Biological Process: electron transport chain (GO:0022900);	24	TRINITY_DN10465_c0_g1_i4_12;TRINITY_DN1237_c0_g1_i1_4;TRINITY_DN12938_c0_g1_i6_13;TRINITY_DN14665_c0_g1_i1_18;TRINITY_DN14989_c0_g1_i2_9;TRINITY_DN15816_c0_g1_i11_18;TRINITY_DN16374_c0_g1_i3_6;TRINITY_DN16681_c0_g2_i2_13;TRINITY_DN17399_c0_g1_i4_17;TRINITY_DN17573_c0_g2_i1_8;TRINITY_DN20443_c0_g2_i14_5;TRINITY_DN20478_c1_g1_i2_17;TRINITY_DN20541_c0_g1_i1_10;TRINITY_DN20598_c0_g1_i11_6;TRINITY_DN2…
Biological Process: electron transport coupled proton transport (GO:0015990);	6	TRINITY_DN24331_c0_g1_i1_18;TRINITY_DN25246_c3_g1_i2_3;TRINITY_DN27029_c0_g1_i1_16;TRINITY_DN28813_c0_g1_i1_15;TRINITY_DN29653_c0_g1_i1_7;TRINITY_DN6415_c0_g1_i1_18
Biological Process: embryo development ending in seed dormancy (GO:0009793);	406	TRINITY_DN10738_c0_g1_i1_12;TRINITY_DN10882_c0_g1_i1_10;TRINITY_DN10904_c0_g1_i1_18;TRINITY_DN10992_c0_g1_i1_12;TRINITY_DN11097_c0_g1_i1_18;TRINITY_DN11734_c0_g1_i1_8;TRINITY_DN12160_c0_g1_i1_12;TRINITY_DN12270_c0_g1_i1_10;TRINITY_DN12548_c0_g1_i3_2;TRINITY_DN12596_c0_g1_i2_7;TRINITY_DN12617_c0_g1_i1_1;TRINITY_DN12761_c0_g2_i1_12;TRINITY_DN12764_c0_g1_i1_9;TRINITY_DN12927_c0_g1_i2_16;TRINITY_DN13…
Biological Process: embryo sac cellularization (GO:0009558);	7	TRINITY_DN10738_c0_g1_i1_12;TRINITY_DN14369_c0_g2_i1_17;TRINITY_DN15413_c0_g1_i1_6;TRINITY_DN21570_c0_g1_i1_14;TRINITY_DN22615_c0_g1_i1_8;TRINITY_DN23609_c1_g1_i2_17;TRINITY_DN24739_c0_g1_i4_11
Biological Process: embryo sac central cell differentiation (GO:0009559);	6	TRINITY_DN10933_c0_g1_i1_1;TRINITY_DN16951_c0_g2_i1_2;TRINITY_DN18006_c0_g1_i3_16;TRINITY_DN30994_c0_g1_i1_4;TRINITY_DN31874_c0_g1_i1_15;TRINITY_DN9288_c0_g1_i1_2
Biological Process: embryo sac development (GO:0009553);	133	TRINITY_DN11092_c0_g1_i1_11;TRINITY_DN11188_c0_g1_i1_1;TRINITY_DN12412_c0_g1_i3_10;TRINITY_DN12625_c0_g1_i2_15;TRINITY_DN13159_c0_g1_i1_18;TRINITY_DN13402_c0_g1_i2_10;TRINITY_DN13669_c0_g2_i1_16;TRINITY_DN13871_c0_g1_i1_18;TRINITY_DN13972_c0_g1_i5_17;TRINITY_DN14615_c0_g1_i1_1;TRINITY_DN14848_c0_g1_i1_18;TRINITY_DN15029_c0_g1_i2_5;TRINITY_DN15413_c0_g1_i1_6;TRINITY_DN15483_c0_g1_i3_12;TRINITY_DN1…
Biological Process: embryo sac egg cell differentiation (GO:0009560);	4	TRINITY_DN22879_c0_g1_i19_18;TRINITY_DN22968_c0_g1_i1_8;TRINITY_DN23244_c0_g1_i9_16;TRINITY_DN23331_c0_g2_i2_5
Biological Process: embryo sac morphogenesis (GO:0048314);	1	TRINITY_DN10885_c0_g1_i1_9
Biological Process: embryonic axis specification (GO:0000578);	2	TRINITY_DN20761_c0_g1_i1_5;TRINITY_DN26308_c0_g1_i1_7
Biological Process: embryonic meristem initiation (GO:0090421);	3	TRINITY_DN19340_c0_g1_i2_10;TRINITY_DN22377_c4_g4_i1_9;TRINITY_DN22734_c1_g1_i3_7
Biological Process: embryonic morphogenesis (GO:0048598);	7	TRINITY_DN17015_c0_g1_i1_11;TRINITY_DN20529_c0_g1_i3_4;TRINITY_DN22185_c0_g1_i8_18;TRINITY_DN23421_c0_g1_i5_8;TRINITY_DN24248_c0_g1_i1_3;TRINITY_DN24860_c2_g1_i6_13;TRINITY_DN26095_c7_g1_i3_7
Biological Process: embryonic pattern specification (GO:0009880);	16	TRINITY_DN10391_c0_g1_i1_12;TRINITY_DN12093_c0_g1_i3_16;TRINITY_DN13067_c0_g1_i1_13;TRINITY_DN13904_c0_g1_i2_9;TRINITY_DN14672_c0_g1_i3_6;TRINITY_DN16487_c0_g1_i2_14;TRINITY_DN17399_c0_g1_i2_9;TRINITY_DN18080_c0_g1_i1_17;TRINITY_DN18237_c0_g1_i1_1;TRINITY_DN19340_c0_g1_i2_10;TRINITY_DN20140_c0_g3_i3_5;TRINITY_DN22377_c4_g4_i1_9;TRINITY_DN22734_c1_g1_i3_7;TRINITY_DN22961_c1_g1_i3_15;TRINITY_DN2363…
Biological Process: embryonic root morphogenesis (GO:0010086);	4	TRINITY_DN22080_c0_g1_i1_7;TRINITY_DN23260_c0_g1_i7_4;TRINITY_DN24636_c0_g1_i5_11;TRINITY_DN6789_c0_g1_i1_4
Biological Process: embryonic shoot morphogenesis (GO:0010064);	1	TRINITY_DN14884_c0_g1_i2_8
Biological Process: endocrocin biosynthetic process (GO:1900602);	2	TRINITY_DN22359_c0_g1_i6_11;TRINITY_DN23230_c2_g3_i2_14
Biological Process: endocytic recycling (GO:0032456);	18	TRINITY_DN17666_c0_g1_i4_5;TRINITY_DN18959_c0_g1_i5_5;TRINITY_DN19705_c1_g1_i2_2;TRINITY_DN19769_c0_g1_i15_10;TRINITY_DN20903_c0_g1_i1_18;TRINITY_DN21604_c0_g3_i4_12;TRINITY_DN21953_c3_g1_i5_14;TRINITY_DN22113_c7_g1_i4_11;TRINITY_DN22345_c1_g1_i8_9;TRINITY_DN24112_c3_g1_i3_7;TRINITY_DN24392_c0_g1_i5_13;TRINITY_DN24455_c1_g3_i3_6;TRINITY_DN24846_c0_g2_i5_2;TRINITY_DN25113_c0_g1_i5_15;TRINITY_DN259…
Biological Process: endocytosis (GO:0006897);	118	TRINITY_DN100_c0_g1_i1_4;TRINITY_DN1039_c0_g1_i1_2;TRINITY_DN11079_c0_g1_i10_12;TRINITY_DN11578_c0_g1_i2_9;TRINITY_DN11800_c0_g1_i3_3;TRINITY_DN12488_c0_g1_i2_9;TRINITY_DN12998_c0_g1_i1_10;TRINITY_DN13894_c0_g1_i4_18;TRINITY_DN15353_c0_g1_i2_12;TRINITY_DN15585_c0_g1_i1_3;TRINITY_DN15658_c0_g1_i1_16;TRINITY_DN15740_c0_g1_i2_6;TRINITY_DN15804_c0_g1_i1_6;TRINITY_DN15927_c0_g3_i1_6;TRINITY_DN1597_c0_…
Biological Process: endodermal cell differentiation (GO:0035987);	5	TRINITY_DN11150_c0_g1_i1_6;TRINITY_DN11167_c0_g1_i1_18;TRINITY_DN13342_c1_g1_i2_4;TRINITY_DN13813_c0_g1_i1_15;TRINITY_DN16119_c0_g1_i2_10
Biological Process: endomembrane system organization (GO:0010256);	14	TRINITY_DN13837_c0_g1_i1_11;TRINITY_DN14243_c0_g1_i2_12;TRINITY_DN15840_c0_g1_i1_2;TRINITY_DN16351_c0_g1_i1_3;TRINITY_DN21654_c0_g1_i5_1;TRINITY_DN23340_c0_g1_i20_16;TRINITY_DN24216_c0_g1_i12_4;TRINITY_DN24660_c1_g3_i1_3;TRINITY_DN29953_c0_g1_i1_2;TRINITY_DN32093_c0_g1_i1_4;TRINITY_DN3683_c0_g1_i1_18;TRINITY_DN5913_c0_g1_i1_14;TRINITY_DN8127_c0_g1_i1_7;TRINITY_DN8226_c0_g1_i1_4
Biological Process: endonucleolytic cleavage in 5'-ETS of tricistronic rRNA transcript (SSU-rRNA, 5.8S rRNA, LSU-rRNA) (GO:0000480);	8	TRINITY_DN14814_c0_g1_i1_5;TRINITY_DN19842_c1_g3_i8_1;TRINITY_DN20421_c0_g1_i7_9;TRINITY_DN20937_c1_g1_i1_3;TRINITY_DN22804_c0_g1_i1_6;TRINITY_DN22939_c0_g2_i2_10;TRINITY_DN23684_c0_g1_i17_8;TRINITY_DN27330_c0_g1_i5_3
Biological Process: endonucleolytic cleavage in ITS1 to separate SSU-rRNA from 5.8S rRNA and LSU-rRNA from tricistronic rRNA transcript (SSU-rRNA, 5.8S rRNA, LSU-rRNA) (GO:0000447);	19	TRINITY_DN14814_c0_g1_i1_5;TRINITY_DN15629_c0_g1_i1_18;TRINITY_DN17951_c0_g1_i1_13;TRINITY_DN19566_c0_g1_i1_11;TRINITY_DN19842_c1_g3_i8_1;TRINITY_DN19872_c5_g5_i1_10;TRINITY_DN20421_c0_g1_i7_9;TRINITY_DN20599_c0_g1_i3_11;TRINITY_DN20937_c1_g1_i1_3;TRINITY_DN22396_c1_g2_i2_2;TRINITY_DN22804_c0_g1_i1_6;TRINITY_DN22939_c0_g2_i2_10;TRINITY_DN23531_c0_g2_i6_4;TRINITY_DN23684_c0_g1_i17_8;TRINITY_DN2480…
Biological Process: endonucleolytic cleavage in ITS1 upstream of 5.8S rRNA from tricistronic rRNA transcript (SSU-rRNA, 5.8S rRNA, LSU-rRNA) (GO:0000464);	1	TRINITY_DN12026_c0_g1_i1_11
Biological Process: endonucleolytic cleavage involved in rRNA processing (GO:0000478);	3	TRINITY_DN22519_c0_g1_i6_5;TRINITY_DN24959_c0_g1_i8_13;TRINITY_DN26478_c0_g3_i2_7
Biological Process: endonucleolytic cleavage to generate mature 3'-end of SSU-rRNA from (SSU-rRNA, 5.8S rRNA, LSU-rRNA) (GO:0000461);	9	TRINITY_DN15629_c0_g1_i1_18;TRINITY_DN17951_c0_g1_i1_13;TRINITY_DN19872_c5_g5_i1_10;TRINITY_DN22396_c1_g2_i2_2;TRINITY_DN23531_c0_g2_i6_4;TRINITY_DN24800_c0_g2_i6_13;TRINITY_DN25375_c2_g4_i3_7;TRINITY_DN25697_c0_g1_i1_1;TRINITY_DN25898_c0_g5_i2_7
Biological Process: endonucleolytic cleavage to generate mature 5'-end of SSU-rRNA from (SSU-rRNA, 5.8S rRNA, LSU-rRNA) (GO:0000472);	8	TRINITY_DN14814_c0_g1_i1_5;TRINITY_DN19842_c1_g3_i8_1;TRINITY_DN20421_c0_g1_i7_9;TRINITY_DN20937_c1_g1_i1_3;TRINITY_DN22804_c0_g1_i1_6;TRINITY_DN22939_c0_g2_i2_10;TRINITY_DN23684_c0_g1_i17_8;TRINITY_DN27330_c0_g1_i5_3
Biological Process: endoplasmic reticulum inheritance (GO:0048309);	4	TRINITY_DN16538_c0_g2_i2_6;TRINITY_DN20565_c0_g1_i2_4;TRINITY_DN21888_c0_g1_i1_2;TRINITY_DN22405_c0_g4_i1_3
Biological Process: endoplasmic reticulum membrane fusion (GO:0016320);	4	TRINITY_DN16538_c0_g2_i2_6;TRINITY_DN20565_c0_g1_i2_4;TRINITY_DN21888_c0_g1_i1_2;TRINITY_DN22405_c0_g4_i1_3
Biological Process: endoplasmic reticulum organization (GO:0007029);	7	TRINITY_DN14243_c0_g1_i2_12;TRINITY_DN16538_c0_g2_i2_6;TRINITY_DN17806_c0_g1_i2_11;TRINITY_DN20254_c0_g1_i3_17;TRINITY_DN20565_c0_g1_i2_4;TRINITY_DN21888_c0_g1_i1_2;TRINITY_DN22405_c0_g4_i1_3
Biological Process: endoplasmic reticulum tubular network organization (GO:0071786);	14	TRINITY_DN12595_c0_g1_i2_1;TRINITY_DN14671_c0_g1_i2_10;TRINITY_DN16085_c0_g1_i2_4;TRINITY_DN18475_c0_g1_i8_5;TRINITY_DN18764_c0_g1_i4_9;TRINITY_DN19063_c0_g1_i3_11;TRINITY_DN19750_c0_g1_i4_7;TRINITY_DN21520_c0_g3_i5_11;TRINITY_DN23435_c0_g1_i5_15;TRINITY_DN23711_c0_g2_i1_7;TRINITY_DN23929_c0_g1_i7_3;TRINITY_DN25624_c1_g1_i1_3;TRINITY_DN25984_c0_g1_i1_10;TRINITY_DN5001_c0_g1_i1_3
Biological Process: endoplasmic reticulum unfolded protein response (GO:0030968);	10	TRINITY_DN16161_c0_g1_i3_16;TRINITY_DN16727_c0_g1_i1_9;TRINITY_DN17154_c0_g1_i1_6;TRINITY_DN18860_c0_g1_i6_8;TRINITY_DN20359_c0_g2_i1_11;TRINITY_DN20546_c0_g1_i1_4;TRINITY_DN21436_c0_g1_i10_11;TRINITY_DN21642_c0_g1_i6_1;TRINITY_DN24322_c1_g3_i1_17;TRINITY_DN25869_c1_g1_i13_11
Biological Process: endosomal transport (GO:0016197);	9	TRINITY_DN15123_c0_g1_i2_4;TRINITY_DN18355_c0_g1_i4_9;TRINITY_DN18716_c0_g1_i5_17;TRINITY_DN22100_c0_g1_i2_4;TRINITY_DN22361_c3_g4_i1_5;TRINITY_DN22990_c0_g1_i3_8;TRINITY_DN25142_c1_g1_i1_13;TRINITY_DN25173_c1_g2_i5_3;TRINITY_DN8851_c0_g1_i1_12
Biological Process: endosome organization (GO:0007032);	20	TRINITY_DN11438_c0_g1_i3_17;TRINITY_DN12703_c1_g1_i2_9;TRINITY_DN17041_c1_g1_i3_16;TRINITY_DN18618_c0_g1_i1_14;TRINITY_DN20218_c0_g1_i2_1;TRINITY_DN20545_c0_g1_i4_5;TRINITY_DN21486_c0_g1_i8_14;TRINITY_DN21638_c1_g1_i13_18;TRINITY_DN22365_c2_g1_i4_11;TRINITY_DN23268_c1_g2_i6_17;TRINITY_DN23608_c0_g1_i1_16;TRINITY_DN23623_c0_g1_i8_15;TRINITY_DN24390_c2_g2_i22_11;TRINITY_DN24412_c0_g1_i1_3;TRINITY_D…
Biological Process: endosome to lysosome transport (GO:0008333);	4	TRINITY_DN18355_c0_g1_i4_9;TRINITY_DN18716_c0_g1_i5_17;TRINITY_DN19018_c0_g1_i5_8;TRINITY_DN20259_c0_g1_i1_4
Biological Process: endosome transport via multivesicular body sorting pathway (GO:0032509);	15	TRINITY_DN13828_c0_g1_i3_14;TRINITY_DN14876_c0_g1_i1_9;TRINITY_DN15131_c0_g1_i1_16;TRINITY_DN18237_c0_g1_i1_1;TRINITY_DN19825_c0_g1_i1_12;TRINITY_DN20761_c0_g1_i1_5;TRINITY_DN20805_c0_g1_i1_15;TRINITY_DN20959_c0_g1_i2_16;TRINITY_DN21166_c2_g1_i2_5;TRINITY_DN21841_c0_g1_i1_16;TRINITY_DN22339_c0_g1_i4_4;TRINITY_DN22656_c3_g2_i3_2;TRINITY_DN22849_c0_g1_i5_7;TRINITY_DN22902_c0_g1_i1_2;TRINITY_DN23637…
Biological Process: endosperm cellularization (GO:0010342);	2	TRINITY_DN19786_c0_g1_i1_1;TRINITY_DN4386_c0_g1_i1_9
Biological Process: endosperm development (GO:0009960);	35	TRINITY_DN10426_c0_g1_i1_10;TRINITY_DN10738_c0_g1_i1_12;TRINITY_DN12548_c0_g1_i3_2;TRINITY_DN14369_c0_g2_i1_17;TRINITY_DN14518_c0_g2_i3_10;TRINITY_DN14646_c0_g1_i1_1;TRINITY_DN15478_c0_g1_i1_15;TRINITY_DN15913_c0_g1_i2_9;TRINITY_DN17197_c0_g1_i2_8;TRINITY_DN17999_c0_g1_i6_9;TRINITY_DN18922_c0_g3_i4_17;TRINITY_DN19832_c0_g1_i1_1;TRINITY_DN20762_c0_g1_i2_1;TRINITY_DN20916_c0_g2_i1_6;TRINITY_DN21562…
Biological Process: energy homeostasis (GO:0097009);	4	TRINITY_DN16897_c0_g1_i2_12;TRINITY_DN17780_c0_g1_i3_8;TRINITY_DN18819_c0_g1_i2_11;TRINITY_DN22210_c0_g1_i2_16
Biological Process: entrainment of circadian clock (GO:0009649);	35	TRINITY_DN10377_c0_g1_i1_16;TRINITY_DN14631_c0_g1_i2_8;TRINITY_DN15059_c0_g1_i1_15;TRINITY_DN15775_c0_g1_i2_1;TRINITY_DN16358_c0_g1_i3_9;TRINITY_DN18125_c0_g1_i2_4;TRINITY_DN18454_c0_g1_i1_7;TRINITY_DN18578_c0_g1_i9_15;TRINITY_DN18594_c0_g1_i1_3;TRINITY_DN18985_c0_g1_i7_3;TRINITY_DN19150_c1_g2_i1_17;TRINITY_DN19366_c0_g1_i5_12;TRINITY_DN19950_c0_g1_i20_12;TRINITY_DN20031_c1_g2_i1_8;TRINITY_DN2050…
Biological Process: entrainment of circadian clock by photoperiod (GO:0043153);	1	TRINITY_DN6735_c0_g1_i2_4
Biological Process: enzyme active site formation via cysteine modification to L-cysteine persulfide (GO:0018192);	5	TRINITY_DN15153_c0_g1_i5_1;TRINITY_DN20151_c0_g1_i3_9;TRINITY_DN23674_c0_g2_i3_3;TRINITY_DN23674_c0_g4_i1_3;TRINITY_DN24150_c1_g1_i1_17
Biological Process: enzyme-directed rRNA 2'-O-methylation (GO:0000453);	2	TRINITY_DN13603_c0_g1_i2_6;TRINITY_DN23864_c0_g1_i10_17
Biological Process: enzyme-directed rRNA pseudouridine synthesis (GO:0000455);	6	TRINITY_DN17015_c0_g1_i1_10;TRINITY_DN23711_c0_g1_i10_18;TRINITY_DN24047_c0_g1_i3_1;TRINITY_DN24498_c0_g1_i8_6;TRINITY_DN26893_c0_g1_i15_3;TRINITY_DN27002_c0_g1_i16_7
Biological Process: epidermal cell differentiation (GO:0009913);	14	TRINITY_DN17950_c0_g1_i2_1;TRINITY_DN18358_c0_g1_i1_6;TRINITY_DN18417_c0_g1_i1_16;TRINITY_DN18489_c0_g1_i1_15;TRINITY_DN19925_c0_g1_i6_11;TRINITY_DN20298_c1_g1_i5_7;TRINITY_DN20693_c0_g1_i1_2;TRINITY_DN21288_c3_g2_i4_6;TRINITY_DN21924_c0_g1_i10_3;TRINITY_DN22054_c1_g2_i2_12;TRINITY_DN24692_c0_g1_i21_8;TRINITY_DN24834_c11_g1_i4_14;TRINITY_DN24907_c0_g4_i1_6;TRINITY_DN25041_c2_g2_i15_13
Biological Process: epidermal cell fate specification (GO:0009957);	11	TRINITY_DN14623_c0_g1_i2_7;TRINITY_DN15408_c0_g1_i4_3;TRINITY_DN17519_c0_g1_i5_11;TRINITY_DN20358_c0_g2_i5_18;TRINITY_DN20763_c0_g2_i3_2;TRINITY_DN20898_c0_g2_i5_9;TRINITY_DN21961_c0_g1_i1_17;TRINITY_DN22562_c0_g1_i1_3;TRINITY_DN23019_c0_g2_i6_8;TRINITY_DN23520_c0_g1_i12_13;TRINITY_DN23693_c0_g2_i13_3
Biological Process: epoxygenase P450 pathway (GO:0019373);	3	TRINITY_DN26862_c0_g1_i1_12;TRINITY_DN2822_c0_g2_i1_6;TRINITY_DN29792_c0_g1_i1_16
Biological Process: ergosterol biosynthetic process (GO:0006696);	10	TRINITY_DN15936_c0_g1_i1_1;TRINITY_DN15936_c0_g2_i1_1;TRINITY_DN18123_c0_g1_i3_7;TRINITY_DN23580_c0_g1_i15_18;TRINITY_DN23911_c0_g2_i1_11;TRINITY_DN25403_c0_g1_i10_15;TRINITY_DN25588_c0_g1_i3_2;TRINITY_DN26897_c0_g1_i14_3;TRINITY_DN28185_c0_g1_i1_4;TRINITY_DN5204_c0_g1_i1_7
Biological Process: error-free translesion synthesis (GO:0070987);	2	TRINITY_DN22026_c0_g1_i14_15;TRINITY_DN24928_c3_g2_i2_3
Biological Process: error-prone translesion synthesis (GO:0042276);	13	TRINITY_DN13230_c0_g2_i1_10;TRINITY_DN18955_c0_g1_i2_10;TRINITY_DN21736_c0_g1_i3_17;TRINITY_DN22026_c0_g1_i14_15;TRINITY_DN23326_c0_g1_i1_9;TRINITY_DN24039_c0_g1_i9_17;TRINITY_DN24350_c0_g1_i6_1;TRINITY_DN24447_c0_g1_i3_5;TRINITY_DN24928_c3_g2_i2_3;TRINITY_DN25016_c0_g1_i1_13;TRINITY_DN25328_c0_g1_i10_7;TRINITY_DN25773_c0_g2_i2_4;TRINITY_DN26901_c0_g2_i5_3
Biological Process: establishment of cell polarity (GO:0030010);	13	TRINITY_DN15526_c0_g2_i1_18;TRINITY_DN16721_c0_g1_i4_9;TRINITY_DN20140_c0_g3_i3_5;TRINITY_DN22282_c0_g1_i3_5;TRINITY_DN22619_c0_g2_i9_16;TRINITY_DN22961_c1_g1_i3_15;TRINITY_DN23729_c1_g1_i5_18;TRINITY_DN24132_c0_g1_i4_11;TRINITY_DN24273_c0_g2_i2_7;TRINITY_DN25386_c0_g1_i1_7;TRINITY_DN25752_c0_g1_i18_8;TRINITY_DN2596_c0_g1_i1_7;TRINITY_DN29904_c0_g1_i1_3
Biological Process: establishment of endoplasmic reticulum localization involved in endoplasmic reticulum polarization at cell division site (GO:0061166);	1	TRINITY_DN26691_c1_g1_i1_7
Biological Process: establishment of meiotic sister chromatid cohesion (GO:0034089);	1	TRINITY_DN8280_c0_g1_i1_10
Biological Process: establishment of mitochondrion localization (GO:0051654);	1	TRINITY_DN6977_c0_g1_i1_7
Biological Process: establishment of mitotic sister chromatid cohesion (GO:0034087);	4	TRINITY_DN19538_c0_g1_i2_18;TRINITY_DN20725_c0_g1_i1_12;TRINITY_DN21117_c0_g1_i4_17;TRINITY_DN23424_c0_g1_i9_13
Biological Process: establishment of mitotic spindle localization (GO:0040001);	2	TRINITY_DN12250_c0_g1_i1_7;TRINITY_DN16606_c0_g1_i2_8
Biological Process: establishment of mitotic spindle orientation (GO:0000132);	4	TRINITY_DN17871_c0_g1_i2_5;TRINITY_DN19402_c0_g5_i3_12;TRINITY_DN22565_c0_g1_i4_4;TRINITY_DN24565_c0_g2_i2_11
Biological Process: establishment of petal orientation (GO:0048498);	1	TRINITY_DN24703_c1_g4_i2_16
Biological Process: establishment of planar polarity (GO:0001736);	5	TRINITY_DN18237_c0_g1_i1_1;TRINITY_DN23088_c2_g1_i1_8;TRINITY_DN23614_c2_g1_i17_18;TRINITY_DN23637_c0_g1_i1_17;TRINITY_DN23762_c0_g1_i10_17
Biological Process: establishment of protein localization to organelle (GO:0072594);	1	TRINITY_DN26405_c1_g3_i1_3
Biological Process: establishment of sister chromatid cohesion (GO:0034085);	1	TRINITY_DN14179_c0_g1_i2_6
Biological Process: establishment of vesicle localization (GO:0051650);	2	TRINITY_DN16859_c0_g1_i1_10;TRINITY_DN6456_c0_g1_i1_16
Biological Process: establishment or maintenance of actin cytoskeleton polarity (GO:0030950);	7	TRINITY_DN12495_c0_g2_i1_7;TRINITY_DN12495_c0_g3_i1_7;TRINITY_DN20247_c0_g1_i1_13;TRINITY_DN24504_c0_g1_i3_2;TRINITY_DN26232_c0_g1_i1_16;TRINITY_DN27021_c5_g3_i1_3;TRINITY_DN3919_c0_g1_i1_4
Biological Process: establishment or maintenance of bipolar cell polarity regulating cell shape (GO:0061246);	1	TRINITY_DN21336_c0_g1_i3_12
Biological Process: establishment or maintenance of cell polarity (GO:0007163);	7	TRINITY_DN17757_c0_g1_i1_4;TRINITY_DN17809_c0_g1_i17_5;TRINITY_DN18645_c0_g1_i2_3;TRINITY_DN19292_c0_g1_i5_8;TRINITY_DN20839_c1_g1_i5_16;TRINITY_DN29904_c0_g1_i1_3;TRINITY_DN3919_c0_g1_i1_4
Biological Process: establishment or maintenance of cell polarity regulating cell shape (GO:0071963);	3	TRINITY_DN27021_c5_g3_i1_3;TRINITY_DN30326_c0_g1_i1_3;TRINITY_DN3919_c0_g1_i1_4
Biological Process: establishment or maintenance of microtubule cytoskeleton polarity (GO:0030951);	13	TRINITY_DN18477_c0_g1_i8_10;TRINITY_DN19126_c0_g1_i11_17;TRINITY_DN19991_c0_g2_i2_1;TRINITY_DN21816_c1_g1_i23_6;TRINITY_DN21823_c1_g2_i17_10;TRINITY_DN21823_c1_g4_i2_10;TRINITY_DN23408_c0_g2_i12_9;TRINITY_DN23442_c0_g1_i18_16;TRINITY_DN23442_c0_g2_i1_16;TRINITY_DN23645_c0_g4_i11_16;TRINITY_DN25466_c1_g2_i1_4;TRINITY_DN25814_c0_g2_i5_7;TRINITY_DN26800_c1_g3_i2_7
Biological Process: establishment or maintenance of transmembrane electrochemical gradient (GO:0010248);	2	TRINITY_DN24805_c0_g1_i1_18;TRINITY_DN5070_c0_g1_i1_16
Biological Process: ethanol metabolic process (GO:0006067);	2	TRINITY_DN11295_c0_g1_i1_12;TRINITY_DN5470_c0_g1_i1_6
Biological Process: ethanol oxidation (GO:0006069);	6	TRINITY_DN16968_c0_g1_i1_13;TRINITY_DN18887_c0_g2_i1_1;TRINITY_DN20683_c0_g1_i8_15;TRINITY_DN21120_c1_g1_i4_2;TRINITY_DN21751_c0_g1_i1_11;TRINITY_DN22049_c0_g1_i7_13
Biological Process: ethanolamine metabolic process (GO:0006580);	1	TRINITY_DN11751_c0_g1_i2_12
Biological Process: ethylene biosynthetic process (GO:0009693);	39	TRINITY_DN10557_c0_g1_i1_2;TRINITY_DN13025_c0_g1_i3_12;TRINITY_DN15548_c0_g1_i1_8;TRINITY_DN16039_c0_g2_i1_17;TRINITY_DN17361_c0_g1_i1_12;TRINITY_DN17792_c0_g1_i1_2;TRINITY_DN18973_c0_g1_i5_5;TRINITY_DN21011_c0_g1_i4_8;TRINITY_DN21062_c1_g1_i3_12;TRINITY_DN21981_c0_g2_i6_14;TRINITY_DN21996_c1_g2_i5_11;TRINITY_DN22158_c0_g1_i1_4;TRINITY_DN22345_c4_g1_i5_6;TRINITY_DN22479_c0_g1_i1_10;TRINITY_DN2252…
Biological Process: ethylene-activated signaling pathway (GO:0009873);	239	TRINITY_DN10108_c0_g1_i1_11;TRINITY_DN10278_c0_g1_i1_12;TRINITY_DN10316_c0_g1_i1_15;TRINITY_DN10337_c0_g1_i1_6;TRINITY_DN10505_c0_g1_i1_9;TRINITY_DN10831_c0_g1_i1_7;TRINITY_DN11110_c0_g1_i1_8;TRINITY_DN12005_c0_g1_i1_4;TRINITY_DN12126_c0_g1_i2_11;TRINITY_DN12185_c0_g1_i1_15;TRINITY_DN12458_c0_g1_i1_12;TRINITY_DN12775_c0_g1_i1_2;TRINITY_DN12924_c0_g1_i1_12;TRINITY_DN13005_c0_g1_i1_10;TRINITY_DN130…
Biological Process: etioplast organization (GO:0009662);	5	TRINITY_DN10749_c0_g1_i1_12;TRINITY_DN11956_c0_g1_i5_9;TRINITY_DN16363_c0_g1_i3_3;TRINITY_DN20553_c0_g1_i2_8;TRINITY_DN21441_c0_g1_i3_6
Biological Process: exocyst assembly (GO:0001927);	4	TRINITY_DN16237_c0_g1_i2_11;TRINITY_DN19611_c0_g2_i1_10;TRINITY_DN23392_c0_g2_i1_8;TRINITY_DN27569_c0_g1_i1_1
Biological Process: exocyst localization (GO:0051601);	9	TRINITY_DN16237_c0_g1_i2_11;TRINITY_DN17603_c0_g1_i2_6;TRINITY_DN19565_c0_g1_i8_4;TRINITY_DN21047_c0_g1_i17_16;TRINITY_DN21779_c0_g1_i10_13;TRINITY_DN23192_c5_g2_i1_7;TRINITY_DN23392_c0_g2_i1_8;TRINITY_DN24659_c2_g2_i1_3;TRINITY_DN27569_c0_g1_i1_1
Biological Process: exocytosis (GO:0006887);	81	TRINITY_DN10042_c0_g1_i1_1;TRINITY_DN11515_c0_g1_i1_9;TRINITY_DN11988_c0_g1_i1_16;TRINITY_DN12557_c0_g1_i1_14;TRINITY_DN12672_c0_g1_i2_15;TRINITY_DN12780_c0_g1_i1_10;TRINITY_DN13229_c0_g1_i1_1;TRINITY_DN14243_c0_g1_i2_12;TRINITY_DN14567_c0_g1_i2_5;TRINITY_DN14675_c0_g1_i1_12;TRINITY_DN15749_c0_g1_i6_1;TRINITY_DN15795_c0_g1_i2_6;TRINITY_DN15833_c0_g1_i2_16;TRINITY_DN15988_c0_g1_i3_4;TRINITY_DN1630…
Biological Process: exon-exon junction complex disassembly (GO:1903259);	1	TRINITY_DN13302_c0_g1_i2_11
Biological Process: exonucleolytic nuclear-transcribed mRNA catabolic process involved in deadenylation-dependent decay (GO:0043928);	24	TRINITY_DN13921_c0_g1_i1_16;TRINITY_DN15868_c0_g1_i2_13;TRINITY_DN16486_c0_g1_i3_7;TRINITY_DN17428_c0_g1_i3_15;TRINITY_DN17946_c1_g1_i6_17;TRINITY_DN21351_c2_g1_i4_10;TRINITY_DN21621_c0_g1_i1_6;TRINITY_DN22328_c0_g2_i16_9;TRINITY_DN22393_c0_g2_i3_12;TRINITY_DN22680_c0_g1_i11_15;TRINITY_DN23297_c1_g4_i1_2;TRINITY_DN23402_c0_g1_i1_17;TRINITY_DN24572_c2_g2_i4_1;TRINITY_DN24633_c3_g2_i5_11;TRINITY_DN…
Biological Process: exonucleolytic trimming to generate mature 3'-end of 5.8S rRNA from tricistronic rRNA transcript (SSU-rRNA, 5.8S rRNA, LSU-rRNA) (GO:0000467);	19	TRINITY_DN10510_c0_g1_i1_6;TRINITY_DN11630_c0_g1_i2_6;TRINITY_DN16450_c0_g1_i1_9;TRINITY_DN16486_c0_g1_i3_7;TRINITY_DN17946_c1_g1_i6_17;TRINITY_DN20999_c0_g2_i2_12;TRINITY_DN21351_c2_g1_i4_10;TRINITY_DN21621_c0_g1_i1_6;TRINITY_DN22328_c0_g2_i16_9;TRINITY_DN22680_c0_g1_i11_15;TRINITY_DN23136_c2_g1_i5_3;TRINITY_DN23402_c0_g1_i1_17;TRINITY_DN24572_c2_g2_i4_1;TRINITY_DN24633_c3_g2_i5_11;TRINITY_DN248…
Biological Process: far-red light signaling pathway (GO:0010018);	10	TRINITY_DN11681_c0_g1_i2_4;TRINITY_DN1509_c0_g1_i1_6;TRINITY_DN17431_c0_g1_i2_13;TRINITY_DN19588_c1_g1_i2_4;TRINITY_DN20608_c0_g2_i2_3;TRINITY_DN21078_c0_g1_i14_1;TRINITY_DN22460_c3_g1_i1_15;TRINITY_DN24680_c5_g1_i2_3;TRINITY_DN599_c0_g1_i1_1;TRINITY_DN9425_c0_g1_i1_7
Biological Process: farnesol metabolic process (GO:0016487);	1	TRINITY_DN15654_c0_g4_i1_9
Biological Process: farnesyl diphosphate biosynthetic process (GO:0045337);	8	TRINITY_DN11284_c0_g1_i1_3;TRINITY_DN13331_c0_g1_i1_18;TRINITY_DN16160_c0_g1_i2_16;TRINITY_DN18844_c0_g1_i1_11;TRINITY_DN20519_c2_g5_i2_10;TRINITY_DN20997_c0_g2_i1_3;TRINITY_DN30376_c0_g1_i1_1;TRINITY_DN5253_c0_g1_i1_15
Biological Process: farnesyl diphosphate biosynthetic process, mevalonate pathway (GO:0010142);	7	TRINITY_DN15513_c0_g1_i3_11;TRINITY_DN16195_c0_g1_i1_3;TRINITY_DN19239_c0_g1_i7_1;TRINITY_DN23691_c1_g1_i2_18;TRINITY_DN24682_c0_g2_i1_15;TRINITY_DN25287_c0_g1_i10_4;TRINITY_DN25828_c0_g2_i1_7
Biological Process: farnesyl diphosphate catabolic process (GO:0045339);	2	TRINITY_DN22812_c0_g1_i5_16;TRINITY_DN24439_c0_g2_i6_4
Biological Process: farnesyl diphosphate metabolic process (GO:0045338);	3	TRINITY_DN21029_c0_g1_i1_16;TRINITY_DN23911_c0_g2_i1_11;TRINITY_DN24503_c0_g1_i5_6
Biological Process: fatty acid alpha-oxidation (GO:0001561);	5	TRINITY_DN14011_c0_g2_i1_11;TRINITY_DN15315_c0_g1_i1_11;TRINITY_DN1543_c0_g2_i1_3;TRINITY_DN21292_c0_g1_i1_4;TRINITY_DN24892_c0_g1_i6_2
Biological Process: fatty acid beta-oxidation (GO:0006635);	100	TRINITY_DN10190_c0_g1_i1_7;TRINITY_DN11448_c0_g1_i2_4;TRINITY_DN13231_c0_g1_i2_1;TRINITY_DN13757_c0_g1_i5_9;TRINITY_DN14277_c0_g1_i2_8;TRINITY_DN14632_c0_g1_i3_16;TRINITY_DN14955_c0_g1_i9_12;TRINITY_DN15791_c0_g2_i6_11;TRINITY_DN15846_c0_g1_i4_8;TRINITY_DN15861_c0_g1_i4_12;TRINITY_DN15861_c0_g2_i1_12;TRINITY_DN16141_c0_g1_i4_2;TRINITY_DN16558_c0_g1_i2_3;TRINITY_DN16757_c0_g1_i1_12;TRINITY_DN17008…
Biological Process: fatty acid beta-oxidation using acyl-CoA dehydrogenase (GO:0033539);	1	TRINITY_DN10729_c0_g1_i3_2
Biological Process: fatty acid beta-oxidation using acyl-CoA oxidase (GO:0033540);	24	TRINITY_DN11448_c0_g1_i2_4;TRINITY_DN11723_c0_g1_i1_5;TRINITY_DN14452_c0_g1_i3_7;TRINITY_DN20629_c0_g1_i2_6;TRINITY_DN21618_c0_g2_i7_18;TRINITY_DN21786_c3_g2_i4_1;TRINITY_DN21972_c0_g1_i2_11;TRINITY_DN21987_c0_g1_i8_5;TRINITY_DN22358_c0_g1_i6_6;TRINITY_DN22479_c1_g4_i1_7;TRINITY_DN22666_c1_g2_i6_12;TRINITY_DN22715_c0_g3_i1_17;TRINITY_DN24353_c0_g1_i5_11;TRINITY_DN24531_c0_g2_i1_7;TRINITY_DN24586_…
Biological Process: fatty acid beta-oxidation, unsaturated, even number (GO:0033542);	1	TRINITY_DN16726_c0_g1_i3_12
Biological Process: fatty acid biosynthetic process (GO:0006633);	175	TRINITY_DN11311_c0_g1_i1_1;TRINITY_DN11321_c0_g1_i1_16;TRINITY_DN11652_c0_g1_i6_10;TRINITY_DN12098_c0_g1_i1_15;TRINITY_DN12130_c0_g2_i1_9;TRINITY_DN12944_c0_g1_i1_1;TRINITY_DN13142_c0_g1_i1_3;TRINITY_DN13691_c0_g1_i2_11;TRINITY_DN13718_c0_g1_i3_15;TRINITY_DN13822_c0_g1_i1_7;TRINITY_DN13914_c0_g1_i1_16;TRINITY_DN14022_c0_g1_i2_13;TRINITY_DN14566_c0_g1_i2_1;TRINITY_DN14615_c0_g1_i3_14;TRINITY_DN147…
Biological Process: fatty acid catabolic process (GO:0009062);	6	TRINITY_DN14632_c0_g1_i3_16;TRINITY_DN21224_c0_g2_i4_10;TRINITY_DN21275_c3_g4_i1_10;TRINITY_DN22617_c0_g1_i1_16;TRINITY_DN24993_c2_g1_i6_13;TRINITY_DN27229_c0_g1_i4_3
Biological Process: fatty acid elongation (GO:0030497);	8	TRINITY_DN13873_c0_g1_i1_2;TRINITY_DN15594_c0_g1_i1_4;TRINITY_DN22937_c3_g1_i3_7;TRINITY_DN24265_c0_g2_i6_16;TRINITY_DN24282_c2_g6_i1_14;TRINITY_DN24691_c0_g6_i1_5;TRINITY_DN25070_c2_g1_i1_11;TRINITY_DN31351_c0_g1_i1_4
Biological Process: fatty acid elongation, monounsaturated fatty acid (GO:0034625);	3	TRINITY_DN13873_c0_g1_i1_2;TRINITY_DN25070_c2_g1_i1_11;TRINITY_DN31351_c0_g1_i1_4
Biological Process: fatty acid elongation, polyunsaturated fatty acid (GO:0034626);	3	TRINITY_DN13873_c0_g1_i1_2;TRINITY_DN25070_c2_g1_i1_11;TRINITY_DN31351_c0_g1_i1_4
Biological Process: fatty acid elongation, saturated fatty acid (GO:0019367);	3	TRINITY_DN13873_c0_g1_i1_2;TRINITY_DN25070_c2_g1_i1_11;TRINITY_DN31351_c0_g1_i1_4
Biological Process: fatty acid homeostasis (GO:0055089);	3	TRINITY_DN17743_c0_g1_i2_16;TRINITY_DN21417_c0_g2_i1_2;TRINITY_DN22609_c0_g1_i2_5
Biological Process: fatty acid metabolic process (GO:0006631);	130	TRINITY_DN11148_c0_g1_i1_2;TRINITY_DN11206_c0_g1_i2_12;TRINITY_DN11312_c0_g1_i1_5;TRINITY_DN12130_c0_g2_i1_9;TRINITY_DN12500_c0_g1_i5_17;TRINITY_DN13493_c0_g1_i1_9;TRINITY_DN14216_c0_g1_i6_5;TRINITY_DN14330_c0_g1_i1_13;TRINITY_DN14659_c0_g1_i2_17;TRINITY_DN15134_c0_g1_i1_10;TRINITY_DN15572_c0_g1_i8_13;TRINITY_DN15866_c0_g1_i1_8;TRINITY_DN15966_c0_g2_i2_8;TRINITY_DN16097_c0_g2_i2_7;TRINITY_DN16182…
Biological Process: fatty acid omega-oxidation (GO:0010430);	23	TRINITY_DN13159_c0_g1_i1_18;TRINITY_DN13871_c0_g1_i1_18;TRINITY_DN16438_c0_g2_i1_10;TRINITY_DN20657_c1_g1_i2_12;TRINITY_DN20733_c0_g1_i4_9;TRINITY_DN20857_c1_g3_i4_18;TRINITY_DN20943_c1_g1_i5_16;TRINITY_DN20943_c1_g4_i1_16;TRINITY_DN20951_c0_g2_i1_13;TRINITY_DN21271_c0_g1_i1_7;TRINITY_DN21749_c0_g1_i7_3;TRINITY_DN22573_c3_g1_i2_5;TRINITY_DN22700_c2_g1_i3_17;TRINITY_DN22781_c0_g1_i8_10;TRINITY_DN2…
Biological Process: fatty acid oxidation (GO:0019395);	1	TRINITY_DN14632_c0_g1_i3_16
Biological Process: fatty acid transmembrane transport (GO:1902001);	4	TRINITY_DN21142_c0_g5_i4_1;TRINITY_DN22743_c0_g1_i1_10;TRINITY_DN24673_c1_g5_i2_7;TRINITY_DN26454_c0_g3_i2_3
Biological Process: fatty acid transport (GO:0015908);	9	TRINITY_DN10867_c0_g1_i1_16;TRINITY_DN15567_c0_g1_i1_7;TRINITY_DN1610_c0_g1_i1_13;TRINITY_DN21142_c0_g5_i4_1;TRINITY_DN22445_c0_g1_i1_7;TRINITY_DN22743_c0_g1_i1_10;TRINITY_DN24673_c1_g5_i2_7;TRINITY_DN26454_c0_g3_i2_3;TRINITY_DN28558_c0_g1_i1_11
Biological Process: fatty-acyl-CoA biosynthetic process (GO:0046949);	1	TRINITY_DN32877_c0_g1_i1_7
Biological Process: female gamete generation (GO:0007292);	2	TRINITY_DN20620_c0_g2_i1_3;TRINITY_DN22026_c0_g1_i2_7
Biological Process: female meiotic nuclear division (GO:0007143);	17	TRINITY_DN10659_c0_g2_i1_1;TRINITY_DN16222_c0_g1_i1_16;TRINITY_DN18132_c0_g1_i1_11;TRINITY_DN20829_c1_g2_i7_8;TRINITY_DN22228_c0_g1_i1_4;TRINITY_DN22663_c3_g2_i15_10;TRINITY_DN23628_c0_g1_i1_15;TRINITY_DN24405_c1_g5_i1_5;TRINITY_DN24631_c2_g1_i2_1;TRINITY_DN25066_c0_g1_i1_11;TRINITY_DN25534_c0_g1_i1_2;TRINITY_DN25868_c0_g3_i1_4;TRINITY_DN26373_c0_g1_i1_1;TRINITY_DN27140_c0_g2_i1_7;TRINITY_DN27743…
Biological Process: ferricrocin biosynthetic process (GO:0031171);	1	TRINITY_DN5204_c0_g1_i1_7
Biological Process: filamentous growth (GO:0030447);	5	TRINITY_DN17757_c0_g1_i1_4;TRINITY_DN18645_c0_g1_i2_3;TRINITY_DN20651_c0_g1_i9_12;TRINITY_DN23021_c3_g1_i9_8;TRINITY_DN23201_c0_g1_i1_3
Biological Process: filamentous growth of a population of unicellular organisms in response to biotic stimulus (GO:0036180);	2	TRINITY_DN17757_c0_g1_i1_4;TRINITY_DN18645_c0_g1_i2_3
Biological Process: filamentous growth of a population of unicellular organisms in response to heat (GO:0036168);	2	TRINITY_DN17757_c0_g1_i1_4;TRINITY_DN18645_c0_g1_i2_3
Biological Process: filamentous growth of a population of unicellular organisms in response to neutral pH (GO:0036178);	2	TRINITY_DN17757_c0_g1_i1_4;TRINITY_DN18645_c0_g1_i2_3
Biological Process: filamentous growth of a population of unicellular organisms in response to starvation (GO:0036170);	2	TRINITY_DN17757_c0_g1_i1_4;TRINITY_DN18645_c0_g1_i2_3
Biological Process: flavin adenine dinucleotide metabolic process (GO:0072387);	2	TRINITY_DN18917_c0_g1_i3_8;TRINITY_DN22326_c2_g1_i8_12
Biological Process: flavin-containing compound metabolic process (GO:0042726);	3	TRINITY_DN12137_c0_g1_i4_17;TRINITY_DN12747_c0_g1_i4_16;TRINITY_DN13231_c0_g1_i4_14
Biological Process: flavonoid biosynthetic process (GO:0009813);	89	TRINITY_DN10163_c0_g1_i2_14;TRINITY_DN10298_c0_g1_i1_1;TRINITY_DN11030_c0_g1_i1_18;TRINITY_DN11259_c0_g1_i3_3;TRINITY_DN11532_c0_g1_i3_5;TRINITY_DN12920_c0_g1_i1_12;TRINITY_DN13482_c0_g2_i1_10;TRINITY_DN13780_c0_g1_i2_8;TRINITY_DN15054_c0_g1_i2_2;TRINITY_DN15159_c0_g1_i1_8;TRINITY_DN15319_c0_g1_i4_16;TRINITY_DN15365_c0_g1_i1_13;TRINITY_DN16459_c0_g1_i3_18;TRINITY_DN16605_c0_g1_i1_17;TRINITY_DN166…
Biological Process: flavonoid transport from endoplasmic reticulum to plant-type vacuole (GO:1903415);	2	TRINITY_DN18355_c0_g1_i4_9;TRINITY_DN18716_c0_g1_i5_17
Biological Process: flavonol biosynthetic process (GO:0051555);	5	TRINITY_DN15524_c0_g1_i1_2;TRINITY_DN17027_c0_g1_i4_16;TRINITY_DN21881_c0_g1_i5_4;TRINITY_DN25362_c0_g3_i2_7;TRINITY_DN28442_c0_g1_i1_16
Biological Process: floral meristem determinacy (GO:0010582);	22	TRINITY_DN13972_c0_g1_i5_17;TRINITY_DN16452_c0_g1_i3_14;TRINITY_DN16499_c0_g1_i2_5;TRINITY_DN16992_c0_g1_i7_7;TRINITY_DN18555_c0_g1_i1_4;TRINITY_DN18631_c0_g1_i4_2;TRINITY_DN18660_c0_g1_i7_4;TRINITY_DN20760_c1_g1_i4_14;TRINITY_DN21845_c3_g1_i2_10;TRINITY_DN22061_c4_g1_i10_13;TRINITY_DN223_c0_g1_i1_10;TRINITY_DN22806_c0_g1_i9_17;TRINITY_DN22872_c3_g1_i1_8;TRINITY_DN22973_c3_g1_i9_11;TRINITY_DN2310…
Biological Process: floral meristem growth (GO:0010451);	1	TRINITY_DN26468_c0_g1_i1_4
Biological Process: floral organ abscission (GO:0010227);	13	TRINITY_DN10516_c0_g1_i2_2;TRINITY_DN10978_c0_g1_i1_1;TRINITY_DN16308_c0_g1_i1_7;TRINITY_DN21952_c0_g1_i1_18;TRINITY_DN22280_c0_g2_i4_9;TRINITY_DN22688_c0_g2_i1_5;TRINITY_DN22774_c0_g1_i3_15;TRINITY_DN24272_c0_g1_i1_8;TRINITY_DN24547_c0_g1_i16_16;TRINITY_DN24876_c0_g1_i1_6;TRINITY_DN26470_c1_g1_i12_7;TRINITY_DN27523_c0_g1_i1_16;TRINITY_DN8402_c0_g1_i2_4
Biological Process: floral organ development (GO:0048437);	32	TRINITY_DN11433_c0_g1_i2_14;TRINITY_DN12412_c0_g1_i3_10;TRINITY_DN13374_c0_g1_i1_12;TRINITY_DN13972_c0_g1_i5_17;TRINITY_DN14088_c0_g2_i1_7;TRINITY_DN15327_c0_g2_i4_5;TRINITY_DN16042_c0_g1_i2_10;TRINITY_DN16379_c0_g1_i2_6;TRINITY_DN16499_c0_g1_i2_5;TRINITY_DN16890_c0_g1_i2_1;TRINITY_DN16992_c0_g1_i7_7;TRINITY_DN17557_c0_g1_i5_7;TRINITY_DN18555_c0_g1_i1_4;TRINITY_DN18631_c0_g1_i4_2;TRINITY_DN18747_…
Biological Process: floral organ formation (GO:0048449);	8	TRINITY_DN13972_c0_g1_i5_17;TRINITY_DN15683_c0_g1_i4_5;TRINITY_DN16021_c0_g1_i5_8;TRINITY_DN16499_c0_g1_i2_5;TRINITY_DN16992_c0_g1_i7_7;TRINITY_DN18555_c0_g1_i1_4;TRINITY_DN18631_c0_g1_i4_2;TRINITY_DN18660_c0_g1_i7_4
Biological Process: floral organ morphogenesis (GO:0048444);	9	TRINITY_DN13335_c0_g1_i1_2;TRINITY_DN15617_c0_g1_i1_12;TRINITY_DN16711_c0_g1_i2_9;TRINITY_DN19142_c0_g1_i2_15;TRINITY_DN19226_c0_g1_i1_5;TRINITY_DN19887_c0_g1_i1_16;TRINITY_DN21936_c1_g1_i1_7;TRINITY_DN22478_c0_g2_i1_9;TRINITY_DN24324_c0_g1_i5_11
Biological Process: floral organ senescence (GO:0080187);	4	TRINITY_DN10329_c0_g2_i1_1;TRINITY_DN19077_c0_g1_i3_17;TRINITY_DN22199_c0_g1_i3_14;TRINITY_DN22999_c0_g1_i1_4
Biological Process: floral whorl development (GO:0048438);	5	TRINITY_DN15210_c0_g1_i3_18;TRINITY_DN17059_c0_g1_i5_17;TRINITY_DN18641_c0_g1_i13_13;TRINITY_DN18641_c0_g2_i1_13;TRINITY_DN21130_c1_g2_i8_10
Biological Process: floral whorl morphogenesis (GO:0048457);	9	TRINITY_DN13972_c0_g1_i5_17;TRINITY_DN16499_c0_g1_i2_5;TRINITY_DN16992_c0_g1_i7_7;TRINITY_DN18040_c0_g1_i1_8;TRINITY_DN18555_c0_g1_i1_4;TRINITY_DN18631_c0_g1_i4_2;TRINITY_DN19043_c0_g1_i2_1;TRINITY_DN23439_c2_g1_i2_17;TRINITY_DN24281_c1_g1_i1_1
Biological Process: floral whorl structural organization (GO:0048459);	5	TRINITY_DN13972_c0_g1_i5_17;TRINITY_DN16499_c0_g1_i2_5;TRINITY_DN16992_c0_g1_i7_7;TRINITY_DN18555_c0_g1_i1_4;TRINITY_DN18631_c0_g1_i4_2
Biological Process: flower development (GO:0009908);	339	TRINITY_DN10190_c0_g1_i1_7;TRINITY_DN10481_c0_g1_i2_18;TRINITY_DN11049_c0_g1_i2_6;TRINITY_DN11338_c0_g1_i1_15;TRINITY_DN11362_c0_g2_i1_17;TRINITY_DN11614_c0_g1_i2_6;TRINITY_DN11676_c0_g1_i2_15;TRINITY_DN11724_c0_g1_i2_18;TRINITY_DN11895_c0_g1_i3_14;TRINITY_DN12179_c0_g1_i4_12;TRINITY_DN12283_c0_g2_i3_12;TRINITY_DN12401_c0_g1_i2_12;TRINITY_DN12440_c0_g1_i1_10;TRINITY_DN12488_c0_g1_i2_9;TRINITY_DN1…
Biological Process: flower morphogenesis (GO:0048439);	4	TRINITY_DN12063_c0_g1_i1_9;TRINITY_DN15892_c0_g1_i1_12;TRINITY_DN22877_c1_g1_i1_17;TRINITY_DN28022_c0_g1_i1_5
Biological Process: folic acid biosynthetic process (GO:0046656);	6	TRINITY_DN12794_c0_g1_i2_5;TRINITY_DN17526_c0_g1_i5_5;TRINITY_DN19269_c0_g1_i1_14;TRINITY_DN19630_c0_g1_i1_4;TRINITY_DN22260_c2_g3_i2_12;TRINITY_DN23100_c1_g4_i1_9
Biological Process: folic acid metabolic process (GO:0046655);	16	TRINITY_DN11546_c0_g1_i1_11;TRINITY_DN1246_c0_g1_i1_16;TRINITY_DN20024_c1_g1_i5_5;TRINITY_DN20903_c0_g1_i1_14;TRINITY_DN21304_c1_g1_i1_16;TRINITY_DN21633_c0_g1_i3_10;TRINITY_DN22280_c0_g3_i3_3;TRINITY_DN22625_c0_g4_i2_16;TRINITY_DN23678_c0_g2_i3_5;TRINITY_DN23942_c0_g1_i11_14;TRINITY_DN24014_c0_g1_i10_6;TRINITY_DN24030_c0_g1_i18_6;TRINITY_DN24184_c0_g1_i30_13;TRINITY_DN25919_c1_g2_i6_4;TRINITY_DN…
Biological Process: folic acid-containing compound biosynthetic process (GO:0009396);	4	TRINITY_DN15396_c0_g1_i3_17;TRINITY_DN18549_c0_g1_i5_13;TRINITY_DN18926_c0_g1_i1_4;TRINITY_DN20208_c0_g2_i1_3
Biological Process: folic acid-containing compound metabolic process (GO:0006760);	7	TRINITY_DN12794_c0_g1_i2_5;TRINITY_DN13221_c0_g1_i3_15;TRINITY_DN14175_c0_g1_i2_18;TRINITY_DN17990_c0_g1_i3_4;TRINITY_DN22260_c2_g3_i2_12;TRINITY_DN23043_c2_g1_i1_13;TRINITY_DN23100_c1_g4_i1_9
Biological Process: formaldehyde catabolic process (GO:0046294);	5	TRINITY_DN17071_c0_g1_i2_6;TRINITY_DN18887_c0_g2_i1_1;TRINITY_DN20683_c0_g1_i8_15;TRINITY_DN21120_c1_g1_i4_2;TRINITY_DN22049_c0_g1_i7_13
Biological Process: formate catabolic process (GO:0042183);	6	TRINITY_DN19598_c0_g1_i3_10;TRINITY_DN20400_c1_g1_i9_13;TRINITY_DN21820_c0_g1_i7_6;TRINITY_DN21854_c0_g2_i9_14;TRINITY_DN22000_c0_g1_i4_18;TRINITY_DN23228_c1_g1_i4_8
Biological Process: formation by symbiont of syncytium involving giant cell for nutrient acquisition from host (GO:0052096);	2	TRINITY_DN16320_c0_g1_i1_4;TRINITY_DN9041_c0_g1_i1_12
Biological Process: formation of cytoplasmic translation initiation complex (GO:0001732);	32	TRINITY_DN11554_c0_g1_i1_5;TRINITY_DN11866_c0_g2_i1_4;TRINITY_DN12884_c0_g1_i6_2;TRINITY_DN13246_c0_g1_i1_2;TRINITY_DN13383_c0_g1_i3_18;TRINITY_DN13438_c0_g1_i2_2;TRINITY_DN13813_c0_g2_i1_7;TRINITY_DN15267_c0_g2_i1_6;TRINITY_DN15621_c0_g1_i1_7;TRINITY_DN16663_c1_g1_i6_13;TRINITY_DN16942_c0_g1_i11_15;TRINITY_DN17188_c0_g1_i2_8;TRINITY_DN17481_c0_g1_i1_7;TRINITY_DN17992_c0_g1_i5_17;TRINITY_DN18128_…
Biological Process: formation of plant organ boundary (GO:0090691);	8	TRINITY_DN12525_c0_g1_i1_1;TRINITY_DN17846_c0_g1_i3_1;TRINITY_DN21257_c0_g1_i1_7;TRINITY_DN27645_c0_g1_i1_3;TRINITY_DN28159_c0_g1_i1_1;TRINITY_DN4024_c0_g1_i1_5;TRINITY_DN6221_c0_g1_i1_11;TRINITY_DN7105_c0_g1_i3_10
Biological Process: formation of translation preinitiation complex (GO:0001731);	13	TRINITY_DN10194_c0_g1_i1_12;TRINITY_DN14248_c0_g1_i3_1;TRINITY_DN16157_c0_g1_i1_7;TRINITY_DN19139_c0_g1_i1_12;TRINITY_DN20412_c0_g1_i4_17;TRINITY_DN21548_c2_g3_i6_9;TRINITY_DN22381_c0_g1_i4_5;TRINITY_DN23575_c1_g2_i7_9;TRINITY_DN23662_c0_g2_i5_18;TRINITY_DN24694_c1_g2_i1_13;TRINITY_DN25570_c1_g2_i12_2;TRINITY_DN25853_c1_g1_i6_4;TRINITY_DN28169_c0_g1_i1_4
Biological Process: formin-nucleated actin cable assembly (GO:0070649);	3	TRINITY_DN24899_c1_g1_i1_6;TRINITY_DN25124_c1_g1_i8_7;TRINITY_DN25340_c0_g1_i11_2
Biological Process: formin-nucleated actin cable organization (GO:0110009);	2	TRINITY_DN29494_c0_g1_i1_3;TRINITY_DN29769_c0_g1_i1_7
Biological Process: fructose 1,6-bisphosphate metabolic process (GO:0030388);	5	TRINITY_DN11174_c0_g1_i3_12;TRINITY_DN19494_c0_g1_i3_13;TRINITY_DN20144_c0_g1_i5_8;TRINITY_DN22629_c0_g1_i4_13;TRINITY_DN4620_c0_g1_i1_9
Biological Process: fructose 2,6-bisphosphate metabolic process (GO:0006003);	8	TRINITY_DN18472_c0_g1_i7_12;TRINITY_DN20333_c1_g1_i2_17;TRINITY_DN21139_c0_g1_i16_2;TRINITY_DN21294_c0_g1_i10_8;TRINITY_DN21741_c2_g1_i2_14;TRINITY_DN22909_c0_g1_i23_15;TRINITY_DN23290_c0_g1_i23_3;TRINITY_DN24191_c0_g2_i1_7
Biological Process: fructose 6-phosphate metabolic process (GO:0006002);	31	TRINITY_DN11174_c0_g1_i3_12;TRINITY_DN17879_c0_g2_i4_16;TRINITY_DN18472_c0_g1_i7_12;TRINITY_DN19110_c1_g1_i16_10;TRINITY_DN19494_c0_g1_i3_13;TRINITY_DN20144_c0_g1_i5_8;TRINITY_DN20333_c1_g1_i2_17;TRINITY_DN21139_c0_g1_i16_2;TRINITY_DN21294_c0_g1_i10_8;TRINITY_DN21331_c0_g1_i4_3;TRINITY_DN21741_c2_g1_i2_14;TRINITY_DN22139_c0_g1_i4_1;TRINITY_DN22139_c0_g4_i1_1;TRINITY_DN22273_c0_g3_i4_17;TRINITY_DN…
Biological Process: fructose export from vacuole to cytoplasm (GO:1902334);	3	TRINITY_DN11041_c0_g1_i1_11;TRINITY_DN24088_c0_g1_i1_7;TRINITY_DN7345_c0_g1_i1_2
Biological Process: fructose metabolic process (GO:0006000);	27	TRINITY_DN11174_c0_g1_i3_12;TRINITY_DN11652_c0_g1_i6_10;TRINITY_DN13718_c0_g1_i3_15;TRINITY_DN14022_c0_g1_i2_13;TRINITY_DN14515_c0_g1_i3_2;TRINITY_DN15046_c0_g1_i4_13;TRINITY_DN17044_c0_g1_i6_5;TRINITY_DN17493_c0_g1_i1_17;TRINITY_DN18472_c0_g1_i7_12;TRINITY_DN19494_c0_g1_i3_13;TRINITY_DN20144_c0_g1_i5_8;TRINITY_DN20333_c1_g1_i2_17;TRINITY_DN21070_c0_g3_i5_17;TRINITY_DN21139_c0_g1_i16_2;TRINITY_DN…
Biological Process: fructose transmembrane transport (GO:0015755);	3	TRINITY_DN11041_c0_g1_i1_11;TRINITY_DN24088_c0_g1_i1_7;TRINITY_DN7345_c0_g1_i1_2
Biological Process: fruit dehiscence (GO:0010047);	13	TRINITY_DN11836_c0_g1_i2_16;TRINITY_DN12529_c0_g1_i1_9;TRINITY_DN13877_c0_g1_i4_1;TRINITY_DN14536_c0_g1_i4_15;TRINITY_DN15805_c0_g1_i1_3;TRINITY_DN17623_c0_g1_i1_11;TRINITY_DN18396_c0_g2_i1_11;TRINITY_DN21255_c0_g1_i2_14;TRINITY_DN22720_c1_g4_i7_9;TRINITY_DN26473_c0_g3_i2_3;TRINITY_DN28714_c0_g1_i1_14;TRINITY_DN6439_c0_g1_i1_7;TRINITY_DN9363_c0_g2_i1_17
Biological Process: fruit development (GO:0010154);	44	TRINITY_DN11404_c0_g1_i1_18;TRINITY_DN13754_c0_g1_i1_16;TRINITY_DN13821_c0_g1_i2_18;TRINITY_DN14271_c0_g2_i1_14;TRINITY_DN14938_c0_g1_i3_13;TRINITY_DN17040_c0_g1_i2_4;TRINITY_DN18040_c0_g1_i1_8;TRINITY_DN18212_c0_g1_i1_2;TRINITY_DN18423_c0_g1_i4_14;TRINITY_DN18738_c0_g1_i4_6;TRINITY_DN18796_c0_g1_i2_3;TRINITY_DN19043_c0_g1_i2_1;TRINITY_DN19109_c0_g1_i2_4;TRINITY_DN19109_c0_g2_i1_4;TRINITY_DN19859…
Biological Process: fruit morphogenesis (GO:0048530);	4	TRINITY_DN13335_c0_g1_i1_2;TRINITY_DN15617_c0_g1_i1_12;TRINITY_DN19226_c0_g1_i1_5;TRINITY_DN19432_c0_g1_i1_4
Biological Process: fruit replum development (GO:1990058);	2	TRINITY_DN14376_c0_g2_i1_5;TRINITY_DN23386_c1_g1_i1_1
Biological Process: fruit ripening (GO:0009835);	45	TRINITY_DN10557_c0_g1_i1_2;TRINITY_DN10560_c0_g1_i1_14;TRINITY_DN11997_c0_g1_i1_5;TRINITY_DN12668_c0_g1_i1_7;TRINITY_DN13025_c0_g1_i3_12;TRINITY_DN14680_c0_g1_i2_3;TRINITY_DN15523_c0_g1_i1_11;TRINITY_DN15548_c0_g1_i1_8;TRINITY_DN15698_c0_g1_i1_11;TRINITY_DN17054_c0_g1_i1_15;TRINITY_DN17361_c0_g1_i1_12;TRINITY_DN17468_c0_g1_i1_5;TRINITY_DN19441_c0_g2_i1_9;TRINITY_DN20030_c0_g1_i1_16;TRINITY_DN2024…
Biological Process: fruit ripening, climacteric (GO:0009836);	4	TRINITY_DN17525_c0_g1_i5_9;TRINITY_DN19655_c0_g1_i2_17;TRINITY_DN23764_c0_g1_i5_3;TRINITY_DN31266_c0_g1_i1_15
Biological Process: fruit valve development (GO:1990059);	10	TRINITY_DN11836_c0_g1_i2_16;TRINITY_DN12529_c0_g1_i1_9;TRINITY_DN13877_c0_g1_i4_1;TRINITY_DN14536_c0_g1_i4_15;TRINITY_DN15805_c0_g1_i1_3;TRINITY_DN17623_c0_g1_i1_11;TRINITY_DN18396_c0_g2_i1_11;TRINITY_DN21255_c0_g1_i2_14;TRINITY_DN22720_c1_g4_i7_9;TRINITY_DN26473_c0_g3_i2_3
Biological Process: fucose biosynthetic process (GO:0042353);	2	TRINITY_DN15840_c0_g1_i1_2;TRINITY_DN8226_c0_g1_i1_4
Biological Process: fucose metabolic process (GO:0006004);	4	TRINITY_DN12232_c0_g1_i1_18;TRINITY_DN19146_c0_g1_i2_15;TRINITY_DN21261_c0_g1_i1_8;TRINITY_DN21704_c0_g1_i5_13
Biological Process: fucosylation (GO:0036065);	8	TRINITY_DN16081_c0_g1_i1_5;TRINITY_DN21203_c0_g4_i1_9;TRINITY_DN21409_c1_g1_i8_7;TRINITY_DN21668_c0_g1_i11_11;TRINITY_DN22232_c1_g1_i13_18;TRINITY_DN23336_c3_g3_i1_1;TRINITY_DN23779_c2_g1_i1_6;TRINITY_DN24722_c0_g2_i2_15
Biological Process: fumarate metabolic process (GO:0006106);	3	TRINITY_DN12091_c0_g1_i2_9;TRINITY_DN14816_c0_g1_i2_12;TRINITY_DN23622_c0_g2_i1_7
Biological Process: fumarate transport (GO:0015741);	2	TRINITY_DN23623_c0_g6_i1_18;TRINITY_DN24121_c0_g2_i6_7
Biological Process: fungal-type cell wall (1->3)-beta-D-glucan biosynthetic process (GO:0071970);	2	TRINITY_DN3637_c0_g1_i1_13;TRINITY_DN3637_c0_g2_i1_13
Biological Process: fungal-type cell wall chitin biosynthetic process (GO:0034221);	1	TRINITY_DN23551_c0_g5_i11_8
Biological Process: fungal-type cell wall organization (GO:0031505);	12	TRINITY_DN12495_c0_g2_i1_7;TRINITY_DN12495_c0_g3_i1_7;TRINITY_DN16328_c0_g1_i3_7;TRINITY_DN17757_c0_g1_i1_4;TRINITY_DN18645_c0_g1_i2_3;TRINITY_DN21366_c0_g2_i9_17;TRINITY_DN21366_c5_g1_i6_18;TRINITY_DN22618_c2_g5_i1_13;TRINITY_DN24752_c0_g1_i1_5;TRINITY_DN26232_c0_g1_i1_16;TRINITY_DN3637_c0_g1_i1_13;TRINITY_DN3637_c0_g2_i1_13
Biological Process: furaldehyde metabolic process (GO:0033859);	4	TRINITY_DN18887_c0_g2_i1_1;TRINITY_DN20683_c0_g1_i8_15;TRINITY_DN21120_c1_g1_i4_2;TRINITY_DN22049_c0_g1_i7_13
Biological Process: galactoglucomannan metabolic process (GO:0010392);	1	TRINITY_DN12737_c0_g1_i2_15
Biological Process: galactolipid biosynthetic process (GO:0019375);	17	TRINITY_DN18240_c0_g1_i4_15;TRINITY_DN21376_c2_g2_i6_1;TRINITY_DN21394_c0_g1_i1_9;TRINITY_DN22155_c4_g1_i5_9;TRINITY_DN22483_c0_g1_i4_9;TRINITY_DN22554_c0_g2_i6_14;TRINITY_DN23514_c2_g2_i6_15;TRINITY_DN23739_c0_g1_i1_8;TRINITY_DN23801_c0_g3_i1_15;TRINITY_DN23857_c2_g5_i1_1;TRINITY_DN24274_c0_g2_i1_4;TRINITY_DN24279_c1_g1_i4_15;TRINITY_DN24684_c0_g6_i1_6;TRINITY_DN24747_c0_g1_i2_7;TRINITY_DN24978_…
Biological Process: galactolipid metabolic process (GO:0019374);	6	TRINITY_DN19204_c0_g1_i5_9;TRINITY_DN21156_c0_g1_i8_6;TRINITY_DN22009_c0_g1_i2_17;TRINITY_DN22257_c0_g1_i30_8;TRINITY_DN22291_c1_g1_i2_1;TRINITY_DN25696_c0_g1_i1_15
Biological Process: galactomannan biosynthetic process (GO:0051070);	1	TRINITY_DN12737_c0_g1_i2_15
Biological Process: galactose catabolic process via UDP-galactose (GO:0033499);	10	TRINITY_DN15535_c0_g2_i1_10;TRINITY_DN17083_c0_g1_i1_8;TRINITY_DN20040_c0_g1_i1_12;TRINITY_DN20977_c0_g1_i1_3;TRINITY_DN22431_c0_g1_i7_4;TRINITY_DN23031_c0_g3_i1_2;TRINITY_DN23414_c1_g1_i1_17;TRINITY_DN23543_c2_g1_i5_3;TRINITY_DN24002_c3_g3_i1_6;TRINITY_DN24284_c1_g1_i1_5
Biological Process: galactose metabolic process (GO:0006012);	30	TRINITY_DN11410_c0_g1_i2_1;TRINITY_DN14657_c0_g2_i1_13;TRINITY_DN15325_c0_g1_i4_13;TRINITY_DN15535_c0_g2_i1_10;TRINITY_DN16373_c0_g1_i2_14;TRINITY_DN16561_c0_g1_i9_18;TRINITY_DN17083_c0_g1_i1_8;TRINITY_DN17897_c0_g1_i2_3;TRINITY_DN18969_c0_g1_i1_1;TRINITY_DN19823_c0_g1_i6_6;TRINITY_DN19855_c1_g1_i1_17;TRINITY_DN19984_c0_g3_i1_15;TRINITY_DN20258_c2_g2_i4_12;TRINITY_DN20271_c0_g1_i1_11;TRINITY_DN21…
Biological Process: galacturonan metabolic process (GO:0010393);	8	TRINITY_DN20150_c0_g1_i2_16;TRINITY_DN20429_c1_g1_i2_8;TRINITY_DN21401_c0_g1_i9_13;TRINITY_DN22195_c0_g1_i4_16;TRINITY_DN23530_c1_g2_i3_3;TRINITY_DN23699_c2_g1_i4_9;TRINITY_DN23715_c2_g1_i1_6;TRINITY_DN4675_c0_g1_i1_7
Biological Process: galacturonate biosynthetic process (GO:0033481);	3	TRINITY_DN14646_c0_g1_i1_5;TRINITY_DN28994_c0_g1_i1_15;TRINITY_DN4717_c0_g1_i1_17
Biological Process: gamete generation (GO:0007276);	3	TRINITY_DN20616_c0_g1_i4_10;TRINITY_DN28403_c0_g1_i1_1;TRINITY_DN5778_c0_g1_i1_3
Biological Process: gametophyte development (GO:0048229);	18	TRINITY_DN10933_c0_g1_i1_1;TRINITY_DN11674_c0_g1_i1_14;TRINITY_DN13026_c0_g1_i1_12;TRINITY_DN13275_c0_g1_i1_18;TRINITY_DN13669_c0_g2_i1_16;TRINITY_DN16951_c0_g2_i1_2;TRINITY_DN17319_c0_g1_i1_7;TRINITY_DN18006_c0_g1_i3_16;TRINITY_DN18236_c0_g1_i2_17;TRINITY_DN21246_c0_g1_i1_11;TRINITY_DN22901_c3_g1_i22_10;TRINITY_DN23013_c0_g2_i2_1;TRINITY_DN23221_c0_g1_i13_9;TRINITY_DN23311_c0_g1_i11_9;TRINITY_DN…
Biological Process: gamma-aminobutyric acid catabolic process (GO:0009450);	5	TRINITY_DN13652_c0_g1_i4_9;TRINITY_DN18913_c0_g1_i2_3;TRINITY_DN19773_c0_g1_i3_4;TRINITY_DN23620_c3_g1_i1_11;TRINITY_DN23888_c2_g1_i17_7
Biological Process: gamma-aminobutyric acid transport (GO:0015812);	12	TRINITY_DN16316_c0_g1_i5_8;TRINITY_DN16362_c0_g1_i1_10;TRINITY_DN17700_c0_g1_i9_12;TRINITY_DN18973_c0_g1_i4_17;TRINITY_DN20268_c0_g1_i2_9;TRINITY_DN21033_c0_g1_i1_7;TRINITY_DN21410_c0_g1_i2_12;TRINITY_DN23017_c1_g6_i1_6;TRINITY_DN23223_c0_g1_i1_15;TRINITY_DN24390_c0_g2_i6_5;TRINITY_DN25518_c0_g2_i1_13;TRINITY_DN8513_c0_g1_i1_7
Biological Process: gamma-tubulin complex localization (GO:0033566);	4	TRINITY_DN19138_c0_g2_i2_11;TRINITY_DN20021_c0_g1_i2_6;TRINITY_DN23013_c0_g2_i2_1;TRINITY_DN24557_c0_g1_i12_11
Biological Process: gene conversion at mating-type locus (GO:0007534);	2	TRINITY_DN23715_c1_g2_i2_13;TRINITY_DN24182_c0_g2_i8_7
Biological Process: gene conversion at mating-type locus, termination of copy-synthesis (GO:0061500);	2	TRINITY_DN23715_c1_g2_i2_13;TRINITY_DN24182_c0_g2_i8_7
Biological Process: gene silencing (GO:0016458);	46	TRINITY_DN10471_c0_g1_i1_10;TRINITY_DN15674_c0_g1_i3_12;TRINITY_DN1634_c0_g2_i1_12;TRINITY_DN17820_c0_g1_i3_3;TRINITY_DN20174_c0_g2_i1_5;TRINITY_DN20515_c1_g1_i3_14;TRINITY_DN20640_c1_g1_i5_16;TRINITY_DN20689_c5_g1_i2_12;TRINITY_DN20769_c0_g1_i7_9;TRINITY_DN21210_c0_g3_i1_3;TRINITY_DN21386_c0_g3_i3_17;TRINITY_DN21830_c0_g2_i6_2;TRINITY_DN21830_c0_g5_i2_15;TRINITY_DN21903_c0_g3_i1_16;TRINITY_DN221…
Biological Process: gene silencing by RNA (GO:0031047);	115	TRINITY_DN11786_c0_g1_i3_17;TRINITY_DN11994_c0_g1_i1_3;TRINITY_DN12407_c0_g1_i1_6;TRINITY_DN13805_c0_g1_i1_1;TRINITY_DN14188_c0_g1_i1_17;TRINITY_DN14340_c0_g1_i8_10;TRINITY_DN15980_c0_g1_i1_4;TRINITY_DN16597_c0_g1_i4_6;TRINITY_DN17284_c0_g1_i22_17;TRINITY_DN17379_c0_g1_i1_1;TRINITY_DN17426_c0_g1_i1_11;TRINITY_DN17576_c0_g1_i5_16;TRINITY_DN17675_c0_g1_i2_10;TRINITY_DN17677_c0_g1_i1_2;TRINITY_DN177…
Biological Process: gene silencing by miRNA (GO:0035195);	1	TRINITY_DN28615_c0_g1_i1_3
Biological Process: generation of catalytic spliceosome for first transesterification step (GO:0000349);	3	TRINITY_DN16333_c0_g1_i1_6;TRINITY_DN22170_c2_g1_i3_18;TRINITY_DN26077_c0_g1_i1_13
Biological Process: generation of catalytic spliceosome for second transesterification step (GO:0000350);	2	TRINITY_DN14066_c0_g1_i5_12;TRINITY_DN24047_c1_g1_i5_6
Biological Process: generative cell mitosis (GO:0055047);	3	TRINITY_DN22903_c0_g1_i4_14;TRINITY_DN26420_c0_g1_i1_7;TRINITY_DN7607_c0_g1_i1_10
Biological Process: geranyl diphosphate biosynthetic process (GO:0033384);	8	TRINITY_DN11284_c0_g1_i1_3;TRINITY_DN13331_c0_g1_i1_18;TRINITY_DN16160_c0_g1_i2_16;TRINITY_DN18844_c0_g1_i1_11;TRINITY_DN20519_c2_g5_i2_10;TRINITY_DN20997_c0_g2_i1_3;TRINITY_DN30376_c0_g1_i1_1;TRINITY_DN5253_c0_g1_i1_15
Biological Process: geranylgeranyl diphosphate biosynthetic process (GO:0033386);	7	TRINITY_DN11284_c0_g1_i1_3;TRINITY_DN13331_c0_g1_i1_18;TRINITY_DN16160_c0_g1_i2_16;TRINITY_DN18844_c0_g1_i1_11;TRINITY_DN20519_c2_g5_i2_10;TRINITY_DN30376_c0_g1_i1_1;TRINITY_DN5253_c0_g1_i1_15
Biological Process: geranylgeranyl diphosphate metabolic process (GO:0033385);	3	TRINITY_DN18188_c0_g1_i1_12;TRINITY_DN20703_c0_g2_i1_9;TRINITY_DN22560_c0_g2_i1_16
Biological Process: germ-line stem-cell niche homeostasis (GO:0060250);	1	TRINITY_DN14704_c0_g1_i2_4
Biological Process: gibberellic acid homeostasis (GO:0010336);	20	TRINITY_DN21126_c0_g1_i5_2;TRINITY_DN21517_c2_g1_i3_1;TRINITY_DN22155_c3_g1_i18_18;TRINITY_DN22390_c0_g1_i3_8;TRINITY_DN22654_c3_g1_i8_16;TRINITY_DN22894_c1_g1_i1_17;TRINITY_DN23292_c0_g1_i2_9;TRINITY_DN23304_c0_g1_i8_15;TRINITY_DN23381_c0_g1_i3_18;TRINITY_DN23442_c1_g1_i7_6;TRINITY_DN24004_c0_g2_i6_13;TRINITY_DN24219_c1_g1_i3_15;TRINITY_DN24296_c1_g2_i1_5;TRINITY_DN24332_c1_g3_i2_11;TRINITY_DN24…
Biological Process: gibberellic acid mediated signaling pathway (GO:0009740);	68	TRINITY_DN10674_c0_g1_i1_18;TRINITY_DN11049_c0_g1_i2_6;TRINITY_DN11313_c0_g1_i1_1;TRINITY_DN11598_c0_g1_i1_4;TRINITY_DN11724_c0_g1_i2_18;TRINITY_DN12488_c0_g1_i2_9;TRINITY_DN13099_c0_g1_i3_17;TRINITY_DN13850_c0_g1_i1_11;TRINITY_DN14610_c0_g2_i1_12;TRINITY_DN15446_c0_g1_i5_16;TRINITY_DN15552_c0_g1_i4_17;TRINITY_DN15760_c0_g1_i1_14;TRINITY_DN15796_c0_g1_i2_12;TRINITY_DN15899_c0_g1_i3_16;TRINITY_DN1…
Biological Process: gibberellin biosynthetic process (GO:0009686);	43	TRINITY_DN11065_c0_g1_i1_2;TRINITY_DN11313_c0_g1_i1_1;TRINITY_DN12396_c0_g1_i2_12;TRINITY_DN12618_c0_g1_i4_17;TRINITY_DN14404_c0_g1_i1_7;TRINITY_DN14600_c0_g1_i1_7;TRINITY_DN14905_c0_g1_i2_11;TRINITY_DN14966_c0_g1_i2_11;TRINITY_DN16974_c0_g1_i1_4;TRINITY_DN16985_c0_g1_i2_7;TRINITY_DN17355_c0_g1_i1_8;TRINITY_DN17781_c0_g1_i3_7;TRINITY_DN18312_c0_g1_i4_18;TRINITY_DN18884_c0_g1_i8_9;TRINITY_DN19004_…
Biological Process: gibberellin catabolic process (GO:0045487);	8	TRINITY_DN12843_c0_g1_i2_9;TRINITY_DN16203_c0_g1_i5_10;TRINITY_DN17263_c0_g1_i2_8;TRINITY_DN19128_c0_g1_i1_7;TRINITY_DN21954_c0_g1_i1_11;TRINITY_DN22367_c0_g1_i1_4;TRINITY_DN23541_c1_g3_i1_16;TRINITY_DN24205_c1_g1_i1_5
Biological Process: gibberellin mediated signaling pathway (GO:0010476);	11	TRINITY_DN12488_c0_g1_i2_9;TRINITY_DN13335_c0_g1_i1_2;TRINITY_DN19226_c0_g1_i1_5;TRINITY_DN19502_c0_g1_i1_5;TRINITY_DN20785_c0_g1_i1_7;TRINITY_DN21012_c0_g1_i3_3;TRINITY_DN22139_c0_g1_i1_6;TRINITY_DN22229_c0_g3_i2_14;TRINITY_DN22647_c0_g1_i2_16;TRINITY_DN23544_c0_g1_i1_15;TRINITY_DN23972_c1_g2_i1_17
Biological Process: gibberellin metabolic process (GO:0009685);	8	TRINITY_DN12396_c0_g1_i2_12;TRINITY_DN18312_c0_g1_i4_18;TRINITY_DN19004_c0_g1_i5_3;TRINITY_DN19648_c0_g1_i1_7;TRINITY_DN24069_c0_g1_i1_18;TRINITY_DN25241_c1_g3_i4_11;TRINITY_DN25936_c4_g1_i1_11;TRINITY_DN9230_c0_g1_i2_12
Biological Process: glucan catabolic process (GO:0009251);	7	TRINITY_DN15857_c0_g1_i6_11;TRINITY_DN17674_c0_g1_i1_4;TRINITY_DN22717_c0_g1_i7_5;TRINITY_DN23321_c4_g4_i2_8;TRINITY_DN23976_c0_g1_i16_4;TRINITY_DN24912_c0_g1_i10_11;TRINITY_DN24987_c2_g1_i2_15
Biological Process: gluconeogenesis (GO:0006094);	47	TRINITY_DN11174_c0_g1_i3_12;TRINITY_DN11710_c0_g1_i1_3;TRINITY_DN1240_c0_g1_i1_1;TRINITY_DN13768_c0_g1_i1_3;TRINITY_DN14599_c0_g1_i5_1;TRINITY_DN17765_c0_g1_i6_14;TRINITY_DN18288_c0_g1_i2_8;TRINITY_DN18416_c0_g1_i2_17;TRINITY_DN18799_c0_g2_i3_12;TRINITY_DN18972_c0_g1_i3_2;TRINITY_DN19239_c0_g1_i1_9;TRINITY_DN19494_c0_g1_i3_13;TRINITY_DN19498_c0_g1_i2_11;TRINITY_DN19767_c0_g1_i1_17;TRINITY_DN19937…
Biological Process: glucosamine biosynthetic process (GO:0006042);	1	TRINITY_DN23551_c0_g5_i11_8
Biological Process: glucose 6-phosphate metabolic process (GO:0051156);	5	TRINITY_DN17299_c0_g1_i1_4;TRINITY_DN18799_c0_g2_i3_12;TRINITY_DN19498_c0_g1_i2_11;TRINITY_DN19937_c0_g2_i1_2;TRINITY_DN25792_c1_g1_i2_2
Biological Process: glucose catabolic process (GO:0006007);	3	TRINITY_DN14465_c0_g1_i4_17;TRINITY_DN16072_c0_g1_i1_4;TRINITY_DN24365_c0_g6_i1_8
Biological Process: glucose homeostasis (GO:0042593);	11	TRINITY_DN20058_c0_g3_i1_4;TRINITY_DN21036_c0_g1_i16_5;TRINITY_DN22333_c2_g3_i3_14;TRINITY_DN22604_c1_g1_i17_10;TRINITY_DN22604_c1_g3_i1_10;TRINITY_DN22643_c2_g1_i14_9;TRINITY_DN23026_c2_g1_i1_11;TRINITY_DN23653_c1_g1_i1_3;TRINITY_DN24513_c0_g1_i3_13;TRINITY_DN25448_c0_g2_i7_3;TRINITY_DN4704_c0_g2_i1_16
Biological Process: glucose mediated signaling pathway (GO:0010255);	1	TRINITY_DN21916_c0_g8_i1_2
Biological Process: glucose metabolic process (GO:0006006);	69	TRINITY_DN11325_c0_g1_i1_11;TRINITY_DN11330_c0_g1_i3_11;TRINITY_DN14243_c0_g1_i4_18;TRINITY_DN14287_c0_g1_i1_12;TRINITY_DN15172_c0_g1_i2_2;TRINITY_DN15727_c0_g1_i10_12;TRINITY_DN16055_c0_g1_i10_1;TRINITY_DN16775_c0_g1_i6_9;TRINITY_DN17385_c0_g1_i4_2;TRINITY_DN17649_c0_g1_i4_15;TRINITY_DN17816_c0_g1_i2_12;TRINITY_DN17903_c0_g1_i4_6;TRINITY_DN18167_c1_g1_i9_12;TRINITY_DN18350_c0_g1_i4_5;TRINITY_DN1…
Biological Process: glucose-6-phosphate transport (GO:0015760);	9	TRINITY_DN11489_c0_g2_i1_11;TRINITY_DN18435_c0_g1_i5_10;TRINITY_DN20604_c0_g4_i6_16;TRINITY_DN20784_c4_g1_i4_1;TRINITY_DN22902_c0_g1_i8_18;TRINITY_DN23050_c0_g1_i6_14;TRINITY_DN23598_c3_g1_i4_6;TRINITY_DN9250_c0_g2_i1_4;TRINITY_DN9534_c0_g1_i1_16
Biological Process: glucosinolate biosynthetic process (GO:0019761);	28	TRINITY_DN13275_c0_g1_i1_18;TRINITY_DN13935_c0_g1_i4_7;TRINITY_DN13935_c0_g2_i1_7;TRINITY_DN14826_c0_g1_i1_18;TRINITY_DN15207_c0_g1_i2_16;TRINITY_DN16574_c0_g1_i2_9;TRINITY_DN17445_c0_g1_i2_4;TRINITY_DN1903_c0_g1_i1_10;TRINITY_DN21832_c0_g2_i1_16;TRINITY_DN21903_c2_g4_i2_1;TRINITY_DN22283_c1_g1_i12_5;TRINITY_DN22795_c0_g1_i8_16;TRINITY_DN22967_c0_g1_i9_9;TRINITY_DN2309_c0_g1_i1_14;TRINITY_DN24732…
Biological Process: glucosinolate catabolic process (GO:0019762);	10	TRINITY_DN25119_c0_g1_i1_16;TRINITY_DN27602_c0_g1_i1_17;TRINITY_DN28589_c0_g1_i1_16;TRINITY_DN28659_c0_g1_i1_16;TRINITY_DN31957_c0_g1_i1_7;TRINITY_DN3359_c0_g1_i1_18;TRINITY_DN3657_c0_g1_i1_16;TRINITY_DN4955_c0_g1_i1_4;TRINITY_DN5358_c0_g1_i1_16;TRINITY_DN8889_c0_g2_i1_11
Biological Process: glucosinolate metabolic process (GO:0019760);	43	TRINITY_DN10316_c0_g1_i1_15;TRINITY_DN11525_c0_g1_i1_9;TRINITY_DN11598_c0_g1_i1_4;TRINITY_DN12983_c0_g4_i1_9;TRINITY_DN13534_c0_g1_i1_11;TRINITY_DN13808_c0_g1_i1_18;TRINITY_DN15611_c0_g1_i2_18;TRINITY_DN16507_c0_g1_i1_15;TRINITY_DN1753_c0_g1_i1_8;TRINITY_DN17812_c0_g1_i2_5;TRINITY_DN18874_c0_g1_i5_1;TRINITY_DN19021_c0_g1_i2_13;TRINITY_DN19027_c0_g1_i2_7;TRINITY_DN19294_c1_g1_i1_18;TRINITY_DN19704…
Biological Process: glucosinolate transport (GO:1901349);	2	TRINITY_DN25402_c1_g1_i4_7;TRINITY_DN29557_c0_g1_i1_14
Biological Process: glucosylceramide biosynthetic process (GO:0006679);	3	TRINITY_DN20651_c0_g1_i9_12;TRINITY_DN23021_c3_g1_i9_8;TRINITY_DN23201_c0_g1_i1_3
Biological Process: glucuronoxylan biosynthetic process (GO:0010417);	16	TRINITY_DN11961_c0_g1_i5_10;TRINITY_DN12998_c0_g1_i1_17;TRINITY_DN13320_c0_g1_i1_14;TRINITY_DN13509_c0_g1_i1_17;TRINITY_DN13754_c0_g1_i1_16;TRINITY_DN15171_c0_g2_i5_6;TRINITY_DN15553_c0_g1_i1_1;TRINITY_DN16216_c0_g1_i3_10;TRINITY_DN19046_c0_g1_i2_15;TRINITY_DN19432_c0_g1_i4_10;TRINITY_DN19811_c2_g1_i2_18;TRINITY_DN21119_c0_g2_i4_17;TRINITY_DN22151_c0_g1_i6_12;TRINITY_DN22220_c0_g4_i1_2;TRINITY_DN…
Biological Process: glucuronoxylan metabolic process (GO:0010413);	2	TRINITY_DN12998_c0_g1_i1_17;TRINITY_DN16216_c0_g1_i3_10
Biological Process: glutamate biosynthetic process (GO:0006537);	6	TRINITY_DN22485_c0_g8_i1_9;TRINITY_DN23748_c3_g3_i1_1;TRINITY_DN23909_c0_g1_i14_17;TRINITY_DN24864_c0_g1_i10_11;TRINITY_DN25043_c1_g1_i1_4;TRINITY_DN29636_c0_g1_i1_16
Biological Process: glutamate catabolic process (GO:0006538);	2	TRINITY_DN22735_c0_g1_i4_13;TRINITY_DN22833_c0_g1_i3_8
Biological Process: glutamate decarboxylation to succinate (GO:0006540);	4	TRINITY_DN13652_c0_g1_i4_9;TRINITY_DN18913_c0_g1_i2_3;TRINITY_DN19773_c0_g1_i3_4;TRINITY_DN23888_c2_g1_i17_7
Biological Process: glutamate metabolic process (GO:0006536);	14	TRINITY_DN13383_c0_g1_i3_10;TRINITY_DN15442_c0_g1_i4_5;TRINITY_DN15988_c0_g1_i5_16;TRINITY_DN16363_c0_g1_i12_13;TRINITY_DN18635_c0_g1_i1_3;TRINITY_DN19094_c0_g1_i2_1;TRINITY_DN20654_c0_g1_i1_4;TRINITY_DN22517_c1_g1_i3_18;TRINITY_DN22530_c1_g1_i3_10;TRINITY_DN22994_c0_g1_i8_9;TRINITY_DN24098_c1_g1_i3_1;TRINITY_DN24111_c1_g3_i1_5;TRINITY_DN24270_c3_g5_i3_16;TRINITY_DN26556_c0_g1_i1_7
Biological Process: glutamine biosynthetic process (GO:0006542);	20	TRINITY_DN18795_c0_g1_i1_12;TRINITY_DN20908_c0_g1_i2_16;TRINITY_DN21215_c0_g2_i3_12;TRINITY_DN21560_c0_g1_i15_8;TRINITY_DN21655_c0_g1_i5_7;TRINITY_DN21666_c0_g1_i2_6;TRINITY_DN22545_c5_g3_i1_5;TRINITY_DN22546_c0_g1_i4_14;TRINITY_DN22922_c0_g1_i13_4;TRINITY_DN22922_c0_g4_i1_4;TRINITY_DN23468_c0_g1_i1_7;TRINITY_DN23506_c0_g1_i3_8;TRINITY_DN23611_c0_g1_i6_4;TRINITY_DN24216_c0_g2_i1_14;TRINITY_DN2441…
Biological Process: glutamine metabolic process (GO:0006541);	43	TRINITY_DN10187_c0_g1_i1_15;TRINITY_DN11990_c0_g1_i3_17;TRINITY_DN14869_c0_g1_i3_15;TRINITY_DN16032_c0_g1_i11_5;TRINITY_DN1605_c0_g1_i1_7;TRINITY_DN16527_c0_g1_i3_13;TRINITY_DN17526_c0_g1_i5_5;TRINITY_DN18064_c0_g3_i1_15;TRINITY_DN18840_c0_g1_i3_17;TRINITY_DN19167_c0_g1_i2_13;TRINITY_DN19622_c0_g1_i1_4;TRINITY_DN19630_c0_g1_i1_4;TRINITY_DN20305_c0_g2_i1_1;TRINITY_DN20643_c2_g1_i4_9;TRINITY_DN2089…
Biological Process: glutaminyl-tRNA aminoacylation (GO:0006425);	5	TRINITY_DN20090_c0_g1_i1_13;TRINITY_DN22920_c0_g1_i3_9;TRINITY_DN23966_c2_g2_i3_5;TRINITY_DN25012_c1_g3_i9_6;TRINITY_DN25806_c3_g2_i3_2
Biological Process: glutaminyl-tRNAGln biosynthesis via transamidation (GO:0070681);	13	TRINITY_DN14503_c0_g1_i1_10;TRINITY_DN15547_c0_g1_i1_3;TRINITY_DN21397_c0_g1_i4_12;TRINITY_DN21657_c0_g1_i3_5;TRINITY_DN22172_c0_g2_i2_8;TRINITY_DN22255_c2_g2_i8_17;TRINITY_DN23370_c0_g3_i1_5;TRINITY_DN24380_c1_g8_i2_1;TRINITY_DN24735_c1_g1_i2_11;TRINITY_DN25528_c0_g5_i1_13;TRINITY_DN25628_c0_g3_i1_2;TRINITY_DN25631_c1_g1_i5_11;TRINITY_DN26936_c0_g4_i1_7
Biological Process: glutamyl-tRNA aminoacylation (GO:0006424);	2	TRINITY_DN15843_c0_g1_i2_12;TRINITY_DN20090_c0_g1_i1_13
Biological Process: glutathione biosynthetic process (GO:0006750);	1	TRINITY_DN19709_c0_g2_i4_7
Biological Process: glutathione catabolic process (GO:0006751);	14	TRINITY_DN15988_c0_g1_i5_16;TRINITY_DN16363_c0_g1_i12_13;TRINITY_DN17303_c0_g1_i3_7;TRINITY_DN18155_c0_g1_i4_18;TRINITY_DN18180_c0_g1_i3_17;TRINITY_DN20165_c0_g1_i1_4;TRINITY_DN20262_c0_g1_i2_11;TRINITY_DN20756_c0_g1_i6_13;TRINITY_DN23277_c2_g1_i14_11;TRINITY_DN23425_c1_g1_i2_6;TRINITY_DN23665_c0_g3_i1_14;TRINITY_DN24103_c1_g1_i3_1;TRINITY_DN24879_c2_g1_i3_8;TRINITY_DN25477_c1_g1_i6_7
Biological Process: glutathione metabolic process (GO:0006749);	52	TRINITY_DN10491_c0_g1_i1_1;TRINITY_DN10553_c0_g1_i2_12;TRINITY_DN10852_c0_g1_i2_9;TRINITY_DN11244_c0_g1_i1_7;TRINITY_DN11277_c0_g1_i1_16;TRINITY_DN12548_c0_g1_i3_2;TRINITY_DN13971_c0_g1_i3_17;TRINITY_DN14210_c0_g1_i1_17;TRINITY_DN15222_c0_g2_i1_7;TRINITY_DN15988_c0_g1_i5_16;TRINITY_DN16363_c0_g1_i12_13;TRINITY_DN16517_c0_g1_i2_3;TRINITY_DN17197_c0_g1_i2_8;TRINITY_DN17812_c0_g2_i1_12;TRINITY_DN188…
Biological Process: glutathione transport (GO:0034635);	6	TRINITY_DN17959_c0_g1_i1_6;TRINITY_DN22698_c0_g1_i15_5;TRINITY_DN23123_c0_g2_i5_2;TRINITY_DN23370_c0_g1_i13_6;TRINITY_DN24038_c1_g1_i13_16;TRINITY_DN24505_c1_g3_i1_1
Biological Process: glyceraldehyde-3-phosphate biosynthetic process (GO:0046166);	4	TRINITY_DN18416_c0_g1_i2_17;TRINITY_DN28079_c0_g1_i1_4;TRINITY_DN5775_c0_g1_i1_12;TRINITY_DN911_c0_g1_i1_4
Biological Process: glycerate transmembrane transport (GO:1901975);	4	TRINITY_DN17217_c0_g1_i6_6;TRINITY_DN20339_c0_g1_i3_9;TRINITY_DN20647_c0_g1_i6_12;TRINITY_DN23191_c0_g1_i12_13
Biological Process: glycerol biosynthetic process (GO:0006114);	3	TRINITY_DN13365_c0_g1_i5_17;TRINITY_DN17487_c0_g1_i3_8;TRINITY_DN19976_c0_g1_i6_11
Biological Process: glycerol catabolic process (GO:0019563);	17	TRINITY_DN17440_c0_g1_i3_6;TRINITY_DN17667_c0_g2_i4_6;TRINITY_DN18416_c0_g1_i2_17;TRINITY_DN18622_c0_g1_i2_4;TRINITY_DN18638_c0_g1_i5_11;TRINITY_DN19254_c0_g1_i2_15;TRINITY_DN19767_c0_g2_i1_15;TRINITY_DN20149_c0_g1_i1_13;TRINITY_DN25570_c0_g1_i1_12;TRINITY_DN25842_c0_g1_i1_12;TRINITY_DN26578_c0_g1_i1_1;TRINITY_DN26765_c0_g1_i1_12;TRINITY_DN28079_c0_g1_i1_4;TRINITY_DN30061_c0_g1_i1_2;TRINITY_DN308…
Biological Process: glycerol ether metabolic process (GO:0006662);	61	TRINITY_DN10107_c0_g1_i1_12;TRINITY_DN10291_c0_g1_i1_16;TRINITY_DN10826_c0_g1_i1_18;TRINITY_DN11151_c0_g1_i2_16;TRINITY_DN11184_c0_g1_i2_10;TRINITY_DN13284_c0_g1_i3_8;TRINITY_DN13613_c0_g1_i2_8;TRINITY_DN14023_c0_g1_i2_18;TRINITY_DN14411_c0_g1_i1_7;TRINITY_DN14635_c0_g2_i2_8;TRINITY_DN14757_c0_g1_i2_17;TRINITY_DN14961_c0_g1_i2_11;TRINITY_DN15463_c0_g1_i3_1;TRINITY_DN15802_c0_g1_i1_18;TRINITY_DN16…
Biological Process: glycerol metabolic process (GO:0006071);	25	TRINITY_DN17440_c0_g1_i3_6;TRINITY_DN17877_c0_g3_i1_1;TRINITY_DN18801_c0_g1_i3_2;TRINITY_DN19254_c0_g1_i2_15;TRINITY_DN19602_c0_g1_i1_8;TRINITY_DN19627_c0_g1_i1_14;TRINITY_DN19829_c0_g1_i8_11;TRINITY_DN19888_c0_g1_i1_18;TRINITY_DN20483_c0_g1_i2_10;TRINITY_DN20743_c0_g1_i4_2;TRINITY_DN20868_c0_g2_i4_6;TRINITY_DN21703_c0_g1_i4_5;TRINITY_DN21912_c0_g1_i1_17;TRINITY_DN22995_c0_g1_i2_4;TRINITY_DN23472…
Biological Process: glycerol-3-phosphate biosynthetic process (GO:0046167);	6	TRINITY_DN17440_c0_g1_i3_6;TRINITY_DN19254_c0_g1_i2_15;TRINITY_DN25842_c0_g1_i1_12;TRINITY_DN26578_c0_g1_i1_1;TRINITY_DN26765_c0_g1_i1_12;TRINITY_DN30801_c0_g1_i1_2
Biological Process: glycerol-3-phosphate catabolic process (GO:0046168);	14	TRINITY_DN15207_c0_g1_i1_14;TRINITY_DN17264_c0_g2_i1_18;TRINITY_DN18622_c0_g1_i2_4;TRINITY_DN18924_c1_g1_i10_10;TRINITY_DN19910_c0_g1_i4_4;TRINITY_DN19942_c0_g1_i9_10;TRINITY_DN20939_c3_g3_i1_5;TRINITY_DN21712_c3_g2_i6_9;TRINITY_DN21871_c0_g1_i4_6;TRINITY_DN22109_c0_g1_i2_8;TRINITY_DN23044_c3_g2_i2_13;TRINITY_DN23067_c2_g3_i2_4;TRINITY_DN23409_c2_g1_i11_11;TRINITY_DN24487_c0_g1_i1_5
Biological Process: glycerol-3-phosphate metabolic process (GO:0006072);	14	TRINITY_DN17264_c0_g2_i1_18;TRINITY_DN18924_c1_g1_i10_10;TRINITY_DN19910_c0_g1_i4_4;TRINITY_DN19942_c0_g1_i9_10;TRINITY_DN20939_c3_g3_i1_5;TRINITY_DN21712_c3_g2_i6_9;TRINITY_DN21871_c0_g1_i4_6;TRINITY_DN22109_c0_g1_i2_8;TRINITY_DN22901_c3_g1_i22_10;TRINITY_DN23044_c3_g2_i2_13;TRINITY_DN23067_c2_g3_i2_4;TRINITY_DN23311_c0_g1_i11_9;TRINITY_DN23409_c2_g1_i11_11;TRINITY_DN24487_c0_g1_i1_5
Biological Process: glycerolipid biosynthetic process (GO:0045017);	7	TRINITY_DN19942_c0_g1_i9_10;TRINITY_DN21376_c2_g2_i6_1;TRINITY_DN21712_c3_g2_i6_9;TRINITY_DN22554_c0_g2_i6_14;TRINITY_DN23044_c3_g2_i2_13;TRINITY_DN23409_c2_g1_i11_11;TRINITY_DN23514_c2_g2_i6_15
Biological Process: glycerolipid metabolic process (GO:0046486);	4	TRINITY_DN19942_c0_g1_i9_10;TRINITY_DN21712_c3_g2_i6_9;TRINITY_DN23044_c3_g2_i2_13;TRINITY_DN23409_c2_g1_i11_11
Biological Process: glycerophosphate shuttle (GO:0006127);	1	TRINITY_DN18622_c0_g1_i2_4
Biological Process: glycerophospholipid biosynthetic process (GO:0046474);	14	TRINITY_DN11685_c0_g1_i1_9;TRINITY_DN17703_c0_g1_i12_17;TRINITY_DN20965_c0_g1_i11_13;TRINITY_DN22208_c2_g4_i1_10;TRINITY_DN22403_c0_g1_i11_17;TRINITY_DN22447_c1_g1_i13_18;TRINITY_DN22934_c0_g1_i5_4;TRINITY_DN23291_c0_g2_i4_15;TRINITY_DN23772_c0_g2_i5_18;TRINITY_DN24191_c0_g1_i13_17;TRINITY_DN24391_c0_g1_i8_7;TRINITY_DN24920_c1_g1_i3_6;TRINITY_DN26860_c0_g1_i2_7;TRINITY_DN31370_c0_g1_i1_13
Biological Process: glycerophospholipid catabolic process (GO:0046475);	3	TRINITY_DN19829_c0_g1_i8_11;TRINITY_DN20743_c0_g1_i4_2;TRINITY_DN22995_c0_g1_i2_4
Biological Process: glycerophospholipid metabolic process (GO:0006650);	8	TRINITY_DN11641_c0_g1_i3_18;TRINITY_DN12198_c0_g2_i1_5;TRINITY_DN13523_c0_g1_i2_15;TRINITY_DN19942_c0_g1_i9_10;TRINITY_DN21712_c3_g2_i6_9;TRINITY_DN23044_c3_g2_i2_13;TRINITY_DN23409_c2_g1_i11_11;TRINITY_DN25366_c2_g1_i1_2
Biological Process: glycine betaine biosynthetic process from choline (GO:0019285);	7	TRINITY_DN17725_c0_g1_i2_13;TRINITY_DN18383_c0_g1_i1_8;TRINITY_DN20153_c4_g1_i9_14;TRINITY_DN22019_c0_g1_i9_4;TRINITY_DN22718_c2_g1_i11_1;TRINITY_DN22868_c4_g1_i8_18;TRINITY_DN25549_c2_g2_i12_3
Biological Process: glycine biosynthetic process (GO:0006545);	6	TRINITY_DN14402_c0_g1_i1_16;TRINITY_DN19632_c0_g1_i5_9;TRINITY_DN20816_c0_g2_i3_5;TRINITY_DN21671_c0_g1_i1_14;TRINITY_DN23566_c0_g1_i6_4;TRINITY_DN27805_c0_g1_i1_16
Biological Process: glycine biosynthetic process from serine (GO:0019264);	22	TRINITY_DN1246_c0_g1_i1_16;TRINITY_DN14560_c0_g1_i1_10;TRINITY_DN16146_c0_g1_i4_18;TRINITY_DN16520_c0_g2_i2_11;TRINITY_DN17516_c0_g1_i2_9;TRINITY_DN21053_c1_g7_i1_5;TRINITY_DN21304_c1_g1_i1_16;TRINITY_DN21633_c0_g1_i3_10;TRINITY_DN22127_c0_g1_i3_17;TRINITY_DN22280_c0_g3_i3_3;TRINITY_DN22625_c0_g4_i2_16;TRINITY_DN22702_c0_g1_i7_13;TRINITY_DN22702_c0_g4_i1_13;TRINITY_DN23510_c1_g1_i3_6;TRINITY_DN23…
Biological Process: glycine biosynthetic process, by transamination of glyoxylate (GO:0019265);	7	TRINITY_DN18824_c0_g1_i3_9;TRINITY_DN21402_c0_g1_i7_13;TRINITY_DN21445_c0_g1_i4_2;TRINITY_DN22179_c1_g2_i2_8;TRINITY_DN22287_c0_g1_i8_7;TRINITY_DN22588_c2_g1_i8_16;TRINITY_DN25918_c0_g1_i1_16
Biological Process: glycine catabolic process (GO:0006546);	10	TRINITY_DN10343_c0_g1_i1_4;TRINITY_DN20787_c0_g2_i2_12;TRINITY_DN22394_c0_g2_i6_10;TRINITY_DN24288_c1_g3_i11_14;TRINITY_DN24678_c1_g2_i5_5;TRINITY_DN24800_c2_g1_i4_15;TRINITY_DN25387_c2_g1_i3_2;TRINITY_DN25555_c1_g3_i3_8;TRINITY_DN26026_c1_g1_i9_3;TRINITY_DN30021_c0_g1_i1_16
Biological Process: glycine decarboxylation via glycine cleavage system (GO:0019464);	15	TRINITY_DN10343_c0_g1_i1_4;TRINITY_DN10353_c0_g1_i1_2;TRINITY_DN14226_c0_g1_i1_10;TRINITY_DN15323_c0_g1_i2_16;TRINITY_DN20926_c0_g1_i3_14;TRINITY_DN21600_c1_g1_i1_16;TRINITY_DN22997_c0_g1_i5_13;TRINITY_DN24574_c0_g1_i1_9;TRINITY_DN24972_c0_g1_i1_16;TRINITY_DN25060_c0_g1_i1_5;TRINITY_DN29346_c0_g1_i1_4;TRINITY_DN29983_c0_g1_i1_3;TRINITY_DN30021_c0_g1_i1_16;TRINITY_DN6489_c0_g1_i1_4;TRINITY_DN7911_…
Biological Process: glycine import into mitochondrion (GO:1904983);	2	TRINITY_DN15894_c0_g1_i1_1;TRINITY_DN23865_c0_g1_i1_7
Biological Process: glycine metabolic process (GO:0006544);	12	TRINITY_DN1246_c0_g1_i1_16;TRINITY_DN21304_c1_g1_i1_16;TRINITY_DN21633_c0_g1_i3_10;TRINITY_DN22280_c0_g3_i3_3;TRINITY_DN22625_c0_g4_i2_16;TRINITY_DN23678_c0_g2_i3_5;TRINITY_DN23942_c0_g1_i11_14;TRINITY_DN24030_c0_g1_i18_6;TRINITY_DN24184_c0_g1_i30_13;TRINITY_DN25919_c1_g2_i6_4;TRINITY_DN31184_c0_g1_i1_4;TRINITY_DN6365_c0_g1_i1_4
Biological Process: glycogen biosynthetic process (GO:0005978);	27	TRINITY_DN11680_c0_g1_i4_18;TRINITY_DN16071_c0_g1_i2_4;TRINITY_DN17172_c1_g1_i9_12;TRINITY_DN17190_c0_g1_i4_12;TRINITY_DN18587_c0_g1_i3_10;TRINITY_DN18726_c0_g2_i1_12;TRINITY_DN19227_c0_g1_i2_8;TRINITY_DN19312_c0_g1_i5_13;TRINITY_DN20398_c0_g1_i3_13;TRINITY_DN20987_c0_g1_i10_17;TRINITY_DN21437_c0_g1_i2_15;TRINITY_DN21533_c0_g1_i4_3;TRINITY_DN2170_c0_g1_i2_17;TRINITY_DN21808_c2_g1_i1_15;TRINITY_DN…
Biological Process: glycogen catabolic process (GO:0005980);	2	TRINITY_DN19556_c0_g1_i7_1;TRINITY_DN21467_c1_g1_i3_18
Biological Process: glycogen metabolic process (GO:0005977);	2	TRINITY_DN24444_c0_g2_i1_5;TRINITY_DN26120_c0_g2_i1_3
Biological Process: glycolate transmembrane transport (GO:0097339);	4	TRINITY_DN17217_c0_g1_i6_6;TRINITY_DN20339_c0_g1_i3_9;TRINITY_DN20647_c0_g1_i6_12;TRINITY_DN23191_c0_g1_i12_13
Biological Process: glycolipid biosynthetic process (GO:0009247);	21	TRINITY_DN14000_c0_g1_i2_1;TRINITY_DN14247_c0_g1_i1_5;TRINITY_DN20553_c0_g2_i2_5;TRINITY_DN21156_c0_g1_i8_6;TRINITY_DN22009_c0_g1_i2_17;TRINITY_DN22018_c0_g1_i6_17;TRINITY_DN22257_c0_g1_i30_8;TRINITY_DN22880_c3_g3_i4_18;TRINITY_DN23009_c0_g3_i5_3;TRINITY_DN23517_c1_g4_i1_14;TRINITY_DN23739_c0_g1_i1_8;TRINITY_DN23801_c0_g3_i1_15;TRINITY_DN23857_c2_g5_i1_1;TRINITY_DN24016_c0_g1_i10_6;TRINITY_DN2414…
Biological Process: glycolipid translocation (GO:0034203);	1	TRINITY_DN19960_c0_g1_i7_18
Biological Process: glycolytic process (GO:0006096);	162	TRINITY_DN11710_c0_g1_i1_3;TRINITY_DN11837_c0_g1_i2_4;TRINITY_DN1240_c0_g1_i1_1;TRINITY_DN12724_c0_g1_i3_10;TRINITY_DN13268_c0_g1_i2_1;TRINITY_DN13400_c0_g1_i6_18;TRINITY_DN13601_c0_g1_i1_16;TRINITY_DN13768_c0_g1_i1_3;TRINITY_DN14015_c0_g1_i3_16;TRINITY_DN14286_c0_g1_i6_13;TRINITY_DN14296_c0_g1_i9_14;TRINITY_DN14465_c0_g1_i4_17;TRINITY_DN14599_c0_g1_i5_1;TRINITY_DN14615_c0_g1_i3_14;TRINITY_DN1477…
Biological Process: glycophagy (GO:0061723);	2	TRINITY_DN19286_c0_g1_i3_7;TRINITY_DN20719_c0_g1_i2_4
Biological Process: glycoprotein catabolic process (GO:0006516);	7	TRINITY_DN12232_c0_g1_i1_18;TRINITY_DN19146_c0_g1_i2_15;TRINITY_DN21261_c0_g1_i1_8;TRINITY_DN21704_c0_g1_i5_13;TRINITY_DN22457_c0_g1_i3_3;TRINITY_DN22788_c0_g1_i6_9;TRINITY_DN25832_c0_g1_i4_7
Biological Process: glycosaminoglycan biosynthetic process (GO:0006024);	5	TRINITY_DN20750_c0_g1_i1_2;TRINITY_DN21347_c1_g1_i3_7;TRINITY_DN22877_c0_g1_i1_5;TRINITY_DN24740_c1_g1_i8_13;TRINITY_DN8025_c0_g1_i1_15
Biological Process: glycoside catabolic process (GO:0016139);	10	TRINITY_DN12232_c0_g1_i1_18;TRINITY_DN19146_c0_g1_i2_15;TRINITY_DN20150_c0_g1_i5_6;TRINITY_DN21261_c0_g1_i1_8;TRINITY_DN21273_c0_g1_i8_18;TRINITY_DN21383_c0_g1_i3_14;TRINITY_DN21704_c0_g1_i5_13;TRINITY_DN23895_c0_g1_i4_13;TRINITY_DN24074_c0_g1_i3_3;TRINITY_DN24325_c0_g1_i23_11
Biological Process: glycosylceramide catabolic process (GO:0046477);	5	TRINITY_DN20150_c0_g1_i5_6;TRINITY_DN21273_c0_g1_i8_18;TRINITY_DN21383_c0_g1_i3_14;TRINITY_DN24074_c0_g1_i3_3;TRINITY_DN24325_c0_g1_i23_11
Biological Process: glycyl-tRNA aminoacylation (GO:0006426);	4	TRINITY_DN16156_c0_g1_i3_12;TRINITY_DN18605_c0_g1_i5_14;TRINITY_DN22631_c0_g2_i3_13;TRINITY_DN23147_c0_g2_i1_3
Biological Process: glyoxylate cycle (GO:0006097);	30	TRINITY_DN10041_c0_g1_i1_18;TRINITY_DN16828_c0_g1_i5_12;TRINITY_DN16936_c0_g1_i3_6;TRINITY_DN17103_c0_g1_i1_4;TRINITY_DN18801_c0_g1_i3_16;TRINITY_DN19696_c0_g1_i6_13;TRINITY_DN19712_c0_g1_i3_7;TRINITY_DN20381_c0_g1_i2_2;TRINITY_DN21828_c0_g1_i6_15;TRINITY_DN22479_c0_g1_i8_7;TRINITY_DN23233_c0_g5_i4_6;TRINITY_DN23238_c0_g1_i5_5;TRINITY_DN23429_c0_g1_i1_15;TRINITY_DN23431_c2_g1_i8_11;TRINITY_DN2343…
Biological Process: glyoxysome organization (GO:0010111);	5	TRINITY_DN14277_c0_g1_i2_8;TRINITY_DN15861_c0_g1_i4_12;TRINITY_DN15861_c0_g2_i1_12;TRINITY_DN18046_c0_g1_i1_13;TRINITY_DN21214_c0_g1_i10_3
Biological Process: gravitropism (GO:0009630);	38	TRINITY_DN11978_c0_g1_i2_17;TRINITY_DN12228_c1_g1_i1_10;TRINITY_DN12456_c0_g1_i2_18;TRINITY_DN13004_c0_g1_i1_14;TRINITY_DN15475_c0_g1_i1_15;TRINITY_DN16711_c0_g1_i2_9;TRINITY_DN17248_c0_g1_i2_3;TRINITY_DN17523_c0_g1_i2_3;TRINITY_DN17769_c0_g1_i4_17;TRINITY_DN18764_c0_g1_i1_2;TRINITY_DN19142_c0_g1_i2_15;TRINITY_DN19891_c0_g2_i1_16;TRINITY_DN20075_c0_g1_i4_7;TRINITY_DN20093_c0_g1_i3_18;TRINITY_DN20…
Biological Process: green leaf volatile biosynthetic process (GO:0010597);	2	TRINITY_DN20593_c0_g3_i1_1;TRINITY_DN28800_c0_g1_i1_8
Biological Process: guanine deglycation, glyoxal removal (GO:0106046);	7	TRINITY_DN15440_c0_g1_i1_12;TRINITY_DN16308_c0_g1_i7_16;TRINITY_DN17784_c0_g1_i3_11;TRINITY_DN20158_c0_g1_i12_18;TRINITY_DN22265_c0_g3_i6_5;TRINITY_DN22315_c0_g1_i3_3;TRINITY_DN25121_c0_g1_i11_3
Biological Process: guanine import across plasma membrane (GO:0098710);	10	TRINITY_DN19564_c0_g1_i2_14;TRINITY_DN19680_c5_g1_i9_17;TRINITY_DN20287_c2_g1_i5_9;TRINITY_DN20714_c2_g1_i2_10;TRINITY_DN21813_c3_g1_i2_4;TRINITY_DN22432_c3_g1_i15_6;TRINITY_DN23713_c3_g1_i8_15;TRINITY_DN23807_c6_g1_i2_8;TRINITY_DN24157_c3_g1_i13_5;TRINITY_DN24213_c1_g1_i5_3
Biological Process: guanine transport (GO:0015854);	2	TRINITY_DN15282_c0_g1_i1_7;TRINITY_DN15849_c0_g1_i1_4
Biological Process: guanosine catabolic process (GO:0046115);	1	TRINITY_DN33461_c0_g1_i1_7
Biological Process: guanosine tetraphosphate biosynthetic process (GO:0015970);	2	TRINITY_DN20464_c2_g2_i4_2;TRINITY_DN25415_c4_g3_i2_15
Biological Process: guanosine tetraphosphate metabolic process (GO:0015969);	12	TRINITY_DN20258_c0_g2_i2_8;TRINITY_DN22130_c0_g1_i2_2;TRINITY_DN22264_c0_g1_i14_12;TRINITY_DN22504_c0_g2_i1_7;TRINITY_DN23204_c0_g3_i13_18;TRINITY_DN23216_c0_g1_i15_14;TRINITY_DN24647_c0_g2_i11_6;TRINITY_DN25226_c0_g1_i6_13;TRINITY_DN25338_c0_g1_i1_8;TRINITY_DN25364_c0_g1_i7_15;TRINITY_DN26352_c0_g2_i3_7;TRINITY_DN30729_c0_g1_i1_2
Biological Process: guard cell differentiation (GO:0010052);	20	TRINITY_DN12768_c0_g1_i3_12;TRINITY_DN12834_c0_g1_i2_1;TRINITY_DN13386_c0_g1_i1_1;TRINITY_DN13633_c0_g1_i1_9;TRINITY_DN13962_c0_g1_i2_5;TRINITY_DN15172_c0_g1_i1_8;TRINITY_DN15457_c0_g1_i1_15;TRINITY_DN15881_c0_g1_i1_11;TRINITY_DN16959_c0_g1_i1_13;TRINITY_DN20634_c0_g1_i1_11;TRINITY_DN20753_c0_g2_i1_10;TRINITY_DN21093_c0_g2_i2_1;TRINITY_DN21787_c0_g1_i1_15;TRINITY_DN21787_c0_g2_i2_15;TRINITY_DN223…
Biological Process: guard cell fate commitment (GO:0010377);	1	TRINITY_DN4299_c0_g1_i1_12
Biological Process: guard cell morphogenesis (GO:0010442);	4	TRINITY_DN17877_c0_g3_i1_1;TRINITY_DN18801_c0_g1_i3_2;TRINITY_DN24821_c0_g2_i7_15;TRINITY_DN24821_c0_g4_i1_15
Biological Process: guard mother cell cytokinesis (GO:0010235);	10	TRINITY_DN16951_c0_g2_i1_9;TRINITY_DN21787_c0_g1_i1_15;TRINITY_DN21787_c0_g2_i2_15;TRINITY_DN22008_c0_g1_i2_15;TRINITY_DN22352_c0_g1_i6_16;TRINITY_DN22352_c0_g4_i1_16;TRINITY_DN22805_c0_g4_i2_3;TRINITY_DN24161_c3_g1_i6_8;TRINITY_DN24320_c1_g1_i4_11;TRINITY_DN6296_c0_g1_i1_11
Biological Process: guard mother cell differentiation (GO:0010444);	13	TRINITY_DN14564_c0_g1_i3_16;TRINITY_DN15230_c0_g2_i1_8;TRINITY_DN21787_c0_g1_i1_15;TRINITY_DN21787_c0_g2_i2_15;TRINITY_DN22352_c0_g1_i6_16;TRINITY_DN22352_c0_g4_i1_16;TRINITY_DN22402_c2_g2_i8_18;TRINITY_DN23576_c0_g1_i1_10;TRINITY_DN24582_c0_g2_i3_5;TRINITY_DN4299_c0_g1_i1_12;TRINITY_DN5687_c0_g1_i1_17;TRINITY_DN6296_c0_g1_i1_11;TRINITY_DN8356_c0_g1_i1_10
Biological Process: gynoecium development (GO:0048467);	30	TRINITY_DN12270_c0_g1_i1_10;TRINITY_DN14505_c0_g2_i1_11;TRINITY_DN15676_c0_g1_i5_12;TRINITY_DN16931_c0_g1_i3_16;TRINITY_DN18062_c0_g1_i7_17;TRINITY_DN18139_c0_g1_i1_2;TRINITY_DN18752_c0_g1_i2_9;TRINITY_DN19066_c0_g1_i6_11;TRINITY_DN19248_c0_g1_i5_13;TRINITY_DN19846_c0_g1_i10_13;TRINITY_DN19859_c0_g1_i4_14;TRINITY_DN20394_c0_g1_i3_8;TRINITY_DN21032_c1_g2_i1_9;TRINITY_DN21754_c2_g1_i4_3;TRINITY_DN2…
Biological Process: heat acclimation (GO:0010286);	75	TRINITY_DN10391_c0_g1_i1_12;TRINITY_DN12093_c0_g1_i3_16;TRINITY_DN13067_c0_g1_i1_13;TRINITY_DN1344_c0_g1_i1_10;TRINITY_DN13914_c0_g1_i1_3;TRINITY_DN14672_c0_g1_i3_6;TRINITY_DN15157_c0_g1_i1_4;TRINITY_DN16487_c0_g1_i2_14;TRINITY_DN17399_c0_g1_i2_9;TRINITY_DN17672_c0_g1_i1_13;TRINITY_DN17764_c0_g1_i1_13;TRINITY_DN17888_c0_g1_i1_18;TRINITY_DN17919_c0_g3_i1_12;TRINITY_DN17982_c0_g1_i2_15;TRINITY_DN18…
Biological Process: heme O biosynthetic process (GO:0048034);	4	TRINITY_DN16505_c0_g1_i8_10;TRINITY_DN22549_c2_g1_i4_6;TRINITY_DN23777_c0_g2_i6_7;TRINITY_DN23851_c1_g7_i1_3
Biological Process: heme a biosynthetic process (GO:0006784);	1	TRINITY_DN21997_c0_g1_i53_4
Biological Process: heme biosynthetic process (GO:0006783);	18	TRINITY_DN16559_c0_g1_i2_3;TRINITY_DN17260_c0_g1_i1_14;TRINITY_DN17425_c0_g1_i10_14;TRINITY_DN18134_c0_g1_i6_13;TRINITY_DN20109_c0_g1_i1_18;TRINITY_DN20190_c0_g1_i5_5;TRINITY_DN20333_c0_g1_i1_17;TRINITY_DN20765_c0_g1_i1_7;TRINITY_DN21578_c0_g2_i2_8;TRINITY_DN21741_c1_g3_i1_14;TRINITY_DN22252_c0_g1_i3_13;TRINITY_DN22641_c0_g2_i1_16;TRINITY_DN22777_c0_g1_i5_7;TRINITY_DN23806_c0_g2_i11_6;TRINITY_DN2…
Biological Process: heme oxidation (GO:0006788);	5	TRINITY_DN13922_c0_g1_i1_18;TRINITY_DN15084_c0_g1_i1_17;TRINITY_DN16255_c0_g1_i1_12;TRINITY_DN20328_c0_g1_i4_3;TRINITY_DN29385_c0_g1_i1_3
Biological Process: heme transport (GO:0015886);	1	TRINITY_DN21664_c1_g2_i1_4
Biological Process: heparan sulfate proteoglycan biosynthetic process, enzymatic modification (GO:0015015);	2	TRINITY_DN18455_c0_g1_i5_3;TRINITY_DN21817_c0_g1_i1_7
Biological Process: heterochromatin assembly (GO:0031507);	3	TRINITY_DN14391_c0_g1_i1_16;TRINITY_DN14401_c0_g1_i2_16;TRINITY_DN23908_c0_g1_i1_3
Biological Process: heterochromatin assembly involved in chromatin silencing (GO:0070869);	4	TRINITY_DN15356_c0_g1_i2_11;TRINITY_DN19847_c0_g1_i4_4;TRINITY_DN20681_c0_g1_i1_6;TRINITY_DN23380_c0_g1_i9_5
Biological Process: heterochromatin maintenance (GO:0070829);	9	TRINITY_DN16747_c1_g1_i3_11;TRINITY_DN17603_c0_g1_i1_3;TRINITY_DN1792_c0_g1_i1_3;TRINITY_DN18071_c0_g1_i1_2;TRINITY_DN21066_c0_g1_i2_4;TRINITY_DN23169_c1_g1_i2_15;TRINITY_DN23797_c2_g1_i11_18;TRINITY_DN30312_c0_g1_i1_3;TRINITY_DN4625_c0_g1_i2_12
Biological Process: heteroduplex formation (GO:0030491);	2	TRINITY_DN10471_c0_g1_i1_10;TRINITY_DN24924_c4_g4_i4_8
Biological Process: hexokinase-dependent signaling (GO:0009747);	3	TRINITY_DN17698_c0_g1_i1_16;TRINITY_DN20915_c0_g1_i5_17;TRINITY_DN22179_c0_g1_i2_11
Biological Process: hexose metabolic process (GO:0019318);	2	TRINITY_DN24965_c2_g1_i3_3;TRINITY_DN27966_c0_g1_i1_16
Biological Process: hexose transmembrane transport (GO:0008645);	66	TRINITY_DN12788_c0_g1_i3_17;TRINITY_DN14114_c0_g1_i2_2;TRINITY_DN16471_c0_g1_i2_13;TRINITY_DN17390_c0_g1_i1_17;TRINITY_DN17391_c0_g1_i1_8;TRINITY_DN17412_c0_g1_i2_10;TRINITY_DN17587_c0_g2_i1_10;TRINITY_DN17963_c0_g1_i14_2;TRINITY_DN18077_c0_g1_i3_16;TRINITY_DN18547_c0_g1_i2_4;TRINITY_DN18726_c0_g1_i4_14;TRINITY_DN19708_c0_g1_i7_4;TRINITY_DN19918_c0_g1_i1_18;TRINITY_DN19919_c0_g1_i2_1;TRINITY_DN19…
Biological Process: histidine biosynthetic process (GO:0000105);	13	TRINITY_DN14869_c0_g1_i3_15;TRINITY_DN15895_c0_g1_i4_1;TRINITY_DN15932_c0_g1_i5_2;TRINITY_DN16801_c0_g1_i5_3;TRINITY_DN17245_c0_g1_i1_15;TRINITY_DN18093_c0_g1_i2_18;TRINITY_DN18840_c0_g1_i3_17;TRINITY_DN20102_c0_g1_i7_4;TRINITY_DN20181_c0_g1_i6_2;TRINITY_DN22041_c0_g1_i3_8;TRINITY_DN23222_c0_g2_i1_4;TRINITY_DN23694_c0_g1_i2_2;TRINITY_DN25394_c3_g1_i4_11
Biological Process: histidyl-tRNA aminoacylation (GO:0006427);	4	TRINITY_DN13306_c0_g1_i1_8;TRINITY_DN15474_c0_g1_i23_12;TRINITY_DN21797_c0_g1_i17_3;TRINITY_DN22603_c2_g1_i6_5
Biological Process: histone H2A acetylation (GO:0043968);	6	TRINITY_DN19824_c0_g1_i6_11;TRINITY_DN19999_c0_g1_i2_2;TRINITY_DN23241_c0_g1_i5_15;TRINITY_DN24407_c4_g2_i3_3;TRINITY_DN26199_c0_g1_i1_7;TRINITY_DN801_c0_g1_i1_10
Biological Process: histone H2A monoubiquitination (GO:0035518);	1	TRINITY_DN21283_c0_g1_i4_17
Biological Process: histone H2B ubiquitination (GO:0033523);	6	TRINITY_DN19727_c0_g1_i6_4;TRINITY_DN20117_c0_g1_i2_3;TRINITY_DN20621_c0_g1_i4_6;TRINITY_DN20849_c0_g1_i3_8;TRINITY_DN22888_c0_g2_i5_6;TRINITY_DN3382_c0_g1_i2_15
Biological Process: histone H3 acetylation (GO:0043966);	22	TRINITY_DN13806_c0_g2_i1_12;TRINITY_DN15954_c0_g1_i1_18;TRINITY_DN16080_c0_g1_i1_13;TRINITY_DN16398_c0_g2_i1_11;TRINITY_DN16591_c0_g1_i1_1;TRINITY_DN17361_c0_g1_i5_17;TRINITY_DN17800_c0_g1_i7_5;TRINITY_DN17990_c0_g1_i1_6;TRINITY_DN18434_c0_g3_i1_16;TRINITY_DN19832_c0_g1_i2_15;TRINITY_DN19835_c0_g1_i12_4;TRINITY_DN21869_c0_g1_i2_5;TRINITY_DN22594_c0_g1_i2_8;TRINITY_DN22674_c0_g1_i4_1;TRINITY_DN228…
Biological Process: histone H3 deacetylation (GO:0070932);	7	TRINITY_DN14029_c0_g1_i1_1;TRINITY_DN15535_c0_g1_i1_6;TRINITY_DN16955_c0_g1_i2_9;TRINITY_DN17820_c0_g1_i3_3;TRINITY_DN18591_c0_g1_i4_13;TRINITY_DN20762_c0_g2_i1_7;TRINITY_DN21386_c0_g3_i3_17
Biological Process: histone H3-K14 acetylation (GO:0044154);	11	TRINITY_DN13802_c0_g1_i2_16;TRINITY_DN15727_c0_g1_i3_16;TRINITY_DN16057_c0_g1_i2_12;TRINITY_DN18420_c0_g1_i1_6;TRINITY_DN19405_c0_g1_i5_8;TRINITY_DN20050_c0_g2_i4_12;TRINITY_DN20610_c0_g1_i1_3;TRINITY_DN22452_c1_g1_i1_10;TRINITY_DN22709_c1_g1_i2_11;TRINITY_DN23717_c0_g1_i5_6;TRINITY_DN801_c0_g1_i1_10
Biological Process: histone H3-K18 acetylation (GO:0043971);	9	TRINITY_DN13802_c0_g1_i2_16;TRINITY_DN16057_c0_g1_i2_12;TRINITY_DN18420_c0_g1_i1_6;TRINITY_DN18707_c0_g1_i1_1;TRINITY_DN19405_c0_g1_i5_8;TRINITY_DN20050_c0_g2_i4_12;TRINITY_DN22452_c1_g1_i1_10;TRINITY_DN22709_c1_g1_i2_11;TRINITY_DN23717_c0_g1_i5_6
Biological Process: histone H3-K23 acetylation (GO:0043972);	9	TRINITY_DN13802_c0_g1_i2_16;TRINITY_DN16057_c0_g1_i2_12;TRINITY_DN18420_c0_g1_i1_6;TRINITY_DN19405_c0_g1_i5_8;TRINITY_DN20050_c0_g2_i4_12;TRINITY_DN22452_c1_g1_i1_10;TRINITY_DN22709_c1_g1_i2_11;TRINITY_DN23717_c0_g1_i5_6;TRINITY_DN801_c0_g1_i1_10
Biological Process: histone H3-K27 methylation (GO:0070734);	6	TRINITY_DN14646_c0_g1_i1_1;TRINITY_DN15478_c0_g1_i1_15;TRINITY_DN17101_c0_g1_i2_8;TRINITY_DN21713_c0_g1_i3_7;TRINITY_DN22341_c0_g1_i1_7;TRINITY_DN25091_c0_g1_i1_9
Biological Process: histone H3-K36 demethylation (GO:0070544);	5	TRINITY_DN11614_c0_g1_i2_6;TRINITY_DN22010_c0_g1_i26_11;TRINITY_DN22814_c1_g1_i4_4;TRINITY_DN23683_c1_g1_i2_5;TRINITY_DN25311_c5_g1_i3_3
Biological Process: histone H3-K36 methylation (GO:0010452);	7	TRINITY_DN11049_c0_g1_i2_6;TRINITY_DN11724_c0_g1_i2_18;TRINITY_DN15552_c0_g1_i4_17;TRINITY_DN20075_c0_g1_i1_11;TRINITY_DN22349_c0_g1_i1_5;TRINITY_DN24268_c0_g1_i1_7;TRINITY_DN26778_c1_g2_i7_3
Biological Process: histone H3-K4 demethylation (GO:0034720);	5	TRINITY_DN18176_c0_g1_i1_2;TRINITY_DN21499_c0_g1_i1_8;TRINITY_DN22835_c1_g1_i9_13;TRINITY_DN23102_c1_g1_i5_5;TRINITY_DN25489_c2_g1_i1_3
Biological Process: histone H3-K4 methylation (GO:0051568);	14	TRINITY_DN11676_c0_g1_i2_15;TRINITY_DN13940_c0_g1_i2_3;TRINITY_DN17846_c0_g1_i4_9;TRINITY_DN18443_c0_g1_i1_17;TRINITY_DN19410_c0_g1_i5_1;TRINITY_DN19847_c0_g1_i4_4;TRINITY_DN20075_c0_g1_i1_11;TRINITY_DN22349_c0_g1_i1_5;TRINITY_DN22700_c0_g1_i1_1;TRINITY_DN23298_c1_g1_i2_11;TRINITY_DN23380_c0_g1_i9_5;TRINITY_DN23850_c0_g4_i1_2;TRINITY_DN26109_c0_g2_i1_3;TRINITY_DN26778_c1_g2_i7_3
Biological Process: histone H3-K4 trimethylation (GO:0080182);	6	TRINITY_DN10896_c0_g1_i1_11;TRINITY_DN11338_c0_g1_i1_15;TRINITY_DN13940_c0_g1_i2_3;TRINITY_DN14069_c0_g1_i2_7;TRINITY_DN18643_c0_g1_i2_7;TRINITY_DN19847_c0_g1_i4_4
Biological Process: histone H3-K9 acetylation (GO:0043970);	12	TRINITY_DN15727_c0_g1_i3_16;TRINITY_DN18629_c0_g3_i3_12;TRINITY_DN20610_c0_g1_i1_3;TRINITY_DN20792_c1_g1_i10_1;TRINITY_DN21530_c0_g1_i5_11;TRINITY_DN22152_c3_g1_i2_17;TRINITY_DN22434_c0_g1_i9_18;TRINITY_DN22652_c0_g1_i19_15;TRINITY_DN22652_c0_g3_i1_15;TRINITY_DN22771_c1_g1_i10_8;TRINITY_DN23200_c0_g1_i3_7;TRINITY_DN25179_c0_g1_i2_7
Biological Process: histone H3-K9 deacetylation (GO:1990619);	2	TRINITY_DN15535_c0_g1_i1_6;TRINITY_DN18591_c0_g1_i4_13
Biological Process: histone H3-K9 demethylation (GO:0033169);	42	TRINITY_DN11116_c0_g1_i1_3;TRINITY_DN12072_c0_g1_i1_8;TRINITY_DN12781_c0_g1_i2_3;TRINITY_DN14793_c0_g1_i1_4;TRINITY_DN15093_c0_g1_i3_14;TRINITY_DN15113_c0_g1_i14_10;TRINITY_DN19496_c0_g1_i9_11;TRINITY_DN20829_c1_g2_i7_8;TRINITY_DN20850_c0_g5_i1_18;TRINITY_DN20938_c0_g4_i3_9;TRINITY_DN21270_c0_g1_i1_14;TRINITY_DN21904_c0_g3_i1_14;TRINITY_DN22384_c0_g4_i8_14;TRINITY_DN22433_c0_g1_i3_5;TRINITY_DN225…
Biological Process: histone H3-K9 methylation (GO:0051567);	13	TRINITY_DN14391_c0_g1_i1_16;TRINITY_DN14873_c0_g1_i1_18;TRINITY_DN15764_c0_g1_i2_15;TRINITY_DN16863_c0_g1_i2_2;TRINITY_DN20515_c1_g1_i3_14;TRINITY_DN20769_c0_g1_i7_9;TRINITY_DN21830_c0_g2_i6_2;TRINITY_DN22492_c2_g1_i1_11;TRINITY_DN23487_c0_g1_i3_4;TRINITY_DN23488_c0_g1_i2_3;TRINITY_DN23839_c0_g1_i2_7;TRINITY_DN24175_c2_g1_i2_3;TRINITY_DN24184_c0_g1_i10_11
Biological Process: histone H3-R17 methylation (GO:0034971);	6	TRINITY_DN13581_c0_g1_i2_12;TRINITY_DN15704_c0_g1_i5_13;TRINITY_DN19719_c0_g1_i4_10;TRINITY_DN21065_c0_g1_i1_8;TRINITY_DN24649_c1_g1_i1_1;TRINITY_DN25692_c1_g1_i11_11
Biological Process: histone H3-R2 methylation (GO:0034970);	2	TRINITY_DN13581_c0_g1_i2_12;TRINITY_DN15704_c0_g1_i5_13
Biological Process: histone H3-R26 methylation (GO:0034972);	2	TRINITY_DN13581_c0_g1_i2_12;TRINITY_DN15704_c0_g1_i5_13
Biological Process: histone H3-S10 phosphorylation (GO:0043987);	3	TRINITY_DN10725_c1_g1_i1_10;TRINITY_DN12344_c0_g1_i1_1;TRINITY_DN14695_c0_g1_i1_16
Biological Process: histone H3-S28 phosphorylation (GO:0043988);	3	TRINITY_DN10725_c1_g1_i1_10;TRINITY_DN12344_c0_g1_i1_1;TRINITY_DN14695_c0_g1_i1_16
Biological Process: histone H3-T11 phosphorylation (GO:0035407);	2	TRINITY_DN16147_c0_g1_i1_5;TRINITY_DN16357_c0_g1_i2_17
Biological Process: histone H3-T3 phosphorylation (GO:0072355);	2	TRINITY_DN16147_c0_g1_i1_5;TRINITY_DN16357_c0_g1_i2_17
Biological Process: histone H4 acetylation (GO:0043967);	18	TRINITY_DN15486_c0_g1_i1_5;TRINITY_DN15954_c0_g1_i1_18;TRINITY_DN16398_c0_g2_i1_11;TRINITY_DN16591_c0_g1_i1_1;TRINITY_DN17167_c0_g1_i12_12;TRINITY_DN17800_c0_g1_i7_5;TRINITY_DN18434_c0_g3_i1_16;TRINITY_DN19824_c0_g1_i6_11;TRINITY_DN19835_c0_g1_i12_4;TRINITY_DN19999_c0_g1_i2_2;TRINITY_DN20096_c0_g1_i1_3;TRINITY_DN22895_c0_g1_i1_11;TRINITY_DN23241_c0_g1_i5_15;TRINITY_DN23300_c0_g2_i1_1;TRINITY_DN23…
Biological Process: histone H4 deacetylation (GO:0070933);	7	TRINITY_DN14029_c0_g1_i1_1;TRINITY_DN15535_c0_g1_i1_6;TRINITY_DN16955_c0_g1_i2_9;TRINITY_DN17820_c0_g1_i3_3;TRINITY_DN18591_c0_g1_i4_13;TRINITY_DN20762_c0_g2_i1_7;TRINITY_DN21386_c0_g3_i3_17
Biological Process: histone H4-K12 acetylation (GO:0043983);	1	TRINITY_DN801_c0_g1_i1_10
Biological Process: histone H4-K5 acetylation (GO:0043981);	5	TRINITY_DN12283_c0_g2_i3_12;TRINITY_DN16170_c0_g1_i7_9;TRINITY_DN23941_c0_g2_i17_14;TRINITY_DN3359_c0_g1_i1_16;TRINITY_DN801_c0_g1_i1_10
Biological Process: histone H4-K8 acetylation (GO:0043982);	1	TRINITY_DN801_c0_g1_i1_10
Biological Process: histone H4-R3 methylation (GO:0043985);	2	TRINITY_DN17789_c0_g1_i1_3;TRINITY_DN6340_c0_g1_i1_16
Biological Process: histone acetylation (GO:0016573);	31	TRINITY_DN14029_c0_g1_i1_1;TRINITY_DN15642_c0_g1_i3_7;TRINITY_DN15727_c0_g1_i3_16;TRINITY_DN1578_c0_g1_i1_16;TRINITY_DN15954_c0_g1_i1_18;TRINITY_DN16535_c0_g1_i6_16;TRINITY_DN16955_c0_g1_i2_9;TRINITY_DN17032_c0_g1_i8_8;TRINITY_DN17043_c0_g1_i1_3;TRINITY_DN17537_c0_g1_i4_15;TRINITY_DN17669_c0_g1_i4_6;TRINITY_DN18713_c0_g1_i1_13;TRINITY_DN18938_c0_g1_i8_3;TRINITY_DN19283_c1_g1_i6_1;TRINITY_DN19508_…
Biological Process: histone arginine methylation (GO:0034969);	12	TRINITY_DN13029_c0_g1_i2_1;TRINITY_DN13581_c0_g1_i2_12;TRINITY_DN15704_c0_g1_i5_13;TRINITY_DN16432_c0_g2_i4_5;TRINITY_DN16463_c0_g1_i4_4;TRINITY_DN17147_c0_g1_i5_9;TRINITY_DN18685_c0_g1_i1_6;TRINITY_DN18993_c0_g1_i1_18;TRINITY_DN19994_c0_g1_i2_3;TRINITY_DN20598_c0_g1_i3_17;TRINITY_DN21005_c0_g1_i4_7;TRINITY_DN23609_c0_g1_i4_13
Biological Process: histone catabolic process (GO:0036205);	2	TRINITY_DN16577_c1_g1_i1_2;TRINITY_DN22216_c1_g3_i1_9
Biological Process: histone deacetylation (GO:0016575);	21	TRINITY_DN11905_c0_g1_i1_12;TRINITY_DN11905_c0_g2_i1_12;TRINITY_DN11905_c0_g3_i1_12;TRINITY_DN17808_c0_g1_i1_7;TRINITY_DN17820_c0_g1_i3_3;TRINITY_DN18801_c0_g1_i1_17;TRINITY_DN18804_c0_g1_i1_12;TRINITY_DN18952_c0_g2_i2_15;TRINITY_DN20696_c0_g1_i4_17;TRINITY_DN21386_c0_g3_i3_17;TRINITY_DN21664_c0_g1_i4_16;TRINITY_DN22203_c0_g1_i10_17;TRINITY_DN22700_c0_g1_i1_1;TRINITY_DN22911_c0_g1_i10_8;TRINITY_D…
Biological Process: histone demethylation (GO:0016577);	3	TRINITY_DN20112_c0_g1_i4_16;TRINITY_DN22027_c0_g1_i7_6;TRINITY_DN24669_c0_g1_i7_11
Biological Process: histone dephosphorylation (GO:0016576);	2	TRINITY_DN22106_c0_g2_i5_12;TRINITY_DN22808_c0_g3_i5_9
Biological Process: histone deubiquitination (GO:0016578);	1	TRINITY_DN15304_c0_g1_i3_17
Biological Process: histone exchange (GO:0043486);	12	TRINITY_DN16208_c0_g1_i2_13;TRINITY_DN17891_c0_g1_i4_1;TRINITY_DN19219_c0_g1_i1_3;TRINITY_DN19371_c0_g1_i1_9;TRINITY_DN20689_c5_g1_i2_12;TRINITY_DN20920_c0_g1_i5_11;TRINITY_DN21863_c1_g1_i1_10;TRINITY_DN21869_c0_g1_i4_3;TRINITY_DN22182_c0_g1_i11_17;TRINITY_DN22531_c0_g2_i2_5;TRINITY_DN25202_c0_g2_i1_3;TRINITY_DN25753_c0_g1_i13_15
Biological Process: histone lysine methylation (GO:0034968);	4	TRINITY_DN16564_c0_g1_i1_16;TRINITY_DN22329_c2_g2_i2_13;TRINITY_DN29607_c0_g1_i1_13;TRINITY_DN4228_c0_g1_i1_10
Biological Process: histone mRNA catabolic process (GO:0071044);	4	TRINITY_DN13239_c0_g1_i1_10;TRINITY_DN23014_c0_g1_i1_15;TRINITY_DN23830_c0_g2_i1_5;TRINITY_DN24949_c0_g1_i1_3
Biological Process: histone methylation (GO:0016571);	21	TRINITY_DN11338_c0_g1_i1_15;TRINITY_DN13478_c0_g1_i1_1;TRINITY_DN16781_c0_g1_i1_11;TRINITY_DN16863_c0_g1_i2_2;TRINITY_DN17101_c0_g1_i2_8;TRINITY_DN17984_c0_g1_i1_11;TRINITY_DN18643_c0_g1_i2_7;TRINITY_DN19401_c0_g1_i3_17;TRINITY_DN20277_c0_g1_i1_3;TRINITY_DN20306_c0_g1_i2_11;TRINITY_DN2087_c0_g1_i1_16;TRINITY_DN21514_c0_g3_i1_13;TRINITY_DN22341_c0_g1_i1_7;TRINITY_DN22492_c2_g1_i1_11;TRINITY_DN2348…
Biological Process: histone modification (GO:0016570);	6	TRINITY_DN19832_c0_g1_i2_15;TRINITY_DN20789_c1_g1_i3_10;TRINITY_DN22765_c0_g1_i2_3;TRINITY_DN22888_c2_g1_i2_11;TRINITY_DN23424_c3_g1_i7_17;TRINITY_DN23851_c0_g1_i4_5
Biological Process: histone monoubiquitination (GO:0010390);	3	TRINITY_DN19727_c0_g1_i6_4;TRINITY_DN22888_c0_g2_i5_6;TRINITY_DN3382_c0_g1_i2_15
Biological Process: histone phosphorylation (GO:0016572);	5	TRINITY_DN10725_c1_g1_i1_10;TRINITY_DN12344_c0_g1_i1_1;TRINITY_DN14695_c0_g1_i1_16;TRINITY_DN16040_c0_g1_i1_16;TRINITY_DN16040_c0_g2_i1_16
Biological Process: histone ubiquitination (GO:0016574);	3	TRINITY_DN16577_c1_g1_i1_2;TRINITY_DN22216_c1_g3_i1_9;TRINITY_DN24118_c0_g1_i5_7
Biological Process: homing of group II introns (GO:0006315);	2	TRINITY_DN14240_c0_g3_i1_3;TRINITY_DN20991_c0_g1_i5_16
Biological Process: homogalacturonan biosynthetic process (GO:0010289);	6	TRINITY_DN11302_c0_g1_i1_12;TRINITY_DN11516_c0_g1_i4_11;TRINITY_DN14312_c0_g1_i1_2;TRINITY_DN14693_c0_g1_i2_5;TRINITY_DN21315_c0_g1_i5_7;TRINITY_DN23777_c0_g1_i7_15
Biological Process: homogentisate catabolic process (GO:1902000);	11	TRINITY_DN19169_c0_g1_i4_12;TRINITY_DN21228_c0_g1_i1_16;TRINITY_DN21365_c0_g1_i1_14;TRINITY_DN21450_c0_g1_i5_1;TRINITY_DN21733_c0_g2_i1_17;TRINITY_DN21887_c0_g3_i1_15;TRINITY_DN22547_c0_g1_i11_3;TRINITY_DN23041_c0_g1_i1_2;TRINITY_DN23930_c2_g1_i14_15;TRINITY_DN24084_c1_g2_i2_5;TRINITY_DN24663_c2_g1_i2_13
Biological Process: homologous chromosome orientation involved in meiotic metaphase I plate congression (GO:0031619);	3	TRINITY_DN16398_c0_g2_i1_11;TRINITY_DN16591_c0_g1_i1_1;TRINITY_DN18434_c0_g3_i1_16
Biological Process: homologous chromosome segregation (GO:0045143);	10	TRINITY_DN15715_c0_g1_i2_10;TRINITY_DN17925_c0_g2_i1_7;TRINITY_DN20298_c0_g1_i6_15;TRINITY_DN21402_c0_g1_i3_11;TRINITY_DN22172_c0_g1_i15_6;TRINITY_DN22505_c2_g1_i3_6;TRINITY_DN22528_c1_g1_i9_14;TRINITY_DN24373_c1_g1_i4_3;TRINITY_DN25347_c1_g1_i9_11;TRINITY_DN26712_c0_g2_i8_3
Biological Process: homologous recombination (GO:0035825);	1	TRINITY_DN26012_c0_g1_i1_1
Biological Process: homoserine biosynthetic process (GO:0009090);	2	TRINITY_DN13934_c0_g1_i1_2;TRINITY_DN21362_c0_g1_i1_16
Biological Process: hormone-mediated signaling pathway (GO:0009755);	5	TRINITY_DN16910_c0_g1_i1_1;TRINITY_DN17040_c0_g1_i2_4;TRINITY_DN18212_c0_g1_i1_2;TRINITY_DN23465_c0_g1_i3_15;TRINITY_DN5717_c0_g2_i1_12
Biological Process: host programmed cell death induced by symbiont (GO:0034050);	1	TRINITY_DN26896_c0_g1_i1_16
Biological Process: host response to induction by symbiont of tumor, nodule or growth in host (GO:0080034);	1	TRINITY_DN14850_c0_g1_i1_17
Biological Process: hydrogen peroxide biosynthetic process (GO:0050665);	13	TRINITY_DN12364_c0_g1_i1_14;TRINITY_DN15559_c0_g1_i1_18;TRINITY_DN15823_c0_g1_i1_4;TRINITY_DN1610_c0_g1_i1_7;TRINITY_DN16717_c0_g1_i1_4;TRINITY_DN18934_c0_g2_i1_11;TRINITY_DN21394_c0_g1_i1_9;TRINITY_DN22190_c2_g1_i1_12;TRINITY_DN22402_c1_g1_i4_6;TRINITY_DN23084_c0_g1_i2_18;TRINITY_DN23610_c1_g1_i9_5;TRINITY_DN24525_c0_g2_i2_8;TRINITY_DN26943_c0_g1_i2_3
Biological Process: hydrogen peroxide catabolic process (GO:0042744);	154	TRINITY_DN10267_c0_g1_i5_5;TRINITY_DN10396_c0_g1_i2_9;TRINITY_DN10566_c0_g1_i1_1;TRINITY_DN10664_c0_g1_i1_17;TRINITY_DN10919_c0_g1_i1_10;TRINITY_DN11561_c0_g1_i1_9;TRINITY_DN11749_c0_g1_i1_14;TRINITY_DN12000_c0_g1_i1_4;TRINITY_DN12745_c0_g1_i2_2;TRINITY_DN12754_c0_g1_i4_7;TRINITY_DN12813_c0_g1_i3_17;TRINITY_DN12821_c0_g1_i2_7;TRINITY_DN13320_c0_g1_i3_15;TRINITY_DN14270_c0_g1_i1_15;TRINITY_DN14290…
Biological Process: hydrogen peroxide mediated signaling pathway (GO:0071588);	4	TRINITY_DN10507_c0_g1_i2_12;TRINITY_DN20793_c1_g1_i2_4;TRINITY_DN20827_c3_g1_i3_9;TRINITY_DN21743_c1_g1_i2_6
Biological Process: hydrogen peroxide transmembrane transport (GO:0080170);	6	TRINITY_DN1378_c0_g1_i1_9;TRINITY_DN15313_c0_g1_i1_11;TRINITY_DN20574_c1_g2_i1_12;TRINITY_DN22348_c1_g2_i1_10;TRINITY_DN26470_c0_g1_i1_5;TRINITY_DN6627_c0_g1_i2_10
Biological Process: hydrogen sulfide biosynthetic process (GO:0070814);	13	TRINITY_DN11582_c0_g1_i2_9;TRINITY_DN16594_c0_g1_i5_16;TRINITY_DN18213_c0_g1_i8_5;TRINITY_DN1889_c0_g1_i1_16;TRINITY_DN19382_c0_g1_i3_5;TRINITY_DN20037_c0_g1_i1_12;TRINITY_DN20660_c0_g2_i1_13;TRINITY_DN21907_c1_g3_i13_1;TRINITY_DN23063_c1_g3_i2_11;TRINITY_DN23880_c0_g1_i7_3;TRINITY_DN24431_c3_g1_i2_15;TRINITY_DN26377_c0_g1_i1_10;TRINITY_DN26511_c0_g1_i1_18
Biological Process: hydrogen sulfide metabolic process (GO:0070813);	2	TRINITY_DN12548_c0_g1_i3_2;TRINITY_DN17197_c0_g1_i2_8
Biological Process: hydrotropism (GO:0010274);	10	TRINITY_DN11859_c0_g1_i1_9;TRINITY_DN13652_c0_g1_i1_2;TRINITY_DN14289_c0_g1_i1_4;TRINITY_DN15118_c0_g1_i1_15;TRINITY_DN18237_c0_g1_i1_1;TRINITY_DN23637_c0_g1_i1_17;TRINITY_DN27165_c0_g1_i1_10;TRINITY_DN28129_c0_g1_i1_9;TRINITY_DN28919_c0_g1_i1_7;TRINITY_DN3670_c0_g1_i1_6
Biological Process: hyperosmotic response (GO:0006972);	18	TRINITY_DN11339_c0_g1_i1_7;TRINITY_DN13166_c0_g1_i2_17;TRINITY_DN13877_c0_g1_i6_9;TRINITY_DN14098_c0_g1_i2_17;TRINITY_DN14527_c0_g1_i3_9;TRINITY_DN15903_c0_g1_i1_14;TRINITY_DN16892_c0_g1_i8_11;TRINITY_DN18403_c0_g1_i2_16;TRINITY_DN20114_c0_g2_i1_16;TRINITY_DN21360_c1_g2_i1_1;TRINITY_DN21509_c0_g1_i7_3;TRINITY_DN22385_c1_g1_i7_12;TRINITY_DN24846_c1_g4_i6_14;TRINITY_DN24972_c3_g2_i6_6;TRINITY_DN254…
Biological Process: hyperosmotic salinity response (GO:0042538);	97	TRINITY_DN13378_c0_g1_i1_9;TRINITY_DN13718_c0_g1_i1_14;TRINITY_DN14549_c0_g1_i2_18;TRINITY_DN15170_c0_g1_i3_11;TRINITY_DN15307_c0_g2_i1_4;TRINITY_DN15446_c0_g1_i5_16;TRINITY_DN15962_c0_g1_i1_17;TRINITY_DN16151_c0_g1_i6_10;TRINITY_DN16456_c0_g1_i1_3;TRINITY_DN16520_c0_g1_i4_1;TRINITY_DN16638_c0_g1_i2_4;TRINITY_DN16869_c0_g1_i2_9;TRINITY_DN16939_c0_g1_i1_10;TRINITY_DN17101_c0_g1_i2_8;TRINITY_DN1743…
Biological Process: hyphal growth (GO:0030448);	3	TRINITY_DN12495_c0_g2_i1_7;TRINITY_DN12495_c0_g3_i1_7;TRINITY_DN23551_c0_g5_i11_8
Biological Process: hypotonic response (GO:0006971);	5	TRINITY_DN16366_c0_g1_i1_11;TRINITY_DN17030_c0_g1_i2_1;TRINITY_DN24470_c0_g8_i1_6;TRINITY_DN2646_c0_g1_i1_17;TRINITY_DN812_c0_g1_i1_10
Biological Process: hypotonic salinity response (GO:0042539);	8	TRINITY_DN14098_c0_g1_i2_17;TRINITY_DN14506_c0_g1_i1_5;TRINITY_DN16797_c0_g1_i7_13;TRINITY_DN18443_c0_g1_i3_16;TRINITY_DN18685_c0_g1_i4_4;TRINITY_DN20922_c0_g1_i5_7;TRINITY_DN21307_c0_g1_i9_14;TRINITY_DN22918_c0_g3_i1_7
Biological Process: hypoxanthine transport (GO:0035344);	10	TRINITY_DN19564_c0_g1_i2_14;TRINITY_DN19680_c5_g1_i9_17;TRINITY_DN20287_c2_g1_i5_9;TRINITY_DN20714_c2_g1_i2_10;TRINITY_DN21813_c3_g1_i2_4;TRINITY_DN22432_c3_g1_i15_6;TRINITY_DN23713_c3_g1_i8_15;TRINITY_DN23807_c6_g1_i2_8;TRINITY_DN24157_c3_g1_i13_5;TRINITY_DN24213_c1_g1_i5_3
Biological Process: immune response (GO:0006955);	25	TRINITY_DN11400_c0_g1_i1_16;TRINITY_DN12441_c0_g1_i2_1;TRINITY_DN12784_c0_g2_i1_8;TRINITY_DN13361_c0_g1_i1_2;TRINITY_DN13720_c0_g1_i4_4;TRINITY_DN15493_c0_g2_i4_9;TRINITY_DN15715_c0_g1_i1_9;TRINITY_DN17515_c0_g1_i1_1;TRINITY_DN18349_c0_g3_i2_10;TRINITY_DN18864_c0_g1_i1_11;TRINITY_DN19252_c0_g1_i3_17;TRINITY_DN19326_c0_g1_i1_10;TRINITY_DN19537_c0_g1_i1_2;TRINITY_DN19980_c0_g2_i1_4;TRINITY_DN20398_…
Biological Process: immune system process (GO:0002376);	1	TRINITY_DN24322_c1_g3_i1_17
Biological Process: import into nucleus (GO:0051170);	4	TRINITY_DN11429_c0_g1_i1_14;TRINITY_DN22904_c0_g1_i6_18;TRINITY_DN25984_c2_g1_i6_7;TRINITY_DN8177_c0_g1_i1_7
Biological Process: indole alkaloid biosynthetic process (GO:0035835);	1	TRINITY_DN21573_c0_g1_i1_13
Biological Process: indole glucosinolate biosynthetic process (GO:0009759);	2	TRINITY_DN19169_c0_g1_i1_2;TRINITY_DN24854_c0_g1_i1_4
Biological Process: indole glucosinolate catabolic process (GO:0042344);	2	TRINITY_DN21513_c0_g1_i1_7;TRINITY_DN3657_c0_g1_i1_16
Biological Process: indole glucosinolate metabolic process (GO:0042343);	6	TRINITY_DN26156_c0_g1_i1_10;TRINITY_DN28547_c0_g1_i1_6;TRINITY_DN29590_c0_g1_i1_8;TRINITY_DN30173_c0_g1_i1_6;TRINITY_DN3657_c0_g1_i1_16;TRINITY_DN8795_c0_g1_i1_12
Biological Process: indoleacetic acid biosynthetic process (GO:0009684);	7	TRINITY_DN14505_c0_g2_i1_11;TRINITY_DN19338_c0_g1_i2_18;TRINITY_DN19895_c0_g2_i1_18;TRINITY_DN24732_c0_g1_i2_3;TRINITY_DN24854_c0_g1_i1_4;TRINITY_DN26216_c1_g1_i17_7;TRINITY_DN27688_c0_g1_i1_10
Biological Process: indoleacetic acid conjugate metabolic process (GO:0033473);	4	TRINITY_DN15443_c0_g1_i1_3;TRINITY_DN19310_c0_g1_i1_11;TRINITY_DN19405_c0_g1_i1_18;TRINITY_DN26745_c0_g1_i4_7
Biological Process: indolebutyric acid metabolic process (GO:0080024);	14	TRINITY_DN15866_c0_g1_i1_8;TRINITY_DN17070_c0_g2_i2_17;TRINITY_DN19569_c0_g1_i1_3;TRINITY_DN19770_c0_g1_i1_10;TRINITY_DN20409_c0_g1_i3_10;TRINITY_DN20510_c0_g2_i1_4;TRINITY_DN20791_c1_g1_i3_12;TRINITY_DN21224_c0_g2_i4_10;TRINITY_DN21861_c1_g4_i2_18;TRINITY_DN22359_c0_g1_i1_7;TRINITY_DN23781_c0_g1_i1_4;TRINITY_DN24090_c0_g1_i1_3;TRINITY_DN6784_c0_g1_i1_3;TRINITY_DN9731_c0_g1_i1_9
Biological Process: induced systemic resistance (GO:0009682);	10	TRINITY_DN19077_c0_g1_i3_17;TRINITY_DN22199_c0_g1_i3_14;TRINITY_DN22625_c0_g3_i8_9;TRINITY_DN23349_c0_g4_i1_5;TRINITY_DN23603_c1_g1_i1_1;TRINITY_DN24462_c0_g1_i8_16;TRINITY_DN24462_c0_g2_i2_16;TRINITY_DN24854_c0_g1_i1_4;TRINITY_DN25512_c0_g2_i1_13;TRINITY_DN28851_c0_g1_i1_13
Biological Process: induced systemic resistance, ethylene mediated signaling pathway (GO:0009866);	13	TRINITY_DN14333_c0_g1_i2_7;TRINITY_DN21095_c1_g1_i5_12;TRINITY_DN21806_c4_g1_i11_10;TRINITY_DN22814_c0_g1_i17_8;TRINITY_DN23105_c0_g1_i12_2;TRINITY_DN23205_c0_g1_i1_4;TRINITY_DN23400_c0_g1_i15_15;TRINITY_DN23404_c1_g1_i6_16;TRINITY_DN24084_c1_g4_i1_1;TRINITY_DN24140_c1_g1_i2_17;TRINITY_DN24455_c4_g1_i2_16;TRINITY_DN24726_c1_g1_i3_3;TRINITY_DN25340_c0_g1_i12_7
Biological Process: induced systemic resistance, jasmonic acid mediated signaling pathway (GO:0009864);	22	TRINITY_DN13348_c0_g1_i1_6;TRINITY_DN16862_c0_g1_i2_12;TRINITY_DN18900_c0_g1_i4_10;TRINITY_DN18937_c0_g2_i2_15;TRINITY_DN19077_c0_g1_i3_17;TRINITY_DN19891_c0_g2_i1_16;TRINITY_DN19985_c0_g1_i1_8;TRINITY_DN20562_c0_g2_i2_6;TRINITY_DN21095_c1_g1_i5_12;TRINITY_DN22199_c0_g1_i3_14;TRINITY_DN22456_c3_g1_i2_5;TRINITY_DN22814_c0_g1_i17_8;TRINITY_DN23105_c0_g1_i12_2;TRINITY_DN23400_c0_g1_i15_15;TRINITY_DN…
Biological Process: induction of programmed cell death (GO:0012502);	1	TRINITY_DN24404_c0_g1_i1_6
Biological Process: inductive cell-cell signaling (GO:0031129);	1	TRINITY_DN15617_c0_g1_i1_12
Biological Process: inflorescence development (GO:0010229);	24	TRINITY_DN12220_c0_g2_i1_18;TRINITY_DN1446_c0_g1_i1_1;TRINITY_DN15710_c0_g1_i1_7;TRINITY_DN15757_c0_g1_i1_14;TRINITY_DN16255_c0_g1_i1_12;TRINITY_DN16308_c0_g1_i1_7;TRINITY_DN16771_c0_g1_i1_10;TRINITY_DN20340_c0_g1_i5_10;TRINITY_DN21624_c0_g1_i3_18;TRINITY_DN21631_c2_g3_i1_15;TRINITY_DN21834_c0_g1_i7_6;TRINITY_DN22028_c0_g2_i1_16;TRINITY_DN22338_c0_g4_i1_18;TRINITY_DN22705_c1_g2_i29_1;TRINITY_DN22…
Biological Process: inflorescence meristem growth (GO:0010450);	12	TRINITY_DN10391_c0_g1_i1_12;TRINITY_DN12093_c0_g1_i3_16;TRINITY_DN13067_c0_g1_i1_13;TRINITY_DN13821_c0_g1_i2_18;TRINITY_DN14271_c0_g2_i1_14;TRINITY_DN14672_c0_g1_i3_6;TRINITY_DN14938_c0_g1_i3_13;TRINITY_DN16487_c0_g1_i2_14;TRINITY_DN17399_c0_g1_i2_9;TRINITY_DN18080_c0_g1_i1_17;TRINITY_DN25141_c0_g1_i1_18;TRINITY_DN7698_c0_g1_i1_10
Biological Process: inflorescence morphogenesis (GO:0048281);	1	TRINITY_DN25049_c0_g2_i9_11
Biological Process: innate immune response (GO:0045087);	105	TRINITY_DN10944_c0_g1_i1_1;TRINITY_DN11807_c0_g1_i1_4;TRINITY_DN11866_c0_g1_i1_7;TRINITY_DN12307_c0_g1_i2_14;TRINITY_DN1356_c0_g2_i1_9;TRINITY_DN14214_c0_g1_i1_14;TRINITY_DN14831_c0_g2_i1_7;TRINITY_DN15970_c0_g1_i2_10;TRINITY_DN16047_c0_g1_i4_10;TRINITY_DN1621_c0_g1_i1_9;TRINITY_DN16333_c0_g1_i1_6;TRINITY_DN16819_c0_g2_i1_13;TRINITY_DN17051_c0_g1_i6_17;TRINITY_DN17491_c0_g1_i2_9;TRINITY_DN17772_c…
Biological Process: inorganic anion transport (GO:0015698);	1	TRINITY_DN13163_c0_g1_i1_14
Biological Process: inosine catabolic process (GO:0006148);	2	TRINITY_DN21092_c1_g1_i3_6;TRINITY_DN33461_c0_g1_i1_7
Biological Process: inositol biosynthetic process (GO:0006021);	15	TRINITY_DN14600_c0_g2_i1_1;TRINITY_DN14939_c0_g1_i2_14;TRINITY_DN15761_c0_g2_i1_18;TRINITY_DN17245_c0_g1_i1_15;TRINITY_DN22446_c0_g1_i2_12;TRINITY_DN23130_c0_g1_i10_7;TRINITY_DN23834_c0_g1_i11_6;TRINITY_DN23978_c0_g1_i3_5;TRINITY_DN24348_c0_g1_i3_13;TRINITY_DN24684_c1_g4_i1_1;TRINITY_DN25055_c0_g1_i2_2;TRINITY_DN28013_c0_g1_i1_4;TRINITY_DN28519_c0_g1_i1_16;TRINITY_DN4353_c0_g1_i1_10;TRINITY_DN435…
Biological Process: inositol catabolic process (GO:0019310);	8	TRINITY_DN15401_c0_g1_i1_9;TRINITY_DN18404_c0_g1_i3_14;TRINITY_DN22683_c0_g1_i10_7;TRINITY_DN23443_c0_g1_i6_13;TRINITY_DN23830_c0_g1_i8_6;TRINITY_DN23973_c0_g1_i6_3;TRINITY_DN29317_c0_g1_i1_7;TRINITY_DN33770_c0_g1_i1_7
Biological Process: inositol lipid-mediated signaling (GO:0048017);	5	TRINITY_DN17944_c0_g1_i1_5;TRINITY_DN23983_c0_g1_i8_6;TRINITY_DN24684_c0_g6_i1_6;TRINITY_DN25119_c0_g1_i12_3;TRINITY_DN25119_c0_g2_i2_3
Biological Process: inositol metabolic process (GO:0006020);	11	TRINITY_DN17299_c0_g1_i1_4;TRINITY_DN18630_c0_g4_i4_12;TRINITY_DN20745_c2_g1_i8_18;TRINITY_DN21449_c0_g1_i7_17;TRINITY_DN21560_c0_g5_i1_5;TRINITY_DN22696_c0_g3_i2_11;TRINITY_DN23258_c0_g7_i1_15;TRINITY_DN23595_c0_g1_i1_16;TRINITY_DN24043_c2_g1_i12_7;TRINITY_DN24907_c0_g1_i16_3;TRINITY_DN25792_c1_g1_i2_2
Biological Process: inositol phosphate biosynthetic process (GO:0032958);	13	TRINITY_DN18630_c0_g4_i4_12;TRINITY_DN19282_c0_g1_i6_6;TRINITY_DN20111_c1_g1_i4_11;TRINITY_DN20524_c0_g2_i13_1;TRINITY_DN20745_c2_g1_i8_18;TRINITY_DN21449_c0_g1_i7_17;TRINITY_DN21560_c0_g5_i1_5;TRINITY_DN22444_c0_g4_i6_17;TRINITY_DN22696_c0_g3_i2_11;TRINITY_DN23258_c0_g7_i1_15;TRINITY_DN23595_c0_g1_i1_16;TRINITY_DN24043_c2_g1_i12_7;TRINITY_DN24907_c0_g1_i16_3
Biological Process: inositol phosphate dephosphorylation (GO:0046855);	15	TRINITY_DN14600_c0_g2_i1_1;TRINITY_DN14939_c0_g1_i2_14;TRINITY_DN15761_c0_g2_i1_18;TRINITY_DN22738_c2_g1_i10_14;TRINITY_DN23354_c0_g1_i1_17;TRINITY_DN24357_c0_g2_i5_5;TRINITY_DN24684_c1_g4_i1_1;TRINITY_DN24841_c0_g1_i1_13;TRINITY_DN26521_c0_g1_i1_6;TRINITY_DN26778_c2_g1_i4_7;TRINITY_DN28373_c0_g1_i1_6;TRINITY_DN32692_c0_g1_i1_3;TRINITY_DN3412_c0_g1_i1_6;TRINITY_DN8992_c0_g1_i1_17;TRINITY_DN9768_c…
Biological Process: inositol phosphate-mediated signaling (GO:0048016);	3	TRINITY_DN21400_c0_g1_i4_14;TRINITY_DN21639_c0_g1_i11_7;TRINITY_DN23934_c0_g1_i6_4
Biological Process: inositol phosphorylation (GO:0052746);	14	TRINITY_DN19181_c0_g1_i1_17;TRINITY_DN19282_c0_g1_i6_6;TRINITY_DN19964_c0_g2_i2_7;TRINITY_DN20111_c1_g1_i4_11;TRINITY_DN20524_c0_g2_i13_1;TRINITY_DN21998_c1_g2_i4_14;TRINITY_DN22444_c0_g4_i6_17;TRINITY_DN22974_c0_g1_i3_16;TRINITY_DN23985_c1_g3_i10_14;TRINITY_DN24976_c0_g5_i1_3;TRINITY_DN25519_c1_g2_i2_11;TRINITY_DN27313_c0_g1_i3_7;TRINITY_DN28845_c0_g1_i1_14;TRINITY_DN30706_c0_g1_i1_4
Biological Process: inositol trisphosphate metabolic process (GO:0032957);	16	TRINITY_DN19181_c0_g1_i1_17;TRINITY_DN19964_c0_g2_i2_7;TRINITY_DN21998_c1_g2_i4_14;TRINITY_DN21998_c1_g5_i1_14;TRINITY_DN22738_c2_g1_i10_14;TRINITY_DN22974_c0_g1_i3_16;TRINITY_DN23985_c1_g3_i10_14;TRINITY_DN24357_c0_g2_i5_5;TRINITY_DN24841_c0_g1_i1_13;TRINITY_DN24976_c0_g5_i1_3;TRINITY_DN25519_c1_g2_i2_11;TRINITY_DN25543_c0_g3_i3_8;TRINITY_DN26778_c2_g1_i4_7;TRINITY_DN27313_c0_g1_i3_7;TRINITY_DN2…
Biological Process: integument development (GO:0080060);	11	TRINITY_DN13208_c0_g1_i2_10;TRINITY_DN13972_c0_g1_i5_17;TRINITY_DN141_c0_g1_i1_12;TRINITY_DN16499_c0_g1_i2_5;TRINITY_DN16515_c0_g2_i1_4;TRINITY_DN16992_c0_g1_i7_7;TRINITY_DN17097_c0_g1_i2_3;TRINITY_DN17117_c0_g1_i1_18;TRINITY_DN18555_c0_g1_i1_4;TRINITY_DN18631_c0_g1_i4_2;TRINITY_DN19334_c0_g3_i1_15
Biological Process: inter-Golgi cisterna vesicle-mediated transport (GO:0048219);	2	TRINITY_DN24695_c0_g1_i13_1;TRINITY_DN9731_c0_g1_i2_10
Biological Process: interaction with host (GO:0051701);	4	TRINITY_DN13595_c0_g1_i1_2;TRINITY_DN29386_c0_g1_i1_7;TRINITY_DN3343_c0_g1_i1_12;TRINITY_DN33622_c0_g1_i1_7
Biological Process: intercellular transport (GO:0010496);	6	TRINITY_DN22777_c0_g1_i6_17;TRINITY_DN23496_c0_g1_i15_9;TRINITY_DN24070_c0_g1_i23_5;TRINITY_DN24235_c0_g1_i12_1;TRINITY_DN25313_c0_g1_i8_2;TRINITY_DN25654_c1_g1_i11_11
Biological Process: intermembrane lipid transfer (GO:0120009);	14	TRINITY_DN16149_c0_g1_i1_12;TRINITY_DN16278_c0_g1_i1_7;TRINITY_DN16311_c0_g1_i1_12;TRINITY_DN16416_c0_g1_i1_2;TRINITY_DN16965_c0_g3_i1_9;TRINITY_DN17754_c0_g1_i3_4;TRINITY_DN18352_c0_g1_i3_16;TRINITY_DN19739_c0_g1_i5_8;TRINITY_DN20852_c0_g1_i1_4;TRINITY_DN21912_c0_g2_i6_7;TRINITY_DN24366_c0_g1_i1_3;TRINITY_DN25622_c0_g1_i5_3;TRINITY_DN575_c0_g1_i1_7;TRINITY_DN5941_c0_g1_i1_3
Biological Process: intermembrane phospholipid transfer (GO:0120010);	12	TRINITY_DN16300_c0_g2_i2_17;TRINITY_DN18701_c0_g1_i1_16;TRINITY_DN21606_c3_g3_i8_12;TRINITY_DN21800_c1_g3_i4_13;TRINITY_DN21866_c1_g4_i1_16;TRINITY_DN21895_c1_g1_i22_18;TRINITY_DN22665_c1_g2_i1_17;TRINITY_DN22762_c1_g4_i3_14;TRINITY_DN22872_c0_g1_i4_1;TRINITY_DN22872_c0_g2_i11_1;TRINITY_DN25892_c2_g1_i4_8;TRINITY_DN26110_c3_g1_i7_3
Biological Process: internode patterning (GO:0080006);	4	TRINITY_DN18040_c0_g1_i1_8;TRINITY_DN19043_c0_g1_i2_1;TRINITY_DN23439_c2_g1_i2_17;TRINITY_DN24281_c1_g1_i1_1
Biological Process: interspecies interaction between organisms (GO:0044419);	3	TRINITY_DN20652_c1_g1_i6_6;TRINITY_DN24417_c0_g2_i1_3;TRINITY_DN24602_c0_g3_i1_4
Biological Process: interstrand cross-link repair (GO:0036297);	28	TRINITY_DN10372_c0_g2_i1_9;TRINITY_DN12437_c0_g1_i4_4;TRINITY_DN12675_c0_g1_i2_17;TRINITY_DN13515_c0_g1_i1_2;TRINITY_DN14157_c0_g1_i1_3;TRINITY_DN14179_c0_g1_i2_6;TRINITY_DN14637_c0_g1_i2_10;TRINITY_DN15480_c0_g1_i3_2;TRINITY_DN16230_c0_g1_i5_8;TRINITY_DN19079_c0_g1_i2_6;TRINITY_DN19217_c2_g1_i2_5;TRINITY_DN19540_c0_g1_i3_13;TRINITY_DN21427_c0_g1_i8_6;TRINITY_DN22725_c0_g2_i1_3;TRINITY_DN22880_c2…
Biological Process: intra-Golgi vesicle-mediated transport (GO:0006891);	59	TRINITY_DN12858_c0_g2_i1_6;TRINITY_DN14170_c0_g1_i1_6;TRINITY_DN15334_c0_g1_i1_10;TRINITY_DN15428_c0_g1_i3_3;TRINITY_DN15802_c0_g1_i1_16;TRINITY_DN15837_c0_g2_i1_17;TRINITY_DN15873_c0_g1_i1_16;TRINITY_DN16207_c0_g1_i1_11;TRINITY_DN16521_c0_g1_i3_15;TRINITY_DN16822_c0_g1_i3_11;TRINITY_DN17124_c0_g1_i1_7;TRINITY_DN17321_c0_g1_i1_11;TRINITY_DN17429_c0_g1_i2_2;TRINITY_DN17668_c0_g1_i1_14;TRINITY_DN19…
Biological Process: intra-S DNA damage checkpoint (GO:0031573);	4	TRINITY_DN21898_c0_g2_i6_12;TRINITY_DN23115_c0_g2_i1_5;TRINITY_DN25835_c0_g5_i1_3;TRINITY_DN27087_c0_g1_i13_7
Biological Process: intracellular auxin transport (GO:0080162);	4	TRINITY_DN14821_c0_g1_i2_8;TRINITY_DN17472_c0_g1_i2_14;TRINITY_DN18490_c0_g1_i1_10;TRINITY_DN23973_c1_g1_i1_8
Biological Process: intracellular distribution of mitochondria (GO:0048312);	2	TRINITY_DN23337_c0_g1_i1_11;TRINITY_DN23337_c0_g2_i1_11
Biological Process: intracellular lipid transport (GO:0032365);	3	TRINITY_DN21225_c0_g2_i3_8;TRINITY_DN22446_c0_g2_i3_13;TRINITY_DN23253_c0_g6_i1_7
Biological Process: intracellular mRNA localization (GO:0008298);	1	TRINITY_DN11536_c0_g1_i1_15
Biological Process: intracellular protein transmembrane transport (GO:0065002);	1	TRINITY_DN24158_c1_g4_i2_8
Biological Process: intracellular protein transport (GO:0006886);	333	TRINITY_DN10152_c0_g1_i1_8;TRINITY_DN10505_c0_g1_i2_6;TRINITY_DN10818_c0_g1_i1_16;TRINITY_DN10854_c0_g1_i2_18;TRINITY_DN10875_c0_g1_i1_2;TRINITY_DN11454_c0_g1_i2_14;TRINITY_DN11534_c0_g1_i2_2;TRINITY_DN11565_c0_g1_i2_1;TRINITY_DN11578_c0_g1_i2_9;TRINITY_DN11679_c0_g2_i1_1;TRINITY_DN11988_c0_g1_i1_16;TRINITY_DN12169_c0_g1_i1_3;TRINITY_DN12672_c0_g1_i2_15;TRINITY_DN12692_c0_g1_i1_10;TRINITY_DN12823…
Biological Process: intracellular sequestering of iron ion (GO:0006880);	24	TRINITY_DN12065_c0_g1_i1_12;TRINITY_DN13354_c0_g2_i1_3;TRINITY_DN15099_c0_g1_i4_18;TRINITY_DN15790_c0_g1_i1_9;TRINITY_DN15790_c0_g2_i2_9;TRINITY_DN15827_c0_g1_i2_9;TRINITY_DN17481_c0_g1_i1_13;TRINITY_DN19487_c0_g1_i1_13;TRINITY_DN20186_c0_g1_i3_7;TRINITY_DN20483_c0_g1_i4_1;TRINITY_DN22169_c1_g2_i1_11;TRINITY_DN23836_c0_g1_i13_14;TRINITY_DN24311_c0_g1_i9_7;TRINITY_DN24518_c0_g1_i6_5;TRINITY_DN2532…
Biological Process: intracellular signal transduction (GO:0035556);	224	TRINITY_DN10584_c0_g1_i1_1;TRINITY_DN10636_c0_g1_i1_6;TRINITY_DN10952_c0_g2_i1_10;TRINITY_DN1121_c0_g1_i1_14;TRINITY_DN11799_c0_g1_i1_5;TRINITY_DN12412_c0_g1_i3_10;TRINITY_DN12719_c0_g1_i2_12;TRINITY_DN12729_c0_g1_i1_17;TRINITY_DN13500_c0_g2_i2_9;TRINITY_DN13512_c0_g1_i3_8;TRINITY_DN13616_c0_g1_i4_9;TRINITY_DN13803_c0_g1_i1_4;TRINITY_DN14080_c0_g1_i2_10;TRINITY_DN14098_c0_g1_i2_17;TRINITY_DN14477…
Biological Process: intracellular sterol transport (GO:0032366);	2	TRINITY_DN14681_c0_g1_i1_4;TRINITY_DN15206_c0_g1_i2_17
Biological Process: intracellular transport (GO:0046907);	17	TRINITY_DN14091_c0_g1_i1_17;TRINITY_DN14318_c1_g1_i1_4;TRINITY_DN15428_c0_g1_i3_3;TRINITY_DN19603_c1_g1_i1_16;TRINITY_DN19773_c0_g1_i37_5;TRINITY_DN20840_c0_g1_i10_16;TRINITY_DN23496_c0_g1_i15_9;TRINITY_DN23579_c0_g3_i1_6;TRINITY_DN23599_c0_g4_i1_16;TRINITY_DN24070_c0_g1_i23_5;TRINITY_DN24173_c1_g2_i3_2;TRINITY_DN24235_c0_g1_i12_1;TRINITY_DN24983_c0_g5_i2_15;TRINITY_DN25313_c0_g1_i8_2;TRINITY_DN2…
Biological Process: intracellular transport of virus (GO:0075733);	5	TRINITY_DN20837_c0_g1_i5_5;TRINITY_DN21239_c2_g1_i3_18;TRINITY_DN22427_c2_g1_i3_1;TRINITY_DN22735_c0_g3_i5_8;TRINITY_DN27030_c2_g1_i3_3
Biological Process: intrachromosomal DNA recombination (GO:1990067);	12	TRINITY_DN15627_c0_g1_i1_17;TRINITY_DN23345_c0_g3_i1_17;TRINITY_DN23378_c0_g3_i5_5;TRINITY_DN23973_c4_g1_i2_16;TRINITY_DN23982_c0_g1_i1_13;TRINITY_DN24456_c0_g1_i1_16;TRINITY_DN24690_c0_g1_i1_11;TRINITY_DN25324_c0_g1_i5_11;TRINITY_DN25376_c0_g1_i14_11;TRINITY_DN25524_c0_g1_i1_15;TRINITY_DN25853_c1_g3_i3_3;TRINITY_DN26536_c4_g1_i1_3
Biological Process: intralumenal vesicle formation (GO:0070676);	12	TRINITY_DN13828_c0_g1_i3_14;TRINITY_DN15218_c0_g1_i1_3;TRINITY_DN17731_c0_g2_i1_16;TRINITY_DN20258_c1_g1_i1_5;TRINITY_DN21166_c2_g1_i2_5;TRINITY_DN21841_c0_g1_i1_16;TRINITY_DN22241_c1_g1_i2_13;TRINITY_DN22656_c3_g2_i3_2;TRINITY_DN22902_c0_g1_i1_2;TRINITY_DN23041_c1_g4_i1_17;TRINITY_DN23399_c1_g1_i1_8;TRINITY_DN24177_c0_g1_i13_2
Biological Process: intron homing (GO:0006314);	3	TRINITY_DN19059_c0_g1_i2_15;TRINITY_DN21812_c2_g2_i4_9;TRINITY_DN24658_c0_g3_i4_5
Biological Process: invasive growth in response to glucose limitation (GO:0001403);	1	TRINITY_DN29904_c0_g1_i1_3
Biological Process: ion homeostasis (GO:0050801);	13	TRINITY_DN11150_c0_g1_i1_6;TRINITY_DN11167_c0_g1_i1_18;TRINITY_DN11800_c0_g1_i3_3;TRINITY_DN13342_c1_g1_i2_4;TRINITY_DN13813_c0_g1_i1_15;TRINITY_DN16119_c0_g1_i2_10;TRINITY_DN16154_c0_g1_i3_1;TRINITY_DN17148_c0_g1_i1_18;TRINITY_DN19961_c0_g1_i6_17;TRINITY_DN21935_c0_g2_i20_9;TRINITY_DN22075_c0_g1_i3_4;TRINITY_DN24804_c1_g1_i2_3;TRINITY_DN25776_c0_g1_i3_11
Biological Process: ion transmembrane transport (GO:0034220);	6	TRINITY_DN15904_c1_g1_i1_8;TRINITY_DN18932_c0_g1_i8_16;TRINITY_DN20199_c2_g1_i5_9;TRINITY_DN20900_c0_g1_i8_5;TRINITY_DN21090_c0_g3_i1_14;TRINITY_DN21362_c0_g1_i1_15
Biological Process: ion transport (GO:0006811);	86	TRINITY_DN11386_c0_g2_i2_16;TRINITY_DN11814_c0_g1_i1_3;TRINITY_DN12960_c0_g1_i1_16;TRINITY_DN13410_c0_g1_i1_10;TRINITY_DN13481_c0_g1_i2_6;TRINITY_DN13603_c0_g1_i3_4;TRINITY_DN13888_c0_g1_i3_5;TRINITY_DN14576_c0_g2_i1_4;TRINITY_DN15093_c0_g1_i3_1;TRINITY_DN15742_c0_g1_i4_13;TRINITY_DN16748_c0_g1_i9_4;TRINITY_DN17063_c0_g1_i13_3;TRINITY_DN17260_c0_g1_i1_14;TRINITY_DN17306_c0_g1_i1_2;TRINITY_DN17477…
Biological Process: iron chelate transport (GO:0015688);	13	TRINITY_DN17306_c0_g1_i1_2;TRINITY_DN21097_c0_g2_i1_10;TRINITY_DN21195_c2_g1_i1_12;TRINITY_DN21533_c0_g1_i8_13;TRINITY_DN21634_c3_g1_i3_16;TRINITY_DN22545_c0_g1_i3_8;TRINITY_DN23428_c1_g2_i5_18;TRINITY_DN23434_c1_g2_i1_16;TRINITY_DN23486_c3_g1_i3_6;TRINITY_DN24030_c2_g1_i7_13;TRINITY_DN24073_c0_g1_i8_16;TRINITY_DN24116_c1_g1_i8_2;TRINITY_DN24831_c2_g1_i2_6
Biological Process: iron import into the mitochondrion (GO:0048250);	4	TRINITY_DN12129_c0_g3_i1_12;TRINITY_DN14285_c0_g2_i2_11;TRINITY_DN16890_c0_g1_i1_8;TRINITY_DN18095_c0_g1_i2_14
Biological Process: iron incorporation into metallo-sulfur cluster (GO:0018283);	6	TRINITY_DN17260_c0_g1_i1_14;TRINITY_DN20677_c0_g1_i5_9;TRINITY_DN22591_c0_g1_i3_17;TRINITY_DN23003_c0_g1_i3_16;TRINITY_DN23271_c0_g1_i3_14;TRINITY_DN23311_c0_g1_i1_13
Biological Process: iron ion homeostasis (GO:0055072);	87	TRINITY_DN10178_c0_g1_i2_18;TRINITY_DN10400_c0_g1_i1_10;TRINITY_DN10637_c0_g1_i1_18;TRINITY_DN11373_c0_g1_i1_13;TRINITY_DN11605_c0_g1_i2_5;TRINITY_DN13818_c0_g1_i2_12;TRINITY_DN14431_c0_g1_i3_16;TRINITY_DN15843_c0_g1_i1_4;TRINITY_DN17148_c0_g1_i1_18;TRINITY_DN17306_c0_g1_i1_2;TRINITY_DN17731_c0_g2_i1_16;TRINITY_DN18008_c0_g1_i11_15;TRINITY_DN18099_c0_g1_i1_3;TRINITY_DN18114_c0_g1_i14_10;TRINITY_D…
Biological Process: iron ion transport (GO:0006826);	31	TRINITY_DN14092_c0_g1_i1_6;TRINITY_DN14431_c0_g1_i3_16;TRINITY_DN15099_c0_g1_i4_18;TRINITY_DN15827_c0_g1_i2_9;TRINITY_DN18227_c0_g3_i1_10;TRINITY_DN19104_c0_g2_i6_13;TRINITY_DN19487_c0_g1_i1_13;TRINITY_DN19573_c0_g1_i2_1;TRINITY_DN20169_c0_g1_i2_12;TRINITY_DN20186_c0_g1_i3_7;TRINITY_DN20515_c0_g3_i1_12;TRINITY_DN21101_c0_g1_i1_4;TRINITY_DN21741_c0_g5_i1_13;TRINITY_DN21741_c0_g8_i1_13;TRINITY_DN22…
Biological Process: iron-sulfur cluster assembly (GO:0016226);	46	TRINITY_DN10455_c0_g1_i1_3;TRINITY_DN10879_c0_g1_i2_10;TRINITY_DN11013_c0_g1_i3_17;TRINITY_DN11734_c0_g1_i1_8;TRINITY_DN12029_c0_g1_i1_11;TRINITY_DN12478_c0_g1_i1_14;TRINITY_DN12896_c0_g1_i2_2;TRINITY_DN13677_c0_g1_i2_18;TRINITY_DN13744_c0_g2_i1_11;TRINITY_DN13947_c0_g1_i1_10;TRINITY_DN14564_c0_g1_i4_10;TRINITY_DN15627_c0_g1_i1_17;TRINITY_DN17223_c0_g2_i2_14;TRINITY_DN17360_c0_g1_i1_2;TRINITY_DN1…
Biological Process: isocitrate metabolic process (GO:0006102);	12	TRINITY_DN10240_c0_g1_i1_14;TRINITY_DN16936_c0_g1_i3_6;TRINITY_DN17989_c0_g1_i2_1;TRINITY_DN19854_c0_g1_i1_12;TRINITY_DN20939_c0_g1_i2_13;TRINITY_DN22005_c0_g1_i4_7;TRINITY_DN22786_c0_g1_i1_6;TRINITY_DN23238_c0_g1_i5_5;TRINITY_DN23429_c0_g1_i1_15;TRINITY_DN23525_c0_g1_i1_11;TRINITY_DN23726_c0_g1_i9_8;TRINITY_DN24021_c0_g3_i2_16
Biological Process: isoflavonoid biosynthetic process (GO:0009717);	6	TRINITY_DN10298_c0_g1_i1_1;TRINITY_DN13780_c0_g1_i2_8;TRINITY_DN16605_c0_g1_i1_17;TRINITY_DN27989_c0_g1_i1_11;TRINITY_DN29761_c0_g1_i1_7;TRINITY_DN30559_c0_g1_i1_4
Biological Process: isoflavonoid metabolic process (GO:0046287);	6	TRINITY_DN10298_c0_g1_i1_1;TRINITY_DN13780_c0_g1_i2_8;TRINITY_DN16605_c0_g1_i1_17;TRINITY_DN27989_c0_g1_i1_11;TRINITY_DN29761_c0_g1_i1_7;TRINITY_DN30559_c0_g1_i1_4
Biological Process: isoleucine biosynthetic process (GO:0009097);	22	TRINITY_DN1027_c0_g1_i1_10;TRINITY_DN11739_c0_g1_i2_12;TRINITY_DN14583_c0_g1_i3_3;TRINITY_DN14643_c0_g1_i1_16;TRINITY_DN15013_c0_g1_i3_15;TRINITY_DN15029_c0_g1_i2_5;TRINITY_DN16312_c0_g2_i1_16;TRINITY_DN16447_c0_g1_i1_4;TRINITY_DN17360_c0_g1_i1_12;TRINITY_DN18030_c0_g1_i2_10;TRINITY_DN18595_c0_g2_i3_17;TRINITY_DN21362_c0_g1_i1_16;TRINITY_DN21523_c1_g1_i3_16;TRINITY_DN21940_c0_g1_i1_7;TRINITY_DN22…
Biological Process: isoleucyl-tRNA aminoacylation (GO:0006428);	3	TRINITY_DN17716_c0_g1_i1_11;TRINITY_DN21953_c0_g1_i2_15;TRINITY_DN22371_c2_g2_i10_12
Biological Process: isopentenyl adenine biosynthetic process (GO:0034265);	1	TRINITY_DN3657_c0_g1_i1_4
Biological Process: isopentenyl diphosphate biosynthetic process, methylerythritol 4-phosphate pathway (GO:0019288);	16	TRINITY_DN14057_c0_g1_i1_13;TRINITY_DN14733_c0_g1_i1_12;TRINITY_DN17751_c0_g1_i2_3;TRINITY_DN17886_c0_g1_i2_12;TRINITY_DN18580_c0_g1_i3_1;TRINITY_DN19566_c0_g1_i2_17;TRINITY_DN20908_c0_g1_i2_9;TRINITY_DN21363_c0_g2_i1_11;TRINITY_DN22517_c0_g1_i6_5;TRINITY_DN24144_c0_g1_i3_3;TRINITY_DN24150_c0_g1_i1_3;TRINITY_DN24232_c0_g1_i1_10;TRINITY_DN24411_c0_g1_i1_9;TRINITY_DN25512_c0_g3_i3_13;TRINITY_DN3152…
Biological Process: isopentenyl diphosphate biosynthetic process, methylerythritol 4-phosphate pathway involved in terpenoid biosynthetic process (GO:0051484);	6	TRINITY_DN21342_c0_g3_i5_12;TRINITY_DN22200_c2_g4_i1_2;TRINITY_DN23447_c0_g2_i3_6;TRINITY_DN24500_c0_g3_i2_8;TRINITY_DN25459_c1_g2_i4_13;TRINITY_DN26679_c0_g2_i5_3
Biological Process: isopentenyl diphosphate biosynthetic process, mevalonate pathway (GO:0019287);	9	TRINITY_DN15513_c0_g1_i3_11;TRINITY_DN16195_c0_g1_i1_3;TRINITY_DN19003_c0_g1_i1_11;TRINITY_DN19239_c0_g1_i7_1;TRINITY_DN19454_c0_g1_i3_16;TRINITY_DN23691_c1_g1_i2_18;TRINITY_DN24682_c0_g2_i1_15;TRINITY_DN25287_c0_g1_i10_4;TRINITY_DN25828_c0_g2_i1_7
Biological Process: isoprenoid biosynthetic process (GO:0008299);	42	TRINITY_DN11560_c0_g1_i1_12;TRINITY_DN12042_c0_g2_i2_2;TRINITY_DN14102_c0_g1_i4_6;TRINITY_DN15980_c0_g1_i2_8;TRINITY_DN16141_c0_g1_i4_2;TRINITY_DN17356_c0_g1_i3_10;TRINITY_DN17718_c0_g2_i1_8;TRINITY_DN18129_c0_g1_i6_14;TRINITY_DN18192_c0_g2_i1_11;TRINITY_DN18520_c0_g1_i3_17;TRINITY_DN18742_c0_g1_i1_15;TRINITY_DN18842_c0_g1_i1_1;TRINITY_DN18844_c0_g1_i1_11;TRINITY_DN18949_c0_g1_i1_11;TRINITY_DN189…
Biological Process: isoprenoid metabolic process (GO:0006720);	3	TRINITY_DN15654_c0_g4_i1_9;TRINITY_DN16160_c0_g1_i2_16;TRINITY_DN30376_c0_g1_i1_1
Biological Process: isovaleryl-CoA(4-) catabolic process (GO:1902196);	1	TRINITY_DN25476_c4_g1_i3_13
Biological Process: jasmonic acid and ethylene-dependent systemic resistance (GO:0009861);	14	TRINITY_DN14029_c0_g1_i1_1;TRINITY_DN14098_c0_g1_i2_17;TRINITY_DN14123_c1_g1_i1_11;TRINITY_DN14605_c0_g1_i2_9;TRINITY_DN15925_c0_g2_i2_2;TRINITY_DN16955_c0_g1_i2_9;TRINITY_DN20519_c0_g1_i7_13;TRINITY_DN21449_c0_g1_i7_17;TRINITY_DN21560_c0_g5_i1_5;TRINITY_DN21839_c3_g8_i1_4;TRINITY_DN22696_c0_g3_i2_11;TRINITY_DN23258_c0_g7_i1_15;TRINITY_DN24043_c2_g1_i12_7;TRINITY_DN27226_c0_g1_i1_18
Biological Process: jasmonic acid and ethylene-dependent systemic resistance, ethylene mediated signaling pathway (GO:0009871);	2	TRINITY_DN14333_c0_g1_i2_7;TRINITY_DN23088_c2_g1_i1_8
Biological Process: jasmonic acid and ethylene-dependent systemic resistance, jasmonic acid mediated signaling pathway (GO:0009868);	1	TRINITY_DN14098_c0_g1_i2_17
Biological Process: jasmonic acid biosynthetic process (GO:0009695);	65	TRINITY_DN10190_c0_g1_i1_7;TRINITY_DN14277_c0_g1_i2_8;TRINITY_DN14715_c0_g1_i2_17;TRINITY_DN15861_c0_g1_i4_12;TRINITY_DN15861_c0_g2_i1_12;TRINITY_DN16862_c0_g1_i2_12;TRINITY_DN18046_c0_g1_i1_13;TRINITY_DN18514_c0_g1_i1_4;TRINITY_DN18891_c0_g1_i3_15;TRINITY_DN18900_c0_g1_i4_10;TRINITY_DN18907_c0_g1_i2_18;TRINITY_DN18937_c0_g2_i2_15;TRINITY_DN19333_c0_g1_i1_10;TRINITY_DN19912_c0_g1_i2_14;TRINITY_DN…
Biological Process: jasmonic acid mediated signaling pathway (GO:0009867);	114	TRINITY_DN11110_c0_g1_i1_8;TRINITY_DN11879_c0_g1_i1_4;TRINITY_DN11898_c0_g1_i1_4;TRINITY_DN13736_c0_g1_i2_16;TRINITY_DN13848_c0_g1_i2_7;TRINITY_DN14123_c1_g1_i1_11;TRINITY_DN14605_c0_g1_i2_9;TRINITY_DN15145_c0_g1_i3_12;TRINITY_DN15446_c0_g1_i5_16;TRINITY_DN15504_c0_g1_i1_13;TRINITY_DN15925_c0_g2_i2_2;TRINITY_DN16144_c0_g1_i1_6;TRINITY_DN16167_c0_g1_i5_11;TRINITY_DN16260_c0_g1_i1_4;TRINITY_DN16647…
Biological Process: jasmonic acid metabolic process (GO:0009694);	19	TRINITY_DN11846_c0_g1_i4_9;TRINITY_DN12196_c0_g1_i4_2;TRINITY_DN14864_c0_g1_i1_15;TRINITY_DN15268_c0_g1_i2_16;TRINITY_DN18796_c0_g1_i2_3;TRINITY_DN18797_c0_g1_i1_3;TRINITY_DN20739_c3_g1_i1_10;TRINITY_DN20789_c0_g1_i1_3;TRINITY_DN21186_c0_g1_i1_11;TRINITY_DN23442_c0_g1_i1_10;TRINITY_DN25270_c0_g1_i1_18;TRINITY_DN25842_c2_g1_i3_15;TRINITY_DN27854_c0_g1_i1_7;TRINITY_DN28109_c0_g1_i1_10;TRINITY_DN290…
Biological Process: karyogamy (GO:0000741);	39	TRINITY_DN1014_c0_g1_i1_12;TRINITY_DN10171_c0_g1_i1_12;TRINITY_DN10517_c0_g1_i1_3;TRINITY_DN11544_c0_g1_i1_15;TRINITY_DN11645_c0_g1_i2_7;TRINITY_DN13012_c0_g1_i2_11;TRINITY_DN14269_c0_g1_i4_18;TRINITY_DN14346_c0_g1_i3_12;TRINITY_DN14619_c0_g1_i2_8;TRINITY_DN15315_c0_g1_i5_1;TRINITY_DN16467_c0_g2_i1_10;TRINITY_DN17804_c0_g1_i1_3;TRINITY_DN19232_c0_g1_i3_7;TRINITY_DN19505_c1_g3_i2_17;TRINITY_DN1989…
Biological Process: ketone body biosynthetic process (GO:0046951);	3	TRINITY_DN20554_c0_g1_i2_5;TRINITY_DN21280_c1_g2_i19_1;TRINITY_DN23732_c0_g1_i5_7
Biological Process: killing of cells of other organism (GO:0031640);	25	TRINITY_DN10328_c0_g1_i1_1;TRINITY_DN14248_c0_g1_i1_9;TRINITY_DN14528_c0_g1_i4_13;TRINITY_DN16397_c0_g1_i1_14;TRINITY_DN17371_c0_g1_i2_10;TRINITY_DN19526_c0_g2_i2_1;TRINITY_DN20536_c0_g1_i3_11;TRINITY_DN21190_c0_g1_i3_16;TRINITY_DN21929_c0_g1_i1_16;TRINITY_DN22314_c0_g1_i1_11;TRINITY_DN22319_c0_g1_i2_9;TRINITY_DN22650_c0_g1_i3_17;TRINITY_DN22837_c0_g1_i10_16;TRINITY_DN22904_c6_g1_i2_10;TRINITY_DN…
Biological Process: kinetochore assembly (GO:0051382);	6	TRINITY_DN12605_c0_g1_i1_12;TRINITY_DN14273_c0_g1_i1_12;TRINITY_DN17257_c0_g1_i3_6;TRINITY_DN23260_c0_g1_i10_3;TRINITY_DN23425_c0_g2_i1_11;TRINITY_DN9454_c0_g1_i2_10
Biological Process: kinetochore organization (GO:0051383);	1	TRINITY_DN19071_c0_g1_i2_17
Biological Process: kynurenic acid biosynthetic process (GO:0034276);	7	TRINITY_DN18905_c0_g1_i2_17;TRINITY_DN20771_c0_g2_i10_5;TRINITY_DN20965_c3_g2_i7_9;TRINITY_DN21882_c1_g1_i1_7;TRINITY_DN22473_c1_g1_i6_12;TRINITY_DN23748_c2_g1_i13_1;TRINITY_DN23864_c2_g1_i6_3
Biological Process: lactate catabolic process (GO:1903457);	2	TRINITY_DN17768_c0_g1_i1_4;TRINITY_DN20767_c0_g1_i3_7
Biological Process: lactate oxidation (GO:0019516);	3	TRINITY_DN21491_c0_g3_i1_5;TRINITY_DN22125_c0_g1_i26_15;TRINITY_DN24789_c2_g1_i6_11
Biological Process: lagging strand elongation (GO:0006273);	6	TRINITY_DN19369_c0_g1_i6_12;TRINITY_DN23432_c0_g1_i16_13;TRINITY_DN24378_c0_g1_i1_3;TRINITY_DN24412_c1_g1_i1_16;TRINITY_DN24926_c0_g1_i3_7;TRINITY_DN26707_c0_g1_i1_10
Biological Process: late endosome to vacuole transport (GO:0045324);	36	TRINITY_DN13828_c0_g1_i3_14;TRINITY_DN15123_c0_g1_i2_4;TRINITY_DN15131_c0_g1_i1_16;TRINITY_DN15716_c0_g1_i2_15;TRINITY_DN16626_c0_g1_i3_17;TRINITY_DN18387_c0_g1_i1_18;TRINITY_DN18728_c0_g1_i1_3;TRINITY_DN18728_c0_g1_i5_7;TRINITY_DN19032_c0_g1_i3_1;TRINITY_DN19069_c0_g2_i1_9;TRINITY_DN19547_c0_g1_i2_10;TRINITY_DN19553_c0_g1_i3_17;TRINITY_DN19909_c0_g1_i1_2;TRINITY_DN20565_c0_g1_i3_7;TRINITY_DN2076…
Biological Process: late endosome to vacuole transport via multivesicular body sorting pathway (GO:0032511);	13	TRINITY_DN12809_c0_g1_i3_17;TRINITY_DN13918_c0_g1_i1_1;TRINITY_DN16337_c0_g1_i1_3;TRINITY_DN16412_c0_g1_i2_6;TRINITY_DN18042_c0_g1_i6_2;TRINITY_DN19701_c0_g1_i1_2;TRINITY_DN19872_c0_g1_i1_11;TRINITY_DN21723_c0_g1_i4_7;TRINITY_DN22225_c0_g3_i1_17;TRINITY_DN23049_c0_g1_i15_9;TRINITY_DN23963_c1_g6_i2_17;TRINITY_DN24988_c0_g1_i1_15;TRINITY_DN25105_c0_g1_i9_4
Biological Process: late nucleophagy (GO:0044805);	5	TRINITY_DN11804_c0_g2_i1_6;TRINITY_DN12022_c0_g1_i1_7;TRINITY_DN15553_c0_g1_i4_14;TRINITY_DN19779_c0_g1_i1_13;TRINITY_DN22783_c0_g1_i15_7
Biological Process: lateral root development (GO:0048527);	65	TRINITY_DN10478_c0_g1_i1_3;TRINITY_DN10852_c0_g1_i2_9;TRINITY_DN11244_c0_g1_i1_7;TRINITY_DN11998_c0_g1_i1_5;TRINITY_DN12525_c0_g1_i1_1;TRINITY_DN12978_c0_g1_i1_10;TRINITY_DN13594_c0_g1_i1_9;TRINITY_DN14317_c0_g1_i1_17;TRINITY_DN14602_c0_g1_i1_16;TRINITY_DN15404_c0_g1_i2_3;TRINITY_DN15994_c0_g1_i2_18;TRINITY_DN16290_c1_g1_i3_18;TRINITY_DN16327_c0_g1_i4_9;TRINITY_DN17762_c0_g1_i1_2;TRINITY_DN17846_…
Biological Process: lateral root formation (GO:0010311);	52	TRINITY_DN11998_c0_g1_i1_5;TRINITY_DN12617_c0_g1_i1_1;TRINITY_DN13465_c0_g1_i1_1;TRINITY_DN1492_c0_g1_i1_2;TRINITY_DN15134_c0_g1_i1_10;TRINITY_DN15784_c0_g1_i4_3;TRINITY_DN15994_c0_g1_i2_18;TRINITY_DN17231_c0_g3_i1_1;TRINITY_DN17299_c0_g2_i1_10;TRINITY_DN17787_c0_g1_i1_4;TRINITY_DN17946_c1_g1_i15_14;TRINITY_DN18237_c0_g1_i1_1;TRINITY_DN18530_c0_g2_i1_15;TRINITY_DN19261_c0_g1_i5_18;TRINITY_DN19426…
Biological Process: lateral root morphogenesis (GO:0010102);	24	TRINITY_DN15072_c0_g1_i1_6;TRINITY_DN15444_c0_g1_i1_14;TRINITY_DN16647_c0_g1_i1_16;TRINITY_DN17224_c0_g1_i1_9;TRINITY_DN18299_c0_g1_i2_12;TRINITY_DN18756_c0_g1_i4_15;TRINITY_DN18896_c0_g1_i15_9;TRINITY_DN19104_c0_g1_i5_13;TRINITY_DN19586_c2_g1_i1_18;TRINITY_DN19647_c0_g1_i1_15;TRINITY_DN20264_c0_g1_i2_6;TRINITY_DN20600_c0_g1_i13_10;TRINITY_DN20808_c0_g1_i4_12;TRINITY_DN21923_c2_g1_i11_17;TRINITY_…
Biological Process: lead ion transport (GO:0015692);	1	TRINITY_DN28186_c0_g1_i1_17
Biological Process: leading strand elongation (GO:0006272);	2	TRINITY_DN24412_c1_g1_i1_16;TRINITY_DN24636_c0_g1_i5_11
Biological Process: leaf abscission (GO:0060866);	15	TRINITY_DN18756_c0_g1_i4_15;TRINITY_DN20313_c2_g1_i7_10;TRINITY_DN20584_c0_g1_i11_13;TRINITY_DN20656_c0_g1_i2_11;TRINITY_DN21654_c4_g2_i3_17;TRINITY_DN21952_c0_g1_i1_18;TRINITY_DN22280_c0_g2_i4_9;TRINITY_DN22774_c0_g1_i3_15;TRINITY_DN23788_c0_g2_i4_16;TRINITY_DN24547_c0_g1_i16_16;TRINITY_DN24876_c0_g1_i1_6;TRINITY_DN24986_c2_g3_i1_4;TRINITY_DN25165_c0_g1_i7_15;TRINITY_DN26470_c1_g1_i12_7;TRINITY_…
Biological Process: leaf development (GO:0048366);	147	TRINITY_DN10637_c0_g1_i1_18;TRINITY_DN10896_c0_g1_i1_11;TRINITY_DN10904_c0_g1_i1_18;TRINITY_DN11092_c0_g2_i1_10;TRINITY_DN11103_c0_g1_i1_13;TRINITY_DN11800_c0_g1_i3_3;TRINITY_DN11998_c0_g1_i1_5;TRINITY_DN12509_c0_g1_i1_11;TRINITY_DN12617_c0_g1_i1_1;TRINITY_DN12769_c0_g1_i1_9;TRINITY_DN13320_c0_g1_i1_14;TRINITY_DN13509_c0_g1_i1_17;TRINITY_DN13528_c0_g1_i1_6;TRINITY_DN13736_c0_g1_i2_16;TRINITY_DN13…
Biological Process: leaf formation (GO:0010338);	3	TRINITY_DN15528_c0_g1_i2_13;TRINITY_DN19835_c0_g1_i1_9;TRINITY_DN23362_c0_g3_i1_3
Biological Process: leaf morphogenesis (GO:0009965);	79	TRINITY_DN10391_c0_g1_i1_12;TRINITY_DN10904_c0_g1_i1_18;TRINITY_DN11033_c0_g1_i2_7;TRINITY_DN11103_c0_g1_i1_13;TRINITY_DN11278_c0_g1_i1_4;TRINITY_DN11892_c0_g1_i1_5;TRINITY_DN11942_c0_g1_i1_11;TRINITY_DN12093_c0_g1_i3_16;TRINITY_DN12188_c0_g1_i2_5;TRINITY_DN13067_c0_g1_i1_13;TRINITY_DN13581_c0_g1_i3_1;TRINITY_DN14672_c0_g1_i3_6;TRINITY_DN15528_c0_g1_i2_13;TRINITY_DN15617_c0_g1_i1_12;TRINITY_DN157…
Biological Process: leaf pavement cell development (GO:0090436);	17	TRINITY_DN16747_c1_g1_i3_11;TRINITY_DN17603_c0_g1_i1_3;TRINITY_DN1792_c0_g1_i1_3;TRINITY_DN19859_c0_g1_i4_14;TRINITY_DN21066_c0_g1_i2_4;TRINITY_DN22352_c0_g4_i1_16;TRINITY_DN22634_c0_g2_i6_6;TRINITY_DN23169_c1_g1_i2_15;TRINITY_DN23247_c0_g1_i3_17;TRINITY_DN23802_c0_g2_i4_4;TRINITY_DN23864_c0_g3_i1_7;TRINITY_DN23864_c0_g4_i2_7;TRINITY_DN24185_c0_g1_i1_8;TRINITY_DN24471_c1_g5_i3_11;TRINITY_DN24991_…
Biological Process: leaf phyllotactic patterning (GO:0060772);	3	TRINITY_DN13465_c0_g1_i1_1;TRINITY_DN15784_c0_g1_i4_3;TRINITY_DN8280_c0_g1_i1_10
Biological Process: leaf proximal/distal pattern formation (GO:0010589);	1	TRINITY_DN22080_c1_g1_i4_10
Biological Process: leaf senescence (GO:0010150);	188	TRINITY_DN10001_c0_g1_i1_13;TRINITY_DN10329_c0_g2_i1_1;TRINITY_DN10400_c0_g1_i1_10;TRINITY_DN10423_c0_g1_i1_10;TRINITY_DN11076_c0_g1_i1_1;TRINITY_DN11085_c0_g1_i1_15;TRINITY_DN11690_c0_g1_i1_10;TRINITY_DN11804_c0_g2_i1_6;TRINITY_DN12022_c0_g1_i1_7;TRINITY_DN12472_c0_g1_i1_11;TRINITY_DN12832_c0_g1_i1_8;TRINITY_DN12920_c0_g1_i1_12;TRINITY_DN12953_c0_g1_i1_5;TRINITY_DN13247_c0_g1_i1_12;TRINITY_DN133…
Biological Process: leaf shaping (GO:0010358);	4	TRINITY_DN13194_c0_g1_i1_2;TRINITY_DN13736_c0_g1_i2_16;TRINITY_DN19835_c0_g1_i1_9;TRINITY_DN22678_c1_g4_i3_1
Biological Process: leaf vascular tissue pattern formation (GO:0010305);	40	TRINITY_DN10300_c0_g1_i2_12;TRINITY_DN11870_c0_g1_i1_6;TRINITY_DN12042_c0_g1_i1_9;TRINITY_DN12617_c0_g1_i1_1;TRINITY_DN13188_c0_g1_i1_5;TRINITY_DN14723_c0_g2_i1_18;TRINITY_DN15088_c0_g1_i2_3;TRINITY_DN15416_c0_g1_i2_9;TRINITY_DN17202_c0_g1_i3_8;TRINITY_DN17320_c0_g1_i3_11;TRINITY_DN17636_c0_g1_i2_5;TRINITY_DN17765_c0_g1_i4_4;TRINITY_DN18017_c0_g1_i3_2;TRINITY_DN18178_c1_g2_i1_12;TRINITY_DN18687_c…
Biological Process: leucine biosynthetic process (GO:0009098);	27	TRINITY_DN11739_c0_g1_i2_12;TRINITY_DN13275_c0_g1_i1_18;TRINITY_DN13935_c0_g1_i4_7;TRINITY_DN13935_c0_g2_i1_7;TRINITY_DN14583_c0_g1_i3_3;TRINITY_DN15508_c0_g1_i2_1;TRINITY_DN16166_c0_g1_i2_11;TRINITY_DN16685_c0_g1_i2_12;TRINITY_DN19845_c0_g1_i1_1;TRINITY_DN21253_c0_g1_i1_3;TRINITY_DN21523_c1_g1_i3_16;TRINITY_DN22029_c0_g1_i4_16;TRINITY_DN22141_c0_g1_i12_4;TRINITY_DN22283_c1_g1_i12_5;TRINITY_DN227…
Biological Process: leucine catabolic process (GO:0006552);	20	TRINITY_DN11903_c0_g1_i1_12;TRINITY_DN12228_c0_g1_i1_5;TRINITY_DN18406_c0_g1_i1_18;TRINITY_DN20554_c0_g1_i2_5;TRINITY_DN20569_c0_g2_i1_8;TRINITY_DN20629_c2_g1_i3_9;TRINITY_DN20643_c1_g5_i2_10;TRINITY_DN20692_c0_g1_i8_13;TRINITY_DN20823_c1_g3_i3_1;TRINITY_DN21280_c1_g2_i19_1;TRINITY_DN22379_c3_g1_i5_3;TRINITY_DN22714_c2_g1_i9_14;TRINITY_DN23439_c0_g3_i1_5;TRINITY_DN23732_c0_g1_i5_7;TRINITY_DN23735…
Biological Process: leucine metabolic process (GO:0006551);	4	TRINITY_DN18952_c0_g2_i3_16;TRINITY_DN22225_c1_g2_i1_14;TRINITY_DN23666_c1_g1_i3_2;TRINITY_DN25458_c1_g4_i1_13
Biological Process: leucyl-tRNA aminoacylation (GO:0006429);	4	TRINITY_DN18643_c0_g1_i4_6;TRINITY_DN18717_c0_g1_i1_2;TRINITY_DN21384_c0_g4_i3_13;TRINITY_DN24671_c0_g1_i7_1
Biological Process: leukotriene biosynthetic process (GO:0019370);	1	TRINITY_DN21059_c0_g1_i5_4
Biological Process: lignan biosynthetic process (GO:0009807);	9	TRINITY_DN15330_c0_g2_i1_9;TRINITY_DN15798_c0_g1_i2_18;TRINITY_DN18504_c0_g2_i1_6;TRINITY_DN21573_c0_g1_i8_6;TRINITY_DN21788_c0_g1_i1_13;TRINITY_DN22803_c3_g4_i1_11;TRINITY_DN23054_c1_g2_i3_14;TRINITY_DN23156_c1_g1_i4_4;TRINITY_DN24535_c0_g4_i1_1
Biological Process: lignin biosynthetic process (GO:0009809);	93	TRINITY_DN10522_c0_g1_i3_4;TRINITY_DN1118_c0_g1_i1_6;TRINITY_DN12470_c0_g1_i1_1;TRINITY_DN12989_c0_g1_i6_5;TRINITY_DN13128_c0_g2_i1_9;TRINITY_DN13360_c0_g1_i1_16;TRINITY_DN13699_c0_g1_i1_4;TRINITY_DN13721_c0_g1_i2_2;TRINITY_DN14101_c0_g1_i1_15;TRINITY_DN14606_c0_g1_i2_4;TRINITY_DN14700_c0_g1_i4_10;TRINITY_DN14766_c0_g1_i4_12;TRINITY_DN14827_c0_g1_i1_12;TRINITY_DN14869_c1_g1_i3_9;TRINITY_DN15004_c…
Biological Process: lignin catabolic process (GO:0046274);	43	TRINITY_DN10835_c1_g1_i1_10;TRINITY_DN1118_c0_g1_i1_6;TRINITY_DN12470_c0_g1_i1_1;TRINITY_DN12586_c0_g1_i2_4;TRINITY_DN1313_c0_g1_i1_12;TRINITY_DN13539_c0_g1_i1_9;TRINITY_DN13601_c0_g1_i1_7;TRINITY_DN14700_c0_g1_i4_10;TRINITY_DN16750_c0_g1_i14_8;TRINITY_DN16877_c0_g1_i1_4;TRINITY_DN16979_c0_g1_i6_14;TRINITY_DN18354_c0_g1_i2_17;TRINITY_DN18470_c0_g4_i1_1;TRINITY_DN19219_c0_g2_i3_3;TRINITY_DN19735_c…
Biological Process: lignin metabolic process (GO:0009808);	1	TRINITY_DN14720_c0_g1_i1_4
Biological Process: lipid A biosynthetic process (GO:0009245);	19	TRINITY_DN13142_c0_g1_i1_3;TRINITY_DN16221_c0_g1_i3_17;TRINITY_DN17173_c0_g1_i4_17;TRINITY_DN17672_c0_g1_i2_14;TRINITY_DN20965_c0_g1_i3_3;TRINITY_DN21519_c0_g1_i15_15;TRINITY_DN22417_c0_g1_i2_18;TRINITY_DN22429_c0_g1_i14_9;TRINITY_DN22551_c0_g1_i1_3;TRINITY_DN23021_c0_g1_i7_6;TRINITY_DN23303_c0_g3_i7_9;TRINITY_DN23306_c1_g1_i2_15;TRINITY_DN23605_c0_g1_i13_13;TRINITY_DN23643_c0_g1_i8_11;TRINITY_DN…
Biological Process: lipid X metabolic process (GO:2001289);	15	TRINITY_DN16221_c0_g1_i3_17;TRINITY_DN20965_c0_g1_i3_3;TRINITY_DN21519_c0_g1_i15_15;TRINITY_DN22417_c0_g1_i2_18;TRINITY_DN22429_c0_g1_i14_9;TRINITY_DN23021_c0_g1_i7_6;TRINITY_DN23303_c0_g3_i7_9;TRINITY_DN23306_c1_g1_i2_15;TRINITY_DN23605_c0_g1_i13_13;TRINITY_DN23643_c0_g1_i8_11;TRINITY_DN23810_c3_g1_i4_1;TRINITY_DN24910_c0_g2_i7_15;TRINITY_DN25445_c0_g2_i2_2;TRINITY_DN25761_c0_g1_i7_7;TRINITY_DN2…
Biological Process: lipid biosynthetic process (GO:0008610);	17	TRINITY_DN17944_c0_g1_i1_5;TRINITY_DN18122_c0_g1_i5_9;TRINITY_DN20076_c0_g1_i9_2;TRINITY_DN20915_c0_g1_i7_10;TRINITY_DN21414_c0_g4_i1_12;TRINITY_DN21691_c3_g1_i1_4;TRINITY_DN22486_c0_g2_i2_18;TRINITY_DN22798_c0_g2_i1_2;TRINITY_DN23873_c0_g2_i8_13;TRINITY_DN23983_c0_g1_i8_6;TRINITY_DN24428_c0_g1_i6_7;TRINITY_DN24684_c0_g6_i1_6;TRINITY_DN25119_c0_g1_i12_3;TRINITY_DN25119_c0_g2_i2_3;TRINITY_DN29834_…
Biological Process: lipid catabolic process (GO:0016042);	241	TRINITY_DN10259_c0_g1_i1_1;TRINITY_DN10334_c0_g1_i1_4;TRINITY_DN10840_c0_g1_i1_7;TRINITY_DN10867_c0_g1_i1_16;TRINITY_DN10946_c0_g1_i1_13;TRINITY_DN11148_c0_g1_i1_2;TRINITY_DN11755_c0_g2_i1_18;TRINITY_DN11860_c0_g1_i1_15;TRINITY_DN11869_c0_g1_i1_3;TRINITY_DN11975_c0_g1_i1_18;TRINITY_DN12139_c0_g1_i1_4;TRINITY_DN12412_c0_g1_i3_10;TRINITY_DN12442_c0_g1_i2_10;TRINITY_DN12456_c0_g1_i2_18;TRINITY_DN125…
Biological Process: lipid droplet formation (GO:0140042);	3	TRINITY_DN15213_c0_g1_i1_1;TRINITY_DN25703_c0_g2_i5_4;TRINITY_DN26162_c0_g1_i4_3
Biological Process: lipid droplet organization (GO:0034389);	6	TRINITY_DN15213_c0_g1_i1_1;TRINITY_DN18416_c0_g1_i1_4;TRINITY_DN20540_c0_g1_i3_1;TRINITY_DN20784_c4_g1_i4_1;TRINITY_DN25703_c0_g2_i5_4;TRINITY_DN26162_c0_g1_i4_3
Biological Process: lipid glycosylation (GO:0030259);	7	TRINITY_DN16605_c0_g1_i1_14;TRINITY_DN17559_c0_g1_i2_14;TRINITY_DN20264_c0_g1_i3_15;TRINITY_DN22608_c0_g1_i8_15;TRINITY_DN22988_c0_g1_i2_6;TRINITY_DN23832_c0_g3_i1_15;TRINITY_DN25102_c0_g1_i5_7
Biological Process: lipid homeostasis (GO:0055088);	36	TRINITY_DN11448_c0_g1_i2_4;TRINITY_DN11723_c0_g1_i1_5;TRINITY_DN11800_c0_g1_i3_3;TRINITY_DN14452_c0_g1_i3_7;TRINITY_DN16154_c0_g1_i3_1;TRINITY_DN17743_c0_g1_i2_16;TRINITY_DN19961_c0_g1_i6_17;TRINITY_DN20629_c0_g1_i2_6;TRINITY_DN21142_c0_g5_i4_1;TRINITY_DN21417_c0_g2_i1_2;TRINITY_DN21618_c0_g2_i7_18;TRINITY_DN21751_c0_g1_i2_10;TRINITY_DN21786_c3_g2_i4_1;TRINITY_DN21972_c0_g1_i2_11;TRINITY_DN21987_…
Biological Process: lipid hydroxylation (GO:0002933);	2	TRINITY_DN5820_c0_g1_i1_14;TRINITY_DN5820_c0_g2_i1_14
Biological Process: lipid metabolic process (GO:0006629);	114	TRINITY_DN11515_c0_g1_i1_15;TRINITY_DN11918_c0_g1_i2_9;TRINITY_DN12188_c0_g1_i1_11;TRINITY_DN12870_c0_g1_i1_11;TRINITY_DN13099_c0_g1_i3_17;TRINITY_DN13146_c0_g1_i2_12;TRINITY_DN13311_c0_g1_i2_9;TRINITY_DN13721_c0_g1_i3_11;TRINITY_DN13882_c0_g1_i3_3;TRINITY_DN14314_c0_g1_i3_5;TRINITY_DN14615_c0_g1_i3_14;TRINITY_DN14659_c0_g2_i1_4;TRINITY_DN1519_c0_g1_i1_4;TRINITY_DN15210_c0_g1_i6_12;TRINITY_DN1521…
Biological Process: lipid oxidation (GO:0034440);	10	TRINITY_DN1492_c0_g1_i1_2;TRINITY_DN18891_c0_g1_i3_15;TRINITY_DN19333_c0_g1_i1_10;TRINITY_DN19426_c0_g1_i1_14;TRINITY_DN19912_c0_g1_i2_14;TRINITY_DN20068_c0_g1_i9_17;TRINITY_DN22749_c0_g1_i3_3;TRINITY_DN25779_c1_g1_i19_8;TRINITY_DN26798_c1_g2_i2_7;TRINITY_DN28800_c0_g1_i1_8
Biological Process: lipid storage (GO:0019915);	16	TRINITY_DN14357_c0_g1_i1_13;TRINITY_DN15060_c0_g1_i3_6;TRINITY_DN15213_c0_g1_i1_1;TRINITY_DN15981_c0_g1_i2_5;TRINITY_DN16149_c0_g1_i1_4;TRINITY_DN16962_c0_g1_i4_10;TRINITY_DN19146_c0_g1_i1_5;TRINITY_DN20540_c0_g1_i3_1;TRINITY_DN20744_c0_g1_i2_5;TRINITY_DN20885_c0_g1_i2_7;TRINITY_DN21981_c0_g1_i13_2;TRINITY_DN22901_c3_g1_i22_10;TRINITY_DN23311_c0_g1_i11_9;TRINITY_DN23651_c0_g1_i4_13;TRINITY_DN2570…
Biological Process: lipid transport (GO:0006869);	88	TRINITY_DN11515_c0_g1_i1_15;TRINITY_DN11918_c0_g1_i2_9;TRINITY_DN12326_c0_g1_i1_10;TRINITY_DN12727_c0_g1_i1_11;TRINITY_DN13072_c0_g1_i1_4;TRINITY_DN13664_c0_g1_i2_13;TRINITY_DN13882_c0_g1_i3_3;TRINITY_DN13978_c0_g1_i1_17;TRINITY_DN14511_c0_g1_i4_2;TRINITY_DN14936_c0_g1_i1_7;TRINITY_DN14958_c0_g1_i2_7;TRINITY_DN15183_c0_g1_i3_6;TRINITY_DN15307_c0_g1_i1_3;TRINITY_DN15314_c0_g1_i2_11;TRINITY_DN15790…
Biological Process: lipoate biosynthetic process (GO:0009107);	2	TRINITY_DN21361_c3_g3_i1_16;TRINITY_DN23139_c1_g3_i3_3
Biological Process: localization (GO:0051179);	3	TRINITY_DN14521_c0_g1_i1_3;TRINITY_DN19390_c1_g1_i1_6;TRINITY_DN20775_c0_g2_i2_17
Biological Process: long-chain fatty acid biosynthetic process (GO:0042759);	1	TRINITY_DN10687_c0_g1_i1_9
Biological Process: long-chain fatty acid metabolic process (GO:0001676);	20	TRINITY_DN11723_c0_g1_i1_5;TRINITY_DN14452_c0_g1_i3_7;TRINITY_DN20629_c0_g1_i2_6;TRINITY_DN21511_c0_g1_i2_11;TRINITY_DN21618_c0_g2_i7_18;TRINITY_DN21786_c3_g2_i4_1;TRINITY_DN21969_c0_g1_i4_14;TRINITY_DN21972_c0_g1_i2_11;TRINITY_DN21987_c0_g1_i8_5;TRINITY_DN22358_c0_g1_i6_6;TRINITY_DN22479_c1_g4_i1_7;TRINITY_DN22666_c1_g2_i6_12;TRINITY_DN23049_c0_g1_i7_7;TRINITY_DN24586_c2_g1_i6_14;TRINITY_DN24786…
Biological Process: long-chain fatty-acyl-CoA metabolic process (GO:0035336);	7	TRINITY_DN12870_c0_g1_i1_11;TRINITY_DN14614_c0_g1_i1_18;TRINITY_DN1519_c0_g1_i1_4;TRINITY_DN23440_c0_g1_i2_16;TRINITY_DN24659_c0_g1_i7_11;TRINITY_DN24840_c1_g1_i10_4;TRINITY_DN24840_c1_g2_i1_4
Biological Process: long-day photoperiodism (GO:0048571);	6	TRINITY_DN21427_c0_g1_i1_14;TRINITY_DN22644_c2_g1_i17_5;TRINITY_DN23179_c0_g2_i8_17;TRINITY_DN24270_c0_g2_i2_11;TRINITY_DN25750_c1_g2_i2_13;TRINITY_DN26292_c0_g1_i7_3
Biological Process: long-day photoperiodism, flowering (GO:0048574);	25	TRINITY_DN10818_c0_g1_i1_18;TRINITY_DN1397_c0_g1_i2_3;TRINITY_DN14302_c0_g1_i2_10;TRINITY_DN18944_c0_g2_i1_10;TRINITY_DN19226_c0_g1_i3_2;TRINITY_DN19481_c0_g1_i2_2;TRINITY_DN19785_c1_g4_i1_15;TRINITY_DN21070_c0_g2_i1_6;TRINITY_DN22326_c2_g1_i8_12;TRINITY_DN22511_c0_g1_i1_12;TRINITY_DN22571_c1_g1_i1_16;TRINITY_DN23165_c0_g1_i2_9;TRINITY_DN23535_c0_g2_i2_6;TRINITY_DN23574_c0_g1_i4_15;TRINITY_DN2375…
Biological Process: long-distance posttranscriptional gene silencing (GO:0010495);	2	TRINITY_DN22221_c0_g1_i1_14;TRINITY_DN22573_c2_g1_i5_7
Biological Process: longitudinal axis specification (GO:0009942);	10	TRINITY_DN15526_c0_g2_i1_18;TRINITY_DN18237_c0_g1_i1_1;TRINITY_DN21358_c0_g2_i10_10;TRINITY_DN22619_c0_g2_i9_16;TRINITY_DN23637_c0_g1_i1_17;TRINITY_DN23729_c1_g1_i5_18;TRINITY_DN24508_c0_g1_i2_4;TRINITY_DN24769_c0_g2_i5_15;TRINITY_DN25752_c0_g1_i18_8;TRINITY_DN9709_c0_g1_i1_16
Biological Process: lysine biosynthetic process via aminoadipic acid (GO:0019878);	3	TRINITY_DN25377_c0_g3_i5_4;TRINITY_DN25555_c1_g1_i5_7;TRINITY_DN26626_c1_g2_i21_3
Biological Process: lysine biosynthetic process via diaminopimelate (GO:0009089);	34	TRINITY_DN11232_c0_g1_i2_16;TRINITY_DN12733_c0_g1_i1_14;TRINITY_DN13590_c0_g1_i1_12;TRINITY_DN13934_c0_g1_i1_2;TRINITY_DN13967_c0_g1_i2_17;TRINITY_DN14755_c0_g1_i1_7;TRINITY_DN17043_c0_g2_i1_12;TRINITY_DN17104_c0_g1_i6_10;TRINITY_DN17237_c0_g3_i2_10;TRINITY_DN17948_c0_g1_i2_9;TRINITY_DN18794_c0_g1_i10_14;TRINITY_DN18929_c0_g1_i6_13;TRINITY_DN20535_c0_g1_i25_12;TRINITY_DN20603_c1_g1_i9_17;TRINITY_…
Biological Process: lysosomal transport (GO:0007041);	6	TRINITY_DN21604_c0_g3_i4_12;TRINITY_DN22345_c1_g1_i8_9;TRINITY_DN24112_c3_g1_i3_7;TRINITY_DN24392_c0_g1_i5_13;TRINITY_DN25902_c1_g1_i7_11;TRINITY_DN26132_c0_g6_i1_7
Biological Process: lysosome organization (GO:0007040);	8	TRINITY_DN20545_c0_g1_i4_5;TRINITY_DN21486_c0_g1_i8_14;TRINITY_DN21638_c1_g1_i13_18;TRINITY_DN22365_c2_g1_i4_11;TRINITY_DN23268_c1_g2_i6_17;TRINITY_DN23608_c0_g1_i1_16;TRINITY_DN24390_c2_g2_i22_11;TRINITY_DN26261_c0_g1_i2_7
[truncated: 5,588 more rows]
