# Supplementary material for: The effects of Rhodopseudomonas palustris on the improvement of agronomic traits and key enzyme-coding genes related to polysaccharide biosynthesis in Codonopsis pilosula
Source: PLoS One. 2025 Jun 3;20(6):e0319989. doi: 10.1371/journal.pone.0319989 (PMC12132940; doi:10.1371/journal.pone.0319989)
Supplement: S1 File — (ZIP) [file pone.0319989.s004.zip › Transcriptomics of Codonopsis pilosula roots, stems, and leaves/3.Basic_function/GO/Unigene.GO.classification.stat.xls]

#GO_classify1	GO_classify2	Unigene	Gene
#Total_gene		29903
biological process	biological adhesion	17	TRINITY_DN11302_c0_g1_i1_12; TRINITY_DN11516_c0_g1_i4_11; TRINITY_DN125_c0_g1_i1_1; TRINITY_DN13978_c0_g1_i2_7; TRINITY_DN14312_c0_g1_i1_2; TRINITY_DN18237_c0_g1_i1_1; TRINITY_DN20294_c0_g1_i1_9; TRINITY_DN21100_c0_g2_i1_13; TRINITY_DN21315_c0_g1_i5_7; TRINITY_DN22395_c0_g1_i1_4; TRINITY_DN23434_c0_g1_i4_1; TRINITY_DN23500_c1_g2_i2_9; TRINITY_DN23637_c0_g1_i1_17; TRINITY_DN23777_c0_g1_i7_15; TRIN…
biological process	biological regulation	8160	TRINITY_DN10011_c0_g2_i1_4; TRINITY_DN10014_c0_g1_i1_16; TRINITY_DN10027_c0_g1_i1_12; TRINITY_DN10047_c0_g1_i2_2; TRINITY_DN10091_c0_g2_i1_4; TRINITY_DN10102_c0_g1_i2_4; TRINITY_DN10107_c0_g1_i1_12; TRINITY_DN10108_c0_g1_i1_11; TRINITY_DN10115_c0_g1_i1_10; TRINITY_DN10123_c0_g1_i1_16; TRINITY_DN10132_c0_g1_i1_3; TRINITY_DN10160_c0_g1_i1_11; TRINITY_DN10160_c0_g2_i1_11; TRINITY_DN10178_c0_g1_i2_18…
biological process	cell killing	25	TRINITY_DN10328_c0_g1_i1_1; TRINITY_DN14248_c0_g1_i1_9; TRINITY_DN14528_c0_g1_i4_13; TRINITY_DN16397_c0_g1_i1_14; TRINITY_DN17371_c0_g1_i2_10; TRINITY_DN19526_c0_g2_i2_1; TRINITY_DN20536_c0_g1_i3_11; TRINITY_DN21190_c0_g1_i3_16; TRINITY_DN21929_c0_g1_i1_16; TRINITY_DN22314_c0_g1_i1_11; TRINITY_DN22319_c0_g1_i2_9; TRINITY_DN22650_c0_g1_i3_17; TRINITY_DN22837_c0_g1_i10_16; TRINITY_DN22904_c6_g1_i2_…
biological process	cellular component organization or biogenesis	5264	TRINITY_DN10002_c0_g1_i1_10; TRINITY_DN1001_c0_g1_i1_10; TRINITY_DN10051_c0_g1_i1_11; TRINITY_DN10053_c0_g1_i1_11; TRINITY_DN100_c0_g1_i1_4; TRINITY_DN10102_c0_g1_i2_4; TRINITY_DN1014_c0_g1_i1_12; TRINITY_DN10160_c0_g1_i1_11; TRINITY_DN10160_c0_g2_i1_11; TRINITY_DN10171_c0_g1_i1_12; TRINITY_DN10194_c0_g1_i1_12; TRINITY_DN10240_c0_g1_i1_10; TRINITY_DN10244_c0_g1_i1_11; TRINITY_DN10292_c0_g1_i1_4; …
biological process	cellular process	19776	TRINITY_DN10002_c0_g1_i1_10; TRINITY_DN10005_c0_g1_i1_13; TRINITY_DN10011_c0_g2_i1_4; TRINITY_DN10013_c0_g1_i1_14; TRINITY_DN10014_c0_g1_i1_16; TRINITY_DN10016_c0_g1_i1_14; TRINITY_DN1001_c0_g1_i1_10; TRINITY_DN10027_c0_g1_i1_12; TRINITY_DN10028_c0_g2_i1_9; TRINITY_DN10037_c0_g1_i1_9; TRINITY_DN10037_c1_g1_i1_4; TRINITY_DN10041_c0_g1_i1_18; TRINITY_DN10042_c0_g1_i1_1; TRINITY_DN10051_c0_g1_i1_11;…
biological process	developmental process	4454	TRINITY_DN10001_c0_g1_i1_13; TRINITY_DN10011_c0_g2_i1_4; TRINITY_DN10108_c0_g1_i1_11; TRINITY_DN10126_c0_g1_i1_9; TRINITY_DN1014_c0_g1_i1_12; TRINITY_DN10160_c0_g1_i1_11; TRINITY_DN10160_c0_g2_i1_11; TRINITY_DN10171_c0_g1_i1_12; TRINITY_DN10190_c0_g1_i1_7; TRINITY_DN10240_c0_g1_i1_10; TRINITY_DN10272_c0_g1_i4_10; TRINITY_DN10278_c0_g1_i1_12; TRINITY_DN10291_c0_g1_i1_16; TRINITY_DN10300_c0_g1_i2_1…
biological process	establishment of localization	3970	TRINITY_DN10002_c0_g1_i1_10; TRINITY_DN10011_c0_g2_i1_4; TRINITY_DN10013_c0_g1_i1_14; TRINITY_DN10014_c0_g1_i1_16; TRINITY_DN10042_c0_g1_i1_1; TRINITY_DN10047_c0_g1_i2_2; TRINITY_DN1006_c0_g1_i1_7; TRINITY_DN10091_c0_g2_i1_4; TRINITY_DN10092_c0_g1_i2_10; TRINITY_DN100_c0_g1_i1_4; TRINITY_DN10152_c0_g1_i1_8; TRINITY_DN10174_c0_g1_i1_8; TRINITY_DN10193_c0_g1_i2_11; TRINITY_DN10197_c0_g1_i1_13; TRIN…
biological process	growth	997	TRINITY_DN10160_c0_g1_i1_11; TRINITY_DN10160_c0_g2_i1_11; TRINITY_DN10323_c0_g1_i1_2; TRINITY_DN10354_c0_g1_i1_9; TRINITY_DN10391_c0_g1_i1_12; TRINITY_DN10510_c0_g1_i1_18; TRINITY_DN10674_c0_g1_i1_18; TRINITY_DN10794_c0_g1_i1_5; TRINITY_DN10852_c0_g1_i2_9; TRINITY_DN10934_c0_g1_i3_7; TRINITY_DN10956_c0_g1_i2_13; TRINITY_DN11065_c0_g1_i1_2; TRINITY_DN11117_c0_g2_i1_11; TRINITY_DN11244_c0_g1_i1_7; …
biological process	immune system process	666	TRINITY_DN10107_c0_g1_i1_12; TRINITY_DN10544_c0_g4_i1_16; TRINITY_DN10547_c0_g1_i1_1; TRINITY_DN10937_c0_g1_i1_4; TRINITY_DN10941_c0_g1_i1_12; TRINITY_DN10944_c0_g1_i1_1; TRINITY_DN11217_c0_g1_i2_10; TRINITY_DN11219_c0_g1_i1_4; TRINITY_DN11281_c0_g1_i4_11; TRINITY_DN11286_c0_g1_i1_15; TRINITY_DN11400_c0_g1_i1_16; TRINITY_DN11617_c0_g1_i6_17; TRINITY_DN11755_c0_g2_i1_18; TRINITY_DN11804_c0_g1_i1_5…
biological process	localization	4202	TRINITY_DN10002_c0_g1_i1_10; TRINITY_DN10011_c0_g2_i1_4; TRINITY_DN10013_c0_g1_i1_14; TRINITY_DN10014_c0_g1_i1_16; TRINITY_DN10042_c0_g1_i1_1; TRINITY_DN10047_c0_g1_i2_2; TRINITY_DN1006_c0_g1_i1_7; TRINITY_DN10091_c0_g2_i1_4; TRINITY_DN10092_c0_g1_i2_10; TRINITY_DN100_c0_g1_i1_4; TRINITY_DN10152_c0_g1_i1_8; TRINITY_DN10174_c0_g1_i1_8; TRINITY_DN10193_c0_g1_i2_11; TRINITY_DN10197_c0_g1_i1_13; TRIN…
biological process	locomotion	62	TRINITY_DN11092_c0_g1_i1_11; TRINITY_DN12427_c0_g1_i1_11; TRINITY_DN12495_c0_g2_i1_7; TRINITY_DN12495_c0_g3_i1_7; TRINITY_DN12625_c0_g1_i2_15; TRINITY_DN13064_c0_g2_i1_6; TRINITY_DN14235_c0_g1_i1_3; TRINITY_DN14335_c0_g1_i2_1; TRINITY_DN14335_c0_g2_i1_1; TRINITY_DN15332_c0_g1_i1_1; TRINITY_DN15421_c0_g1_i1_2; TRINITY_DN15481_c0_g1_i1_11; TRINITY_DN15483_c0_g1_i3_12; TRINITY_DN15597_c0_g1_i1_3; TR…
biological process	metabolic process	16920	TRINITY_DN10005_c0_g1_i1_13; TRINITY_DN10011_c0_g2_i1_4; TRINITY_DN10013_c0_g1_i1_14; TRINITY_DN10016_c0_g1_i1_14; TRINITY_DN10027_c0_g1_i1_12; TRINITY_DN10028_c0_g2_i1_9; TRINITY_DN10037_c0_g1_i1_9; TRINITY_DN10037_c1_g1_i1_4; TRINITY_DN10041_c0_g1_i1_18; TRINITY_DN10048_c0_g1_i1_12; TRINITY_DN10053_c0_g1_i1_11; TRINITY_DN10061_c0_g1_i1_3; TRINITY_DN10061_c0_g2_i1_3; TRINITY_DN10065_c0_g1_i1_7; …
biological process	multi-organism process	2186	TRINITY_DN10015_c0_g1_i2_18; TRINITY_DN10083_c0_g1_i1_11; TRINITY_DN10092_c0_g1_i2_9; TRINITY_DN10108_c0_g1_i1_11; TRINITY_DN10119_c0_g1_i1_12; TRINITY_DN10134_c0_g1_i3_12; TRINITY_DN10160_c0_g1_i1_11; TRINITY_DN10160_c0_g2_i1_11; TRINITY_DN10193_c0_g1_i1_9; TRINITY_DN10193_c0_g1_i2_11; TRINITY_DN10249_c0_g2_i1_7; TRINITY_DN10278_c0_g1_i1_12; TRINITY_DN10302_c0_g1_i1_4; TRINITY_DN10316_c0_g1_i1_1…
biological process	multicellular organismal process	4075	TRINITY_DN10001_c0_g1_i1_13; TRINITY_DN10011_c0_g2_i1_4; TRINITY_DN10126_c0_g1_i1_9; TRINITY_DN1014_c0_g1_i1_12; TRINITY_DN10160_c0_g1_i1_11; TRINITY_DN10160_c0_g2_i1_11; TRINITY_DN10171_c0_g1_i1_12; TRINITY_DN10190_c0_g1_i1_7; TRINITY_DN10193_c0_g1_i1_9; TRINITY_DN10240_c0_g1_i1_10; TRINITY_DN10272_c0_g1_i4_10; TRINITY_DN10278_c0_g1_i1_12; TRINITY_DN10300_c0_g1_i2_12; TRINITY_DN10317_c0_g1_i1_18…
biological process	negative regulation of biological process	1958	TRINITY_DN10027_c0_g1_i1_12; TRINITY_DN10107_c0_g1_i1_12; TRINITY_DN10115_c0_g1_i1_10; TRINITY_DN10123_c0_g1_i1_16; TRINITY_DN10317_c0_g1_i1_18; TRINITY_DN10323_c0_g1_i1_2; TRINITY_DN10354_c0_g1_i1_9; TRINITY_DN10359_c0_g1_i1_17; TRINITY_DN10380_c0_g1_i2_18; TRINITY_DN10451_c0_g1_i1_13; TRINITY_DN10471_c0_g1_i1_10; TRINITY_DN10510_c0_g1_i1_18; TRINITY_DN10510_c0_g1_i1_6; TRINITY_DN10516_c0_g1_i2_…
biological process	positive regulation of biological process	1965	TRINITY_DN10108_c0_g1_i1_11; TRINITY_DN10291_c0_g1_i1_16; TRINITY_DN10299_c0_g1_i1_14; TRINITY_DN10329_c0_g2_i1_1; TRINITY_DN10369_c0_g1_i1_9; TRINITY_DN10426_c0_g1_i1_10; TRINITY_DN10522_c0_g1_i3_4; TRINITY_DN10603_c0_g1_i1_7; TRINITY_DN10661_c0_g1_i2_12; TRINITY_DN10773_c0_g1_i1_3; TRINITY_DN10788_c0_g1_i1_1; TRINITY_DN10813_c0_g1_i3_15; TRINITY_DN10854_c0_g1_i2_18; TRINITY_DN10896_c0_g1_i1_11;…
biological process	regulation of biological process	7205	TRINITY_DN10011_c0_g2_i1_4; TRINITY_DN10014_c0_g1_i1_16; TRINITY_DN10027_c0_g1_i1_12; TRINITY_DN10091_c0_g2_i1_4; TRINITY_DN10107_c0_g1_i1_12; TRINITY_DN10108_c0_g1_i1_11; TRINITY_DN10115_c0_g1_i1_10; TRINITY_DN10123_c0_g1_i1_16; TRINITY_DN10132_c0_g1_i1_3; TRINITY_DN10178_c0_g1_i2_18; TRINITY_DN10185_c0_g1_i1_5; TRINITY_DN10210_c0_g1_i1_1; TRINITY_DN10272_c0_g1_i4_10; TRINITY_DN10278_c0_g1_i1_12…
biological process	reproduction	2440	TRINITY_DN10011_c0_g2_i1_4; TRINITY_DN10160_c0_g1_i1_11; TRINITY_DN10160_c0_g2_i1_11; TRINITY_DN10190_c0_g1_i1_7; TRINITY_DN10193_c0_g1_i1_9; TRINITY_DN10272_c0_g1_i4_10; TRINITY_DN10292_c0_g1_i1_4; TRINITY_DN10300_c0_g1_i2_12; TRINITY_DN10317_c0_g1_i1_18; TRINITY_DN10329_c0_g2_i1_1; TRINITY_DN10386_c0_g1_i1_7; TRINITY_DN10391_c0_g1_i1_12; TRINITY_DN10426_c0_g1_i1_10; TRINITY_DN10471_c0_g1_i1_10;…
biological process	reproductive process	2421	TRINITY_DN10011_c0_g2_i1_4; TRINITY_DN10160_c0_g1_i1_11; TRINITY_DN10160_c0_g2_i1_11; TRINITY_DN10190_c0_g1_i1_7; TRINITY_DN10193_c0_g1_i1_9; TRINITY_DN10272_c0_g1_i4_10; TRINITY_DN10292_c0_g1_i1_4; TRINITY_DN10300_c0_g1_i2_12; TRINITY_DN10317_c0_g1_i1_18; TRINITY_DN10329_c0_g2_i1_1; TRINITY_DN10386_c0_g1_i1_7; TRINITY_DN10391_c0_g1_i1_12; TRINITY_DN10426_c0_g1_i1_10; TRINITY_DN10471_c0_g1_i1_10;…
biological process	response to stimulus	8526	TRINITY_DN10011_c0_g2_i1_4; TRINITY_DN10014_c0_g1_i1_16; TRINITY_DN10015_c0_g1_i2_18; TRINITY_DN10037_c0_g1_i1_9; TRINITY_DN10083_c0_g1_i1_11; TRINITY_DN10091_c0_g2_i1_4; TRINITY_DN10092_c0_g1_i1_8; TRINITY_DN10092_c0_g1_i2_10; TRINITY_DN10092_c0_g1_i2_9; TRINITY_DN10107_c0_g1_i1_12; TRINITY_DN10108_c0_g1_i1_11; TRINITY_DN10119_c0_g1_i1_12; TRINITY_DN10124_c0_g1_i1_10; TRINITY_DN10124_c0_g2_i1_10…
biological process	rhythmic process	263	TRINITY_DN10377_c0_g1_i1_16; TRINITY_DN10605_c0_g1_i1_5; TRINITY_DN11041_c0_g1_i1_11; TRINITY_DN11362_c0_g2_i1_17; TRINITY_DN11404_c0_g1_i1_18; TRINITY_DN11614_c0_g1_i2_6; TRINITY_DN12376_c0_g1_i1_3; TRINITY_DN1246_c0_g1_i1_16; TRINITY_DN12798_c0_g1_i1_15; TRINITY_DN13232_c0_g1_i2_15; TRINITY_DN13848_c0_g1_i2_7; TRINITY_DN14135_c0_g1_i32_17; TRINITY_DN14158_c0_g2_i1_12; TRINITY_DN14328_c0_g1_i1_1…
biological process	signaling	2357	TRINITY_DN10014_c0_g1_i1_16; TRINITY_DN10091_c0_g2_i1_4; TRINITY_DN10108_c0_g1_i1_11; TRINITY_DN10210_c0_g1_i1_1; TRINITY_DN10272_c0_g1_i4_10; TRINITY_DN10278_c0_g1_i1_12; TRINITY_DN10316_c0_g1_i1_15; TRINITY_DN10337_c0_g1_i1_6; TRINITY_DN10349_c0_g1_i1_4; TRINITY_DN10478_c0_g1_i1_3; TRINITY_DN10505_c0_g1_i1_9; TRINITY_DN10507_c0_g1_i2_12; TRINITY_DN10584_c0_g1_i1_1; TRINITY_DN10603_c0_g1_i1_7; T…
cellular component	cell	24677	TRINITY_DN10002_c0_g1_i1_10; TRINITY_DN10003_c0_g1_i1_1; TRINITY_DN10004_c0_g1_i1_7; TRINITY_DN10005_c0_g1_i1_13; TRINITY_DN10011_c0_g2_i1_4; TRINITY_DN10013_c0_g1_i1_14; TRINITY_DN10014_c0_g1_i1_16; TRINITY_DN10015_c0_g1_i2_18; TRINITY_DN10016_c0_g1_i1_14; TRINITY_DN1001_c0_g1_i1_10; TRINITY_DN10027_c0_g1_i1_12; TRINITY_DN10028_c0_g2_i1_9; TRINITY_DN10029_c0_g1_i1_2; TRINITY_DN1002_c0_g1_i1_14; …
cellular component	cell junction	1265	TRINITY_DN10083_c0_g1_i1_11; TRINITY_DN10148_c0_g1_i1_9; TRINITY_DN10190_c0_g1_i1_7; TRINITY_DN10249_c0_g2_i1_7; TRINITY_DN10297_c0_g1_i1_4; TRINITY_DN10299_c0_g1_i1_14; TRINITY_DN10400_c0_g1_i1_15; TRINITY_DN10443_c0_g2_i1_4; TRINITY_DN10584_c0_g1_i1_1; TRINITY_DN10589_c0_g1_i1_10; TRINITY_DN10614_c0_g1_i1_15; TRINITY_DN10637_c0_g1_i1_9; TRINITY_DN10664_c0_g1_i1_17; TRINITY_DN10822_c0_g1_i1_11; …
cellular component	cell part	24644	TRINITY_DN10002_c0_g1_i1_10; TRINITY_DN10003_c0_g1_i1_1; TRINITY_DN10004_c0_g1_i1_7; TRINITY_DN10005_c0_g1_i1_13; TRINITY_DN10011_c0_g2_i1_4; TRINITY_DN10013_c0_g1_i1_14; TRINITY_DN10014_c0_g1_i1_16; TRINITY_DN10015_c0_g1_i2_18; TRINITY_DN10016_c0_g1_i1_14; TRINITY_DN1001_c0_g1_i1_10; TRINITY_DN10027_c0_g1_i1_12; TRINITY_DN10028_c0_g2_i1_9; TRINITY_DN10029_c0_g1_i1_2; TRINITY_DN1002_c0_g1_i1_14; …
cellular component	extracellular matrix	3	TRINITY_DN29386_c0_g1_i1_7; TRINITY_DN32637_c0_g1_i1_7; TRINITY_DN33622_c0_g1_i1_7
cellular component	extracellular region	1722	TRINITY_DN10042_c0_g1_i1_1; TRINITY_DN10048_c0_g1_i1_12; TRINITY_DN10053_c0_g1_i1_11; TRINITY_DN10083_c0_g1_i1_11; TRINITY_DN10092_c0_g1_i1_8; TRINITY_DN10121_c0_g1_i1_18; TRINITY_DN10249_c0_g2_i1_7; TRINITY_DN10259_c0_g1_i1_1; TRINITY_DN10267_c0_g1_i5_5; TRINITY_DN10297_c0_g1_i1_4; TRINITY_DN10302_c0_g1_i1_4; TRINITY_DN10334_c0_g1_i1_4; TRINITY_DN10343_c0_g1_i1_4; TRINITY_DN10363_c0_g1_i1_12; TR…
cellular component	extracellular region part	185	TRINITY_DN10083_c0_g1_i1_11; TRINITY_DN10249_c0_g2_i1_7; TRINITY_DN10549_c0_g1_i1_15; TRINITY_DN10549_c0_g2_i1_15; TRINITY_DN10791_c0_g1_i1_7; TRINITY_DN10869_c0_g1_i1_2; TRINITY_DN10978_c0_g1_i1_1; TRINITY_DN11398_c0_g1_i1_7; TRINITY_DN11681_c0_g1_i2_15; TRINITY_DN11749_c0_g1_i2_12; TRINITY_DN11898_c0_g1_i1_4; TRINITY_DN1212_c0_g1_i1_16; TRINITY_DN12284_c0_g1_i1_18; TRINITY_DN12420_c0_g1_i1_13; …
cellular component	macromolecular complex	4958	TRINITY_DN10002_c0_g1_i1_10; TRINITY_DN10011_c0_g2_i1_4; TRINITY_DN10013_c0_g1_i1_14; TRINITY_DN10042_c0_g1_i1_1; TRINITY_DN10051_c0_g1_i1_11; TRINITY_DN10083_c0_g1_i1_11; TRINITY_DN10120_c0_g1_i1_12; TRINITY_DN10126_c0_g1_i1_9; TRINITY_DN10148_c0_g1_i1_9; TRINITY_DN10163_c0_g2_i1_10; TRINITY_DN10178_c0_g1_i1_3; TRINITY_DN10178_c0_g1_i2_18; TRINITY_DN10194_c0_g1_i1_12; TRINITY_DN10197_c0_g1_i1_13…
cellular component	membrane	10334	TRINITY_DN10002_c0_g1_i1_10; TRINITY_DN10004_c0_g1_i1_7; TRINITY_DN10013_c0_g1_i1_14; TRINITY_DN10014_c0_g1_i1_16; TRINITY_DN10029_c0_g1_i1_2; TRINITY_DN1002_c0_g1_i1_14; TRINITY_DN10037_c1_g1_i1_4; TRINITY_DN10042_c0_g1_i1_1; TRINITY_DN10047_c0_g1_i2_2; TRINITY_DN1006_c0_g1_i1_7; TRINITY_DN10084_c0_g1_i1_5; TRINITY_DN10091_c0_g2_i1_4; TRINITY_DN10092_c0_g1_i2_10; TRINITY_DN10093_c0_g1_i1_17; TRI…
cellular component	membrane part	7387	TRINITY_DN10013_c0_g1_i1_14; TRINITY_DN10014_c0_g1_i1_16; TRINITY_DN10029_c0_g1_i1_2; TRINITY_DN1002_c0_g1_i1_14; TRINITY_DN10037_c1_g1_i1_4; TRINITY_DN10047_c0_g1_i2_2; TRINITY_DN1006_c0_g1_i1_7; TRINITY_DN10091_c0_g2_i1_4; TRINITY_DN10092_c0_g1_i2_10; TRINITY_DN10103_c0_g1_i1_4; TRINITY_DN1014_c0_g1_i1_12; TRINITY_DN10160_c0_g1_i1_11; TRINITY_DN10160_c0_g2_i1_11; TRINITY_DN10167_c0_g1_i1_15; TR…
cellular component	membrane-enclosed lumen	2179	TRINITY_DN10016_c0_g1_i1_14; TRINITY_DN10037_c0_g1_i1_9; TRINITY_DN10051_c0_g1_i1_11; TRINITY_DN100_c0_g1_i1_4; TRINITY_DN10102_c0_g1_i2_4; TRINITY_DN10120_c0_g1_i1_12; TRINITY_DN10126_c0_g1_i1_9; TRINITY_DN10148_c0_g1_i1_9; TRINITY_DN10156_c0_g1_i1_12; TRINITY_DN10292_c0_g1_i1_4; TRINITY_DN10294_c0_g1_i1_18; TRINITY_DN10331_c0_g1_i1_1; TRINITY_DN10372_c0_g2_i1_9; TRINITY_DN10380_c0_g1_i2_18; TRI…
cellular component	nucleoid	95	TRINITY_DN10102_c0_g1_i2_4; TRINITY_DN10508_c0_g1_i2_13; TRINITY_DN10749_c0_g1_i1_12; TRINITY_DN10821_c0_g1_i1_18; TRINITY_DN11097_c0_g1_i1_12; TRINITY_DN11940_c0_g1_i1_4; TRINITY_DN11956_c0_g1_i5_9; TRINITY_DN12188_c0_g1_i2_5; TRINITY_DN12974_c0_g1_i1_11; TRINITY_DN13183_c0_g3_i1_12; TRINITY_DN1334_c0_g1_i1_10; TRINITY_DN13561_c0_g1_i1_14; TRINITY_DN13673_c0_g2_i4_16; TRINITY_DN14504_c0_g1_i2_15…
cellular component	organelle	20015	TRINITY_DN10002_c0_g1_i1_10; TRINITY_DN10003_c0_g1_i1_1; TRINITY_DN10005_c0_g1_i1_13; TRINITY_DN10011_c0_g2_i1_4; TRINITY_DN10013_c0_g1_i1_14; TRINITY_DN10014_c0_g1_i1_16; TRINITY_DN10015_c0_g1_i2_18; TRINITY_DN10016_c0_g1_i1_14; TRINITY_DN1001_c0_g1_i1_10; TRINITY_DN10027_c0_g1_i1_12; TRINITY_DN10028_c0_g2_i1_9; TRINITY_DN10029_c0_g1_i1_2; TRINITY_DN10037_c0_g1_i1_9; TRINITY_DN10037_c1_g1_i1_4; …
cellular component	organelle part	10884	TRINITY_DN10002_c0_g1_i1_10; TRINITY_DN10005_c0_g1_i1_13; TRINITY_DN10011_c0_g2_i1_4; TRINITY_DN10013_c0_g1_i1_14; TRINITY_DN10014_c0_g1_i1_16; TRINITY_DN10016_c0_g1_i1_14; TRINITY_DN1001_c0_g1_i1_10; TRINITY_DN10028_c0_g2_i1_9; TRINITY_DN10037_c0_g1_i1_9; TRINITY_DN10037_c1_g1_i1_4; TRINITY_DN10051_c0_g1_i1_11; TRINITY_DN10061_c0_g1_i1_3; TRINITY_DN10061_c0_g2_i1_3; TRINITY_DN10065_c0_g1_i1_7; T…
cellular component	symplast	1265	TRINITY_DN10083_c0_g1_i1_11; TRINITY_DN10148_c0_g1_i1_9; TRINITY_DN10190_c0_g1_i1_7; TRINITY_DN10249_c0_g2_i1_7; TRINITY_DN10297_c0_g1_i1_4; TRINITY_DN10299_c0_g1_i1_14; TRINITY_DN10400_c0_g1_i1_15; TRINITY_DN10443_c0_g2_i1_4; TRINITY_DN10584_c0_g1_i1_1; TRINITY_DN10589_c0_g1_i1_10; TRINITY_DN10614_c0_g1_i1_15; TRINITY_DN10637_c0_g1_i1_9; TRINITY_DN10664_c0_g1_i1_17; TRINITY_DN10822_c0_g1_i1_11; …
molecular function	antioxidant activity	265	TRINITY_DN10037_c0_g1_i1_9; TRINITY_DN10185_c0_g1_i1_5; TRINITY_DN10267_c0_g1_i5_5; TRINITY_DN10396_c0_g1_i2_9; TRINITY_DN10566_c0_g1_i1_1; TRINITY_DN10636_c0_g1_i1_14; TRINITY_DN10664_c0_g1_i1_17; TRINITY_DN10919_c0_g1_i1_10; TRINITY_DN10990_c0_g1_i1_8; TRINITY_DN11561_c0_g1_i1_9; TRINITY_DN11749_c0_g1_i1_14; TRINITY_DN12000_c0_g1_i1_4; TRINITY_DN12054_c0_g1_i3_9; TRINITY_DN12745_c0_g1_i2_2; TRI…
molecular function	binding	17786	TRINITY_DN10001_c0_g1_i1_13; TRINITY_DN10003_c0_g1_i1_1; TRINITY_DN10004_c0_g1_i1_7; TRINITY_DN10005_c0_g1_i1_13; TRINITY_DN10011_c0_g2_i1_4; TRINITY_DN10013_c0_g1_i1_14; TRINITY_DN10015_c0_g1_i2_18; TRINITY_DN10016_c0_g1_i1_14; TRINITY_DN1001_c0_g1_i1_10; TRINITY_DN10027_c0_g1_i1_12; TRINITY_DN10028_c0_g2_i1_9; TRINITY_DN1002_c0_g1_i1_14; TRINITY_DN10051_c0_g1_i1_11; TRINITY_DN10059_c0_g1_i1_12;…
molecular function	catalytic activity	16040	TRINITY_DN10001_c0_g1_i1_13; TRINITY_DN10005_c0_g1_i1_13; TRINITY_DN10013_c0_g1_i1_14; TRINITY_DN10027_c0_g1_i1_12; TRINITY_DN10028_c0_g2_i1_9; TRINITY_DN10029_c0_g1_i1_2; TRINITY_DN10037_c0_g1_i1_9; TRINITY_DN10037_c1_g1_i1_4; TRINITY_DN10041_c0_g1_i1_18; TRINITY_DN10048_c0_g1_i1_12; TRINITY_DN10053_c0_g1_i1_11; TRINITY_DN10061_c0_g1_i1_3; TRINITY_DN10061_c0_g2_i1_3; TRINITY_DN10065_c0_g1_i1_11;…
molecular function	channel regulator activity	1	TRINITY_DN28231_c0_g1_i1_16
molecular function	electron carrier activity	82	TRINITY_DN10013_c0_g1_i1_14; TRINITY_DN10634_c1_g2_i1_1; TRINITY_DN11480_c0_g1_i1_12; TRINITY_DN12044_c0_g1_i3_1; TRINITY_DN12161_c0_g1_i2_7; TRINITY_DN12228_c0_g1_i1_5; TRINITY_DN12635_c0_g1_i3_6; TRINITY_DN13236_c0_g2_i1_5; TRINITY_DN14437_c0_g1_i1_16; TRINITY_DN14602_c0_g1_i1_10; TRINITY_DN15320_c0_g1_i1_12; TRINITY_DN16997_c0_g2_i1_4; TRINITY_DN17015_c0_g1_i1_4; TRINITY_DN17455_c0_g1_i2_5; TR…
molecular function	enzyme regulator activity	502	TRINITY_DN10053_c0_g1_i1_11; TRINITY_DN10152_c0_g1_i1_8; TRINITY_DN10302_c0_g1_i1_4; TRINITY_DN10369_c0_g1_i1_9; TRINITY_DN10549_c0_g1_i1_15; TRINITY_DN10549_c0_g2_i1_15; TRINITY_DN10589_c0_g1_i1_13; TRINITY_DN10615_c0_g1_i1_12; TRINITY_DN10615_c0_g1_i1_14; TRINITY_DN10688_c0_g1_i1_1; TRINITY_DN10845_c0_g1_i1_3; TRINITY_DN10988_c0_g1_i1_8; TRINITY_DN11087_c0_g1_i1_16; TRINITY_DN11181_c0_g1_i1_14;…
molecular function	metallochaperone activity	17	TRINITY_DN13150_c0_g1_i3_12; TRINITY_DN13513_c0_g1_i1_11; TRINITY_DN15745_c0_g2_i5_10; TRINITY_DN17260_c0_g1_i1_14; TRINITY_DN17818_c0_g1_i1_15; TRINITY_DN18834_c0_g1_i10_11; TRINITY_DN19268_c0_g1_i2_11; TRINITY_DN2073_c1_g1_i1_14; TRINITY_DN21073_c0_g1_i11_2; TRINITY_DN21143_c0_g1_i10_1; TRINITY_DN21273_c0_g1_i6_7; TRINITY_DN21399_c1_g1_i1_13; TRINITY_DN21726_c0_g2_i5_8; TRINITY_DN22114_c1_g3_i4…
molecular function	molecular transducer activity	271	TRINITY_DN10377_c0_g1_i1_16; TRINITY_DN10603_c0_g1_i1_7; TRINITY_DN10813_c0_g1_i3_15; TRINITY_DN10954_c0_g1_i1_12; TRINITY_DN11102_c0_g1_i1_14; TRINITY_DN11368_c0_g1_i1_4; TRINITY_DN11647_c0_g1_i1_16; TRINITY_DN11932_c0_g1_i3_10; TRINITY_DN12133_c0_g1_i2_18; TRINITY_DN12188_c0_g1_i2_10; TRINITY_DN12440_c0_g1_i1_2; TRINITY_DN12534_c0_g1_i1_4; TRINITY_DN13045_c0_g1_i1_14; TRINITY_DN13099_c0_g1_i3_1…
molecular function	nutrient reservoir activity	66	TRINITY_DN10541_c0_g1_i1_4; TRINITY_DN11156_c0_g1_i1_6; TRINITY_DN11683_c0_g1_i1_2; TRINITY_DN12189_c0_g1_i1_1; TRINITY_DN12965_c0_g1_i2_1; TRINITY_DN14133_c0_g2_i1_1; TRINITY_DN14762_c0_g1_i1_6; TRINITY_DN15081_c0_g1_i1_6; TRINITY_DN15250_c0_g1_i1_12; TRINITY_DN16366_c0_g1_i1_11; TRINITY_DN17030_c0_g1_i2_1; TRINITY_DN17075_c0_g1_i6_9; TRINITY_DN17371_c0_g1_i2_10; TRINITY_DN17919_c0_g3_i1_12; TRI…
molecular function	protein tag	17	TRINITY_DN11209_c0_g1_i2_11; TRINITY_DN12762_c0_g1_i1_4; TRINITY_DN15399_c0_g1_i1_8; TRINITY_DN17070_c0_g1_i4_4; TRINITY_DN22538_c0_g1_i4_1; TRINITY_DN22773_c1_g2_i1_15; TRINITY_DN23873_c0_g2_i4_5; TRINITY_DN24013_c3_g8_i1_6; TRINITY_DN24229_c0_g2_i5_4; TRINITY_DN24566_c0_g1_i1_10; TRINITY_DN24707_c0_g1_i1_8; TRINITY_DN25614_c0_g1_i1_7; TRINITY_DN25900_c0_g1_i1_5; TRINITY_DN25921_c3_g1_i2_3; TRIN…
molecular function	receptor regulator activity	19	TRINITY_DN12370_c0_g1_i1_7; TRINITY_DN12548_c0_g1_i1_1; TRINITY_DN12594_c0_g1_i3_1; TRINITY_DN14378_c0_g1_i1_4; TRINITY_DN17148_c0_g1_i1_18; TRINITY_DN19079_c0_g1_i1_1; TRINITY_DN19299_c0_g1_i1_1; TRINITY_DN24804_c1_g1_i2_3; TRINITY_DN26146_c0_g1_i1_2; TRINITY_DN26720_c0_g1_i1_2; TRINITY_DN3381_c0_g1_i2_18; TRINITY_DN4799_c0_g1_i1_13; TRINITY_DN5339_c0_g1_i2_10; TRINITY_DN5650_c0_g1_i1_18; TRINIT…
molecular function	structural molecule activity	958	TRINITY_DN10148_c0_g1_i1_9; TRINITY_DN10178_c0_g1_i1_3; TRINITY_DN10222_c0_g1_i1_18; TRINITY_DN10300_c0_g2_i1_7; TRINITY_DN10368_c0_g1_i1_18; TRINITY_DN10400_c0_g1_i1_15; TRINITY_DN10416_c0_g2_i1_2; TRINITY_DN10449_c0_g1_i1_3; TRINITY_DN10484_c0_g1_i2_1; TRINITY_DN1058_c0_g2_i1_10; TRINITY_DN10614_c0_g1_i1_15; TRINITY_DN10617_c0_g1_i1_9; TRINITY_DN10715_c0_g1_i1_15; TRINITY_DN10715_c0_g2_i1_15; T…
molecular function	translation regulator activity	16	TRINITY_DN11289_c0_g1_i1_2; TRINITY_DN13813_c0_g2_i1_7; TRINITY_DN15975_c0_g1_i1_4; TRINITY_DN16512_c0_g1_i1_12; TRINITY_DN17059_c0_g1_i5_17; TRINITY_DN18267_c0_g1_i1_12; TRINITY_DN18641_c0_g1_i13_13; TRINITY_DN18844_c0_g1_i4_7; TRINITY_DN19752_c0_g1_i1_10; TRINITY_DN20972_c0_g1_i1_11; TRINITY_DN21130_c1_g2_i8_10; TRINITY_DN23072_c0_g1_i4_6; TRINITY_DN26420_c0_g1_i1_3; TRINITY_DN4188_c0_g2_i1_10;…
molecular function	transporter activity	2435	TRINITY_DN10013_c0_g1_i1_14; TRINITY_DN1002_c0_g1_i1_14; TRINITY_DN10047_c0_g1_i2_2; TRINITY_DN10091_c0_g2_i1_4; TRINITY_DN10092_c0_g1_i2_10; TRINITY_DN10160_c0_g1_i1_11; TRINITY_DN10160_c0_g2_i1_11; TRINITY_DN10193_c0_g1_i2_11; TRINITY_DN10202_c0_g1_i1_18; TRINITY_DN10202_c1_g3_i1_18; TRINITY_DN10206_c0_g1_i1_15; TRINITY_DN10209_c0_g1_i2_3; TRINITY_DN10291_c0_g1_i1_12; TRINITY_DN10332_c0_g1_i2_4…
