# Supplementary material for: The effects of Rhodopseudomonas palustris on the improvement of agronomic traits and key enzyme-coding genes related to polysaccharide biosynthesis in Codonopsis pilosula
Source: PLoS One. 2025 Jun 3;20(6):e0319989. doi: 10.1371/journal.pone.0319989 (PMC12132940; doi:10.1371/journal.pone.0319989)
Supplement: S1 File — (ZIP) [file pone.0319989.s004.zip › Transcriptomics of Codonopsis pilosula roots, stems, and leaves/3.Basic_function/GO/Unigene.GO.gene.anno.xls]

#Gene	Num	GO_Anno
TRINITY_DN10001_c0_g1_i1_13	4	Biological Process: leaf senescence (GO:0010150);|Molecular Function: oxidoreductase activity, acting on diphenols and related substances as donors, oxygen as acceptor (GO:0016682);|Molecular Function: metal ion binding (GO:0046872);|Molecular Function: dioxygenase activity (GO:0051213);
TRINITY_DN10002_c0_g1_i1_10	3	Cellular Component: peroxisomal membrane (GO:0005778);|Biological Process: protein targeting to peroxisome (GO:0006625);|Cellular Component: Cul4-RING E3 ubiquitin ligase complex (GO:0080008);
TRINITY_DN10003_c0_g1_i1_1	3	Molecular Function: actin binding (GO:0003779);|Cellular Component: cytoplasm (GO:0005737);|Cellular Component: cytoskeleton (GO:0005856);
TRINITY_DN10004_c0_g1_i1_7	4	Molecular Function: guanyl-nucleotide exchange factor activity (GO:0005085);|Molecular Function: Rho guanyl-nucleotide exchange factor activity (GO:0005089);|Cellular Component: plasma membrane (GO:0005886);|Molecular Function: identical protein binding (GO:0042802);
TRINITY_DN10005_c0_g1_i1_13	8	Cellular Component: retrotransposon nucleocapsid (GO:0000943);|Molecular Function: nucleic acid binding (GO:0003676);|Molecular Function: RNA-directed DNA polymerase activity (GO:0003964);|Molecular Function: aspartic-type endopeptidase activity (GO:0004190);|Molecular Function: endonuclease activity (GO:0004519);|Biological Process: DNA recombination (GO:0006310);|Biological Process: DNA integra…
TRINITY_DN10011_c0_g2_i1_4	12	Molecular Function: RNA binding (GO:0003723);|Molecular Function: mRNA binding (GO:0003729);|Cellular Component: nucleus (GO:0005634);|Cellular Component: spliceosomal complex (GO:0005681);|Cellular Component: cytosol (GO:0005829);|Biological Process: mRNA processing (GO:0006397);|Biological Process: RNA splicing (GO:0008380);|Biological Process: vegetative to reproductive phase transition of mer…
TRINITY_DN10013_c0_g1_i1_14	9	Molecular Function: cytochrome-c oxidase activity (GO:0004129);|Cellular Component: mitochondrion (GO:0005739);|Cellular Component: mitochondrial respiratory chain complex IV (GO:0005751);|Biological Process: mitochondrial electron transport, cytochrome c to oxygen (GO:0006123);|Molecular Function: zinc ion binding (GO:0008270);|Cellular Component: chloroplast thylakoid membrane (GO:0009535);|Bio…
TRINITY_DN10014_c0_g1_i1_16	5	Cellular Component: endoplasmic reticulum membrane (GO:0005789);|Biological Process: response to auxin (GO:0009733);|Biological Process: auxin-activated signaling pathway (GO:0009734);|Cellular Component: integral component of membrane (GO:0016021);|Biological Process: transmembrane transport (GO:0055085);
TRINITY_DN10015_c0_g1_i2_18	3	Biological Process: response to molecule of fungal origin (GO:0002238);|Molecular Function: ATP binding (GO:0005524);|Cellular Component: chloroplast (GO:0009507);
TRINITY_DN10016_c0_g1_i1_14	3	Biological Process: mRNA splicing, via spliceosome (GO:0000398);|Cellular Component: nuclear speck (GO:0016607);|Molecular Function: snRNA stem-loop binding (GO:0035614);
TRINITY_DN1001_c0_g1_i1_10	8	Biological Process: microtubule cytoskeleton organization (GO:0000226);|Cellular Component: spindle pole (GO:0000922);|Cellular Component: nucleus (GO:0005634);|Cellular Component: cytoplasm (GO:0005737);|Cellular Component: microtubule (GO:0005874);|Biological Process: cell cycle (GO:0007049);|Molecular Function: microtubule binding (GO:0008017);|Biological Process: cell division (GO:0051301);
TRINITY_DN10027_c0_g1_i1_12	6	Biological Process: negative regulation of transcription by RNA polymerase II (GO:0000122);|Cellular Component: nucleus (GO:0005634);|Cellular Component: cytosol (GO:0005829);|Molecular Function: zinc ion binding (GO:0008270);|Molecular Function: ubiquitin protein ligase activity (GO:0061630);|Biological Process: protein modification by small protein conjugation or removal (GO:0070647);
TRINITY_DN10028_c0_g2_i1_9	7	Cellular Component: retrotransposon nucleocapsid (GO:0000943);|Molecular Function: nucleic acid binding (GO:0003676);|Molecular Function: RNA-directed DNA polymerase activity (GO:0003964);|Molecular Function: aspartic-type endopeptidase activity (GO:0004190);|Molecular Function: endonuclease activity (GO:0004519);|Molecular Function: zinc ion binding (GO:0008270);|Biological Process: DNA integrat…
TRINITY_DN10029_c0_g1_i1_2	3	Cellular Component: Golgi apparatus (GO:0005794);|Cellular Component: integral component of membrane (GO:0016021);|Molecular Function: O-acetyltransferase activity (GO:0016413);
TRINITY_DN1002_c0_g1_i1_14	6	Molecular Function: voltage-gated potassium channel activity (GO:0005249);|Molecular Function: calmodulin binding (GO:0005516);|Cellular Component: plasma membrane (GO:0005886);|Cellular Component: integral component of membrane (GO:0016021);|Molecular Function: cAMP binding (GO:0030552);|Molecular Function: cGMP binding (GO:0030553);
TRINITY_DN10037_c0_g1_i1_9	3	Molecular Function: thioredoxin-disulfide reductase activity (GO:0004791);|Cellular Component: mitochondrial matrix (GO:0005759);|Biological Process: removal of superoxide radicals (GO:0019430);
TRINITY_DN10037_c1_g1_i1_4	4	Biological Process: protein glycosylation (GO:0006486);|Cellular Component: integral component of membrane (GO:0016021);|Molecular Function: transferase activity, transferring glycosyl groups (GO:0016757);|Cellular Component: Golgi cisterna membrane (GO:0032580);
TRINITY_DN10041_c0_g1_i1_18	6	Molecular Function: acetate-CoA ligase activity (GO:0003987);|Cellular Component: peroxisome (GO:0005777);|Biological Process: acetate metabolic process (GO:0006083);|Biological Process: glyoxylate cycle (GO:0006097);|Biological Process: butyrate metabolic process (GO:0019605);|Molecular Function: butyrate-CoA ligase activity (GO:0047760);
TRINITY_DN10042_c0_g1_i1_1	8	Cellular Component: exocyst (GO:0000145);|Cellular Component: extracellular region (GO:0005576);|Cellular Component: cell wall (GO:0005618);|Cellular Component: cytosol (GO:0005829);|Cellular Component: cytoskeleton (GO:0005856);|Cellular Component: plasma membrane (GO:0005886);|Biological Process: exocytosis (GO:0006887);|Cellular Component: phragmoplast (GO:0009524);
TRINITY_DN10047_c0_g1_i2_2	5	Biological Process: potassium ion transport (GO:0006813);|Biological Process: regulation of pH (GO:0006885);|Cellular Component: endomembrane system (GO:0012505);|Molecular Function: solute:proton antiporter activity (GO:0015299);|Cellular Component: integral component of membrane (GO:0016021);
TRINITY_DN10048_c0_g1_i1_12	9	Molecular Function: glucan exo-1,3-beta-glucosidase activity (GO:0004338);|Molecular Function: beta-galactosidase activity (GO:0004565);|Cellular Component: extracellular region (GO:0005576);|Biological Process: carbohydrate metabolic process (GO:0005975);|Molecular Function: beta-glucosidase activity (GO:0008422);|Molecular Function: beta-D-fucosidase activity (GO:0033907);|Molecular Function: b…
TRINITY_DN10051_c0_g1_i1_11	5	Cellular Component: nucleosome (GO:0000786);|Cellular Component: nuclear chromatin (GO:0000790);|Molecular Function: DNA binding (GO:0003677);|Biological Process: chromatin organization (GO:0006325);|Molecular Function: protein heterodimerization activity (GO:0046982);
TRINITY_DN10053_c0_g1_i1_11	7	Cellular Component: extracellular region (GO:0005576);|Cellular Component: cell wall (GO:0005618);|Molecular Function: pectinesterase activity (GO:0030599);|Biological Process: cell wall modification (GO:0042545);|Molecular Function: aspartyl esterase activity (GO:0045330);|Biological Process: pectin catabolic process (GO:0045490);|Molecular Function: pectinesterase inhibitor activity (GO:0046910…
TRINITY_DN10059_c0_g1_i1_12	2	Molecular Function: DNA binding (GO:0003677);|Cellular Component: nucleus (GO:0005634);
TRINITY_DN10061_c0_g1_i1_3	8	Cellular Component: retrotransposon nucleocapsid (GO:0000943);|Molecular Function: nucleic acid binding (GO:0003676);|Molecular Function: RNA-directed DNA polymerase activity (GO:0003964);|Molecular Function: aspartic-type endopeptidase activity (GO:0004190);|Molecular Function: endonuclease activity (GO:0004519);|Biological Process: DNA recombination (GO:0006310);|Biological Process: DNA integra…
TRINITY_DN10061_c0_g2_i1_3	8	Cellular Component: retrotransposon nucleocapsid (GO:0000943);|Molecular Function: nucleic acid binding (GO:0003676);|Molecular Function: RNA-directed DNA polymerase activity (GO:0003964);|Molecular Function: aspartic-type endopeptidase activity (GO:0004190);|Molecular Function: endonuclease activity (GO:0004519);|Biological Process: DNA recombination (GO:0006310);|Biological Process: DNA integra…
TRINITY_DN10062_c0_g1_i1_16	1	Cellular Component: nucleus (GO:0005634);
TRINITY_DN10065_c0_g1_i1_11	4	Molecular Function: guanylate kinase activity (GO:0004385);|Molecular Function: ATP binding (GO:0005524);|Cellular Component: nucleus (GO:0005634);|Cellular Component: cytosol (GO:0005829);
TRINITY_DN10065_c0_g1_i1_7	8	Cellular Component: retrotransposon nucleocapsid (GO:0000943);|Molecular Function: nucleic acid binding (GO:0003676);|Molecular Function: RNA-directed DNA polymerase activity (GO:0003964);|Molecular Function: aspartic-type endopeptidase activity (GO:0004190);|Molecular Function: endonuclease activity (GO:0004519);|Biological Process: DNA recombination (GO:0006310);|Biological Process: DNA integra…
TRINITY_DN10069_c0_g1_i1_18	1	Cellular Component: nucleus (GO:0005634);
TRINITY_DN1006_c0_g1_i1_7	9	Cellular Component: Golgi membrane (GO:0000139);|Cellular Component: extrinsic component of vacuolar membrane (GO:0000306);|Cellular Component: protein storage vacuole (GO:0000326);|Biological Process: ubiquitin-dependent protein catabolic process (GO:0006511);|Biological Process: protein transport (GO:0015031);|Cellular Component: integral component of membrane (GO:0016021);|Cellular Component: …
TRINITY_DN10077_c0_g2_i1_16	1	Molecular Function: transferase activity, transferring acyl groups other than amino-acyl groups (GO:0016747);
TRINITY_DN10083_c0_g1_i1_11	15	Cellular Component: P-body (GO:0000932);|Molecular Function: cysteine-type endopeptidase activity (GO:0004197);|Cellular Component: extracellular space (GO:0005615);|Cellular Component: lysosome (GO:0005764);|Cellular Component: vacuole (GO:0005773);|Cellular Component: Golgi apparatus (GO:0005794);|Biological Process: proteolysis (GO:0006508);|Molecular Function: peptidase activity (GO:0008233);…
TRINITY_DN10084_c0_g1_i1_5	5	Cellular Component: endoplasmic reticulum (GO:0005783);|Cellular Component: lipid droplet (GO:0005811);|Cellular Component: organelle membrane (GO:0031090);|Molecular Function: metal ion binding (GO:0046872);|Molecular Function: plant seed peroxidase activity (GO:1990137);
TRINITY_DN10091_c0_g2_i1_4	5	Cellular Component: plasma membrane (GO:0005886);|Biological Process: amino acid transport (GO:0006865);|Biological Process: auxin-activated signaling pathway (GO:0009734);|Molecular Function: symporter activity (GO:0015293);|Cellular Component: integral component of membrane (GO:0016021);
TRINITY_DN10092_c0_g1_i1_8	3	Cellular Component: extracellular region (GO:0005576);|Biological Process: defense response (GO:0006952);|Biological Process: response to biotic stimulus (GO:0009607);
TRINITY_DN10092_c0_g1_i2_10	8	Biological Process: sodium ion transport (GO:0006814);|Biological Process: pyruvate transport (GO:0006848);|Biological Process: response to salt stress (GO:0009651);|Cellular Component: chloroplast envelope (GO:0009941);|Molecular Function: antiporter activity (GO:0015297);|Cellular Component: integral component of membrane (GO:0016021);|Cellular Component: chloroplast membrane (GO:0031969);|Mole…
TRINITY_DN10092_c0_g1_i2_9	3	Biological Process: response to molecule of fungal origin (GO:0002238);|Molecular Function: ATP binding (GO:0005524);|Cellular Component: chloroplast (GO:0009507);
TRINITY_DN10093_c0_g1_i1_17	1	Cellular Component: plasma membrane (GO:0005886);
TRINITY_DN100_c0_g1_i1_4	10	Cellular Component: cytosol (GO:0005829);|Biological Process: endocytosis (GO:0006897);|Biological Process: cell cycle (GO:0007049);|Cellular Component: nuclear matrix (GO:0016363);|Biological Process: actin filament depolymerization (GO:0030042);|Cellular Component: actin cortical patch (GO:0030479);|Biological Process: Golgi to plasma membrane protein transport (GO:0043001);|Biological Process:…
TRINITY_DN10102_c0_g1_i2_4	6	Molecular Function: single-stranded DNA binding (GO:0003697);|Cellular Component: mitochondrion (GO:0005739);|Biological Process: mitochondrial DNA replication (GO:0006264);|Cellular Component: nucleoid (GO:0009295);|Cellular Component: mitochondrial nucleoid (GO:0042645);|Biological Process: positive regulation of helicase activity (GO:0051096);
TRINITY_DN10103_c0_g1_i1_4	6	Molecular Function: monooxygenase activity (GO:0004497);|Molecular Function: iron ion binding (GO:0005506);|Cellular Component: integral component of membrane (GO:0016021);|Molecular Function: heme binding (GO:0020037);|Biological Process: paclitaxel biosynthetic process (GO:0042617);|Molecular Function: taxadiene 5-alpha-hydroxylase activity (GO:0050604);
TRINITY_DN10107_c0_g1_i1_12	8	Biological Process: glycerol ether metabolic process (GO:0006662);|Biological Process: defense response (GO:0006952);|Biological Process: cell death (GO:0008219);|Cellular Component: chloroplast (GO:0009507);|Molecular Function: protein disulfide oxidoreductase activity (GO:0015035);|Biological Process: regulation of defense response (GO:0031347);|Biological Process: negative regulation of plant-…
TRINITY_DN10108_c0_g1_i1_11	8	Molecular Function: DNA-binding transcription factor activity (GO:0003700);|Cellular Component: nucleus (GO:0005634);|Biological Process: ethylene-activated signaling pathway (GO:0009873);|Biological Process: phloem or xylem histogenesis (GO:0010087);|Molecular Function: transcription regulatory region DNA binding (GO:0044212);|Biological Process: positive regulation of transcription, DNA-templat…
TRINITY_DN10115_c0_g1_i1_10	2	Molecular Function: methyltransferase activity (GO:0008168);|Biological Process: RNA-directed DNA methylation (GO:0080188);
TRINITY_DN10119_c0_g1_i1_12	1	Biological Process: response to nematode (GO:0009624);
TRINITY_DN10120_c0_g1_i1_12	2	Cellular Component: transcription factor TFIID complex (GO:0005669);|Molecular Function: protein heterodimerization activity (GO:0046982);
TRINITY_DN10121_c0_g1_i1_18	2	Cellular Component: extracellular region (GO:0005576);|Cellular Component: cell wall (GO:0005618);
TRINITY_DN10123_c0_g1_i1_16	2	Cellular Component: nucleus (GO:0005634);|Biological Process: negative regulation of transcription, DNA-templated (GO:0045892);
TRINITY_DN10124_c0_g1_i1_10	1	Biological Process: response to auxin (GO:0009733);
TRINITY_DN10124_c0_g2_i1_10	1	Biological Process: response to auxin (GO:0009733);
TRINITY_DN10126_c0_g1_i1_9	12	Cellular Component: RNA polymerase IV complex (GO:0000418);|Cellular Component: RNA polymerase V complex (GO:0000419);|Molecular Function: DNA binding (GO:0003677);|Molecular Function: DNA-directed 5'-3' RNA polymerase activity (GO:0003899);|Cellular Component: nucleus (GO:0005634);|Cellular Component: RNA polymerase II, core complex (GO:0005665);|Cellular Component: nucleolus (GO:0005730);|Cellu…
TRINITY_DN10128_c0_g1_i1_7	7	Biological Process: cytoplasmic translational elongation (GO:0002182);|Molecular Function: translation elongation factor activity (GO:0003746);|Molecular Function: GTPase activity (GO:0003924);|Molecular Function: GTP binding (GO:0005525);|Cellular Component: cytoplasm (GO:0005737);|Cellular Component: cytosol (GO:0005829);|Biological Process: translational elongation (GO:0006414);
TRINITY_DN10132_c0_g1_i1_3	5	Molecular Function: DNA binding (GO:0003677);|Molecular Function: DNA-binding transcription factor activity (GO:0003700);|Cellular Component: nucleus (GO:0005634);|Biological Process: regulation of transcription, DNA-templated (GO:0006355);|Molecular Function: metal ion binding (GO:0046872);
TRINITY_DN10133_c0_g1_i2_12	3	Molecular Function: DNA binding (GO:0003677);|Molecular Function: DNA-binding transcription factor activity (GO:0003700);|Cellular Component: nucleus (GO:0005634);
TRINITY_DN10134_c0_g1_i3_12	6	Biological Process: response to molecule of fungal origin (GO:0002238);|Molecular Function: ATP binding (GO:0005524);|Cellular Component: nucleus (GO:0005634);|Cellular Component: cytosol (GO:0005829);|Cellular Component: plasma membrane (GO:0005886);|Cellular Component: chloroplast (GO:0009507);
TRINITY_DN10148_c0_g1_i1_9	14	Molecular Function: mRNA binding (GO:0003729);|Molecular Function: structural constituent of ribosome (GO:0003735);|Cellular Component: cell wall (GO:0005618);|Cellular Component: nucleolus (GO:0005730);|Cellular Component: vacuolar membrane (GO:0005774);|Cellular Component: cytosol (GO:0005829);|Cellular Component: plasma membrane (GO:0005886);|Biological Process: translation (GO:0006412);|Cellu…
TRINITY_DN1014_c0_g1_i1_12	5	Biological Process: karyogamy (GO:0000741);|Cellular Component: mitochondrion (GO:0005739);|Biological Process: response to salt stress (GO:0009651);|Biological Process: polar nucleus fusion (GO:0010197);|Cellular Component: integral component of membrane (GO:0016021);
TRINITY_DN10152_c0_g1_i1_8	8	Molecular Function: GTP binding (GO:0005525);|Cellular Component: cytoplasm (GO:0005737);|Cellular Component: vacuole (GO:0005773);|Cellular Component: Golgi apparatus (GO:0005794);|Cellular Component: plasma membrane (GO:0005886);|Biological Process: intracellular protein transport (GO:0006886);|Molecular Function: phospholipase activator activity (GO:0016004);|Biological Process: vesicle-mediat…
TRINITY_DN10156_c0_g1_i1_12	2	Cellular Component: nucleolus (GO:0005730);|Cellular Component: cytoplasm (GO:0005737);
TRINITY_DN10160_c0_g1_i1_11	9	Molecular Function: calcium channel activity (GO:0005262);|Molecular Function: calmodulin binding (GO:0005516);|Biological Process: cellular calcium ion homeostasis (GO:0006874);|Biological Process: pollen tube growth (GO:0009860);|Cellular Component: integral component of membrane (GO:0016021);|Cellular Component: apical plasma membrane (GO:0016324);|Molecular Function: cAMP binding (GO:0030552)…
TRINITY_DN10160_c0_g2_i1_11	9	Molecular Function: calcium channel activity (GO:0005262);|Molecular Function: calmodulin binding (GO:0005516);|Biological Process: cellular calcium ion homeostasis (GO:0006874);|Biological Process: pollen tube growth (GO:0009860);|Cellular Component: integral component of membrane (GO:0016021);|Cellular Component: apical plasma membrane (GO:0016324);|Molecular Function: cAMP binding (GO:0030552)…
TRINITY_DN10163_c0_g1_i2_14	5	Cellular Component: cytoplasm (GO:0005737);|Biological Process: flavonoid biosynthetic process (GO:0009813);|Molecular Function: L-ascorbic acid binding (GO:0031418);|Molecular Function: naringenin 3-dioxygenase activity (GO:0045486);|Molecular Function: metal ion binding (GO:0046872);
TRINITY_DN10163_c0_g2_i1_10	7	Molecular Function: microtubule motor activity (GO:0003777);|Molecular Function: ATP binding (GO:0005524);|Cellular Component: kinesin complex (GO:0005871);|Cellular Component: microtubule (GO:0005874);|Biological Process: microtubule-based movement (GO:0007018);|Molecular Function: microtubule binding (GO:0008017);|Molecular Function: ATPase activity (GO:0016887);
TRINITY_DN10166_c0_g1_i1_14	1	Molecular Function: calcium ion binding (GO:0005509);
TRINITY_DN10167_c0_g1_i1_15	5	Cellular Component: mitochondrial inner membrane (GO:0005743);|Molecular Function: NADH dehydrogenase (ubiquinone) activity (GO:0008137);|Cellular Component: integral component of membrane (GO:0016021);|Biological Process: ATP synthesis coupled electron transport (GO:0042773);|Cellular Component: respiratory chain (GO:0070469);
TRINITY_DN10171_c0_g1_i1_12	5	Biological Process: karyogamy (GO:0000741);|Cellular Component: mitochondrion (GO:0005739);|Biological Process: response to salt stress (GO:0009651);|Biological Process: polar nucleus fusion (GO:0010197);|Cellular Component: integral component of membrane (GO:0016021);
TRINITY_DN10174_c0_g1_i1_8	3	Cellular Component: plant-type vacuole membrane (GO:0009705);|Biological Process: malate transport (GO:0015743);|Cellular Component: integral component of membrane (GO:0016021);
TRINITY_DN10175_c0_g1_i2_15	4	Molecular Function: mRNA binding (GO:0003729);|Molecular Function: translation initiation factor activity (GO:0003743);|Cellular Component: nucleus (GO:0005634);|Molecular Function: protein homodimerization activity (GO:0042803);
TRINITY_DN10175_c0_g1_i2_3	4	Molecular Function: double-stranded DNA binding (GO:0003690);|Cellular Component: nucleus (GO:0005634);|Cellular Component: cytoplasm (GO:0005737);|Cellular Component: cytosol (GO:0005829);
TRINITY_DN10178_c0_g1_i1_3	6	Molecular Function: mRNA binding (GO:0003729);|Molecular Function: structural constituent of ribosome (GO:0003735);|Biological Process: translation (GO:0006412);|Molecular Function: rRNA binding (GO:0019843);|Cellular Component: cytosolic large ribosomal subunit (GO:0022625);|Molecular Function: metal ion binding (GO:0046872);
TRINITY_DN10178_c0_g1_i1_6	2	Biological Process: carotenoid biosynthetic process (GO:0016117);|Molecular Function: transferase activity, transferring hexosyl groups (GO:0016758);
TRINITY_DN10178_c0_g1_i2_18	9	Molecular Function: RNA polymerase II regulatory region sequence-specific DNA binding (GO:0000977);|Molecular Function: DNA-binding transcription factor activity (GO:0003700);|Biological Process: regulation of transcription, DNA-templated (GO:0006355);|Biological Process: regulation of transcription by RNA polymerase II (GO:0006357);|Molecular Function: transcription factor binding (GO:0008134);|…
TRINITY_DN10185_c0_g1_i1_5	6	Molecular Function: glutathione-disulfide reductase activity (GO:0004362);|Cellular Component: Golgi apparatus (GO:0005794);|Molecular Function: electron transfer activity (GO:0009055);|Molecular Function: protein disulfide oxidoreductase activity (GO:0015035);|Biological Process: cellular response to oxidative stress (GO:0034599);|Biological Process: cell redox homeostasis (GO:0045454);
TRINITY_DN10187_c0_g1_i1_15	6	Molecular Function: GMP synthase (glutamine-hydrolyzing) activity (GO:0003922);|Molecular Function: ATP binding (GO:0005524);|Cellular Component: cytoplasm (GO:0005737);|Biological Process: GMP biosynthetic process (GO:0006177);|Biological Process: glutamine metabolic process (GO:0006541);|Molecular Function: pyrophosphatase activity (GO:0016462);
TRINITY_DN10190_c0_g1_i1_7	14	Molecular Function: mRNA binding (GO:0003729);|Molecular Function: 3-hydroxyacyl-CoA dehydrogenase activity (GO:0003857);|Molecular Function: dodecenoyl-CoA delta-isomerase activity (GO:0004165);|Molecular Function: enoyl-CoA hydratase activity (GO:0004300);|Cellular Component: cell wall (GO:0005618);|Cellular Component: peroxisome (GO:0005777);|Biological Process: fatty acid beta-oxidation (GO:0…
TRINITY_DN10193_c0_g1_i1_9	3	Cellular Component: nucleus (GO:0005634);|Cellular Component: cytoplasm (GO:0005737);|Biological Process: pollen germination (GO:0009846);
TRINITY_DN10193_c0_g1_i2_11	6	Cellular Component: vacuolar membrane (GO:0005774);|Biological Process: drug transmembrane transport (GO:0006855);|Biological Process: response to nematode (GO:0009624);|Molecular Function: drug transmembrane transporter activity (GO:0015238);|Molecular Function: antiporter activity (GO:0015297);|Cellular Component: integral component of membrane (GO:0016021);
TRINITY_DN10194_c0_g1_i1_12	6	Biological Process: formation of translation preinitiation complex (GO:0001731);|Biological Process: cytoplasmic translational initiation (GO:0002183);|Biological Process: translation reinitiation (GO:0002188);|Molecular Function: mRNA binding (GO:0003729);|Molecular Function: translation initiation factor activity (GO:0003743);|Cellular Component: cytosolic ribosome (GO:0022626);
TRINITY_DN10197_c0_g1_i1_13	5	Cellular Component: mitochondrion (GO:0005739);|Cellular Component: mitochondrial outer membrane translocase complex (GO:0005742);|Cellular Component: plastid (GO:0009536);|Biological Process: protein transport (GO:0015031);|Cellular Component: integral component of membrane (GO:0016021);
TRINITY_DN10202_c0_g1_i1_18	4	Molecular Function: ATP binding (GO:0005524);|Cellular Component: plasma membrane (GO:0005886);|Cellular Component: integral component of membrane (GO:0016021);|Molecular Function: ATPase activity, coupled to transmembrane movement of substances (GO:0042626);
TRINITY_DN10202_c1_g3_i1_18	3	Molecular Function: ATP binding (GO:0005524);|Cellular Component: integral component of membrane (GO:0016021);|Molecular Function: ATPase activity, coupled to transmembrane movement of substances (GO:0042626);
TRINITY_DN10206_c0_g1_i1_15	6	Molecular Function: ion channel activity (GO:0005216);|Molecular Function: calmodulin binding (GO:0005516);|Cellular Component: plasma membrane (GO:0005886);|Cellular Component: integral component of membrane (GO:0016021);|Molecular Function: cAMP binding (GO:0030552);|Molecular Function: cGMP binding (GO:0030553);
TRINITY_DN10208_c0_g2_i1_7	1	Cellular Component: mitochondrion (GO:0005739);
TRINITY_DN10209_c0_g1_i2_3	3	Cellular Component: plasma membrane (GO:0005886);|Cellular Component: integral component of membrane (GO:0016021);|Molecular Function: transmembrane transporter activity (GO:0022857);
TRINITY_DN10210_c0_g1_i1_1	10	Cellular Component: Golgi membrane (GO:0000139);|Molecular Function: endopeptidase activity (GO:0004175);|Molecular Function: aspartic-type endopeptidase activity (GO:0004190);|Cellular Component: nucleus (GO:0005634);|Cellular Component: endoplasmic reticulum membrane (GO:0005789);|Cellular Component: Golgi-associated vesicle (GO:0005798);|Cellular Component: integral component of plasma membran…
TRINITY_DN10222_c0_g1_i1_18	5	Molecular Function: RNA binding (GO:0003723);|Molecular Function: structural constituent of ribosome (GO:0003735);|Cellular Component: ribosome (GO:0005840);|Biological Process: translation (GO:0006412);|Cellular Component: chloroplast (GO:0009507);
TRINITY_DN10223_c0_g1_i1_13	8	Cellular Component: retrotransposon nucleocapsid (GO:0000943);|Molecular Function: nucleic acid binding (GO:0003676);|Molecular Function: RNA-directed DNA polymerase activity (GO:0003964);|Molecular Function: aspartic-type endopeptidase activity (GO:0004190);|Molecular Function: endonuclease activity (GO:0004519);|Biological Process: DNA recombination (GO:0006310);|Biological Process: DNA integra…
TRINITY_DN10229_c0_g1_i1_17	7	Cellular Component: retrotransposon nucleocapsid (GO:0000943);|Molecular Function: nucleic acid binding (GO:0003676);|Molecular Function: RNA-directed DNA polymerase activity (GO:0003964);|Molecular Function: aspartic-type endopeptidase activity (GO:0004190);|Molecular Function: endonuclease activity (GO:0004519);|Molecular Function: zinc ion binding (GO:0008270);|Biological Process: DNA integrat…
TRINITY_DN10240_c0_g1_i1_10	8	Cellular Component: Golgi membrane (GO:0000139);|Cellular Component: endosome (GO:0005768);|Cellular Component: Golgi apparatus (GO:0005794);|Cellular Component: trans-Golgi network (GO:0005802);|Cellular Component: integral component of membrane (GO:0016021);|Molecular Function: transferase activity, transferring glycosyl groups (GO:0016757);|Biological Process: cell wall organization (GO:007155…
TRINITY_DN10240_c0_g1_i1_14	5	Molecular Function: isocitrate dehydrogenase (NAD+) activity (GO:0004449);|Cellular Component: mitochondrion (GO:0005739);|Biological Process: tricarboxylic acid cycle (GO:0006099);|Biological Process: isocitrate metabolic process (GO:0006102);|Molecular Function: zinc ion binding (GO:0008270);
TRINITY_DN10244_c0_g1_i1_11	5	Cellular Component: cytosol (GO:0005829);|Biological Process: wax biosynthetic process (GO:0010025);|Molecular Function: transferase activity, transferring acyl groups other than amino-acyl groups (GO:0016747);|Biological Process: very long-chain fatty acid biosynthetic process (GO:0042761);|Biological Process: cell wall organization (GO:0071555);
TRINITY_DN10246_c0_g1_i1_14	6	Cellular Component: integral component of membrane (GO:0016021);|Biological Process: protein ubiquitination (GO:0016567);|Molecular Function: transferase activity (GO:0016740);|Molecular Function: ubiquitin protein ligase binding (GO:0031625);|Molecular Function: metal ion binding (GO:0046872);|Biological Process: response to karrikin (GO:0080167);
TRINITY_DN10249_c0_g2_i1_7	15	Cellular Component: P-body (GO:0000932);|Molecular Function: cysteine-type endopeptidase activity (GO:0004197);|Cellular Component: extracellular space (GO:0005615);|Cellular Component: lysosome (GO:0005764);|Cellular Component: vacuole (GO:0005773);|Cellular Component: Golgi apparatus (GO:0005794);|Biological Process: proteolysis (GO:0006508);|Molecular Function: peptidase activity (GO:0008233);…
TRINITY_DN10253_c0_g1_i2_15	4	Molecular Function: Rab guanyl-nucleotide exchange factor activity (GO:0017112);|Molecular Function: phosphatidylinositol binding (GO:0035091);|Molecular Function: metal ion binding (GO:0046872);|Molecular Function: phosphatidic acid binding (GO:0070300);
TRINITY_DN10254_c0_g1_i1_9	11	Molecular Function: pyridoxamine-phosphate oxidase activity (GO:0004733);|Cellular Component: mitochondrion (GO:0005739);|Cellular Component: cytosol (GO:0005829);|Biological Process: NADH metabolic process (GO:0006734);|Biological Process: NADP metabolic process (GO:0006739);|Biological Process: pyridoxine biosynthetic process (GO:0008615);|Cellular Component: chloroplast (GO:0009507);|Molecular…
TRINITY_DN10255_c0_g1_i4_5	8	Cellular Component: Golgi membrane (GO:0000139);|Cellular Component: endoplasmic reticulum (GO:0005783);|Cellular Component: Golgi apparatus (GO:0005794);|Biological Process: protein glycosylation (GO:0006486);|Biological Process: arabinogalactan protein metabolic process (GO:0010405);|Cellular Component: integral component of membrane (GO:0016021);|Biological Process: protein O-linked glycosylat…
TRINITY_DN10259_c0_g1_i1_1	6	Cellular Component: cell wall (GO:0005618);|Cellular Component: chloroplast (GO:0009507);|Cellular Component: chloroplast thylakoid (GO:0009534);|Biological Process: lipid catabolic process (GO:0016042);|Molecular Function: hydrolase activity, acting on ester bonds (GO:0016788);|Cellular Component: apoplast (GO:0048046);
TRINITY_DN10259_c0_g1_i1_9	2	Biological Process: metal ion transport (GO:0030001);|Molecular Function: metal ion binding (GO:0046872);
TRINITY_DN10267_c0_g1_i5_5	6	Molecular Function: peroxidase activity (GO:0004601);|Cellular Component: extracellular region (GO:0005576);|Biological Process: response to oxidative stress (GO:0006979);|Molecular Function: heme binding (GO:0020037);|Biological Process: hydrogen peroxide catabolic process (GO:0042744);|Molecular Function: metal ion binding (GO:0046872);
TRINITY_DN10269_c0_g1_i1_12	3	Cellular Component: nucleus (GO:0005634);|Biological Process: defense response (GO:0006952);|Molecular Function: sequence-specific DNA binding (GO:0043565);
TRINITY_DN10270_c0_g1_i1_9	2	Cellular Component: plasma membrane (GO:0005886);|Molecular Function: AMP binding (GO:0016208);
TRINITY_DN10272_c0_g1_i4_10	6	Molecular Function: DNA binding (GO:0003677);|Cellular Component: nucleus (GO:0005634);|Biological Process: signal transduction (GO:0007165);|Biological Process: procambium histogenesis (GO:0010067);|Biological Process: phloem or xylem histogenesis (GO:0010087);|Biological Process: cell division (GO:0051301);
TRINITY_DN10276_c0_g2_i1_12	6	Molecular Function: dihydrofolate reductase activity (GO:0004146);|Molecular Function: thymidylate synthase activity (GO:0004799);|Cellular Component: mitochondrion (GO:0005739);|Biological Process: dTMP biosynthetic process (GO:0006231);|Biological Process: one-carbon metabolic process (GO:0006730);|Biological Process: 10-formyltetrahydrofolate biosynthetic process (GO:0009257);
TRINITY_DN10278_c0_g1_i1_12	6	Molecular Function: DNA-binding transcription factor activity (GO:0003700);|Cellular Component: nucleus (GO:0005634);|Biological Process: multicellular organism development (GO:0007275);|Biological Process: ethylene-activated signaling pathway (GO:0009873);|Molecular Function: sequence-specific DNA binding (GO:0043565);|Biological Process: defense response to fungus (GO:0050832);
TRINITY_DN1027_c0_g1_i1_10	9	Molecular Function: magnesium ion binding (GO:0000287);|Molecular Function: acetolactate synthase activity (GO:0003984);|Biological Process: isoleucine biosynthetic process (GO:0009097);|Biological Process: valine biosynthetic process (GO:0009099);|Cellular Component: chloroplast (GO:0009507);|Cellular Component: chloroplast stroma (GO:0009570);|Biological Process: response to herbicide (GO:00096…
TRINITY_DN10280_c0_g1_i1_7	5	Cellular Component: plasma membrane (GO:0005886);|Cellular Component: integral component of membrane (GO:0016021);|Biological Process: protein ubiquitination (GO:0016567);|Molecular Function: transferase activity (GO:0016740);|Molecular Function: metal ion binding (GO:0046872);
TRINITY_DN10284_c0_g1_i1_8	3	Molecular Function: RNA binding (GO:0003723);|Cellular Component: ribosome (GO:0005840);|Cellular Component: chloroplast (GO:0009507);
TRINITY_DN10291_c0_g1_i1_12	8	Cellular Component: vacuole (GO:0005773);|Cellular Component: cis-Golgi network (GO:0005801);|Cellular Component: plasma membrane (GO:0005886);|Cellular Component: integral component of plasma membrane (GO:0005887);|Biological Process: sucrose metabolic process (GO:0005985);|Molecular Function: sucrose transmembrane transporter activity (GO:0008515);|Cellular Component: plant-type vacuole membran…
TRINITY_DN10291_c0_g1_i1_16	8	Biological Process: glycerol ether metabolic process (GO:0006662);|Cellular Component: chloroplast (GO:0009507);|Cellular Component: chloroplast stroma (GO:0009570);|Biological Process: plasmodesmata-mediated intercellular transport (GO:0010497);|Biological Process: positive regulation of cell communication (GO:0010647);|Molecular Function: protein disulfide oxidoreductase activity (GO:0015035);|…
TRINITY_DN10292_c0_g1_i1_4	15	Biological Process: telomere maintenance (GO:0000723);|Biological Process: double-strand break repair via homologous recombination (GO:0000724);|Cellular Component: nuclear chromosome, telomeric region (GO:0000784);|Molecular Function: damaged DNA binding (GO:0003684);|Molecular Function: single-stranded DNA binding (GO:0003697);|Cellular Component: DNA replication factor A complex (GO:0005662);|…
TRINITY_DN10294_c0_g1_i1_18	9	Molecular Function: cysteine-type endopeptidase activity (GO:0004197);|Molecular Function: thiol-dependent ubiquitin-specific protease activity (GO:0004843);|Cellular Component: nucleus (GO:0005634);|Cellular Component: nucleoplasm (GO:0005654);|Molecular Function: zinc ion binding (GO:0008270);|Biological Process: protein deubiquitination (GO:0016579);|Biological Process: proteasome-mediated ubi…
TRINITY_DN10297_c0_g1_i1_4	8	Molecular Function: beta-galactosidase activity (GO:0004565);|Cellular Component: cell wall (GO:0005618);|Cellular Component: vacuole (GO:0005773);|Biological Process: carbohydrate metabolic process (GO:0005975);|Cellular Component: plant-type cell wall (GO:0009505);|Cellular Component: plasmodesma (GO:0009506);|Molecular Function: carbohydrate binding (GO:0030246);|Cellular Component: apoplast (…
TRINITY_DN10298_c0_g1_i1_1	5	Biological Process: isoflavonoid biosynthetic process (GO:0009717);|Biological Process: flavonoid biosynthetic process (GO:0009813);|Molecular Function: 2-hydroxyisoflavanone dehydratase activity (GO:0033987);|Biological Process: isoflavonoid metabolic process (GO:0046287);|Molecular Function: carboxylic ester hydrolase activity (GO:0052689);
TRINITY_DN10299_c0_g1_i1_14	2	Biological Process: positive regulation of cell proliferation (GO:0008284);|Cellular Component: plasmodesma (GO:0009506);
TRINITY_DN10300_c0_g1_i2_12	6	Biological Process: phloem or xylem histogenesis (GO:0010087);|Biological Process: leaf vascular tissue pattern formation (GO:0010305);|Biological Process: cotyledon vascular tissue pattern formation (GO:0010588);|Biological Process: protein ubiquitination (GO:0016567);|Biological Process: shoot system development (GO:0048367);|Biological Process: primary root development (GO:0080022);
TRINITY_DN10300_c0_g2_i1_7	8	Biological Process: maturation of LSU-rRNA from tricistronic rRNA transcript (SSU-rRNA, 5.8S rRNA, LSU-rRNA) (GO:0000463);|Molecular Function: mRNA binding (GO:0003729);|Molecular Function: structural constituent of ribosome (GO:0003735);|Cellular Component: chloroplast (GO:0009507);|Cellular Component: membrane (GO:0016020);|Cellular Component: cytosolic large ribosomal subunit (GO:0022625);|Cel…
TRINITY_DN10302_c0_g1_i1_4	10	Cellular Component: extracellular region (GO:0005576);|Cellular Component: cell wall (GO:0005618);|Biological Process: response to cold (GO:0009409);|Biological Process: response to fungus (GO:0009620);|Biological Process: response to brassinosteroid (GO:0009741);|Molecular Function: pectinesterase activity (GO:0030599);|Biological Process: cell wall modification (GO:0042545);|Molecular Function:…
TRINITY_DN10316_c0_g1_i1_15	7	Molecular Function: DNA-binding transcription factor activity (GO:0003700);|Cellular Component: nucleus (GO:0005634);|Biological Process: ethylene-activated signaling pathway (GO:0009873);|Biological Process: glucosinolate metabolic process (GO:0019760);|Molecular Function: sequence-specific DNA binding (GO:0043565);|Molecular Function: transcription regulatory region DNA binding (GO:0044212);|Bi…
TRINITY_DN10317_c0_g1_i1_18	6	Molecular Function: nucleic acid binding (GO:0003676);|Molecular Function: DNA-binding transcription factor activity (GO:0003700);|Cellular Component: nucleus (GO:0005634);|Biological Process: regulation of transcription, DNA-templated (GO:0006355);|Molecular Function: metal ion binding (GO:0046872);|Biological Process: negative regulation of floral organ abscission (GO:0060862);
TRINITY_DN10319_c0_g1_i2_9	4	Molecular Function: protein serine/threonine kinase activity (GO:0004674);|Molecular Function: calcium ion binding (GO:0005509);|Molecular Function: ATP binding (GO:0005524);|Cellular Component: membrane (GO:0016020);
TRINITY_DN10323_c0_g1_i1_2	16	Molecular Function: DNA-binding transcription factor activity (GO:0003700);|Cellular Component: nucleus (GO:0005634);|Biological Process: response to oxidative stress (GO:0006979);|Biological Process: response to cold (GO:0009409);|Biological Process: response to water deprivation (GO:0009414);|Biological Process: response to wounding (GO:0009611);|Biological Process: response to high light inten…
TRINITY_DN10327_c0_g1_i1_16	5	Molecular Function: nucleic acid binding (GO:0003676);|Cellular Component: nucleus (GO:0005634);|Cellular Component: cytoplasm (GO:0005737);|Molecular Function: 3'-5' exonuclease activity (GO:0008408);|Molecular Function: metal ion binding (GO:0046872);
TRINITY_DN10328_c0_g1_i1_1	4	Molecular Function: mannose binding (GO:0005537);|Biological Process: killing of cells of other organism (GO:0031640);|Biological Process: defense response to bacterium (GO:0042742);|Biological Process: defense response to fungus (GO:0050832);
TRINITY_DN10329_c0_g2_i1_1	16	Molecular Function: RNA polymerase II regulatory region sequence-specific DNA binding (GO:0000977);|Molecular Function: transcription factor activity, RNA polymerase II proximal promoter sequence-specific DNA binding (GO:0000982);|Molecular Function: DNA-binding transcription factor activity (GO:0003700);|Cellular Component: nucleus (GO:0005634);|Biological Process: multicellular organism develop…
TRINITY_DN10331_c0_g1_i1_1	5	Cellular Component: transcription factor TFIIH core complex (GO:0000439);|Cellular Component: transcription factor TFIIH holo complex (GO:0005675);|Biological Process: nucleotide-excision repair (GO:0006289);|Molecular Function: metal ion binding (GO:0046872);|Biological Process: phosphorylation of RNA polymerase II C-terminal domain (GO:0070816);
TRINITY_DN10331_c0_g2_i2_9	3	Molecular Function: thiol-dependent ubiquitin-specific protease activity (GO:0004843);|Cellular Component: nucleus (GO:0005634);|Biological Process: protein deubiquitination (GO:0016579);
TRINITY_DN10332_c0_g1_i2_4	3	Biological Process: carbohydrate transport (GO:0008643);|Molecular Function: symporter activity (GO:0015293);|Cellular Component: integral component of membrane (GO:0016021);
TRINITY_DN10334_c0_g1_i1_4	3	Cellular Component: extracellular region (GO:0005576);|Biological Process: lipid catabolic process (GO:0016042);|Molecular Function: hydrolase activity, acting on ester bonds (GO:0016788);
TRINITY_DN10337_c0_g1_i1_6	4	Molecular Function: DNA binding (GO:0003677);|Molecular Function: DNA-binding transcription factor activity (GO:0003700);|Cellular Component: nucleus (GO:0005634);|Biological Process: ethylene-activated signaling pathway (GO:0009873);
TRINITY_DN10340_c0_g1_i1_14	8	Cellular Component: retrotransposon nucleocapsid (GO:0000943);|Molecular Function: nucleic acid binding (GO:0003676);|Molecular Function: RNA-directed DNA polymerase activity (GO:0003964);|Molecular Function: aspartic-type endopeptidase activity (GO:0004190);|Molecular Function: endonuclease activity (GO:0004519);|Biological Process: DNA recombination (GO:0006310);|Biological Process: DNA integra…
TRINITY_DN10343_c0_g1_i1_4	12	Molecular Function: glycine dehydrogenase (decarboxylating) activity (GO:0004375);|Cellular Component: mitochondrion (GO:0005739);|Cellular Component: glycine cleavage complex (GO:0005960);|Biological Process: glycine catabolic process (GO:0006546);|Cellular Component: chloroplast (GO:0009507);|Cellular Component: chloroplast thylakoid (GO:0009534);|Cellular Component: chloroplast stroma (GO:0009…
TRINITY_DN10349_c0_g1_i1_4	8	Molecular Function: protein serine/threonine phosphatase activity (GO:0004722);|Cellular Component: nucleus (GO:0005634);|Cellular Component: plastid (GO:0009536);|Biological Process: response to wounding (GO:0009611);|Biological Process: response to fungus (GO:0009620);|Biological Process: abscisic acid-activated signaling pathway (GO:0009738);|Molecular Function: metal ion binding (GO:0046872);…
TRINITY_DN10353_c0_g1_i1_2	4	Molecular Function: ATP binding (GO:0005524);|Cellular Component: mitochondrion (GO:0005739);|Cellular Component: glycine cleavage complex (GO:0005960);|Biological Process: glycine decarboxylation via glycine cleavage system (GO:0019464);
TRINITY_DN10353_c0_g1_i1_4	5	Molecular Function: DNA-binding transcription factor activity (GO:0003700);|Cellular Component: nucleus (GO:0005634);|Biological Process: regulation of transcription, DNA-templated (GO:0006355);|Molecular Function: identical protein binding (GO:0042802);|Molecular Function: sequence-specific DNA binding (GO:0043565);
TRINITY_DN10354_c0_g1_i1_9	12	Cellular Component: late endosome (GO:0005770);|Biological Process: drug transmembrane transport (GO:0006855);|Biological Process: defense response (GO:0006952);|Cellular Component: endosome membrane (GO:0010008);|Biological Process: root morphogenesis (GO:0010015);|Biological Process: auxin homeostasis (GO:0010252);|Molecular Function: drug transmembrane transporter activity (GO:0015238);|Molecu…
TRINITY_DN10356_c0_g1_i1_3	8	Cellular Component: retrotransposon nucleocapsid (GO:0000943);|Molecular Function: nucleic acid binding (GO:0003676);|Molecular Function: RNA-directed DNA polymerase activity (GO:0003964);|Molecular Function: aspartic-type endopeptidase activity (GO:0004190);|Molecular Function: endonuclease activity (GO:0004519);|Biological Process: DNA recombination (GO:0006310);|Biological Process: DNA integra…
TRINITY_DN10356_c0_g1_i1_7	3	Molecular Function: peptidyl-prolyl cis-trans isomerase activity (GO:0003755);|Cellular Component: cytoplasm (GO:0005737);|Biological Process: protein folding (GO:0006457);
TRINITY_DN10359_c0_g1_i1_17	3	Molecular Function: DNA binding (GO:0003677);|Biological Process: cellular response to DNA damage stimulus (GO:0006974);|Biological Process: regulation of DNA damage checkpoint (GO:2000001);
TRINITY_DN10361_c0_g1_i1_14	3	Molecular Function: DNA binding (GO:0003677);|Molecular Function: DNA-binding transcription factor activity (GO:0003700);|Cellular Component: nucleus (GO:0005634);
TRINITY_DN10363_c0_g1_i1_12	6	Molecular Function: polygalacturonase activity (GO:0004650);|Cellular Component: extracellular region (GO:0005576);|Biological Process: carbohydrate metabolic process (GO:0005975);|Cellular Component: plant-type cell wall (GO:0009505);|Molecular Function: galacturan 1,4-alpha-galacturonidase activity (GO:0047911);|Biological Process: cell wall organization (GO:0071555);
TRINITY_DN10368_c0_g1_i1_18	6	Molecular Function: GTPase activity (GO:0003924);|Molecular Function: structural constituent of cytoskeleton (GO:0005200);|Molecular Function: GTP binding (GO:0005525);|Cellular Component: cytoplasm (GO:0005737);|Cellular Component: microtubule (GO:0005874);|Biological Process: microtubule-based process (GO:0007017);
TRINITY_DN10369_c0_g1_i1_9	6	Molecular Function: cysteine-type endopeptidase inhibitor activity (GO:0004869);|Cellular Component: extracellular region (GO:0005576);|Cellular Component: cell wall (GO:0005618);|Biological Process: defense response (GO:0006952);|Biological Process: positive regulation of seed germination (GO:0010030);|Biological Process: cellular response to heat (GO:0034605);
TRINITY_DN10372_c0_g1_i1_5	7	Cellular Component: endosome (GO:0005768);|Cellular Component: vacuolar membrane (GO:0005774);|Cellular Component: endoplasmic reticulum membrane (GO:0005789);|Cellular Component: trans-Golgi network (GO:0005802);|Molecular Function: S-adenosylmethionine-dependent methyltransferase activity (GO:0008757);|Cellular Component: integral component of membrane (GO:0016021);|Biological Process: cell wal…
TRINITY_DN10372_c0_g2_i1_9	7	Cellular Component: nuclear chromosome, telomeric region (GO:0000784);|Molecular Function: damaged DNA binding (GO:0003684);|Biological Process: DNA repair (GO:0006281);|Biological Process: double-strand break repair via nonhomologous end joining (GO:0006303);|Biological Process: protection from non-homologous end joining at telomere (GO:0031848);|Molecular Function: 5'-3' exodeoxyribonuclease ac…
TRINITY_DN10375_c0_g1_i1_7	4	Cellular Component: extracellular region (GO:0005576);|Cellular Component: cell wall (GO:0005618);|Molecular Function: oxidoreductase activity (GO:0016491);|Molecular Function: FAD binding (GO:0071949);
TRINITY_DN10375_c0_g2_i1_10	4	Molecular Function: calmodulin binding (GO:0005516);|Biological Process: defense response (GO:0006952);|Biological Process: response to biotic stimulus (GO:0009607);|Cellular Component: integral component of membrane (GO:0016021);
TRINITY_DN10375_c0_g2_i1_7	4	Cellular Component: extracellular region (GO:0005576);|Cellular Component: cell wall (GO:0005618);|Molecular Function: oxidoreductase activity (GO:0016491);|Molecular Function: FAD binding (GO:0071949);
TRINITY_DN10377_c0_g1_i1_16	12	Cellular Component: chromatin (GO:0000785);|Molecular Function: chromatin binding (GO:0003682);|Molecular Function: guanyl-nucleotide exchange factor activity (GO:0005085);|Cellular Component: nucleus (GO:0005634);|Cellular Component: cytosol (GO:0005829);|Biological Process: response to UV (GO:0009411);|Biological Process: entrainment of circadian clock (GO:0009649);|Molecular Function: photorec…
TRINITY_DN10380_c0_g1_i2_18	8	Cellular Component: RNA polymerase V complex (GO:0000419);|Molecular Function: DNA binding (GO:0003677);|Cellular Component: nucleus (GO:0005634);|Cellular Component: nucleoplasm (GO:0005654);|Biological Process: DNA methylation (GO:0006306);|Molecular Function: protein self-association (GO:0043621);|Biological Process: regulation of DNA methylation (GO:0044030);|Biological Process: production of…
TRINITY_DN10382_c0_g1_i1_8	1	Biological Process: protein ubiquitination (GO:0016567);
TRINITY_DN10384_c0_g1_i1_2	4	Cellular Component: integral component of membrane (GO:0016021);|Biological Process: protein ubiquitination (GO:0016567);|Molecular Function: transferase activity (GO:0016740);|Molecular Function: metal ion binding (GO:0046872);
TRINITY_DN10386_c0_g1_i1_7	4	Cellular Component: extracellular region (GO:0005576);|Cellular Component: cell wall (GO:0005618);|Biological Process: regulation of seed dormancy process (GO:2000033);|Biological Process: regulation of root development (GO:2000280);
TRINITY_DN10391_c0_g1_i1_11	2	Cellular Component: retrotransposon nucleocapsid (GO:0000943);|Cellular Component: mitochondrion (GO:0005739);
TRINITY_DN10391_c0_g1_i1_12	14	Cellular Component: cytoplasm (GO:0005737);|Cellular Component: cytosol (GO:0005829);|Biological Process: protein folding (GO:0006457);|Biological Process: response to heat (GO:0009408);|Biological Process: pollen development (GO:0009555);|Biological Process: response to cytokinin (GO:0009735);|Biological Process: embryonic pattern specification (GO:0009880);|Biological Process: leaf morphogenesi…
TRINITY_DN10391_c0_g3_i1_11	3	Molecular Function: nucleic acid binding (GO:0003676);|Molecular Function: RNA-DNA hybrid ribonuclease activity (GO:0004523);|Molecular Function: metal ion binding (GO:0046872);
TRINITY_DN10393_c0_g1_i1_5	3	Cellular Component: membrane (GO:0016020);|Molecular Function: metal ion binding (GO:0046872);|Molecular Function: dioxygenase activity (GO:0051213);
TRINITY_DN10395_c0_g1_i1_4	3	Cellular Component: membrane (GO:0016020);|Cellular Component: SCF ubiquitin ligase complex (GO:0019005);|Biological Process: regulation of steroid metabolic process (GO:0019218);
TRINITY_DN10396_c0_g1_i1_3	8	Cellular Component: retrotransposon nucleocapsid (GO:0000943);|Molecular Function: nucleic acid binding (GO:0003676);|Molecular Function: RNA-directed DNA polymerase activity (GO:0003964);|Molecular Function: aspartic-type endopeptidase activity (GO:0004190);|Molecular Function: endonuclease activity (GO:0004519);|Biological Process: DNA recombination (GO:0006310);|Biological Process: DNA integra…
TRINITY_DN10396_c0_g1_i2_9	6	Molecular Function: peroxidase activity (GO:0004601);|Cellular Component: extracellular region (GO:0005576);|Biological Process: response to oxidative stress (GO:0006979);|Molecular Function: heme binding (GO:0020037);|Biological Process: hydrogen peroxide catabolic process (GO:0042744);|Molecular Function: metal ion binding (GO:0046872);
TRINITY_DN1039_c0_g1_i1_2	7	Molecular Function: 1-phosphatidylinositol binding (GO:0005545);|Cellular Component: Golgi apparatus (GO:0005794);|Cellular Component: clathrin-coated pit (GO:0005905);|Biological Process: endocytosis (GO:0006897);|Cellular Component: clathrin-coated vesicle (GO:0030136);|Molecular Function: clathrin binding (GO:0030276);|Biological Process: clathrin coat assembly (GO:0048268);
TRINITY_DN10400_c0_g1_i1_10	8	Cellular Component: mitochondrion (GO:0005739);|Cellular Component: chloroplast (GO:0009507);|Cellular Component: chloroplast stroma (GO:0009570);|Biological Process: leaf senescence (GO:0010150);|Molecular Function: metal ion binding (GO:0046872);|Molecular Function: 2 iron, 2 sulfur cluster binding (GO:0051537);|Biological Process: iron ion homeostasis (GO:0055072);|Biological Process: reactive…
TRINITY_DN10400_c0_g1_i1_15	9	Molecular Function: structural constituent of ribosome (GO:0003735);|Cellular Component: cell wall (GO:0005618);|Cellular Component: plasma membrane (GO:0005886);|Biological Process: translation (GO:0006412);|Cellular Component: plasmodesma (GO:0009506);|Cellular Component: chloroplast (GO:0009507);|Biological Process: response to cytokinin (GO:0009735);|Cellular Component: cytosolic large riboso…
TRINITY_DN10400_c0_g1_i1_16	3	Cellular Component: endoplasmic reticulum (GO:0005783);|Cellular Component: endoplasmic reticulum membrane (GO:0005789);|Cellular Component: integral component of membrane (GO:0016021);
TRINITY_DN10401_c0_g1_i2_14	3	Molecular Function: glutamate dehydrogenase (NADP+) activity (GO:0004354);|Biological Process: cellular amino acid metabolic process (GO:0006520);|Cellular Component: chloroplast (GO:0009507);
TRINITY_DN10409_c0_g1_i1_1	5	Molecular Function: DNA-binding transcription factor activity (GO:0003700);|Cellular Component: nucleus (GO:0005634);|Biological Process: regulation of transcription, DNA-templated (GO:0006355);|Molecular Function: identical protein binding (GO:0042802);|Molecular Function: sequence-specific DNA binding (GO:0043565);
TRINITY_DN10416_c0_g1_i1_16	1	Cellular Component: integral component of membrane (GO:0016021);
TRINITY_DN10416_c0_g2_i1_2	8	Biological Process: ribosomal small subunit assembly (GO:0000028);|Molecular Function: structural constituent of ribosome (GO:0003735);|Cellular Component: vacuole (GO:0005773);|Cellular Component: cytosol (GO:0005829);|Biological Process: translation (GO:0006412);|Cellular Component: cytosolic ribosome (GO:0022626);|Cellular Component: cytosolic small ribosomal subunit (GO:0022627);|Cellular Com…
TRINITY_DN10417_c0_g1_i1_5	1	Molecular Function: peptide-methionine (S)-S-oxide reductase activity (GO:0008113);
TRINITY_DN10420_c0_g1_i1_9	3	Molecular Function: ATP binding (GO:0005524);|Cellular Component: mitochondrion (GO:0005739);|Biological Process: protein refolding (GO:0042026);
TRINITY_DN10423_c0_g1_i1_10	7	Molecular Function: serine-type endopeptidase activity (GO:0004252);|Cellular Component: vacuole (GO:0005773);|Cellular Component: vacuolar membrane (GO:0005774);|Cellular Component: plant-type cell wall (GO:0009505);|Biological Process: leaf senescence (GO:0010150);|Biological Process: secondary shoot formation (GO:0010223);|Cellular Component: apoplast (GO:0048046);
TRINITY_DN10426_c0_g1_i1_10	12	Molecular Function: RNA polymerase II regulatory region sequence-specific DNA binding (GO:0000977);|Molecular Function: transcription factor activity, RNA polymerase II proximal promoter sequence-specific DNA binding (GO:0000982);|Molecular Function: DNA-binding transcription factor activity (GO:0003700);|Cellular Component: nucleus (GO:0005634);|Biological Process: multicellular organism develop…
TRINITY_DN1042_c0_g1_i1_15	4	Cellular Component: plasma membrane (GO:0005886);|Molecular Function: electron transfer activity (GO:0009055);|Molecular Function: protein disulfide oxidoreductase activity (GO:0015035);|Biological Process: cell redox homeostasis (GO:0045454);
TRINITY_DN10438_c0_g1_i1_9	3	Biological Process: carbohydrate metabolic process (GO:0005975);|Biological Process: defense response (GO:0006952);|Molecular Function: glucan endo-1,3-beta-D-glucosidase activity (GO:0042973);
TRINITY_DN10439_c0_g1_i1_9	8	Cellular Component: retrotransposon nucleocapsid (GO:0000943);|Molecular Function: nucleic acid binding (GO:0003676);|Molecular Function: RNA-directed DNA polymerase activity (GO:0003964);|Molecular Function: aspartic-type endopeptidase activity (GO:0004190);|Molecular Function: endonuclease activity (GO:0004519);|Biological Process: DNA recombination (GO:0006310);|Biological Process: DNA integra…
TRINITY_DN10443_c0_g1_i1_10	13	Cellular Component: chloroplast (GO:0009507);|Cellular Component: chloroplast thylakoid (GO:0009534);|Cellular Component: chloroplast thylakoid membrane (GO:0009535);|Cellular Component: thylakoid (GO:0009579);|Biological Process: photosynthetic electron transport in photosystem I (GO:0009773);|Biological Process: photosynthetic NADP+ reduction (GO:0009780);|Cellular Component: chloroplast envelo…
TRINITY_DN10443_c0_g2_i1_4	7	Molecular Function: protein kinase activity (GO:0004672);|Molecular Function: protein serine/threonine kinase activity (GO:0004674);|Molecular Function: ATP binding (GO:0005524);|Cellular Component: plasma membrane (GO:0005886);|Cellular Component: plasmodesma (GO:0009506);|Cellular Component: integral component of membrane (GO:0016021);|Biological Process: protein autophosphorylation (GO:0046777…
TRINITY_DN10446_c0_g1_i2_10	2	Cellular Component: nucleus (GO:0005634);|Molecular Function: zinc ion binding (GO:0008270);
TRINITY_DN10448_c0_g1_i1_15	3	Molecular Function: ATP binding (GO:0005524);|Cellular Component: cytoplasm (GO:0005737);|Cellular Component: cytoskeleton (GO:0005856);
TRINITY_DN10449_c0_g1_i1_3	4	Biological Process: ribosomal small subunit assembly (GO:0000028);|Molecular Function: structural constituent of ribosome (GO:0003735);|Biological Process: translation (GO:0006412);|Cellular Component: cytosolic small ribosomal subunit (GO:0022627);
TRINITY_DN10451_c0_g1_i1_13	6	Molecular Function: catalytic activity (GO:0003824);|Cellular Component: nucleus (GO:0005634);|Cellular Component: cytosol (GO:0005829);|Biological Process: biosynthetic process (GO:0009058);|Molecular Function: isomerase activity (GO:0016853);|Biological Process: chromatin silencing by small RNA (GO:0031048);
TRINITY_DN10452_c0_g1_i1_3	4	Molecular Function: DNA binding (GO:0003677);|Molecular Function: snoRNA binding (GO:0030515);|Cellular Component: small-subunit processome (GO:0032040);|Molecular Function: metal ion binding (GO:0046872);
TRINITY_DN10455_c0_g1_i1_3	7	Molecular Function: ATP binding (GO:0005524);|Cellular Component: cytosol (GO:0005829);|Biological Process: iron-sulfur cluster assembly (GO:0016226);|Molecular Function: protein homodimerization activity (GO:0042803);|Molecular Function: metal ion binding (GO:0046872);|Molecular Function: iron-sulfur cluster binding (GO:0051536);|Molecular Function: 4 iron, 4 sulfur cluster binding (GO:0051539);
TRINITY_DN10457_c0_g1_i2_16	4	Molecular Function: adenylate kinase activity (GO:0004017);|Molecular Function: ATP binding (GO:0005524);|Cellular Component: cytoplasm (GO:0005737);|Biological Process: purine nucleotide metabolic process (GO:0006163);
TRINITY_DN10464_c0_g2_i1_12	4	Cellular Component: plasma membrane (GO:0005886);|Biological Process: protein transport (GO:0015031);|Cellular Component: integral component of membrane (GO:0016021);|Biological Process: vesicle-mediated transport (GO:0016192);
TRINITY_DN10465_c0_g1_i4_12	7	Cellular Component: mitochondrion (GO:0005739);|Cellular Component: mitochondrial respiratory chain complex I (GO:0005747);|Biological Process: response to osmotic stress (GO:0006970);|Molecular Function: NADH dehydrogenase (ubiquinone) activity (GO:0008137);|Biological Process: cold acclimation (GO:0009631);|Biological Process: electron transport chain (GO:0022900);|Molecular Function: cobalt io…
TRINITY_DN10470_c0_g2_i1_11	3	Molecular Function: oxidoreductase activity, acting on CH-OH group of donors (GO:0016614);|Molecular Function: mandelonitrile lyase activity (GO:0046593);|Molecular Function: flavin adenine dinucleotide binding (GO:0050660);
TRINITY_DN10471_c0_g1_i1_10	27	Biological Process: telomere maintenance via recombination (GO:0000722);|Biological Process: double-strand break repair via homologous recombination (GO:0000724);|Cellular Component: chromosome, telomeric region (GO:0000781);|Cellular Component: chromatin (GO:0000785);|Cellular Component: condensed nuclear chromosome (GO:0000794);|Molecular Function: damaged DNA binding (GO:0003684);|Molecular Fu…
TRINITY_DN10472_c0_g1_i1_3	2	Molecular Function: ATP binding (GO:0005524);|Cellular Component: endoplasmic reticulum lumen (GO:0005788);
TRINITY_DN10472_c0_g2_i1_3	6	Molecular Function: ATP binding (GO:0005524);|Cellular Component: intracellular (GO:0005622);|Cellular Component: endoplasmic reticulum lumen (GO:0005788);|Biological Process: response to unfolded protein (GO:0006986);|Molecular Function: hydrolase activity (GO:0016787);|Biological Process: secretion by cell (GO:0032940);
TRINITY_DN10473_c0_g1_i1_1	17	Cellular Component: Golgi membrane (GO:0000139);|Biological Process: cell plate assembly (GO:0000919);|Cellular Component: Golgi apparatus (GO:0005794);|Cellular Component: trans-Golgi network (GO:0005802);|Cellular Component: plasma membrane (GO:0005886);|Biological Process: response to osmotic stress (GO:0006970);|Biological Process: response to water deprivation (GO:0009414);|Biological Proces…
TRINITY_DN10474_c0_g1_i1_4	8	Biological Process: alternative mRNA splicing, via spliceosome (GO:0000380);|Biological Process: regulation of alternative mRNA splicing, via spliceosome (GO:0000381);|Molecular Function: RNA binding (GO:0003723);|Cellular Component: nucleus (GO:0005634);|Cellular Component: cytoplasm (GO:0005737);|Biological Process: DNA repair (GO:0006281);|Cellular Component: chloroplast (GO:0009507);|Biologic…
TRINITY_DN10474_c0_g1_i1_7	3	Molecular Function: translation elongation factor activity (GO:0003746);|Molecular Function: ATP binding (GO:0005524);|Molecular Function: ATPase activity (GO:0016887);
TRINITY_DN10475_c0_g1_i1_3	16	Cellular Component: retrotransposon nucleocapsid (GO:0000943);|Molecular Function: DNA binding (GO:0003677);|Molecular Function: RNA binding (GO:0003723);|Molecular Function: DNA-directed DNA polymerase activity (GO:0003887);|Molecular Function: RNA-directed DNA polymerase activity (GO:0003964);|Molecular Function: aspartic-type endopeptidase activity (GO:0004190);|Molecular Function: RNA-DNA hyb…
TRINITY_DN10475_c0_g2_i1_14	6	Cellular Component: Golgi membrane (GO:0000139);|Cellular Component: endoplasmic reticulum membrane (GO:0005789);|Cellular Component: plasma membrane (GO:0005886);|Biological Process: protein transport (GO:0015031);|Cellular Component: integral component of membrane (GO:0016021);|Biological Process: vesicle-mediated transport (GO:0016192);
TRINITY_DN10478_c0_g1_i1_3	6	Molecular Function: DNA binding (GO:0003677);|Molecular Function: DNA-binding transcription factor activity (GO:0003700);|Cellular Component: nucleus (GO:0005634);|Biological Process: auxin-activated signaling pathway (GO:0009734);|Biological Process: primary shoot apical meristem specification (GO:0010072);|Biological Process: lateral root development (GO:0048527);
TRINITY_DN10481_c0_g1_i2_18	9	Cellular Component: nucleus (GO:0005634);|Cellular Component: cytoplasm (GO:0005737);|Cellular Component: endoplasmic reticulum (GO:0005783);|Biological Process: flower development (GO:0009908);|Biological Process: root morphogenesis (GO:0010015);|Biological Process: phloem transport (GO:0010233);|Biological Process: metal ion transport (GO:0030001);|Molecular Function: metal ion binding (GO:0046…
TRINITY_DN10484_c0_g1_i2_1	6	Molecular Function: GTPase activity (GO:0003924);|Molecular Function: structural constituent of cytoskeleton (GO:0005200);|Molecular Function: GTP binding (GO:0005525);|Cellular Component: cytoplasm (GO:0005737);|Cellular Component: microtubule (GO:0005874);|Biological Process: microtubule-based process (GO:0007017);
TRINITY_DN10484_c0_g2_i1_12	5	Molecular Function: DNA binding (GO:0003677);|Cellular Component: nucleus (GO:0005634);|Biological Process: DNA recombination (GO:0006310);|Biological Process: transposition (GO:0032196);|Molecular Function: protein dimerization activity (GO:0046983);
TRINITY_DN10485_c0_g1_i1_4	4	Cellular Component: endoplasmic reticulum (GO:0005783);|Biological Process: protein folding in endoplasmic reticulum (GO:0034975);|Cellular Component: ER membrane protein complex (GO:0072546);|Biological Process: mitochondrion-endoplasmic reticulum membrane tethering (GO:1990456);
TRINITY_DN10488_c0_g1_i1_10	8	Cellular Component: plastid (GO:0009536);|Cellular Component: chloroplast envelope (GO:0009941);|Molecular Function: phosphoglycerate transmembrane transporter activity (GO:0015120);|Biological Process: phosphoglycerate transmembrane transport (GO:0015713);|Cellular Component: integral component of membrane (GO:0016021);|Cellular Component: chloroplast membrane (GO:0031969);|Biological Process: t…
TRINITY_DN10488_c0_g1_i1_12	2	Biological Process: response to auxin (GO:0009733);|Molecular Function: ligase activity (GO:0016874);
TRINITY_DN10488_c0_g1_i2_16	1	Molecular Function: acid phosphatase activity (GO:0003993);
TRINITY_DN10491_c0_g1_i1_1	4	Molecular Function: glutathione transferase activity (GO:0004364);|Cellular Component: cytoplasm (GO:0005737);|Biological Process: glutathione metabolic process (GO:0006749);|Biological Process: defense response (GO:0006952);
TRINITY_DN10493_c0_g1_i1_18	5	Molecular Function: phospholipase D activity (GO:0004630);|Molecular Function: calcium ion binding (GO:0005509);|Cellular Component: membrane (GO:0016020);|Biological Process: phosphatidylcholine catabolic process (GO:0034638);|Molecular Function: N-acylphosphatidylethanolamine-specific phospholipase D activity (GO:0070290);
TRINITY_DN10496_c0_g1_i1_10	5	Cellular Component: mitochondrial inner membrane (GO:0005743);|Molecular Function: NADH dehydrogenase (ubiquinone) activity (GO:0008137);|Molecular Function: metal ion binding (GO:0046872);|Molecular Function: 4 iron, 4 sulfur cluster binding (GO:0051539);|Cellular Component: respiratory chain (GO:0070469);
TRINITY_DN1049_c0_g1_i1_13	6	Molecular Function: glutamate 5-kinase activity (GO:0004349);|Molecular Function: glutamate-5-semialdehyde dehydrogenase activity (GO:0004350);|Molecular Function: ATP binding (GO:0005524);|Cellular Component: cytoplasm (GO:0005737);|Biological Process: proline biosynthetic process (GO:0006561);|Biological Process: L-proline biosynthetic process (GO:0055129);
TRINITY_DN10500_c0_g1_i1_16	3	Molecular Function: acid phosphatase activity (GO:0003993);|Cellular Component: extracellular region (GO:0005576);|Biological Process: phospholipid catabolic process (GO:0009395);
TRINITY_DN10501_c0_g1_i1_13	2	Cellular Component: extracellular region (GO:0005576);|Molecular Function: hydrolase activity (GO:0016787);
TRINITY_DN10503_c0_g2_i1_16	8	Cellular Component: retrotransposon nucleocapsid (GO:0000943);|Molecular Function: nucleic acid binding (GO:0003676);|Molecular Function: RNA-directed DNA polymerase activity (GO:0003964);|Molecular Function: aspartic-type endopeptidase activity (GO:0004190);|Molecular Function: endonuclease activity (GO:0004519);|Biological Process: DNA recombination (GO:0006310);|Biological Process: DNA integra…
TRINITY_DN10504_c0_g1_i1_3	3	Molecular Function: acid phosphatase activity (GO:0003993);|Cellular Component: extracellular region (GO:0005576);|Molecular Function: metal ion binding (GO:0046872);
TRINITY_DN10504_c0_g1_i1_7	8	Cellular Component: retrotransposon nucleocapsid (GO:0000943);|Molecular Function: nucleic acid binding (GO:0003676);|Molecular Function: RNA-directed DNA polymerase activity (GO:0003964);|Molecular Function: aspartic-type endopeptidase activity (GO:0004190);|Molecular Function: endonuclease activity (GO:0004519);|Biological Process: DNA recombination (GO:0006310);|Biological Process: DNA integra…
TRINITY_DN10504_c0_g1_i2_1	2	Biological Process: carbohydrate transport (GO:0008643);|Cellular Component: integral component of membrane (GO:0016021);
TRINITY_DN10505_c0_g1_i1_9	5	Molecular Function: DNA binding (GO:0003677);|Molecular Function: DNA-binding transcription factor activity (GO:0003700);|Cellular Component: nucleus (GO:0005634);|Biological Process: defense response (GO:0006952);|Biological Process: ethylene-activated signaling pathway (GO:0009873);
TRINITY_DN10505_c0_g1_i2_6	8	Cellular Component: nucleus (GO:0005634);|Cellular Component: endoplasmic reticulum (GO:0005783);|Cellular Component: Golgi apparatus (GO:0005794);|Cellular Component: cytosol (GO:0005829);|Biological Process: intracellular protein transport (GO:0006886);|Biological Process: ER to Golgi vesicle-mediated transport (GO:0006888);|Molecular Function: Rab guanyl-nucleotide exchange factor activity (GO…
TRINITY_DN10506_c0_g1_i2_1	1	Cellular Component: extracellular region (GO:0005576);
TRINITY_DN10507_c0_g1_i1_4	4	Molecular Function: ubiquitin-protein transferase activity (GO:0004842);|Cellular Component: nucleus (GO:0005634);|Cellular Component: cytoplasm (GO:0005737);|Biological Process: regulation of seed germination (GO:0010029);
TRINITY_DN10507_c0_g1_i2_12	8	Biological Process: response to molecule of bacterial origin (GO:0002237);|Molecular Function: DNA-binding transcription factor activity (GO:0003700);|Cellular Component: nucleus (GO:0005634);|Biological Process: transcription, DNA-templated (GO:0006351);|Molecular Function: protein homodimerization activity (GO:0042803);|Molecular Function: sequence-specific DNA binding (GO:0043565);|Biological …
TRINITY_DN10507_c0_g1_i2_2	4	Molecular Function: nucleic acid binding (GO:0003676);|Cellular Component: nucleus (GO:0005634);|Cellular Component: cytoplasm (GO:0005737);|Molecular Function: zinc ion binding (GO:0008270);
TRINITY_DN10508_c0_g1_i2_13	8	Molecular Function: double-stranded DNA binding (GO:0003690);|Biological Process: DNA-templated transcription, termination (GO:0006353);|Biological Process: regulation of transcription, DNA-templated (GO:0006355);|Cellular Component: nucleoid (GO:0009295);|Cellular Component: chloroplast (GO:0009507);|Cellular Component: plastid chromosome (GO:0009508);|Biological Process: chloroplast organizatio…
TRINITY_DN10510_c0_g1_i1_18	5	Molecular Function: microtubule binding (GO:0008017);|Biological Process: unidimensional cell growth (GO:0009826);|Biological Process: cortical microtubule organization (GO:0043622);|Biological Process: negative regulation of unidimensional cell growth (GO:0051511);|Cellular Component: cortical microtubule (GO:0055028);
TRINITY_DN10510_c0_g1_i1_6	11	Molecular Function: 3'-5'-exoribonuclease activity (GO:0000175);|Biological Process: exonucleolytic trimming to generate mature 3'-end of 5.8S rRNA from tricistronic rRNA transcript (SSU-rRNA, 5.8S rRNA, LSU-rRNA) (GO:0000467);|Biological Process: DNA catabolic process, exonucleolytic (GO:0000738);|Molecular Function: nucleic acid binding (GO:0003676);|Cellular Component: nucleolus (GO:0005730);|…
TRINITY_DN10516_c0_g1_i2_2	10	Molecular Function: DNA binding (GO:0003677);|Molecular Function: DNA-binding transcription factor activity (GO:0003700);|Cellular Component: nucleus (GO:0005634);|Biological Process: negative regulation of cell proliferation (GO:0008285);|Biological Process: photomorphogenesis (GO:0009640);|Biological Process: floral organ abscission (GO:0010227);|Biological Process: vegetative to reproductive p…
TRINITY_DN10517_c0_g1_i1_3	3	Biological Process: karyogamy (GO:0000741);|Cellular Component: mitochondrion (GO:0005739);|Biological Process: polar nucleus fusion (GO:0010197);
TRINITY_DN10517_c0_g1_i1_7	5	Cellular Component: plasma membrane (GO:0005886);|Biological Process: anion transport (GO:0006820);|Molecular Function: mechanosensitive ion channel activity (GO:0008381);|Cellular Component: endomembrane system (GO:0012505);|Cellular Component: integral component of membrane (GO:0016021);
TRINITY_DN10518_c0_g2_i1_18	2	Cellular Component: mitochondrion (GO:0005739);|Biological Process: response to cadmium ion (GO:0046686);
TRINITY_DN10522_c0_g1_i3_4	9	Molecular Function: DNA-binding transcription factor activity (GO:0003700);|Cellular Component: nucleus (GO:0005634);|Biological Process: response to light stimulus (GO:0009416);|Biological Process: lignin biosynthetic process (GO:0009809);|Biological Process: cell differentiation (GO:0030154);|Molecular Function: sequence-specific DNA binding (GO:0043565);|Molecular Function: transcription regul…
TRINITY_DN10531_c0_g1_i1_2	3	Cellular Component: chloroplast (GO:0009507);|Cellular Component: chloroplast outer membrane (GO:0009707);|Biological Process: chloroplast relocation (GO:0009902);
TRINITY_DN10541_c0_g1_i1_4	4	Cellular Component: cell wall (GO:0005618);|Molecular Function: manganese ion binding (GO:0030145);|Molecular Function: nutrient reservoir activity (GO:0045735);|Cellular Component: apoplast (GO:0048046);
TRINITY_DN10544_c0_g4_i1_16	5	Molecular Function: ATP binding (GO:0005524);|Cellular Component: cytoplasm (GO:0005737);|Biological Process: plant-type hypersensitive response (GO:0009626);|Cellular Component: membrane (GO:0016020);|Molecular Function: ADP binding (GO:0043531);
TRINITY_DN10547_c0_g1_i1_1	4	Biological Process: negative regulation of translation (GO:0017148);|Molecular Function: rRNA N-glycosylase activity (GO:0030598);|Biological Process: defense response to virus (GO:0051607);|Molecular Function: toxin activity (GO:0090729);
TRINITY_DN10549_c0_g1_i1_15	2	Molecular Function: serine-type endopeptidase inhibitor activity (GO:0004867);|Cellular Component: extracellular space (GO:0005615);
TRINITY_DN10549_c0_g2_i1_15	3	Molecular Function: serine-type endopeptidase inhibitor activity (GO:0004867);|Cellular Component: extracellular space (GO:0005615);|Biological Process: negative regulation of endopeptidase activity (GO:0010951);
TRINITY_DN10552_c0_g1_i1_8	10	Molecular Function: DNA binding (GO:0003677);|Molecular Function: RNA binding (GO:0003723);|Molecular Function: DNA-directed DNA polymerase activity (GO:0003887);|Molecular Function: RNA-directed DNA polymerase activity (GO:0003964);|Molecular Function: aspartic-type endopeptidase activity (GO:0004190);|Molecular Function: endonuclease activity (GO:0004519);|Cellular Component: nucleus (GO:000563…
TRINITY_DN10553_c0_g1_i2_12	9	Molecular Function: glutathione transferase activity (GO:0004364);|Cellular Component: cytoplasm (GO:0005737);|Biological Process: glutathione metabolic process (GO:0006749);|Biological Process: response to heat (GO:0009408);|Biological Process: response to auxin (GO:0009733);|Biological Process: response to cytokinin (GO:0009735);|Biological Process: response to abscisic acid (GO:0009737);|Biolo…
TRINITY_DN10557_c0_g1_i1_2	4	Biological Process: ethylene biosynthetic process (GO:0009693);|Biological Process: fruit ripening (GO:0009835);|Molecular Function: 1-aminocyclopropane-1-carboxylate synthase activity (GO:0016847);|Molecular Function: pyridoxal phosphate binding (GO:0030170);
TRINITY_DN10557_c0_g1_i2_1	2	Cellular Component: plasma membrane (GO:0005886);|Molecular Function: AMP binding (GO:0016208);
TRINITY_DN10557_c0_g1_i2_9	3	Molecular Function: ATP binding (GO:0005524);|Biological Process: protein ubiquitination (GO:0016567);|Molecular Function: transferase activity (GO:0016740);
TRINITY_DN10560_c0_g1_i1_14	6	Molecular Function: polygalacturonase activity (GO:0004650);|Cellular Component: extracellular region (GO:0005576);|Cellular Component: cell wall (GO:0005618);|Biological Process: carbohydrate metabolic process (GO:0005975);|Biological Process: fruit ripening (GO:0009835);|Biological Process: cell wall organization (GO:0071555);
TRINITY_DN10560_c0_g1_i1_4	4	Biological Process: drug transmembrane transport (GO:0006855);|Molecular Function: drug transmembrane transporter activity (GO:0015238);|Molecular Function: antiporter activity (GO:0015297);|Cellular Component: integral component of membrane (GO:0016021);
TRINITY_DN10564_c0_g1_i1_11	1	Cellular Component: extracellular region (GO:0005576);
TRINITY_DN10566_c0_g1_i1_1	6	Molecular Function: peroxidase activity (GO:0004601);|Cellular Component: extracellular region (GO:0005576);|Biological Process: response to oxidative stress (GO:0006979);|Molecular Function: heme binding (GO:0020037);|Biological Process: hydrogen peroxide catabolic process (GO:0042744);|Molecular Function: metal ion binding (GO:0046872);
TRINITY_DN10566_c0_g1_i1_15	9	Biological Process: protein folding (GO:0006457);|Cellular Component: chloroplast thylakoid membrane (GO:0009535);|Biological Process: chloroplast organization (GO:0009658);|Biological Process: de-etiolation (GO:0009704);|Cellular Component: chloroplast envelope (GO:0009941);|Cellular Component: integral component of membrane (GO:0016021);|Molecular Function: protein binding involved in protein f…
TRINITY_DN10566_c0_g1_i1_8	3	Molecular Function: DNA binding (GO:0003677);|Cellular Component: nucleus (GO:0005634);|Molecular Function: metal ion binding (GO:0046872);
TRINITY_DN10573_c0_g1_i1_12	5	Biological Process: response to nematode (GO:0009624);|Molecular Function: peptide:proton symporter activity (GO:0015333);|Cellular Component: integral component of membrane (GO:0016021);|Molecular Function: oligopeptide transmembrane transporter activity (GO:0035673);|Molecular Function: peptide transmembrane transporter activity (GO:1904680);
TRINITY_DN10575_c0_g1_i1_2	6	Cellular Component: chloroplast (GO:0009507);|Cellular Component: chloroplast stroma (GO:0009570);|Molecular Function: carotenoid dioxygenase activity (GO:0010436);|Biological Process: carotene catabolic process (GO:0016121);|Molecular Function: 9-cis-epoxycarotenoid dioxygenase activity (GO:0045549);|Molecular Function: metal ion binding (GO:0046872);
TRINITY_DN10582_c0_g1_i2_15	6	Molecular Function: DNA binding (GO:0003677);|Molecular Function: ATP-dependent DNA helicase activity (GO:0004003);|Molecular Function: ATP binding (GO:0005524);|Cellular Component: nucleus (GO:0005634);|Biological Process: nucleobase-containing compound metabolic process (GO:0006139);|Biological Process: cell cycle (GO:0007049);
TRINITY_DN10583_c0_g1_i1_4	7	Molecular Function: DNA-binding transcription factor activity (GO:0003700);|Cellular Component: nucleus (GO:0005634);|Biological Process: regulation of transcription, DNA-templated (GO:0006355);|Biological Process: regulation of cell size (GO:0008361);|Molecular Function: sequence-specific DNA binding (GO:0043565);|Biological Process: root development (GO:0048364);|Biological Process: negative re…
TRINITY_DN10584_c0_g1_i1_1	13	Molecular Function: protein serine/threonine kinase activity (GO:0004674);|Molecular Function: calmodulin-dependent protein kinase activity (GO:0004683);|Molecular Function: ATP binding (GO:0005524);|Cellular Component: nucleus (GO:0005634);|Cellular Component: cytoplasm (GO:0005737);|Cellular Component: plasma membrane (GO:0005886);|Cellular Component: plasmodesma (GO:0009506);|Biological Proces…
TRINITY_DN10584_c0_g1_i1_5	5	Cellular Component: F-actin capping protein complex (GO:0008290);|Biological Process: actin cytoskeleton organization (GO:0030036);|Cellular Component: actin cortical patch (GO:0030479);|Molecular Function: actin filament binding (GO:0051015);|Biological Process: barbed-end actin filament capping (GO:0051016);
TRINITY_DN10587_c0_g1_i1_18	8	Cellular Component: retrotransposon nucleocapsid (GO:0000943);|Molecular Function: nucleic acid binding (GO:0003676);|Molecular Function: RNA-directed DNA polymerase activity (GO:0003964);|Molecular Function: aspartic-type endopeptidase activity (GO:0004190);|Molecular Function: endonuclease activity (GO:0004519);|Biological Process: DNA recombination (GO:0006310);|Biological Process: DNA integra…
TRINITY_DN10589_c0_g1_i1_10	4	Cellular Component: plasma membrane (GO:0005886);|Cellular Component: plasmodesma (GO:0009506);|Cellular Component: integral component of membrane (GO:0016021);|Biological Process: defense response to bacterium (GO:0042742);
TRINITY_DN10589_c0_g1_i1_13	1	Molecular Function: enzyme inhibitor activity (GO:0004857);
TRINITY_DN10589_c0_g1_i1_2	5	Cellular Component: cytosol (GO:0005829);|Biological Process: proteasome-mediated ubiquitin-dependent protein catabolic process (GO:0043161);|Biological Process: rescue of stalled ribosome (GO:0072344);|Cellular Component: RQC complex (GO:1990112);|Biological Process: ribosome-associated ubiquitin-dependent protein catabolic process (GO:1990116);
TRINITY_DN1058_c0_g2_i1_10	13	Biological Process: ribosomal large subunit assembly (GO:0000027);|Molecular Function: structural constituent of ribosome (GO:0003735);|Cellular Component: nucleus (GO:0005634);|Cellular Component: cytoplasm (GO:0005737);|Cellular Component: vacuole (GO:0005773);|Cellular Component: vacuolar membrane (GO:0005774);|Cellular Component: ribosome (GO:0005840);|Biological Process: translation (GO:0006…
TRINITY_DN10600_c0_g1_i1_4	4	Cellular Component: nucleosome (GO:0000786);|Molecular Function: DNA binding (GO:0003677);|Cellular Component: nucleus (GO:0005634);|Molecular Function: protein heterodimerization activity (GO:0046982);
TRINITY_DN10603_c0_g1_i1_7	8	Biological Process: phosphorelay signal transduction system (GO:0000160);|Cellular Component: nucleus (GO:0005634);|Cellular Component: cytoplasm (GO:0005737);|Cellular Component: cytosol (GO:0005829);|Biological Process: cytokinin-activated signaling pathway (GO:0009736);|Molecular Function: histidine phosphotransfer kinase activity (GO:0009927);|Molecular Function: protein histidine kinase bind…
TRINITY_DN10605_c0_g1_i1_5	10	Biological Process: reproduction (GO:0000003);|Cellular Component: 1,3-beta-D-glucan synthase complex (GO:0000148);|Molecular Function: 1,3-beta-D-glucan synthase activity (GO:0003843);|Cellular Component: plasma membrane (GO:0005886);|Biological Process: (1->3)-beta-D-glucan biosynthetic process (GO:0006075);|Biological Process: circadian rhythm (GO:0007623);|Biological Process: regulation of ce…
TRINITY_DN10609_c0_g1_i1_17	1	Cellular Component: nucleus (GO:0005634);
TRINITY_DN10614_c0_g1_i1_15	10	Molecular Function: mRNA binding (GO:0003729);|Molecular Function: structural constituent of ribosome (GO:0003735);|Cellular Component: nucleolus (GO:0005730);|Cellular Component: cytosol (GO:0005829);|Biological Process: translation (GO:0006412);|Cellular Component: plasmodesma (GO:0009506);|Cellular Component: membrane (GO:0016020);|Cellular Component: cytosolic ribosome (GO:0022626);|Cellular …
TRINITY_DN10615_c0_g1_i1_12	2	Molecular Function: serine-type endopeptidase inhibitor activity (GO:0004867);|Biological Process: response to wounding (GO:0009611);
TRINITY_DN10615_c0_g1_i1_14	14	Biological Process: mitochondrial fission (GO:0000266);|Molecular Function: protein serine/threonine kinase activity (GO:0004674);|Cellular Component: nucleus (GO:0005634);|Cellular Component: cytoplasm (GO:0005737);|Biological Process: carbohydrate metabolic process (GO:0005975);|Biological Process: pollen hydration (GO:0009859);|Biological Process: peroxisome fission (GO:0016559);|Molecular Fun…
TRINITY_DN10617_c0_g1_i1_9	4	Molecular Function: structural constituent of ribosome (GO:0003735);|Cellular Component: nucleus (GO:0005634);|Cellular Component: ribosome (GO:0005840);|Biological Process: translation (GO:0006412);
TRINITY_DN10618_c0_g1_i1_6	4	Cellular Component: chloroplast thylakoid membrane (GO:0009535);|Cellular Component: photosystem I reaction center (GO:0009538);|Biological Process: photosynthesis (GO:0015979);|Cellular Component: integral component of membrane (GO:0016021);
TRINITY_DN10619_c0_g1_i1_17	3	Cellular Component: plasma membrane (GO:0005886);|Cellular Component: integral component of membrane (GO:0016021);|Biological Process: transmembrane transport (GO:0055085);
TRINITY_DN10620_c0_g1_i1_2	2	Molecular Function: glutathione transferase activity (GO:0004364);|Biological Process: auxin-activated signaling pathway (GO:0009734);
TRINITY_DN10621_c0_g1_i1_7	3	Molecular Function: nucleic acid binding (GO:0003676);|Molecular Function: RNA-DNA hybrid ribonuclease activity (GO:0004523);|Molecular Function: metal ion binding (GO:0046872);
TRINITY_DN10630_c0_g1_i2_10	6	Molecular Function: serine-type endopeptidase activity (GO:0004252);|Cellular Component: chloroplast (GO:0009507);|Cellular Component: chloroplast thylakoid lumen (GO:0009543);|Cellular Component: thylakoid (GO:0009579);|Biological Process: photosystem II repair (GO:0010206);|Cellular Component: thylakoid lumen (GO:0031977);
TRINITY_DN10632_c0_g2_i1_18	5	Cellular Component: mitochondrion (GO:0005739);|Molecular Function: NADH dehydrogenase (ubiquinone) activity (GO:0008137);|Molecular Function: quinone binding (GO:0048038);|Molecular Function: NAD binding (GO:0051287);|Cellular Component: respiratory chain (GO:0070469);
TRINITY_DN10634_c0_g1_i1_10	2	Cellular Component: plasma membrane (GO:0005886);|Cellular Component: integral component of membrane (GO:0016021);
TRINITY_DN10634_c1_g2_i1_1	4	Molecular Function: cytochrome-c oxidase activity (GO:0004129);|Cellular Component: mitochondrial inner membrane (GO:0005743);|Cellular Component: integral component of membrane (GO:0016021);|Biological Process: aerobic electron transport chain (GO:0019646);
TRINITY_DN10636_c0_g1_i1_14	8	Molecular Function: glutathione-disulfide reductase activity (GO:0004362);|Cellular Component: cytoplasm (GO:0005737);|Molecular Function: electron transfer activity (GO:0009055);|Molecular Function: protein disulfide oxidoreductase activity (GO:0015035);|Biological Process: cellular response to oxidative stress (GO:0034599);|Biological Process: cell redox homeostasis (GO:0045454);|Molecular Func…
TRINITY_DN10636_c0_g1_i1_6	6	Molecular Function: protein serine/threonine kinase activity (GO:0004674);|Molecular Function: ATP binding (GO:0005524);|Cellular Component: nucleus (GO:0005634);|Cellular Component: cytoplasm (GO:0005737);|Biological Process: protein phosphorylation (GO:0006468);|Biological Process: intracellular signal transduction (GO:0035556);
TRINITY_DN10637_c0_g1_i1_18	12	Molecular Function: DNA-binding transcription factor activity (GO:0003700);|Cellular Component: nucleus (GO:0005634);|Cellular Component: early endosome (GO:0005769);|Cellular Component: late endosome (GO:0005770);|Biological Process: asymmetric cell division (GO:0008356);|Biological Process: radial pattern formation (GO:0009956);|Biological Process: regulation of hormone metabolic process (GO:00…
TRINITY_DN10637_c0_g1_i1_9	6	Molecular Function: calcium ion binding (GO:0005509);|Cellular Component: endosome (GO:0005768);|Cellular Component: Golgi apparatus (GO:0005794);|Cellular Component: trans-Golgi network (GO:0005802);|Cellular Component: plasma membrane (GO:0005886);|Cellular Component: plasmodesma (GO:0009506);
TRINITY_DN10641_c0_g1_i1_10	3	Molecular Function: nucleotide binding (GO:0000166);|Molecular Function: thiol-dependent ubiquitin-specific protease activity (GO:0004843);|Biological Process: protein deubiquitination (GO:0016579);
TRINITY_DN10641_c0_g1_i2_8	8	Biological Process: response to reactive oxygen species (GO:0000302);|Molecular Function: serine-type endopeptidase activity (GO:0004252);|Cellular Component: chloroplast (GO:0009507);|Cellular Component: plastid stroma (GO:0009532);|Cellular Component: plastid (GO:0009536);|Cellular Component: chloroplast stroma (GO:0009570);|Cellular Component: chloroplast envelope (GO:0009941);|Biological Proc…
TRINITY_DN10642_c0_g1_i1_12	7	Molecular Function: DNA binding (GO:0003677);|Molecular Function: DNA-binding transcription factor activity (GO:0003700);|Cellular Component: nucleus (GO:0005634);|Cellular Component: nucleoplasm (GO:0005654);|Cellular Component: cytoplasm (GO:0005737);|Molecular Function: protein self-association (GO:0043621);|Cellular Component: perinuclear region of cytoplasm (GO:0048471);
TRINITY_DN10643_c0_g1_i1_6	4	Molecular Function: acid phosphatase activity (GO:0003993);|Cellular Component: extracellular region (GO:0005576);|Molecular Function: hydrolase activity, acting on ester bonds (GO:0016788);|Molecular Function: metal ion binding (GO:0046872);
TRINITY_DN10645_c0_g1_i1_3	8	Cellular Component: retrotransposon nucleocapsid (GO:0000943);|Molecular Function: nucleic acid binding (GO:0003676);|Molecular Function: RNA-directed DNA polymerase activity (GO:0003964);|Molecular Function: aspartic-type endopeptidase activity (GO:0004190);|Molecular Function: endonuclease activity (GO:0004519);|Biological Process: DNA recombination (GO:0006310);|Biological Process: DNA integra…
TRINITY_DN10648_c0_g1_i1_1	3	Cellular Component: cytosol (GO:0005829);|Biological Process: chloroplast avoidance movement (GO:0009903);|Biological Process: chloroplast accumulation movement (GO:0009904);
TRINITY_DN10648_c0_g1_i1_12	4	Cellular Component: mitochondrion (GO:0005739);|Cellular Component: mitochondrial respiratory chain complex I (GO:0005747);|Cellular Component: membrane (GO:0016020);|Biological Process: oxidation-reduction process (GO:0055114);
TRINITY_DN10648_c0_g1_i2_4	4	Biological Process: sterol biosynthetic process (GO:0016126);|Cellular Component: integral component of endoplasmic reticulum membrane (GO:0030176);|Molecular Function: delta14-sterol reductase activity (GO:0050613);|Molecular Function: NADP binding (GO:0050661);
TRINITY_DN10653_c0_g1_i1_3	1	Cellular Component: mitochondrion (GO:0005739);
TRINITY_DN10659_c0_g2_i1_1	10	Biological Process: double-strand break repair via homologous recombination (GO:0000724);|Molecular Function: DNA binding (GO:0003677);|Molecular Function: helicase activity (GO:0004386);|Molecular Function: ATP binding (GO:0005524);|Cellular Component: nucleus (GO:0005634);|Biological Process: DNA replication initiation (GO:0006270);|Biological Process: male meiotic nuclear division (GO:0007140)…
TRINITY_DN10661_c0_g1_i2_12	5	Cellular Component: endoplasmic reticulum (GO:0005783);|Cellular Component: endoplasmic reticulum lumen (GO:0005788);|Cellular Component: plasma membrane (GO:0005886);|Biological Process: viral process (GO:0016032);|Biological Process: positive regulation by host of viral process (GO:0044794);
TRINITY_DN10664_c0_g1_i1_17	8	Molecular Function: peroxidase activity (GO:0004601);|Cellular Component: extracellular region (GO:0005576);|Biological Process: response to oxidative stress (GO:0006979);|Cellular Component: plant-type cell wall (GO:0009505);|Cellular Component: plasmodesma (GO:0009506);|Molecular Function: heme binding (GO:0020037);|Biological Process: hydrogen peroxide catabolic process (GO:0042744);|Molecular…
TRINITY_DN10667_c0_g1_i1_18	7	Molecular Function: iron ion binding (GO:0005506);|Molecular Function: electron transfer activity (GO:0009055);|Cellular Component: chloroplast thylakoid membrane (GO:0009535);|Cellular Component: photosystem II reaction center (GO:0009539);|Biological Process: photosynthetic electron transport chain (GO:0009767);|Cellular Component: integral component of membrane (GO:0016021);|Molecular Function…
TRINITY_DN1066_c0_g1_i1_13	6	Cellular Component: extracellular region (GO:0005576);|Cellular Component: cell wall (GO:0005618);|Molecular Function: pectinesterase activity (GO:0030599);|Biological Process: cell wall modification (GO:0042545);|Molecular Function: aspartyl esterase activity (GO:0045330);|Biological Process: pectin catabolic process (GO:0045490);
TRINITY_DN10674_c0_g1_i1_18	4	Cellular Component: nucleus (GO:0005634);|Biological Process: gibberellic acid mediated signaling pathway (GO:0009740);|Biological Process: regulation of growth (GO:0040008);|Molecular Function: protein dimerization activity (GO:0046983);
TRINITY_DN1067_c0_g1_i1_12	8	Cellular Component: retrotransposon nucleocapsid (GO:0000943);|Molecular Function: nucleic acid binding (GO:0003676);|Molecular Function: RNA-directed DNA polymerase activity (GO:0003964);|Molecular Function: aspartic-type endopeptidase activity (GO:0004190);|Molecular Function: endonuclease activity (GO:0004519);|Biological Process: DNA recombination (GO:0006310);|Biological Process: DNA integra…
TRINITY_DN10681_c0_g1_i1_9	5	Molecular Function: DNA binding (GO:0003677);|Cellular Component: nucleus (GO:0005634);|Biological Process: DNA replication (GO:0006260);|Biological Process: DNA repair (GO:0006281);|Biological Process: DNA recombination (GO:0006310);
TRINITY_DN10687_c0_g1_i1_9	8	Biological Process: response to molecule of fungal origin (GO:0002238);|Cellular Component: endoplasmic reticulum (GO:0005783);|Cellular Component: endoplasmic reticulum membrane (GO:0005789);|Cellular Component: Golgi apparatus (GO:0005794);|Cellular Component: plasma membrane (GO:0005886);|Cellular Component: integral component of membrane (GO:0016021);|Biological Process: long-chain fatty acid…
TRINITY_DN10688_c0_g1_i1_1	5	Molecular Function: DNA binding (GO:0003677);|Cellular Component: nucleus (GO:0005634);|Biological Process: DNA replication (GO:0006260);|Biological Process: regulation of DNA replication (GO:0006275);|Molecular Function: DNA polymerase processivity factor activity (GO:0030337);
TRINITY_DN10693_c0_g1_i1_10	7	Molecular Function: magnesium ion binding (GO:0000287);|Molecular Function: dUTP diphosphatase activity (GO:0004170);|Cellular Component: cytosol (GO:0005829);|Biological Process: dUMP biosynthetic process (GO:0006226);|Biological Process: DNA repair (GO:0006281);|Molecular Function: identical protein binding (GO:0042802);|Biological Process: dUTP catabolic process (GO:0046081);
TRINITY_DN10702_c0_g1_i1_3	8	Cellular Component: endosome (GO:0005768);|Cellular Component: endoplasmic reticulum (GO:0005783);|Cellular Component: Golgi apparatus (GO:0005794);|Cellular Component: trans-Golgi network (GO:0005802);|Cellular Component: cytosol (GO:0005829);|Cellular Component: endosome membrane (GO:0010008);|Cellular Component: integral component of membrane (GO:0016021);|Biological Process: vesicle-mediated …
TRINITY_DN10707_c0_g1_i1_3	3	Molecular Function: nucleic acid binding (GO:0003676);|Molecular Function: RNA-DNA hybrid ribonuclease activity (GO:0004523);|Molecular Function: metal ion binding (GO:0046872);
TRINITY_DN10711_c0_g1_i1_3	3	Molecular Function: nucleic acid binding (GO:0003676);|Molecular Function: RNA-DNA hybrid ribonuclease activity (GO:0004523);|Molecular Function: metal ion binding (GO:0046872);
TRINITY_DN10713_c0_g1_i2_12	7	Cellular Component: retrotransposon nucleocapsid (GO:0000943);|Molecular Function: nucleic acid binding (GO:0003676);|Molecular Function: RNA-directed DNA polymerase activity (GO:0003964);|Molecular Function: aspartic-type endopeptidase activity (GO:0004190);|Molecular Function: endonuclease activity (GO:0004519);|Molecular Function: zinc ion binding (GO:0008270);|Biological Process: DNA integrat…
TRINITY_DN10715_c0_g1_i1_14	7	Biological Process: negative regulation of transcription by RNA polymerase II (GO:0000122);|Cellular Component: cytoplasm (GO:0005737);|Molecular Function: electron transfer activity (GO:0009055);|Molecular Function: protein disulfide oxidoreductase activity (GO:0015035);|Biological Process: cell redox homeostasis (GO:0045454);|Molecular Function: metal ion binding (GO:0046872);|Molecular Functio…
TRINITY_DN10715_c0_g1_i1_15	6	Molecular Function: GTPase activity (GO:0003924);|Molecular Function: structural constituent of cytoskeleton (GO:0005200);|Molecular Function: GTP binding (GO:0005525);|Cellular Component: cytoplasm (GO:0005737);|Cellular Component: microtubule (GO:0005874);|Biological Process: microtubule-based process (GO:0007017);
TRINITY_DN10715_c0_g2_i1_15	6	Molecular Function: GTPase activity (GO:0003924);|Molecular Function: structural constituent of cytoskeleton (GO:0005200);|Molecular Function: GTP binding (GO:0005525);|Cellular Component: cytoplasm (GO:0005737);|Cellular Component: microtubule (GO:0005874);|Biological Process: microtubule-based process (GO:0007017);
TRINITY_DN10719_c0_g1_i1_15	5	Molecular Function: structural constituent of ribosome (GO:0003735);|Cellular Component: nucleus (GO:0005634);|Cellular Component: ribosome (GO:0005840);|Biological Process: translation (GO:0006412);|Molecular Function: 5S rRNA binding (GO:0008097);
TRINITY_DN10721_c0_g1_i1_10	3	Molecular Function: nucleic acid binding (GO:0003676);|Molecular Function: RNA-DNA hybrid ribonuclease activity (GO:0004523);|Molecular Function: metal ion binding (GO:0046872);
TRINITY_DN10723_c0_g1_i1_18	5	Molecular Function: structural constituent of ribosome (GO:0003735);|Cellular Component: ribosome (GO:0005840);|Biological Process: translation (GO:0006412);|Cellular Component: chloroplast (GO:0009507);|Molecular Function: rRNA binding (GO:0019843);
TRINITY_DN10724_c0_g1_i1_17	1	Molecular Function: metal ion binding (GO:0046872);
TRINITY_DN10725_c1_g1_i1_10	14	Biological Process: microtubule cytoskeleton organization (GO:0000226);|Biological Process: mitotic cell cycle (GO:0000278);|Cellular Component: chromosome, centromeric region (GO:0000775);|Molecular Function: ATP binding (GO:0005524);|Cellular Component: nucleus (GO:0005634);|Cellular Component: spindle (GO:0005819);|Biological Process: chromosome segregation (GO:0007059);|Biological Process: hi…
TRINITY_DN10729_c0_g1_i2_13	4	Cellular Component: extracellular region (GO:0005576);|Cellular Component: cell wall (GO:0005618);|Biological Process: regulation of seed dormancy process (GO:2000033);|Biological Process: regulation of root development (GO:2000280);
TRINITY_DN10729_c0_g1_i3_2	7	Molecular Function: copper ion binding (GO:0005507);|Cellular Component: mitochondrion (GO:0005739);|Cellular Component: mitochondrial matrix (GO:0005759);|Molecular Function: electron transfer activity (GO:0009055);|Molecular Function: oxidoreductase activity (GO:0016491);|Biological Process: fatty acid beta-oxidation using acyl-CoA dehydrogenase (GO:0033539);|Molecular Function: flavin adenine …
TRINITY_DN10736_c0_g1_i1_15	2	Cellular Component: retrotransposon nucleocapsid (GO:0000943);|Cellular Component: mitochondrion (GO:0005739);
TRINITY_DN10736_c0_g1_i2_10	2	Biological Process: trichome morphogenesis (GO:0010090);|Biological Process: trichome branching (GO:0010091);
TRINITY_DN10737_c0_g1_i1_3	8	Cellular Component: retrotransposon nucleocapsid (GO:0000943);|Molecular Function: nucleic acid binding (GO:0003676);|Molecular Function: RNA-directed DNA polymerase activity (GO:0003964);|Molecular Function: aspartic-type endopeptidase activity (GO:0004190);|Molecular Function: endonuclease activity (GO:0004519);|Biological Process: DNA recombination (GO:0006310);|Biological Process: DNA integra…
TRINITY_DN10737_c1_g1_i1_3	8	Cellular Component: retrotransposon nucleocapsid (GO:0000943);|Molecular Function: nucleic acid binding (GO:0003676);|Molecular Function: RNA-directed DNA polymerase activity (GO:0003964);|Molecular Function: aspartic-type endopeptidase activity (GO:0004190);|Molecular Function: endonuclease activity (GO:0004519);|Biological Process: DNA recombination (GO:0006310);|Biological Process: DNA integra…
TRINITY_DN10738_c0_g1_i1_12	6	Molecular Function: GTP binding (GO:0005525);|Cellular Component: cytoplasm (GO:0005737);|Biological Process: tubulin complex assembly (GO:0007021);|Biological Process: embryo sac cellularization (GO:0009558);|Biological Process: embryo development ending in seed dormancy (GO:0009793);|Biological Process: endosperm development (GO:0009960);
TRINITY_DN10738_c0_g1_i1_8	15	Cellular Component: nuclear exosome (RNase complex) (GO:0000176);|Cellular Component: cytoplasmic exosome (RNase complex) (GO:0000177);|Molecular Function: RNA binding (GO:0003723);|Cellular Component: nucleus (GO:0005634);|Cellular Component: nucleolus (GO:0005730);|Cellular Component: cytoplasm (GO:0005737);|Biological Process: rRNA processing (GO:0006364);|Molecular Function: 3'-5' exonuclease…
TRINITY_DN10741_c0_g1_i2_8	3	Cellular Component: nucleus (GO:0005634);|Biological Process: regulation of transcription, DNA-templated (GO:0006355);|Molecular Function: sequence-specific DNA binding (GO:0043565);
TRINITY_DN10746_c0_g1_i2_13	6	Molecular Function: ubiquitin-protein transferase activity (GO:0004842);|Cellular Component: nucleus (GO:0005634);|Biological Process: defense response (GO:0006952);|Biological Process: regulation of programmed cell death (GO:0043067);|Biological Process: proteasome-mediated ubiquitin-dependent protein catabolic process (GO:0043161);|Molecular Function: metal ion binding (GO:0046872);
TRINITY_DN10747_c0_g1_i2_18	1	Biological Process: response to desiccation (GO:0009269);
TRINITY_DN10748_c0_g1_i1_17	14	Biological Process: mitotic cell cycle (GO:0000278);|Cellular Component: chromosome, centromeric region (GO:0000775);|Cellular Component: nuclear chromatin (GO:0000790);|Molecular Function: chromatin binding (GO:0003682);|Cellular Component: nucleus (GO:0005634);|Cellular Component: nucleoplasm (GO:0005654);|Biological Process: DNA-dependent DNA replication (GO:0006261);|Biological Process: DNA r…
TRINITY_DN10749_c0_g1_i1_12	10	Cellular Component: plastid-encoded plastid RNA polymerase complex (GO:0000427);|Cellular Component: cytoplasm (GO:0005737);|Biological Process: regulation of transcription, DNA-templated (GO:0006355);|Molecular Function: fructokinase activity (GO:0008865);|Cellular Component: nucleoid (GO:0009295);|Biological Process: chloroplast organization (GO:0009658);|Biological Process: etioplast organizat…
TRINITY_DN10754_c0_g1_i1_17	3	Cellular Component: extracellular region (GO:0005576);|Cellular Component: cell wall (GO:0005618);|Biological Process: cell wall organization (GO:0071555);
TRINITY_DN10757_c0_g2_i1_5	4	Biological Process: ubiquitin-dependent protein catabolic process (GO:0006511);|Biological Process: protein ubiquitination (GO:0016567);|Cellular Component: SCF ubiquitin ligase complex (GO:0019005);|Biological Process: SCF-dependent proteasomal ubiquitin-dependent protein catabolic process (GO:0031146);
TRINITY_DN10762_c0_g1_i1_12	5	Biological Process: polysaccharide catabolic process (GO:0000272);|Molecular Function: lysozyme activity (GO:0003796);|Molecular Function: chitinase activity (GO:0004568);|Cellular Component: vacuole (GO:0005773);|Biological Process: chitin catabolic process (GO:0006032);
TRINITY_DN10764_c0_g1_i1_1	4	Cellular Component: integral component of membrane (GO:0016021);|Biological Process: protein ubiquitination (GO:0016567);|Molecular Function: transferase activity (GO:0016740);|Molecular Function: metal ion binding (GO:0046872);
TRINITY_DN10767_c0_g1_i2_17	3	Cellular Component: integral component of plasma membrane (GO:0005887);|Molecular Function: sucrose transmembrane transporter activity (GO:0008515);|Molecular Function: sugar transmembrane transporter activity (GO:0051119);
TRINITY_DN10769_c0_g1_i2_9	3	Molecular Function: serine-type endopeptidase activity (GO:0004252);|Cellular Component: cell wall (GO:0005618);|Cellular Component: plant-type cell wall (GO:0009505);
TRINITY_DN1076_c0_g2_i1_16	4	Molecular Function: DNA binding (GO:0003677);|Cellular Component: nucleus (GO:0005634);|Biological Process: regulation of transcription, DNA-templated (GO:0006355);|Biological Process: multicellular organism development (GO:0007275);
TRINITY_DN10771_c1_g2_i2_6	5	Cellular Component: nucleus (GO:0005634);|Cellular Component: cytosol (GO:0005829);|Biological Process: postreplication repair (GO:0006301);|Molecular Function: ubiquitin conjugating enzyme activity (GO:0061631);|Biological Process: protein K63-linked ubiquitination (GO:0070534);
TRINITY_DN10772_c0_g1_i1_1	5	Molecular Function: DNA binding (GO:0003677);|Cellular Component: nucleus (GO:0005634);|Biological Process: post-embryonic development (GO:0009791);|Molecular Function: metal ion binding (GO:0046872);|Molecular Function: protein dimerization activity (GO:0046983);
TRINITY_DN10773_c0_g1_i1_3	8	Molecular Function: chromatin binding (GO:0003682);|Molecular Function: RNA binding (GO:0003723);|Biological Process: chromatin organization (GO:0006325);|Biological Process: regulation of histone methylation (GO:0031060);|Biological Process: negative regulation of chromatin silencing (GO:0031936);|Biological Process: regulation of DNA methylation (GO:0044030);|Biological Process: regulation of h…
TRINITY_DN10777_c0_g1_i3_12	3	Molecular Function: DNA-binding transcription factor activity (GO:0003700);|Cellular Component: nucleus (GO:0005634);|Molecular Function: sequence-specific DNA binding (GO:0043565);
TRINITY_DN10780_c0_g1_i1_9	3	Molecular Function: nucleic acid binding (GO:0003676);|Molecular Function: RNA-DNA hybrid ribonuclease activity (GO:0004523);|Molecular Function: metal ion binding (GO:0046872);
TRINITY_DN10785_c0_g1_i1_4	6	Biological Process: maturation of SSU-rRNA from tricistronic rRNA transcript (SSU-rRNA, 5.8S rRNA, LSU-rRNA) (GO:0000462);|Molecular Function: structural constituent of ribosome (GO:0003735);|Biological Process: translation (GO:0006412);|Cellular Component: membrane (GO:0016020);|Cellular Component: cytosolic ribosome (GO:0022626);|Cellular Component: cytosolic small ribosomal subunit (GO:0022627…
TRINITY_DN10786_c1_g2_i1_10	8	Cellular Component: retrotransposon nucleocapsid (GO:0000943);|Molecular Function: nucleic acid binding (GO:0003676);|Molecular Function: RNA-directed DNA polymerase activity (GO:0003964);|Molecular Function: aspartic-type endopeptidase activity (GO:0004190);|Molecular Function: endonuclease activity (GO:0004519);|Biological Process: DNA recombination (GO:0006310);|Biological Process: DNA integra…
TRINITY_DN10788_c0_g1_i1_1	14	Biological Process: negative regulation of transcription by RNA polymerase II (GO:0000122);|Molecular Function: DNA-binding transcription factor activity, RNA polymerase II-specific (GO:0000981);|Molecular Function: proximal promoter DNA-binding transcription activator activity, RNA polymerase II-specific (GO:0001077);|Molecular Function: proximal promoter DNA-binding transcription repressor acti…
TRINITY_DN10790_c0_g1_i1_2	3	Molecular Function: ATP binding (GO:0005524);|Biological Process: defense response (GO:0006952);|Molecular Function: ADP binding (GO:0043531);
TRINITY_DN10791_c0_g1_i1_7	6	Molecular Function: aldehyde oxidase activity (GO:0004031);|Cellular Component: extracellular space (GO:0005615);|Cellular Component: cell wall (GO:0005618);|Biological Process: defense response to fungus (GO:0050832);|Molecular Function: geranial:oxygen oxidoreductase activity (GO:0102797);|Molecular Function: heptaldehyde:oxygen oxidoreductase activity (GO:0102798);
TRINITY_DN10793_c0_g1_i1_16	5	Cellular Component: integral component of membrane (GO:0016021);|Biological Process: protein ubiquitination (GO:0016567);|Molecular Function: transferase activity (GO:0016740);|Molecular Function: polysaccharide binding (GO:0030247);|Molecular Function: metal ion binding (GO:0046872);
TRINITY_DN10794_c0_g1_i1_5	5	Molecular Function: calcium ion binding (GO:0005509);|Cellular Component: nucleus (GO:0005634);|Cellular Component: cytoplasm (GO:0005737);|Biological Process: response to cold (GO:0009409);|Biological Process: root hair elongation (GO:0048767);
TRINITY_DN10801_c0_g2_i1_14	4	Molecular Function: RNA binding (GO:0003723);|Molecular Function: structural constituent of ribosome (GO:0003735);|Biological Process: translation (GO:0006412);|Cellular Component: large ribosomal subunit (GO:0015934);
TRINITY_DN10803_c0_g1_i1_10	4	Molecular Function: DNA binding (GO:0003677);|Molecular Function: DNA-binding transcription factor activity (GO:0003700);|Cellular Component: nucleus (GO:0005634);|Molecular Function: protein dimerization activity (GO:0046983);
TRINITY_DN10811_c0_g1_i2_10	12	Cellular Component: nucleus (GO:0005634);|Biological Process: response to cold (GO:0009409);|Cellular Component: chloroplast (GO:0009507);|Cellular Component: chloroplast thylakoid (GO:0009534);|Cellular Component: chloroplast thylakoid membrane (GO:0009535);|Cellular Component: chloroplast stroma (GO:0009570);|Cellular Component: thylakoid (GO:0009579);|Biological Process: response to abscisic a…
TRINITY_DN10813_c0_g1_i3_15	9	Cellular Component: cyclin-dependent protein kinase holoenzyme complex (GO:0000307);|Cellular Component: nuclear chromatin (GO:0000790);|Molecular Function: cyclin-dependent protein serine/threonine kinase activity (GO:0004693);|Molecular Function: ATP binding (GO:0005524);|Cellular Component: nucleus (GO:0005634);|Biological Process: protein phosphorylation (GO:0006468);|Molecular Function: RNA …
TRINITY_DN10818_c0_g1_i1_16	9	Molecular Function: structural molecule activity (GO:0005198);|Cellular Component: plasma membrane (GO:0005886);|Biological Process: intracellular protein transport (GO:0006886);|Cellular Component: clathrin vesicle coat (GO:0030125);|Cellular Component: clathrin coat of trans-Golgi network vesicle (GO:0030130);|Cellular Component: clathrin coat of coated pit (GO:0030132);|Molecular Function: cla…
TRINITY_DN10818_c0_g1_i1_18	5	Molecular Function: DNA binding (GO:0003677);|Cellular Component: nucleus (GO:0005634);|Molecular Function: protein homodimerization activity (GO:0042803);|Molecular Function: metal ion binding (GO:0046872);|Biological Process: long-day photoperiodism, flowering (GO:0048574);
TRINITY_DN10819_c0_g1_i3_10	3	Molecular Function: alcohol dehydrogenase (NAD) activity (GO:0004022);|Cellular Component: cytoplasm (GO:0005737);|Molecular Function: zinc ion binding (GO:0008270);
TRINITY_DN10820_c0_g1_i2_2	5	Cellular Component: photosystem II (GO:0009523);|Cellular Component: chloroplast thylakoid membrane (GO:0009535);|Biological Process: photosynthesis (GO:0015979);|Cellular Component: integral component of membrane (GO:0016021);|Biological Process: photosystem II stabilization (GO:0042549);
TRINITY_DN10821_c0_g1_i1_18	9	Biological Process: mitochondrial genome maintenance (GO:0000002);|Molecular Function: single-stranded DNA binding (GO:0003697);|Cellular Component: mitochondrion (GO:0005739);|Biological Process: mitochondrial DNA replication (GO:0006264);|Cellular Component: nucleoid (GO:0009295);|Cellular Component: mitochondrial nucleoid (GO:0042645);|Biological Process: negative regulation of DNA recombinati…
TRINITY_DN10822_c0_g1_i1_11	4	Cellular Component: plasma membrane (GO:0005886);|Cellular Component: plasmodesma (GO:0009506);|Cellular Component: integral component of membrane (GO:0016021);|Biological Process: plant organ development (GO:0099402);
TRINITY_DN10824_c0_g1_i2_1	6	Cellular Component: autophagosome membrane (GO:0000421);|Cellular Component: microtubule (GO:0005874);|Biological Process: autophagy (GO:0006914);|Biological Process: cellular response to nitrogen starvation (GO:0006995);|Biological Process: protein transport (GO:0015031);|Cellular Component: cytoplasmic vesicle (GO:0031410);
TRINITY_DN10826_c0_g1_i1_18	8	Biological Process: glycerol ether metabolic process (GO:0006662);|Biological Process: response to oxidative stress (GO:0006979);|Biological Process: response to water deprivation (GO:0009414);|Cellular Component: chloroplast (GO:0009507);|Cellular Component: chloroplast stroma (GO:0009570);|Cellular Component: chloroplast envelope (GO:0009941);|Molecular Function: protein disulfide oxidoreductas…
TRINITY_DN10829_c0_g1_i1_1	1	Cellular Component: apoplast (GO:0048046);
TRINITY_DN1082_c0_g1_i1_16	3	Biological Process: carbohydrate metabolic process (GO:0005975);|Molecular Function: carbohydrate binding (GO:0030246);|Molecular Function: glucose-6-phosphate 1-epimerase activity (GO:0047938);
TRINITY_DN10831_c0_g1_i1_7	4	Molecular Function: DNA binding (GO:0003677);|Molecular Function: DNA-binding transcription factor activity (GO:0003700);|Cellular Component: nucleus (GO:0005634);|Biological Process: ethylene-activated signaling pathway (GO:0009873);
TRINITY_DN10835_c1_g1_i1_10	5	Molecular Function: copper ion binding (GO:0005507);|Molecular Function: oxidoreductase activity, oxidizing metal ions (GO:0016722);|Biological Process: lignin catabolic process (GO:0046274);|Cellular Component: apoplast (GO:0048046);|Molecular Function: hydroquinone:oxygen oxidoreductase activity (GO:0052716);
TRINITY_DN10837_c0_g1_i1_8	8	Cellular Component: retrotransposon nucleocapsid (GO:0000943);|Molecular Function: nucleic acid binding (GO:0003676);|Molecular Function: RNA-directed DNA polymerase activity (GO:0003964);|Molecular Function: aspartic-type endopeptidase activity (GO:0004190);|Molecular Function: endonuclease activity (GO:0004519);|Biological Process: DNA recombination (GO:0006310);|Biological Process: DNA integra…
TRINITY_DN10839_c0_g1_i1_16	4	Molecular Function: DNA-binding transcription factor activity (GO:0003700);|Cellular Component: nucleus (GO:0005634);|Molecular Function: sequence-specific DNA binding (GO:0043565);|Molecular Function: protein dimerization activity (GO:0046983);
TRINITY_DN10839_c0_g1_i2_15	9	Molecular Function: ATP binding (GO:0005524);|Cellular Component: nucleus (GO:0005634);|Biological Process: DNA repair (GO:0006281);|Biological Process: DNA recombination (GO:0006310);|Molecular Function: microtubule-severing ATPase activity (GO:0008568);|Biological Process: regulation of double-strand break repair via homologous recombination (GO:0010569);|Molecular Function: ATPase activity (GO…
TRINITY_DN1083_c0_g1_i1_16	5	Molecular Function: DNA binding (GO:0003677);|Molecular Function: DNA-binding transcription factor activity (GO:0003700);|Cellular Component: nucleus (GO:0005634);|Biological Process: regulation of transcription, DNA-templated (GO:0006355);|Molecular Function: protein dimerization activity (GO:0046983);
TRINITY_DN10840_c0_g1_i1_7	3	Cellular Component: extracellular region (GO:0005576);|Biological Process: lipid catabolic process (GO:0016042);|Molecular Function: lipase activity (GO:0016298);
TRINITY_DN10845_c0_g1_i1_15	8	Biological Process: ribosomal large subunit assembly (GO:0000027);|Biological Process: cytoplasmic translation (GO:0002181);|Molecular Function: RNA binding (GO:0003723);|Molecular Function: mRNA binding (GO:0003729);|Molecular Function: structural constituent of ribosome (GO:0003735);|Cellular Component: nucleolus (GO:0005730);|Cellular Component: cytosolic large ribosomal subunit (GO:0022625);|…
TRINITY_DN10845_c0_g1_i1_17	3	Molecular Function: nucleic acid binding (GO:0003676);|Molecular Function: RNA-DNA hybrid ribonuclease activity (GO:0004523);|Molecular Function: metal ion binding (GO:0046872);
TRINITY_DN10845_c0_g1_i1_3	1	Molecular Function: cysteine-type endopeptidase inhibitor activity (GO:0004869);
TRINITY_DN10846_c0_g1_i1_16	4	Cellular Component: mitochondrion (GO:0005739);|Biological Process: multicellular organism development (GO:0007275);|Biological Process: cellular response to glucose stimulus (GO:0071333);|Biological Process: regulation of glucose mediated signaling pathway (GO:1902659);
TRINITY_DN10846_c0_g1_i2_13	6	Molecular Function: magnesium ion binding (GO:0000287);|Cellular Component: chloroplast (GO:0009507);|Molecular Function: terpene synthase activity (GO:0010333);|Molecular Function: carbon-oxygen lyase activity, acting on phosphates (GO:0016838);|Biological Process: copal-8-ol diphosphate(3-) catabolic process (GO:1902242);|Biological Process: cis-abienol biosynthetic process (GO:1902246);
TRINITY_DN10847_c0_g1_i2_16	3	Cellular Component: cytoplasm (GO:0005737);|Biological Process: defense response (GO:0006952);|Molecular Function: carbohydrate binding (GO:0030246);
TRINITY_DN10852_c0_g1_i2_9	13	Molecular Function: glutathione transferase activity (GO:0004364);|Cellular Component: cytoplasm (GO:0005737);|Cellular Component: cytosol (GO:0005829);|Biological Process: glutathione metabolic process (GO:0006749);|Biological Process: toxin catabolic process (GO:0009407);|Cellular Component: chloroplast (GO:0009507);|Biological Process: response to salt stress (GO:0009651);|Biological Process: …
TRINITY_DN10854_c0_g1_i2_18	13	Biological Process: regulation of COPII vesicle coating (GO:0003400);|Molecular Function: GTPase activity (GO:0003924);|Molecular Function: GTP binding (GO:0005525);|Cellular Component: endoplasmic reticulum (GO:0005783);|Cellular Component: Golgi apparatus (GO:0005794);|Cellular Component: plasma membrane (GO:0005886);|Biological Process: intracellular protein transport (GO:0006886);|Biological …
TRINITY_DN10855_c0_g1_i1_9	1	Cellular Component: extracellular region (GO:0005576);
TRINITY_DN10856_c1_g1_i1_15	2	Molecular Function: cysteine-type peptidase activity (GO:0008234);|Cellular Component: cytoplasmic vesicle (GO:0031410);
TRINITY_DN10859_c0_g1_i1_3	3	Molecular Function: ATP binding (GO:0005524);|Cellular Component: integral component of membrane (GO:0016021);|Molecular Function: ATPase activity (GO:0016887);
TRINITY_DN10862_c0_g1_i2_12	1	Molecular Function: peptidase activity (GO:0008233);
TRINITY_DN10863_c0_g1_i2_17	6	Molecular Function: tRNA binding (GO:0000049);|Molecular Function: methionine-tRNA ligase activity (GO:0004825);|Molecular Function: ATP binding (GO:0005524);|Cellular Component: cytosol (GO:0005829);|Biological Process: methionyl-tRNA aminoacylation (GO:0006431);|Biological Process: response to cadmium ion (GO:0046686);
TRINITY_DN10863_c0_g1_i2_18	4	Biological Process: carbohydrate transport (GO:0008643);|Cellular Component: integral component of membrane (GO:0016021);|Molecular Function: transmembrane transporter activity (GO:0022857);|Cellular Component: chloroplast membrane (GO:0031969);
TRINITY_DN10866_c0_g1_i2_14	14	Biological Process: posttranscriptional tethering of RNA polymerase II gene DNA at nuclear periphery (GO:0000973);|Molecular Function: RNA binding (GO:0003723);|Cellular Component: nucleus (GO:0005634);|Cellular Component: nuclear envelope (GO:0005635);|Cellular Component: cytoplasm (GO:0005737);|Biological Process: RNA export from nucleus (GO:0006405);|Biological Process: mRNA export from nucleu…
TRINITY_DN10866_c0_g2_i1_12	5	Molecular Function: structural constituent of ribosome (GO:0003735);|Cellular Component: ribosome (GO:0005840);|Biological Process: translation (GO:0006412);|Cellular Component: chloroplast (GO:0009507);|Molecular Function: rRNA binding (GO:0019843);
TRINITY_DN10867_c0_g1_i1_16	10	Molecular Function: phospholipase A1 activity (GO:0008970);|Cellular Component: chloroplast thylakoid (GO:0009534);|Cellular Component: chloroplast thylakoid membrane (GO:0009535);|Biological Process: fatty acid transport (GO:0015908);|Biological Process: lipid catabolic process (GO:0016042);|Biological Process: triglyceride biosynthetic process (GO:0019432);|Molecular Function: galactolipase act…
TRINITY_DN10867_c0_g1_i1_5	2	Molecular Function: calcium ion binding (GO:0005509);|Cellular Component: peroxisome (GO:0005777);
TRINITY_DN10868_c0_g2_i1_7	7	Molecular Function: DNA binding (GO:0003677);|Molecular Function: DNA helicase activity (GO:0003678);|Molecular Function: ATP binding (GO:0005524);|Cellular Component: nucleus (GO:0005634);|Biological Process: reciprocal meiotic recombination (GO:0007131);|Molecular Function: rRNA binding (GO:0019843);|Biological Process: chiasma assembly (GO:0051026);
TRINITY_DN10869_c0_g1_i1_2	4	Biological Process: polysaccharide catabolic process (GO:0000272);|Molecular Function: chitinase activity (GO:0004568);|Cellular Component: extracellular space (GO:0005615);|Biological Process: chitin catabolic process (GO:0006032);
TRINITY_DN10874_c0_g1_i1_11	5	Molecular Function: DNA binding (GO:0003677);|Cellular Component: nucleoplasm (GO:0005654);|Biological Process: regulation of flower development (GO:0009909);|Biological Process: vernalization response (GO:0010048);|Molecular Function: sequence-specific DNA binding (GO:0043565);
TRINITY_DN10875_c0_g1_i1_2	10	Molecular Function: GTPase activity (GO:0003924);|Molecular Function: GTP binding (GO:0005525);|Cellular Component: nucleus (GO:0005634);|Cellular Component: endosome (GO:0005768);|Cellular Component: vacuole (GO:0005773);|Cellular Component: cytosol (GO:0005829);|Cellular Component: plasma membrane (GO:0005886);|Biological Process: intracellular protein transport (GO:0006886);|Biological Process…
TRINITY_DN10876_c0_g1_i1_13	3	Molecular Function: actin binding (GO:0003779);|Cellular Component: actin cytoskeleton (GO:0015629);|Biological Process: actin filament depolymerization (GO:0030042);
TRINITY_DN10876_c0_g1_i1_17	1	Cellular Component: plasmodesma (GO:0009506);
TRINITY_DN10879_c0_g1_i2_10	8	Molecular Function: ATP binding (GO:0005524);|Cellular Component: mitochondrion (GO:0005739);|Molecular Function: zinc ion binding (GO:0008270);|Biological Process: iron-sulfur cluster assembly (GO:0016226);|Molecular Function: pyridoxal phosphate binding (GO:0030170);|Molecular Function: cysteine desulfurase activity (GO:0031071);|Biological Process: [2Fe-2S] cluster assembly (GO:0044571);|Molec…
TRINITY_DN10879_c0_g1_i2_13	12	Molecular Function: tRNA binding (GO:0000049);|Molecular Function: alanine-tRNA ligase activity (GO:0004813);|Molecular Function: ATP binding (GO:0005524);|Cellular Component: mitochondrion (GO:0005739);|Cellular Component: cytosol (GO:0005829);|Biological Process: tRNA modification (GO:0006400);|Biological Process: alanyl-tRNA aminoacylation (GO:0006419);|Molecular Function: zinc ion binding (GO…
TRINITY_DN10882_c0_g1_i1_10	8	Cellular Component: mitochondrion (GO:0005739);|Cellular Component: mitochondrial respiratory chain complex I (GO:0005747);|Biological Process: embryo development ending in seed dormancy (GO:0009793);|Biological Process: photorespiration (GO:0009853);|Cellular Component: integral component of membrane (GO:0016021);|Cellular Component: mitochondrial membrane (GO:0031966);|Cellular Component: respi…
TRINITY_DN10882_c0_g1_i1_12	9	Molecular Function: electron transfer activity (GO:0009055);|Biological Process: response to water deprivation (GO:0009414);|Cellular Component: chloroplast (GO:0009507);|Cellular Component: chloroplast thylakoid (GO:0009534);|Cellular Component: chloroplast thylakoid membrane (GO:0009535);|Biological Process: response to high light intensity (GO:0009644);|Biological Process: photosynthetic elect…
TRINITY_DN10883_c0_g1_i1_11	1	Molecular Function: metal ion binding (GO:0046872);
TRINITY_DN10883_c0_g1_i1_9	6	Molecular Function: protein kinase activity (GO:0004672);|Molecular Function: protein serine/threonine kinase activity (GO:0004674);|Molecular Function: ATP binding (GO:0005524);|Biological Process: protein phosphorylation (GO:0006468);|Biological Process: signal transduction (GO:0007165);|Biological Process: response to pH (GO:0009268);
TRINITY_DN10885_c0_g1_i1_9	7	Cellular Component: condensed chromosome (GO:0000793);|Molecular Function: DNA topoisomerase type II (ATP-hydrolyzing) activity (GO:0003918);|Biological Process: reciprocal meiotic recombination (GO:0007131);|Molecular Function: protein binding, bridging (GO:0030674);|Biological Process: meiotic DNA double-strand break formation (GO:0042138);|Biological Process: pollen sperm cell differentiation …
TRINITY_DN10886_c0_g1_i1_6	3	Molecular Function: calcium ion binding (GO:0005509);|Cellular Component: cytoplasm (GO:0005737);|Molecular Function: protein domain specific binding (GO:0019904);
TRINITY_DN10888_c0_g1_i1_2	5	Molecular Function: monooxygenase activity (GO:0004497);|Molecular Function: iron ion binding (GO:0005506);|Cellular Component: integral component of membrane (GO:0016021);|Molecular Function: oxidoreductase activity, acting on paired donors, with incorporation or reduction of molecular oxygen (GO:0016705);|Molecular Function: heme binding (GO:0020037);
TRINITY_DN10894_c0_g1_i1_17	7	Cellular Component: retrotransposon nucleocapsid (GO:0000943);|Molecular Function: nucleic acid binding (GO:0003676);|Molecular Function: RNA-directed DNA polymerase activity (GO:0003964);|Molecular Function: aspartic-type endopeptidase activity (GO:0004190);|Molecular Function: endonuclease activity (GO:0004519);|Molecular Function: zinc ion binding (GO:0008270);|Biological Process: DNA integrat…
TRINITY_DN10896_c0_g1_i1_11	21	Biological Process: double-strand break repair via homologous recombination (GO:0000724);|Molecular Function: DNA binding (GO:0003677);|Molecular Function: ubiquitin-protein transferase activity (GO:0004842);|Cellular Component: nucleus (GO:0005634);|Cellular Component: plasma membrane (GO:0005886);|Biological Process: DNA repair (GO:0006281);|Biological Process: regulation of meristem structural…
TRINITY_DN10898_c0_g1_i1_4	1	Cellular Component: integral component of membrane (GO:0016021);
TRINITY_DN10898_c0_g1_i2_17	16	Cellular Component: cell wall (GO:0005618);|Cellular Component: Golgi apparatus (GO:0005794);|Cellular Component: trans-Golgi network (GO:0005802);|Cellular Component: plasma membrane (GO:0005886);|Biological Process: response to osmotic stress (GO:0006970);|Biological Process: response to water deprivation (GO:0009414);|Biological Process: plant-type primary cell wall biogenesis (GO:0009833);|Bi…
TRINITY_DN10900_c0_g1_i1_16	8	Biological Process: cell plate assembly (GO:0000919);|Molecular Function: microtubule motor activity (GO:0003777);|Molecular Function: ATP binding (GO:0005524);|Cellular Component: nucleus (GO:0005634);|Cellular Component: microtubule (GO:0005874);|Biological Process: microtubule-based movement (GO:0007018);|Molecular Function: microtubule binding (GO:0008017);|Cellular Component: phragmoplast (G…
TRINITY_DN10900_c0_g3_i1_12	9	Molecular Function: copper ion binding (GO:0005507);|Molecular Function: ATP binding (GO:0005524);|Cellular Component: mitochondrion (GO:0005739);|Cellular Component: mitochondrial matrix (GO:0005759);|Biological Process: response to heat (GO:0009408);|Molecular Function: metal ion binding (GO:0046872);|Molecular Function: unfolded protein binding (GO:0051082);|Biological Process: chaperone cofac…
TRINITY_DN10901_c0_g2_i1_1	4	Biological Process: amino acid transmembrane transport (GO:0003333);|Cellular Component: plasma membrane (GO:0005886);|Molecular Function: amino acid transmembrane transporter activity (GO:0015171);|Cellular Component: integral component of membrane (GO:0016021);
TRINITY_DN10903_c0_g1_i1_10	2	Molecular Function: protein serine/threonine phosphatase activity (GO:0004722);|Molecular Function: metal ion binding (GO:0046872);
TRINITY_DN10904_c0_g1_i1_15	3	Molecular Function: RNA binding (GO:0003723);|Biological Process: mRNA processing (GO:0006397);|Cellular Component: chloroplast (GO:0009507);
TRINITY_DN10904_c0_g1_i1_18	11	Molecular Function: DNA binding (GO:0003677);|Molecular Function: DNA-binding transcription factor activity (GO:0003700);|Cellular Component: nucleus (GO:0005634);|Biological Process: regulation of transcription, DNA-templated (GO:0006355);|Biological Process: embryo development ending in seed dormancy (GO:0009793);|Biological Process: leaf morphogenesis (GO:0009965);|Biological Process: cell dif…
TRINITY_DN10909_c0_g1_i2_17	4	Molecular Function: DNA binding (GO:0003677);|Cellular Component: nuclear origin of replication recognition complex (GO:0005664);|Biological Process: DNA replication (GO:0006260);|Biological Process: pollen development (GO:0009555);
TRINITY_DN10910_c0_g1_i1_15	6	Molecular Function: RNA binding (GO:0003723);|Molecular Function: structural constituent of ribosome (GO:0003735);|Biological Process: translation (GO:0006412);|Cellular Component: plasmodesma (GO:0009506);|Cellular Component: membrane (GO:0016020);|Cellular Component: cytosolic small ribosomal subunit (GO:0022627);
TRINITY_DN10914_c0_g1_i1_4	6	Molecular Function: ATP binding (GO:0005524);|Cellular Component: mitochondrial proton-transporting ATP synthase, catalytic core (GO:0005754);|Biological Process: mitochondrial ATP synthesis coupled proton transport (GO:0042776);|Molecular Function: ADP binding (GO:0043531);|Molecular Function: proton-transporting ATP synthase activity, rotational mechanism (GO:0046933);|Molecular Function: proto…
TRINITY_DN10916_c0_g1_i2_17	5	Cellular Component: nucleus (GO:0005634);|Biological Process: DNA mediated transformation (GO:0009294);|Cellular Component: plasmodesma (GO:0009506);|Molecular Function: histone-lysine N-methyltransferase activity (GO:0018024);|Molecular Function: metal ion binding (GO:0046872);
TRINITY_DN10917_c0_g1_i1_16	6	Cellular Component: plasma membrane (GO:0005886);|Biological Process: response to nematode (GO:0009624);|Molecular Function: peptide:proton symporter activity (GO:0015333);|Cellular Component: integral component of membrane (GO:0016021);|Molecular Function: oligopeptide transmembrane transporter activity (GO:0035673);|Molecular Function: peptide transmembrane transporter activity (GO:1904680);
TRINITY_DN10919_c0_g1_i1_10	6	Molecular Function: peroxidase activity (GO:0004601);|Cellular Component: extracellular region (GO:0005576);|Biological Process: response to oxidative stress (GO:0006979);|Molecular Function: heme binding (GO:0020037);|Biological Process: hydrogen peroxide catabolic process (GO:0042744);|Molecular Function: metal ion binding (GO:0046872);
TRINITY_DN10919_c0_g1_i1_17	2	Biological Process: nodulation (GO:0009877);|Cellular Component: integral component of membrane (GO:0016021);
TRINITY_DN10922_c0_g2_i1_12	5	Molecular Function: structural constituent of ribosome (GO:0003735);|Cellular Component: plasma membrane (GO:0005886);|Biological Process: translation (GO:0006412);|Cellular Component: plasmodesma (GO:0009506);|Cellular Component: cytosolic large ribosomal subunit (GO:0022625);
TRINITY_DN10928_c0_g1_i1_17	4	Molecular Function: DNA binding (GO:0003677);|Cellular Component: nucleus (GO:0005634);|Molecular Function: protein homodimerization activity (GO:0042803);|Molecular Function: metal ion binding (GO:0046872);
TRINITY_DN10933_c0_g1_i1_1	9	Biological Process: maturation of SSU-rRNA from tricistronic rRNA transcript (SSU-rRNA, 5.8S rRNA, LSU-rRNA) (GO:0000462);|Molecular Function: RNA binding (GO:0003723);|Molecular Function: structural constituent of ribosome (GO:0003735);|Cellular Component: mitochondrion (GO:0005739);|Cellular Component: ribosome (GO:0005840);|Biological Process: translation (GO:0006412);|Biological Process: poll…
TRINITY_DN10934_c0_g1_i3_7	5	Molecular Function: polygalacturonase activity (GO:0004650);|Cellular Component: extracellular region (GO:0005576);|Cellular Component: cell wall (GO:0005618);|Biological Process: carbohydrate metabolic process (GO:0005975);|Biological Process: plant-type cell wall modification involved in multidimensional cell growth (GO:0009831);
TRINITY_DN10934_c0_g2_i1_12	5	Biological Process: potassium ion transport (GO:0006813);|Biological Process: regulation of pH (GO:0006885);|Cellular Component: endomembrane system (GO:0012505);|Molecular Function: solute:proton antiporter activity (GO:0015299);|Cellular Component: integral component of membrane (GO:0016021);
TRINITY_DN10935_c0_g1_i1_4	4	Molecular Function: translation elongation factor activity (GO:0003746);|Molecular Function: GTPase activity (GO:0003924);|Molecular Function: GTP binding (GO:0005525);|Cellular Component: cytoplasm (GO:0005737);
TRINITY_DN10935_c0_g1_i1_7	2	Cellular Component: retrotransposon nucleocapsid (GO:0000943);|Cellular Component: mitochondrion (GO:0005739);
TRINITY_DN10935_c0_g1_i2_13	2	Molecular Function: diphthine synthase activity (GO:0004164);|Biological Process: peptidyl-diphthamide biosynthetic process from peptidyl-histidine (GO:0017183);
TRINITY_DN10935_c0_g2_i1_4	4	Molecular Function: translation elongation factor activity (GO:0003746);|Molecular Function: GTPase activity (GO:0003924);|Molecular Function: GTP binding (GO:0005525);|Cellular Component: cytoplasm (GO:0005737);
TRINITY_DN10937_c0_g1_i1_11	3	Molecular Function: DNA binding (GO:0003677);|Molecular Function: DNA-binding transcription factor activity (GO:0003700);|Cellular Component: nucleus (GO:0005634);
TRINITY_DN10937_c0_g1_i1_4	9	Molecular Function: DNA binding (GO:0003677);|Molecular Function: DNA-binding transcription factor activity (GO:0003700);|Cellular Component: nucleus (GO:0005634);|Biological Process: regulation of transcription, DNA-templated (GO:0006355);|Biological Process: defense response (GO:0006952);|Molecular Function: protein homodimerization activity (GO:0042803);|Biological Process: negative regulation…
TRINITY_DN10937_c0_g1_i1_6	3	Biological Process: sucrose biosynthetic process (GO:0005986);|Molecular Function: sucrose synthase activity (GO:0016157);|Molecular Function: sucrose-phosphate synthase activity (GO:0046524);
TRINITY_DN10940_c0_g1_i5_10	1	Molecular Function: metal ion binding (GO:0046872);
TRINITY_DN10941_c0_g1_i1_12	13	Biological Process: response to molecule of bacterial origin (GO:0002237);|Molecular Function: ATP binding (GO:0005524);|Cellular Component: mitochondrion (GO:0005739);|Cellular Component: mitochondrial envelope (GO:0005740);|Cellular Component: mitochondrial outer membrane (GO:0005741);|Biological Process: cell death (GO:0008219);|Biological Process: response to UV (GO:0009411);|Biological Proce…
TRINITY_DN10944_c0_g1_i1_1	10	Biological Process: ribosomal large subunit export from nucleus (GO:0000055);|Biological Process: ribosomal small subunit export from nucleus (GO:0000056);|Cellular Component: nuclear envelope (GO:0005635);|Cellular Component: nuclear pore (GO:0005643);|Biological Process: mRNA export from nucleus (GO:0006406);|Biological Process: protein import into nucleus (GO:0006606);|Biological Process: prot…
TRINITY_DN10946_c0_g1_i1_13	3	Cellular Component: extracellular region (GO:0005576);|Biological Process: lipid catabolic process (GO:0016042);|Molecular Function: hydrolase activity, acting on ester bonds (GO:0016788);
TRINITY_DN10947_c0_g1_i2_2	6	Biological Process: response to oxidative stress (GO:0006979);|Cellular Component: chloroplast (GO:0009507);|Cellular Component: chloroplast stroma (GO:0009570);|Biological Process: protein repair (GO:0030091);|Molecular Function: peptide-methionine (R)-S-oxide reductase activity (GO:0033743);|Molecular Function: metal ion binding (GO:0046872);
TRINITY_DN1094_c0_g1_i1_7	9	Cellular Component: endoplasmic reticulum (GO:0005783);|Cellular Component: endoplasmic reticulum membrane (GO:0005789);|Cellular Component: Golgi apparatus (GO:0005794);|Cellular Component: cis-Golgi network (GO:0005801);|Biological Process: protein retention in ER lumen (GO:0006621);|Biological Process: ER to Golgi vesicle-mediated transport (GO:0006888);|Biological Process: protein transport (…
TRINITY_DN10951_c0_g1_i1_11	7	Cellular Component: retrotransposon nucleocapsid (GO:0000943);|Molecular Function: nucleic acid binding (GO:0003676);|Molecular Function: RNA-directed DNA polymerase activity (GO:0003964);|Molecular Function: aspartic-type endopeptidase activity (GO:0004190);|Molecular Function: endonuclease activity (GO:0004519);|Molecular Function: zinc ion binding (GO:0008270);|Biological Process: DNA integrat…
TRINITY_DN10952_c0_g2_i1_10	13	Molecular Function: protein serine/threonine kinase activity (GO:0004674);|Molecular Function: calmodulin-dependent protein kinase activity (GO:0004683);|Molecular Function: ATP binding (GO:0005524);|Cellular Component: nucleus (GO:0005634);|Cellular Component: cytoplasm (GO:0005737);|Cellular Component: plasma membrane (GO:0005886);|Cellular Component: plasmodesma (GO:0009506);|Biological Proces…
TRINITY_DN10954_c0_g1_i1_12	9	Molecular Function: ionotropic glutamate receptor activity (GO:0004970);|Molecular Function: calcium channel activity (GO:0005262);|Cellular Component: intracellular (GO:0005622);|Cellular Component: plasma membrane (GO:0005886);|Biological Process: calcium ion transport (GO:0006816);|Molecular Function: glutamate receptor activity (GO:0008066);|Cellular Component: integral component of membrane …
TRINITY_DN10956_c0_g1_i2_13	13	Molecular Function: DNA binding (GO:0003677);|Molecular Function: DNA-binding transcription factor activity (GO:0003700);|Cellular Component: nucleus (GO:0005634);|Biological Process: regulation of transcription, DNA-templated (GO:0006355);|Biological Process: asymmetric cell division (GO:0008356);|Biological Process: regulation of meristem growth (GO:0010075);|Biological Process: protein localiz…
TRINITY_DN10958_c0_g1_i3_9	4	Molecular Function: RNA binding (GO:0003723);|Cellular Component: chloroplast (GO:0009507);|Biological Process: positive regulation of response to salt stress (GO:1901002);|Cellular Component: ribonucleoprotein complex (GO:1990904);
TRINITY_DN10962_c0_g1_i1_4	8	Cellular Component: retrotransposon nucleocapsid (GO:0000943);|Molecular Function: nucleic acid binding (GO:0003676);|Molecular Function: RNA-directed DNA polymerase activity (GO:0003964);|Molecular Function: aspartic-type endopeptidase activity (GO:0004190);|Molecular Function: endonuclease activity (GO:0004519);|Biological Process: DNA recombination (GO:0006310);|Biological Process: DNA integra…
TRINITY_DN10967_c0_g1_i2_13	4	Cellular Component: extracellular region (GO:0005576);|Cellular Component: plant-type cell wall (GO:0009505);|Molecular Function: pectin acetylesterase activity (GO:0052793);|Biological Process: cell wall organization (GO:0071555);
TRINITY_DN10967_c0_g1_i2_9	7	Cellular Component: mitochondrion (GO:0005739);|Cellular Component: TIM23 mitochondrial import inner membrane translocase complex (GO:0005744);|Cellular Component: integral component of membrane (GO:0016021);|Biological Process: protein import into mitochondrial matrix (GO:0030150);|Biological Process: mitochondrial respiratory chain complex I assembly (GO:0032981);|Biological Process: mitochondr…
TRINITY_DN10968_c0_g1_i4_9	3	Biological Process: regulation of transcription, DNA-templated (GO:0006355);|Biological Process: male meiosis II (GO:0007142);|Biological Process: microsporogenesis (GO:0009556);
TRINITY_DN10972_c0_g1_i3_14	5	Molecular Function: monooxygenase activity (GO:0004497);|Molecular Function: iron ion binding (GO:0005506);|Cellular Component: integral component of membrane (GO:0016021);|Molecular Function: oxidoreductase activity, acting on paired donors, with incorporation or reduction of molecular oxygen (GO:0016705);|Molecular Function: heme binding (GO:0020037);
TRINITY_DN10974_c0_g1_i1_4	5	Molecular Function: NADH dehydrogenase (ubiquinone) activity (GO:0008137);|Cellular Component: chloroplast thylakoid membrane (GO:0009535);|Cellular Component: integral component of membrane (GO:0016021);|Biological Process: ATP synthesis coupled electron transport (GO:0042773);|Molecular Function: quinone binding (GO:0048038);
TRINITY_DN10975_c0_g1_i2_12	2	Molecular Function: ATP binding (GO:0005524);|Molecular Function: ubiquitin conjugating enzyme activity (GO:0061631);
TRINITY_DN10978_c0_g1_i1_1	2	Cellular Component: extracellular space (GO:0005615);|Biological Process: floral organ abscission (GO:0010227);
TRINITY_DN10980_c0_g1_i3_12	4	Molecular Function: ATP binding (GO:0005524);|Cellular Component: nucleus (GO:0005634);|Biological Process: proteasome-mediated ubiquitin-dependent protein catabolic process (GO:0043161);|Molecular Function: ubiquitin conjugating enzyme activity (GO:0061631);
TRINITY_DN10981_c0_g1_i1_10	3	Biological Process: amino acid transmembrane transport (GO:0003333);|Molecular Function: amino acid transmembrane transporter activity (GO:0015171);|Cellular Component: integral component of membrane (GO:0016021);
TRINITY_DN10984_c0_g1_i1_13	2	Molecular Function: tryptophan synthase activity (GO:0004834);|Cellular Component: chloroplast (GO:0009507);
TRINITY_DN10985_c0_g2_i1_7	3	Molecular Function: nucleic acid binding (GO:0003676);|Molecular Function: RNA-DNA hybrid ribonuclease activity (GO:0004523);|Molecular Function: metal ion binding (GO:0046872);
TRINITY_DN10988_c0_g1_i1_8	15	Biological Process: regulation of cyclin-dependent protein serine/threonine kinase activity (GO:0000079);|Biological Process: mitotic cell cycle (GO:0000278);|Cellular Component: cyclin-dependent protein kinase holoenzyme complex (GO:0000307);|Biological Process: double-strand break repair via homologous recombination (GO:0000724);|Cellular Component: nucleus (GO:0005634);|Cellular Component: cyt…
TRINITY_DN10988_c0_g1_i2_17	7	Cellular Component: mitochondrion (GO:0005739);|Cellular Component: TIM23 mitochondrial import inner membrane translocase complex (GO:0005744);|Cellular Component: integral component of membrane (GO:0016021);|Biological Process: protein import into mitochondrial matrix (GO:0030150);|Biological Process: mitochondrial respiratory chain complex I assembly (GO:0032981);|Biological Process: mitochondr…
TRINITY_DN10989_c0_g1_i1_1	4	Cellular Component: chloroplast (GO:0009507);|Cellular Component: plastid (GO:0009536);|Biological Process: chloroplast organization (GO:0009658);|Cellular Component: chloroplast envelope (GO:0009941);
TRINITY_DN10990_c0_g1_i1_8	5	Molecular Function: ATP binding (GO:0005524);|Cellular Component: mitochondrion (GO:0005739);|Cellular Component: chloroplast (GO:0009507);|Molecular Function: sulfiredoxin activity (GO:0032542);|Biological Process: cellular response to oxidative stress (GO:0034599);
TRINITY_DN10992_c0_g1_i1_12	7	Molecular Function: DNA-binding transcription factor activity (GO:0003700);|Cellular Component: nucleus (GO:0005634);|Biological Process: regulation of transcription, DNA-templated (GO:0006355);|Biological Process: embryo development ending in seed dormancy (GO:0009793);|Biological Process: seed maturation (GO:0010431);|Molecular Function: sequence-specific DNA binding (GO:0043565);|Molecular Fun…
TRINITY_DN10992_c0_g1_i1_16	11	Molecular Function: mRNA binding (GO:0003729);|Molecular Function: structural constituent of ribosome (GO:0003735);|Cellular Component: nucleolus (GO:0005730);|Cellular Component: cytosol (GO:0005829);|Cellular Component: plasma membrane (GO:0005886);|Biological Process: translation (GO:0006412);|Cellular Component: plasmodesma (GO:0009506);|Cellular Component: membrane (GO:0016020);|Cellular Com…
TRINITY_DN10993_c0_g1_i1_14	3	Biological Process: carbohydrate transport (GO:0008643);|Molecular Function: symporter activity (GO:0015293);|Cellular Component: integral component of membrane (GO:0016021);
TRINITY_DN10997_c0_g2_i1_6	10	Biological Process: response to reactive oxygen species (GO:0000302);|Cellular Component: cytoplasm (GO:0005737);|Biological Process: protein folding (GO:0006457);|Biological Process: response to heat (GO:0009408);|Biological Process: response to high light intensity (GO:0009644);|Biological Process: response to salt stress (GO:0009651);|Biological Process: response to hydrogen peroxide (GO:00425…
TRINITY_DN1099_c0_g1_i1_11	8	Molecular Function: nucleic acid binding (GO:0003676);|Molecular Function: helicase activity (GO:0004386);|Molecular Function: ATP binding (GO:0005524);|Cellular Component: nucleus (GO:0005634);|Biological Process: DNA repair (GO:0006281);|Biological Process: chromatin organization (GO:0006325);|Molecular Function: zinc ion binding (GO:0008270);|Cellular Component: chloroplast envelope (GO:000994…
TRINITY_DN11001_c0_g1_i2_13	7	Molecular Function: nucleotide binding (GO:0000166);|Molecular Function: DNA binding (GO:0003677);|Cellular Component: nucleus (GO:0005634);|Cellular Component: transcription factor TFIIF complex (GO:0005674);|Biological Process: transcription initiation from RNA polymerase II promoter (GO:0006367);|Molecular Function: RNA polymerase II general transcription initiation factor activity (GO:0016251…
TRINITY_DN11003_c0_g1_i1_12	14	Biological Process: response to molecule of bacterial origin (GO:0002237);|Cellular Component: cytoplasm (GO:0005737);|Cellular Component: mitochondrion (GO:0005739);|Cellular Component: mitochondrial inner membrane (GO:0005743);|Cellular Component: TIM23 mitochondrial import inner membrane translocase complex (GO:0005744);|Biological Process: defense response (GO:0006952);|Biological Process: au…
TRINITY_DN11005_c0_g1_i1_7	3	Cellular Component: nucleus (GO:0005634);|Cellular Component: cytoplasm (GO:0005737);|Molecular Function: protein domain specific binding (GO:0019904);
TRINITY_DN11006_c0_g1_i1_11	1	Cellular Component: mitochondrion (GO:0005739);
TRINITY_DN11009_c0_g1_i2_6	11	Cellular Component: nucleus (GO:0005634);|Cellular Component: cytoplasm (GO:0005737);|Cellular Component: cytosol (GO:0005829);|Biological Process: response to abscisic acid (GO:0009737);|Biological Process: response to sucrose (GO:0009744);|Biological Process: response to glucose (GO:0009749);|Biological Process: response to cytokine (GO:0034097);|Biological Process: response to starvation (GO:0…
TRINITY_DN11010_c0_g1_i1_18	9	Cellular Component: Golgi membrane (GO:0000139);|Cellular Component: endoplasmic reticulum membrane (GO:0005789);|Cellular Component: Golgi apparatus (GO:0005794);|Biological Process: protein transport (GO:0015031);|Cellular Component: integral component of membrane (GO:0016021);|Biological Process: vesicle-mediated transport (GO:0016192);|Biological Process: vacuolar sequestering of sodium ion (…
TRINITY_DN11013_c0_g1_i1_8	15	Biological Process: negative regulation of transcription by RNA polymerase II (GO:0000122);|Molecular Function: DNA-binding transcription factor activity, RNA polymerase II-specific (GO:0000981);|Molecular Function: proximal promoter DNA-binding transcription activator activity, RNA polymerase II-specific (GO:0001077);|Molecular Function: proximal promoter DNA-binding transcription repressor acti…
TRINITY_DN11013_c0_g1_i3_17	1	Biological Process: iron-sulfur cluster assembly (GO:0016226);
TRINITY_DN11024_c0_g1_i1_1	7	Biological Process: cell plate assembly (GO:0000919);|Molecular Function: MAP kinase kinase kinase activity (GO:0004709);|Molecular Function: ATP binding (GO:0005524);|Cellular Component: nucleus (GO:0005634);|Cellular Component: cytoskeleton (GO:0005856);|Biological Process: defense response (GO:0006952);|Cellular Component: phragmoplast (GO:0009524);
TRINITY_DN11025_c0_g1_i1_5	2	Cellular Component: cortical microtubule, transverse to long axis (GO:0010005);|Biological Process: cortical microtubule organization (GO:0043622);
TRINITY_DN11030_c0_g1_i1_18	2	Biological Process: flavonoid biosynthetic process (GO:0009813);|Molecular Function: naringenin-chalcone synthase activity (GO:0016210);
TRINITY_DN11030_c0_g1_i1_8	5	Cellular Component: mitochondrion (GO:0005739);|Cellular Component: mitochondrial inner membrane (GO:0005743);|Molecular Function: coenzyme A transmembrane transporter activity (GO:0015228);|Cellular Component: integral component of membrane (GO:0016021);|Biological Process: mitochondrial coenzyme A transmembrane transport (GO:1990559);
TRINITY_DN11030_c0_g2_i1_12	3	Molecular Function: transaminase activity (GO:0008483);|Cellular Component: integral component of membrane (GO:0016021);|Molecular Function: carbon-sulfur lyase activity (GO:0016846);
TRINITY_DN11032_c0_g1_i1_3	8	Molecular Function: motor activity (GO:0003774);|Cellular Component: microtubule (GO:0005874);|Cellular Component: axoneme (GO:0005930);|Biological Process: microtubule-based process (GO:0007017);|Cellular Component: dynein complex (GO:0030286);|Cellular Component: motile cilium (GO:0031514);|Biological Process: motile cilium assembly (GO:0044458);|Cellular Component: ciliary plasm (GO:0097014);
TRINITY_DN11033_c0_g1_i2_7	3	Molecular Function: DNA binding (GO:0003677);|Biological Process: leaf morphogenesis (GO:0009965);|Biological Process: shoot system morphogenesis (GO:0010016);
TRINITY_DN11039_c0_g1_i1_12	5	Cellular Component: integral component of membrane (GO:0016021);|Biological Process: protein ubiquitination (GO:0016567);|Molecular Function: transferase activity (GO:0016740);|Molecular Function: ubiquitin protein ligase binding (GO:0031625);|Molecular Function: metal ion binding (GO:0046872);
TRINITY_DN11041_c0_g1_i1_11	12	Molecular Function: fructose transmembrane transporter activity (GO:0005353);|Biological Process: cellular response to nitrogen starvation (GO:0006995);|Biological Process: circadian rhythm (GO:0007623);|Biological Process: response to absence of light (GO:0009646);|Cellular Component: plant-type vacuole membrane (GO:0009705);|Biological Process: response to fructose (GO:0009750);|Biological Proc…
TRINITY_DN11042_c0_g1_i1_2	6	Molecular Function: DNA-binding transcription factor activity (GO:0003700);|Cellular Component: nucleus (GO:0005634);|Molecular Function: sequence-specific DNA binding (GO:0043565);|Molecular Function: transcription regulatory region DNA binding (GO:0044212);|Biological Process: positive regulation of transcription, DNA-templated (GO:0045893);|Biological Process: regulation of secondary cell wall…
TRINITY_DN11045_c0_g1_i1_2	8	Biological Process: negative regulation of transcription by RNA polymerase II (GO:0000122);|Cellular Component: nucleus (GO:0005634);|Cellular Component: cytoplasm (GO:0005737);|Molecular Function: electron transfer activity (GO:0009055);|Molecular Function: protein disulfide oxidoreductase activity (GO:0015035);|Biological Process: cell redox homeostasis (GO:0045454);|Molecular Function: metal i…
TRINITY_DN11049_c0_g1_i2_6	10	Molecular Function: DNA binding (GO:0003677);|Molecular Function: DNA-binding transcription factor activity (GO:0003700);|Cellular Component: nucleus (GO:0005634);|Biological Process: regulation of transcription, DNA-templated (GO:0006355);|Biological Process: response to temperature stimulus (GO:0009266);|Biological Process: gibberellic acid mediated signaling pathway (GO:0009740);|Biological Pr…
TRINITY_DN11050_c0_g1_i2_10	2	Molecular Function: electron transfer activity (GO:0009055);|Molecular Function: metal ion binding (GO:0046872);
TRINITY_DN11054_c0_g1_i1_5	4	Molecular Function: DNA binding (GO:0003677);|Molecular Function: DNA-binding transcription factor activity (GO:0003700);|Cellular Component: nucleus (GO:0005634);|Biological Process: regulation of transcription, DNA-templated (GO:0006355);
TRINITY_DN11056_c0_g1_i1_2	1	Molecular Function: peptide-N4-(N-acetyl-beta-glucosaminyl)asparagine amidase activity (GO:0000224);
TRINITY_DN11056_c0_g1_i3_16	3	Molecular Function: phosphoprotein phosphatase activity (GO:0004721);|Cellular Component: cytoplasm (GO:0005737);|Molecular Function: metal ion binding (GO:0046872);
TRINITY_DN11057_c0_g1_i2_12	3	Cellular Component: nucleus (GO:0005634);|Molecular Function: oxidoreductase activity, acting on single donors with incorporation of molecular oxygen, incorporation of two atoms of oxygen (GO:0016702);|Molecular Function: metal ion binding (GO:0046872);
TRINITY_DN11062_c0_g1_i1_4	8	Molecular Function: nucleic acid binding (GO:0003676);|Molecular Function: helicase activity (GO:0004386);|Molecular Function: ATP binding (GO:0005524);|Cellular Component: nucleus (GO:0005634);|Biological Process: DNA repair (GO:0006281);|Biological Process: chromatin organization (GO:0006325);|Molecular Function: zinc ion binding (GO:0008270);|Cellular Component: chloroplast envelope (GO:000994…
TRINITY_DN11064_c0_g1_i2_10	4	Cellular Component: mitochondrion (GO:0005739);|Cellular Component: integral component of membrane (GO:0016021);|Molecular Function: kinase activity (GO:0016301);|Cellular Component: mitochondrial membrane (GO:0031966);
TRINITY_DN11065_c0_g1_i1_11	4	Molecular Function: DNA binding (GO:0003677);|Molecular Function: RNA binding (GO:0003723);|Biological Process: regulation of transcription, DNA-templated (GO:0006355);|Molecular Function: zinc ion binding (GO:0008270);
TRINITY_DN11065_c0_g1_i1_2	4	Biological Process: gibberellin biosynthetic process (GO:0009686);|Molecular Function: metal ion binding (GO:0046872);|Biological Process: root hair elongation (GO:0048767);|Molecular Function: dioxygenase activity (GO:0051213);
TRINITY_DN11066_c0_g1_i1_2	7	Molecular Function: DNA-binding transcription factor activity (GO:0003700);|Cellular Component: nucleus (GO:0005634);|Biological Process: regulation of transcription, DNA-templated (GO:0006355);|Biological Process: abscisic acid-activated signaling pathway (GO:0009738);|Biological Process: negative regulation of abscisic acid-activated signaling pathway (GO:0009788);|Molecular Function: transcrip…
TRINITY_DN11067_c0_g1_i2_1	7	Cellular Component: Golgi membrane (GO:0000139);|Cellular Component: Golgi apparatus (GO:0005794);|Biological Process: plant-type secondary cell wall biogenesis (GO:0009834);|Cellular Component: integral component of membrane (GO:0016021);|Molecular Function: glucuronoxylan 4-O-methyltransferase activity (GO:0030775);|Biological Process: xylan metabolic process (GO:0045491);|Biological Process: x…
TRINITY_DN11068_c0_g1_i3_10	11	Molecular Function: ATP binding (GO:0005524);|Biological Process: anther dehiscence (GO:0009901);|Biological Process: pollen exine formation (GO:0010584);|Cellular Component: integral component of membrane (GO:0016021);|Molecular Function: dATP phosphohydrolase activity (GO:0102485);|Molecular Function: dCTP phosphohydrolase activity (GO:0102486);|Molecular Function: dUTP phosphohydrolase activit…
TRINITY_DN1106_c0_g1_i1_16	2	Molecular Function: ubiquitin-protein transferase activity (GO:0004842);|Biological Process: defense response (GO:0006952);
TRINITY_DN11070_c0_g1_i3_1	5	Cellular Component: nucleus (GO:0005634);|Cellular Component: site of double-strand break (GO:0035861);|Cellular Component: Cul4-RING E3 ubiquitin ligase complex (GO:0080008);|Biological Process: regulation of DNA double-strand break processing (GO:1903775);|Biological Process: regulation of histone H2B conserved C-terminal lysine ubiquitination (GO:2001173);
TRINITY_DN11072_c0_g1_i1_14	11	Biological Process: cation transport (GO:0006812);|Molecular Function: electron transfer activity (GO:0009055);|Cellular Component: chloroplast (GO:0009507);|Cellular Component: chloroplast stroma (GO:0009570);|Cellular Component: chloroplast envelope (GO:0009941);|Molecular Function: protein disulfide oxidoreductase activity (GO:0015035);|Molecular Function: glutathione disulfide oxidoreductase …
TRINITY_DN11072_c0_g1_i2_4	6	Biological Process: response to molecule of fungal origin (GO:0002238);|Molecular Function: ATP binding (GO:0005524);|Cellular Component: nucleus (GO:0005634);|Cellular Component: cytosol (GO:0005829);|Cellular Component: plasma membrane (GO:0005886);|Cellular Component: chloroplast (GO:0009507);
TRINITY_DN11076_c0_g1_i1_1	9	Molecular Function: DNA binding (GO:0003677);|Molecular Function: DNA-binding transcription factor activity (GO:0003700);|Cellular Component: nucleus (GO:0005634);|Biological Process: response to salt stress (GO:0009651);|Biological Process: response to abscisic acid (GO:0009737);|Biological Process: xylem development (GO:0010089);|Biological Process: leaf senescence (GO:0010150);|Biological Proc…
TRINITY_DN11077_c0_g1_i3_18	5	Cellular Component: mitochondrion (GO:0005739);|Cellular Component: mitochondrial inner membrane (GO:0005743);|Molecular Function: coenzyme A transmembrane transporter activity (GO:0015228);|Cellular Component: integral component of membrane (GO:0016021);|Biological Process: mitochondrial coenzyme A transmembrane transport (GO:1990559);
TRINITY_DN11079_c0_g1_i10_12	8	Molecular Function: protein serine/threonine kinase activity (GO:0004674);|Molecular Function: ATP binding (GO:0005524);|Cellular Component: nucleus (GO:0005634);|Cellular Component: cytoplasm (GO:0005737);|Cellular Component: plasma membrane (GO:0005886);|Biological Process: endocytosis (GO:0006897);|Biological Process: peptidyl-serine phosphorylation (GO:0018105);|Biological Process: peptidyl-t…
TRINITY_DN1107_c0_g1_i1_12	1	Cellular Component: nucleus (GO:0005634);
TRINITY_DN1107_c0_g1_i1_15	3	Biological Process: maturation of LSU-rRNA from tricistronic rRNA transcript (SSU-rRNA, 5.8S rRNA, LSU-rRNA) (GO:0000463);|Molecular Function: structural constituent of ribosome (GO:0003735);|Cellular Component: cytosolic large ribosomal subunit (GO:0022625);
TRINITY_DN11080_c0_g1_i1_16	1	Cellular Component: mitochondrion (GO:0005739);
TRINITY_DN11080_c0_g1_i1_7	4	Cellular Component: signal recognition particle, endoplasmic reticulum targeting (GO:0005786);|Biological Process: SRP-dependent cotranslational protein targeting to membrane, translocation (GO:0006616);|Molecular Function: 7S RNA binding (GO:0008312);|Biological Process: negative regulation of translational elongation (GO:0045900);
TRINITY_DN11081_c0_g1_i2_5	1	Cellular Component: cytosol (GO:0005829);
TRINITY_DN11083_c0_g1_i1_2	7	Cellular Component: mitochondrion (GO:0005739);|Biological Process: mRNA processing (GO:0006397);|Biological Process: cytidine to uridine editing (GO:0016554);|Molecular Function: protein dimerization activity (GO:0046983);|Molecular Function: cobalt ion binding (GO:0050897);|Biological Process: mitochondrial mRNA modification (GO:0080156);|Biological Process: mitochondrial RNA modification (GO:1…
TRINITY_DN11085_c0_g1_i1_15	9	Molecular Function: DNA binding (GO:0003677);|Molecular Function: DNA-binding transcription factor activity (GO:0003700);|Cellular Component: nucleus (GO:0005634);|Biological Process: response to salt stress (GO:0009651);|Biological Process: response to abscisic acid (GO:0009737);|Biological Process: xylem development (GO:0010089);|Biological Process: leaf senescence (GO:0010150);|Biological Proc…
TRINITY_DN11086_c0_g1_i2_1	7	Cellular Component: endosome (GO:0005768);|Cellular Component: vacuolar membrane (GO:0005774);|Cellular Component: endoplasmic reticulum membrane (GO:0005789);|Cellular Component: trans-Golgi network (GO:0005802);|Molecular Function: S-adenosylmethionine-dependent methyltransferase activity (GO:0008757);|Cellular Component: integral component of membrane (GO:0016021);|Biological Process: cell wal…
TRINITY_DN11087_c0_g1_i1_16	4	Molecular Function: enzyme inhibitor activity (GO:0004857);|Biological Process: negative regulation of catalytic activity (GO:0043086);|Molecular Function: pectinesterase inhibitor activity (GO:0046910);|Cellular Component: apoplast (GO:0048046);
TRINITY_DN11088_c0_g1_i1_15	6	Cellular Component: transcription factor TFIIH core complex (GO:0000439);|Cellular Component: transcription factor TFIIH holo complex (GO:0005675);|Biological Process: nucleotide-excision repair (GO:0006289);|Biological Process: transcription, DNA-templated (GO:0006351);|Biological Process: regulation of transcription by RNA polymerase II (GO:0006357);|Molecular Function: zinc ion binding (GO:000…
TRINITY_DN11092_c0_g1_i1_11	5	Biological Process: developmental process involved in reproduction (GO:0003006);|Biological Process: embryo sac development (GO:0009553);|Biological Process: pollen development (GO:0009555);|Biological Process: pollen tube guidance (GO:0010183);|Biological Process: stamen development (GO:0048443);
TRINITY_DN11092_c0_g2_i1_10	5	Molecular Function: protein serine/threonine phosphatase activity (GO:0004722);|Cellular Component: nucleus (GO:0005634);|Cellular Component: plasma membrane (GO:0005886);|Molecular Function: metal ion binding (GO:0046872);|Biological Process: leaf development (GO:0048366);
TRINITY_DN11097_c0_g1_i1_12	8	Cellular Component: plastid-encoded plastid RNA polymerase complex (GO:0000427);|Cellular Component: nucleoid (GO:0009295);|Biological Process: response to light stimulus (GO:0009416);|Cellular Component: chloroplast (GO:0009507);|Cellular Component: plastid chromosome (GO:0009508);|Biological Process: chloroplast organization (GO:0009658);|Biological Process: thylakoid membrane organization (GO:…
TRINITY_DN11097_c0_g1_i1_18	7	Molecular Function: DNA-binding transcription factor activity (GO:0003700);|Cellular Component: nucleus (GO:0005634);|Biological Process: regulation of transcription, DNA-templated (GO:0006355);|Biological Process: embryo development ending in seed dormancy (GO:0009793);|Biological Process: seed maturation (GO:0010431);|Molecular Function: sequence-specific DNA binding (GO:0043565);|Molecular Fun…
TRINITY_DN11098_c0_g1_i1_4	1	Molecular Function: transferase activity, transferring acyl groups other than amino-acyl groups (GO:0016747);
TRINITY_DN11099_c0_g1_i1_10	10	Molecular Function: ATP binding (GO:0005524);|Cellular Component: mitochondrion (GO:0005739);|Cellular Component: vacuolar membrane (GO:0005774);|Cellular Component: cytosol (GO:0005829);|Biological Process: 'de novo' protein folding (GO:0006458);|Biological Process: mitochondrion organization (GO:0007005);|Biological Process: protein refolding (GO:0042026);|Biological Process: protein import int…
TRINITY_DN11101_c0_g1_i1_10	2	Biological Process: defense response (GO:0006952);|Cellular Component: membrane (GO:0016020);
TRINITY_DN11102_c0_g1_i1_14	9	Molecular Function: ionotropic glutamate receptor activity (GO:0004970);|Molecular Function: calcium channel activity (GO:0005262);|Cellular Component: intracellular (GO:0005622);|Cellular Component: plasma membrane (GO:0005886);|Biological Process: calcium ion transport (GO:0006816);|Molecular Function: glutamate receptor activity (GO:0008066);|Cellular Component: integral component of membrane …
TRINITY_DN11102_c0_g1_i3_10	3	Biological Process: cell cycle (GO:0007049);|Biological Process: multicellular organism development (GO:0007275);|Biological Process: response to abscisic acid (GO:0009737);
TRINITY_DN11103_c0_g1_i1_13	8	Molecular Function: DNA-binding transcription factor activity (GO:0003700);|Cellular Component: nucleus (GO:0005634);|Biological Process: regulation of transcription, DNA-templated (GO:0006355);|Biological Process: leaf morphogenesis (GO:0009965);|Biological Process: cell differentiation (GO:0030154);|Molecular Function: sequence-specific DNA binding (GO:0043565);|Biological Process: positive reg…
TRINITY_DN11110_c0_g1_i1_8	6	Molecular Function: DNA binding (GO:0003677);|Molecular Function: DNA-binding transcription factor activity (GO:0003700);|Cellular Component: nucleus (GO:0005634);|Biological Process: defense response (GO:0006952);|Biological Process: jasmonic acid mediated signaling pathway (GO:0009867);|Biological Process: ethylene-activated signaling pathway (GO:0009873);
TRINITY_DN11110_c0_g1_i3_12	6	Biological Process: phosphorelay signal transduction system (GO:0000160);|Molecular Function: DNA-binding transcription factor activity (GO:0003700);|Cellular Component: nucleus (GO:0005634);|Biological Process: cytokinin-activated signaling pathway (GO:0009736);|Molecular Function: sequence-specific DNA binding (GO:0043565);|Biological Process: positive regulation of transcription, DNA-templated…
TRINITY_DN11112_c0_g1_i1_8	7	Molecular Function: L-iditol 2-dehydrogenase activity (GO:0003939);|Cellular Component: cytoplasm (GO:0005737);|Cellular Component: cytosol (GO:0005829);|Cellular Component: plasma membrane (GO:0005886);|Molecular Function: zinc ion binding (GO:0008270);|Cellular Component: plasmodesma (GO:0009506);|Cellular Component: mitochondrial membrane (GO:0031966);
TRINITY_DN11113_c0_g1_i3_10	3	Biological Process: amino acid transmembrane transport (GO:0003333);|Molecular Function: amino acid transmembrane transporter activity (GO:0015171);|Cellular Component: integral component of membrane (GO:0016021);
TRINITY_DN11116_c0_g1_i1_3	9	Cellular Component: chromatin (GO:0000785);|Molecular Function: transcription regulatory region sequence-specific DNA binding (GO:0000976);|Cellular Component: nucleus (GO:0005634);|Molecular Function: chromatin DNA binding (GO:0031490);|Molecular Function: histone demethylase activity (H3-K9 specific) (GO:0032454);|Biological Process: histone H3-K9 demethylation (GO:0033169);|Molecular Function:…
TRINITY_DN11117_c0_g2_i1_11	9	Molecular Function: calcium channel activity (GO:0005262);|Molecular Function: calmodulin binding (GO:0005516);|Biological Process: cellular calcium ion homeostasis (GO:0006874);|Biological Process: pollen tube growth (GO:0009860);|Cellular Component: integral component of membrane (GO:0016021);|Cellular Component: apical plasma membrane (GO:0016324);|Molecular Function: cAMP binding (GO:0030552)…
TRINITY_DN11122_c0_g1_i2_4	13	Molecular Function: RNA binding (GO:0003723);|Molecular Function: mRNA 3'-UTR binding (GO:0003730);|Cellular Component: nucleus (GO:0005634);|Cellular Component: cytoplasm (GO:0005737);|Cellular Component: cytosol (GO:0005829);|Biological Process: mRNA processing (GO:0006397);|Biological Process: mRNA export from nucleus (GO:0006406);|Biological Process: regulation of translation (GO:0006417);|Mo…
TRINITY_DN11126_c0_g1_i1_12	6	Molecular Function: structural constituent of ribosome (GO:0003735);|Cellular Component: mitochondrion (GO:0005739);|Cellular Component: ribosome (GO:0005840);|Biological Process: translation (GO:0006412);|Cellular Component: chloroplast (GO:0009507);|Cellular Component: plastid (GO:0009536);
TRINITY_DN1112_c0_g1_i1_13	2	Molecular Function: methyltransferase activity (GO:0008168);|Molecular Function: metal ion binding (GO:0046872);
TRINITY_DN11130_c0_g1_i1_10	2	Cellular Component: endoplasmic reticulum membrane (GO:0005789);|Cellular Component: integral component of membrane (GO:0016021);
TRINITY_DN11133_c0_g1_i2_10	3	Molecular Function: DNA-binding transcription factor activity (GO:0003700);|Cellular Component: nucleus (GO:0005634);|Molecular Function: sequence-specific DNA binding (GO:0043565);
TRINITY_DN11139_c0_g2_i1_16	5	Molecular Function: DNA-binding transcription factor activity (GO:0003700);|Cellular Component: nucleus (GO:0005634);|Biological Process: regulation of transcription, DNA-templated (GO:0006355);|Molecular Function: identical protein binding (GO:0042802);|Molecular Function: sequence-specific DNA binding (GO:0043565);
TRINITY_DN11140_c0_g1_i1_10	6	Biological Process: amino acid transmembrane transport (GO:0003333);|Cellular Component: vacuolar membrane (GO:0005774);|Molecular Function: amino acid transmembrane transporter activity (GO:0015171);|Molecular Function: neutral amino acid transmembrane transporter activity (GO:0015175);|Biological Process: neutral amino acid transport (GO:0015804);|Cellular Component: integral component of membr…
TRINITY_DN11141_c0_g1_i4_2	12	Molecular Function: RNA binding (GO:0003723);|Molecular Function: mRNA binding (GO:0003729);|Cellular Component: nucleus (GO:0005634);|Cellular Component: spliceosomal complex (GO:0005681);|Cellular Component: cytosol (GO:0005829);|Biological Process: mRNA processing (GO:0006397);|Biological Process: RNA splicing (GO:0008380);|Biological Process: vegetative to reproductive phase transition of mer…
TRINITY_DN11142_c0_g1_i1_4	6	Cellular Component: vacuolar membrane (GO:0005774);|Biological Process: water transport (GO:0006833);|Molecular Function: urea transmembrane transporter activity (GO:0015204);|Molecular Function: water channel activity (GO:0015250);|Biological Process: urea transport (GO:0015840);|Cellular Component: integral component of membrane (GO:0016021);
TRINITY_DN11143_c0_g1_i1_10	9	Molecular Function: single-stranded DNA binding (GO:0003697);|Molecular Function: phospholipid binding (GO:0005543);|Biological Process: NLS-bearing protein import into nucleus (GO:0006607);|Biological Process: nuclear pore organization (GO:0006999);|Molecular Function: structural constituent of nuclear pore (GO:0017056);|Cellular Component: nuclear membrane (GO:0031965);|Cellular Component: nucl…
TRINITY_DN11146_c0_g1_i1_3	17	Molecular Function: protein kinase activity (GO:0004672);|Molecular Function: protein serine/threonine kinase activity (GO:0004674);|Molecular Function: MAP kinase kinase kinase activity (GO:0004709);|Molecular Function: ATP binding (GO:0005524);|Cellular Component: nucleus (GO:0005634);|Cellular Component: cytoplasm (GO:0005737);|Biological Process: response to osmotic stress (GO:0006970);|Biolo…
TRINITY_DN11148_c0_g1_i1_2	4	Cellular Component: extracellular region (GO:0005576);|Biological Process: fatty acid metabolic process (GO:0006631);|Molecular Function: acetylesterase activity (GO:0008126);|Biological Process: lipid catabolic process (GO:0016042);
TRINITY_DN11149_c0_g1_i2_17	8	Cellular Component: retrotransposon nucleocapsid (GO:0000943);|Molecular Function: nucleic acid binding (GO:0003676);|Molecular Function: RNA-directed DNA polymerase activity (GO:0003964);|Molecular Function: aspartic-type endopeptidase activity (GO:0004190);|Molecular Function: endonuclease activity (GO:0004519);|Biological Process: DNA recombination (GO:0006310);|Biological Process: DNA integra…
TRINITY_DN11149_c0_g2_i1_17	8	Cellular Component: retrotransposon nucleocapsid (GO:0000943);|Molecular Function: nucleic acid binding (GO:0003676);|Molecular Function: RNA-directed DNA polymerase activity (GO:0003964);|Molecular Function: aspartic-type endopeptidase activity (GO:0004190);|Molecular Function: endonuclease activity (GO:0004519);|Biological Process: DNA recombination (GO:0006310);|Biological Process: DNA integra…
TRINITY_DN11150_c0_g1_i1_6	13	Molecular Function: DNA-binding transcription factor activity (GO:0003700);|Cellular Component: nucleus (GO:0005634);|Biological Process: negative regulation of cell proliferation (GO:0008285);|Biological Process: cell differentiation (GO:0030154);|Biological Process: endodermal cell differentiation (GO:0035987);|Molecular Function: sequence-specific DNA binding (GO:0043565);|Molecular Function: …
TRINITY_DN11151_c0_g1_i2_16	7	Cellular Component: mitochondrion (GO:0005739);|Cellular Component: cytosol (GO:0005829);|Cellular Component: plasma membrane (GO:0005886);|Biological Process: glycerol ether metabolic process (GO:0006662);|Molecular Function: protein disulfide oxidoreductase activity (GO:0015035);|Molecular Function: oxidoreductase activity, acting on a sulfur group of donors, disulfide as acceptor (GO:0016671);…
TRINITY_DN11156_c0_g1_i1_6	3	Molecular Function: catalytic activity (GO:0003824);|Biological Process: nucleoside metabolic process (GO:0009116);|Molecular Function: nutrient reservoir activity (GO:0045735);
TRINITY_DN11157_c0_g1_i1_12	7	Molecular Function: DNA binding (GO:0003677);|Molecular Function: DNA-binding transcription factor activity (GO:0003700);|Cellular Component: nucleus (GO:0005634);|Cellular Component: nucleoplasm (GO:0005654);|Cellular Component: cytoplasm (GO:0005737);|Molecular Function: protein self-association (GO:0043621);|Cellular Component: perinuclear region of cytoplasm (GO:0048471);
TRINITY_DN11162_c0_g1_i1_17	7	Cellular Component: nucleus (GO:0005634);|Cellular Component: cytoplasm (GO:0005737);|Biological Process: ubiquitin-dependent protein catabolic process (GO:0006511);|Biological Process: protein ubiquitination (GO:0016567);|Cellular Component: GID complex (GO:0034657);|Biological Process: proteasome-mediated ubiquitin-dependent protein catabolic process (GO:0043161);|Molecular Function: metal ion …
TRINITY_DN11163_c0_g1_i2_10	5	Biological Process: polysaccharide catabolic process (GO:0000272);|Cellular Component: extracellular region (GO:0005576);|Molecular Function: carbohydrate binding (GO:0030246);|Biological Process: cell wall organization (GO:0071555);|Molecular Function: rhamnogalacturonan endolyase activity (GO:0102210);
TRINITY_DN11166_c0_g1_i1_7	4	Cellular Component: integral component of membrane (GO:0016021);|Biological Process: protein ubiquitination (GO:0016567);|Molecular Function: transferase activity (GO:0016740);|Molecular Function: metal ion binding (GO:0046872);
TRINITY_DN11167_c0_g1_i1_18	13	Molecular Function: DNA-binding transcription factor activity (GO:0003700);|Cellular Component: nucleus (GO:0005634);|Biological Process: negative regulation of cell proliferation (GO:0008285);|Biological Process: cell differentiation (GO:0030154);|Biological Process: endodermal cell differentiation (GO:0035987);|Molecular Function: sequence-specific DNA binding (GO:0043565);|Molecular Function: …
TRINITY_DN11167_c0_g1_i1_5	3	Cellular Component: integral component of membrane (GO:0016021);|Molecular Function: protein self-association (GO:0043621);|Cellular Component: anchored component of plasma membrane (GO:0046658);
TRINITY_DN11174_c0_g1_i3_12	19	Cellular Component: cytoplasm (GO:0005737);|Cellular Component: cytosol (GO:0005829);|Biological Process: sucrose metabolic process (GO:0005985);|Biological Process: sucrose biosynthetic process (GO:0005986);|Biological Process: fructose metabolic process (GO:0006000);|Biological Process: fructose 6-phosphate metabolic process (GO:0006002);|Biological Process: gluconeogenesis (GO:0006094);|Biolog…
TRINITY_DN11181_c0_g1_i1_14	2	Molecular Function: enzyme inhibitor activity (GO:0004857);|Cellular Component: extracellular region (GO:0005576);
TRINITY_DN11184_c0_g1_i1_14	8	Cellular Component: retrotransposon nucleocapsid (GO:0000943);|Molecular Function: nucleic acid binding (GO:0003676);|Molecular Function: RNA-directed DNA polymerase activity (GO:0003964);|Molecular Function: aspartic-type endopeptidase activity (GO:0004190);|Molecular Function: endonuclease activity (GO:0004519);|Biological Process: DNA recombination (GO:0006310);|Biological Process: DNA integra…
TRINITY_DN11184_c0_g1_i1_4	8	Molecular Function: protein transmembrane transporter activity (GO:0008320);|Cellular Component: chloroplast (GO:0009507);|Cellular Component: chloroplast outer membrane (GO:0009707);|Cellular Component: chloroplast envelope (GO:0009941);|Cellular Component: integral component of membrane (GO:0016021);|Molecular Function: protein homodimerization activity (GO:0042803);|Biological Process: protein…
TRINITY_DN11184_c0_g1_i2_10	8	Biological Process: glycerol ether metabolic process (GO:0006662);|Cellular Component: chloroplast (GO:0009507);|Cellular Component: chloroplast stroma (GO:0009570);|Biological Process: plasmodesmata-mediated intercellular transport (GO:0010497);|Biological Process: positive regulation of cell communication (GO:0010647);|Molecular Function: protein disulfide oxidoreductase activity (GO:0015035);|…
TRINITY_DN11186_c0_g1_i1_14	4	Molecular Function: RNA binding (GO:0003723);|Molecular Function: structural constituent of ribosome (GO:0003735);|Biological Process: translation (GO:0006412);|Cellular Component: small ribosomal subunit (GO:0015935);
TRINITY_DN11186_c0_g1_i1_9	6	Cellular Component: intracellular (GO:0005622);|Cellular Component: chloroplast (GO:0009507);|Cellular Component: chloroplast thylakoid (GO:0009534);|Cellular Component: chloroplast thylakoid membrane (GO:0009535);|Cellular Component: chloroplast envelope (GO:0009941);|Cellular Component: plastoglobule (GO:0010287);
TRINITY_DN11188_c0_g1_i1_1	4	Cellular Component: nucleolus (GO:0005730);|Biological Process: embryo sac development (GO:0009553);|Cellular Component: cortical cytoskeleton (GO:0030863);|Biological Process: negative regulation of transcription, DNA-templated (GO:0045892);
TRINITY_DN11189_c0_g1_i4_15	4	Cellular Component: mitochondrion (GO:0005739);|Biological Process: multicellular organism development (GO:0007275);|Biological Process: cellular response to glucose stimulus (GO:0071333);|Biological Process: regulation of glucose mediated signaling pathway (GO:1902659);
TRINITY_DN1118_c0_g1_i1_6	8	Molecular Function: copper ion binding (GO:0005507);|Biological Process: phenylpropanoid metabolic process (GO:0009698);|Biological Process: lignin biosynthetic process (GO:0009809);|Molecular Function: oxidoreductase activity (GO:0016491);|Molecular Function: oxidoreductase activity, oxidizing metal ions (GO:0016722);|Biological Process: lignin catabolic process (GO:0046274);|Cellular Component:…
TRINITY_DN11194_c0_g1_i2_16	9	Biological Process: mRNA splicing, via spliceosome (GO:0000398);|Molecular Function: RNA binding (GO:0003723);|Cellular Component: spliceosomal complex (GO:0005681);|Cellular Component: U6 snRNP (GO:0005688);|Cellular Component: cytoplasm (GO:0005737);|Biological Process: response to water deprivation (GO:0009414);|Biological Process: response to abscisic acid (GO:0009737);|Cellular Component: U4…
TRINITY_DN11196_c0_g1_i3_17	4	Molecular Function: ethanolamine-phosphate cytidylyltransferase activity (GO:0004306);|Cellular Component: mitochondrion (GO:0005739);|Biological Process: phosphatidylethanolamine biosynthetic process (GO:0006646);|Cellular Component: integral component of mitochondrial outer membrane (GO:0031307);
TRINITY_DN11200_c0_g1_i4_16	1	Biological Process: protein ubiquitination (GO:0016567);
TRINITY_DN11203_c0_g2_i1_15	4	Molecular Function: DNA binding (GO:0003677);|Cellular Component: nucleus (GO:0005634);|Molecular Function: hydrolase activity (GO:0016787);|Biological Process: meiotic DNA double-strand break formation (GO:0042138);
TRINITY_DN11205_c0_g1_i2_10	3	Molecular Function: zinc ion binding (GO:0008270);|Cellular Component: chloroplast (GO:0009507);|Molecular Function: furaneol oxidoreductase activity (GO:0102978);
TRINITY_DN11206_c0_g1_i2_12	3	Cellular Component: cytoplasm (GO:0005737);|Biological Process: fatty acid metabolic process (GO:0006631);|Molecular Function: carboxylic ester hydrolase activity (GO:0052689);
TRINITY_DN11209_c0_g1_i2_11	10	Molecular Function: structural constituent of ribosome (GO:0003735);|Cellular Component: nucleus (GO:0005634);|Cellular Component: cytoplasm (GO:0005737);|Cellular Component: ribosome (GO:0005840);|Biological Process: translation (GO:0006412);|Biological Process: protein ubiquitination (GO:0016567);|Biological Process: modification-dependent protein catabolic process (GO:0019941);|Molecular Funct…
TRINITY_DN1120_c0_g1_i1_1	2	Biological Process: alkaloid metabolic process (GO:0009820);|Molecular Function: salutaridinol 7-O-acetyltransferase activity (GO:0047180);
TRINITY_DN11211_c0_g1_i1_4	2	Molecular Function: DNA binding (GO:0003677);|Molecular Function: zinc ion binding (GO:0008270);
TRINITY_DN11217_c0_g1_i1_1	6	Molecular Function: structural constituent of cell wall (GO:0005199);|Cellular Component: extracellular region (GO:0005576);|Cellular Component: cell wall (GO:0005618);|Cellular Component: plant-type cell wall (GO:0009505);|Cellular Component: plasmodesma (GO:0009506);|Biological Process: cell wall organization (GO:0071555);
TRINITY_DN11217_c0_g1_i2_10	16	Biological Process: posttranscriptional tethering of RNA polymerase II gene DNA at nuclear periphery (GO:0000973);|Molecular Function: RNA binding (GO:0003723);|Cellular Component: nucleus (GO:0005634);|Cellular Component: nuclear envelope (GO:0005635);|Biological Process: RNA export from nucleus (GO:0006405);|Biological Process: protein import into nucleus (GO:0006606);|Biological Process: defen…
TRINITY_DN11219_c0_g1_i1_4	8	Molecular Function: ubiquitin-protein transferase activity (GO:0004842);|Cellular Component: plasma membrane (GO:0005886);|Biological Process: defense response, incompatible interaction (GO:0009814);|Biological Process: defense response to bacterium, incompatible interaction (GO:0009816);|Biological Process: response to chitin (GO:0010200);|Cellular Component: integral component of membrane (GO:0…
TRINITY_DN1121_c0_g1_i1_14	13	Molecular Function: protein kinase activity (GO:0004672);|Molecular Function: protein serine/threonine kinase activity (GO:0004674);|Molecular Function: ATP binding (GO:0005524);|Cellular Component: nucleus (GO:0005634);|Cellular Component: cytoplasm (GO:0005737);|Biological Process: protein phosphorylation (GO:0006468);|Biological Process: regulation of flower development (GO:0009909);|Biologica…
TRINITY_DN11220_c0_g1_i1_18	5	Biological Process: ribosomal large subunit assembly (GO:0000027);|Molecular Function: nucleic acid binding (GO:0003676);|Cellular Component: nucleus (GO:0005634);|Biological Process: rRNA processing (GO:0006364);|Molecular Function: 3'-5' exonuclease activity (GO:0008408);
TRINITY_DN11220_c0_g2_i1_18	4	Molecular Function: nucleic acid binding (GO:0003676);|Cellular Component: nucleus (GO:0005634);|Biological Process: rRNA processing (GO:0006364);|Molecular Function: 3'-5' exonuclease activity (GO:0008408);
TRINITY_DN11230_c0_g1_i2_17	4	Cellular Component: plasma membrane (GO:0005886);|Cellular Component: integral component of membrane (GO:0016021);|Molecular Function: metal ion binding (GO:0046872);|Biological Process: oxidation-reduction process (GO:0055114);
TRINITY_DN11230_c0_g1_i4_18	6	Cellular Component: Golgi apparatus (GO:0005794);|Biological Process: carbohydrate transport (GO:0008643);|Molecular Function: sialic acid transmembrane transporter activity (GO:0015136);|Molecular Function: pyrimidine nucleotide-sugar transmembrane transporter activity (GO:0015165);|Biological Process: sialic acid transport (GO:0015739);|Cellular Component: integral component of Golgi membrane (…
TRINITY_DN11231_c0_g2_i1_9	9	Molecular Function: GTPase activator activity (GO:0005096);|Molecular Function: phospholipid binding (GO:0005543);|Cellular Component: nucleus (GO:0005634);|Cellular Component: vacuole (GO:0005773);|Cellular Component: plasma membrane (GO:0005886);|Biological Process: abscisic acid-activated signaling pathway (GO:0009738);|Biological Process: positive regulation of abscisic acid-activated signali…
TRINITY_DN11232_c0_g1_i2_16	4	Molecular Function: diaminopimelate decarboxylase activity (GO:0008836);|Biological Process: lysine biosynthetic process via diaminopimelate (GO:0009089);|Cellular Component: chloroplast (GO:0009507);|Cellular Component: chloroplast stroma (GO:0009570);
TRINITY_DN11240_c0_g1_i1_13	3	Molecular Function: nucleic acid binding (GO:0003676);|Molecular Function: RNA-DNA hybrid ribonuclease activity (GO:0004523);|Molecular Function: metal ion binding (GO:0046872);
TRINITY_DN11240_c0_g2_i2_8	3	Molecular Function: structural constituent of ribosome (GO:0003735);|Biological Process: translation (GO:0006412);|Cellular Component: cytosolic large ribosomal subunit (GO:0022625);
TRINITY_DN11242_c0_g1_i1_9	15	Biological Process: negative regulation of transcription by RNA polymerase II (GO:0000122);|Molecular Function: DNA-binding transcription factor activity, RNA polymerase II-specific (GO:0000981);|Molecular Function: proximal promoter DNA-binding transcription activator activity, RNA polymerase II-specific (GO:0001077);|Molecular Function: proximal promoter DNA-binding transcription repressor acti…
TRINITY_DN11244_c0_g1_i1_7	13	Molecular Function: glutathione transferase activity (GO:0004364);|Cellular Component: cytoplasm (GO:0005737);|Cellular Component: cytosol (GO:0005829);|Biological Process: glutathione metabolic process (GO:0006749);|Biological Process: toxin catabolic process (GO:0009407);|Cellular Component: chloroplast (GO:0009507);|Biological Process: response to salt stress (GO:0009651);|Biological Process: …
TRINITY_DN11245_c0_g1_i1_17	1	Cellular Component: mitochondrion (GO:0005739);
TRINITY_DN11245_c0_g1_i2_4	1	Molecular Function: metal ion binding (GO:0046872);
TRINITY_DN11254_c0_g1_i1_7	3	Molecular Function: calcium activated cation channel activity (GO:0005227);|Cellular Component: plasma membrane (GO:0005886);|Cellular Component: integral component of membrane (GO:0016021);
TRINITY_DN11255_c0_g1_i3_13	6	Molecular Function: protein kinase activity (GO:0004672);|Molecular Function: protein serine/threonine kinase activity (GO:0004674);|Molecular Function: ATP binding (GO:0005524);|Biological Process: nodulation (GO:0009877);|Cellular Component: integral component of membrane (GO:0016021);|Biological Process: protein autophosphorylation (GO:0046777);
TRINITY_DN11256_c0_g1_i1_18	10	Molecular Function: S-adenosyl-L-methionine transmembrane transporter activity (GO:0000095);|Cellular Component: mitochondrion (GO:0005739);|Cellular Component: mitochondrial inner membrane (GO:0005743);|Cellular Component: chloroplast (GO:0009507);|Cellular Component: plastid (GO:0009536);|Biological Process: chloroplast organization (GO:0009658);|Cellular Component: chloroplast envelope (GO:000…
TRINITY_DN11259_c0_g1_i3_3	4	Biological Process: defense response (GO:0006952);|Biological Process: flavonoid biosynthetic process (GO:0009813);|Molecular Function: oxidoreductase activity (GO:0016491);|Molecular Function: coenzyme binding (GO:0050662);
TRINITY_DN11261_c0_g1_i1_2	4	Molecular Function: enzyme inhibitor activity (GO:0004857);|Biological Process: shade avoidance (GO:0009641);|Biological Process: negative regulation of catalytic activity (GO:0043086);|Cellular Component: apoplast (GO:0048046);
TRINITY_DN11264_c0_g1_i1_12	2	Cellular Component: anchored component of membrane (GO:0031225);|Cellular Component: anchored component of plasma membrane (GO:0046658);
TRINITY_DN11264_c0_g1_i1_15	3	Molecular Function: nucleic acid binding (GO:0003676);|Molecular Function: RNA-DNA hybrid ribonuclease activity (GO:0004523);|Molecular Function: metal ion binding (GO:0046872);
TRINITY_DN11266_c0_g1_i1_10	1	Cellular Component: extracellular region (GO:0005576);
TRINITY_DN11269_c0_g1_i4_16	4	Molecular Function: transporter activity (GO:0005215);|Molecular Function: ATP binding (GO:0005524);|Cellular Component: chloroplast envelope (GO:0009941);|Molecular Function: ATPase activity (GO:0016887);
TRINITY_DN11271_c0_g1_i1_9	5	Molecular Function: RNA binding (GO:0003723);|Cellular Component: mitochondrion (GO:0005739);|Biological Process: mRNA processing (GO:0006397);|Biological Process: mitochondrial mRNA modification (GO:0080156);|Cellular Component: ribonucleoprotein complex (GO:1990904);
TRINITY_DN11272_c0_g1_i1_12	2	Cellular Component: mitochondrial respiratory chain complex I (GO:0005747);|Biological Process: oxidation-reduction process (GO:0055114);
TRINITY_DN11274_c0_g1_i2_6	6	Molecular Function: 3-chloroallyl aldehyde dehydrogenase activity (GO:0004028);|Molecular Function: aldehyde dehydrogenase (NAD) activity (GO:0004029);|Cellular Component: endoplasmic reticulum (GO:0005783);|Biological Process: cellular aldehyde metabolic process (GO:0006081);|Cellular Component: membrane (GO:0016020);|Molecular Function: glyceraldehyde-3-phosphate dehydrogenase (NAD+) (non-phosp…
TRINITY_DN11276_c0_g1_i4_9	4	Molecular Function: pantoate-beta-alanine ligase activity (GO:0004592);|Molecular Function: ATP binding (GO:0005524);|Cellular Component: cytoplasm (GO:0005737);|Biological Process: pantothenate biosynthetic process (GO:0015940);
TRINITY_DN11277_c0_g1_i1_16	4	Molecular Function: glutathione transferase activity (GO:0004364);|Cellular Component: cytoplasm (GO:0005737);|Biological Process: glutathione metabolic process (GO:0006749);|Biological Process: defense response (GO:0006952);
TRINITY_DN11278_c0_g1_i1_4	4	Biological Process: regulation of transcription, DNA-templated (GO:0006355);|Biological Process: proximal/distal pattern formation (GO:0009954);|Biological Process: leaf morphogenesis (GO:0009965);|Biological Process: petal development (GO:0048441);
TRINITY_DN11278_c0_g1_i5_13	6	Cellular Component: Golgi membrane (GO:0000139);|Cellular Component: Golgi apparatus (GO:0005794);|Cellular Component: integral component of membrane (GO:0016021);|Molecular Function: O-acetyltransferase activity (GO:0016413);|Biological Process: xylan biosynthetic process (GO:0045492);|Molecular Function: xylan O-acetyltransferase activity (GO:1990538);
TRINITY_DN11279_c0_g1_i1_12	10	Molecular Function: nucleic acid binding (GO:0003676);|Molecular Function: aminoacyl-tRNA hydrolase activity (GO:0004045);|Cellular Component: mitochondrion (GO:0005739);|Cellular Component: endoplasmic reticulum membrane (GO:0005789);|Cellular Component: cytosol (GO:0005829);|Biological Process: ubiquitin-dependent ERAD pathway (GO:0030433);|Cellular Component: Cdc48p-Npl4p-Vms1p AAA ATPase comp…
TRINITY_DN11281_c0_g1_i4_11	3	Biological Process: systemic acquired resistance, salicylic acid mediated signaling pathway (GO:0009862);|Molecular Function: lipase activity (GO:0016298);|Molecular Function: methyl salicylate esterase activity (GO:0080031);
TRINITY_DN11282_c0_g1_i3_10	4	Biological Process: cytoplasmic translation (GO:0002181);|Molecular Function: structural constituent of ribosome (GO:0003735);|Cellular Component: nucleolus (GO:0005730);|Cellular Component: cytosolic large ribosomal subunit (GO:0022625);
TRINITY_DN11283_c0_g3_i1_9	5	Molecular Function: DNA binding (GO:0003677);|Cellular Component: nucleus (GO:0005634);|Biological Process: post-embryonic development (GO:0009791);|Molecular Function: metal ion binding (GO:0046872);|Molecular Function: protein dimerization activity (GO:0046983);
TRINITY_DN11284_c0_g1_i1_3	9	Molecular Function: dimethylallyltranstransferase activity (GO:0004161);|Molecular Function: farnesyltranstransferase activity (GO:0004311);|Molecular Function: geranyltranstransferase activity (GO:0004337);|Cellular Component: chloroplast (GO:0009507);|Biological Process: carotenoid biosynthetic process (GO:0016117);|Biological Process: geranyl diphosphate biosynthetic process (GO:0033384);|Biol…
TRINITY_DN11286_c0_g1_i1_15	15	Cellular Component: proteasome complex (GO:0000502);|Molecular Function: endopeptidase activity (GO:0004175);|Molecular Function: threonine-type endopeptidase activity (GO:0004298);|Cellular Component: nucleus (GO:0005634);|Cellular Component: cytoplasm (GO:0005737);|Cellular Component: cytosol (GO:0005829);|Cellular Component: proteasome core complex (GO:0005839);|Cellular Component: plasma memb…
TRINITY_DN11286_c0_g1_i1_16	8	Molecular Function: motor activity (GO:0003774);|Cellular Component: microtubule (GO:0005874);|Cellular Component: axoneme (GO:0005930);|Biological Process: microtubule-based process (GO:0007017);|Cellular Component: dynein complex (GO:0030286);|Cellular Component: motile cilium (GO:0031514);|Biological Process: motile cilium assembly (GO:0044458);|Cellular Component: ciliary plasm (GO:0097014);
TRINITY_DN11286_c0_g1_i4_12	5	Cellular Component: endoplasmic reticulum (GO:0005783);|Cellular Component: lipid droplet (GO:0005811);|Cellular Component: organelle membrane (GO:0031090);|Molecular Function: metal ion binding (GO:0046872);|Molecular Function: plant seed peroxidase activity (GO:1990137);
TRINITY_DN11287_c0_g1_i1_17	3	Molecular Function: zinc ion binding (GO:0008270);|Cellular Component: chloroplast (GO:0009507);|Molecular Function: furaneol oxidoreductase activity (GO:0102978);
TRINITY_DN11289_c0_g1_i1_2	6	Molecular Function: mRNA binding (GO:0003729);|Cellular Component: mitochondrion (GO:0005739);|Cellular Component: mitochondrial matrix (GO:0005759);|Molecular Function: translation activator activity (GO:0008494);|Biological Process: positive regulation of mitochondrial translation (GO:0070131);|Molecular Function: mitochondrial ribosome binding (GO:0097177);
TRINITY_DN11290_c0_g1_i1_12	6	Cellular Component: nucleus (GO:0005634);|Cellular Component: cytoplasm (GO:0005737);|Biological Process: ubiquitin-dependent protein catabolic process (GO:0006511);|Biological Process: multicellular organism development (GO:0007275);|Molecular Function: zinc ion binding (GO:0008270);|Molecular Function: ubiquitin protein ligase activity (GO:0061630);
TRINITY_DN11294_c0_g1_i1_10	8	Molecular Function: RNA polymerase II complex binding (GO:0000993);|Molecular Function: TFIIH-class transcription factor complex binding (GO:0001097);|Biological Process: transcriptional open complex formation at RNA polymerase II promoter (GO:0001113);|Cellular Component: transcription factor TFIIE complex (GO:0005673);|Biological Process: transcription by RNA polymerase II (GO:0006366);|Molecul…
TRINITY_DN11295_c0_g1_i1_12	4	Cellular Component: cytoplasm (GO:0005737);|Cellular Component: mitochondrial inner membrane (GO:0005743);|Biological Process: ethanol metabolic process (GO:0006067);|Cellular Component: integral component of membrane (GO:0016021);
TRINITY_DN11297_c0_g1_i3_18	4	Molecular Function: aminoacyl-tRNA hydrolase activity (GO:0004045);|Cellular Component: mitochondrion (GO:0005739);|Cellular Component: cytosol (GO:0005829);|Biological Process: mitochondrial translation (GO:0032543);
TRINITY_DN11298_c0_g1_i2_7	4	Molecular Function: adenylate kinase activity (GO:0004017);|Molecular Function: ATP binding (GO:0005524);|Cellular Component: cytoplasm (GO:0005737);|Biological Process: purine nucleotide metabolic process (GO:0006163);
TRINITY_DN1129_c0_g2_i1_1	17	Biological Process: nuclear-transcribed mRNA catabolic process, nonsense-mediated decay (GO:0000184);|Molecular Function: RNA binding (GO:0003723);|Molecular Function: mRNA binding (GO:0003729);|Molecular Function: mRNA 3'-UTR binding (GO:0003730);|Molecular Function: translation initiation factor activity (GO:0003743);|Cellular Component: nucleus (GO:0005634);|Cellular Component: cytoplasm (GO:0…
TRINITY_DN11300_c0_g1_i1_7	7	Cellular Component: retrotransposon nucleocapsid (GO:0000943);|Molecular Function: nucleic acid binding (GO:0003676);|Molecular Function: RNA-directed DNA polymerase activity (GO:0003964);|Molecular Function: aspartic-type endopeptidase activity (GO:0004190);|Molecular Function: endonuclease activity (GO:0004519);|Molecular Function: zinc ion binding (GO:0008270);|Biological Process: DNA integrat…
TRINITY_DN11301_c0_g1_i1_6	8	Cellular Component: retrotransposon nucleocapsid (GO:0000943);|Molecular Function: nucleic acid binding (GO:0003676);|Molecular Function: RNA-directed DNA polymerase activity (GO:0003964);|Molecular Function: aspartic-type endopeptidase activity (GO:0004190);|Molecular Function: endonuclease activity (GO:0004519);|Biological Process: DNA recombination (GO:0006310);|Biological Process: DNA integra…
TRINITY_DN11302_c0_g1_i1_12	11	Cellular Component: Golgi membrane (GO:0000139);|Cellular Component: mitochondrion (GO:0005739);|Cellular Component: endosome (GO:0005768);|Cellular Component: Golgi apparatus (GO:0005794);|Cellular Component: trans-Golgi network (GO:0005802);|Biological Process: cell adhesion (GO:0007155);|Biological Process: homogalacturonan biosynthetic process (GO:0010289);|Cellular Component: integral compon…
TRINITY_DN11302_c0_g1_i1_7	12	Molecular Function: RNA binding (GO:0003723);|Molecular Function: mRNA binding (GO:0003729);|Cellular Component: nucleus (GO:0005634);|Cellular Component: spliceosomal complex (GO:0005681);|Cellular Component: cytosol (GO:0005829);|Biological Process: mRNA processing (GO:0006397);|Biological Process: RNA splicing (GO:0008380);|Biological Process: vegetative to reproductive phase transition of mer…
TRINITY_DN11305_c0_g1_i1_14	5	Biological Process: polysaccharide catabolic process (GO:0000272);|Molecular Function: glucan exo-1,3-beta-glucosidase activity (GO:0004338);|Cellular Component: extracellular region (GO:0005576);|Molecular Function: metal ion binding (GO:0046872);|Biological Process: cell wall organization (GO:0071555);
TRINITY_DN11311_c0_g1_i1_1	2	Biological Process: fatty acid biosynthetic process (GO:0006633);|Cellular Component: chloroplast (GO:0009507);
TRINITY_DN11312_c0_g1_i1_5	4	Cellular Component: vacuolar membrane (GO:0005774);|Cellular Component: peroxisome (GO:0005777);|Biological Process: fatty acid metabolic process (GO:0006631);|Molecular Function: 2,4-dienoyl-CoA reductase (NADPH) activity (GO:0008670);
TRINITY_DN11313_c0_g1_i1_1	11	Molecular Function: DNA-binding transcription factor activity (GO:0003700);|Cellular Component: nucleus (GO:0005634);|Biological Process: gibberellin biosynthetic process (GO:0009686);|Biological Process: gibberellic acid mediated signaling pathway (GO:0009740);|Biological Process: response to salicylic acid (GO:0009751);|Biological Process: root morphogenesis (GO:0010015);|Biological Process: ne…
TRINITY_DN11321_c0_g1_i1_16	8	Molecular Function: acetyl-CoA carboxylase activity (GO:0003989);|Molecular Function: ATP binding (GO:0005524);|Biological Process: fatty acid biosynthetic process (GO:0006633);|Molecular Function: zinc ion binding (GO:0008270);|Cellular Component: acetyl-CoA carboxylase complex (GO:0009317);|Cellular Component: chloroplast stroma (GO:0009570);|Molecular Function: carboxyl- or carbamoyltransferas…
TRINITY_DN11322_c0_g1_i4_9	1	Cellular Component: integral component of membrane (GO:0016021);
TRINITY_DN11323_c0_g1_i1_9	11	Cellular Component: vacuole (GO:0005773);|Cellular Component: vacuolar membrane (GO:0005774);|Cellular Component: Golgi apparatus (GO:0005794);|Biological Process: vacuolar transport (GO:0007034);|Biological Process: vacuolar acidification (GO:0007035);|Molecular Function: proton-exporting ATPase activity, phosphorylative mechanism (GO:0008553);|Cellular Component: plasmodesma (GO:0009506);|Biolo…
TRINITY_DN11325_c0_g1_i1_11	6	Biological Process: glucose metabolic process (GO:0006006);|Cellular Component: chloroplast (GO:0009507);|Biological Process: reductive pentose-phosphate cycle (GO:0019253);|Molecular Function: glyceraldehyde-3-phosphate dehydrogenase (NADP+) (phosphorylating) activity (GO:0047100);|Molecular Function: NADP binding (GO:0050661);|Molecular Function: NAD binding (GO:0051287);
TRINITY_DN11327_c0_g1_i1_12	11	Molecular Function: actin binding (GO:0003779);|Cellular Component: cytoplasm (GO:0005737);|Cellular Component: Arp2/3 protein complex (GO:0005885);|Biological Process: actin filament organization (GO:0007015);|Biological Process: multidimensional cell growth (GO:0009825);|Biological Process: trichome morphogenesis (GO:0010090);|Biological Process: actin cytoskeleton organization (GO:0030036);|Bi…
TRINITY_DN11327_c0_g2_i1_10	8	Cellular Component: retrotransposon nucleocapsid (GO:0000943);|Molecular Function: nucleic acid binding (GO:0003676);|Molecular Function: RNA-directed DNA polymerase activity (GO:0003964);|Molecular Function: aspartic-type endopeptidase activity (GO:0004190);|Molecular Function: endonuclease activity (GO:0004519);|Biological Process: DNA recombination (GO:0006310);|Biological Process: DNA integra…
TRINITY_DN11329_c0_g1_i3_17	7	Molecular Function: helicase activity (GO:0004386);|Molecular Function: ATP binding (GO:0005524);|Cellular Component: chloroplast (GO:0009507);|Molecular Function: ATPase activity (GO:0016887);|Molecular Function: large ribosomal subunit rRNA binding (GO:0070180);|Biological Process: chloroplast ribulose bisphosphate carboxylase complex assembly (GO:0110102);|Biological Process: chloroplast rRNA …
TRINITY_DN11330_c0_g1_i3_11	5	Molecular Function: glucose-6-phosphate dehydrogenase activity (GO:0004345);|Biological Process: glucose metabolic process (GO:0006006);|Biological Process: pentose-phosphate shunt (GO:0006098);|Cellular Component: chloroplast (GO:0009507);|Molecular Function: NADP binding (GO:0050661);
TRINITY_DN11335_c0_g1_i1_1	3	Biological Process: polyamine biosynthetic process (GO:0006596);|Biological Process: spermidine metabolic process (GO:0008216);|Molecular Function: spermidine:coumaroyl CoA N-acyltransferase activity (GO:0080073);
TRINITY_DN11335_c0_g1_i1_11	5	Molecular Function: ubiquitin-protein transferase activity (GO:0004842);|Molecular Function: ATP binding (GO:0005524);|Cellular Component: cytosol (GO:0005829);|Biological Process: ubiquitin-dependent protein catabolic process (GO:0006511);|Molecular Function: ubiquitin conjugating enzyme activity (GO:0061631);
TRINITY_DN11338_c0_g1_i1_15	9	Molecular Function: chromatin binding (GO:0003682);|Cellular Component: nucleus (GO:0005634);|Biological Process: flower development (GO:0009908);|Biological Process: histone methylation (GO:0016571);|Cellular Component: Set1C/COMPASS complex (GO:0048188);|Biological Process: regulation of timing of transition from vegetative to reproductive phase (GO:0048510);|Biological Process: regulation of l…
TRINITY_DN11339_c0_g1_i1_7	10	Molecular Function: cysteine-type endopeptidase inhibitor activity (GO:0004869);|Cellular Component: extracellular region (GO:0005576);|Cellular Component: endoplasmic reticulum (GO:0005783);|Cellular Component: cytosol (GO:0005829);|Biological Process: defense response (GO:0006952);|Biological Process: hyperosmotic response (GO:0006972);|Biological Process: response to oxidative stress (GO:00069…
TRINITY_DN11339_c0_g2_i1_11	1	Cellular Component: ribosome (GO:0005840);
TRINITY_DN11344_c0_g1_i3_12	8	Cellular Component: nucleus (GO:0005634);|Cellular Component: mitochondrion (GO:0005739);|Cellular Component: chloroplast (GO:0009507);|Cellular Component: chloroplast thylakoid membrane (GO:0009535);|Cellular Component: chloroplast stroma (GO:0009570);|Cellular Component: chloroplast envelope (GO:0009941);|Biological Process: photosystem I assembly (GO:0048564);|Cellular Component: stromal side …
TRINITY_DN11350_c0_g1_i1_11	3	Cellular Component: plasma membrane (GO:0005886);|Cellular Component: integral component of membrane (GO:0016021);|Molecular Function: transmembrane transporter activity (GO:0022857);
TRINITY_DN11353_c0_g1_i2_12	6	Cellular Component: vacuolar membrane (GO:0005774);|Biological Process: drug transmembrane transport (GO:0006855);|Molecular Function: drug transmembrane transporter activity (GO:0015238);|Molecular Function: antiporter activity (GO:0015297);|Cellular Component: integral component of membrane (GO:0016021);|Biological Process: drug export (GO:0046618);
TRINITY_DN11353_c0_g1_i3_10	7	Cellular Component: Golgi membrane (GO:0000139);|Cellular Component: nucleus (GO:0005634);|Cellular Component: endoplasmic reticulum membrane (GO:0005789);|Cellular Component: plasma membrane (GO:0005886);|Biological Process: protein transport (GO:0015031);|Cellular Component: integral component of membrane (GO:0016021);|Biological Process: vesicle-mediated transport (GO:0016192);
TRINITY_DN11359_c0_g1_i2_10	1	Biological Process: cellular response to phosphate starvation (GO:0016036);
TRINITY_DN11361_c0_g1_i1_10	3	Molecular Function: RNA binding (GO:0003723);|Molecular Function: exonuclease activity (GO:0004527);|Cellular Component: mediator complex (GO:0016592);
TRINITY_DN11362_c0_g2_i1_17	11	Biological Process: phosphorelay signal transduction system (GO:0000160);|Molecular Function: DNA binding (GO:0003677);|Molecular Function: DNA-binding transcription factor activity (GO:0003700);|Cellular Component: nucleus (GO:0005634);|Biological Process: transcription, DNA-templated (GO:0006351);|Biological Process: regulation of transcription, DNA-templated (GO:0006355);|Biological Process: c…
TRINITY_DN11363_c0_g1_i1_10	2	Cellular Component: nucleus (GO:0005634);|Molecular Function: transaminase activity (GO:0008483);
TRINITY_DN11363_c0_g1_i1_16	4	Molecular Function: DNA binding (GO:0003677);|Cellular Component: nucleus (GO:0005634);|Molecular Function: 3'-5' exonuclease activity (GO:0008408);|Molecular Function: metal ion binding (GO:0046872);
TRINITY_DN11363_c0_g2_i1_7	4	Biological Process: carbohydrate metabolic process (GO:0005975);|Molecular Function: beta-glucosidase activity (GO:0008422);|Cellular Component: plant-type cell wall (GO:0009505);|Molecular Function: scopolin beta-glucosidase activity (GO:0102483);
TRINITY_DN11363_c0_g3_i1_7	4	Biological Process: carbohydrate metabolic process (GO:0005975);|Molecular Function: beta-glucosidase activity (GO:0008422);|Cellular Component: plant-type cell wall (GO:0009505);|Molecular Function: scopolin beta-glucosidase activity (GO:0102483);
TRINITY_DN11367_c0_g1_i1_15	3	Cellular Component: endoplasmic reticulum membrane (GO:0005789);|Biological Process: protein folding (GO:0006457);|Cellular Component: integral component of membrane (GO:0016021);
TRINITY_DN11368_c0_g1_i1_4	5	Molecular Function: cyclin-dependent protein serine/threonine kinase activity (GO:0004693);|Molecular Function: ATP binding (GO:0005524);|Cellular Component: nucleus (GO:0005634);|Cellular Component: plasma membrane (GO:0005886);|Biological Process: protein phosphorylation (GO:0006468);
TRINITY_DN1136_c0_g1_i1_7	7	Cellular Component: retrotransposon nucleocapsid (GO:0000943);|Molecular Function: nucleic acid binding (GO:0003676);|Molecular Function: RNA-directed DNA polymerase activity (GO:0003964);|Molecular Function: aspartic-type endopeptidase activity (GO:0004190);|Molecular Function: endonuclease activity (GO:0004519);|Molecular Function: zinc ion binding (GO:0008270);|Biological Process: DNA integrat…
TRINITY_DN1136_c0_g1_i2_10	7	Molecular Function: endopeptidase activity (GO:0004175);|Biological Process: signal peptide processing (GO:0006465);|Biological Process: protein processing involved in protein targeting to mitochondrion (GO:0006627);|Molecular Function: serine-type peptidase activity (GO:0008236);|Cellular Component: integral component of membrane (GO:0016021);|Biological Process: mitochondrial respiratory chain …
TRINITY_DN11371_c0_g1_i2_13	9	Cellular Component: mitochondrion (GO:0005739);|Cellular Component: chloroplast (GO:0009507);|Cellular Component: chloroplast thylakoid (GO:0009534);|Cellular Component: chloroplast thylakoid membrane (GO:0009535);|Cellular Component: thylakoid (GO:0009579);|Biological Process: de-etiolation (GO:0009704);|Cellular Component: integral component of membrane (GO:0016021);|Biological Process: cellula…
TRINITY_DN11372_c0_g1_i1_2	7	Cellular Component: nucleosome (GO:0000786);|Cellular Component: nuclear chromatin (GO:0000790);|Molecular Function: DNA binding (GO:0003677);|Cellular Component: nucleus (GO:0005634);|Cellular Component: nucleolus (GO:0005730);|Biological Process: chromatin organization (GO:0006325);|Molecular Function: protein heterodimerization activity (GO:0046982);
TRINITY_DN11373_c0_g1_i1_13	11	Molecular Function: manganese ion transmembrane transporter activity (GO:0005384);|Cellular Component: vacuole (GO:0005773);|Cellular Component: vacuolar membrane (GO:0005774);|Biological Process: manganese ion transport (GO:0006828);|Biological Process: response to nematode (GO:0009624);|Biological Process: response to iron ion (GO:0010039);|Molecular Function: cadmium ion transmembrane transpor…
TRINITY_DN11380_c0_g1_i1_6	3	Biological Process: defense response (GO:0006952);|Biological Process: response to bacterium (GO:0009617);|Biological Process: response to ethylene (GO:0009723);
TRINITY_DN11382_c0_g1_i1_2	3	Molecular Function: nucleic acid binding (GO:0003676);|Molecular Function: RNA-DNA hybrid ribonuclease activity (GO:0004523);|Molecular Function: metal ion binding (GO:0046872);
TRINITY_DN11383_c0_g1_i4_10	4	Cellular Component: mitochondrion (GO:0005739);|Biological Process: multicellular organism development (GO:0007275);|Biological Process: cellular response to glucose stimulus (GO:0071333);|Biological Process: regulation of glucose mediated signaling pathway (GO:1902659);
TRINITY_DN11385_c0_g1_i3_12	5	Molecular Function: ubiquitin-protein transferase activity (GO:0004842);|Molecular Function: ATP binding (GO:0005524);|Cellular Component: cytosol (GO:0005829);|Biological Process: ubiquitin-dependent protein catabolic process (GO:0006511);|Molecular Function: ubiquitin conjugating enzyme activity (GO:0061631);
TRINITY_DN11386_c0_g2_i2_16	15	Cellular Component: mitochondrion (GO:0005739);|Cellular Component: mitochondrial outer membrane (GO:0005741);|Cellular Component: mitochondrial respiratory chain complex I (GO:0005747);|Biological Process: ion transport (GO:0006811);|Molecular Function: protein transmembrane transporter activity (GO:0008320);|Cellular Component: chloroplast (GO:0009507);|Cellular Component: plastid outer membran…
TRINITY_DN11388_c0_g1_i1_14	8	Molecular Function: structural constituent of ribosome (GO:0003735);|Cellular Component: cytosol (GO:0005829);|Biological Process: translation (GO:0006412);|Cellular Component: plasmodesma (GO:0009506);|Cellular Component: membrane (GO:0016020);|Molecular Function: rRNA binding (GO:0019843);|Cellular Component: cytosolic small ribosomal subunit (GO:0022627);|Biological Process: positive regulatio…
TRINITY_DN11389_c0_g1_i1_8	5	Cellular Component: chloroplast thylakoid membrane (GO:0009535);|Biological Process: pollen development (GO:0009555);|Molecular Function: transferase activity, transferring acyl groups other than amino-acyl groups (GO:0016747);|Biological Process: very long-chain fatty acid biosynthetic process (GO:0042761);|Biological Process: cell wall organization (GO:0071555);
TRINITY_DN11395_c0_g1_i1_9	3	Cellular Component: Golgi apparatus (GO:0005794);|Cellular Component: integral component of membrane (GO:0016021);|Molecular Function: O-acetyltransferase activity (GO:0016413);
TRINITY_DN11396_c0_g1_i2_10	15	Biological Process: mRNA 5'-splice site recognition (GO:0000395);|Biological Process: mRNA splicing, via spliceosome (GO:0000398);|Molecular Function: RNA binding (GO:0003723);|Cellular Component: nucleus (GO:0005634);|Cellular Component: spliceosomal complex (GO:0005681);|Cellular Component: U5 snRNP (GO:0005682);|Cellular Component: U1 snRNP (GO:0005685);|Cellular Component: U2 snRNP (GO:000568…
TRINITY_DN11397_c0_g1_i1_4	8	Biological Process: regionalization (GO:0003002);|Molecular Function: DNA binding (GO:0003677);|Molecular Function: DNA-binding transcription factor activity (GO:0003700);|Cellular Component: nucleus (GO:0005634);|Biological Process: regulation of transcription, DNA-templated (GO:0006355);|Biological Process: plant-type secondary cell wall biogenesis (GO:0009834);|Biological Process: positive reg…
TRINITY_DN11398_c0_g1_i1_7	5	Molecular Function: metalloendopeptidase activity (GO:0004222);|Cellular Component: plasma membrane (GO:0005886);|Molecular Function: zinc ion binding (GO:0008270);|Cellular Component: extracellular matrix (GO:0031012);|Cellular Component: anchored component of membrane (GO:0031225);
TRINITY_DN11400_c0_g1_i1_16	5	Cellular Component: plasma membrane (GO:0005886);|Biological Process: immune response (GO:0006955);|Biological Process: cell death (GO:0008219);|Biological Process: plant-type hypersensitive response (GO:0009626);|Biological Process: regulation of salicylic acid metabolic process (GO:0010337);
TRINITY_DN11400_c0_g1_i1_5	15	Cellular Component: signal recognition particle, endoplasmic reticulum targeting (GO:0005786);|Cellular Component: chloroplast (GO:0009507);|Cellular Component: chloroplast thylakoid membrane (GO:0009535);|Cellular Component: chloroplast stroma (GO:0009570);|Biological Process: response to high light intensity (GO:0009644);|Cellular Component: chloroplast envelope (GO:0009941);|Molecular Function…
TRINITY_DN11404_c0_g1_i1_18	10	Molecular Function: DNA binding (GO:0003677);|Molecular Function: DNA-binding transcription factor activity (GO:0003700);|Cellular Component: nucleus (GO:0005634);|Biological Process: circadian rhythm (GO:0007623);|Biological Process: response to cold (GO:0009409);|Biological Process: response to red light (GO:0010114);|Biological Process: fruit development (GO:0010154);|Biological Process: negat…
TRINITY_DN11405_c0_g1_i4_12	3	Molecular Function: RNA binding (GO:0003723);|Cellular Component: ribosome (GO:0005840);|Cellular Component: chloroplast (GO:0009507);
TRINITY_DN11408_c0_g1_i1_6	5	Molecular Function: DNA binding (GO:0003677);|Molecular Function: DNA-binding transcription factor activity (GO:0003700);|Cellular Component: nucleus (GO:0005634);|Biological Process: regulation of transcription, DNA-templated (GO:0006355);|Molecular Function: protein dimerization activity (GO:0046983);
TRINITY_DN11410_c0_g1_i2_1	7	Cellular Component: cytoplasm (GO:0005737);|Biological Process: galactose metabolic process (GO:0006012);|Biological Process: raffinose family oligosaccharide biosynthetic process (GO:0010325);|Molecular Function: metal ion binding (GO:0046872);|Molecular Function: inositol 3-alpha-galactosyltransferase activity (GO:0047216);|Biological Process: carbohydrate storage (GO:0052576);|Biological Proce…
TRINITY_DN11415_c0_g2_i1_11	1	Cellular Component: integral component of membrane (GO:0016021);
TRINITY_DN11429_c0_g1_i1_14	17	Molecular Function: nucleic acid binding (GO:0003676);|Molecular Function: chromatin binding (GO:0003682);|Molecular Function: DNA-binding transcription factor activity (GO:0003700);|Cellular Component: nucleus (GO:0005634);|Cellular Component: cytosol (GO:0005829);|Biological Process: defense response (GO:0006952);|Biological Process: response to osmotic stress (GO:0006970);|Biological Process: …
TRINITY_DN11432_c0_g1_i2_2	19	Molecular Function: monooxygenase activity (GO:0004497);|Molecular Function: calcium ion binding (GO:0005509);|Cellular Component: vacuole (GO:0005773);|Cellular Component: endoplasmic reticulum (GO:0005783);|Biological Process: response to desiccation (GO:0009269);|Biological Process: response to cold (GO:0009409);|Biological Process: response to fungus (GO:0009620);|Biological Process: response…
TRINITY_DN11432_c0_g1_i3_8	6	Cellular Component: RNA polymerase I upstream activating factor complex (GO:0000500);|Molecular Function: RNA polymerase I upstream control element sequence-specific DNA binding (GO:0001165);|Molecular Function: RNA polymerase I general transcription initiation factor activity (GO:0001181);|Cellular Component: nucleolus (GO:0005730);|Biological Process: chromatin organization (GO:0006325);|Biolog…
TRINITY_DN11433_c0_g1_i2_14	11	Molecular Function: iron ion binding (GO:0005506);|Cellular Component: endoplasmic reticulum (GO:0005783);|Biological Process: positive regulation of cell proliferation (GO:0008284);|Cellular Component: membrane (GO:0016020);|Cellular Component: integral component of membrane (GO:0016021);|Molecular Function: oxidoreductase activity, acting on paired donors, with incorporation or reduction of mol…
TRINITY_DN11437_c0_g1_i1_18	4	Cellular Component: cytoplasm (GO:0005737);|Biological Process: multicellular organism development (GO:0007275);|Biological Process: auxin-activated signaling pathway (GO:0009734);|Biological Process: regulation of growth (GO:0040008);
TRINITY_DN11438_c0_g1_i1_7	1	Cellular Component: apoplast (GO:0048046);
TRINITY_DN11438_c0_g1_i3_17	15	Molecular Function: ATP binding (GO:0005524);|Cellular Component: nucleus (GO:0005634);|Cellular Component: cytoplasm (GO:0005737);|Cellular Component: multivesicular body (GO:0005771);|Biological Process: endosome organization (GO:0007032);|Biological Process: vacuole organization (GO:0007033);|Biological Process: cell cycle (GO:0007049);|Cellular Component: plasmodesma (GO:0009506);|Biological …
TRINITY_DN11440_c0_g1_i1_5	6	Biological Process: protein targeting (GO:0006605);|Biological Process: protein secretion (GO:0009306);|Cellular Component: chloroplast (GO:0009507);|Cellular Component: chloroplast thylakoid membrane (GO:0009535);|Molecular Function: P-P-bond-hydrolysis-driven protein transmembrane transporter activity (GO:0015450);|Cellular Component: integral component of membrane (GO:0016021);
TRINITY_DN11447_c0_g1_i1_10	3	Molecular Function: nucleic acid binding (GO:0003676);|Molecular Function: RNA-DNA hybrid ribonuclease activity (GO:0004523);|Molecular Function: metal ion binding (GO:0046872);
TRINITY_DN11448_c0_g1_i2_4	9	Molecular Function: acyl-CoA oxidase activity (GO:0003997);|Molecular Function: fatty acid binding (GO:0005504);|Cellular Component: peroxisome (GO:0005777);|Biological Process: fatty acid beta-oxidation (GO:0006635);|Biological Process: fatty acid beta-oxidation using acyl-CoA oxidase (GO:0033540);|Molecular Function: flavin adenine dinucleotide binding (GO:0050660);|Biological Process: medium-c…
TRINITY_DN11452_c0_g1_i1_9	2	Molecular Function: glutathione transferase activity (GO:0004364);|Biological Process: auxin-activated signaling pathway (GO:0009734);
TRINITY_DN11452_c0_g1_i2_18	1	Cellular Component: integral component of membrane (GO:0016021);
TRINITY_DN11453_c0_g1_i3_17	7	Cellular Component: nucleus (GO:0005634);|Cellular Component: endoplasmic reticulum (GO:0005783);|Cellular Component: endoplasmic reticulum membrane (GO:0005789);|Cellular Component: cytosol (GO:0005829);|Cellular Component: plasma membrane (GO:0005886);|Biological Process: protein targeting (GO:0006605);|Cellular Component: integral component of membrane (GO:0016021);
TRINITY_DN11454_c0_g1_i2_14	10	Molecular Function: structural molecule activity (GO:0005198);|Cellular Component: cytosol (GO:0005829);|Cellular Component: plasma membrane (GO:0005886);|Biological Process: intracellular protein transport (GO:0006886);|Cellular Component: clathrin vesicle coat (GO:0030125);|Cellular Component: clathrin coat of trans-Golgi network vesicle (GO:0030130);|Cellular Component: clathrin coat of coated…
TRINITY_DN11460_c0_g1_i4_12	3	Biological Process: positive gravitropism (GO:0009958);|Biological Process: protein ubiquitination (GO:0016567);|Cellular Component: cell periphery (GO:0071944);
TRINITY_DN11463_c0_g1_i1_2	11	Biological Process: ribosomal subunit export from nucleus (GO:0000054);|Molecular Function: transporter activity (GO:0005215);|Molecular Function: iron ion binding (GO:0005506);|Molecular Function: ATP binding (GO:0005524);|Cellular Component: intracellular (GO:0005622);|Biological Process: translational initiation (GO:0006413);|Biological Process: translational termination (GO:0006415);|Cellular…
TRINITY_DN11472_c0_g1_i1_16	3	Biological Process: resolution of meiotic recombination intermediates (GO:0000712);|Cellular Component: nucleus (GO:0005634);|Cellular Component: plasmodesma (GO:0009506);
TRINITY_DN11480_c0_g1_i1_12	7	Molecular Function: plastoquinol--plastocyanin reductase activity (GO:0009496);|Cellular Component: chloroplast thylakoid membrane (GO:0009535);|Biological Process: photosynthesis (GO:0015979);|Cellular Component: integral component of membrane (GO:0016021);|Molecular Function: electron transporter, transferring electrons within cytochrome b6/f complex of photosystem II activity (GO:0045158);|Mol…
TRINITY_DN11481_c0_g1_i1_14	5	Molecular Function: UDP-glycosyltransferase activity (GO:0008194);|Cellular Component: intracellular membrane-bounded organelle (GO:0043231);|Molecular Function: indole-3-acetate beta-glucosyltransferase activity (GO:0047215);|Molecular Function: quercetin 3-O-glucosyltransferase activity (GO:0080043);|Molecular Function: quercetin 7-O-glucosyltransferase activity (GO:0080044);
TRINITY_DN11486_c0_g1_i1_4	2	Cellular Component: plasma membrane (GO:0005886);|Cellular Component: integral component of membrane (GO:0016021);
TRINITY_DN11487_c0_g1_i1_1	8	Biological Process: spliceosomal snRNP assembly (GO:0000387);|Cellular Component: Prp19 complex (GO:0000974);|Molecular Function: DNA binding (GO:0003677);|Molecular Function: U6 snRNA binding (GO:0017070);|Molecular Function: pre-mRNA binding (GO:0036002);|Molecular Function: metal ion binding (GO:0046872);|Cellular Component: U2-type catalytic step 1 spliceosome (GO:0071006);|Cellular Component…
TRINITY_DN11489_c0_g2_i1_11	18	Molecular Function: inorganic phosphate transmembrane transporter activity (GO:0005315);|Cellular Component: vacuolar membrane (GO:0005774);|Biological Process: response to nematode (GO:0009624);|Biological Process: photosynthetic acclimation (GO:0009643);|Biological Process: response to sucrose (GO:0009744);|Biological Process: response to glucose (GO:0009749);|Biological Process: regulation of …
TRINITY_DN11494_c0_g1_i2_11	1	Molecular Function: oxidoreductase activity (GO:0016491);
TRINITY_DN11495_c0_g1_i1_4	7	Molecular Function: mRNA binding (GO:0003729);|Cellular Component: cytoplasm (GO:0005737);|Cellular Component: cytoskeleton (GO:0005856);|Cellular Component: plasma membrane (GO:0005886);|Molecular Function: metal ion binding (GO:0046872);|Molecular Function: actin filament binding (GO:0051015);|Biological Process: actin filament bundle assembly (GO:0051017);
TRINITY_DN11495_c0_g1_i2_10	8	Molecular Function: RNA polymerase II proximal promoter sequence-specific DNA binding (GO:0000978);|Molecular Function: DNA-binding transcription factor activity (GO:0003700);|Cellular Component: nucleus (GO:0005634);|Cellular Component: cytoplasm (GO:0005737);|Biological Process: asymmetric cell division (GO:0008356);|Biological Process: cellular response to heat (GO:0034605);|Molecular Function…
TRINITY_DN11497_c0_g1_i1_11	3	Cellular Component: integral component of membrane (GO:0016021);|Molecular Function: metal ion binding (GO:0046872);|Biological Process: oxidation-reduction process (GO:0055114);
TRINITY_DN11497_c0_g1_i1_3	6	Cellular Component: plasma membrane (GO:0005886);|Molecular Function: peptide:proton symporter activity (GO:0015333);|Cellular Component: integral component of membrane (GO:0016021);|Molecular Function: oligopeptide transmembrane transporter activity (GO:0035673);|Biological Process: nitrate assimilation (GO:0042128);|Molecular Function: peptide transmembrane transporter activity (GO:1904680);
TRINITY_DN11498_c0_g1_i3_7	4	Cellular Component: nucleus (GO:0005634);|Cellular Component: cytosol (GO:0005829);|Biological Process: cytokinin biosynthetic process (GO:0009691);|Molecular Function: hydrolase activity, hydrolyzing N-glycosyl compounds (GO:0016799);
TRINITY_DN11498_c0_g2_i1_12	1	Molecular Function: transferase activity, transferring acyl groups other than amino-acyl groups (GO:0016747);
TRINITY_DN11499_c0_g1_i1_4	5	Molecular Function: structural molecule activity (GO:0005198);|Cellular Component: mitochondrion (GO:0005739);|Molecular Function: metal ion binding (GO:0046872);|Molecular Function: iron-sulfur cluster binding (GO:0051536);|Biological Process: protein maturation by iron-sulfur cluster transfer (GO:0097428);
TRINITY_DN11500_c0_g1_i1_12	4	Cellular Component: nucleus (GO:0005634);|Biological Process: defense response (GO:0006952);|Biological Process: negative regulation of DNA-binding transcription factor activity (GO:0043433);|Biological Process: negative regulation of cellular defense response (GO:0051245);
TRINITY_DN11500_c0_g1_i2_1	3	Molecular Function: serine-type endopeptidase activity (GO:0004252);|Cellular Component: extracellular region (GO:0005576);|Biological Process: double fertilization forming a zygote and endosperm (GO:0009567);
TRINITY_DN11501_c0_g1_i2_8	8	Molecular Function: phosphatidyl-N-methylethanolamine N-methyltransferase activity (GO:0000773);|Molecular Function: phosphatidylethanolamine N-methyltransferase activity (GO:0004608);|Cellular Component: endoplasmic reticulum membrane (GO:0005789);|Biological Process: phosphatidylcholine biosynthetic process (GO:0006656);|Biological Process: phospholipid biosynthetic process (GO:0008654);|Cellul…
TRINITY_DN11509_c0_g1_i1_10	7	Molecular Function: hydrolase activity, hydrolyzing O-glycosyl compounds (GO:0004553);|Cellular Component: cell wall (GO:0005618);|Biological Process: xyloglucan metabolic process (GO:0010411);|Molecular Function: xyloglucan:xyloglucosyl transferase activity (GO:0016762);|Biological Process: cell wall biogenesis (GO:0042546);|Cellular Component: apoplast (GO:0048046);|Biological Process: cell wal…
TRINITY_DN11510_c0_g1_i1_10	4	Cellular Component: endoplasmic reticulum (GO:0005783);|Cellular Component: endoplasmic reticulum membrane (GO:0005789);|Biological Process: protein folding (GO:0006457);|Cellular Component: integral component of membrane (GO:0016021);
TRINITY_DN11511_c0_g1_i2_8	2	Molecular Function: DNA binding (GO:0003677);|Cellular Component: nucleus (GO:0005634);
TRINITY_DN11512_c0_g1_i1_4	3	Molecular Function: calcium ion binding (GO:0005509);|Cellular Component: cytoplasm (GO:0005737);|Molecular Function: protein domain specific binding (GO:0019904);
TRINITY_DN11514_c0_g1_i1_11	4	Cellular Component: plasma membrane (GO:0005886);|Molecular Function: electron transfer activity (GO:0009055);|Molecular Function: protein disulfide oxidoreductase activity (GO:0015035);|Biological Process: cell redox homeostasis (GO:0045454);
TRINITY_DN11515_c0_g1_i1_15	19	Molecular Function: fatty-acyl-CoA binding (GO:0000062);|Cellular Component: extracellular region (GO:0005576);|Cellular Component: endoplasmic reticulum (GO:0005783);|Cellular Component: endoplasmic reticulum membrane (GO:0005789);|Cellular Component: plasma membrane (GO:0005886);|Biological Process: lipid metabolic process (GO:0006629);|Biological Process: lipid transport (GO:0006869);|Molecula…
TRINITY_DN11515_c0_g1_i1_9	13	Cellular Component: exocyst (GO:0000145);|Biological Process: response to molecule of bacterial origin (GO:0002237);|Cellular Component: nucleus (GO:0005634);|Cellular Component: cytosol (GO:0005829);|Biological Process: exocytosis (GO:0006887);|Biological Process: defense response (GO:0006952);|Biological Process: response to bacterium (GO:0009617);|Biological Process: response to fungus (GO:000…
TRINITY_DN11516_c0_g1_i4_11	11	Cellular Component: Golgi membrane (GO:0000139);|Cellular Component: mitochondrion (GO:0005739);|Cellular Component: endosome (GO:0005768);|Cellular Component: Golgi apparatus (GO:0005794);|Cellular Component: trans-Golgi network (GO:0005802);|Biological Process: cell adhesion (GO:0007155);|Biological Process: homogalacturonan biosynthetic process (GO:0010289);|Cellular Component: integral compon…
TRINITY_DN11520_c0_g1_i2_9	4	Biological Process: GPI anchor biosynthetic process (GO:0006506);|Cellular Component: integral component of membrane (GO:0016021);|Molecular Function: glucosaminyl-phosphotidylinositol O-acyltransferase activity (GO:0032216);|Biological Process: protein localization to plasma membrane (GO:0072659);
TRINITY_DN11521_c0_g1_i1_2	8	Cellular Component: chloroplast (GO:0009507);|Cellular Component: chloroplast thylakoid (GO:0009534);|Cellular Component: chloroplast thylakoid membrane (GO:0009535);|Cellular Component: chloroplast thylakoid lumen (GO:0009543);|Cellular Component: thylakoid (GO:0009579);|Biological Process: photosystem II repair (GO:0010206);|Biological Process: photosystem II assembly (GO:0010207);|Biological P…
TRINITY_DN11524_c0_g1_i1_2	5	Molecular Function: DNA binding (GO:0003677);|Molecular Function: DNA-binding transcription factor activity (GO:0003700);|Cellular Component: nucleus (GO:0005634);|Biological Process: regulation of transcription, DNA-templated (GO:0006355);|Molecular Function: protein dimerization activity (GO:0046983);
TRINITY_DN11525_c0_g1_i1_4	4	Biological Process: alkaloid metabolic process (GO:0009820);|Cellular Component: cytoplasmic vesicle (GO:0031410);|Molecular Function: reticuline oxidase activity (GO:0050468);|Molecular Function: FAD binding (GO:0071949);
TRINITY_DN11525_c0_g1_i1_9	5	Molecular Function: DNA-binding transcription factor activity (GO:0003700);|Molecular Function: calmodulin binding (GO:0005516);|Cellular Component: nucleus (GO:0005634);|Biological Process: glucosinolate metabolic process (GO:0019760);|Molecular Function: sequence-specific DNA binding (GO:0043565);
TRINITY_DN11527_c0_g1_i1_9	7	Cellular Component: retrotransposon nucleocapsid (GO:0000943);|Molecular Function: nucleic acid binding (GO:0003676);|Molecular Function: RNA-directed DNA polymerase activity (GO:0003964);|Molecular Function: aspartic-type endopeptidase activity (GO:0004190);|Molecular Function: endonuclease activity (GO:0004519);|Molecular Function: zinc ion binding (GO:0008270);|Biological Process: DNA integrat…
TRINITY_DN11528_c0_g1_i5_9	6	Molecular Function: RNA polymerase II regulatory region sequence-specific DNA binding (GO:0000977);|Molecular Function: DNA-binding transcription factor activity (GO:0003700);|Cellular Component: nucleus (GO:0005634);|Molecular Function: transcription factor binding (GO:0008134);|Biological Process: positive regulation of transcription by RNA polymerase II (GO:0045944);|Molecular Function: protei…
TRINITY_DN11531_c0_g1_i2_2	7	Molecular Function: signal sequence binding (GO:0005048);|Biological Process: SRP-dependent cotranslational protein targeting to membrane, translocation (GO:0006616);|Molecular Function: protein transmembrane transporter activity (GO:0008320);|Cellular Component: chloroplast (GO:0009507);|Cellular Component: chloroplast thylakoid membrane (GO:0009535);|Biological Process: thylakoid membrane organ…
TRINITY_DN11531_c0_g1_i2_9	1	Molecular Function: hydrolase activity (GO:0016787);
TRINITY_DN11532_c0_g1_i3_5	4	Biological Process: flavonoid biosynthetic process (GO:0009813);|Molecular Function: L-ascorbic acid binding (GO:0031418);|Molecular Function: naringenin 3-dioxygenase activity (GO:0045486);|Molecular Function: metal ion binding (GO:0046872);
TRINITY_DN11533_c0_g2_i1_4	5	Molecular Function: structural constituent of ribosome (GO:0003735);|Cellular Component: nucleolus (GO:0005730);|Biological Process: translation (GO:0006412);|Cellular Component: cytosolic small ribosomal subunit (GO:0022627);|Molecular Function: small ribosomal subunit rRNA binding (GO:0070181);
TRINITY_DN11534_c0_g1_i2_2	11	Cellular Component: endoplasmic reticulum (GO:0005783);|Cellular Component: endoplasmic reticulum membrane (GO:0005789);|Cellular Component: endoplasmic reticulum-Golgi intermediate compartment (GO:0005793);|Cellular Component: Golgi apparatus (GO:0005794);|Biological Process: intracellular protein transport (GO:0006886);|Biological Process: ER to Golgi vesicle-mediated transport (GO:0006888);|Bi…
TRINITY_DN11536_c0_g1_i1_15	9	Cellular Component: nuclear chromosome, telomeric region (GO:0000784);|Cellular Component: P-body (GO:0000932);|Molecular Function: mRNA binding (GO:0003729);|Biological Process: chromatin organization (GO:0006325);|Biological Process: regulation of translation (GO:0006417);|Biological Process: telomere maintenance via telomerase (GO:0007004);|Biological Process: intracellular mRNA localization (…
TRINITY_DN11544_c0_g1_i1_15	5	Biological Process: karyogamy (GO:0000741);|Cellular Component: mitochondrion (GO:0005739);|Biological Process: response to salt stress (GO:0009651);|Biological Process: polar nucleus fusion (GO:0010197);|Cellular Component: integral component of membrane (GO:0016021);
TRINITY_DN11544_c0_g1_i1_9	7	Molecular Function: DNA binding (GO:0003677);|Molecular Function: DNA-binding transcription factor activity (GO:0003700);|Cellular Component: nucleus (GO:0005634);|Biological Process: regulation of transcription, DNA-templated (GO:0006355);|Biological Process: regulation of gene expression (GO:0010468);|Biological Process: defense response to bacterium (GO:0042742);|Molecular Function: metal ion …
TRINITY_DN11546_c0_g1_i1_11	9	Molecular Function: dihydrofolate reductase activity (GO:0004146);|Molecular Function: ATP binding (GO:0005524);|Cellular Component: mitochondrion (GO:0005739);|Cellular Component: cytosol (GO:0005829);|Biological Process: one-carbon metabolic process (GO:0006730);|Biological Process: dihydrofolate metabolic process (GO:0046452);|Biological Process: tetrahydrofolate biosynthetic process (GO:00466…
TRINITY_DN11554_c0_g1_i1_5	6	Biological Process: formation of cytoplasmic translation initiation complex (GO:0001732);|Molecular Function: translation initiation factor activity (GO:0003743);|Cellular Component: eukaryotic 43S preinitiation complex (GO:0016282);|Cellular Component: eukaryotic 48S preinitiation complex (GO:0033290);|Cellular Component: eukaryotic translation initiation factor 3 complex, eIF3e (GO:0071540);|Ce…
TRINITY_DN11556_c0_g1_i1_17	12	Molecular Function: RNA binding (GO:0003723);|Molecular Function: mRNA binding (GO:0003729);|Cellular Component: nucleus (GO:0005634);|Cellular Component: spliceosomal complex (GO:0005681);|Cellular Component: cytosol (GO:0005829);|Biological Process: mRNA processing (GO:0006397);|Biological Process: RNA splicing (GO:0008380);|Biological Process: vegetative to reproductive phase transition of mer…
TRINITY_DN1155_c0_g1_i1_12	1	Cellular Component: mitochondrion (GO:0005739);
TRINITY_DN1155_c0_g1_i1_15	1	Cellular Component: mitochondrion (GO:0005739);
TRINITY_DN11560_c0_g1_i1_12	6	Molecular Function: hydroxymethylglutaryl-CoA reductase (NADPH) activity (GO:0004420);|Cellular Component: endoplasmic reticulum membrane (GO:0005789);|Biological Process: isoprenoid biosynthetic process (GO:0008299);|Biological Process: coenzyme A metabolic process (GO:0015936);|Cellular Component: integral component of membrane (GO:0016021);|Molecular Function: NADP binding (GO:0050661);
TRINITY_DN11561_c0_g1_i1_9	8	Molecular Function: peroxidase activity (GO:0004601);|Cellular Component: extracellular region (GO:0005576);|Biological Process: response to oxidative stress (GO:0006979);|Cellular Component: plant-type cell wall (GO:0009505);|Cellular Component: plasmodesma (GO:0009506);|Molecular Function: heme binding (GO:0020037);|Biological Process: hydrogen peroxide catabolic process (GO:0042744);|Molecular…
TRINITY_DN11561_c0_g2_i1_9	5	Molecular Function: tRNA binding (GO:0000049);|Molecular Function: aminoacyl-tRNA editing activity (GO:0002161);|Cellular Component: cytoplasm (GO:0005737);|Biological Process: tRNA metabolic process (GO:0006399);|Molecular Function: D-tyrosyl-tRNA(Tyr) deacylase activity (GO:0051500);
TRINITY_DN11565_c0_g1_i2_1	6	Molecular Function: GTPase activity (GO:0003924);|Molecular Function: GTP binding (GO:0005525);|Cellular Component: vacuolar membrane (GO:0005774);|Cellular Component: plasma membrane (GO:0005886);|Biological Process: intracellular protein transport (GO:0006886);|Biological Process: Rab protein signal transduction (GO:0032482);
TRINITY_DN11568_c0_g1_i3_15	8	Molecular Function: ubiquitin-protein transferase activity (GO:0004842);|Cellular Component: nucleus (GO:0005634);|Cellular Component: plasma membrane (GO:0005886);|Biological Process: cytokinin metabolic process (GO:0009690);|Biological Process: abscisic acid-activated signaling pathway (GO:0009738);|Biological Process: auxin metabolic process (GO:0009850);|Molecular Function: metal ion binding …
TRINITY_DN11569_c0_g1_i1_12	7	Cellular Component: nucleus (GO:0005634);|Biological Process: transcription, DNA-templated (GO:0006351);|Biological Process: abscisic acid-activated signaling pathway (GO:0009738);|Biological Process: seed dormancy process (GO:0010162);|Biological Process: sugar mediated signaling pathway (GO:0010182);|Molecular Function: sequence-specific DNA binding (GO:0043565);|Biological Process: regulation …
TRINITY_DN1156_c0_g1_i1_7	8	Cellular Component: retrotransposon nucleocapsid (GO:0000943);|Molecular Function: nucleic acid binding (GO:0003676);|Molecular Function: RNA-directed DNA polymerase activity (GO:0003964);|Molecular Function: aspartic-type endopeptidase activity (GO:0004190);|Molecular Function: endonuclease activity (GO:0004519);|Biological Process: DNA recombination (GO:0006310);|Biological Process: DNA integra…
TRINITY_DN1156_c0_g2_i1_7	7	Cellular Component: retrotransposon nucleocapsid (GO:0000943);|Molecular Function: nucleic acid binding (GO:0003676);|Molecular Function: RNA-directed DNA polymerase activity (GO:0003964);|Molecular Function: aspartic-type endopeptidase activity (GO:0004190);|Molecular Function: endonuclease activity (GO:0004519);|Molecular Function: zinc ion binding (GO:0008270);|Biological Process: DNA integrat…
TRINITY_DN11570_c0_g1_i1_4	7	Cellular Component: retrotransposon nucleocapsid (GO:0000943);|Molecular Function: nucleic acid binding (GO:0003676);|Molecular Function: RNA-directed DNA polymerase activity (GO:0003964);|Molecular Function: aspartic-type endopeptidase activity (GO:0004190);|Molecular Function: endonuclease activity (GO:0004519);|Molecular Function: zinc ion binding (GO:0008270);|Biological Process: DNA integrat…
TRINITY_DN11571_c0_g1_i1_6	9	Molecular Function: DNA-binding transcription factor activity (GO:0003700);|Cellular Component: nucleus (GO:0005634);|Biological Process: regulation of transcription, DNA-templated (GO:0006355);|Molecular Function: zinc ion binding (GO:0008270);|Biological Process: photomorphogenesis (GO:0009640);|Biological Process: shade avoidance (GO:0009641);|Biological Process: photoprotection (GO:0010117);|…
TRINITY_DN11572_c0_g1_i2_3	7	Biological Process: protein deneddylation (GO:0000338);|Molecular Function: metalloendopeptidase activity (GO:0004222);|Cellular Component: cytoplasm (GO:0005737);|Cellular Component: COP9 signalosome (GO:0008180);|Molecular Function: metallopeptidase activity (GO:0008237);|Molecular Function: NEDD8-specific protease activity (GO:0019784);|Molecular Function: metal ion binding (GO:0046872);
TRINITY_DN11578_c0_g1_i2_9	7	Cellular Component: Golgi apparatus (GO:0005794);|Cellular Component: plasma membrane (GO:0005886);|Cellular Component: clathrin-coated pit (GO:0005905);|Biological Process: intracellular protein transport (GO:0006886);|Biological Process: endocytosis (GO:0006897);|Molecular Function: lipid binding (GO:0008289);|Cellular Component: clathrin adaptor complex (GO:0030131);
TRINITY_DN11582_c0_g1_i2_9	9	Biological Process: sulfate assimilation (GO:0000103);|Molecular Function: adenylylsulfate kinase activity (GO:0004020);|Molecular Function: sulfate adenylyltransferase (ATP) activity (GO:0004781);|Molecular Function: ATP binding (GO:0005524);|Cellular Component: cytosol (GO:0005829);|Cellular Component: chloroplast (GO:0009507);|Cellular Component: chloroplast stroma (GO:0009570);|Biological Pro…
TRINITY_DN11583_c0_g1_i1_16	6	Cellular Component: ribosome (GO:0005840);|Cellular Component: chloroplast (GO:0009507);|Cellular Component: plastid (GO:0009536);|Cellular Component: chloroplast stroma (GO:0009570);|Cellular Component: chloroplast envelope (GO:0009941);|Biological Process: plastid translation (GO:0032544);
TRINITY_DN11584_c0_g1_i1_6	8	Cellular Component: mitochondrion (GO:0005739);|Cellular Component: mitochondrial respiratory chain complex II, succinate dehydrogenase complex (ubiquinone) (GO:0005749);|Cellular Component: vacuole (GO:0005773);|Cellular Component: vacuolar membrane (GO:0005774);|Biological Process: tricarboxylic acid cycle (GO:0006099);|Cellular Component: plastid (GO:0009536);|Molecular Function: protein membr…
TRINITY_DN11593_c0_g1_i2_16	3	Molecular Function: ATP binding (GO:0005524);|Cellular Component: integral component of membrane (GO:0016021);|Molecular Function: ATPase activity, coupled to transmembrane movement of substances (GO:0042626);
TRINITY_DN11598_c0_g1_i1_4	12	Molecular Function: DNA-binding transcription factor activity (GO:0003700);|Cellular Component: nucleus (GO:0005634);|Biological Process: regulation of transcription, DNA-templated (GO:0006355);|Biological Process: multicellular organism development (GO:0007275);|Biological Process: cytokinin-activated signaling pathway (GO:0009736);|Biological Process: gibberellic acid mediated signaling pathway…
TRINITY_DN11598_c0_g1_i2_5	7	Molecular Function: DNA binding (GO:0003677);|Molecular Function: DNA-binding transcription factor activity (GO:0003700);|Molecular Function: mRNA 3'-UTR binding (GO:0003730);|Cellular Component: cytosol (GO:0005829);|Biological Process: regulation of transcription, DNA-templated (GO:0006355);|Molecular Function: metal ion binding (GO:0046872);|Biological Process: 3'-UTR-mediated mRNA destabiliza…
TRINITY_DN11599_c0_g1_i1_14	4	Molecular Function: voltage-gated chloride channel activity (GO:0005247);|Cellular Component: chloride channel complex (GO:0034707);|Biological Process: regulation of ion transmembrane transport (GO:0034765);|Biological Process: chloride transmembrane transport (GO:1902476);
TRINITY_DN11601_c0_g1_i1_12	3	Cellular Component: chloroplast (GO:0009507);|Cellular Component: chloroplast thylakoid membrane (GO:0009535);|Cellular Component: chloroplast envelope (GO:0009941);
TRINITY_DN11602_c0_g1_i3_18	2	Cellular Component: nucleolus (GO:0005730);|Cellular Component: cytoplasm (GO:0005737);
TRINITY_DN11604_c0_g1_i1_18	3	Molecular Function: peptidyl-prolyl cis-trans isomerase activity (GO:0003755);|Cellular Component: chloroplast (GO:0009507);|Cellular Component: thylakoid lumen (GO:0031977);
TRINITY_DN11604_c0_g1_i3_7	4	Cellular Component: plasma membrane (GO:0005886);|Biological Process: signal transduction (GO:0007165);|Biological Process: phototropism (GO:0009638);|Biological Process: protein ubiquitination (GO:0016567);
TRINITY_DN11605_c0_g1_i2_5	11	Molecular Function: manganese ion transmembrane transporter activity (GO:0005384);|Cellular Component: trans-Golgi network (GO:0005802);|Biological Process: manganese ion transport (GO:0006828);|Biological Process: root morphogenesis (GO:0010015);|Molecular Function: cadmium ion transmembrane transporter activity (GO:0015086);|Cellular Component: integral component of membrane (GO:0016021);|Biolo…
TRINITY_DN11608_c0_g1_i1_10	6	Molecular Function: GTPase activity (GO:0003924);|Molecular Function: structural constituent of cytoskeleton (GO:0005200);|Molecular Function: GTP binding (GO:0005525);|Cellular Component: cytoplasm (GO:0005737);|Cellular Component: microtubule (GO:0005874);|Biological Process: microtubule-based process (GO:0007017);
TRINITY_DN11609_c0_g1_i1_7	6	Molecular Function: transcription coactivator activity (GO:0003713);|Cellular Component: nucleus (GO:0005634);|Cellular Component: cytoplasm (GO:0005737);|Cellular Component: cytosol (GO:0005829);|Biological Process: transcription by RNA polymerase II (GO:0006366);|Biological Process: cellular response to oxidative stress (GO:0034599);
TRINITY_DN11614_c0_g1_i1_1	7	Cellular Component: extracellular region (GO:0005576);|Biological Process: single fertilization (GO:0007338);|Biological Process: double fertilization forming a zygote and endosperm (GO:0009567);|Cellular Component: cytoplasmic vesicle (GO:0031410);|Cellular Component: vesicle (GO:0031982);|Biological Process: regulation of double fertilization forming a zygote and endosperm (GO:0080155);|Biologi…
TRINITY_DN11614_c0_g1_i1_12	7	Molecular Function: phosphoribosylamine-glycine ligase activity (GO:0004637);|Molecular Function: ATP binding (GO:0005524);|Biological Process: 'de novo' IMP biosynthetic process (GO:0006189);|Biological Process: purine nucleobase biosynthetic process (GO:0009113);|Cellular Component: chloroplast (GO:0009507);|Cellular Component: chloroplast stroma (GO:0009570);|Molecular Function: metal ion bind…
TRINITY_DN11614_c0_g1_i2_6	10	Molecular Function: DNA-binding transcription factor activity (GO:0003700);|Cellular Component: nucleus (GO:0005634);|Cellular Component: cytoplasm (GO:0005737);|Biological Process: circadian rhythm (GO:0007623);|Biological Process: flower development (GO:0009908);|Biological Process: regulation of circadian rhythm (GO:0042752);|Molecular Function: metal ion binding (GO:0046872);|Molecular Functi…
TRINITY_DN11615_c0_g1_i1_18	7	Cellular Component: Golgi apparatus (GO:0005794);|Cellular Component: trans-Golgi network (GO:0005802);|Cellular Component: plasma membrane (GO:0005886);|Biological Process: phosphate ion transport (GO:0006817);|Molecular Function: phosphate ion transmembrane transporter activity (GO:0015114);|Cellular Component: integral component of membrane (GO:0016021);|Biological Process: cellular response t…
TRINITY_DN11617_c0_g1_i1_4	8	Cellular Component: cytosol (GO:0005829);|Cellular Component: plasma membrane (GO:0005886);|Biological Process: response to osmotic stress (GO:0006970);|Biological Process: response to abscisic acid (GO:0009737);|Biological Process: abscisic acid-activated signaling pathway (GO:0009738);|Biological Process: positive regulation of abscisic acid biosynthetic process (GO:0010116);|Cellular Component…
TRINITY_DN11617_c0_g1_i6_17	5	Cellular Component: endoplasmic reticulum (GO:0005783);|Cellular Component: membrane (GO:0016020);|Biological Process: defense response to bacterium (GO:0042742);|Biological Process: defense response to fungus (GO:0050832);|Biological Process: pathogen-associated molecular pattern dependent induction by symbiont of host innate immune response (GO:0052033);
TRINITY_DN11618_c0_g1_i1_17	3	Molecular Function: nucleic acid binding (GO:0003676);|Molecular Function: RNA-DNA hybrid ribonuclease activity (GO:0004523);|Molecular Function: metal ion binding (GO:0046872);
TRINITY_DN11620_c0_g1_i2_17	9	Molecular Function: DNA binding (GO:0003677);|Molecular Function: DNA-binding transcription factor activity (GO:0003700);|Cellular Component: nucleus (GO:0005634);|Cellular Component: cytoplasm (GO:0005737);|Biological Process: response to gibberellin (GO:0009739);|Biological Process: response to sucrose (GO:0009744);|Biological Process: response to salicylic acid (GO:0009751);|Molecular Function…
TRINITY_DN11625_c0_g1_i1_7	4	Cellular Component: plasma membrane (GO:0005886);|Biological Process: protein transport (GO:0015031);|Cellular Component: integral component of membrane (GO:0016021);|Biological Process: vesicle-mediated transport (GO:0016192);
TRINITY_DN11628_c0_g1_i1_18	6	Molecular Function: phosphomannomutase activity (GO:0004615);|Cellular Component: cytosol (GO:0005829);|Biological Process: mannose metabolic process (GO:0006013);|Biological Process: protein N-linked glycosylation (GO:0006487);|Biological Process: GDP-mannose biosynthetic process (GO:0009298);|Biological Process: protein targeting to ER (GO:0045047);
TRINITY_DN11630_c0_g1_i2_6	11	Molecular Function: 3'-5'-exoribonuclease activity (GO:0000175);|Biological Process: exonucleolytic trimming to generate mature 3'-end of 5.8S rRNA from tricistronic rRNA transcript (SSU-rRNA, 5.8S rRNA, LSU-rRNA) (GO:0000467);|Biological Process: DNA catabolic process, exonucleolytic (GO:0000738);|Molecular Function: nucleic acid binding (GO:0003676);|Cellular Component: nucleolus (GO:0005730);|…
TRINITY_DN11631_c0_g1_i2_3	2	Molecular Function: RNA binding (GO:0003723);|Cellular Component: nucleus (GO:0005634);
TRINITY_DN11631_c0_g1_i4_14	17	Biological Process: response to cold (GO:0009409);|Biological Process: response to light stimulus (GO:0009416);|Cellular Component: chloroplast (GO:0009507);|Cellular Component: chloroplast thylakoid membrane (GO:0009535);|Biological Process: response to high light intensity (GO:0009644);|Biological Process: response to low light intensity stimulus (GO:0009645);|Biological Process: photosynthesis…
TRINITY_DN11635_c0_g1_i1_3	9	Molecular Function: DNA binding (GO:0003677);|Molecular Function: AT DNA binding (GO:0003680);|Cellular Component: nucleus (GO:0005634);|Cellular Component: nucleoplasm (GO:0005654);|Cellular Component: nucleolus (GO:0005730);|Cellular Component: cytoplasm (GO:0005737);|Cellular Component: mitochondrion (GO:0005739);|Molecular Function: sequence-specific DNA binding (GO:0043565);|Cellular Compone…
TRINITY_DN11635_c0_g1_i3_6	1	Molecular Function: carboxylic ester hydrolase activity (GO:0052689);
TRINITY_DN11637_c0_g1_i1_3	11	Biological Process: ribosomal subunit export from nucleus (GO:0000054);|Molecular Function: transporter activity (GO:0005215);|Molecular Function: iron ion binding (GO:0005506);|Molecular Function: ATP binding (GO:0005524);|Cellular Component: intracellular (GO:0005622);|Biological Process: translational initiation (GO:0006413);|Biological Process: translational termination (GO:0006415);|Cellular…
TRINITY_DN11638_c0_g1_i1_3	3	Molecular Function: nucleic acid binding (GO:0003676);|Molecular Function: RNA-DNA hybrid ribonuclease activity (GO:0004523);|Molecular Function: metal ion binding (GO:0046872);
TRINITY_DN11638_c0_g1_i1_7	5	Cellular Component: plasma membrane (GO:0005886);|Biological Process: multicellular organism development (GO:0007275);|Biological Process: auxin-activated signaling pathway (GO:0009734);|Biological Process: auxin polar transport (GO:0009926);|Biological Process: regulation of growth (GO:0040008);
TRINITY_DN11638_c0_g1_i3_14	7	Molecular Function: phosphoglycerate transmembrane transporter activity (GO:0015120);|Molecular Function: phosphoenolpyruvate:phosphate antiporter activity (GO:0015121);|Biological Process: phosphoglycerate transmembrane transport (GO:0015713);|Biological Process: phosphoenolpyruvate transport (GO:0015714);|Cellular Component: integral component of membrane (GO:0016021);|Cellular Component: chlor…
TRINITY_DN11641_c0_g1_i2_15	6	Cellular Component: plasma membrane (GO:0005886);|Biological Process: carbohydrate metabolic process (GO:0005975);|Biological Process: defense response (GO:0006952);|Cellular Component: anchored component of membrane (GO:0031225);|Molecular Function: glucan endo-1,3-beta-D-glucosidase activity (GO:0042973);|Cellular Component: anchored component of plasma membrane (GO:0046658);
TRINITY_DN11641_c0_g1_i3_18	6	Cellular Component: plasma membrane (GO:0005886);|Biological Process: glycerophospholipid metabolic process (GO:0006650);|Biological Process: phospholipid biosynthetic process (GO:0008654);|Cellular Component: integral component of membrane (GO:0016021);|Molecular Function: transferase activity, transferring acyl groups (GO:0016746);|Molecular Function: lysophospholipid acyltransferase activity (…
TRINITY_DN11642_c0_g1_i3_18	4	Molecular Function: zinc ion transmembrane transporter activity (GO:0005385);|Cellular Component: plasma membrane (GO:0005886);|Cellular Component: integral component of membrane (GO:0016021);|Biological Process: zinc ion transmembrane transport (GO:0071577);
TRINITY_DN11645_c0_g1_i2_7	4	Biological Process: karyogamy (GO:0000741);|Cellular Component: mitochondrion (GO:0005739);|Cellular Component: chloroplast (GO:0009507);|Biological Process: polar nucleus fusion (GO:0010197);
TRINITY_DN11645_c0_g1_i4_14	2	Cellular Component: plasma membrane (GO:0005886);|Cellular Component: integral component of membrane (GO:0016021);
TRINITY_DN11647_c0_g1_i1_16	4	Biological Process: response to hormone (GO:0009725);|Biological Process: response to sucrose (GO:0009744);|Cellular Component: integral component of membrane (GO:0016021);|Molecular Function: signaling receptor activity (GO:0038023);
TRINITY_DN11647_c0_g1_i1_6	6	Cellular Component: plasma membrane (GO:0005886);|Biological Process: potassium ion transport (GO:0006813);|Cellular Component: chloroplast (GO:0009507);|Molecular Function: potassium ion transmembrane transporter activity (GO:0015079);|Cellular Component: membrane (GO:0016020);|Cellular Component: integral component of membrane (GO:0016021);
TRINITY_DN11652_c0_g1_i6_10	10	Molecular Function: ATP binding (GO:0005524);|Cellular Component: cytosol (GO:0005829);|Biological Process: fructose metabolic process (GO:0006000);|Biological Process: fatty acid biosynthetic process (GO:0006633);|Molecular Function: fructokinase activity (GO:0008865);|Cellular Component: chloroplast (GO:0009507);|Cellular Component: chloroplast stroma (GO:0009570);|Biological Process: carbohydr…
TRINITY_DN11657_c0_g1_i1_3	3	Molecular Function: DNA binding (GO:0003677);|Molecular Function: DNA-binding transcription factor activity (GO:0003700);|Cellular Component: nucleus (GO:0005634);
TRINITY_DN11664_c0_g1_i1_12	2	Cellular Component: cytosol (GO:0005829);|Molecular Function: oxidoreductase activity (GO:0016491);
TRINITY_DN11664_c0_g2_i1_12	2	Cellular Component: cytosol (GO:0005829);|Molecular Function: oxidoreductase activity (GO:0016491);
TRINITY_DN11665_c0_g1_i4_11	3	Molecular Function: mRNA binding (GO:0003729);|Cellular Component: nucleoplasm (GO:0005654);|Biological Process: mRNA transport (GO:0051028);
TRINITY_DN11666_c0_g1_i1_16	7	Molecular Function: copper ion binding (GO:0005507);|Cellular Component: nucleus (GO:0005634);|Cellular Component: cytosol (GO:0005829);|Biological Process: response to cold (GO:0009409);|Cellular Component: plasmodesma (GO:0009506);|Cellular Component: membrane (GO:0016020);|Molecular Function: carbohydrate binding (GO:0030246);
TRINITY_DN11666_c0_g2_i1_2	4	Molecular Function: Rab guanyl-nucleotide exchange factor activity (GO:0017112);|Molecular Function: phosphatidylinositol binding (GO:0035091);|Molecular Function: metal ion binding (GO:0046872);|Molecular Function: phosphatidic acid binding (GO:0070300);
TRINITY_DN11666_c1_g1_i1_16	7	Molecular Function: copper ion binding (GO:0005507);|Cellular Component: nucleus (GO:0005634);|Cellular Component: cytosol (GO:0005829);|Biological Process: response to cold (GO:0009409);|Cellular Component: plasmodesma (GO:0009506);|Cellular Component: membrane (GO:0016020);|Molecular Function: carbohydrate binding (GO:0030246);
TRINITY_DN11666_c1_g2_i1_16	7	Molecular Function: copper ion binding (GO:0005507);|Cellular Component: nucleus (GO:0005634);|Cellular Component: cytosol (GO:0005829);|Biological Process: response to cold (GO:0009409);|Cellular Component: plasmodesma (GO:0009506);|Cellular Component: membrane (GO:0016020);|Molecular Function: carbohydrate binding (GO:0030246);
TRINITY_DN11674_c0_g1_i1_14	5	Molecular Function: guanylate kinase activity (GO:0004385);|Molecular Function: ATP binding (GO:0005524);|Cellular Component: cytosol (GO:0005829);|Biological Process: gametophyte development (GO:0048229);|Biological Process: regulation of developmental growth (GO:0048638);
TRINITY_DN11676_c0_g1_i2_15	10	Molecular Function: RNA polymerase II complex binding (GO:0000993);|Cellular Component: nucleus (GO:0005634);|Biological Process: transcription elongation from RNA polymerase II promoter (GO:0006368);|Biological Process: flower development (GO:0009908);|Biological Process: positive regulation of flower development (GO:0009911);|Biological Process: vegetative to reproductive phase transition of me…
TRINITY_DN11677_c0_g2_i1_12	8	Cellular Component: retrotransposon nucleocapsid (GO:0000943);|Molecular Function: nucleic acid binding (GO:0003676);|Molecular Function: RNA-directed DNA polymerase activity (GO:0003964);|Molecular Function: aspartic-type endopeptidase activity (GO:0004190);|Molecular Function: endonuclease activity (GO:0004519);|Biological Process: DNA recombination (GO:0006310);|Biological Process: DNA integra…
TRINITY_DN11677_c0_g2_i1_3	2	Cellular Component: nucleus (GO:0005634);|Biological Process: cellular response to phosphate starvation (GO:0016036);
TRINITY_DN11679_c0_g2_i1_1	6	Molecular Function: GTPase activity (GO:0003924);|Molecular Function: GTP binding (GO:0005525);|Cellular Component: cytosol (GO:0005829);|Cellular Component: plasma membrane (GO:0005886);|Biological Process: intracellular protein transport (GO:0006886);|Biological Process: Rab protein signal transduction (GO:0032482);
TRINITY_DN11680_c0_g1_i1_15	2	Biological Process: metal ion transport (GO:0030001);|Molecular Function: metal ion binding (GO:0046872);
TRINITY_DN11680_c0_g1_i1_9	4	Biological Process: ribosomal small subunit assembly (GO:0000028);|Molecular Function: structural constituent of ribosome (GO:0003735);|Biological Process: translation (GO:0006412);|Cellular Component: cytosolic small ribosomal subunit (GO:0022627);
TRINITY_DN11680_c0_g1_i4_18	4	Molecular Function: ATP binding (GO:0005524);|Biological Process: glycogen biosynthetic process (GO:0005978);|Molecular Function: glucose-1-phosphate adenylyltransferase activity (GO:0008878);|Cellular Component: chloroplast (GO:0009507);
TRINITY_DN11681_c0_g1_i2_15	3	Cellular Component: extracellular space (GO:0005615);|Biological Process: multicellular organism development (GO:0007275);|Biological Process: cell-cell signaling involved in cell fate commitment (GO:0045168);
TRINITY_DN11681_c0_g1_i2_4	11	Molecular Function: DNA-binding transcription factor activity (GO:0003700);|Cellular Component: nucleus (GO:0005634);|Biological Process: red, far-red light phototransduction (GO:0009585);|Biological Process: response to red or far red light (GO:0009639);|Biological Process: response to salicylic acid (GO:0009751);|Biological Process: far-red light signaling pathway (GO:0010018);|Cellular Compone…
TRINITY_DN11683_c0_g1_i1_2	4	Cellular Component: cell wall (GO:0005618);|Molecular Function: manganese ion binding (GO:0030145);|Molecular Function: nutrient reservoir activity (GO:0045735);|Cellular Component: apoplast (GO:0048046);
TRINITY_DN11685_c0_g1_i1_9	11	Cellular Component: mitochondrion (GO:0005739);|Biological Process: phosphatidylglycerol biosynthetic process (GO:0006655);|Molecular Function: CDP-diacylglycerol-glycerol-3-phosphate 3-phosphatidyltransferase activity (GO:0008444);|Biological Process: phospholipid biosynthetic process (GO:0008654);|Cellular Component: chloroplast (GO:0009507);|Cellular Component: chloroplast envelope (GO:0009941…
TRINITY_DN11688_c0_g1_i1_11	4	Biological Process: carbohydrate transport (GO:0008643);|Cellular Component: integral component of membrane (GO:0016021);|Molecular Function: transmembrane transporter activity (GO:0022857);|Biological Process: phosphate ion homeostasis (GO:0055062);
TRINITY_DN11690_c0_g1_i1_10	7	Molecular Function: DNA-binding transcription factor activity (GO:0003700);|Cellular Component: nucleus (GO:0005634);|Biological Process: defense response (GO:0006952);|Biological Process: leaf senescence (GO:0010150);|Biological Process: response to chitin (GO:0010200);|Molecular Function: sequence-specific DNA binding (GO:0043565);|Molecular Function: transcription regulatory region DNA binding…
TRINITY_DN11692_c0_g1_i3_12	5	Molecular Function: ATP binding (GO:0005524);|Cellular Component: nucleus (GO:0005634);|Biological Process: transcription, DNA-templated (GO:0006351);|Biological Process: regulation of transcription, DNA-templated (GO:0006355);|Biological Process: developmental process (GO:0032502);
TRINITY_DN11692_c0_g1_i4_8	10	Cellular Component: nuclear chromatin (GO:0000790);|Molecular Function: chromatin binding (GO:0003682);|Cellular Component: nucleus (GO:0005634);|Biological Process: DNA replication (GO:0006260);|Biological Process: DNA-dependent DNA replication (GO:0006261);|Biological Process: postreplication repair (GO:0006301);|Biological Process: sister chromatid cohesion (GO:0007062);|Cellular Component: ch…
TRINITY_DN11694_c0_g2_i2_17	2	Cellular Component: integral component of membrane (GO:0016021);|Molecular Function: myosin binding (GO:0017022);
TRINITY_DN11699_c0_g1_i1_5	7	Biological Process: negative regulation of transcription by RNA polymerase II (GO:0000122);|Cellular Component: cytoplasm (GO:0005737);|Molecular Function: electron transfer activity (GO:0009055);|Molecular Function: protein disulfide oxidoreductase activity (GO:0015035);|Biological Process: cell redox homeostasis (GO:0045454);|Molecular Function: metal ion binding (GO:0046872);|Molecular Functio…
TRINITY_DN11699_c0_g1_i4_10	1	Cellular Component: plasma membrane (GO:0005886);
TRINITY_DN11700_c0_g1_i1_9	2	Cellular Component: plasma membrane (GO:0005886);|Cellular Component: integral component of membrane (GO:0016021);
TRINITY_DN11702_c0_g1_i1_15	7	Molecular Function: ion channel activity (GO:0005216);|Molecular Function: calmodulin binding (GO:0005516);|Cellular Component: plasma membrane (GO:0005886);|Biological Process: pollen tube growth (GO:0009860);|Cellular Component: integral component of membrane (GO:0016021);|Molecular Function: cAMP binding (GO:0030552);|Molecular Function: cGMP binding (GO:0030553);
TRINITY_DN11705_c0_g1_i1_11	5	Molecular Function: DNA binding (GO:0003677);|Molecular Function: DNA-binding transcription factor activity (GO:0003700);|Biological Process: transcription, DNA-templated (GO:0006351);|Biological Process: regulation of transcription, DNA-templated (GO:0006355);|Biological Process: brassinosteroid mediated signaling pathway (GO:0009742);
TRINITY_DN11705_c0_g1_i3_17	9	Molecular Function: RNA binding (GO:0003723);|Molecular Function: endoribonuclease activity (GO:0004521);|Biological Process: rRNA processing (GO:0006364);|Cellular Component: chloroplast (GO:0009507);|Cellular Component: chloroplast stroma (GO:0009570);|Biological Process: chloroplast organization (GO:0009658);|Biological Process: chloroplast mRNA processing (GO:0010239);|Biological Process: chl…
TRINITY_DN11705_c0_g2_i3_13	5	Molecular Function: structural constituent of ribosome (GO:0003735);|Cellular Component: ribosome (GO:0005840);|Biological Process: translation (GO:0006412);|Cellular Component: chloroplast (GO:0009507);|Molecular Function: rRNA binding (GO:0019843);
TRINITY_DN11707_c0_g1_i1_8	8	Molecular Function: DNA binding (GO:0003677);|Molecular Function: ubiquitin-protein transferase activity (GO:0004842);|Cellular Component: nucleus (GO:0005634);|Biological Process: response to osmotic stress (GO:0006970);|Molecular Function: zinc ion binding (GO:0008270);|Biological Process: response to water deprivation (GO:0009414);|Biological Process: protein ubiquitination (GO:0016567);|Biolo…
TRINITY_DN11710_c0_g1_i1_3	12	Molecular Function: fructose-bisphosphate aldolase activity (GO:0004332);|Biological Process: gluconeogenesis (GO:0006094);|Biological Process: glycolytic process (GO:0006096);|Cellular Component: chloroplast (GO:0009507);|Cellular Component: chloroplast stroma (GO:0009570);|Cellular Component: thylakoid (GO:0009579);|Biological Process: response to abscisic acid (GO:0009737);|Cellular Component:…
TRINITY_DN11710_c0_g2_i1_9	3	Molecular Function: nucleic acid binding (GO:0003676);|Molecular Function: RNA-DNA hybrid ribonuclease activity (GO:0004523);|Molecular Function: metal ion binding (GO:0046872);
TRINITY_DN11711_c0_g1_i1_6	3	Cellular Component: mitochondrion (GO:0005739);|Biological Process: mitochondrial membrane organization (GO:0007006);|Cellular Component: membrane (GO:0016020);
TRINITY_DN11717_c0_g1_i2_10	2	Cellular Component: chloroplast envelope (GO:0009941);|Molecular Function: ligase activity (GO:0016874);
TRINITY_DN11719_c0_g1_i1_18	6	Molecular Function: inorganic anion exchanger activity (GO:0005452);|Cellular Component: integral component of plasma membrane (GO:0005887);|Molecular Function: anion:anion antiporter activity (GO:0015301);|Biological Process: borate transport (GO:0046713);|Biological Process: regulation of intracellular pH (GO:0051453);|Molecular Function: borate efflux transmembrane transporter activity (GO:008…
TRINITY_DN1171_c0_g1_i1_16	5	Cellular Component: nucleus (GO:0005634);|Cellular Component: cytoplasm (GO:0005737);|Biological Process: chaperone-mediated protein complex assembly (GO:0051131);|Molecular Function: Hsp90 protein binding (GO:0051879);|Molecular Function: preprotein binding (GO:0070678);
TRINITY_DN11721_c0_g1_i1_4	4	Cellular Component: integral component of membrane (GO:0016021);|Biological Process: protein ubiquitination (GO:0016567);|Molecular Function: transferase activity (GO:0016740);|Molecular Function: metal ion binding (GO:0046872);
TRINITY_DN11722_c0_g1_i2_17	3	Molecular Function: transketolase activity (GO:0004802);|Cellular Component: chloroplast (GO:0009507);|Molecular Function: metal ion binding (GO:0046872);
TRINITY_DN11723_c0_g1_i1_5	8	Biological Process: long-chain fatty acid metabolic process (GO:0001676);|Molecular Function: acyl-CoA oxidase activity (GO:0003997);|Molecular Function: fatty acid binding (GO:0005504);|Cellular Component: peroxisome (GO:0005777);|Biological Process: fatty acid beta-oxidation using acyl-CoA oxidase (GO:0033540);|Molecular Function: flavin adenine dinucleotide binding (GO:0050660);|Biological Pro…
TRINITY_DN11724_c0_g1_i1_5	3	Biological Process: phloem development (GO:0010088);|Molecular Function: protein homodimerization activity (GO:0042803);|Molecular Function: protein self-association (GO:0043621);
TRINITY_DN11724_c0_g1_i2_18	10	Molecular Function: DNA binding (GO:0003677);|Molecular Function: DNA-binding transcription factor activity (GO:0003700);|Cellular Component: nucleus (GO:0005634);|Biological Process: regulation of transcription, DNA-templated (GO:0006355);|Biological Process: response to temperature stimulus (GO:0009266);|Biological Process: gibberellic acid mediated signaling pathway (GO:0009740);|Biological Pr…
TRINITY_DN11730_c0_g1_i2_16	3	Molecular Function: pectate lyase activity (GO:0030570);|Biological Process: pectin catabolic process (GO:0045490);|Molecular Function: metal ion binding (GO:0046872);
TRINITY_DN11734_c0_g1_i1_8	7	Molecular Function: transporter activity (GO:0005215);|Cellular Component: chloroplast (GO:0009507);|Cellular Component: plastid (GO:0009536);|Cellular Component: chloroplast stroma (GO:0009570);|Biological Process: embryo development ending in seed dormancy (GO:0009793);|Biological Process: thylakoid membrane organization (GO:0010027);|Biological Process: iron-sulfur cluster assembly (GO:0016226…
TRINITY_DN11739_c0_g1_i1_2	3	Molecular Function: nucleic acid binding (GO:0003676);|Molecular Function: RNA-DNA hybrid ribonuclease activity (GO:0004523);|Molecular Function: metal ion binding (GO:0046872);
TRINITY_DN11739_c0_g1_i2_12	7	Biological Process: isoleucine biosynthetic process (GO:0009097);|Biological Process: leucine biosynthetic process (GO:0009098);|Biological Process: valine biosynthetic process (GO:0009099);|Cellular Component: chloroplast (GO:0009507);|Molecular Function: L-leucine transaminase activity (GO:0052654);|Molecular Function: L-valine transaminase activity (GO:0052655);|Molecular Function: L-isoleucin…
TRINITY_DN11739_c0_g1_i2_3	6	Molecular Function: voltage-gated potassium channel activity (GO:0005249);|Molecular Function: calmodulin binding (GO:0005516);|Cellular Component: plasma membrane (GO:0005886);|Cellular Component: integral component of membrane (GO:0016021);|Molecular Function: cAMP binding (GO:0030552);|Molecular Function: cGMP binding (GO:0030553);
TRINITY_DN11739_c0_g1_i3_15	8	Cellular Component: nucleus (GO:0005634);|Cellular Component: cytoplasm (GO:0005737);|Cellular Component: endoplasmic reticulum (GO:0005783);|Cellular Component: cytosol (GO:0005829);|Molecular Function: kinase binding (GO:0019900);|Biological Process: response to starvation (GO:0042594);|Molecular Function: metal ion binding (GO:0046872);|Biological Process: seedling development (GO:0090351);
TRINITY_DN11739_c0_g1_i4_1	2	Cellular Component: cytosol (GO:0005829);|Molecular Function: oxidoreductase activity (GO:0016491);
TRINITY_DN11742_c0_g1_i2_3	12	Molecular Function: RNA binding (GO:0003723);|Molecular Function: mRNA binding (GO:0003729);|Cellular Component: nucleus (GO:0005634);|Cellular Component: spliceosomal complex (GO:0005681);|Cellular Component: cytosol (GO:0005829);|Biological Process: mRNA processing (GO:0006397);|Biological Process: RNA splicing (GO:0008380);|Biological Process: vegetative to reproductive phase transition of mer…
TRINITY_DN11743_c0_g1_i3_4	3	Molecular Function: ubiquitin-protein transferase activity (GO:0004842);|Cellular Component: nucleus (GO:0005634);|Cellular Component: cytoplasm (GO:0005737);
TRINITY_DN11745_c0_g2_i1_2	8	Cellular Component: retrotransposon nucleocapsid (GO:0000943);|Molecular Function: nucleic acid binding (GO:0003676);|Molecular Function: RNA-directed DNA polymerase activity (GO:0003964);|Molecular Function: aspartic-type endopeptidase activity (GO:0004190);|Molecular Function: endonuclease activity (GO:0004519);|Biological Process: DNA recombination (GO:0006310);|Biological Process: DNA integra…
TRINITY_DN11746_c0_g1_i1_17	3	Cellular Component: nucleus (GO:0005634);|Biological Process: regulation of transcription, DNA-templated (GO:0006355);|Biological Process: auxin-activated signaling pathway (GO:0009734);
TRINITY_DN11747_c0_g1_i2_2	2	Cellular Component: mitochondrial respiratory chain complex I (GO:0005747);|Biological Process: oxidation-reduction process (GO:0055114);
TRINITY_DN11749_c0_g1_i1_14	6	Molecular Function: peroxidase activity (GO:0004601);|Cellular Component: extracellular region (GO:0005576);|Biological Process: response to oxidative stress (GO:0006979);|Molecular Function: heme binding (GO:0020037);|Biological Process: hydrogen peroxide catabolic process (GO:0042744);|Molecular Function: metal ion binding (GO:0046872);
TRINITY_DN11749_c0_g1_i2_12	5	Molecular Function: serine-type carboxypeptidase activity (GO:0004185);|Cellular Component: extracellular space (GO:0005615);|Biological Process: proteolysis (GO:0006508);|Biological Process: brassinosteroid mediated signaling pathway (GO:0009742);|Biological Process: proteolysis involved in cellular protein catabolic process (GO:0051603);
TRINITY_DN11749_c0_g1_i4_13	1	Biological Process: response to nematode (GO:0009624);
TRINITY_DN1174_c0_g1_i1_6	5	Molecular Function: DNA binding (GO:0003677);|Molecular Function: DNA-binding transcription factor activity (GO:0003700);|Cellular Component: nucleus (GO:0005634);|Cellular Component: cytosol (GO:0005829);|Biological Process: plant organ development (GO:0099402);
TRINITY_DN11751_c0_g1_i2_12	6	Cellular Component: cytosol (GO:0005829);|Cellular Component: plasma membrane (GO:0005886);|Biological Process: ethanolamine metabolic process (GO:0006580);|Molecular Function: carboxy-lyase activity (GO:0016831);|Biological Process: carboxylic acid metabolic process (GO:0019752);|Molecular Function: pyridoxal phosphate binding (GO:0030170);
TRINITY_DN11754_c0_g1_i1_1	1	Cellular Component: nucleus (GO:0005634);
TRINITY_DN11755_c0_g1_i2_9	9	Molecular Function: monooxygenase activity (GO:0004497);|Molecular Function: iron ion binding (GO:0005506);|Cellular Component: endoplasmic reticulum membrane (GO:0005789);|Biological Process: serotonin biosynthetic process from tryptophan (GO:0006587);|Biological Process: defense response (GO:0006952);|Cellular Component: membrane (GO:0016020);|Cellular Component: integral component of membrane …
TRINITY_DN11755_c0_g2_i1_18	5	Cellular Component: nucleus (GO:0005634);|Biological Process: systemic acquired resistance (GO:0009627);|Biological Process: lipid catabolic process (GO:0016042);|Molecular Function: hydrolase activity, acting on ester bonds (GO:0016788);|Cellular Component: apoplast (GO:0048046);
TRINITY_DN11758_c0_g1_i1_4	6	Molecular Function: iron ion binding (GO:0005506);|Cellular Component: endoplasmic reticulum membrane (GO:0005789);|Cellular Component: integral component of membrane (GO:0016021);|Biological Process: monoterpenoid biosynthetic process (GO:0016099);|Molecular Function: oxidoreductase activity, acting on paired donors, with incorporation or reduction of molecular oxygen, NAD(P)H as one donor, and …
TRINITY_DN11764_c0_g1_i1_16	3	Molecular Function: nucleic acid binding (GO:0003676);|Molecular Function: RNA-DNA hybrid ribonuclease activity (GO:0004523);|Molecular Function: metal ion binding (GO:0046872);
TRINITY_DN11774_c0_g1_i1_7	1	Molecular Function: calcium ion binding (GO:0005509);
TRINITY_DN11775_c0_g1_i1_5	12	Biological Process: regulation of cyclin-dependent protein serine/threonine kinase activity (GO:0000079);|Biological Process: mitotic cell cycle (GO:0000278);|Cellular Component: cyclin-dependent protein kinase holoenzyme complex (GO:0000307);|Cellular Component: nucleus (GO:0005634);|Cellular Component: cytoplasm (GO:0005737);|Biological Process: protein phosphorylation (GO:0006468);|Biological …
TRINITY_DN11777_c0_g1_i2_16	4	Molecular Function: peptide alpha-N-acetyltransferase activity (GO:0004596);|Cellular Component: cytoplasm (GO:0005737);|Biological Process: N-terminal peptidyl-methionine acetylation (GO:0017196);|Cellular Component: NatC complex (GO:0031417);
TRINITY_DN11777_c0_g1_i3_14	8	Biological Process: autophagosome assembly (GO:0000045);|Cellular Component: cytosol (GO:0005829);|Biological Process: Golgi organization (GO:0007030);|Biological Process: nuclear envelope reassembly (GO:0031468);|Molecular Function: ubiquitin binding (GO:0043130);|Biological Process: proteasome-mediated ubiquitin-dependent protein catabolic process (GO:0043161);|Molecular Function: ATPase bindin…
TRINITY_DN11781_c0_g1_i6_10	4	Biological Process: amino acid transmembrane transport (GO:0003333);|Cellular Component: plasma membrane (GO:0005886);|Molecular Function: amino acid transmembrane transporter activity (GO:0015171);|Cellular Component: integral component of membrane (GO:0016021);
TRINITY_DN11783_c0_g1_i2_1	17	Biological Process: telomere maintenance (GO:0000723);|Biological Process: double-strand break repair via homologous recombination (GO:0000724);|Cellular Component: nuclear chromosome, telomeric region (GO:0000784);|Molecular Function: damaged DNA binding (GO:0003684);|Molecular Function: single-stranded DNA binding (GO:0003697);|Molecular Function: helicase activity (GO:0004386);|Molecular Funct…
TRINITY_DN11783_c0_g1_i2_6	3	Molecular Function: RNA binding (GO:0003723);|Molecular Function: helicase activity (GO:0004386);|Molecular Function: ATP binding (GO:0005524);
TRINITY_DN11786_c0_g1_i1_1	5	Molecular Function: DNA-binding transcription factor activity (GO:0003700);|Cellular Component: nucleus (GO:0005634);|Biological Process: regulation of transcription, DNA-templated (GO:0006355);|Molecular Function: transcription regulatory region DNA binding (GO:0044212);|Molecular Function: metal ion binding (GO:0046872);
TRINITY_DN11786_c0_g1_i1_10	2	Cellular Component: nucleolus (GO:0005730);|Cellular Component: cytoplasm (GO:0005737);
TRINITY_DN11786_c0_g1_i3_17	23	Cellular Component: P-body (GO:0000932);|Molecular Function: RNA binding (GO:0003723);|Molecular Function: mRNA binding (GO:0003729);|Molecular Function: nuclease activity (GO:0004518);|Cellular Component: cell wall (GO:0005618);|Cellular Component: nucleus (GO:0005634);|Cellular Component: nuclear envelope (GO:0005635);|Cellular Component: cytoplasm (GO:0005737);|Cellular Component: endoplasmic …
TRINITY_DN11794_c0_g1_i1_9	6	Cellular Component: cytoplasm (GO:0005737);|Biological Process: sulfur compound metabolic process (GO:0006790);|Molecular Function: 3'(2'),5'-bisphosphate nucleotidase activity (GO:0008441);|Biological Process: dephosphorylation (GO:0016311);|Biological Process: phosphatidylinositol phosphorylation (GO:0046854);|Molecular Function: metal ion binding (GO:0046872);
TRINITY_DN11799_c0_g1_i1_5	10	Molecular Function: calmodulin-dependent protein kinase activity (GO:0004683);|Molecular Function: calcium ion binding (GO:0005509);|Molecular Function: ATP binding (GO:0005524);|Cellular Component: nucleus (GO:0005634);|Cellular Component: cytoplasm (GO:0005737);|Biological Process: abscisic acid-activated signaling pathway (GO:0009738);|Molecular Function: calcium-dependent protein serine/threo…
TRINITY_DN11800_c0_g1_i3_3	31	Cellular Component: trans-Golgi network (GO:0005802);|Cellular Component: cytoskeleton (GO:0005856);|Cellular Component: plasma membrane (GO:0005886);|Biological Process: endocytosis (GO:0006897);|Cellular Component: plasmodesma (GO:0009506);|Cellular Component: phragmoplast (GO:0009524);|Cellular Component: secondary plasmodesma (GO:0009551);|Biological Process: plasmodesma organization (GO:0009…
TRINITY_DN11803_c0_g1_i1_17	1	Cellular Component: integral component of membrane (GO:0016021);
TRINITY_DN11804_c0_g1_i1_5	10	Cellular Component: plasma membrane (GO:0005886);|Cellular Component: plasmodesma (GO:0009506);|Biological Process: plant-type hypersensitive response (GO:0009626);|Biological Process: defense response, incompatible interaction (GO:0009814);|Biological Process: defense response to bacterium, incompatible interaction (GO:0009816);|Biological Process: defense response to fungus, incompatible intera…
TRINITY_DN11804_c0_g2_i1_6	16	Biological Process: autophagosome assembly (GO:0000045);|Cellular Component: phagophore assembly site (GO:0000407);|Biological Process: autophagy of mitochondrion (GO:0000422);|Cellular Component: cytoplasm (GO:0005737);|Cellular Component: cytosol (GO:0005829);|Biological Process: protein lipidation (GO:0006497);|Biological Process: C-terminal protein lipidation (GO:0006501);|Biological Process:…
TRINITY_DN11807_c0_g1_i1_4	3	Molecular Function: protein serine/threonine kinase activity (GO:0004674);|Molecular Function: ATP binding (GO:0005524);|Biological Process: innate immune response (GO:0045087);
TRINITY_DN11811_c0_g1_i1_8	4	Biological Process: regulation of cyclin-dependent protein serine/threonine kinase activity (GO:0000079);|Biological Process: cell cycle (GO:0007049);|Molecular Function: protein kinase binding (GO:0019901);|Biological Process: cell division (GO:0051301);
TRINITY_DN11813_c0_g1_i1_9	4	Molecular Function: structural constituent of cell wall (GO:0005199);|Cellular Component: extracellular region (GO:0005576);|Cellular Component: primary cell wall (GO:0009530);|Biological Process: plant-type cell wall organization (GO:0009664);
TRINITY_DN11814_c0_g1_i1_3	3	Cellular Component: mitochondrial inner membrane (GO:0005743);|Biological Process: ion transport (GO:0006811);|Cellular Component: proton-transporting ATP synthase complex, coupling factor F(o) (GO:0045263);
TRINITY_DN11820_c0_g1_i6_1	2	Molecular Function: DNA binding (GO:0003677);|Molecular Function: metal ion binding (GO:0046872);
TRINITY_DN11822_c0_g1_i1_12	5	Biological Process: cleavage in ITS2 between 5.8S rRNA and LSU-rRNA of tricistronic rRNA transcript (SSU-rRNA, 5.8S rRNA, LSU-rRNA) (GO:0000448);|Molecular Function: ATP binding (GO:0005524);|Cellular Component: nucleolus (GO:0005730);|Biological Process: rRNA processing (GO:0006364);|Molecular Function: polynucleotide 5'-hydroxyl-kinase activity (GO:0051731);
TRINITY_DN11822_c0_g1_i2_11	16	Cellular Component: cell wall (GO:0005618);|Cellular Component: Golgi apparatus (GO:0005794);|Cellular Component: trans-Golgi network (GO:0005802);|Cellular Component: plasma membrane (GO:0005886);|Biological Process: response to osmotic stress (GO:0006970);|Biological Process: response to water deprivation (GO:0009414);|Biological Process: plant-type primary cell wall biogenesis (GO:0009833);|Bi…
TRINITY_DN11824_c0_g1_i2_10	4	Cellular Component: cytoplasm (GO:0005737);|Biological Process: defense response (GO:0006952);|Molecular Function: (+)-neomenthol dehydrogenase activity (GO:0047501);|Biological Process: oxidation-reduction process (GO:0055114);
TRINITY_DN11827_c0_g1_i1_7	7	Cellular Component: nucleus (GO:0005634);|Cellular Component: cytoplasm (GO:0005737);|Cellular Component: plasma membrane (GO:0005886);|Biological Process: response to osmotic stress (GO:0006970);|Biological Process: response to water deprivation (GO:0009414);|Cellular Component: chloroplast (GO:0009507);|Biological Process: response to abscisic acid (GO:0009737);
TRINITY_DN11829_c0_g1_i1_8	5	Molecular Function: acid phosphatase activity (GO:0003993);|Cellular Component: extracellular region (GO:0005576);|Cellular Component: membrane (GO:0016020);|Molecular Function: hydrolase activity, acting on ester bonds (GO:0016788);|Molecular Function: metal ion binding (GO:0046872);
TRINITY_DN11830_c0_g1_i1_8	8	Cellular Component: retrotransposon nucleocapsid (GO:0000943);|Molecular Function: nucleic acid binding (GO:0003676);|Molecular Function: RNA-directed DNA polymerase activity (GO:0003964);|Molecular Function: aspartic-type endopeptidase activity (GO:0004190);|Molecular Function: endonuclease activity (GO:0004519);|Biological Process: DNA recombination (GO:0006310);|Biological Process: DNA integra…
TRINITY_DN11836_c0_g1_i2_16	6	Cellular Component: extracellular region (GO:0005576);|Molecular Function: cellulase activity (GO:0008810);|Biological Process: plant-type cell wall loosening (GO:0009828);|Biological Process: fruit dehiscence (GO:0010047);|Biological Process: cellulose catabolic process (GO:0030245);|Biological Process: fruit valve development (GO:1990059);
TRINITY_DN11837_c0_g1_i2_4	4	Molecular Function: triose-phosphate isomerase activity (GO:0004807);|Biological Process: glycolytic process (GO:0006096);|Cellular Component: chloroplast (GO:0009507);|Biological Process: reductive pentose-phosphate cycle (GO:0019253);
TRINITY_DN1183_c0_g1_i1_4	11	Molecular Function: double-stranded DNA binding (GO:0003690);|Molecular Function: single-stranded DNA binding (GO:0003697);|Molecular Function: RNA binding (GO:0003723);|Cellular Component: mitochondrion (GO:0005739);|Biological Process: response to osmotic stress (GO:0006970);|Biological Process: response to cold (GO:0009409);|Biological Process: response to water deprivation (GO:0009414);|Biolo…
TRINITY_DN11846_c0_g1_i4_9	6	Biological Process: jasmonic acid metabolic process (GO:0009694);|Biological Process: salicylic acid metabolic process (GO:0009696);|Molecular Function: hydrolase activity, acting on ester bonds (GO:0016788);|Molecular Function: methyl indole-3-acetate esterase activity (GO:0080030);|Molecular Function: methyl salicylate esterase activity (GO:0080031);|Molecular Function: methyl jasmonate esteras…
TRINITY_DN11850_c0_g1_i2_4	10	Cellular Component: kinetochore (GO:0000776);|Cellular Component: condensed nuclear chromosome kinetochore (GO:0000778);|Molecular Function: protein kinase activity (GO:0004672);|Cellular Component: cytoplasm (GO:0005737);|Cellular Component: microtubule organizing center (GO:0005815);|Cellular Component: kinetochore microtubule (GO:0005828);|Cellular Component: spindle microtubule (GO:0005876);|…
TRINITY_DN11851_c0_g1_i5_10	10	Molecular Function: 3-oxo-5-alpha-steroid 4-dehydrogenase activity (GO:0003865);|Cellular Component: endoplasmic reticulum (GO:0005783);|Cellular Component: endoplasmic reticulum membrane (GO:0005789);|Cellular Component: Golgi apparatus (GO:0005794);|Biological Process: protein N-linked glycosylation (GO:0006487);|Biological Process: dolichol-linked oligosaccharide biosynthetic process (GO:00064…
TRINITY_DN11852_c0_g1_i1_11	1	Biological Process: regulation of transcription, DNA-templated (GO:0006355);
TRINITY_DN11857_c0_g1_i1_10	4	Cellular Component: mitochondrion (GO:0005739);|Biological Process: cysteine catabolic process (GO:0009093);|Molecular Function: D-cysteine desulfhydrase activity (GO:0019148);|Molecular Function: L-cysteine desulfhydrase activity (GO:0080146);
TRINITY_DN11859_c0_g1_i1_9	7	Cellular Component: cytoplasm (GO:0005737);|Cellular Component: endoplasmic reticulum (GO:0005783);|Cellular Component: endoplasmic reticulum membrane (GO:0005789);|Biological Process: chloroplast organization (GO:0009658);|Biological Process: hydrotropism (GO:0010274);|Cellular Component: membrane (GO:0016020);|Cellular Component: cortical endoplasmic reticulum (GO:0032541);
TRINITY_DN11859_c0_g1_i2_7	4	Cellular Component: extracellular region (GO:0005576);|Cellular Component: plant-type cell wall (GO:0009505);|Molecular Function: pectin acetylesterase activity (GO:0052793);|Biological Process: cell wall organization (GO:0071555);
TRINITY_DN11860_c0_g1_i1_15	3	Cellular Component: extracellular region (GO:0005576);|Biological Process: lipid catabolic process (GO:0016042);|Molecular Function: lipase activity (GO:0016298);
TRINITY_DN11861_c0_g2_i1_14	2	Molecular Function: nucleic acid binding (GO:0003676);|Cellular Component: cytosol (GO:0005829);
TRINITY_DN11866_c0_g1_i1_7	5	Molecular Function: AT DNA binding (GO:0003680);|Molecular Function: DNA-binding transcription factor activity (GO:0003700);|Cellular Component: nucleus (GO:0005634);|Biological Process: innate immune response (GO:0045087);|Biological Process: negative regulation of innate immune response (GO:0045824);
TRINITY_DN11866_c0_g2_i1_4	8	Biological Process: formation of cytoplasmic translation initiation complex (GO:0001732);|Molecular Function: translation initiation factor activity (GO:0003743);|Cellular Component: cytosol (GO:0005829);|Cellular Component: eukaryotic translation initiation factor 3 complex (GO:0005852);|Cellular Component: eukaryotic 43S preinitiation complex (GO:0016282);|Cellular Component: eukaryotic 48S pre…
TRINITY_DN11869_c0_g1_i1_3	3	Cellular Component: extracellular region (GO:0005576);|Biological Process: lipid catabolic process (GO:0016042);|Molecular Function: hydrolase activity, acting on ester bonds (GO:0016788);
TRINITY_DN11870_c0_g1_i1_6	6	Cellular Component: cell (GO:0005623);|Biological Process: response to osmotic stress (GO:0006970);|Biological Process: auxin-activated signaling pathway (GO:0009734);|Biological Process: brassinosteroid mediated signaling pathway (GO:0009742);|Biological Process: leaf vascular tissue pattern formation (GO:0010305);|Biological Process: cell redox homeostasis (GO:0045454);
TRINITY_DN11876_c0_g2_i1_7	2	Molecular Function: transcription coregulator activity (GO:0003712);|Cellular Component: nucleus (GO:0005634);
TRINITY_DN11879_c0_g1_i1_4	14	Molecular Function: copper ion binding (GO:0005507);|Cellular Component: extracellular region (GO:0005576);|Cellular Component: cell wall (GO:0005618);|Molecular Function: primary amine oxidase activity (GO:0008131);|Biological Process: amine metabolic process (GO:0009308);|Biological Process: response to jasmonic acid (GO:0009753);|Biological Process: jasmonic acid mediated signaling pathway (GO…
TRINITY_DN11879_c0_g1_i2_14	12	Molecular Function: DNA-binding transcription factor activity (GO:0003700);|Cellular Component: nucleus (GO:0005634);|Cellular Component: cytoplasm (GO:0005737);|Biological Process: response to auxin (GO:0009733);|Biological Process: response to abscisic acid (GO:0009737);|Biological Process: response to salicylic acid (GO:0009751);|Biological Process: cell differentiation (GO:0030154);|Biologica…
TRINITY_DN11880_c0_g1_i2_16	6	Molecular Function: protein disulfide isomerase activity (GO:0003756);|Cellular Component: endoplasmic reticulum (GO:0005783);|Cellular Component: endoplasmic reticulum membrane (GO:0005789);|Molecular Function: protein disulfide oxidoreductase activity (GO:0015035);|Molecular Function: oxidoreductase activity, acting on a sulfur group of donors, disulfide as acceptor (GO:0016671);|Biological Pro…
TRINITY_DN11882_c0_g1_i1_14	4	Molecular Function: structural constituent of ribosome (GO:0003735);|Biological Process: translation (GO:0006412);|Molecular Function: zinc ion binding (GO:0008270);|Cellular Component: cytosolic small ribosomal subunit (GO:0022627);
TRINITY_DN11884_c0_g1_i1_16	6	Biological Process: Group II intron splicing (GO:0000373);|Molecular Function: RNA binding (GO:0003723);|Cellular Component: mitochondrion (GO:0005739);|Biological Process: mRNA processing (GO:0006397);|Cellular Component: chloroplast (GO:0009507);|Cellular Component: chloroplast stroma (GO:0009570);
TRINITY_DN11884_c0_g1_i1_6	5	Molecular Function: (1->3)-beta-D-glucan binding (GO:0001872);|Cellular Component: plasmodesma (GO:0009506);|Molecular Function: polysaccharide binding (GO:0030247);|Cellular Component: anchored component of membrane (GO:0031225);|Cellular Component: anchored component of plasma membrane (GO:0046658);
TRINITY_DN11885_c0_g1_i2_14	9	Biological Process: amino acid transmembrane transport (GO:0003333);|Cellular Component: plasma membrane (GO:0005886);|Molecular Function: amino acid transmembrane transporter activity (GO:0015171);|Molecular Function: acidic amino acid transmembrane transporter activity (GO:0015172);|Molecular Function: neutral amino acid transmembrane transporter activity (GO:0015175);|Molecular Function: sympo…
TRINITY_DN11888_c0_g1_i3_16	6	Biological Process: maltose biosynthetic process (GO:0000024);|Biological Process: starch catabolic process (GO:0005983);|Biological Process: response to cold (GO:0009409);|Cellular Component: chloroplast stroma (GO:0009570);|Molecular Function: beta-amylase activity (GO:0016161);|Molecular Function: amylopectin maltohydrolase activity (GO:0102229);
TRINITY_DN11889_c0_g1_i3_14	6	Biological Process: amino acid transmembrane transport (GO:0003333);|Cellular Component: plasma membrane (GO:0005886);|Molecular Function: amino acid transmembrane transporter activity (GO:0015171);|Molecular Function: L-proline transmembrane transporter activity (GO:0015193);|Biological Process: proline transport (GO:0015824);|Cellular Component: integral component of membrane (GO:0016021);
TRINITY_DN11889_c0_g1_i3_15	6	Cellular Component: endoplasmic reticulum (GO:0005783);|Cellular Component: Golgi apparatus (GO:0005794);|Cellular Component: cis-Golgi network (GO:0005801);|Biological Process: protein retention in ER lumen (GO:0006621);|Biological Process: retrograde vesicle-mediated transport, Golgi to ER (GO:0006890);|Cellular Component: integral component of Golgi membrane (GO:0030173);
TRINITY_DN11890_c0_g1_i1_7	4	Molecular Function: RNA binding (GO:0003723);|Molecular Function: structural constituent of ribosome (GO:0003735);|Cellular Component: ribosome (GO:0005840);|Biological Process: translation (GO:0006412);
TRINITY_DN11890_c0_g1_i4_1	7	Molecular Function: protein serine/threonine kinase activity (GO:0004674);|Molecular Function: protein serine/threonine/tyrosine kinase activity (GO:0004712);|Molecular Function: protein tyrosine kinase activity (GO:0004713);|Molecular Function: ATP binding (GO:0005524);|Cellular Component: plasma membrane (GO:0005886);|Biological Process: protein phosphorylation (GO:0006468);|Biological Process:…
TRINITY_DN11892_c0_g1_i1_5	3	Molecular Function: DNA binding (GO:0003677);|Biological Process: leaf morphogenesis (GO:0009965);|Biological Process: shoot system morphogenesis (GO:0010016);
TRINITY_DN11895_c0_g1_i3_14	2	Biological Process: flower development (GO:0009908);|Biological Process: cell differentiation (GO:0030154);
TRINITY_DN11896_c0_g1_i1_9	5	Cellular Component: nuclear envelope (GO:0005635);|Cellular Component: chloroplast (GO:0009507);|Biological Process: protein transport (GO:0015031);|Cellular Component: nuclear pore outer ring (GO:0031080);|Biological Process: mRNA transport (GO:0051028);
TRINITY_DN11898_c0_g1_i1_4	10	Cellular Component: extracellular space (GO:0005615);|Biological Process: salicylic acid mediated signaling pathway (GO:0009863);|Biological Process: jasmonic acid mediated signaling pathway (GO:0009867);|Biological Process: response to ozone (GO:0010193);|Biological Process: positive regulation of cell death (GO:0010942);|Biological Process: defense response to bacterium (GO:0042742);|Cellular C…
TRINITY_DN11899_c0_g1_i1_8	4	Cellular Component: mitochondrion (GO:0005739);|Cellular Component: chloroplast (GO:0009507);|Molecular Function: kinase activity (GO:0016301);|Molecular Function: protein-ribulosamine 3-kinase activity (GO:0102193);
TRINITY_DN11901_c0_g1_i5_18	17	Biological Process: response to cold (GO:0009409);|Biological Process: response to light stimulus (GO:0009416);|Cellular Component: chloroplast (GO:0009507);|Cellular Component: chloroplast thylakoid membrane (GO:0009535);|Biological Process: response to high light intensity (GO:0009644);|Biological Process: response to low light intensity stimulus (GO:0009645);|Biological Process: photosynthesis…
TRINITY_DN11903_c0_g1_i1_11	8	Molecular Function: double-stranded DNA binding (GO:0003690);|Cellular Component: mitochondrion (GO:0005739);|Biological Process: DNA-templated transcription, termination (GO:0006353);|Biological Process: regulation of transcription, DNA-templated (GO:0006355);|Biological Process: mitochondrion organization (GO:0007005);|Cellular Component: chloroplast (GO:0009507);|Biological Process: chloroplas…
TRINITY_DN11903_c0_g1_i1_12	8	Molecular Function: methylcrotonoyl-CoA carboxylase activity (GO:0004485);|Molecular Function: ATP binding (GO:0005524);|Cellular Component: mitochondrion (GO:0005739);|Cellular Component: mitochondrial matrix (GO:0005759);|Biological Process: leucine catabolic process (GO:0006552);|Molecular Function: zinc ion binding (GO:0008270);|Molecular Function: cobalt ion binding (GO:0050897);|Cellular Co…
TRINITY_DN11904_c0_g1_i2_10	8	Cellular Component: mitochondrion (GO:0005739);|Cellular Component: mitochondrial inner membrane (GO:0005743);|Molecular Function: alternative oxidase activity (GO:0009916);|Biological Process: alternative respiration (GO:0010230);|Cellular Component: integral component of membrane (GO:0016021);|Molecular Function: metal ion binding (GO:0046872);|Cellular Component: respiratory chain (GO:0070469)…
TRINITY_DN11905_c0_g1_i1_10	10	Cellular Component: nucleus (GO:0005634);|Biological Process: response to cold (GO:0009409);|Biological Process: response to salt stress (GO:0009651);|Biological Process: response to abscisic acid (GO:0009737);|Biological Process: response to salicylic acid (GO:0009751);|Molecular Function: sequence-specific DNA binding (GO:0043565);|Biological Process: positive regulation of transcription, DNA-t…
TRINITY_DN11905_c0_g1_i1_12	6	Biological Process: negative regulation of transcription by RNA polymerase II (GO:0000122);|Cellular Component: chromatin (GO:0000785);|Molecular Function: transcription corepressor activity (GO:0003714);|Cellular Component: nucleus (GO:0005634);|Biological Process: histone deacetylation (GO:0016575);|Biological Process: negative regulation of transcription, DNA-templated (GO:0045892);
TRINITY_DN11905_c0_g2_i1_12	7	Biological Process: negative regulation of transcription by RNA polymerase II (GO:0000122);|Cellular Component: chromatin (GO:0000785);|Molecular Function: transcription corepressor activity (GO:0003714);|Cellular Component: nucleus (GO:0005634);|Biological Process: response to abscisic acid (GO:0009737);|Biological Process: histone deacetylation (GO:0016575);|Biological Process: negative regulat…
TRINITY_DN11905_c0_g3_i1_12	5	Biological Process: negative regulation of transcription by RNA polymerase II (GO:0000122);|Cellular Component: chromatin (GO:0000785);|Molecular Function: transcription corepressor activity (GO:0003714);|Cellular Component: nucleus (GO:0005634);|Biological Process: histone deacetylation (GO:0016575);
TRINITY_DN11909_c0_g1_i1_12	3	Cellular Component: nucleus (GO:0005634);|Biological Process: regulation of transcription, DNA-templated (GO:0006355);|Molecular Function: zinc ion binding (GO:0008270);
TRINITY_DN11909_c0_g1_i1_6	7	Cellular Component: Golgi membrane (GO:0000139);|Molecular Function: GDP-fucose transmembrane transporter activity (GO:0005457);|Cellular Component: Golgi apparatus (GO:0005794);|Biological Process: carbohydrate transport (GO:0008643);|Molecular Function: antiporter activity (GO:0015297);|Biological Process: nucleotide-sugar transmembrane transport (GO:0015780);|Cellular Component: integral compo…
TRINITY_DN11911_c0_g2_i1_4	4	Molecular Function: translation elongation factor activity (GO:0003746);|Molecular Function: GTPase activity (GO:0003924);|Molecular Function: GTP binding (GO:0005525);|Cellular Component: cytoplasm (GO:0005737);
TRINITY_DN11912_c0_g1_i2_12	13	Biological Process: microtubule cytoskeleton organization (GO:0000226);|Molecular Function: microtubule motor activity (GO:0003777);|Molecular Function: ATP binding (GO:0005524);|Cellular Component: nucleus (GO:0005634);|Cellular Component: kinesin complex (GO:0005871);|Cellular Component: microtubule (GO:0005874);|Cellular Component: spindle microtubule (GO:0005876);|Biological Process: microtub…
TRINITY_DN11912_c0_g1_i3_18	8	Cellular Component: retrotransposon nucleocapsid (GO:0000943);|Molecular Function: nucleic acid binding (GO:0003676);|Molecular Function: RNA-directed DNA polymerase activity (GO:0003964);|Molecular Function: aspartic-type endopeptidase activity (GO:0004190);|Molecular Function: endonuclease activity (GO:0004519);|Biological Process: DNA recombination (GO:0006310);|Biological Process: DNA integra…
TRINITY_DN11918_c0_g1_i2_1	6	Molecular Function: DNA binding (GO:0003677);|Cellular Component: nucleus (GO:0005634);|Biological Process: signal transduction (GO:0007165);|Biological Process: procambium histogenesis (GO:0010067);|Biological Process: phloem or xylem histogenesis (GO:0010087);|Biological Process: cell division (GO:0051301);
TRINITY_DN11918_c0_g1_i2_9	19	Molecular Function: fatty-acyl-CoA binding (GO:0000062);|Cellular Component: extracellular region (GO:0005576);|Cellular Component: endoplasmic reticulum (GO:0005783);|Cellular Component: endoplasmic reticulum membrane (GO:0005789);|Cellular Component: plasma membrane (GO:0005886);|Biological Process: lipid metabolic process (GO:0006629);|Biological Process: lipid transport (GO:0006869);|Molecula…
TRINITY_DN11918_c0_g3_i1_16	3	Biological Process: phloem development (GO:0010088);|Molecular Function: protein homodimerization activity (GO:0042803);|Molecular Function: protein self-association (GO:0043621);
TRINITY_DN11922_c0_g1_i1_1	5	Molecular Function: protein kinase activity (GO:0004672);|Molecular Function: ATP binding (GO:0005524);|Cellular Component: plasma membrane (GO:0005886);|Cellular Component: plasmodesma (GO:0009506);|Cellular Component: integral component of membrane (GO:0016021);
TRINITY_DN11923_c0_g1_i2_13	1	Molecular Function: metal ion binding (GO:0046872);
TRINITY_DN11924_c0_g1_i1_12	6	Cellular Component: nucleus (GO:0005634);|Cellular Component: cytoplasm (GO:0005737);|Biological Process: ubiquitin-dependent protein catabolic process (GO:0006511);|Biological Process: multicellular organism development (GO:0007275);|Molecular Function: zinc ion binding (GO:0008270);|Molecular Function: ubiquitin protein ligase activity (GO:0061630);
TRINITY_DN11927_c0_g2_i1_5	4	Cellular Component: nucleus (GO:0005634);|Molecular Function: zinc ion binding (GO:0008270);|Molecular Function: methyl-CpG binding (GO:0008327);|Biological Process: DNA demethylation (GO:0080111);
TRINITY_DN11930_c0_g1_i1_14	4	Cellular Component: nucleus (GO:0005634);|Cellular Component: cytoplasm (GO:0005737);|Biological Process: plant-type hypersensitive response (GO:0009626);|Biological Process: negative regulation of programmed cell death (GO:0043069);
TRINITY_DN11930_c0_g2_i2_11	10	Cellular Component: cell wall (GO:0005618);|Cellular Component: plasma membrane (GO:0005886);|Biological Process: carbohydrate metabolic process (GO:0005975);|Biological Process: defense response (GO:0006952);|Cellular Component: plasmodesma (GO:0009506);|Biological Process: plant-type cell wall organization (GO:0009664);|Cellular Component: anchored component of membrane (GO:0031225);|Molecular …
TRINITY_DN11932_c0_g1_i1_11	7	Cellular Component: retrotransposon nucleocapsid (GO:0000943);|Molecular Function: nucleic acid binding (GO:0003676);|Molecular Function: RNA-directed DNA polymerase activity (GO:0003964);|Molecular Function: aspartic-type endopeptidase activity (GO:0004190);|Molecular Function: endonuclease activity (GO:0004519);|Molecular Function: zinc ion binding (GO:0008270);|Biological Process: DNA integrat…
TRINITY_DN11932_c0_g1_i1_18	5	Cellular Component: nucleus (GO:0005634);|Biological Process: abscisic acid-activated signaling pathway (GO:0009738);|Biological Process: negative regulation of abscisic acid-activated signaling pathway (GO:0009788);|Biological Process: protein ubiquitination (GO:0016567);|Cellular Component: Cul4-RING E3 ubiquitin ligase complex (GO:0080008);
TRINITY_DN11932_c0_g1_i3_10	4	Biological Process: response to hormone (GO:0009725);|Biological Process: response to sucrose (GO:0009744);|Cellular Component: integral component of membrane (GO:0016021);|Molecular Function: signaling receptor activity (GO:0038023);
TRINITY_DN11933_c0_g1_i2_12	1	Molecular Function: oxidoreductase activity (GO:0016491);
TRINITY_DN11934_c0_g1_i1_4	2	Cellular Component: vacuolar membrane (GO:0005774);|Cellular Component: integral component of membrane (GO:0016021);
TRINITY_DN11938_c0_g1_i1_4	16	Molecular Function: 5-methyltetrahydropteroyltriglutamate-homocysteine S-methyltransferase activity (GO:0003871);|Molecular Function: copper ion binding (GO:0005507);|Cellular Component: vacuolar membrane (GO:0005774);|Cellular Component: peroxisome (GO:0005777);|Cellular Component: cytosol (GO:0005829);|Cellular Component: plasma membrane (GO:0005886);|Molecular Function: zinc ion binding (GO:00…
TRINITY_DN11939_c0_g1_i1_13	8	Cellular Component: retrotransposon nucleocapsid (GO:0000943);|Molecular Function: nucleic acid binding (GO:0003676);|Molecular Function: RNA-directed DNA polymerase activity (GO:0003964);|Molecular Function: aspartic-type endopeptidase activity (GO:0004190);|Molecular Function: endonuclease activity (GO:0004519);|Biological Process: DNA recombination (GO:0006310);|Biological Process: DNA integra…
TRINITY_DN11940_c0_g1_i1_4	12	Molecular Function: oxidized pyrimidine nucleobase lesion DNA N-glycosylase activity (GO:0000703);|Molecular Function: DNA binding (GO:0003677);|Molecular Function: DNA-(apurinic or apyrimidinic site) endonuclease activity (GO:0003906);|Cellular Component: nucleus (GO:0005634);|Biological Process: base-excision repair (GO:0006284);|Biological Process: base-excision repair, AP site formation (GO:0…
TRINITY_DN11942_c0_g1_i1_11	3	Molecular Function: DNA binding (GO:0003677);|Biological Process: leaf morphogenesis (GO:0009965);|Biological Process: shoot system morphogenesis (GO:0010016);
TRINITY_DN11954_c0_g1_i1_15	1	Molecular Function: metal ion binding (GO:0046872);
TRINITY_DN11954_c0_g1_i3_13	13	Molecular Function: DNA-binding transcription factor activity (GO:0003700);|Cellular Component: nucleus (GO:0005634);|Biological Process: response to cold (GO:0009409);|Biological Process: response to salt stress (GO:0009651);|Biological Process: response to ethylene (GO:0009723);|Biological Process: response to auxin (GO:0009733);|Biological Process: response to salicylic acid (GO:0009751);|Biol…
TRINITY_DN11956_c0_g1_i5_9	10	Cellular Component: plastid-encoded plastid RNA polymerase complex (GO:0000427);|Cellular Component: cytoplasm (GO:0005737);|Biological Process: regulation of transcription, DNA-templated (GO:0006355);|Molecular Function: fructokinase activity (GO:0008865);|Cellular Component: nucleoid (GO:0009295);|Biological Process: chloroplast organization (GO:0009658);|Biological Process: etioplast organizat…
TRINITY_DN11960_c0_g1_i1_4	4	Cellular Component: endoplasmic reticulum membrane (GO:0005789);|Cellular Component: plasmodesma (GO:0009506);|Cellular Component: integral component of membrane (GO:0016021);|Cellular Component: anchored component of plasma membrane (GO:0046658);
TRINITY_DN11961_c0_g1_i5_10	10	Cellular Component: Golgi membrane (GO:0000139);|Cellular Component: Golgi apparatus (GO:0005794);|Biological Process: plant-type secondary cell wall biogenesis (GO:0009834);|Biological Process: glucuronoxylan biosynthetic process (GO:0010417);|Biological Process: pollen exine formation (GO:0010584);|Molecular Function: galactosylgalactosylxylosylprotein 3-beta-glucuronosyltransferase activity (G…
TRINITY_DN11962_c0_g2_i1_1	2	Cellular Component: nucleus (GO:0005634);|Cellular Component: cytoplasm (GO:0005737);
TRINITY_DN11964_c0_g1_i1_4	2	Molecular Function: calmodulin binding (GO:0005516);|Cellular Component: plasma membrane (GO:0005886);
TRINITY_DN11965_c0_g1_i1_14	4	Molecular Function: tRNA 2'-phosphotransferase activity (GO:0000215);|Cellular Component: nucleus (GO:0005634);|Biological Process: tRNA splicing, via endonucleolytic cleavage and ligation (GO:0006388);|Biological Process: protein maturation by [4Fe-4S] cluster transfer (GO:0106035);
TRINITY_DN11969_c0_g1_i1_1	6	Molecular Function: NAD+ synthase (glutamine-hydrolyzing) activity (GO:0003952);|Molecular Function: glutaminase activity (GO:0004359);|Molecular Function: ATP binding (GO:0005524);|Cellular Component: cytoplasm (GO:0005737);|Cellular Component: cytosol (GO:0005829);|Biological Process: NAD biosynthetic process (GO:0009435);
TRINITY_DN11975_c0_g1_i1_18	3	Cellular Component: extracellular region (GO:0005576);|Biological Process: lipid catabolic process (GO:0016042);|Molecular Function: hydrolase activity, acting on ester bonds (GO:0016788);
TRINITY_DN11977_c0_g1_i5_17	6	Molecular Function: ubiquitin-protein transferase activity (GO:0004842);|Cellular Component: anaphase-promoting complex (GO:0005680);|Cellular Component: cytoplasm (GO:0005737);|Biological Process: cell cycle (GO:0007049);|Molecular Function: metal ion binding (GO:0046872);|Biological Process: cell division (GO:0051301);
TRINITY_DN11978_c0_g1_i2_17	10	Biological Process: tryptophan biosynthetic process (GO:0000162);|Molecular Function: tryptophan synthase activity (GO:0004834);|Cellular Component: chloroplast (GO:0009507);|Cellular Component: chloroplast stroma (GO:0009570);|Biological Process: gravitropism (GO:0009630);|Biological Process: response to cytokinin (GO:0009735);|Biological Process: auxin biosynthetic process (GO:0009851);|Molecul…
TRINITY_DN11979_c0_g1_i1_4	10	Molecular Function: DNA-binding transcription factor activity (GO:0003700);|Cellular Component: nucleus (GO:0005634);|Cellular Component: cytoplasm (GO:0005737);|Biological Process: regulation of transcription, DNA-templated (GO:0006355);|Biological Process: cold acclimation (GO:0009631);|Biological Process: response to high light intensity (GO:0009644);|Cellular Component: cytoplasmic stress gra…
TRINITY_DN11981_c0_g1_i1_4	5	Cellular Component: nucleus (GO:0005634);|Biological Process: defense response (GO:0006952);|Biological Process: response to wounding (GO:0009611);|Biological Process: regulation of defense response (GO:0031347);|Biological Process: regulation of jasmonic acid mediated signaling pathway (GO:2000022);
TRINITY_DN11983_c0_g1_i2_12	3	Cellular Component: chloroplast (GO:0009507);|Biological Process: chlorophyll biosynthetic process (GO:0015995);|Molecular Function: divinyl chlorophyllide a 8-vinyl-reductase activity (GO:0033728);
TRINITY_DN11984_c0_g1_i1_9	10	Molecular Function: DNA binding (GO:0003677);|Cellular Component: nucleus (GO:0005634);|Biological Process: pollen development (GO:0009555);|Biological Process: response to auxin (GO:0009733);|Biological Process: auxin-activated signaling pathway (GO:0009734);|Biological Process: auxin biosynthetic process (GO:0009851);|Molecular Function: protein homodimerization activity (GO:0042803);|Molecular…
TRINITY_DN11985_c0_g1_i4_4	5	Cellular Component: nucleus (GO:0005634);|Cellular Component: cytosol (GO:0005829);|Biological Process: apoptotic DNA fragmentation (GO:0006309);|Molecular Function: 3'-5'-exodeoxyribonuclease activity (GO:0008296);|Molecular Function: metal ion binding (GO:0046872);
TRINITY_DN11985_c0_g2_i1_3	3	Molecular Function: nucleic acid binding (GO:0003676);|Molecular Function: RNA-DNA hybrid ribonuclease activity (GO:0004523);|Molecular Function: metal ion binding (GO:0046872);
TRINITY_DN11988_c0_g1_i1_16	15	Molecular Function: SNARE binding (GO:0000149);|Molecular Function: SNAP receptor activity (GO:0005484);|Cellular Component: plasma membrane (GO:0005886);|Biological Process: intracellular protein transport (GO:0006886);|Biological Process: exocytosis (GO:0006887);|Biological Process: vesicle fusion (GO:0006906);|Biological Process: cell cycle (GO:0007049);|Cellular Component: cell plate (GO:0009…
TRINITY_DN11989_c0_g1_i1_6	8	Biological Process: spliceosomal complex assembly (GO:0000245);|Molecular Function: RNA binding (GO:0003723);|Cellular Component: nucleus (GO:0005634);|Cellular Component: U2 snRNP (GO:0005686);|Cellular Component: cytosol (GO:0005829);|Molecular Function: zinc ion binding (GO:0008270);|Cellular Component: U2-type prespliceosome (GO:0071004);|Cellular Component: catalytic step 2 spliceosome (GO:0…
TRINITY_DN1198_c0_g1_i1_16	1	Cellular Component: integral component of membrane (GO:0016021);
TRINITY_DN11990_c0_g1_i3_17	4	Biological Process: glutamine metabolic process (GO:0006541);|Molecular Function: transferase activity (GO:0016740);|Molecular Function: hydrolase activity (GO:0016787);|Biological Process: regulation of secondary shoot formation (GO:2000032);
TRINITY_DN11990_c0_g1_i3_8	1	Molecular Function: peptidyl-prolyl cis-trans isomerase activity (GO:0003755);
TRINITY_DN11994_c0_g1_i1_3	9	Molecular Function: mRNA binding (GO:0003729);|Cellular Component: nucleus (GO:0005634);|Cellular Component: cytosol (GO:0005829);|Biological Process: regulation of translation (GO:0006417);|Biological Process: modulation by virus of host morphology or physiology (GO:0019048);|Biological Process: gene silencing by RNA (GO:0031047);|Molecular Function: siRNA binding (GO:0035197);|Biological Proces…
TRINITY_DN11997_c0_g1_i1_5	3	Molecular Function: cellulase activity (GO:0008810);|Biological Process: fruit ripening (GO:0009835);|Biological Process: cellulose catabolic process (GO:0030245);
TRINITY_DN11998_c0_g1_i1_17	1	Cellular Component: integral component of membrane (GO:0016021);
TRINITY_DN11998_c0_g1_i1_5	12	Biological Process: G1/S transition of mitotic cell cycle (GO:0000082);|Molecular Function: cyclin-dependent protein serine/threonine kinase inhibitor activity (GO:0004861);|Cellular Component: nucleus (GO:0005634);|Cellular Component: nucleoplasm (GO:0005654);|Biological Process: cell cycle arrest (GO:0007050);|Biological Process: response to abscisic acid (GO:0009737);|Biological Process: later…
TRINITY_DN11999_c0_g1_i1_3	10	Molecular Function: protein serine/threonine kinase activity (GO:0004674);|Molecular Function: ATP binding (GO:0005524);|Cellular Component: nucleus (GO:0005634);|Cellular Component: endoplasmic reticulum membrane (GO:0005789);|Cellular Component: plasma membrane (GO:0005886);|Biological Process: defense response (GO:0006952);|Cellular Component: integral component of membrane (GO:0016021);|Biolo…
TRINITY_DN119_c0_g1_i1_15	3	Molecular Function: nucleic acid binding (GO:0003676);|Molecular Function: RNA-DNA hybrid ribonuclease activity (GO:0004523);|Molecular Function: metal ion binding (GO:0046872);
TRINITY_DN12000_c0_g1_i1_4	8	Molecular Function: peroxidase activity (GO:0004601);|Cellular Component: extracellular region (GO:0005576);|Biological Process: response to oxidative stress (GO:0006979);|Cellular Component: plant-type cell wall (GO:0009505);|Cellular Component: plasmodesma (GO:0009506);|Molecular Function: heme binding (GO:0020037);|Biological Process: hydrogen peroxide catabolic process (GO:0042744);|Molecular…
TRINITY_DN12001_c0_g1_i1_7	3	Cellular Component: endoplasmic reticulum (GO:0005783);|Biological Process: nodulation (GO:0009877);|Cellular Component: nuclear membrane (GO:0031965);
TRINITY_DN12002_c0_g1_i1_10	5	Cellular Component: plasma membrane (GO:0005886);|Molecular Function: polyamine transmembrane transporter activity (GO:0015203);|Molecular Function: symporter activity (GO:0015293);|Biological Process: polyamine transport (GO:0015846);|Cellular Component: integral component of membrane (GO:0016021);
TRINITY_DN12005_c0_g1_i1_14	9	Molecular Function: RNA binding (GO:0003723);|Molecular Function: mRNA 3'-UTR binding (GO:0003730);|Cellular Component: nucleus (GO:0005634);|Cellular Component: cytoplasm (GO:0005737);|Cellular Component: cytosol (GO:0005829);|Biological Process: regulation of translation (GO:0006417);|Molecular Function: poly(A) binding (GO:0008143);|Molecular Function: poly(U) RNA binding (GO:0008266);|Cellula…
TRINITY_DN12005_c0_g1_i1_17	4	Cellular Component: cytoplasm (GO:0005737);|Molecular Function: electron transfer activity (GO:0009055);|Molecular Function: protein disulfide oxidoreductase activity (GO:0015035);|Biological Process: cell redox homeostasis (GO:0045454);
TRINITY_DN12005_c0_g1_i1_4	9	Molecular Function: DNA-binding transcription factor activity (GO:0003700);|Cellular Component: nucleus (GO:0005634);|Cellular Component: cytoplasm (GO:0005737);|Biological Process: response to salt stress (GO:0009651);|Biological Process: ethylene-activated signaling pathway (GO:0009873);|Molecular Function: sequence-specific DNA binding (GO:0043565);|Biological Process: positive regulation of t…
TRINITY_DN12007_c0_g2_i1_18	7	Biological Process: negative regulation of transcription by RNA polymerase II (GO:0000122);|Cellular Component: cytoplasm (GO:0005737);|Molecular Function: electron transfer activity (GO:0009055);|Molecular Function: protein disulfide oxidoreductase activity (GO:0015035);|Biological Process: cell redox homeostasis (GO:0045454);|Molecular Function: metal ion binding (GO:0046872);|Molecular Functio…
TRINITY_DN12008_c0_g1_i2_7	9	Molecular Function: ubiquitin-protein transferase activity (GO:0004842);|Cellular Component: endoplasmic reticulum (GO:0005783);|Biological Process: ubiquitin-dependent protein catabolic process (GO:0006511);|Cellular Component: integral component of membrane (GO:0016021);|Cellular Component: Derlin-1 retrotranslocation complex (GO:0036513);|Molecular Function: ubiquitin-like protein conjugating …
TRINITY_DN12010_c0_g1_i1_9	5	Molecular Function: RNA binding (GO:0003723);|Cellular Component: mitochondrion (GO:0005739);|Biological Process: mRNA processing (GO:0006397);|Biological Process: mitochondrial mRNA modification (GO:0080156);|Cellular Component: ribonucleoprotein complex (GO:1990904);
TRINITY_DN12011_c0_g1_i3_14	9	Biological Process: spliceosomal snRNP assembly (GO:0000387);|Molecular Function: mRNA binding (GO:0003729);|Cellular Component: nucleolus (GO:0005730);|Cellular Component: vacuolar membrane (GO:0005774);|Biological Process: RNA splicing (GO:0008380);|Cellular Component: membrane (GO:0016020);|Cellular Component: nuclear speck (GO:0016607);|Biological Process: posttranscriptional gene silencing b…
TRINITY_DN12012_c0_g1_i1_16	9	Cellular Component: chloroplast (GO:0009507);|Cellular Component: plastid (GO:0009536);|Cellular Component: chloroplast inner membrane (GO:0009706);|Cellular Component: chloroplast envelope (GO:0009941);|Molecular Function: chlorophyllide a oxygenase [overall] activity (GO:0010277);|Biological Process: protein transport (GO:0015031);|Cellular Component: integral component of membrane (GO:0016021)…
TRINITY_DN12014_c0_g1_i1_6	8	Molecular Function: protein serine/threonine kinase activity (GO:0004674);|Molecular Function: ATP binding (GO:0005524);|Cellular Component: plasma membrane (GO:0005886);|Biological Process: response to cold (GO:0009409);|Cellular Component: plasmodesma (GO:0009506);|Biological Process: response to salt stress (GO:0009651);|Biological Process: response to abscisic acid (GO:0009737);|Biological Pr…
TRINITY_DN12022_c0_g1_i1_7	16	Biological Process: autophagosome assembly (GO:0000045);|Cellular Component: phagophore assembly site (GO:0000407);|Biological Process: autophagy of mitochondrion (GO:0000422);|Cellular Component: cytoplasm (GO:0005737);|Cellular Component: cytosol (GO:0005829);|Biological Process: protein lipidation (GO:0006497);|Biological Process: C-terminal protein lipidation (GO:0006501);|Biological Process:…
TRINITY_DN12026_c0_g1_i1_11	6	Biological Process: endonucleolytic cleavage in ITS1 upstream of 5.8S rRNA from tricistronic rRNA transcript (SSU-rRNA, 5.8S rRNA, LSU-rRNA) (GO:0000464);|Molecular Function: RNA binding (GO:0003723);|Molecular Function: ATP-dependent RNA helicase activity (GO:0004004);|Molecular Function: ATP binding (GO:0005524);|Cellular Component: nucleolus (GO:0005730);|Cellular Component: preribosome, large…
TRINITY_DN12026_c0_g1_i1_17	10	Biological Process: DNA replication checkpoint (GO:0000076);|Molecular Function: protein kinase activity (GO:0004672);|Molecular Function: protein tyrosine kinase activity (GO:0004713);|Molecular Function: non-membrane spanning protein tyrosine kinase activity (GO:0004715);|Molecular Function: ATP binding (GO:0005524);|Cellular Component: nucleus (GO:0005634);|Biological Process: cell cycle arres…
TRINITY_DN12027_c0_g1_i2_1	2	Cellular Component: chloroplast envelope (GO:0009941);|Molecular Function: ligase activity (GO:0016874);
TRINITY_DN12029_c0_g1_i1_11	1	Biological Process: iron-sulfur cluster assembly (GO:0016226);
TRINITY_DN12036_c0_g1_i1_9	4	Cellular Component: cytoplasm (GO:0005737);|Biological Process: defense response (GO:0006952);|Molecular Function: (+)-neomenthol dehydrogenase activity (GO:0047501);|Biological Process: oxidation-reduction process (GO:0055114);
TRINITY_DN12040_c0_g1_i2_12	10	Cellular Component: nuclear chromatin (GO:0000790);|Molecular Function: DNA binding (GO:0003677);|Molecular Function: DNA-directed DNA polymerase activity (GO:0003887);|Cellular Component: nucleus (GO:0005634);|Cellular Component: alpha DNA polymerase:primase complex (GO:0005658);|Cellular Component: cytosol (GO:0005829);|Biological Process: DNA replication initiation (GO:0006270);|Molecular Func…
TRINITY_DN12040_c0_g1_i6_9	5	Molecular Function: metalloendopeptidase activity (GO:0004222);|Cellular Component: cytoplasm (GO:0005737);|Biological Process: proteolysis (GO:0006508);|Biological Process: peptide metabolic process (GO:0006518);|Molecular Function: metal ion binding (GO:0046872);
TRINITY_DN12041_c0_g1_i4_16	6	Molecular Function: inorganic anion exchanger activity (GO:0005452);|Cellular Component: integral component of plasma membrane (GO:0005887);|Molecular Function: anion:anion antiporter activity (GO:0015301);|Biological Process: borate transport (GO:0046713);|Biological Process: regulation of intracellular pH (GO:0051453);|Molecular Function: borate efflux transmembrane transporter activity (GO:008…
TRINITY_DN12042_c0_g1_i1_9	4	Biological Process: response to auxin (GO:0009733);|Biological Process: auxin-activated signaling pathway (GO:0009734);|Biological Process: phloem or xylem histogenesis (GO:0010087);|Biological Process: leaf vascular tissue pattern formation (GO:0010305);
TRINITY_DN12042_c0_g2_i2_2	11	Molecular Function: ubiquitin-protein transferase activity (GO:0004842);|Molecular Function: zinc ion binding (GO:0008270);|Biological Process: isoprenoid biosynthetic process (GO:0008299);|Biological Process: response to water deprivation (GO:0009414);|Biological Process: wax biosynthetic process (GO:0010025);|Biological Process: cutin biosynthetic process (GO:0010143);|Biological Process: suber…
TRINITY_DN12044_c0_g1_i3_1	7	Molecular Function: plastoquinol--plastocyanin reductase activity (GO:0009496);|Cellular Component: chloroplast thylakoid membrane (GO:0009535);|Biological Process: photosynthesis (GO:0015979);|Cellular Component: integral component of membrane (GO:0016021);|Molecular Function: electron transporter, transferring electrons within cytochrome b6/f complex of photosystem II activity (GO:0045158);|Mol…
TRINITY_DN12046_c0_g1_i1_10	1	Molecular Function: transferase activity, transferring acyl groups other than amino-acyl groups (GO:0016747);
TRINITY_DN12046_c0_g2_i1_14	5	Molecular Function: ATP binding (GO:0005524);|Cellular Component: plasma membrane (GO:0005886);|Cellular Component: integral component of membrane (GO:0016021);|Molecular Function: ATPase activity, coupled to transmembrane movement of substances (GO:0042626);|Biological Process: transmembrane transport (GO:0055085);
TRINITY_DN12047_c0_g1_i1_12	3	Molecular Function: nucleic acid binding (GO:0003676);|Molecular Function: RNA-DNA hybrid ribonuclease activity (GO:0004523);|Molecular Function: metal ion binding (GO:0046872);
TRINITY_DN12048_c0_g1_i7_14	2	Biological Process: defense response (GO:0006952);|Biological Process: response to biotic stimulus (GO:0009607);
TRINITY_DN12050_c0_g1_i1_9	8	Cellular Component: retrotransposon nucleocapsid (GO:0000943);|Molecular Function: nucleic acid binding (GO:0003676);|Molecular Function: RNA-directed DNA polymerase activity (GO:0003964);|Molecular Function: aspartic-type endopeptidase activity (GO:0004190);|Molecular Function: endonuclease activity (GO:0004519);|Biological Process: DNA recombination (GO:0006310);|Biological Process: DNA integra…
TRINITY_DN12052_c0_g1_i4_3	19	Molecular Function: monooxygenase activity (GO:0004497);|Molecular Function: calcium ion binding (GO:0005509);|Cellular Component: vacuole (GO:0005773);|Cellular Component: endoplasmic reticulum (GO:0005783);|Biological Process: response to desiccation (GO:0009269);|Biological Process: response to cold (GO:0009409);|Biological Process: response to fungus (GO:0009620);|Biological Process: response…
TRINITY_DN12054_c0_g1_i1_12	4	Cellular Component: integral component of membrane (GO:0016021);|Biological Process: protein ubiquitination (GO:0016567);|Molecular Function: transferase activity (GO:0016740);|Molecular Function: metal ion binding (GO:0046872);
TRINITY_DN12054_c0_g1_i3_9	8	Molecular Function: glutathione-disulfide reductase activity (GO:0004362);|Cellular Component: cytoplasm (GO:0005737);|Molecular Function: electron transfer activity (GO:0009055);|Molecular Function: protein disulfide oxidoreductase activity (GO:0015035);|Biological Process: cellular response to oxidative stress (GO:0034599);|Biological Process: cell redox homeostasis (GO:0045454);|Molecular Func…
TRINITY_DN12055_c0_g1_i1_14	5	Molecular Function: DNA-binding transcription factor activity (GO:0003700);|Cellular Component: nucleus (GO:0005634);|Biological Process: nodulation (GO:0009877);|Molecular Function: sequence-specific DNA binding (GO:0043565);|Biological Process: positive regulation of transcription, DNA-templated (GO:0045893);
TRINITY_DN12055_c0_g1_i2_3	1	Biological Process: protein ubiquitination (GO:0016567);
TRINITY_DN12056_c0_g1_i3_14	1	Molecular Function: acid phosphatase activity (GO:0003993);
TRINITY_DN12056_c0_g2_i1_8	3	Cellular Component: plasma membrane (GO:0005886);|Cellular Component: integral component of membrane (GO:0016021);|Biological Process: defense response to fungus (GO:0050832);
TRINITY_DN12058_c0_g1_i1_1	8	Cellular Component: condensed chromosome (GO:0000793);|Cellular Component: nuclear condensin complex (GO:0000799);|Molecular Function: chromatin binding (GO:0003682);|Cellular Component: cytoplasm (GO:0005737);|Biological Process: mitotic chromosome condensation (GO:0007076);|Molecular Function: DNA topoisomerase binding (GO:0044547);|Biological Process: cell division (GO:0051301);|Molecular Func…
TRINITY_DN12058_c0_g2_i1_15	7	Cellular Component: retrotransposon nucleocapsid (GO:0000943);|Molecular Function: nucleic acid binding (GO:0003676);|Molecular Function: RNA-directed DNA polymerase activity (GO:0003964);|Molecular Function: aspartic-type endopeptidase activity (GO:0004190);|Molecular Function: endonuclease activity (GO:0004519);|Molecular Function: zinc ion binding (GO:0008270);|Biological Process: DNA integrat…
TRINITY_DN12059_c0_g1_i1_2	4	Molecular Function: structural constituent of ribosome (GO:0003735);|Cellular Component: ribosome (GO:0005840);|Biological Process: translation (GO:0006412);|Cellular Component: integral component of membrane (GO:0016021);
TRINITY_DN12061_c0_g2_i2_1	5	Molecular Function: DNA binding (GO:0003677);|Molecular Function: DNA-binding transcription factor activity (GO:0003700);|Cellular Component: nucleus (GO:0005634);|Biological Process: regulation of transcription, DNA-templated (GO:0006355);|Molecular Function: metal ion binding (GO:0046872);
TRINITY_DN12062_c0_g1_i1_12	2	Cellular Component: cytoplasm (GO:0005737);|Cellular Component: microtubule (GO:0005874);
TRINITY_DN12063_c0_g1_i1_9	13	Cellular Component: heterochromatin (GO:0000792);|Molecular Function: DNA-binding transcription repressor activity, RNA polymerase II-specific (GO:0001227);|Molecular Function: chromatin binding (GO:0003682);|Cellular Component: nucleus (GO:0005634);|Molecular Function: histone demethylase activity (GO:0032452);|Molecular Function: histone demethylase activity (H3-K9 specific) (GO:0032454);|Molec…
TRINITY_DN12064_c0_g2_i1_12	6	Molecular Function: NADH dehydrogenase (ubiquinone) activity (GO:0008137);|Cellular Component: chloroplast thylakoid membrane (GO:0009535);|Cellular Component: integral component of membrane (GO:0016021);|Biological Process: photosynthesis, light reaction (GO:0019684);|Biological Process: ATP synthesis coupled electron transport (GO:0042773);|Molecular Function: quinone binding (GO:0048038);
TRINITY_DN12065_c0_g1_i1_12	11	Molecular Function: iron ion transmembrane transporter activity (GO:0005381);|Molecular Function: manganese ion transmembrane transporter activity (GO:0005384);|Cellular Component: vacuolar membrane (GO:0005774);|Biological Process: intracellular sequestering of iron ion (GO:0006880);|Biological Process: response to iron ion (GO:0010039);|Cellular Component: membrane (GO:0016020);|Cellular Compon…
TRINITY_DN12065_c0_g1_i1_16	4	Cellular Component: mitochondrial proton-transporting ATP synthase complex, catalytic core F(1) (GO:0000275);|Molecular Function: ATP binding (GO:0005524);|Biological Process: ATP synthesis coupled proton transport (GO:0015986);|Molecular Function: proton-transporting ATP synthase activity, rotational mechanism (GO:0046933);
TRINITY_DN12067_c0_g1_i2_2	6	Cellular Component: intracellular (GO:0005622);|Biological Process: TOR signaling (GO:0031929);|Molecular Function: metal ion binding (GO:0046872);|Molecular Function: dioxygenase activity (GO:0051213);|Biological Process: positive regulation of L-arginine import across plasma membrane (GO:1905589);|Biological Process: negative regulation of L-proline import across plasma membrane (GO:1905736);
TRINITY_DN12072_c0_g1_i1_8	9	Cellular Component: chromatin (GO:0000785);|Molecular Function: transcription regulatory region sequence-specific DNA binding (GO:0000976);|Cellular Component: nucleus (GO:0005634);|Molecular Function: chromatin DNA binding (GO:0031490);|Molecular Function: histone demethylase activity (H3-K9 specific) (GO:0032454);|Biological Process: histone H3-K9 demethylation (GO:0033169);|Molecular Function:…
TRINITY_DN12073_c0_g1_i1_16	4	Cellular Component: extracellular region (GO:0005576);|Cellular Component: cell wall (GO:0005618);|Molecular Function: oxidoreductase activity (GO:0016491);|Molecular Function: FAD binding (GO:0071949);
TRINITY_DN12078_c0_g1_i1_3	5	Molecular Function: translation elongation factor activity (GO:0003746);|Molecular Function: GTPase activity (GO:0003924);|Molecular Function: GTP binding (GO:0005525);|Cellular Component: cytoplasm (GO:0005737);|Biological Process: translational elongation (GO:0006414);
TRINITY_DN12080_c0_g1_i1_14	1	Cellular Component: chloroplast (GO:0009507);
TRINITY_DN12081_c0_g1_i1_8	5	Cellular Component: plasma membrane (GO:0005886);|Biological Process: multicellular organism development (GO:0007275);|Biological Process: auxin-activated signaling pathway (GO:0009734);|Biological Process: auxin polar transport (GO:0009926);|Biological Process: regulation of growth (GO:0040008);
TRINITY_DN12083_c0_g1_i1_4	8	Molecular Function: acid phosphatase activity (GO:0003993);|Cellular Component: vacuole (GO:0005773);|Biological Process: phosphate-containing compound metabolic process (GO:0006796);|Biological Process: phospholipid catabolic process (GO:0009395);|Cellular Component: plasmodesma (GO:0009506);|Cellular Component: membrane (GO:0016020);|Biological Process: cellular response to phosphate starvation…
TRINITY_DN12083_c0_g1_i2_12	3	Biological Process: auxin metabolic process (GO:0009850);|Molecular Function: IAA-amino acid conjugate hydrolase activity (GO:0010178);|Molecular Function: metal ion binding (GO:0046872);
TRINITY_DN12086_c0_g1_i2_11	7	Cellular Component: mitochondrion (GO:0005739);|Cellular Component: TIM23 mitochondrial import inner membrane translocase complex (GO:0005744);|Cellular Component: integral component of membrane (GO:0016021);|Biological Process: protein import into mitochondrial matrix (GO:0030150);|Biological Process: mitochondrial respiratory chain complex I assembly (GO:0032981);|Biological Process: mitochondr…
TRINITY_DN12087_c0_g1_i1_9	5	Molecular Function: nucleotide binding (GO:0000166);|Cellular Component: peroxisome (GO:0005777);|Biological Process: sulfur compound metabolic process (GO:0006790);|Biological Process: purine ribonucleotide metabolic process (GO:0009150);|Molecular Function: adenylylsulfatase activity (GO:0047627);
TRINITY_DN12088_c0_g1_i2_3	7	Molecular Function: RNA polymerase II regulatory region sequence-specific DNA binding (GO:0000977);|Molecular Function: DNA-binding transcription factor activity (GO:0003700);|Biological Process: regulation of transcription, DNA-templated (GO:0006355);|Biological Process: regulation of transcription by RNA polymerase II (GO:0006357);|Molecular Function: transcription factor binding (GO:0008134);|…
TRINITY_DN12090_c0_g2_i1_5	4	Cellular Component: plasma membrane (GO:0005886);|Biological Process: multicellular organism development (GO:0007275);|Biological Process: auxin-activated signaling pathway (GO:0009734);|Biological Process: regulation of growth (GO:0040008);
TRINITY_DN12091_c0_g1_i2_9	9	Molecular Function: fumarate hydratase activity (GO:0004333);|Cellular Component: mitochondrion (GO:0005739);|Biological Process: tricarboxylic acid cycle (GO:0006099);|Biological Process: fumarate metabolic process (GO:0006106);|Biological Process: malate metabolic process (GO:0006108);|Biological Process: response to oxidative stress (GO:0006979);|Biological Process: response to salt stress (GO…
TRINITY_DN12092_c0_g1_i2_1	5	Molecular Function: calmodulin binding (GO:0005516);|Cellular Component: nucleus (GO:0005634);|Cellular Component: cytoplasm (GO:0005737);|Cellular Component: microtubule (GO:0005874);|Molecular Function: microtubule binding (GO:0008017);
TRINITY_DN12092_c0_g1_i2_5	7	Biological Process: box H/ACA snoRNP assembly (GO:0000493);|Biological Process: pseudouridine synthesis (GO:0001522);|Cellular Component: nucleus (GO:0005634);|Cellular Component: nuclear envelope (GO:0005635);|Cellular Component: nucleoplasm (GO:0005654);|Biological Process: rRNA processing (GO:0006364);|Molecular Function: snoRNA binding (GO:0030515);
TRINITY_DN12093_c0_g1_i3_16	14	Cellular Component: cytoplasm (GO:0005737);|Cellular Component: cytosol (GO:0005829);|Biological Process: protein folding (GO:0006457);|Biological Process: response to heat (GO:0009408);|Biological Process: pollen development (GO:0009555);|Biological Process: response to cytokinin (GO:0009735);|Biological Process: embryonic pattern specification (GO:0009880);|Biological Process: leaf morphogenesi…
TRINITY_DN12095_c0_g1_i1_3	3	Cellular Component: plasma membrane (GO:0005886);|Cellular Component: integral component of membrane (GO:0016021);|Biological Process: defense response to fungus (GO:0050832);
TRINITY_DN12095_c0_g2_i1_16	5	Cellular Component: extracellular region (GO:0005576);|Cellular Component: cell wall (GO:0005618);|Cellular Component: plasma membrane (GO:0005886);|Molecular Function: hydrolase activity (GO:0016787);|Biological Process: cell wall organization (GO:0071555);
TRINITY_DN12097_c0_g1_i1_10	3	Molecular Function: acid phosphatase activity (GO:0003993);|Cellular Component: extracellular region (GO:0005576);|Biological Process: phospholipid catabolic process (GO:0009395);
TRINITY_DN12098_c0_g1_i1_14	8	Biological Process: spliceosomal snRNP assembly (GO:0000387);|Cellular Component: nucleus (GO:0005634);|Cellular Component: cytosol (GO:0005829);|Cellular Component: plasma membrane (GO:0005886);|Biological Process: chloride transport (GO:0006821);|Biological Process: cell volume homeostasis (GO:0006884);|Cellular Component: methylosome (GO:0034709);|Cellular Component: pICln-Sm protein complex (…
TRINITY_DN12098_c0_g1_i1_15	14	Cellular Component: endoplasmic reticulum (GO:0005783);|Cellular Component: endoplasmic reticulum membrane (GO:0005789);|Biological Process: fatty acid biosynthetic process (GO:0006633);|Biological Process: response to cold (GO:0009409);|Biological Process: response to light stimulus (GO:0009416);|Molecular Function: fatty acid elongase activity (GO:0009922);|Biological Process: wax biosynthetic …
TRINITY_DN12101_c0_g1_i1_9	3	Cellular Component: Golgi apparatus (GO:0005794);|Cellular Component: integral component of membrane (GO:0016021);|Molecular Function: O-acetyltransferase activity (GO:0016413);
TRINITY_DN12102_c0_g1_i1_6	2	Cellular Component: cortical microtubule, transverse to long axis (GO:0010005);|Biological Process: cortical microtubule organization (GO:0043622);
TRINITY_DN12103_c0_g1_i1_12	6	Biological Process: response to singlet oxygen (GO:0000304);|Molecular Function: ATP binding (GO:0005524);|Cellular Component: endoplasmic reticulum (GO:0005783);|Biological Process: response to abscisic acid (GO:0009737);|Cellular Component: integral component of membrane (GO:0016021);|Molecular Function: ATPase activity (GO:0016887);
TRINITY_DN12103_c2_g1_i2_5	5	Molecular Function: structural constituent of ribosome (GO:0003735);|Cellular Component: ribosome (GO:0005840);|Biological Process: translation (GO:0006412);|Cellular Component: chloroplast (GO:0009507);|Molecular Function: rRNA binding (GO:0019843);
TRINITY_DN12105_c0_g1_i1_9	6	Cellular Component: endosome (GO:0005768);|Cellular Component: Golgi apparatus (GO:0005794);|Cellular Component: trans-Golgi network (GO:0005802);|Cellular Component: plasma membrane (GO:0005886);|Cellular Component: integral component of membrane (GO:0016021);|Biological Process: recognition of pollen (GO:0048544);
TRINITY_DN12107_c0_g1_i1_14	1	Cellular Component: endoplasmic reticulum lumen (GO:0005788);
TRINITY_DN12108_c0_g1_i1_7	8	Molecular Function: monooxygenase activity (GO:0004497);|Molecular Function: iron ion binding (GO:0005506);|Molecular Function: (+)-abscisic acid 8'-hydroxylase activity (GO:0010295);|Cellular Component: integral component of membrane (GO:0016021);|Biological Process: sterol metabolic process (GO:0016125);|Molecular Function: heme binding (GO:0020037);|Biological Process: abscisic acid catabolic …
TRINITY_DN12113_c0_g2_i1_17	9	Biological Process: mRNA splicing, via spliceosome (GO:0000398);|Cellular Component: P-body (GO:0000932);|Biological Process: nuclear-transcribed mRNA catabolic process (GO:0000956);|Molecular Function: RNA binding (GO:0003723);|Cellular Component: U6 snRNP (GO:0005688);|Biological Process: cytoplasmic mRNA processing body assembly (GO:0033962);|Cellular Component: U4/U6 x U5 tri-snRNP complex (G…
TRINITY_DN12115_c0_g1_i1_6	12	Molecular Function: peptidyl-prolyl cis-trans isomerase activity (GO:0003755);|Biological Process: protein folding (GO:0006457);|Cellular Component: chloroplast (GO:0009507);|Cellular Component: chloroplast stromal thylakoid (GO:0009533);|Cellular Component: chloroplast thylakoid (GO:0009534);|Cellular Component: chloroplast thylakoid membrane (GO:0009535);|Cellular Component: chloroplast thylako…
TRINITY_DN12115_c0_g2_i1_15	7	Cellular Component: retrotransposon nucleocapsid (GO:0000943);|Molecular Function: nucleic acid binding (GO:0003676);|Molecular Function: RNA-directed DNA polymerase activity (GO:0003964);|Molecular Function: aspartic-type endopeptidase activity (GO:0004190);|Molecular Function: endonuclease activity (GO:0004519);|Molecular Function: zinc ion binding (GO:0008270);|Biological Process: DNA integrat…
TRINITY_DN12119_c0_g1_i1_3	6	Cellular Component: nucleus (GO:0005634);|Cellular Component: cytoplasm (GO:0005737);|Biological Process: regulation of transcription, DNA-templated (GO:0006355);|Molecular Function: TBP-class protein binding (GO:0017025);|Molecular Function: metal ion binding (GO:0046872);|Biological Process: transcription preinitiation complex assembly (GO:0070897);
TRINITY_DN12119_c0_g1_i1_7	6	Biological Process: ribosomal large subunit assembly (GO:0000027);|Biological Process: cytoplasmic translation (GO:0002181);|Molecular Function: structural constituent of ribosome (GO:0003735);|Cellular Component: cytosolic large ribosomal subunit (GO:0022625);|Cellular Component: preribosome, large subunit precursor (GO:0030687);|Molecular Function: large ribosomal subunit rRNA binding (GO:00701…
TRINITY_DN12122_c0_g1_i1_18	2	Cellular Component: nucleus (GO:0005634);|Molecular Function: histone-lysine N-methyltransferase activity (GO:0018024);
TRINITY_DN12126_c0_g1_i1_4	6	Cellular Component: cytosol (GO:0005829);|Molecular Function: UDP-glycosyltransferase activity (GO:0008194);|Cellular Component: intracellular membrane-bounded organelle (GO:0043231);|Molecular Function: nicotinate-N-glucosyltransferase activity (GO:0050139);|Molecular Function: quercetin 3-O-glucosyltransferase activity (GO:0080043);|Molecular Function: quercetin 7-O-glucosyltransferase activity…
TRINITY_DN12126_c0_g1_i2_11	8	Biological Process: response to reactive oxygen species (GO:0000302);|Molecular Function: DNA-binding transcription factor activity (GO:0003700);|Cellular Component: nucleus (GO:0005634);|Biological Process: response to ethylene (GO:0009723);|Biological Process: ethylene-activated signaling pathway (GO:0009873);|Biological Process: cellular response to potassium ion (GO:0035865);|Molecular Functi…
TRINITY_DN12127_c0_g1_i1_5	12	Molecular Function: nucleotide binding (GO:0000166);|Cellular Component: nuclear exosome (RNase complex) (GO:0000176);|Molecular Function: nucleic acid binding (GO:0003676);|Cellular Component: nucleus (GO:0005634);|Cellular Component: nucleolus (GO:0005730);|Cellular Component: cytoplasm (GO:0005737);|Cellular Component: cytosol (GO:0005829);|Biological Process: rRNA processing (GO:0006364);|Mol…
TRINITY_DN12129_c0_g1_i1_9	4	Cellular Component: nucleosome (GO:0000786);|Molecular Function: DNA binding (GO:0003677);|Cellular Component: nucleus (GO:0005634);|Molecular Function: protein heterodimerization activity (GO:0046982);
TRINITY_DN12129_c0_g3_i1_12	4	Molecular Function: iron ion transmembrane transporter activity (GO:0005381);|Cellular Component: mitochondrial inner membrane (GO:0005743);|Cellular Component: integral component of membrane (GO:0016021);|Biological Process: iron import into the mitochondrion (GO:0048250);
TRINITY_DN1212_c0_g1_i1_16	8	Molecular Function: cysteine-type endopeptidase activity (GO:0004197);|Cellular Component: extracellular space (GO:0005615);|Cellular Component: lysosome (GO:0005764);|Cellular Component: vacuole (GO:0005773);|Cellular Component: cytosol (GO:0005829);|Biological Process: defense response (GO:0006952);|Biological Process: regulation of catalytic activity (GO:0050790);|Biological Process: proteolys…
TRINITY_DN12130_c0_g2_i1_9	7	Biological Process: fatty acid metabolic process (GO:0006631);|Biological Process: fatty acid biosynthetic process (GO:0006633);|Cellular Component: chloroplast stroma (GO:0009570);|Cellular Component: membrane (GO:0016020);|Molecular Function: acyl-[acyl-carrier-protein] desaturase activity (GO:0045300);|Molecular Function: metal ion binding (GO:0046872);|Molecular Function: stearoyl-[acp] desat…
TRINITY_DN12131_c0_g1_i3_9	3	Cellular Component: nucleus (GO:0005634);|Biological Process: regulation of transcription, DNA-templated (GO:0006355);|Molecular Function: zinc ion binding (GO:0008270);
TRINITY_DN12133_c0_g1_i2_18	6	Molecular Function: transmembrane receptor protein serine/threonine kinase activity (GO:0004675);|Molecular Function: ATP binding (GO:0005524);|Cellular Component: plasma membrane (GO:0005886);|Biological Process: protein phosphorylation (GO:0006468);|Biological Process: brassinosteroid mediated signaling pathway (GO:0009742);|Biological Process: positive regulation of brassinosteroid mediated si…
TRINITY_DN12137_c0_g1_i4_17	6	Biological Process: response to light stimulus (GO:0009416);|Cellular Component: chloroplast (GO:0009507);|Biological Process: flavin-containing compound metabolic process (GO:0042726);|Molecular Function: metal ion binding (GO:0046872);|Molecular Function: ADP-ribose diphosphatase activity (GO:0047631);|Molecular Function: FAD diphosphatase activity (GO:0047884);
TRINITY_DN12139_c0_g1_i1_4	3	Cellular Component: extracellular region (GO:0005576);|Biological Process: lipid catabolic process (GO:0016042);|Molecular Function: hydrolase activity, acting on ester bonds (GO:0016788);
TRINITY_DN12139_c0_g1_i2_2	7	Biological Process: photoreactive repair (GO:0000719);|Molecular Function: DNA binding (GO:0003677);|Molecular Function: deoxyribodipyrimidine photo-lyase activity (GO:0003904);|Molecular Function: DNA photolyase activity (GO:0003913);|Cellular Component: nucleus (GO:0005634);|Biological Process: UV protection (GO:0009650);|Molecular Function: FAD binding (GO:0071949);
TRINITY_DN12142_c0_g1_i1_6	7	Molecular Function: polygalacturonase activity (GO:0004650);|Cellular Component: extracellular region (GO:0005576);|Cellular Component: cell wall (GO:0005618);|Biological Process: metabolic process (GO:0008152);|Biological Process: microsporogenesis (GO:0009556);|Biological Process: pollen exine formation (GO:0010584);|Biological Process: cell wall organization (GO:0071555);
TRINITY_DN12146_c0_g1_i1_3	2	Biological Process: alkaloid metabolic process (GO:0009820);|Molecular Function: acetylajmaline esterase activity (GO:0033879);
TRINITY_DN12146_c0_g1_i1_5	4	Molecular Function: translation elongation factor activity (GO:0003746);|Molecular Function: GTPase activity (GO:0003924);|Molecular Function: GTP binding (GO:0005525);|Cellular Component: chloroplast (GO:0009507);
TRINITY_DN12147_c0_g1_i1_18	10	Biological Process: ribosomal large subunit assembly (GO:0000027);|Molecular Function: structural constituent of ribosome (GO:0003735);|Biological Process: translation (GO:0006412);|Cellular Component: chloroplast (GO:0009507);|Cellular Component: chloroplast stroma (GO:0009570);|Biological Process: response to cytokinin (GO:0009735);|Cellular Component: chloroplast envelope (GO:0009941);|Cellula…
TRINITY_DN12153_c0_g1_i1_1	2	Cellular Component: chloroplast (GO:0009507);|Biological Process: cell redox homeostasis (GO:0045454);
TRINITY_DN12157_c0_g1_i1_9	4	Cellular Component: mitochondrion (GO:0005739);|Cellular Component: mitochondrial respiratory chain complex I (GO:0005747);|Cellular Component: integral component of membrane (GO:0016021);|Biological Process: oxidation-reduction process (GO:0055114);
TRINITY_DN12160_c0_g1_i1_12	9	Cellular Component: extracellular region (GO:0005576);|Cellular Component: cell wall (GO:0005618);|Cellular Component: plasmodesma (GO:0009506);|Biological Process: embryo development ending in seed dormancy (GO:0009793);|Biological Process: polar nucleus fusion (GO:0010197);|Molecular Function: cinnamyl-alcohol dehydrogenase activity (GO:0045551);|Molecular Function: coniferyl-alcohol dehydrogen…
TRINITY_DN12161_c0_g1_i2_15	1	Molecular Function: chaperone binding (GO:0051087);
TRINITY_DN12161_c0_g1_i2_7	9	Molecular Function: cytochrome-c oxidase activity (GO:0004129);|Cellular Component: mitochondrion (GO:0005739);|Cellular Component: mitochondrial respiratory chain complex IV (GO:0005751);|Biological Process: mitochondrial electron transport, cytochrome c to oxygen (GO:0006123);|Molecular Function: zinc ion binding (GO:0008270);|Cellular Component: chloroplast thylakoid membrane (GO:0009535);|Bio…
TRINITY_DN12161_c0_g1_i2_8	7	Cellular Component: mitochondrion (GO:0005739);|Biological Process: mRNA processing (GO:0006397);|Biological Process: cytidine to uridine editing (GO:0016554);|Molecular Function: protein dimerization activity (GO:0046983);|Molecular Function: cobalt ion binding (GO:0050897);|Biological Process: mitochondrial mRNA modification (GO:0080156);|Biological Process: mitochondrial RNA modification (GO:1…
TRINITY_DN12163_c0_g1_i2_13	4	Molecular Function: purine nucleobase transmembrane transporter activity (GO:0005345);|Biological Process: purine nucleobase transport (GO:0006863);|Cellular Component: membrane (GO:0016020);|Cellular Component: integral component of membrane (GO:0016021);
TRINITY_DN12164_c0_g1_i2_9	6	Cellular Component: nucleus (GO:0005634);|Cellular Component: cytosol (GO:0005829);|Biological Process: vesicle-mediated transport (GO:0016192);|Molecular Function: Rab guanyl-nucleotide exchange factor activity (GO:0017112);|Molecular Function: diacylglycerol binding (GO:0019992);|Biological Process: signaling (GO:0023052);
TRINITY_DN12168_c0_g1_i2_1	1	Cellular Component: integral component of membrane (GO:0016021);
TRINITY_DN12169_c0_g1_i1_3	11	Cellular Component: Golgi membrane (GO:0000139);|Molecular Function: GTPase activity (GO:0003924);|Molecular Function: GTP binding (GO:0005525);|Cellular Component: vacuole (GO:0005773);|Cellular Component: endoplasmic reticulum membrane (GO:0005789);|Cellular Component: plasma membrane (GO:0005886);|Biological Process: intracellular protein transport (GO:0006886);|Biological Process: ER to Golgi…
TRINITY_DN12169_c0_g1_i1_9	9	Molecular Function: DNA binding (GO:0003677);|Cellular Component: nucleus (GO:0005634);|Biological Process: pollen development (GO:0009555);|Biological Process: auxin-activated signaling pathway (GO:0009734);|Biological Process: auxin biosynthetic process (GO:0009851);|Biological Process: positive regulation of transcription, DNA-templated (GO:0045893);|Molecular Function: metal ion binding (GO:0…
TRINITY_DN12170_c0_g1_i1_10	3	Molecular Function: DNA binding (GO:0003677);|Molecular Function: DNA-binding transcription factor activity (GO:0003700);|Cellular Component: nucleus (GO:0005634);
TRINITY_DN12170_c0_g1_i1_17	16	Cellular Component: telomerase catalytic core complex (GO:0000333);|Biological Process: telomere maintenance (GO:0000723);|Cellular Component: chromosome, telomeric region (GO:0000781);|Molecular Function: telomerase activity (GO:0003720);|Molecular Function: telomerase RNA reverse transcriptase activity (GO:0003721);|Cellular Component: nucleus (GO:0005634);|Biological Process: nucleolus organiz…
TRINITY_DN12170_c0_g3_i1_12	13	Molecular Function: ATP binding (GO:0005524);|Biological Process: starch metabolic process (GO:0005982);|Biological Process: starch catabolic process (GO:0005983);|Cellular Component: chloroplast (GO:0009507);|Cellular Component: plastid (GO:0009536);|Cellular Component: chloroplast stroma (GO:0009570);|Molecular Function: carbohydrate kinase activity (GO:0019200);|Biological Process: protein aut…
TRINITY_DN12178_c0_g1_i2_14	2	Biological Process: metal ion transport (GO:0030001);|Molecular Function: metal ion binding (GO:0046872);
TRINITY_DN12179_c0_g1_i4_12	4	Molecular Function: DNA binding (GO:0003677);|Molecular Function: DNA-binding transcription factor activity (GO:0003700);|Cellular Component: nucleus (GO:0005634);|Biological Process: flower development (GO:0009908);
TRINITY_DN12179_c0_g1_i4_18	7	Molecular Function: polygalacturonase activity (GO:0004650);|Cellular Component: extracellular region (GO:0005576);|Biological Process: carbohydrate metabolic process (GO:0005975);|Cellular Component: plant-type cell wall (GO:0009505);|Cellular Component: anchored component of membrane (GO:0031225);|Cellular Component: anchored component of plasma membrane (GO:0046658);|Biological Process: cell w…
TRINITY_DN1217_c0_g1_i1_7	7	Molecular Function: DNA-binding transcription factor activity (GO:0003700);|Molecular Function: mRNA 3'-UTR binding (GO:0003730);|Cellular Component: cytosol (GO:0005829);|Biological Process: regulation of transcription, DNA-templated (GO:0006355);|Molecular Function: transcription regulatory region DNA binding (GO:0044212);|Molecular Function: metal ion binding (GO:0046872);|Biological Process: …
TRINITY_DN12183_c0_g1_i1_7	5	Molecular Function: serine-type carboxypeptidase activity (GO:0004185);|Cellular Component: extracellular region (GO:0005576);|Cellular Component: vacuole (GO:0005773);|Cellular Component: peroxisome (GO:0005777);|Biological Process: secondary metabolic process (GO:0019748);
TRINITY_DN12185_c0_g1_i1_15	6	Molecular Function: DNA binding (GO:0003677);|Molecular Function: DNA-binding transcription factor activity (GO:0003700);|Cellular Component: nucleus (GO:0005634);|Biological Process: ethylene-activated signaling pathway (GO:0009873);|Biological Process: positive regulation of transcription, DNA-templated (GO:0045893);|Biological Process: regulation of timing of transition from vegetative to repr…
TRINITY_DN12186_c0_g1_i1_12	12	Molecular Function: RNA binding (GO:0003723);|Molecular Function: mRNA binding (GO:0003729);|Cellular Component: nucleus (GO:0005634);|Cellular Component: spliceosomal complex (GO:0005681);|Cellular Component: cytosol (GO:0005829);|Biological Process: mRNA processing (GO:0006397);|Biological Process: RNA splicing (GO:0008380);|Biological Process: vegetative to reproductive phase transition of mer…
TRINITY_DN12186_c0_g1_i1_17	5	Cellular Component: cytochrome b6f complex (GO:0009512);|Cellular Component: chloroplast thylakoid membrane (GO:0009535);|Biological Process: photosynthesis (GO:0015979);|Cellular Component: integral component of membrane (GO:0016021);|Biological Process: oxidation-reduction process (GO:0055114);
TRINITY_DN12187_c0_g1_i1_9	10	Cellular Component: nucleus (GO:0005634);|Cellular Component: spindle (GO:0005819);|Cellular Component: microtubule (GO:0005874);|Cellular Component: cell cortex (GO:0005938);|Biological Process: cell cycle (GO:0007049);|Molecular Function: microtubule binding (GO:0008017);|Cellular Component: phragmoplast (GO:0009524);|Biological Process: cortical microtubule organization (GO:0043622);|Molecular…
TRINITY_DN12188_c0_g1_i1_11	4	Cellular Component: plasma membrane (GO:0005886);|Biological Process: lipid metabolic process (GO:0006629);|Molecular Function: phosphoric diester hydrolase activity (GO:0008081);|Cellular Component: anchored component of plasma membrane (GO:0046658);
TRINITY_DN12188_c0_g1_i2_10	5	Molecular Function: transmembrane receptor protein serine/threonine kinase activity (GO:0004675);|Molecular Function: ATP binding (GO:0005524);|Cellular Component: plasma membrane (GO:0005886);|Biological Process: protein phosphorylation (GO:0006468);|Biological Process: plant-type hypersensitive response (GO:0009626);
TRINITY_DN12188_c0_g1_i2_5	16	Molecular Function: RNA binding (GO:0003723);|Cellular Component: amyloplast (GO:0009501);|Cellular Component: chloroplast (GO:0009507);|Cellular Component: chromoplast (GO:0009509);|Cellular Component: etioplast (GO:0009513);|Cellular Component: proplastid (GO:0009537);|Cellular Component: chloroplast stroma (GO:0009570);|Biological Process: chloroplast organization (GO:0009658);|Biological Proc…
TRINITY_DN12189_c0_g1_i1_1	1	Molecular Function: nutrient reservoir activity (GO:0045735);
TRINITY_DN12192_c0_g1_i1_13	7	Molecular Function: metalloendopeptidase activity (GO:0004222);|Cellular Component: mitochondrial inner membrane (GO:0005743);|Biological Process: protein quality control for misfolded or incompletely synthesized proteins (GO:0006515);|Cellular Component: integral component of membrane (GO:0016021);|Biological Process: TOR signaling (GO:0031929);|Biological Process: mitochondrial protein cataboli…
TRINITY_DN12194_c0_g2_i2_12	14	Cellular Component: proteasome complex (GO:0000502);|Molecular Function: endopeptidase activity (GO:0004175);|Molecular Function: threonine-type endopeptidase activity (GO:0004298);|Cellular Component: nucleus (GO:0005634);|Cellular Component: cytoplasm (GO:0005737);|Cellular Component: cytosol (GO:0005829);|Cellular Component: proteasome core complex (GO:0005839);|Cellular Component: plasma memb…
TRINITY_DN12196_c0_g1_i4_2	6	Biological Process: jasmonic acid metabolic process (GO:0009694);|Biological Process: salicylic acid metabolic process (GO:0009696);|Molecular Function: hydrolase activity, acting on ester bonds (GO:0016788);|Molecular Function: methyl indole-3-acetate esterase activity (GO:0080030);|Molecular Function: methyl salicylate esterase activity (GO:0080031);|Molecular Function: methyl jasmonate esteras…
TRINITY_DN12197_c0_g1_i1_1	5	Molecular Function: DNA binding (GO:0003677);|Molecular Function: DNA-binding transcription factor activity (GO:0003700);|Cellular Component: nucleus (GO:0005634);|Biological Process: negative regulation of transcription, DNA-templated (GO:0045892);|Biological Process: response to karrikin (GO:0080167);
TRINITY_DN12198_c0_g1_i2_10	6	Molecular Function: GTP cyclohydrolase II activity (GO:0003935);|Molecular Function: GTP binding (GO:0005525);|Molecular Function: 3,4-dihydroxy-2-butanone-4-phosphate synthase activity (GO:0008686);|Biological Process: riboflavin biosynthetic process (GO:0009231);|Cellular Component: chloroplast (GO:0009507);|Molecular Function: metal ion binding (GO:0046872);
TRINITY_DN12198_c0_g2_i1_5	6	Cellular Component: plasma membrane (GO:0005886);|Biological Process: glycerophospholipid metabolic process (GO:0006650);|Biological Process: phospholipid biosynthetic process (GO:0008654);|Cellular Component: integral component of membrane (GO:0016021);|Molecular Function: transferase activity, transferring acyl groups (GO:0016746);|Molecular Function: lysophospholipid acyltransferase activity (…
TRINITY_DN12199_c2_g1_i1_16	8	Cellular Component: retrotransposon nucleocapsid (GO:0000943);|Molecular Function: nucleic acid binding (GO:0003676);|Molecular Function: RNA-directed DNA polymerase activity (GO:0003964);|Molecular Function: aspartic-type endopeptidase activity (GO:0004190);|Molecular Function: endonuclease activity (GO:0004519);|Biological Process: DNA recombination (GO:0006310);|Biological Process: DNA integra…
TRINITY_DN12200_c0_g1_i1_15	5	Molecular Function: ATP binding (GO:0005524);|Cellular Component: cytoplasm (GO:0005737);|Biological Process: plant-type hypersensitive response (GO:0009626);|Cellular Component: membrane (GO:0016020);|Molecular Function: ADP binding (GO:0043531);
TRINITY_DN12200_c0_g1_i1_16	7	Cellular Component: mitochondrion (GO:0005739);|Cellular Component: chloroplast (GO:0009507);|Biological Process: response to abscisic acid (GO:0009737);|Biological Process: N-terminal protein amino acid modification (GO:0031365);|Molecular Function: metal ion binding (GO:0046872);|Molecular Function: metalloaminopeptidase activity (GO:0070006);|Biological Process: protein initiator methionine re…
TRINITY_DN12201_c0_g1_i1_17	8	Cellular Component: cytoplasm (GO:0005737);|Cellular Component: plasma membrane (GO:0005886);|Biological Process: red, far-red light phototransduction (GO:0009585);|Biological Process: phototropism (GO:0009638);|Biological Process: positive gravitropism (GO:0009958);|Biological Process: red or far-red light signaling pathway (GO:0010017);|Biological Process: response to red light (GO:0010114);|Bi…
TRINITY_DN12202_c0_g1_i1_17	3	Molecular Function: DNA binding (GO:0003677);|Molecular Function: DNA-binding transcription factor activity (GO:0003700);|Cellular Component: nucleus (GO:0005634);
TRINITY_DN12204_c0_g1_i1_5	4	Cellular Component: plasma membrane (GO:0005886);|Biological Process: multicellular organism development (GO:0007275);|Biological Process: auxin-activated signaling pathway (GO:0009734);|Biological Process: regulation of growth (GO:0040008);
TRINITY_DN12205_c0_g1_i1_3	8	Biological Process: microtubule cytoskeleton organization (GO:0000226);|Biological Process: mitotic cell cycle (GO:0000278);|Molecular Function: GTPase activity (GO:0003924);|Molecular Function: structural constituent of cytoskeleton (GO:0005200);|Molecular Function: GTP binding (GO:0005525);|Cellular Component: cytoplasm (GO:0005737);|Cellular Component: microtubule (GO:0005874);|Biological Proc…
TRINITY_DN12208_c0_g1_i2_9	6	Cellular Component: plasma membrane (GO:0005886);|Biological Process: response to nematode (GO:0009624);|Molecular Function: peptide:proton symporter activity (GO:0015333);|Cellular Component: integral component of membrane (GO:0016021);|Molecular Function: oligopeptide transmembrane transporter activity (GO:0035673);|Molecular Function: peptide transmembrane transporter activity (GO:1904680);
TRINITY_DN1220_c0_g1_i1_10	3	Molecular Function: DNA binding (GO:0003677);|Molecular Function: DNA-binding transcription factor activity (GO:0003700);|Cellular Component: nucleus (GO:0005634);
TRINITY_DN12212_c0_g1_i1_12	8	Cellular Component: cytoplasm (GO:0005737);|Cellular Component: plasma membrane (GO:0005886);|Biological Process: red, far-red light phototransduction (GO:0009585);|Biological Process: phototropism (GO:0009638);|Biological Process: positive gravitropism (GO:0009958);|Biological Process: red or far-red light signaling pathway (GO:0010017);|Biological Process: response to red light (GO:0010114);|Bi…
TRINITY_DN12212_c0_g1_i2_14	5	Molecular Function: DNA-binding transcription factor activity (GO:0003700);|Cellular Component: nucleus (GO:0005634);|Biological Process: regulation of transcription, DNA-templated (GO:0006355);|Molecular Function: zinc ion binding (GO:0008270);|Molecular Function: sequence-specific DNA binding (GO:0043565);
TRINITY_DN12212_c0_g2_i1_9	6	Molecular Function: ubiquitin-protein transferase activity (GO:0004842);|Biological Process: organelle organization (GO:0006996);|Cellular Component: chloroplast outer membrane (GO:0009707);|Cellular Component: integral component of membrane (GO:0016021);|Molecular Function: metal ion binding (GO:0046872);|Biological Process: regulation of protein import into chloroplast stroma (GO:1904215);
TRINITY_DN12214_c0_g1_i1_6	5	Molecular Function: ribonucleoside-diphosphate reductase activity, thioredoxin disulfide as acceptor (GO:0004748);|Cellular Component: cytoplasm (GO:0005737);|Biological Process: DNA replication (GO:0006260);|Biological Process: deoxyribonucleotide biosynthetic process (GO:0009263);|Molecular Function: metal ion binding (GO:0046872);
TRINITY_DN12214_c0_g1_i2_18	11	Molecular Function: protein tyrosine phosphatase activity (GO:0004725);|Cellular Component: nucleus (GO:0005634);|Cellular Component: cytoplasm (GO:0005737);|Cellular Component: mitochondrion (GO:0005739);|Biological Process: protein phosphorylation (GO:0006468);|Biological Process: cell cycle (GO:0007049);|Molecular Function: arsenate reductase (glutaredoxin) activity (GO:0008794);|Cellular Comp…
TRINITY_DN12216_c0_g1_i1_5	6	Cellular Component: endoplasmic reticulum (GO:0005783);|Cellular Component: endoplasmic reticulum lumen (GO:0005788);|Cellular Component: plasma membrane (GO:0005886);|Biological Process: protein folding (GO:0006457);|Molecular Function: unfolded protein binding (GO:0051082);|Biological Process: pathogen-associated molecular pattern dependent induction by symbiont of host innate immune response (…
TRINITY_DN12218_c0_g1_i1_16	2	Biological Process: translation (GO:0006412);|Cellular Component: chloroplast stroma (GO:0009570);
TRINITY_DN12218_c0_g1_i2_10	9	Cellular Component: extracellular region (GO:0005576);|Cellular Component: plasma membrane (GO:0005886);|Biological Process: carbohydrate metabolic process (GO:0005975);|Biological Process: defense response (GO:0006952);|Cellular Component: plant-type cell wall (GO:0009505);|Cellular Component: anchored component of membrane (GO:0031225);|Molecular Function: glucan endo-1,3-beta-D-glucosidase act…
TRINITY_DN1221_c0_g1_i1_1	1	Cellular Component: integral component of membrane (GO:0016021);
TRINITY_DN12220_c0_g2_i1_18	11	Molecular Function: DNA-binding transcription factor activity (GO:0003700);|Cellular Component: nucleus (GO:0005634);|Biological Process: regulation of transcription, DNA-templated (GO:0006355);|Biological Process: cell proliferation (GO:0008283);|Biological Process: response to cytokinin (GO:0009735);|Biological Process: response to abscisic acid (GO:0009737);|Biological Process: response to gib…
TRINITY_DN12221_c0_g1_i1_11	6	Molecular Function: D-arabinono-1,4-lactone oxidase activity (GO:0003885);|Cellular Component: vacuole (GO:0005773);|Cellular Component: membrane (GO:0016020);|Biological Process: L-ascorbic acid biosynthetic process (GO:0019853);|Molecular Function: L-gulonolactone oxidase activity (GO:0050105);|Molecular Function: FAD binding (GO:0071949);
TRINITY_DN12221_c0_g1_i1_7	10	Molecular Function: DNA binding (GO:0003677);|Molecular Function: RNA binding (GO:0003723);|Molecular Function: DNA-directed DNA polymerase activity (GO:0003887);|Molecular Function: RNA-directed DNA polymerase activity (GO:0003964);|Molecular Function: aspartic-type endopeptidase activity (GO:0004190);|Molecular Function: endonuclease activity (GO:0004519);|Cellular Component: nucleus (GO:000563…
TRINITY_DN12225_c0_g2_i1_3	8	Cellular Component: retrotransposon nucleocapsid (GO:0000943);|Molecular Function: nucleic acid binding (GO:0003676);|Molecular Function: RNA-directed DNA polymerase activity (GO:0003964);|Molecular Function: aspartic-type endopeptidase activity (GO:0004190);|Molecular Function: endonuclease activity (GO:0004519);|Biological Process: DNA recombination (GO:0006310);|Biological Process: DNA integra…
TRINITY_DN12226_c0_g1_i2_2	8	Molecular Function: G protein-coupled receptor binding (GO:0001664);|Molecular Function: GTPase activity (GO:0003924);|Molecular Function: GTP binding (GO:0005525);|Cellular Component: nucleus (GO:0005634);|Cellular Component: heterotrimeric G-protein complex (GO:0005834);|Biological Process: adenylate cyclase-modulating G protein-coupled receptor signaling pathway (GO:0007188);|Molecular Functio…
TRINITY_DN12226_c0_g3_i1_5	4	Cellular Component: chloroplast thylakoid membrane (GO:0009535);|Cellular Component: photosystem I reaction center (GO:0009538);|Biological Process: photosynthesis (GO:0015979);|Cellular Component: integral component of membrane (GO:0016021);
TRINITY_DN12227_c0_g1_i2_12	5	Molecular Function: ATP binding (GO:0005524);|Cellular Component: plasma membrane (GO:0005886);|Cellular Component: integral component of membrane (GO:0016021);|Molecular Function: ATPase activity, coupled to transmembrane movement of substances (GO:0042626);|Biological Process: transmembrane transport (GO:0055085);
TRINITY_DN12228_c0_g1_i1_5	10	Molecular Function: electron-transferring-flavoprotein dehydrogenase activity (GO:0004174);|Cellular Component: mitochondrion (GO:0005739);|Biological Process: leucine catabolic process (GO:0006552);|Molecular Function: electron transfer activity (GO:0009055);|Biological Process: response to absence of light (GO:0009646);|Cellular Component: integral component of mitochondrial inner membrane (GO:…
TRINITY_DN12228_c1_g1_i1_10	5	Biological Process: gravitropism (GO:0009630);|Biological Process: protein ubiquitination (GO:0016567);|Molecular Function: metal ion binding (GO:0046872);|Biological Process: root development (GO:0048364);|Molecular Function: ubiquitin protein ligase activity (GO:0061630);
TRINITY_DN12230_c0_g1_i1_15	3	Molecular Function: nucleic acid binding (GO:0003676);|Molecular Function: RNA-DNA hybrid ribonuclease activity (GO:0004523);|Molecular Function: metal ion binding (GO:0046872);
TRINITY_DN12232_c0_g1_i1_16	2	Cellular Component: nucleus (GO:0005634);|Biological Process: negative regulation of transcription, DNA-templated (GO:0045892);
TRINITY_DN12232_c0_g1_i1_18	7	Molecular Function: alpha-L-fucosidase activity (GO:0004560);|Cellular Component: lysosome (GO:0005764);|Cellular Component: vacuole (GO:0005773);|Biological Process: fucose metabolic process (GO:0006004);|Biological Process: glycoprotein catabolic process (GO:0006516);|Biological Process: glycoside catabolic process (GO:0016139);|Cellular Component: apoplast (GO:0048046);
TRINITY_DN12238_c0_g1_i1_18	9	Molecular Function: ubiquitin-protein transferase activity (GO:0004842);|Cellular Component: nucleus (GO:0005634);|Cellular Component: cytoplasm (GO:0005737);|Biological Process: defense response (GO:0006952);|Molecular Function: transcription factor binding (GO:0008134);|Molecular Function: zinc ion binding (GO:0008270);|Biological Process: protein ubiquitination (GO:0016567);|Biological Process…
TRINITY_DN12241_c0_g1_i1_7	8	Cellular Component: retrotransposon nucleocapsid (GO:0000943);|Molecular Function: nucleic acid binding (GO:0003676);|Molecular Function: RNA-directed DNA polymerase activity (GO:0003964);|Molecular Function: aspartic-type endopeptidase activity (GO:0004190);|Molecular Function: endonuclease activity (GO:0004519);|Biological Process: DNA recombination (GO:0006310);|Biological Process: DNA integra…
TRINITY_DN12243_c0_g1_i1_9	9	Cellular Component: P-body (GO:0000932);|Molecular Function: mRNA binding (GO:0003729);|Biological Process: mRNA catabolic process (GO:0006402);|Cellular Component: plasmodesma (GO:0009506);|Biological Process: viral process (GO:0016032);|Molecular Function: demethylase activity (GO:0032451);|Molecular Function: metal ion binding (GO:0046872);|Molecular Function: dioxygenase activity (GO:0051213)…
TRINITY_DN12244_c0_g1_i1_14	4	Molecular Function: structural constituent of ribosome (GO:0003735);|Cellular Component: ribosome (GO:0005840);|Biological Process: translation (GO:0006412);|Cellular Component: chloroplast (GO:0009507);
TRINITY_DN12247_c0_g1_i1_9	11	Biological Process: regulation of alternative mRNA splicing, via spliceosome (GO:0000381);|Biological Process: mRNA splicing, via spliceosome (GO:0000398);|Molecular Function: RNA binding (GO:0003723);|Cellular Component: nucleoplasm (GO:0005654);|Cellular Component: spliceosomal complex (GO:0005681);|Cellular Component: nucleolus (GO:0005730);|Cellular Component: cytoplasm (GO:0005737);|Biologic…
TRINITY_DN12247_c0_g1_i2_11	3	Cellular Component: Golgi apparatus (GO:0005794);|Cellular Component: integral component of membrane (GO:0016021);|Molecular Function: O-acetyltransferase activity (GO:0016413);
TRINITY_DN12248_c0_g1_i3_16	6	Cellular Component: chloroplast (GO:0009507);|Molecular Function: heme binding (GO:0020037);|Biological Process: nitrate assimilation (GO:0042128);|Molecular Function: metal ion binding (GO:0046872);|Molecular Function: ferredoxin-nitrite reductase activity (GO:0048307);|Molecular Function: 4 iron, 4 sulfur cluster binding (GO:0051539);
TRINITY_DN12250_c0_g1_i1_7	10	Cellular Component: nuclear pore (GO:0005643);|Cellular Component: peroxisome (GO:0005777);|Cellular Component: cytoplasmic dynein complex (GO:0005868);|Cellular Component: cytoplasmic microtubule (GO:0005881);|Molecular Function: ATP-dependent microtubule motor activity, plus-end-directed (GO:0008574);|Biological Process: nuclear migration along microtubule (GO:0030473);|Biological Process: esta…
TRINITY_DN12251_c0_g1_i1_12	1	Molecular Function: NEDD8-specific protease activity (GO:0019784);
TRINITY_DN12251_c0_g1_i2_5	8	Cellular Component: retrotransposon nucleocapsid (GO:0000943);|Molecular Function: nucleic acid binding (GO:0003676);|Molecular Function: RNA-directed DNA polymerase activity (GO:0003964);|Molecular Function: aspartic-type endopeptidase activity (GO:0004190);|Molecular Function: endonuclease activity (GO:0004519);|Biological Process: DNA recombination (GO:0006310);|Biological Process: DNA integra…
TRINITY_DN12252_c0_g1_i1_10	10	Cellular Component: Golgi membrane (GO:0000139);|Cellular Component: Golgi apparatus (GO:0005794);|Cellular Component: plasma membrane (GO:0005886);|Biological Process: plant-type cell wall modification (GO:0009827);|Cellular Component: integral component of membrane (GO:0016021);|Molecular Function: O-acetyltransferase activity (GO:0016413);|Biological Process: cellulose biosynthetic process (GO…
TRINITY_DN12257_c0_g1_i1_6	5	Cellular Component: chloroplast (GO:0009507);|Cellular Component: chloroplast thylakoid membrane (GO:0009535);|Cellular Component: chloroplast stroma (GO:0009570);|Biological Process: chlorophyll catabolic process (GO:0015996);|Molecular Function: pheophytinase activity (GO:0080124);
TRINITY_DN12258_c0_g1_i5_18	3	Molecular Function: RNA binding (GO:0003723);|Biological Process: mRNA processing (GO:0006397);|Cellular Component: chloroplast (GO:0009507);
TRINITY_DN12261_c0_g1_i2_2	1	Molecular Function: transferase activity, transferring hexosyl groups (GO:0016758);
TRINITY_DN12264_c0_g1_i1_5	8	Cellular Component: ubiquitin ligase complex (GO:0000151);|Biological Process: protein polyubiquitination (GO:0000209);|Cellular Component: cytoplasm (GO:0005737);|Biological Process: ubiquitin-dependent protein catabolic process (GO:0006511);|Molecular Function: ubiquitin conjugating enzyme binding (GO:0031624);|Biological Process: positive regulation of proteasomal ubiquitin-dependent protein c…
TRINITY_DN12270_c0_g1_i1_10	26	Biological Process: negative regulation of transcription by RNA polymerase II (GO:0000122);|Molecular Function: RNA polymerase II activating transcription factor binding (GO:0001102);|Biological Process: response to hypoxia (GO:0001666);|Molecular Function: DNA binding (GO:0003677);|Cellular Component: nucleus (GO:0005634);|Cellular Component: nucleoplasm (GO:0005654);|Cellular Component: transcr…
TRINITY_DN12271_c0_g1_i1_4	4	Cellular Component: origin recognition complex (GO:0000808);|Molecular Function: DNA replication origin binding (GO:0003688);|Cellular Component: nuclear origin of replication recognition complex (GO:0005664);|Biological Process: DNA replication (GO:0006260);
TRINITY_DN12272_c1_g1_i1_9	9	Biological Process: mRNA splicing, via spliceosome (GO:0000398);|Cellular Component: P-body (GO:0000932);|Biological Process: nuclear-transcribed mRNA catabolic process (GO:0000956);|Molecular Function: RNA binding (GO:0003723);|Cellular Component: U6 snRNP (GO:0005688);|Biological Process: cytoplasmic mRNA processing body assembly (GO:0033962);|Cellular Component: U4/U6 x U5 tri-snRNP complex (G…
TRINITY_DN12272_c1_g3_i1_9	9	Biological Process: mRNA splicing, via spliceosome (GO:0000398);|Cellular Component: P-body (GO:0000932);|Biological Process: nuclear-transcribed mRNA catabolic process (GO:0000956);|Molecular Function: RNA binding (GO:0003723);|Cellular Component: U6 snRNP (GO:0005688);|Biological Process: cytoplasmic mRNA processing body assembly (GO:0033962);|Cellular Component: U4/U6 x U5 tri-snRNP complex (G…
TRINITY_DN12277_c0_g1_i1_3	3	Cellular Component: plasma membrane (GO:0005886);|Biological Process: negative regulation of plant-type hypersensitive response (GO:0034051);|Molecular Function: metal ion binding (GO:0046872);
TRINITY_DN12279_c0_g1_i1_12	9	Cellular Component: extracellular region (GO:0005576);|Cellular Component: cell wall (GO:0005618);|Cellular Component: nucleus (GO:0005634);|Cellular Component: cytoplasm (GO:0005737);|Biological Process: carbohydrate metabolic process (GO:0005975);|Biological Process: defense response (GO:0006952);|Molecular Function: glucan endo-1,3-beta-D-glucosidase activity (GO:0042973);|Cellular Component: …
TRINITY_DN12281_c0_g1_i1_14	4	Cellular Component: plasma membrane (GO:0005886);|Biological Process: auxin-activated signaling pathway (GO:0009734);|Biological Process: positive regulation of auxin mediated signaling pathway (GO:0010929);|Biological Process: auxin transport (GO:0060918);
TRINITY_DN12283_c0_g2_i3_12	12	Cellular Component: nucleus (GO:0005634);|Cellular Component: cytoplasm (GO:0005737);|Biological Process: DNA repair (GO:0006281);|Biological Process: regulation of transcription, DNA-templated (GO:0006355);|Biological Process: flower development (GO:0009908);|Biological Process: regulation of flower development (GO:0009909);|Biological Process: cell differentiation (GO:0030154);|Cellular Compone…
TRINITY_DN12284_c0_g1_i1_17	8	Molecular Function: metalloendopeptidase activity (GO:0004222);|Molecular Function: ATP binding (GO:0005524);|Cellular Component: mitochondrial inner membrane (GO:0005743);|Biological Process: mitochondrial fusion (GO:0008053);|Molecular Function: zinc ion binding (GO:0008270);|Cellular Component: integral component of membrane (GO:0016021);|Biological Process: mitochondrial protein processing (G…
TRINITY_DN12284_c0_g1_i1_18	6	Molecular Function: aldehyde oxidase activity (GO:0004031);|Cellular Component: extracellular space (GO:0005615);|Cellular Component: cell wall (GO:0005618);|Biological Process: defense response to fungus (GO:0050832);|Molecular Function: geranial:oxygen oxidoreductase activity (GO:0102797);|Molecular Function: heptaldehyde:oxygen oxidoreductase activity (GO:0102798);
TRINITY_DN12285_c0_g1_i1_4	5	Molecular Function: ATP binding (GO:0005524);|Cellular Component: plasma membrane (GO:0005886);|Cellular Component: integral component of membrane (GO:0016021);|Molecular Function: ATPase activity, coupled to transmembrane movement of substances (GO:0042626);|Biological Process: transmembrane transport (GO:0055085);
TRINITY_DN12287_c0_g1_i2_1	7	Cellular Component: nucleus (GO:0005634);|Cellular Component: endoplasmic reticulum (GO:0005783);|Cellular Component: endoplasmic reticulum membrane (GO:0005789);|Cellular Component: cytosol (GO:0005829);|Cellular Component: plasma membrane (GO:0005886);|Biological Process: protein targeting (GO:0006605);|Cellular Component: integral component of membrane (GO:0016021);
TRINITY_DN12290_c0_g1_i1_9	2	Biological Process: anthocyanin-containing compound biosynthetic process (GO:0009718);|Molecular Function: anthocyanidin 3-O-glucosyltransferase activity (GO:0047213);
TRINITY_DN12290_c0_g1_i2_15	6	Cellular Component: nuclear chromatin (GO:0000790);|Biological Process: DNA repair (GO:0006281);|Biological Process: chromatin remodeling (GO:0006338);|Biological Process: regulation of transcription by RNA polymerase II (GO:0006357);|Molecular Function: transcription factor binding (GO:0008134);|Molecular Function: DNA binding, bending (GO:0008301);
TRINITY_DN12291_c0_g1_i1_1	2	Cellular Component: nucleus (GO:0005634);|Biological Process: regulation of systemic acquired resistance (GO:0010112);
TRINITY_DN12292_c0_g1_i1_4	4	Molecular Function: ATP binding (GO:0005524);|Cellular Component: endoplasmic reticulum lumen (GO:0005788);|Biological Process: protein folding (GO:0006457);|Molecular Function: unfolded protein binding (GO:0051082);
TRINITY_DN12294_c0_g1_i1_13	6	Molecular Function: ATP binding (GO:0005524);|Cellular Component: nucleus (GO:0005634);|Biological Process: transcription, DNA-templated (GO:0006351);|Biological Process: regulation of transcription, DNA-templated (GO:0006355);|Biological Process: negative regulation of cell proliferation (GO:0008285);|Biological Process: root development (GO:0048364);
TRINITY_DN12294_c0_g1_i2_12	7	Cellular Component: plasma membrane (GO:0005886);|Cellular Component: chloroplast (GO:0009507);|Biological Process: phloem development (GO:0010088);|Biological Process: phloem transport (GO:0010233);|Biological Process: cotyledon vascular tissue pattern formation (GO:0010588);|Cellular Component: apical plasma membrane (GO:0016324);|Biological Process: root system development (GO:0022622);
TRINITY_DN12295_c0_g1_i1_4	4	Cellular Component: nucleus (GO:0005634);|Cellular Component: cytosol (GO:0005829);|Biological Process: cytokinin biosynthetic process (GO:0009691);|Molecular Function: hydrolase activity, hydrolyzing N-glycosyl compounds (GO:0016799);
TRINITY_DN12296_c0_g1_i1_5	11	Cellular Component: vacuolar membrane (GO:0005774);|Cellular Component: plasma membrane (GO:0005886);|Biological Process: response to salt stress (GO:0009651);|Molecular Function: sodium ion transmembrane transporter activity (GO:0015081);|Molecular Function: sodium:proton antiporter activity (GO:0015385);|Molecular Function: potassium:proton antiporter activity (GO:0015386);|Cellular Component: …
TRINITY_DN12297_c0_g1_i4_7	4	Molecular Function: peptidyl-prolyl cis-trans isomerase activity (GO:0003755);|Cellular Component: chloroplast (GO:0009507);|Cellular Component: chloroplast thylakoid lumen (GO:0009543);|Cellular Component: thylakoid lumen (GO:0031977);
TRINITY_DN12298_c0_g1_i1_16	2	Biological Process: multicellular organism development (GO:0007275);|Biological Process: organ boundary specification between lateral organs and the meristem (GO:0010199);
TRINITY_DN122_c0_g1_i1_17	8	Cellular Component: cell wall (GO:0005618);|Cellular Component: vacuole (GO:0005773);|Cellular Component: endoplasmic reticulum (GO:0005783);|Biological Process: biosynthetic process (GO:0009058);|Cellular Component: plant-type cell wall (GO:0009505);|Biological Process: alkaloid metabolic process (GO:0009820);|Cellular Component: membrane (GO:0016020);|Molecular Function: strictosidine synthase …
TRINITY_DN12300_c0_g1_i2_12	14	Biological Process: posttranscriptional tethering of RNA polymerase II gene DNA at nuclear periphery (GO:0000973);|Molecular Function: RNA binding (GO:0003723);|Cellular Component: nucleus (GO:0005634);|Cellular Component: nuclear envelope (GO:0005635);|Cellular Component: cytoplasm (GO:0005737);|Biological Process: RNA export from nucleus (GO:0006405);|Biological Process: mRNA export from nucleu…
TRINITY_DN12301_c0_g1_i2_1	14	Molecular Function: acid phosphatase activity (GO:0003993);|Cellular Component: extracellular region (GO:0005576);|Cellular Component: mitochondrion (GO:0005739);|Cellular Component: mitochondrial envelope (GO:0005740);|Cellular Component: endosome (GO:0005768);|Cellular Component: Golgi apparatus (GO:0005794);|Cellular Component: trans-Golgi network (GO:0005802);|Biological Process: regulation o…
TRINITY_DN12301_c0_g1_i2_6	12	Biological Process: response to reactive oxygen species (GO:0000302);|Molecular Function: RNA polymerase II proximal promoter sequence-specific DNA binding (GO:0000978);|Molecular Function: DNA-binding transcription factor activity (GO:0003700);|Cellular Component: nucleus (GO:0005634);|Cellular Component: cytoplasm (GO:0005737);|Biological Process: regulation of transcription, DNA-templated (GO:…
TRINITY_DN12301_c0_g2_i1_12	3	Cellular Component: nucleus (GO:0005634);|Biological Process: cellular response to phosphate starvation (GO:0016036);|Biological Process: positive regulation of cellular response to phosphate starvation (GO:0080040);
TRINITY_DN12303_c0_g1_i1_12	2	Biological Process: response to abscisic acid (GO:0009737);|Molecular Function: amino acid binding (GO:0016597);
TRINITY_DN12307_c0_g1_i2_14	23	Biological Process: MAPK cascade (GO:0000165);|Molecular Function: DNA binding (GO:0003677);|Molecular Function: protein serine/threonine kinase activity (GO:0004674);|Molecular Function: MAP kinase kinase kinase activity (GO:0004709);|Molecular Function: ATP binding (GO:0005524);|Cellular Component: nucleus (GO:0005634);|Cellular Component: cytoplasm (GO:0005737);|Cellular Component: endosome (G…
TRINITY_DN12309_c0_g2_i2_15	11	Biological Process: ribosomal large subunit assembly (GO:0000027);|Molecular Function: structural constituent of ribosome (GO:0003735);|Biological Process: translation (GO:0006412);|Biological Process: response to oxidative stress (GO:0006979);|Biological Process: response to cold (GO:0009409);|Biological Process: response to high light intensity (GO:0009644);|Cellular Component: membrane (GO:001…
TRINITY_DN1230_c0_g1_i1_16	7	Biological Process: response to oxidative stress (GO:0006979);|Cellular Component: plasmodesma (GO:0009506);|Biological Process: raffinose family oligosaccharide biosynthetic process (GO:0010325);|Molecular Function: transferase activity, transferring glycosyl groups (GO:0016757);|Biological Process: raffinose catabolic process (GO:0034484);|Molecular Function: raffinose alpha-galactosidase activ…
TRINITY_DN12310_c0_g1_i6_9	9	Biological Process: response to molecule of bacterial origin (GO:0002237);|Molecular Function: protein serine/threonine kinase activity (GO:0004674);|Molecular Function: ATP binding (GO:0005524);|Cellular Component: plasma membrane (GO:0005886);|Biological Process: response to cold (GO:0009409);|Biological Process: response to insect (GO:0009625);|Biological Process: positive regulation of protei…
TRINITY_DN12310_c0_g2_i2_16	5	Cellular Component: endosome (GO:0005768);|Cellular Component: Golgi apparatus (GO:0005794);|Cellular Component: trans-Golgi network (GO:0005802);|Biological Process: stem vascular tissue pattern formation (GO:0010222);|Cellular Component: integral component of membrane (GO:0016021);
TRINITY_DN12314_c0_g1_i4_7	5	Cellular Component: nucleus (GO:0005634);|Cellular Component: cytoplasm (GO:0005737);|Cellular Component: mitochondrion (GO:0005739);|Molecular Function: hydrolase activity (GO:0016787);|Molecular Function: metal ion binding (GO:0046872);
TRINITY_DN12317_c0_g1_i1_16	1	Molecular Function: UDP-glucosyltransferase activity (GO:0035251);
TRINITY_DN12317_c0_g1_i1_7	1	Cellular Component: mitochondrion (GO:0005739);
TRINITY_DN12318_c0_g1_i1_10	7	Cellular Component: mitochondrion (GO:0005739);|Biological Process: multicellular organism development (GO:0007275);|Cellular Component: chloroplast (GO:0009507);|Cellular Component: plastid (GO:0009536);|Cellular Component: chloroplast inner membrane (GO:0009706);|Cellular Component: chloroplast envelope (GO:0009941);|Cellular Component: integral component of membrane (GO:0016021);
TRINITY_DN12319_c0_g1_i1_18	3	Cellular Component: Golgi apparatus (GO:0005794);|Cellular Component: integral component of membrane (GO:0016021);|Molecular Function: O-acetyltransferase activity (GO:0016413);
TRINITY_DN12320_c0_g1_i1_16	2	Cellular Component: nucleus (GO:0005634);|Molecular Function: metal ion binding (GO:0046872);
TRINITY_DN12320_c0_g2_i1_10	12	Biological Process: mitochondrial genome maintenance (GO:0000002);|Molecular Function: ATPase activator activity (GO:0001671);|Molecular Function: ATP binding (GO:0005524);|Cellular Component: mitochondrial matrix (GO:0005759);|Biological Process: 'de novo' protein folding (GO:0006458);|Biological Process: protein quality control for misfolded or incompletely synthesized proteins (GO:0006515);|Bi…
TRINITY_DN12321_c0_g1_i2_16	5	Molecular Function: ATP binding (GO:0005524);|Molecular Function: 1-phosphatidylinositol-4-phosphate 5-kinase activity (GO:0016308);|Cellular Component: apical plasma membrane (GO:0016324);|Biological Process: clathrin-dependent endocytosis (GO:0072583);|Cellular Component: pollen tube (GO:0090406);
TRINITY_DN12324_c0_g1_i1_12	2	Biological Process: carbohydrate metabolic process (GO:0005975);|Molecular Function: galactinol-sucrose galactosyltransferase activity (GO:0047274);
TRINITY_DN12325_c0_g1_i1_3	4	Molecular Function: RNA binding (GO:0003723);|Cellular Component: cytoplasm (GO:0005737);|Biological Process: mRNA processing (GO:0006397);|Cellular Component: nuclear speck (GO:0016607);
TRINITY_DN12325_c0_g1_i2_4	5	Molecular Function: polygalacturonase activity (GO:0004650);|Cellular Component: extracellular region (GO:0005576);|Cellular Component: cell wall (GO:0005618);|Biological Process: carbohydrate metabolic process (GO:0005975);|Biological Process: plant-type cell wall modification involved in multidimensional cell growth (GO:0009831);
TRINITY_DN12326_c0_g1_i1_10	2	Biological Process: lipid transport (GO:0006869);|Molecular Function: lipid binding (GO:0008289);
TRINITY_DN12326_c0_g1_i3_13	8	Cellular Component: chloroplast (GO:0009507);|Cellular Component: chloroplast thylakoid membrane (GO:0009535);|Biological Process: defense response to fungus, incompatible interaction (GO:0009817);|Cellular Component: chloroplast envelope (GO:0009941);|Biological Process: NADH dehydrogenase complex (plastoquinone) assembly (GO:0010258);|Cellular Component: NAD(P)H dehydrogenase complex (plastoqui…
TRINITY_DN12327_c0_g1_i1_2	10	Molecular Function: nucleotide binding (GO:0000166);|Molecular Function: rDNA binding (GO:0000182);|Molecular Function: DNA-directed DNA polymerase activity (GO:0003887);|Cellular Component: nucleus (GO:0005634);|Cellular Component: nucleolus (GO:0005730);|Cellular Component: cytosol (GO:0005829);|Biological Process: regulation of transcription, DNA-templated (GO:0006355);|Molecular Function: tra…
TRINITY_DN12328_c0_g1_i1_16	6	Cellular Component: Golgi membrane (GO:0000139);|Cellular Component: Golgi apparatus (GO:0005794);|Cellular Component: integral component of membrane (GO:0016021);|Biological Process: pectin biosynthetic process (GO:0045489);|Molecular Function: polygalacturonate 4-alpha-galacturonosyltransferase activity (GO:0047262);|Biological Process: cell wall organization (GO:0071555);
TRINITY_DN12329_c0_g1_i1_11	4	Biological Process: negative regulation of translation (GO:0017148);|Molecular Function: rRNA N-glycosylase activity (GO:0030598);|Biological Process: defense response to virus (GO:0051607);|Molecular Function: toxin activity (GO:0090729);
TRINITY_DN12330_c0_g1_i1_13	17	Biological Process: response to cold (GO:0009409);|Biological Process: response to light stimulus (GO:0009416);|Cellular Component: chloroplast (GO:0009507);|Cellular Component: chloroplast thylakoid membrane (GO:0009535);|Biological Process: response to high light intensity (GO:0009644);|Biological Process: response to low light intensity stimulus (GO:0009645);|Biological Process: photosynthesis…
TRINITY_DN12331_c0_g1_i1_1	2	Molecular Function: electron transfer activity (GO:0009055);|Molecular Function: metal ion binding (GO:0046872);
TRINITY_DN12331_c0_g1_i1_16	3	Cellular Component: peroxisome (GO:0005777);|Cellular Component: chloroplast (GO:0009507);|Cellular Component: chloroplast stroma (GO:0009570);
TRINITY_DN12331_c0_g1_i9_10	5	Molecular Function: GTPase activity (GO:0003924);|Molecular Function: GTP binding (GO:0005525);|Cellular Component: cytoplasm (GO:0005737);|Biological Process: small GTPase mediated signal transduction (GO:0007264);|Cellular Component: membrane (GO:0016020);
TRINITY_DN12332_c0_g1_i1_17	6	Molecular Function: RNA polymerase II regulatory region sequence-specific DNA binding (GO:0000977);|Molecular Function: DNA-binding transcription factor activity (GO:0003700);|Cellular Component: nucleus (GO:0005634);|Biological Process: multicellular organism development (GO:0007275);|Biological Process: positive regulation of transcription by RNA polymerase II (GO:0045944);|Molecular Function: …
TRINITY_DN12339_c0_g1_i7_17	9	Cellular Component: nucleus (GO:0005634);|Biological Process: response to cold (GO:0009409);|Biological Process: regulation of growth (GO:0040008);|Molecular Function: sequence-specific DNA binding (GO:0043565);|Biological Process: positive regulation of transcription, DNA-templated (GO:0045893);|Biological Process: root development (GO:0048364);|Biological Process: regulation of defense response…
TRINITY_DN12342_c0_g1_i2_18	4	Cellular Component: chloroplast (GO:0009507);|Cellular Component: chloroplast thylakoid membrane (GO:0009535);|Cellular Component: integral component of membrane (GO:0016021);|Biological Process: photosystem I assembly (GO:0048564);
TRINITY_DN12344_c0_g1_i1_1	14	Biological Process: microtubule cytoskeleton organization (GO:0000226);|Biological Process: mitotic cell cycle (GO:0000278);|Cellular Component: chromosome, centromeric region (GO:0000775);|Molecular Function: ATP binding (GO:0005524);|Cellular Component: nucleus (GO:0005634);|Cellular Component: spindle (GO:0005819);|Biological Process: chromosome segregation (GO:0007059);|Biological Process: hi…
TRINITY_DN12344_c0_g1_i2_17	5	Molecular Function: transcription coactivator activity (GO:0003713);|Cellular Component: transcription factor TFIID complex (GO:0005669);|Molecular Function: transcription factor binding (GO:0008134);|Molecular Function: protein heterodimerization activity (GO:0046982);|Biological Process: RNA polymerase II preinitiation complex assembly (GO:0051123);
TRINITY_DN12345_c0_g1_i2_18	3	Molecular Function: L-ascorbic acid binding (GO:0031418);|Molecular Function: metal ion binding (GO:0046872);|Molecular Function: hyoscyamine (6S)-dioxygenase activity (GO:0047998);
TRINITY_DN12348_c0_g1_i1_4	5	Cellular Component: plasma membrane (GO:0005886);|Molecular Function: peptide:proton symporter activity (GO:0015333);|Cellular Component: integral component of membrane (GO:0016021);|Molecular Function: oligopeptide transmembrane transporter activity (GO:0035673);|Molecular Function: peptide transmembrane transporter activity (GO:1904680);
TRINITY_DN12349_c0_g1_i2_12	5	Cellular Component: chloroplast thylakoid membrane (GO:0009535);|Cellular Component: chloroplast stroma (GO:0009570);|Cellular Component: thylakoid (GO:0009579);|Cellular Component: photosystem II oxygen evolving complex (GO:0009654);|Biological Process: photosynthesis (GO:0015979);
TRINITY_DN12349_c1_g1_i1_6	3	Cellular Component: integral component of membrane (GO:0016021);|Molecular Function: long-chain-alcohol oxidase activity (GO:0046577);|Molecular Function: flavin adenine dinucleotide binding (GO:0050660);
TRINITY_DN12354_c0_g1_i2_16	5	Cellular Component: early endosome (GO:0005769);|Cellular Component: plasma membrane (GO:0005886);|Molecular Function: magnesium ion transmembrane transporter activity (GO:0015095);|Biological Process: magnesium ion transport (GO:0015693);|Cellular Component: integral component of membrane (GO:0016021);
TRINITY_DN12355_c0_g1_i1_10	13	Biological Process: mitotic cell cycle (GO:0000278);|Cellular Component: nucleus (GO:0005634);|Cellular Component: nucleoplasm (GO:0005654);|Cellular Component: spindle (GO:0005819);|Cellular Component: microtubule (GO:0005874);|Molecular Function: microtubule binding (GO:0008017);|Cellular Component: phragmoplast (GO:0009524);|Cellular Component: chloroplast envelope (GO:0009941);|Biological Pro…
TRINITY_DN12355_c0_g1_i1_15	11	Molecular Function: mRNA binding (GO:0003729);|Molecular Function: structural constituent of ribosome (GO:0003735);|Cellular Component: nucleolus (GO:0005730);|Cellular Component: cytosol (GO:0005829);|Cellular Component: plasma membrane (GO:0005886);|Biological Process: translation (GO:0006412);|Cellular Component: plasmodesma (GO:0009506);|Cellular Component: membrane (GO:0016020);|Cellular Com…
TRINITY_DN12357_c0_g1_i2_10	1	Molecular Function: carbohydrate binding (GO:0030246);
TRINITY_DN12358_c0_g1_i1_12	2	Molecular Function: DNA binding (GO:0003677);|Cellular Component: nucleus (GO:0005634);
TRINITY_DN12364_c0_g1_i1_14	6	Biological Process: defense response to oomycetes (GO:0002229);|Cellular Component: chloroplast (GO:0009507);|Biological Process: positive regulation of hydrogen peroxide biosynthetic process (GO:0010729);|Cellular Component: integral component of membrane (GO:0016021);|Biological Process: hydrogen peroxide biosynthetic process (GO:0050665);|Biological Process: positive regulation of defense resp…
TRINITY_DN12364_c0_g1_i2_4	2	Cellular Component: intracellular (GO:0005622);|Biological Process: signal transduction by protein phosphorylation (GO:0023014);
TRINITY_DN12365_c0_g1_i1_3	7	Cellular Component: peroxisome (GO:0005777);|Cellular Component: peroxisomal membrane (GO:0005778);|Cellular Component: integral component of peroxisomal membrane (GO:0005779);|Biological Process: peroxisome organization (GO:0007031);|Biological Process: peroxisome fission (GO:0016559);|Molecular Function: identical protein binding (GO:0042802);|Biological Process: regulation of peroxisome size (…
TRINITY_DN12366_c0_g1_i1_6	8	Cellular Component: RNA polymerase IV complex (GO:0000418);|Cellular Component: RNA polymerase V complex (GO:0000419);|Cellular Component: RNA polymerase II, core complex (GO:0005665);|Cellular Component: RNA polymerase III complex (GO:0005666);|Cellular Component: RNA polymerase I complex (GO:0005736);|Biological Process: transcription by RNA polymerase I (GO:0006360);|Biological Process: transc…
TRINITY_DN1236_c0_g2_i1_13	16	Cellular Component: retrotransposon nucleocapsid (GO:0000943);|Molecular Function: DNA binding (GO:0003677);|Molecular Function: RNA binding (GO:0003723);|Molecular Function: DNA-directed DNA polymerase activity (GO:0003887);|Molecular Function: RNA-directed DNA polymerase activity (GO:0003964);|Molecular Function: aspartic-type endopeptidase activity (GO:0004190);|Molecular Function: RNA-DNA hyb…
TRINITY_DN12370_c0_g1_i1_6	16	Biological Process: DNA synthesis involved in DNA repair (GO:0000731);|Biological Process: DNA strand renaturation (GO:0000733);|Molecular Function: DNA binding (GO:0003677);|Molecular Function: ATP binding (GO:0005524);|Cellular Component: nucleus (GO:0005634);|Biological Process: DNA-dependent DNA replication (GO:0006261);|Biological Process: regulation of DNA repair (GO:0006282);|Biological Pr…
TRINITY_DN12370_c0_g1_i1_7	5	Cellular Component: extracellular region (GO:0005576);|Biological Process: multicellular organism development (GO:0007275);|Molecular Function: growth factor activity (GO:0008083);|Biological Process: cell proliferation (GO:0008283);|Biological Process: cell differentiation (GO:0030154);
TRINITY_DN12374_c0_g1_i1_11	10	Biological Process: microtubule cytoskeleton organization (GO:0000226);|Cellular Component: nucleus (GO:0005634);|Cellular Component: spindle (GO:0005819);|Cellular Component: microtubule (GO:0005874);|Cellular Component: cell cortex (GO:0005938);|Biological Process: cell cycle (GO:0007049);|Molecular Function: microtubule binding (GO:0008017);|Cellular Component: plasmodesma (GO:0009506);|Cellul…
TRINITY_DN12375_c0_g1_i3_11	4	Molecular Function: aminoacyl-tRNA hydrolase activity (GO:0004045);|Biological Process: mRNA processing (GO:0006397);|Biological Process: RNA splicing (GO:0008380);|Cellular Component: chloroplast stroma (GO:0009570);
TRINITY_DN12376_c0_g1_i1_3	5	Cellular Component: nucleus (GO:0005634);|Biological Process: circadian rhythm (GO:0007623);|Molecular Function: zinc ion binding (GO:0008270);|Biological Process: regulation of flower development (GO:0009909);|Molecular Function: protein binding, bridging (GO:0030674);
TRINITY_DN12379_c0_g1_i1_7	3	Molecular Function: DNA-binding transcription factor activity (GO:0003700);|Cellular Component: nucleus (GO:0005634);|Molecular Function: sequence-specific DNA binding (GO:0043565);
TRINITY_DN1237_c0_g1_i1_4	11	Cellular Component: mitochondrial proton-transporting ATP synthase complex, catalytic core F(1) (GO:0000275);|Molecular Function: ATP binding (GO:0005524);|Cellular Component: mitochondrial proton-transporting ATP synthase, catalytic core (GO:0005754);|Biological Process: ATP biosynthetic process (GO:0006754);|Biological Process: response to oxidative stress (GO:0006979);|Biological Process: ATP …
TRINITY_DN12383_c0_g1_i1_12	8	Biological Process: double-strand break repair via homologous recombination (GO:0000724);|Cellular Component: nucleus (GO:0005634);|Cellular Component: cytoplasm (GO:0005737);|Cellular Component: cytosol (GO:0005829);|Biological Process: nucleosome assembly (GO:0006334);|Biological Process: somatic cell DNA recombination (GO:0016444);|Molecular Function: histone binding (GO:0042393);|Biological P…
TRINITY_DN12383_c0_g1_i3_15	8	Cellular Component: retrotransposon nucleocapsid (GO:0000943);|Molecular Function: nucleic acid binding (GO:0003676);|Molecular Function: RNA-directed DNA polymerase activity (GO:0003964);|Molecular Function: aspartic-type endopeptidase activity (GO:0004190);|Molecular Function: endonuclease activity (GO:0004519);|Biological Process: DNA recombination (GO:0006310);|Biological Process: DNA integra…
TRINITY_DN12385_c0_g1_i5_5	3	Molecular Function: peptide alpha-N-acetyltransferase activity (GO:0004596);|Biological Process: N-terminal peptidyl-methionine acetylation (GO:0017196);|Cellular Component: NatB complex (GO:0031416);
TRINITY_DN12386_c0_g1_i1_6	2	Cellular Component: monolayer-surrounded lipid storage body (GO:0012511);|Cellular Component: integral component of membrane (GO:0016021);
TRINITY_DN12387_c0_g1_i1_17	8	Cellular Component: retrotransposon nucleocapsid (GO:0000943);|Molecular Function: nucleic acid binding (GO:0003676);|Molecular Function: RNA-directed DNA polymerase activity (GO:0003964);|Molecular Function: aspartic-type endopeptidase activity (GO:0004190);|Molecular Function: endonuclease activity (GO:0004519);|Biological Process: DNA recombination (GO:0006310);|Biological Process: DNA integra…
TRINITY_DN12389_c0_g1_i1_12	2	Molecular Function: protein-L-isoaspartate (D-aspartate) O-methyltransferase activity (GO:0004719);|Cellular Component: cytoplasm (GO:0005737);
TRINITY_DN12390_c0_g2_i1_2	7	Molecular Function: L-iditol 2-dehydrogenase activity (GO:0003939);|Cellular Component: cytoplasm (GO:0005737);|Cellular Component: cytosol (GO:0005829);|Cellular Component: plasma membrane (GO:0005886);|Molecular Function: zinc ion binding (GO:0008270);|Cellular Component: plasmodesma (GO:0009506);|Cellular Component: mitochondrial membrane (GO:0031966);
TRINITY_DN12392_c0_g1_i1_16	1	Biological Process: protein ubiquitination (GO:0016567);
TRINITY_DN12394_c0_g1_i1_11	8	Cellular Component: retrotransposon nucleocapsid (GO:0000943);|Molecular Function: nucleic acid binding (GO:0003676);|Molecular Function: RNA-directed DNA polymerase activity (GO:0003964);|Molecular Function: aspartic-type endopeptidase activity (GO:0004190);|Molecular Function: endonuclease activity (GO:0004519);|Biological Process: DNA recombination (GO:0006310);|Biological Process: DNA integra…
TRINITY_DN12396_c0_g1_i2_12	7	Biological Process: response to salt stress (GO:0009651);|Biological Process: gibberellin metabolic process (GO:0009685);|Biological Process: gibberellin biosynthetic process (GO:0009686);|Biological Process: response to cytokinin (GO:0009735);|Molecular Function: metal ion binding (GO:0046872);|Molecular Function: dioxygenase activity (GO:0051213);|Molecular Function: C-20 gibberellin 2-beta-dio…
TRINITY_DN12397_c0_g1_i1_15	2	Biological Process: triterpenoid biosynthetic process (GO:0016104);|Molecular Function: beta-amyrin synthase activity (GO:0042300);
TRINITY_DN12398_c0_g1_i1_7	4	Cellular Component: nucleosome (GO:0000786);|Molecular Function: DNA binding (GO:0003677);|Cellular Component: nucleus (GO:0005634);|Molecular Function: protein heterodimerization activity (GO:0046982);
TRINITY_DN12398_c0_g1_i2_11	14	Biological Process: negative regulation of transcription by RNA polymerase II (GO:0000122);|Molecular Function: DNA-binding transcription factor activity, RNA polymerase II-specific (GO:0000981);|Molecular Function: proximal promoter DNA-binding transcription activator activity, RNA polymerase II-specific (GO:0001077);|Molecular Function: proximal promoter DNA-binding transcription repressor acti…
[truncated: 28,671 more rows]
