# Supplementary material for: The effects of Rhodopseudomonas palustris on the improvement of agronomic traits and key enzyme-coding genes related to polysaccharide biosynthesis in Codonopsis pilosula
Source: PLoS One. 2025 Jun 3;20(6):e0319989. doi: 10.1371/journal.pone.0319989 (PMC12132940; doi:10.1371/journal.pone.0319989)
Supplement: S1 File — (ZIP) [file pone.0319989.s004.zip › Transcriptomics of Codonopsis pilosula roots, stems, and leaves/3.Basic_function/KEGG/Unigene.KEGG.classification.xls]

Classification_level2	Classification_level1	gene_number	percentage	Genes
Environmental adaptation	Organismal Systems	404	0.0402832	TRINITY_DN6722_c0_g1_i1_17;TRINITY_DN22227_c0_g1_i10_17;TRINITY_DN12401_c0_g1_i2_12;TRINITY_DN24864_c0_g3_i2_14;TRINITY_DN9540_c0_g1_i1_10;TRINITY_DN25765_c1_g2_i1_11;TRINITY_DN23666_c1_g1_i8_13;TRINITY_DN21354_c0_g1_i2_2;TRINITY_DN19366_c0_g1_i5_12;TRINITY_DN21666_c0_g1_i2_9;TRINITY_DN23766_c1_g1_i1_7;TRINITY_DN25798_c1_g1_i14_8;TRINITY_DN22307_c0_g1_i2_2;TRINITY_DN24865_c2_g3_i3_7;TRINITY_DN110…
Amino acid metabolism	Metabolism	968	0.0965201	TRINITY_DN7542_c0_g1_i1_9;TRINITY_DN24111_c1_g3_i1_5;TRINITY_DN23888_c2_g1_i17_7;TRINITY_DN14591_c0_g1_i1_17;TRINITY_DN24098_c1_g1_i3_1;TRINITY_DN21151_c0_g3_i3_17;TRINITY_DN21330_c0_g1_i6_14;TRINITY_DN26556_c0_g1_i1_7;TRINITY_DN18913_c0_g1_i2_3;TRINITY_DN13383_c0_g1_i3_10;TRINITY_DN22028_c0_g1_i7_13;TRINITY_DN22345_c0_g4_i3_7;TRINITY_DN22829_c0_g1_i3_5;TRINITY_DN24012_c0_g1_i9_7;TRINITY_DN24524_…
Lipid metabolism	Metabolism	958	0.095523	TRINITY_DN15988_c0_g1_i5_16;TRINITY_DN24391_c2_g1_i1_3;TRINITY_DN19585_c0_g1_i2_14;TRINITY_DN14298_c0_g1_i1_7;TRINITY_DN24137_c0_g7_i4_2;TRINITY_DN4836_c0_g1_i1_3;TRINITY_DN21960_c0_g5_i1_10;TRINITY_DN16363_c0_g1_i12_13;TRINITY_DN20473_c0_g2_i4_14;TRINITY_DN24642_c0_g1_i1_8;TRINITY_DN23363_c0_g1_i13_1;TRINITY_DN21150_c0_g1_i3_13;TRINITY_DN18382_c0_g1_i2_13;TRINITY_DN20758_c0_g1_i5_15;TRINITY_DN21…
Energy metabolism	Metabolism	864	0.0861502	TRINITY_DN28079_c0_g1_i1_4;TRINITY_DN24999_c1_g4_i6_7;TRINITY_DN26113_c0_g1_i1_4;TRINITY_DN13055_c0_g1_i1_10;TRINITY_DN23629_c1_g1_i6_15;TRINITY_DN24111_c1_g3_i1_5;TRINITY_DN23542_c0_g1_i4_6;TRINITY_DN26212_c1_g1_i1_3;TRINITY_DN21111_c0_g1_i2_13;TRINITY_DN19776_c0_g1_i6_3;TRINITY_DN24098_c1_g1_i3_1;TRINITY_DN23669_c0_g5_i2_5;TRINITY_DN21330_c0_g1_i6_14;TRINITY_DN24185_c0_g1_i10_15;TRINITY_DN26556…
Metabolism of cofactors and vitamins	Metabolism	597	0.0595274	TRINITY_DN20071_c0_g1_i2_12;TRINITY_DN23915_c0_g1_i3_3;TRINITY_DN25363_c0_g1_i9_11;TRINITY_DN23451_c1_g1_i5_16;TRINITY_DN14795_c0_g2_i1_2;TRINITY_DN14566_c0_g1_i2_1;TRINITY_DN24769_c0_g1_i25_4;TRINITY_DN20356_c0_g1_i2_16;TRINITY_DN18055_c0_g2_i2_10;TRINITY_DN23673_c1_g1_i21_13;TRINITY_DN21727_c0_g1_i1_15;TRINITY_DN21513_c1_g7_i1_6;TRINITY_DN25582_c0_g2_i2_7;TRINITY_DN15925_c0_g1_i2_9;TRINITY_DN25…
Metabolism of other amino acids	Metabolism	501	0.0499551	TRINITY_DN21089_c1_g4_i3_1;TRINITY_DN22123_c0_g4_i1_17;TRINITY_DN3657_c0_g1_i1_16;TRINITY_DN15988_c0_g1_i5_16;TRINITY_DN21067_c0_g1_i5_7;TRINITY_DN23321_c4_g4_i2_8;TRINITY_DN19991_c0_g1_i1_11;TRINITY_DN23976_c0_g1_i16_4;TRINITY_DN24076_c0_g1_i6_7;TRINITY_DN21992_c0_g1_i10_9;TRINITY_DN25554_c0_g1_i17_8;TRINITY_DN21304_c1_g1_i1_16;TRINITY_DN22509_c1_g1_i8_9;TRINITY_DN22717_c0_g1_i7_5;TRINITY_DN1456…
Biosynthesis of other secondary metabolites	Metabolism	435	0.0433742	TRINITY_DN24282_c2_g6_i1_14;TRINITY_DN25174_c0_g5_i1_15;TRINITY_DN26910_c0_g9_i1_3;TRINITY_DN25367_c0_g7_i1_15;TRINITY_DN23955_c0_g2_i12_17;TRINITY_DN24691_c0_g6_i1_5;TRINITY_DN24265_c0_g2_i6_16;TRINITY_DN20398_c0_g1_i2_17;TRINITY_DN9630_c0_g1_i1_11;TRINITY_DN19347_c0_g1_i2_12;TRINITY_DN22578_c2_g1_i3_18;TRINITY_DN21573_c0_g1_i1_13;TRINITY_DN21465_c0_g1_i4_13;TRINITY_DN22338_c4_g1_i2_5;TRINITY_DN…
Metabolism of terpenoids and polyketides	Metabolism	424	0.0422774	TRINITY_DN17112_c0_g1_i1_12;TRINITY_DN21982_c0_g1_i1_13;TRINITY_DN18700_c0_g1_i2_18;TRINITY_DN23825_c0_g4_i4_3;TRINITY_DN24202_c0_g2_i2_7;TRINITY_DN20247_c0_g2_i1_12;TRINITY_DN24241_c0_g1_i3_14;TRINITY_DN22154_c1_g3_i1_16;TRINITY_DN17573_c0_g2_i1_8;TRINITY_DN6454_c0_g1_i2_10;TRINITY_DN19701_c0_g1_i1_5;TRINITY_DN19104_c0_g2_i6_13;TRINITY_DN22587_c1_g2_i2_11;TRINITY_DN20739_c0_g1_i1_7;TRINITY_DN143…
Nucleotide metabolism	Metabolism	318	0.031708	TRINITY_DN22697_c0_g2_i2_1;TRINITY_DN23981_c0_g1_i12_15;TRINITY_DN16110_c0_g1_i1_10;TRINITY_DN13231_c0_g1_i4_14;TRINITY_DN20228_c0_g1_i4_14;TRINITY_DN17985_c0_g2_i3_4;TRINITY_DN12951_c0_g1_i2_10;TRINITY_DN21451_c0_g1_i5_3;TRINITY_DN24726_c0_g1_i1_7;TRINITY_DN20660_c0_g2_i1_13;TRINITY_DN23948_c0_g1_i3_2;TRINITY_DN24710_c0_g1_i6_4;TRINITY_DN19915_c6_g1_i6_9;TRINITY_DN18054_c0_g1_i3_3;TRINITY_DN2464…
Glycan biosynthesis and metabolism	Metabolism	301	0.030013	TRINITY_DN21797_c0_g1_i4_5;TRINITY_DN23202_c0_g2_i1_4;TRINITY_DN21116_c0_g1_i4_6;TRINITY_DN20855_c0_g3_i12_9;TRINITY_DN25106_c0_g1_i9_7;TRINITY_DN24341_c4_g5_i1_15;TRINITY_DN22890_c0_g1_i3_17;TRINITY_DN22136_c0_g1_i13_3;TRINITY_DN20654_c2_g1_i13_10;TRINITY_DN20874_c1_g2_i6_9;TRINITY_DN14658_c0_g1_i3_17;TRINITY_DN19440_c0_g1_i4_16;TRINITY_DN25144_c0_g1_i6_7;TRINITY_DN22082_c0_g1_i10_4;TRINITY_DN27…
Carbohydrate metabolism	Metabolism	1810	0.180477	TRINITY_DN20081_c0_g1_i9_11;TRINITY_DN24085_c0_g1_i2_5;TRINITY_DN23856_c0_g1_i2_15;TRINITY_DN22450_c0_g1_i7_6;TRINITY_DN20271_c0_g1_i1_11;TRINITY_DN23383_c1_g1_i2_4;TRINITY_DN13754_c0_g1_i1_5;TRINITY_DN23202_c0_g2_i1_4;TRINITY_DN22485_c1_g2_i7_15;TRINITY_DN21243_c2_g4_i7_9;TRINITY_DN19702_c0_g1_i2_6;TRINITY_DN23287_c0_g1_i11_11;TRINITY_DN18797_c0_g1_i4_8;TRINITY_DN14989_c0_g1_i2_9;TRINITY_DN25559…
Endocrine and metabolic disease	Human Diseases	44	0.00438728	TRINITY_DN22758_c0_g2_i1_4;TRINITY_DN21688_c1_g1_i4_13;TRINITY_DN18456_c0_g1_i3_5;TRINITY_DN22731_c0_g1_i5_6;TRINITY_DN24656_c1_g1_i1_6;TRINITY_DN12331_c0_g1_i9_10;TRINITY_DN23414_c3_g1_i15_4;TRINITY_DN25358_c0_g1_i1_7;TRINITY_DN22351_c1_g1_i6_18;TRINITY_DN24863_c2_g1_i5_13;TRINITY_DN24455_c1_g3_i1_1;TRINITY_DN15739_c0_g1_i8_10;TRINITY_DN23121_c0_g3_i2_15;TRINITY_DN21187_c0_g1_i2_12;TRINITY_DN168…
Drug resistance: antimicrobial	Human Diseases	2	0.000199422	TRINITY_DN17311_c0_g1_i3_18;TRINITY_DN19712_c0_g1_i10_12
Transcription	Genetic Information Processing	555	0.0553395	TRINITY_DN16278_c0_g1_i5_8;TRINITY_DN23662_c0_g2_i3_5;TRINITY_DN20784_c1_g3_i1_16;TRINITY_DN18410_c0_g1_i2_3;TRINITY_DN23460_c1_g1_i7_15;TRINITY_DN16080_c0_g1_i1_13;TRINITY_DN20177_c0_g1_i1_14;TRINITY_DN23252_c0_g1_i14_11;TRINITY_DN22821_c0_g1_i2_16;TRINITY_DN21186_c1_g1_i1_16;TRINITY_DN17990_c0_g1_i1_6;TRINITY_DN15657_c0_g1_i1_8;TRINITY_DN22642_c0_g1_i1_4;TRINITY_DN19694_c0_g1_i3_4;TRINITY_DN259…
Replication and repair	Genetic Information Processing	291	0.0290159	TRINITY_DN21534_c0_g2_i1_1;TRINITY_DN16605_c0_g1_i4_11;TRINITY_DN15292_c0_g1_i1_10;TRINITY_DN3708_c0_g1_i1_18;TRINITY_DN20017_c0_g1_i7_13;TRINITY_DN5683_c0_g1_i1_15;TRINITY_DN23666_c0_g1_i3_6;TRINITY_DN13498_c1_g1_i4_12;TRINITY_DN22248_c0_g1_i3_11;TRINITY_DN10799_c0_g1_i1_17;TRINITY_DN15039_c0_g1_i2_13;TRINITY_DN23714_c0_g3_i1_11;TRINITY_DN23714_c0_g2_i5_11;TRINITY_DN23125_c0_g2_i1_11;TRINITY_DN1…
Translation	Genetic Information Processing	1492	0.148769	TRINITY_DN14412_c0_g1_i3_12;TRINITY_DN22975_c2_g1_i11_11;TRINITY_DN18717_c0_g1_i1_2;TRINITY_DN15547_c0_g1_i1_3;TRINITY_DN21015_c1_g1_i5_15;TRINITY_DN18575_c0_g2_i1_14;TRINITY_DN18605_c0_g1_i5_14;TRINITY_DN18554_c0_g1_i1_18;TRINITY_DN22920_c0_g1_i29_18;TRINITY_DN22603_c2_g1_i6_5;TRINITY_DN14848_c0_g1_i1_18;TRINITY_DN19837_c0_g2_i1_16;TRINITY_DN24342_c0_g1_i8_6;TRINITY_DN20020_c0_g1_i3_8;TRINITY_DN…
Folding, sorting and degradation	Genetic Information Processing	1133	0.112972	TRINITY_DN22435_c0_g1_i1_6;TRINITY_DN24315_c0_g1_i2_2;TRINITY_DN20029_c0_g1_i3_14;TRINITY_DN25743_c0_g4_i2_13;TRINITY_DN13945_c0_g1_i2_3;TRINITY_DN25171_c0_g6_i1_11;TRINITY_DN20577_c0_g2_i1_10;TRINITY_DN23061_c2_g1_i2_8;TRINITY_DN23172_c1_g5_i5_17;TRINITY_DN24327_c0_g2_i6_16;TRINITY_DN28881_c0_g1_i1_15;TRINITY_DN25142_c1_g1_i14_8;TRINITY_DN15714_c0_g1_i2_15;TRINITY_DN13560_c0_g1_i1_12;TRINITY_DN1…
Membrane transport	Environmental Information Processing	89	0.00887426	TRINITY_DN22477_c1_g2_i3_1;TRINITY_DN25222_c0_g1_i14_8;TRINITY_DN9486_c0_g2_i1_13;TRINITY_DN24107_c1_g1_i12_13;TRINITY_DN23945_c0_g1_i7_14;TRINITY_DN21999_c0_g1_i3_11;TRINITY_DN20825_c0_g1_i3_10;TRINITY_DN7397_c0_g1_i1_6;TRINITY_DN14701_c0_g2_i1_14;TRINITY_DN22898_c0_g1_i2_13;TRINITY_DN26725_c0_g1_i1_8;TRINITY_DN23421_c1_g2_i10_1;TRINITY_DN29164_c0_g1_i1_18;TRINITY_DN25044_c0_g11_i1_2;TRINITY_DN2…
Signal transduction	Environmental Information Processing	641	0.0639146	TRINITY_DN17374_c0_g2_i1_16;TRINITY_DN15789_c0_g1_i1_7;TRINITY_DN11024_c0_g1_i1_1;TRINITY_DN4462_c0_g1_i1_15;TRINITY_DN9672_c0_g1_i2_10;TRINITY_DN19685_c0_g1_i10_11;TRINITY_DN24726_c0_g1_i1_7;TRINITY_DN18884_c0_g1_i8_9;TRINITY_DN19915_c6_g1_i6_9;TRINITY_DN17425_c0_g3_i2_12;TRINITY_DN27239_c0_g1_i25_7;TRINITY_DN25221_c0_g1_i1_10;TRINITY_DN15340_c0_g2_i1_16;TRINITY_DN21753_c0_g2_i1_8;TRINITY_DN1458…
Transport and catabolism	Cellular Processes	781	0.0778742	TRINITY_DN25769_c0_g3_i4_11;TRINITY_DN25573_c0_g1_i1_7;TRINITY_DN18968_c3_g1_i3_10;TRINITY_DN22628_c0_g1_i2_1;TRINITY_DN30095_c0_g1_i1_8;TRINITY_DN22519_c0_g2_i16_17;TRINITY_DN15441_c0_g1_i1_11;TRINITY_DN21854_c1_g1_i7_6;TRINITY_DN20650_c0_g1_i3_15;TRINITY_DN25577_c0_g1_i2_3;TRINITY_DN22603_c0_g1_i2_13;TRINITY_DN16998_c0_g1_i4_13;TRINITY_DN24270_c6_g1_i1_15;TRINITY_DN23390_c6_g5_i1_2;TRINITY_DN12…
