# Supplementary material for: The effects of Rhodopseudomonas palustris on the improvement of agronomic traits and key enzyme-coding genes related to polysaccharide biosynthesis in Codonopsis pilosula
Source: PLoS One. 2025 Jun 3;20(6):e0319989. doi: 10.1371/journal.pone.0319989 (PMC12132940; doi:10.1371/journal.pone.0319989)
Supplement: S1 File — (ZIP) [file pone.0319989.s004.zip › Transcriptomics of Codonopsis pilosula roots, stems, and leaves/3.Basic_function/KEGG/Unigene.KEGG.gene.anno.xls]

#Gene_id	Database_GeneID	e_value	identity	KO	gene_name	Description	Pathway	Pathway_definition
TRINITY_DN20709_c0_g2_i10_9	vvi:100242326	0.0	631/875(72.11)	K22913	FIG4	phosphatidylinositol 3,5-bisphosphate 5-phosphatase [EC:3.1.3.-]	ko00562	Inositol phosphate metabolism
TRINITY_DN21089_c1_g4_i3_1	ccav:112512313	1.2e-228	368/449(81.96)	K05349	bglX	beta-glucosidase [EC:3.2.1.21]	ko00460|ko00500|ko00940	Cyanoamino acid metabolism|Starch and sucrose metabolism|Phenylpropanoid biosynthesis
TRINITY_DN22374_c0_g1_i1_13	lsv:111897950	3.7e-84	231/645(35.81)	K05605	HIBCH	3-hydroxyisobutyryl-CoA hydrolase [EC:3.1.2.4]	ko00280|ko00410|ko00640	Valine, leucine and isoleucine degradation|beta-Alanine metabolism|Propanoate metabolism
TRINITY_DN26968_c0_g1_i13_7	jre:108996013	1.5e-143	275/426(64.55)	K12667	SWP1, RPN2	oligosaccharyltransferase complex subunit delta (ribophorin II)	ko00510|ko00513|ko04141	N-Glycan biosynthesis|Various types of N-glycan biosynthesis|Protein processing in endoplasmic reticulum
TRINITY_DN22697_c0_g2_i2_1	pavi:110761077	9.6e-125	234/295(79.32)	K00939	adk, AK	adenylate kinase [EC:2.7.4.3]	ko00230|ko00730	Purine metabolism|Thiamine metabolism
TRINITY_DN21265_c0_g2_i1_7	ccav:112511341	5.3e-63	121/128(94.53)	K02976	RP-S26e, RPS26	small subunit ribosomal protein S26e	ko03010	Ribosome
TRINITY_DN14196_c0_g1_i3_12	ccav:112529622	1.5e-111	193/199(96.98)	K14397	NUDT21, CPSF5, CFIM25	cleavage and polyadenylation specificity factor subunit 5	ko03015	mRNA surveillance pathway
TRINITY_DN28635_c0_g1_i1_7	tvs:TRAVEDRAFT_152971	3.2000000000000003e-65	122/151(80.79)	K02953	RP-S13e, RPS13	small subunit ribosomal protein S13e	ko03010	Ribosome
TRINITY_DN23414_c2_g7_i1_9	nto:104086057	1.5000000000000001e-30	58/88(65.91)	K12598	MTR4, SKIV2L2	ATP-dependent RNA helicase DOB1 [EC:3.6.4.13]	ko03018	RNA degradation
TRINITY_DN22123_c0_g4_i1_17	adu:107471877	7.6e-13	37/60(61.67)	K05349	bglX	beta-glucosidase [EC:3.2.1.21]	ko00460|ko00500|ko00940	Cyanoamino acid metabolism|Starch and sucrose metabolism|Phenylpropanoid biosynthesis
TRINITY_DN28079_c0_g1_i1_4	crb:17885978	9e-67	130/130(100.00)	K01803	TPI, tpiA	triosephosphate isomerase (TIM) [EC:5.3.1.1]	ko00010|ko00051|ko00562|ko00710	Glycolysis / Gluconeogenesis|Fructose and mannose metabolism|Inositol phosphate metabolism|Carbon fixation in photosynthetic organisms
TRINITY_DN24763_c0_g3_i2_14	rcu:8286843	5.2e-08	38/72(52.78)	K01738	cysK	cysteine synthase [EC:2.5.1.47]	ko00270|ko00920	Cysteine and methionine metabolism|Sulfur metabolism
TRINITY_DN20725_c0_g1_i5_16	sot:102577796	1.0000000000000001e-157	292/403(72.46)	K01739	metB	cystathionine gamma-synthase [EC:2.5.1.48]	ko00270|ko00450|ko00920	Cysteine and methionine metabolism|Selenocompound metabolism|Sulfur metabolism
TRINITY_DN23761_c0_g1_i10_6	dzi:111295018	6.5e-85	153/253(60.47)	K13508	GPAT	glycerol-3-phosphate acyltransferase [EC:2.3.1.15 2.3.1.198]	ko00561|ko00564	Glycerolipid metabolism|Glycerophospholipid metabolism
TRINITY_DN22129_c0_g2_i1_11	fve:101302854	6.9e-17	38/50(76.00)	K10144	RCHY1, PIRH2	RING finger and CHY zinc finger domain-containing protein 1 [EC:2.3.2.27]	ko04120	Ubiquitin mediated proteolysis
TRINITY_DN22709_c0_g1_i11_6	ccav:112502238	3.8e-25	58/100(58.00)	K10744	RNASEH2B	ribonuclease H2 subunit B	ko03030	DNA replication
TRINITY_DN16231_c0_g1_i2_5	jre:108992458	2.3e-84	339/849(39.93)	K14297	NUP98, ADAR2, NUP116	nuclear pore complex protein Nup98-Nup96	ko03013	RNA transport
TRINITY_DN24999_c1_g4_i6_7	sot:102592694	2.9e-179	322/365(88.22)	K00134	GAPDH, gapA	glyceraldehyde 3-phosphate dehydrogenase [EC:1.2.1.12]	ko00010|ko00710	Glycolysis / Gluconeogenesis|Carbon fixation in photosynthetic organisms
TRINITY_DN19516_c0_g1_i18_6	ccav:112506554	2.5e-16	58/158(36.71)	K18835	WRKY2	WRKY transcription factor 2	ko04626	Plant-pathogen interaction
TRINITY_DN19632_c0_g1_i9_18	mesc:110627838	7.4e-144	283/471(60.08)	K01087	otsB	trehalose 6-phosphate phosphatase [EC:3.1.3.12]	ko00500	Starch and sucrose metabolism
TRINITY_DN24318_c2_g2_i1_13	oeu:111381588	1.4000000000000002e-180	309/433(71.36)	K15397	KCS	3-ketoacyl-CoA synthase [EC:2.3.1.199]	ko00062|ko04626	Fatty acid elongation|Plant-pathogen interaction
TRINITY_DN22723_c0_g1_i5_13	pavi:110751331	1.6e-82	226/610(37.05)	K20495	CYP704B1	long-chain fatty acid omega-monooxygenase [EC:1.14.14.80]	ko00071|ko00073	Fatty acid degradation|Cutin, suberine and wax biosynthesis
TRINITY_DN23528_c0_g1_i8_11	oeu:111365972	1.9000000000000002e-272	634/1551(40.88)	K05391	CNGC	cyclic nucleotide gated channel, plant	ko04626	Plant-pathogen interaction
TRINITY_DN22805_c0_g2_i2_2	hbr:110646181	1.7000000000000002e-87	190/394(48.22)	K14504	TCH4	xyloglucan:xyloglucosyl transferase TCH4 [EC:2.4.1.207]	ko04075	Plant hormone signal transduction
TRINITY_DN20398_c0_g1_i1_15	lang:109351149	4.5e-10	30/33(90.91)	K18213	PRORP	proteinaceous RNase P [EC:3.1.26.5]	ko03013	RNA transport
TRINITY_DN5423_c0_g1_i1_16	ath:AT3G27830	5.8e-77	180/180(100.00)	K02935	RP-L7, MRPL12, rplL	large subunit ribosomal protein L7/L12	ko03010	Ribosome
TRINITY_DN21237_c0_g1_i2_6	ini:109176788	4.7e-58	108/114(94.74)	K02882	RP-L18Ae, RPL18A	large subunit ribosomal protein L18Ae	ko03010	Ribosome
TRINITY_DN27004_c0_g1_i1_15	cot:CORT_0A08650	4.4e-109	184/248(74.19)	K02938	RP-L8e, RPL8	large subunit ribosomal protein L8e	ko03010	Ribosome
TRINITY_DN18462_c0_g1_i3_2	lsv:111887936	4.3e-77	146/183(79.78)	K00430	E1.11.1.7	peroxidase [EC:1.11.1.7]	ko00940	Phenylpropanoid biosynthesis
TRINITY_DN17768_c0_g1_i1_8	qsu:112026555	7.5e-07	32/66(48.48)	K03238	EIF2S2	translation initiation factor 2 subunit 2	ko03013	RNA transport
TRINITY_DN26113_c0_g1_i1_4	han:110895498	8.800000000000002e-28	62/69(89.86)	K00026	MDH2	malate dehydrogenase [EC:1.1.1.37]	ko00020|ko00270|ko00620|ko00630|ko00710	Citrate cycle (TCA cycle)|Cysteine and methionine metabolism|Pyruvate metabolism|Glyoxylate and dicarboxylate metabolism|Carbon fixation in photosynthetic organisms
TRINITY_DN21810_c0_g1_i3_4	ccav:112524719	3.3e-126	218/263(82.89)	K00121	frmA, ADH5, adhC	S-(hydroxymethyl)glutathione dehydrogenase / alcohol dehydrogenase [EC:1.1.1.284 1.1.1.1]	ko00010|ko00071|ko00350	Glycolysis / Gluconeogenesis|Fatty acid degradation|Tyrosine metabolism
TRINITY_DN19534_c0_g1_i7_10	lsv:111906654	2.2e-191	327/372(87.90)	K00228	CPOX, hemF	coproporphyrinogen III oxidase [EC:1.3.3.3]	ko00860	Porphyrin and chlorophyll metabolism
TRINITY_DN21797_c0_g1_i4_5	dcr:108223418	2.2000000000000003e-111	182/211(86.26)	K12309	GLB1, ELNR1	beta-galactosidase [EC:3.2.1.23]	ko00052|ko00511|ko00531|ko00600|ko00604	Galactose metabolism|Other glycan degradation|Glycosaminoglycan degradation|Sphingolipid metabolism|Glycosphingolipid biosynthesis - ganglio series
TRINITY_DN1806_c0_g1_i1_4	brp:103870533	3.9e-17	38/71(53.52)	K12896	SFRS7	splicing factor, arginine/serine-rich 7	ko03040	Spliceosome
TRINITY_DN24393_c0_g2_i1_11	qsu:112019333	3.9e-12	38/75(50.67)	K04728	ATM, TEL1	serine-protein kinase ATM [EC:2.7.11.1]	ko03440	Homologous recombination
TRINITY_DN23304_c2_g5_i2_4	nnu:104606763	1.7e-10	36/48(75.00)	K19801	PI4KB	phosphatidylinositol 4-kinase B [EC:2.7.1.67]	ko00562|ko04070	Inositol phosphate metabolism|Phosphatidylinositol signaling system
TRINITY_DN20716_c0_g2_i2_18	mesc:110628091	6.6e-182	309/447(69.13)	K00454	LOX2S	lipoxygenase [EC:1.13.11.12]	ko00591|ko00592	Linoleic acid metabolism|alpha-Linolenic acid metabolism
TRINITY_DN21494_c1_g9_i1_10	lang:109325587	2.6e-10	30/37(81.08)	K00297	metF, MTHFR	methylenetetrahydrofolate reductase (NADPH) [EC:1.5.1.20]	ko00670	One carbon pool by folate
TRINITY_DN28536_c0_g1_i1_4	smo:SELMODRAFT_236713	1.1e-48	90/178(50.56)	K00016	LDH, ldh	L-lactate dehydrogenase [EC:1.1.1.27]	ko00010|ko00270|ko00620|ko00640	Glycolysis / Gluconeogenesis|Cysteine and methionine metabolism|Pyruvate metabolism|Propanoate metabolism
TRINITY_DN22263_c0_g1_i1_5	nto:104093699	1.3999999999999999e-278	905/1186(76.31)	K13415	BRI1	protein brassinosteroid insensitive 1 [EC:2.7.10.1 2.7.11.1]	ko04075	Plant hormone signal transduction
TRINITY_DN677_c0_g1_i1_1	oeu:111396953	4.9e-98	233/517(45.07)	K10683	BARD1	BRCA1-associated RING domain protein 1	ko03440	Homologous recombination
TRINITY_DN25769_c0_g3_i4_11	gab:108454490	1.4e-21	74/188(39.36)	K08341	GABARAP, ATG8, LC3	GABA(A) receptor-associated protein	ko04136	Autophagy - other
TRINITY_DN20840_c0_g1_i2_15	nto:104085046	0.0	578/771(74.97)	K05391	CNGC	cyclic nucleotide gated channel, plant	ko04626	Plant-pathogen interaction
TRINITY_DN24680_c0_g4_i1_2	eus:EUTSA_v10019240mg	3.2e-13	37/44(84.09)	K02900	RP-L27Ae, RPL27A	large subunit ribosomal protein L27Ae	ko03010	Ribosome
TRINITY_DN19305_c0_g4_i3_14	oeu:111369840	3.4e-46	86/89(96.63)	K12623	LSM4	U6 snRNA-associated Sm-like protein LSm4	ko03018|ko03040	RNA degradation|Spliceosome
TRINITY_DN13055_c0_g1_i1_10	pxb:103934623	1.5e-48	102/192(53.12)	K01602	rbcS	ribulose-bisphosphate carboxylase small chain [EC:4.1.1.39]	ko00630|ko00710	Glyoxylate and dicarboxylate metabolism|Carbon fixation in photosynthetic organisms
TRINITY_DN3657_c0_g1_i1_16	ath:AT3G09260	0.0	524/524(100.00)	K01188	E3.2.1.21	beta-glucosidase [EC:3.2.1.21]	ko00460|ko00500|ko00940	Cyanoamino acid metabolism|Starch and sucrose metabolism|Phenylpropanoid biosynthesis
TRINITY_DN23259_c0_g2_i2_9	nsy:104244852	6.4e-39	79/88(89.77)	K11129	NHP2, NOLA2	H/ACA ribonucleoprotein complex subunit 2	ko03008	Ribosome biogenesis in eukaryotes
TRINITY_DN21662_c0_g1_i1_9	ccav:112514304	5.7e-14	38/46(82.61)	K01930	FPGS	folylpolyglutamate synthase [EC:6.3.2.17]	ko00790	Folate biosynthesis
TRINITY_DN27745_c0_g1_i1_5	ccav:112523117	4.8e-11	50/99(50.51)	K03094	SKP1, CBF3D	S-phase kinase-associated protein 1	ko04120|ko04141	Ubiquitin mediated proteolysis|Protein processing in endoplasmic reticulum
TRINITY_DN24334_c0_g1_i3_3	jcu:105642833	2.6999999999999997e-231	438/687(63.76)	K14486	K14486, ARF	auxin response factor	ko04075	Plant hormone signal transduction
TRINITY_DN23981_c0_g1_i12_15	vvi:100252204	4.7e-34	71/84(84.52)	K01488	add, ADA	adenosine deaminase [EC:3.5.4.4]	ko00230	Purine metabolism
TRINITY_DN22568_c0_g3_i1_14	nnu:104585878	6.4e-07	26/30(86.67)	K03403	chlH, bchH	magnesium chelatase subunit H [EC:6.6.1.1]	ko00860	Porphyrin and chlorophyll metabolism
TRINITY_DN27073_c1_g1_i3_7	ini:109184806	1.1e-07	31/47(65.96)	K05290	PIGK	GPI-anchor transamidase subunit K	ko00563	Glycosylphosphatidylinositol (GPI)-anchor biosynthesis
TRINITY_DN25690_c0_g1_i12_4	pmum:103329402	5.6e-148	314/687(45.71)	K20884	FHY	riboflavin kinase / FMN hydrolase [EC:2.7.1.26 3.1.3.102]	ko00740	Riboflavin metabolism
TRINITY_DN23600_c0_g1_i18_3	ccav:112517180	5.899999999999999e-275	465/566(82.16)	K00140	mmsA, iolA, ALDH6A1	malonate-semialdehyde dehydrogenase (acetylating) / methylmalonate-semialdehyde dehydrogenase [EC:1.2.1.18 1.2.1.27]	ko00280|ko00410|ko00562|ko00640	Valine, leucine and isoleucine degradation|beta-Alanine metabolism|Inositol phosphate metabolism|Propanoate metabolism
TRINITY_DN23130_c0_g1_i10_7	jre:109013248	6.3e-132	242/286(84.62)	K01858	INO1, ISYNA1	myo-inositol-1-phosphate synthase [EC:5.5.1.4]	ko00562	Inositol phosphate metabolism
TRINITY_DN17374_c0_g2_i1_16	nta:107827494	2.1000000000000003e-145	249/272(91.54)	K14498	SNRK2	serine/threonine-protein kinase SRK2 [EC:2.7.11.1]	ko04016|ko04075	MAPK signaling pathway - plant|Plant hormone signal transduction
TRINITY_DN28476_c0_g1_i1_4	ppp:112287916	4.4999999999999995e-43	87/97(89.69)	K11096	SNRPD2, SMD2	small nuclear ribonucleoprotein D2	ko03040	Spliceosome
TRINITY_DN21712_c3_g2_i6_9	lsv:111885355	4.7e-67	137/149(91.95)	K00006	GPD1	glycerol-3-phosphate dehydrogenase (NAD+) [EC:1.1.1.8]	ko00564	Glycerophospholipid metabolism
TRINITY_DN20081_c0_g1_i9_11	nsy:104225311	3.3e-199	403/733(54.98)	K01810	GPI, pgi	glucose-6-phosphate isomerase [EC:5.3.1.9]	ko00010|ko00030|ko00500|ko00520	Glycolysis / Gluconeogenesis|Pentose phosphate pathway|Starch and sucrose metabolism|Amino sugar and nucleotide sugar metabolism
TRINITY_DN21120_c0_g1_i9_10	oeu:111408765	7.3e-61	111/146(76.03)	K14156	CHK	choline/ethanolamine kinase [EC:2.7.1.32 2.7.1.82]	ko00564	Glycerophospholipid metabolism
TRINITY_DN8220_c0_g2_i1_3	cit:102629671	3.6e-43	84/113(74.34)	K00108	betA, CHDH	choline dehydrogenase [EC:1.1.99.1]	ko00260	Glycine, serine and threonine metabolism
TRINITY_DN22716_c2_g1_i5_16	ccav:112515281	9.5e-262	426/584(72.95)	K01187	malZ	alpha-glucosidase [EC:3.2.1.20]	ko00052|ko00500	Galactose metabolism|Starch and sucrose metabolism
TRINITY_DN20233_c0_g4_i1_6	hbr:110638438	5.7000000000000006e-36	75/86(87.21)	K10573	UBE2A, UBC2, RAD6A	ubiquitin-conjugating enzyme E2 A [EC:2.3.2.23]	ko04120	Ubiquitin mediated proteolysis
TRINITY_DN25341_c0_g1_i9_7	lang:109342785	3e-17	44/47(93.62)	K05359	ADT, PDT	arogenate/prephenate dehydratase [EC:4.2.1.91 4.2.1.51]	ko00400	Phenylalanine, tyrosine and tryptophan biosynthesis
TRINITY_DN20092_c0_g5_i3_12	han:110939887	1.1e-13	35/44(79.55)	K10256	FAD2	omega-6 fatty acid desaturase / acyl-lipid omega-6 desaturase (Delta-12 desaturase) [EC:1.14.19.6 1.14.19.22]	ko01040	Biosynthesis of unsaturated fatty acids
TRINITY_DN23029_c0_g3_i3_18	dzi:111294571	5.4e-15	39/50(78.00)	K12456	APC13	anaphase-promoting complex subunit 13	ko04120	Ubiquitin mediated proteolysis
TRINITY_DN15940_c0_g1_i10_16	eus:EUTSA_v10011899mg	2.4e-29	66/70(94.29)	K09659	DPM3	dolichol-phosphate mannosyltransferase subunit 3	ko00510	N-Glycan biosynthesis
TRINITY_DN16110_c0_g1_i1_10	mdm:103444719	3.3e-11	28/34(82.35)	K00760	hprT, hpt, HPRT1	hypoxanthine phosphoribosyltransferase [EC:2.4.2.8]	ko00230	Purine metabolism
TRINITY_DN12579_c0_g1_i6_9	dcr:108195530	2e-118	210/256(82.03)	K01051	E3.1.1.11	pectinesterase [EC:3.1.1.11]	ko00040	Pentose and glucuronate interconversions
TRINITY_DN24299_c1_g3_i11_3	oeu:111407723	2.1000000000000002e-81	160/195(82.05)	K14652	ribBA	3,4-dihydroxy 2-butanone 4-phosphate synthase / GTP cyclohydrolase II [EC:4.1.99.12 3.5.4.25]	ko00740|ko00790	Riboflavin metabolism|Folate biosynthesis
TRINITY_DN25573_c0_g1_i1_7	nta:107784737	1.1e-179	316/373(84.72)	K08334	BECN, VPS30, ATG6	beclin	ko04136	Autophagy - other
TRINITY_DN20273_c0_g2_i1_4	lang:109345141	1.3999999999999998e-29	66/99(66.67)	K03934	NDUFS1	NADH dehydrogenase (ubiquinone) Fe-S protein 1 [EC:7.1.1.2 1.6.99.3]	ko00190	Oxidative phosphorylation
TRINITY_DN25090_c4_g3_i3_6	ccav:112519052	4.3999999999999996e-187	403/884(45.59)	K08232	E1.6.5.4	monodehydroascorbate reductase (NADH) [EC:1.6.5.4]	ko00053	Ascorbate and aldarate metabolism
TRINITY_DN24085_c0_g1_i2_5	hbr:110655674	2.9000000000000002e-65	119/135(88.15)	K00326	E1.6.2.2	cytochrome-b5 reductase [EC:1.6.2.2]	ko00520	Amino sugar and nucleotide sugar metabolism
TRINITY_DN23777_c0_g2_i6_7	ccav:112522769	2.9e-108	217/300(72.33)	K02257	COX10, ctaB, cyoE	heme o synthase [EC:2.5.1.141]	ko00190|ko00860	Oxidative phosphorylation|Porphyrin and chlorophyll metabolism
TRINITY_DN23629_c1_g1_i6_15	fve:101300243	6e-20	54/71(76.06)	K01595	ppc	phosphoenolpyruvate carboxylase [EC:4.1.1.31]	ko00620|ko00710	Pyruvate metabolism|Carbon fixation in photosynthetic organisms
TRINITY_DN16640_c0_g1_i2_17	lsv:111887936	4.3e-72	141/179(78.77)	K00430	E1.11.1.7	peroxidase [EC:1.11.1.7]	ko00940	Phenylpropanoid biosynthesis
TRINITY_DN31517_c0_g1_i1_7	csl:COCSUDRAFT_52624	6e-23	50/91(54.95)	K11187	PRDX5	peroxiredoxin 5, atypical 2-Cys peroxiredoxin [EC:1.11.1.15]	ko04146	Peroxisome
TRINITY_DN18212_c0_g1_i2_15	nta:107781147	3.5e-53	100/150(66.67)	K02265	COX5B	cytochrome c oxidase subunit 5b	ko00190	Oxidative phosphorylation
TRINITY_DN11501_c0_g1_i2_8	lja:Lj0g3v0319129.1	2.8e-13	43/92(46.74)	K00550	PLMT	phosphatidyl-N-methylethanolamine N-methyltransferase [EC:2.1.1.71]	ko00564	Glycerophospholipid metabolism
TRINITY_DN17112_c0_g1_i1_12	ccav:112517152	3.9000000000000004e-249	411/510(80.59)	K20623	CYP92A6	typhasterol/6-deoxotyphasterol 2alpha-hydroxylase	ko00905	Brassinosteroid biosynthesis
TRINITY_DN25257_c0_g1_i1_16	ath:AT1G19670	7e-190	324/324(100.00)	K08099	E3.1.1.14	chlorophyllase [EC:3.1.1.14]	ko00860	Porphyrin and chlorophyll metabolism
TRINITY_DN10723_c0_g1_i1_18	mtr:MTR_4g051350	1.4e-47	116/208(55.77)	K02963	RP-S18, MRPS18, rpsR	small subunit ribosomal protein S18	ko03010	Ribosome
TRINITY_DN19872_c5_g5_i1_10	oeu:111405886	5.6e-25	57/68(83.82)	K02971	RP-S21e, RPS21	small subunit ribosomal protein S21e	ko03010	Ribosome
TRINITY_DN23834_c0_g1_i11_6	jre:109013248	5.699999999999999e-181	361/587(61.50)	K01858	INO1, ISYNA1	myo-inositol-1-phosphate synthase [EC:5.5.1.4]	ko00562	Inositol phosphate metabolism
TRINITY_DN23303_c0_g1_i6_3	sind:105157170	2.5e-239	410/579(70.81)	K10084	EDEM1	ER degradation enhancer, mannosidase alpha-like 1	ko04141	Protein processing in endoplasmic reticulum
TRINITY_DN23396_c0_g2_i1_15	oeu:111386794	9.3e-16	41/46(89.13)	K12875	ACIN1, ACINUS	apoptotic chromatin condensation inducer in the nucleus	ko03013|ko03015|ko03040	RNA transport|mRNA surveillance pathway|Spliceosome
TRINITY_DN27494_c0_g1_i1_18	osa:6450143	1.1000000000000001e-130	237/264(89.77)	K03883	ND5	NADH-ubiquinone oxidoreductase chain 5 [EC:7.1.1.2]	ko00190	Oxidative phosphorylation
TRINITY_DN25863_c0_g1_i9_4	ccav:112511765	0.0	729/884(82.47)	K22913	FIG4	phosphatidylinositol 3,5-bisphosphate 5-phosphatase [EC:3.1.3.-]	ko00562	Inositol phosphate metabolism
TRINITY_DN24766_c0_g2_i4_13	ccav:112512460	0.0	528/681(77.53)	K00232	E1.3.3.6, ACOX1, ACOX3	acyl-CoA oxidase [EC:1.3.3.6]	ko00071|ko00410|ko00592|ko00640|ko01040|ko04146	Fatty acid degradation|beta-Alanine metabolism|alpha-Linolenic acid metabolism|Propanoate metabolism|Biosynthesis of unsaturated fatty acids|Peroxisome
TRINITY_DN23856_c0_g1_i2_15	han:110884954	1.4999999999999998e-222	375/444(84.46)	K15920	XYL4	xylan 1,4-beta-xylosidase [EC:3.2.1.37]	ko00520	Amino sugar and nucleotide sugar metabolism
TRINITY_DN24710_c3_g1_i4_2	lsv:111891035	9.6e-103	176/194(90.72)	K00430	E1.11.1.7	peroxidase [EC:1.11.1.7]	ko00940	Phenylpropanoid biosynthesis
TRINITY_DN7542_c0_g1_i1_9	dcr:108209834	0.0	530/589(89.98)	K01953	asnB, ASNS	asparagine synthase (glutamine-hydrolysing) [EC:6.3.5.4]	ko00250	Alanine, aspartate and glutamate metabolism
TRINITY_DN24111_c1_g3_i1_5	fve:101309790	4e-07	29/48(60.42)	K14454	GOT1	aspartate aminotransferase, cytoplasmic [EC:2.6.1.1]	ko00220|ko00250|ko00270|ko00330|ko00350|ko00360|ko00400|ko00710|ko00950|ko00960	Arginine biosynthesis|Alanine, aspartate and glutamate metabolism|Cysteine and methionine metabolism|Arginine and proline metabolism|Tyrosine metabolism|Phenylalanine metabolism|Phenylalanine, tyrosine and tryptophan biosynthesis|Carbon fixation in photosynthetic organisms|Isoquinoline alkaloid biosynthesis|Tropane, piperidine and pyridine alkaloid biosynthesis
TRINITY_DN18726_c0_g2_i1_12	ccav:112501199	0.0	707/896(78.91)	K00700	GBE1, glgB	1,4-alpha-glucan branching enzyme [EC:2.4.1.18]	ko00500	Starch and sucrose metabolism
TRINITY_DN24678_c0_g1_i13_1	ccav:112527605	8.7e-87	156/178(87.64)	K17839	PAO4, PAO3, PAO2	polyamine oxidase [EC:1.5.3.17 1.5.3.-]	ko00330|ko00410	Arginine and proline metabolism|beta-Alanine metabolism
TRINITY_DN23881_c0_g1_i1_12	pavi:110746584	4e-26	69/101(68.32)	K02898	RP-L26e, RPL26	large subunit ribosomal protein L26e	ko03010	Ribosome
TRINITY_DN20670_c0_g2_i1_11	soe:110799009	9.499999999999999e-24	50/51(98.04)	K03009	RPB12, POLR2K	DNA-directed RNA polymerases I, II, and III subunit RPABC4	ko03020	RNA polymerase
TRINITY_DN18504_c0_g1_i15_5	vvi:100265155	1.1e-34	83/131(63.36)	K14545	RRP7	ribosomal RNA-processing protein 7	ko03008	Ribosome biogenesis in eukaryotes
TRINITY_DN7992_c0_g2_i1_14	cre:CHLREDRAFT_168484	5.9999999999999994e-96	179/263(68.06)	K02984	RP-S3Ae, RPS3A	small subunit ribosomal protein S3Ae	ko03010	Ribosome
TRINITY_DN23363_c3_g2_i1_4	cmos:111464731	5.7e-185	305/329(92.71)	K12872	RBM22, SLT11	pre-mRNA-splicing factor RBM22/SLT11	ko03040	Spliceosome
TRINITY_DN16972_c0_g1_i3_11	ccav:112514051	1.6000000000000002e-48	109/174(62.64)	K00729	ALG5	dolichyl-phosphate beta-glucosyltransferase [EC:2.4.1.117]	ko00510	N-Glycan biosynthesis
TRINITY_DN13231_c0_g1_i4_14	ccav:112513475	7e-76	164/229(71.62)	K18453	NUDT23	ADP-ribose/FAD diphosphatase [EC:3.6.1.13 3.6.1.18]	ko00230|ko00740	Purine metabolism|Riboflavin metabolism
TRINITY_DN22104_c1_g1_i11_6	dcr:108227625	7.2e-223	437/691(63.24)	K02147	ATPeV1B, ATP6B	V-type H+-transporting ATPase subunit B	ko00190|ko04145	Oxidative phosphorylation|Phagosome
TRINITY_DN14216_c0_g1_i6_5	lsv:111909527	1.3000000000000001e-67	143/256(55.86)	K06130	LYPLA2	lysophospholipase II [EC:3.1.1.5]	ko00564	Glycerophospholipid metabolism
TRINITY_DN16478_c0_g2_i1_1	vvi:100249214	1e-33	68/87(78.16)	K14153	thiDE	hydroxymethylpyrimidine kinase / phosphomethylpyrimidine kinase / thiamine-phosphate diphosphorylase [EC:2.7.1.49 2.7.4.7 2.5.1.3]	ko00730	Thiamine metabolism
TRINITY_DN17075_c0_g1_i2_3	ccav:112518633	1.8e-231	405/611(66.28)	K05291	PIGS	GPI-anchor transamidase subunit S	ko00563	Glycosylphosphatidylinositol (GPI)-anchor biosynthesis
TRINITY_DN24103_c1_g1_i1_5	vvi:100257819	1.7000000000000002e-133	266/467(56.96)	K04715	CERK	ceramide kinase [EC:2.7.1.138]	ko00600	Sphingolipid metabolism
TRINITY_DN22008_c2_g1_i1_14	qsu:112023619	6.1e-176	287/368(77.99)	K05894	OPR	12-oxophytodienoic acid reductase [EC:1.3.1.42]	ko00592	alpha-Linolenic acid metabolism
TRINITY_DN25903_c0_g2_i6_4	zju:107432909	3.4e-13	40/80(50.00)	K02930	RP-L4e, RPL4	large subunit ribosomal protein L4e	ko03010	Ribosome
TRINITY_DN15986_c0_g2_i1_7	oeu:111379724	1.4e-21	60/119(50.42)	K22772	FG2	flavonol-3-O-glucoside L-rhamnosyltransferase [EC:2.4.1.159]	ko00944	Flavone and flavonol biosynthesis
TRINITY_DN21022_c0_g2_i2_9	sind:105171711	2.6e-182	303/322(94.10)	K06269	PPP1C	serine/threonine-protein phosphatase PP1 catalytic subunit [EC:3.1.3.16]	ko03015	mRNA surveillance pathway
TRINITY_DN23888_c2_g1_i17_7	sind:105175117	7.599999999999999e-147	300/559(53.67)	K17761	SSADH	succinate-semialdehyde dehydrogenase, mitochondrial [EC:1.2.1.24]	ko00250|ko00650	Alanine, aspartate and glutamate metabolism|Butanoate metabolism
TRINITY_DN22450_c0_g1_i7_6	tcc:18607754	5.7e-123	207/242(85.54)	K00975	glgC	glucose-1-phosphate adenylyltransferase [EC:2.7.7.27]	ko00500|ko00520	Starch and sucrose metabolism|Amino sugar and nucleotide sugar metabolism
TRINITY_DN15789_c0_g1_i1_7	smo:SELMODRAFT_233374	3.7e-28	68/149(45.64)	K02183	CALM	calmodulin	ko04016|ko04070|ko04626	MAPK signaling pathway - plant|Phosphatidylinositol signaling system|Plant-pathogen interaction
TRINITY_DN14188_c0_g1_i1_9	jre:108983388	0.0	630/800(78.75)	K05546	GANAB	mannosyl-oligosaccharide alpha-1,3-glucosidase [EC:3.2.1.207]	ko00510|ko04141	N-Glycan biosynthesis|Protein processing in endoplasmic reticulum
TRINITY_DN21630_c2_g1_i9_12	vvi:100265488	1.5e-16	44/49(89.80)	K11600	RRP41, EXOSC4, SKI6	exosome complex component RRP41	ko03018	RNA degradation
TRINITY_DN16278_c0_g1_i5_8	dcr:108219576	6.1000000000000006e-145	318/574(55.40)	K03136	TFIIE1, GTF2E1, TFA1, tfe	transcription initiation factor TFIIE subunit alpha	ko03022	Basal transcription factors
TRINITY_DN18968_c3_g1_i3_10	nnu:104607014	6.5e-18	70/168(41.67)	K08336	ATG12	ubiquitin-like protein ATG12	ko04136	Autophagy - other
TRINITY_DN24757_c0_g2_i7_13	ccaj:109795032	1.8e-06	28/32(87.50)	K00058	serA, PHGDH	D-3-phosphoglycerate dehydrogenase / 2-oxoglutarate reductase [EC:1.1.1.95 1.1.1.399]	ko00260|ko00270	Glycine, serine and threonine metabolism|Cysteine and methionine metabolism
TRINITY_DN16043_c0_g1_i1_2	cam:101505073	1.3e-11	38/66(57.58)	K13412	CPK	calcium-dependent protein kinase [EC:2.7.11.1]	ko04626	Plant-pathogen interaction
TRINITY_DN20271_c0_g1_i1_11	zju:107429837	7.600000000000001e-130	224/261(85.82)	K01784	galE, GALE	UDP-glucose 4-epimerase [EC:5.1.3.2]	ko00052|ko00520	Galactose metabolism|Amino sugar and nucleotide sugar metabolism
TRINITY_DN18225_c0_g1_i5_9	nnu:104594469	8.5e-241	472/605(78.02)	K12823	DDX5, DBP2	ATP-dependent RNA helicase DDX5/DBP2 [EC:3.6.4.13]	ko03040	Spliceosome
TRINITY_DN9965_c0_g1_i1_2	mesc:110601754	2.5e-260	462/475(97.26)	K10956	SEC61A	protein transport protein SEC61 subunit alpha	ko03060|ko04141|ko04145	Protein export|Protein processing in endoplasmic reticulum|Phagosome
TRINITY_DN7448_c0_g1_i1_13	ccav:112525217	3.3e-106	187/250(74.80)	K01094	GEP4	phosphatidylglycerophosphatase GEP4 [EC:3.1.3.27]	ko00564	Glycerophospholipid metabolism
TRINITY_DN1129_c0_g2_i1_1	cic:CICLE_v10003530mg	3.7999999999999996e-62	117/138(84.78)	K13126	PABPC	polyadenylate-binding protein	ko03013|ko03015|ko03018	RNA transport|mRNA surveillance pathway|RNA degradation
TRINITY_DN23882_c0_g1_i1_17	oeu:111399792	3.3e-215	378/392(96.43)	K00549	metE	5-methyltetrahydropteroyltriglutamate--homocysteine methyltransferase [EC:2.1.1.14]	ko00270|ko00450	Cysteine and methionine metabolism|Selenocompound metabolism
TRINITY_DN23264_c1_g2_i2_7	ccav:112507249	1.7e-215	443/683(64.86)	K03353	APC6, CDC16	anaphase-promoting complex subunit 6	ko04120	Ubiquitin mediated proteolysis
TRINITY_DN24854_c3_g1_i1_8	lsv:111904288	5.2e-118	207/274(75.55)	K01673	cynT, can	carbonic anhydrase [EC:4.2.1.1]	ko00910	Nitrogen metabolism
TRINITY_DN25874_c0_g2_i2_3	qsu:111992288	1.2e-137	238/369(64.50)	K14379	ACP5	tartrate-resistant acid phosphatase type 5 [EC:3.1.3.2]	ko00740	Riboflavin metabolism
TRINITY_DN24208_c0_g1_i6_6	ccav:112508500	6e-299	511/673(75.93)	K00454	LOX2S	lipoxygenase [EC:1.13.11.12]	ko00591|ko00592	Linoleic acid metabolism|alpha-Linolenic acid metabolism
TRINITY_DN23662_c0_g2_i3_5	ccav:112501861	5.8e-246	591/1225(48.24)	K03128	TAF2	transcription initiation factor TFIID subunit 2	ko03022	Basal transcription factors
TRINITY_DN19963_c0_g1_i7_15	mesc:110599796	3.1e-92	181/182(99.45)	K03456	PPP2R1	serine/threonine-protein phosphatase 2A regulatory subunit A	ko03015	mRNA surveillance pathway
TRINITY_DN6722_c0_g1_i1_17	qsu:112017148	3e-26	68/168(40.48)	K12115	ZTL	clock-associated PAS protein ZTL	ko04712	Circadian rhythm - plant
TRINITY_DN20220_c0_g2_i6_9	ccaj:109816988	1.1e-103	217/340(63.82)	K02985	RP-S3e, RPS3	small subunit ribosomal protein S3e	ko03010	Ribosome
TRINITY_DN8268_c0_g1_i1_9	pavi:110753786	1.3e-06	26/41(63.41)	K01426	E3.5.1.4, amiE	amidase [EC:3.5.1.4]	ko00330|ko00360|ko00380	Arginine and proline metabolism|Phenylalanine metabolism|Tryptophan metabolism
TRINITY_DN22943_c0_g1_i9_2	dcr:108209985	1.6999999999999999e-84	157/166(94.58)	K03264	EIF6	translation initiation factor 6	ko03008	Ribosome biogenesis in eukaryotes
TRINITY_DN11353_c0_g1_i3_10	han:110870797	1.1e-16	47/49(95.92)	K08504	BET1	blocked early in transport 1	ko04130	SNARE interactions in vesicular transport
TRINITY_DN20765_c0_g1_i1_7	ccav:112512928	2.1999999999999998e-121	216/225(96.00)	K01772	hemH, FECH	protoporphyrin/coproporphyrin ferrochelatase [EC:4.99.1.1 4.99.1.9]	ko00860	Porphyrin and chlorophyll metabolism
TRINITY_DN16895_c0_g1_i1_18	ini:109168545	9.999999999999999e-191	374/702(53.28)	K14721	RPC5, POLR3E	DNA-directed RNA polymerase III subunit RPC5	ko03020	RNA polymerase
TRINITY_DN11024_c0_g1_i1_1	ccav:112507084	2.4e-197	377/508(74.21)	K20606	ANP1	mitogen-activated protein kinase kinase kinase ANP1 [EC:2.7.11.25]	ko04016	MAPK signaling pathway - plant
TRINITY_DN17650_c0_g1_i3_16	pop:7485125	1.7999999999999998e-35	81/131(61.83)	K12741	HNRNPA1_3	heterogeneous nuclear ribonucleoprotein A1/A3	ko03040	Spliceosome
TRINITY_DN24757_c2_g1_i5_5	jcu:105636240	4.8e-149	245/287(85.37)	K01728	pel	pectate lyase [EC:4.2.2.2]	ko00040	Pentose and glucuronate interconversions
TRINITY_DN23244_c0_g1_i9_16	lsv:111921291	3.9e-26	76/145(52.41)	K14490	AHP	histidine-containing phosphotransfer peotein	ko04075	Plant hormone signal transduction
TRINITY_DN22435_c0_g1_i1_6	lsv:111921511	3.7e-70	144/162(88.89)	K03037	PSMD6, RPN7	26S proteasome regulatory subunit N7	ko03050	Proteasome
TRINITY_DN15988_c0_g1_i5_16	vvi:100247429	1.8000000000000002e-182	308/409(75.31)	K18592	GGT1_5, CD224	gamma-glutamyltranspeptidase / glutathione hydrolase / leukotriene-C4 hydrolase [EC:2.3.2.2 3.4.19.13 3.4.19.14]	ko00430|ko00460|ko00480|ko00590	Taurine and hypotaurine metabolism|Cyanoamino acid metabolism|Glutathione metabolism|Arachidonic acid metabolism
TRINITY_DN24014_c0_g2_i1_14	sot:102586564	6.7e-10	29/31(93.55)	K00052	leuB, IMDH	3-isopropylmalate dehydrogenase [EC:1.1.1.85]	ko00290|ko00660	Valine, leucine and isoleucine biosynthesis|C5-Branched dibasic acid metabolism
TRINITY_DN22477_c1_g2_i3_1	pop:7472721	0.0	784/1875(41.81)	K05666	ABCC2	ATP-binding cassette, subfamily C (CFTR/MRP), member 2	ko02010	ABC transporters
TRINITY_DN6630_c0_g1_i1_11	lsv:111893937	1.1000000000000001e-30	72/86(83.72)	K02923	RP-L38e, RPL38	large subunit ribosomal protein L38e	ko03010	Ribosome
TRINITY_DN24175_c0_g2_i1_16	oeu:111392784	3.2000000000000003e-22	54/63(85.71)	K09699	DBT, bkdB	2-oxoisovalerate dehydrogenase E2 component (dihydrolipoyl transacylase) [EC:2.3.1.168]	ko00280|ko00640	Valine, leucine and isoleucine degradation|Propanoate metabolism
TRINITY_DN19355_c1_g3_i1_12	cit:102616249	9.2e-11	36/37(97.30)	K02694	psaF	photosystem I subunit III	ko00195	Photosynthesis
TRINITY_DN25642_c0_g1_i5_8	lsv:111905542	0.0	1099/1237(88.84)	K12818	DHX8, PRP22	ATP-dependent RNA helicase DHX8/PRP22 [EC:3.6.4.13]	ko03040	Spliceosome
TRINITY_DN14412_c0_g1_i3_12	oeu:111396301	8.700000000000001e-167	270/334(80.84)	K01883	CARS, cysS	cysteinyl-tRNA synthetase [EC:6.1.1.16]	ko00970	Aminoacyl-tRNA biosynthesis
TRINITY_DN32261_c0_g1_i1_3	ath:AT5G13630	1.3e-66	125/125(100.00)	K03403	chlH, bchH	magnesium chelatase subunit H [EC:6.6.1.1]	ko00860	Porphyrin and chlorophyll metabolism
TRINITY_DN24439_c1_g1_i4_6	pda:103718718	3.4e-44	94/116(81.03)	K03875	SKP2, FBXL1	F-box and leucine-rich repeat protein 1 (S-phase kinase-associated protein 2)	ko04120	Ubiquitin mediated proteolysis
TRINITY_DN18910_c0_g1_i9_16	vvi:100243215	1.5999999999999998e-198	430/873(49.26)	K04706	PIAS1	E3 SUMO-protein ligase PIAS1 [EC:2.3.2.-]	ko04120	Ubiquitin mediated proteolysis
TRINITY_DN25222_c0_g1_i14_8	ccav:112517648	0.0	1275/1650(77.27)	K05643	ABCA3	ATP-binding cassette, subfamily A (ABC1), member 3	ko02010	ABC transporters
TRINITY_DN9015_c0_g1_i1_11	mdm:103453566	2.7e-23	54/66(81.82)	K15403	ACE, HTH	fatty acid omega-hydroxy dehydrogenase [EC:1.1.-.-]	ko00073	Cutin, suberine and wax biosynthesis
TRINITY_DN20328_c0_g1_i4_3	dcr:108220434	2.4e-19	49/66(74.24)	K21480	HO, pbsA1, hmuO	heme oxygenase (biliverdin-producing, ferredoxin) [EC:1.14.15.20]	ko00860	Porphyrin and chlorophyll metabolism
TRINITY_DN16149_c0_g1_i1_4	han:110878871	1e-69	133/157(84.71)	K02201	E2.7.7.3B	pantetheine-phosphate adenylyltransferase [EC:2.7.7.3]	ko00770	Pantothenate and CoA biosynthesis
TRINITY_DN31369_c0_g1_i1_15	csl:CospCoM_p10	2e-72	137/254(53.94)	K02262	COX3	cytochrome c oxidase subunit 3	ko00190	Oxidative phosphorylation
TRINITY_DN26300_c0_g1_i1_2	nta:107830491	9.4e-37	87/141(61.70)	K01051	E3.1.1.11	pectinesterase [EC:3.1.1.11]	ko00040	Pentose and glucuronate interconversions
TRINITY_DN21982_c0_g1_i1_13	lsv:111895162	1.1999999999999999e-259	446/539(82.75)	K15639	CYP734A1, BAS1	PHYB activation tagged suppressor 1 [EC:1.14.-.-]	ko00905	Brassinosteroid biosynthesis
TRINITY_DN21342_c0_g3_i5_12	ccav:112508794	1.1e-236	412/525(78.48)	K00099	dxr	1-deoxy-D-xylulose-5-phosphate reductoisomerase [EC:1.1.1.267]	ko00900	Terpenoid backbone biosynthesis
TRINITY_DN20228_c0_g1_i4_14	lsv:111898891	2.2e-84	165/232(71.12)	K00759	APRT, apt	adenine phosphoribosyltransferase [EC:2.4.2.7]	ko00230	Purine metabolism
TRINITY_DN16512_c0_g1_i1_4	ccav:112517618	3.9000000000000004e-38	75/81(92.59)	K06688	UBE2C, UBC11	ubiquitin-conjugating enzyme E2 C [EC:2.3.2.23]	ko04120	Ubiquitin mediated proteolysis
TRINITY_DN9486_c0_g2_i1_13	ccav:112525249	7.799999999999999e-61	119/150(79.33)	K05658	ABCB1, CD243	ATP-binding cassette, subfamily B (MDR/TAP), member 1 [EC:7.6.2.2]	ko02010	ABC transporters
TRINITY_DN22532_c0_g1_i6_15	rcu:8289031	3.1000000000000004e-164	359/705(50.92)	K00128	ALDH	aldehyde dehydrogenase (NAD+) [EC:1.2.1.3]	ko00010|ko00053|ko00071|ko00280|ko00310|ko00330|ko00340|ko00380|ko00410|ko00561|ko00620|ko00903	Glycolysis / Gluconeogenesis|Ascorbate and aldarate metabolism|Fatty acid degradation|Valine, leucine and isoleucine degradation|Lysine degradation|Arginine and proline metabolism|Histidine metabolism|Tryptophan metabolism|beta-Alanine metabolism|Glycerolipid metabolism|Pyruvate metabolism|Limonene and pinene degradation
TRINITY_DN21840_c2_g3_i1_18	pxb:103944191	1.6e-94	198/317(62.46)	K02988	RP-S5, MRPS5, rpsE	small subunit ribosomal protein S5	ko03010	Ribosome
TRINITY_DN14882_c0_g1_i1_8	pop:7485896	7.5e-08	40/104(38.46)	K10581	UBE2O	ubiquitin-conjugating enzyme E2 O [EC:2.3.2.24]	ko04120	Ubiquitin mediated proteolysis
TRINITY_DN20174_c0_g1_i3_5	ccav:112529431	2.9999999999999997e-109	207/273(75.82)	K05293	PIGU	GPI-anchor transamidase subunit U	ko00563	Glycosylphosphatidylinositol (GPI)-anchor biosynthesis
TRINITY_DN12754_c0_g1_i4_7	mesc:110623439	1e-133	233/257(90.66)	K00384	trxB, TRR	thioredoxin reductase (NADPH) [EC:1.8.1.9]	ko00450	Selenocompound metabolism
TRINITY_DN23542_c0_g1_i4_6	jre:108990901	5.2e-06	25/44(56.82)	K00927	PGK, pgk	phosphoglycerate kinase [EC:2.7.2.3]	ko00010|ko00710	Glycolysis / Gluconeogenesis|Carbon fixation in photosynthetic organisms
TRINITY_DN11126_c0_g1_i1_12	vvi:100245562	1.5e-58	105/135(77.78)	K02959	RP-S16, MRPS16, rpsP	small subunit ribosomal protein S16	ko03010	Ribosome
TRINITY_DN19392_c0_g1_i3_12	ccav:112522991	1.3000000000000001e-253	431/474(90.93)	K01689	ENO, eno	enolase [EC:4.2.1.11]	ko00010|ko03018	Glycolysis / Gluconeogenesis|RNA degradation
TRINITY_DN29597_c0_g1_i1_4	ccp:ChcroMp14	5.2e-58	131/291(45.02)	K03878	ND1	NADH-ubiquinone oxidoreductase chain 1 [EC:7.1.1.2]	ko00190	Oxidative phosphorylation
TRINITY_DN21331_c0_g1_i4_3	ccav:112513228	4.5999999999999996e-271	457/555(82.34)	K00850	pfkA, PFK	6-phosphofructokinase 1 [EC:2.7.1.11]	ko00010|ko00030|ko00051|ko00052|ko03018	Glycolysis / Gluconeogenesis|Pentose phosphate pathway|Fructose and mannose metabolism|Galactose metabolism|RNA degradation
TRINITY_DN18042_c0_g1_i6_2	han:110906049	3.5e-54	96/132(72.73)	K12471	EPN	epsin	ko04144	Endocytosis
TRINITY_DN21665_c0_g1_i3_7	jre:109003197	0.0	802/1032(77.71)	K14489	AHK2_3_4	arabidopsis histidine kinase 2/3/4 (cytokinin receptor) [EC:2.7.13.3]	ko04075	Plant hormone signal transduction
TRINITY_DN19225_c0_g1_i9_6	egr:104441176	2.8e-40	94/144(65.28)	K03012	RPB4, POLR2D	DNA-directed RNA polymerase II subunit RPB4	ko03020	RNA polymerase
TRINITY_DN11452_c0_g1_i1_9	vvi:100250733	2.4e-97	162/219(73.97)	K00799	GST, gst	glutathione S-transferase [EC:2.5.1.18]	ko00480	Glutathione metabolism
TRINITY_DN23176_c0_g1_i2_2	lsv:111915584	0.0	627/713(87.94)	K01662	dxs	1-deoxy-D-xylulose-5-phosphate synthase [EC:2.2.1.7]	ko00730|ko00900	Thiamine metabolism|Terpenoid backbone biosynthesis
TRINITY_DN20797_c0_g1_i2_6	ccav:112511474	4.7000000000000004e-57	143/250(57.20)	K03100	lepB	signal peptidase I [EC:3.4.21.89]	ko03060	Protein export
TRINITY_DN23311_c0_g1_i11_9	lsv:111884777	7.1e-140	326/854(38.17)	K13506	GPAT3_4, AGPAT9, AGPAT6	glycerol-3-phosphate O-acyltransferase 3/4 [EC:2.3.1.15]	ko00561|ko00564	Glycerolipid metabolism|Glycerophospholipid metabolism
TRINITY_DN14591_c0_g1_i1_17	ccav:112514481	8.4e-248	422/490(86.12)	K01755	argH, ASL	argininosuccinate lyase [EC:4.3.2.1]	ko00220|ko00250	Arginine biosynthesis|Alanine, aspartate and glutamate metabolism
TRINITY_DN22886_c0_g1_i13_17	jre:109002839	7.9e-183	315/359(87.74)	K18010	HCAR	7-hydroxymethyl chlorophyll a reductase [EC:1.17.7.2]	ko00860	Porphyrin and chlorophyll metabolism
TRINITY_DN21385_c0_g1_i1_10	cann:107870529	3.8e-27	54/69(78.26)	K14379	ACP5	tartrate-resistant acid phosphatase type 5 [EC:3.1.3.2]	ko00740	Riboflavin metabolism
TRINITY_DN28304_c0_g1_i1_3	maj:MAA_08750	5.5e-20	58/140(41.43)	K12350	SMPD1, ASM	sphingomyelin phosphodiesterase [EC:3.1.4.12]	ko00600	Sphingolipid metabolism
TRINITY_DN17504_c0_g1_i10_17	han:110929723	2.7999999999999998e-114	206/287(71.78)	K22949	RIBF	FAD synthetase [EC:2.7.7.2]	ko00740	Riboflavin metabolism
TRINITY_DN24732_c0_g1_i2_3	ccav:112524531	2e-131	226/281(80.43)	K00815	TAT	tyrosine aminotransferase [EC:2.6.1.5]	ko00130|ko00270|ko00350|ko00360|ko00400|ko00950|ko00960	Ubiquinone and other terpenoid-quinone biosynthesis|Cysteine and methionine metabolism|Tyrosine metabolism|Phenylalanine metabolism|Phenylalanine, tyrosine and tryptophan biosynthesis|Isoquinoline alkaloid biosynthesis|Tropane, piperidine and pyridine alkaloid biosynthesis
TRINITY_DN18498_c0_g1_i1_2	egu:105051377	1.5e-07	27/33(81.82)	K03013	RPB5, POLR2E	DNA-directed RNA polymerases I, II, and III subunit RPABC1	ko03020	RNA polymerase
TRINITY_DN27294_c2_g1_i1_3	han:110935678	4.1000000000000006e-214	458/501(91.42)	K12829	SF3B2, SAP145, CUS1	splicing factor 3B subunit 2	ko03040	Spliceosome
TRINITY_DN26212_c1_g1_i1_3	fve:101311315	1e-08	30/31(96.77)	K00028	E1.1.1.39	malate dehydrogenase (decarboxylating) [EC:1.1.1.39]	ko00620|ko00710	Pyruvate metabolism|Carbon fixation in photosynthetic organisms
TRINITY_DN27601_c0_g1_i1_15	vcn:VOLCADRAFT_78308	1e-14	40/59(67.80)	K02983	RP-S30e, RPS30	small subunit ribosomal protein S30e	ko03010	Ribosome
TRINITY_DN22975_c2_g1_i11_11	nnu:104612218	2.3e-270	436/486(89.71)	K01881	PARS, proS	prolyl-tRNA synthetase [EC:6.1.1.15]	ko00970	Aminoacyl-tRNA biosynthesis
TRINITY_DN18173_c0_g1_i3_12	nto:104091319	0.0	846/1530(55.29)	K00703	glgA	starch synthase [EC:2.4.1.21]	ko00500	Starch and sucrose metabolism
TRINITY_DN24391_c2_g1_i1_3	nto:104088922	2.8000000000000003e-23	52/60(86.67)	K00432	gpx, btuE, bsaA	glutathione peroxidase [EC:1.11.1.9]	ko00480|ko00590	Glutathione metabolism|Arachidonic acid metabolism
TRINITY_DN17985_c0_g2_i3_4	lsv:111907144	4.2e-220	401/455(88.13)	K00873	PK, pyk	pyruvate kinase [EC:2.7.1.40]	ko00010|ko00230|ko00620	Glycolysis / Gluconeogenesis|Purine metabolism|Pyruvate metabolism
TRINITY_DN23984_c3_g1_i4_3	lsv:111896291	1.8e-194	332/360(92.22)	K14402	CPSF2, CFT2	cleavage and polyadenylation specificity factor subunit 2	ko03015	mRNA surveillance pathway
TRINITY_DN17338_c0_g1_i1_7	ccav:112500883	1.8e-76	167/279(59.86)	K10666	RNF5	E3 ubiquitin-protein ligase RNF5 [EC:2.3.2.27]	ko04141	Protein processing in endoplasmic reticulum
TRINITY_DN23506_c0_g1_i1_13	nsy:104248610	4.6e-49	99/114(86.84)	K02876	RP-L15, MRPL15, rplO	large subunit ribosomal protein L15	ko03010	Ribosome
TRINITY_DN22464_c0_g1_i2_13	gab:108470628	2.1e-173	308/418(73.68)	K05605	HIBCH	3-hydroxyisobutyryl-CoA hydrolase [EC:3.1.2.4]	ko00280|ko00410|ko00640	Valine, leucine and isoleucine degradation|beta-Alanine metabolism|Propanoate metabolism
TRINITY_DN21012_c1_g1_i3_7	ccav:112514792	3.4e-23	148/171(86.55)	K12885	RBMX, HNRNPG	heterogeneous nuclear ribonucleoprotein G	ko03040	Spliceosome
TRINITY_DN24718_c1_g1_i18_2	nta:107788956	5.3e-88	163/202(80.69)	K04554	UBE2J2, NCUBE2, UBC6	ubiquitin-conjugating enzyme E2 J2 [EC:2.3.2.23]	ko04120|ko04141	Ubiquitin mediated proteolysis|Protein processing in endoplasmic reticulum
TRINITY_DN22378_c0_g1_i1_9	ath:AT1G29930	5.6e-153	267/267(100.00)	K08912	LHCB1	light-harvesting complex II chlorophyll a/b binding protein 1	ko00196	Photosynthesis - antenna proteins
TRINITY_DN19903_c4_g1_i2_10	bvg:104900376	2.6e-35	97/177(54.80)	K02698	psaK	photosystem I subunit X	ko00195	Photosynthesis
TRINITY_DN24423_c1_g4_i9_4	fve:101297594	2.8e-19	64/126(50.79)	K08486	STX1B_2_3	syntaxin 1B/2/3	ko04130	SNARE interactions in vesicular transport
TRINITY_DN15458_c0_g1_i1_4	sind:105180017	3.7e-61	134/279(48.03)	K13456	RIN4	RPM1-interacting protein 4	ko04626	Plant-pathogen interaction
TRINITY_DN26698_c0_g1_i1_12	tcc:18587921	2.3000000000000002e-30	70/95(73.68)	K02922	RP-L37e, RPL37	large subunit ribosomal protein L37e	ko03010	Ribosome
TRINITY_DN20811_c0_g1_i1_12	jcu:105628008	2.6e-50	102/220(46.36)	K10144	RCHY1, PIRH2	RING finger and CHY zinc finger domain-containing protein 1 [EC:2.3.2.27]	ko04120	Ubiquitin mediated proteolysis
TRINITY_DN14794_c0_g2_i1_11	mtr:MTR_1g026550	1.7000000000000002e-32	71/81(87.65)	K14172	LHCB7	light-harvesting complex II chlorophyll a/b binding protein 7	ko00196	Photosynthesis - antenna proteins
TRINITY_DN16307_c0_g1_i1_11	ccav:112521948	2e-46	92/110(83.64)	K14295	NUP50, NPAP60	nuclear pore complex protein Nup50	ko03013	RNA transport
TRINITY_DN23020_c1_g4_i1_2	han:110920450	1.3e-13	48/91(52.75)	K01647	CS, gltA	citrate synthase [EC:2.3.3.1]	ko00020|ko00630	Citrate cycle (TCA cycle)|Glyoxylate and dicarboxylate metabolism
TRINITY_DN3343_c0_g1_i1_12	bfu:BCIN_09g05760	3.9e-59	108/114(94.74)	K03231	EEF1A	elongation factor 1-alpha	ko03013	RNA transport
TRINITY_DN19816_c0_g1_i1_7	han:110915106	4.6e-197	336/437(76.89)	K15397	KCS	3-ketoacyl-CoA synthase [EC:2.3.1.199]	ko00062|ko04626	Fatty acid elongation|Plant-pathogen interaction
TRINITY_DN26671_c0_g2_i2_7	nto:104094543	9e-07	25/48(52.08)	K12272	SRPRB, SRP102	signal recognition particle receptor subunit beta	ko03060	Protein export
TRINITY_DN12951_c0_g1_i2_10	nto:104108863	2.5e-46	105/143(73.43)	K03787	surE	5'-nucleotidase [EC:3.1.3.5]	ko00230|ko00240|ko00760	Purine metabolism|Pyrimidine metabolism|Nicotinate and nicotinamide metabolism
TRINITY_DN23406_c0_g1_i24_17	jcu:105629923	1.4999999999999998e-68	137/163(84.05)	K13171	SRRM1, SRM160	serine/arginine repetitive matrix protein 1	ko03013|ko03015	RNA transport|mRNA surveillance pathway
TRINITY_DN30150_c0_g1_i1_13	pgr:PGTG_04104	8e-45	83/116(71.55)	K04646	CLTC	clathrin heavy chain	ko04144	Endocytosis
TRINITY_DN20729_c0_g1_i10_5	han:110915106	6.199999999999999e-197	343/455(75.38)	K15397	KCS	3-ketoacyl-CoA synthase [EC:2.3.1.199]	ko00062|ko04626	Fatty acid elongation|Plant-pathogen interaction
TRINITY_DN22675_c0_g1_i4_10	vvi:104878677	3.5e-159	302/496(60.89)	K05310	PIGG, GPI7	ethanolamine phosphate transferase 2 subunit G [EC:2.7.-.-]	ko00563	Glycosylphosphatidylinositol (GPI)-anchor biosynthesis
TRINITY_DN24357_c0_g1_i9_7	jre:109011119	2.8e-20	48/51(94.12)	K12160	SUMO, SMT3	small ubiquitin-related modifier	ko03013	RNA transport
TRINITY_DN21451_c0_g1_i5_3	han:110915973	3.9e-74	151/215(70.23)	K00759	APRT, apt	adenine phosphoribosyltransferase [EC:2.4.2.7]	ko00230	Purine metabolism
TRINITY_DN25442_c0_g1_i6_15	ccav:112508726	1.3e-138	249/310(80.32)	K01738	cysK	cysteine synthase [EC:2.5.1.47]	ko00270|ko00920	Cysteine and methionine metabolism|Sulfur metabolism
TRINITY_DN22679_c0_g1_i1_7	han:110891141	4.2e-16	40/43(93.02)	K00276	AOC3, AOC2, tynA	primary-amine oxidase [EC:1.4.3.21]	ko00260|ko00350|ko00360|ko00410|ko00950|ko00960	Glycine, serine and threonine metabolism|Tyrosine metabolism|Phenylalanine metabolism|beta-Alanine metabolism|Isoquinoline alkaloid biosynthesis|Tropane, piperidine and pyridine alkaloid biosynthesis
TRINITY_DN17916_c0_g1_i3_16	lsv:111921108	3.1000000000000004e-167	313/638(49.06)	K01193	INV, sacA	beta-fructofuranosidase [EC:3.2.1.26]	ko00052|ko00500	Galactose metabolism|Starch and sucrose metabolism
TRINITY_DN23234_c1_g1_i3_9	cic:CICLE_v10020577mg	1.0999999999999999e-166	295/329(89.67)	K00606	panB	3-methyl-2-oxobutanoate hydroxymethyltransferase [EC:2.1.2.11]	ko00770	Pantothenate and CoA biosynthesis
TRINITY_DN20037_c0_g2_i3_1	nta:107806154	4.8e-116	208/280(74.29)	K00784	rnz	ribonuclease Z [EC:3.1.26.11]	ko03013	RNA transport
TRINITY_DN16701_c0_g1_i2_5	ccav:112525834	8.3e-10	31/47(65.96)	K06965	PELO, DOM34, pelA	protein pelota	ko03015	mRNA surveillance pathway
TRINITY_DN24315_c0_g1_i2_2	cann:107848074	1.6999999999999997e-129	221/245(90.20)	K02736	PSMB4	20S proteasome subunit beta 7 [EC:3.4.25.1]	ko03050	Proteasome
TRINITY_DN22525_c0_g1_i2_3	bvg:809503	1.3e-252	459/495(92.73)	K03881	ND4	NADH-ubiquinone oxidoreductase chain 4 [EC:7.1.1.2]	ko00190	Oxidative phosphorylation
TRINITY_DN19977_c0_g2_i1_2	gmx:100807885	2.2e-13	38/43(88.37)	K09517	DNAJB11	DnaJ homolog subfamily B member 11	ko04141	Protein processing in endoplasmic reticulum
TRINITY_DN24230_c0_g2_i8_3	cpap:110818756	7.7e-211	338/376(89.89)	K01590	hdc, HDC	histidine decarboxylase [EC:4.1.1.22]	ko00340	Histidine metabolism
TRINITY_DN22032_c2_g2_i1_17	pavi:110762390	2.8e-42	91/94(96.81)	K02915	RP-L34e, RPL34	large subunit ribosomal protein L34e	ko03010	Ribosome
TRINITY_DN20305_c0_g1_i14_6	ccav:112526673	1.4e-115	215/259(83.01)	K13354	SLC25A17, PMP34	solute carrier family 25 (peroxisomal adenine nucleotide transporter), member 17	ko04146	Peroxisome
TRINITY_DN12964_c0_g1_i3_4	lsv:111891276	9.6e-250	407/511(79.65)	K17913	CCD8	carlactone synthase / all-trans-10'-apo-beta-carotenal 13,14-cleaving dioxygenase [EC:1.13.11.69 1.13.11.70]	ko00906	Carotenoid biosynthesis
TRINITY_DN10620_c0_g1_i1_2	cpap:110814269	2.1000000000000002e-73	125/211(59.24)	K00799	GST, gst	glutathione S-transferase [EC:2.5.1.18]	ko00480	Glutathione metabolism
TRINITY_DN27112_c0_g1_i1_16	ath:AT4G11150	8.9e-51	108/108(100.00)	K02150	ATPeV1E, ATP6E	V-type H+-transporting ATPase subunit E	ko00190|ko04145	Oxidative phosphorylation|Phagosome
TRINITY_DN17469_c0_g1_i5_11	psom:113313821	6.1e-60	141/258(54.65)	K02973	RP-S23e, RPS23	small subunit ribosomal protein S23e	ko03010	Ribosome
TRINITY_DN21494_c1_g2_i1_10	sind:105158842	0.0	521/597(87.27)	K00297	metF, MTHFR	methylenetetrahydrofolate reductase (NADPH) [EC:1.5.1.20]	ko00670	One carbon pool by folate
TRINITY_DN20178_c0_g1_i3_17	vvi:100249323	0.0	635/875(72.57)	K01662	dxs	1-deoxy-D-xylulose-5-phosphate synthase [EC:2.2.1.7]	ko00730|ko00900	Thiamine metabolism|Terpenoid backbone biosynthesis
TRINITY_DN20936_c0_g2_i1_12	ccav:112501191	4.1000000000000003e-32	63/84(75.00)	K02895	RP-L24, MRPL24, rplX	large subunit ribosomal protein L24	ko03010	Ribosome
TRINITY_DN25487_c0_g2_i1_11	ccav:112523423	6.6000000000000005e-34	73/94(77.66)	K12741	HNRNPA1_3	heterogeneous nuclear ribonucleoprotein A1/A3	ko03040	Spliceosome
TRINITY_DN25336_c0_g1_i1_2	dcr:108220395	5.3e-56	115/153(75.16)	K13800	CMPK1, UMPK	UMP-CMP kinase [EC:2.7.4.14]	ko00240	Pyrimidine metabolism
TRINITY_DN24274_c0_g2_i1_4	nau:109226675	7.8e-37	75/99(75.76)	K09480	DGD	digalactosyldiacylglycerol synthase [EC:2.4.1.241]	ko00561	Glycerolipid metabolism
TRINITY_DN20839_c2_g1_i12_16	gra:105777576	1.4e-225	368/437(84.21)	K00213	DHCR7	7-dehydrocholesterol reductase [EC:1.3.1.21]	ko00100	Steroid biosynthesis
TRINITY_DN26005_c1_g1_i2_3	oeu:111382786	1.5e-16	54/127(42.52)	K02132	ATPeF1A, ATP5A1, ATP1	F-type H+-transporting ATPase subunit alpha	ko00190	Oxidative phosphorylation
TRINITY_DN20784_c1_g3_i1_16	ccav:112501822	3.7e-97	173/195(88.72)	K03138	TFIIF1, GTF2F1, TFG1	transcription initiation factor TFIIF subunit alpha	ko03022	Basal transcription factors
TRINITY_DN23493_c1_g1_i3_5	han:110894066	6.7e-144	254/320(79.38)	K13346	PEX10	peroxin-10	ko04146	Peroxisome
TRINITY_DN18717_c0_g1_i1_2	ccav:112523074	0.0	597/715(83.50)	K01869	LARS, leuS	leucyl-tRNA synthetase [EC:6.1.1.4]	ko00970	Aminoacyl-tRNA biosynthesis
TRINITY_DN17197_c0_g1_i2_8	lsv:111904482	5.4e-116	240/434(55.30)	K17725	ETHE1	sulfur dioxygenase [EC:1.13.11.18]	ko00920	Sulfur metabolism
TRINITY_DN26459_c0_g1_i1_15	tcc:18588135	1.1e-94	183/227(80.62)	K02985	RP-S3e, RPS3	small subunit ribosomal protein S3e	ko03010	Ribosome
TRINITY_DN15165_c0_g1_i1_9	lsv:111910354	5.3e-32	113/279(40.50)	K13464	JAZ	jasmonate ZIM domain-containing protein	ko04075	Plant hormone signal transduction
TRINITY_DN25272_c0_g1_i31_8	hbr:110632189	2.2e-98	174/195(89.23)	K18010	HCAR	7-hydroxymethyl chlorophyll a reductase [EC:1.17.7.2]	ko00860	Porphyrin and chlorophyll metabolism
TRINITY_DN25133_c0_g2_i7_13	ccav:112510902	3e-54	104/142(73.24)	K13513	LCLAT1, AGPAT8	lysocardiolipin and lysophospholipid acyltransferase [EC:2.3.1.- 2.3.1.51]	ko00561|ko00564	Glycerolipid metabolism|Glycerophospholipid metabolism
TRINITY_DN13581_c0_g1_i1_11	ccav:112517898	2.8e-57	120/188(63.83)	K12593	MPHOSPH6, MPP6	M-phase phosphoprotein 6, animal type	ko03018	RNA degradation
TRINITY_DN18895_c0_g1_i5_5	cit:102626779	1.1e-45	80/104(76.92)	K00799	GST, gst	glutathione S-transferase [EC:2.5.1.18]	ko00480	Glutathione metabolism
TRINITY_DN20885_c0_g1_i2_7	vvi:100258490	3.5e-76	160/293(54.61)	K01507	ppa	inorganic pyrophosphatase [EC:3.6.1.1]	ko00190	Oxidative phosphorylation
TRINITY_DN23803_c0_g4_i1_6	ccav:112521156	5.2e-76	139/161(86.34)	K12948	SPCS3, SPC3	signal peptidase complex subunit 3 [EC:3.4.-.-]	ko03060	Protein export
TRINITY_DN9219_c0_g1_i2_1	ccav:112508227	9.3e-200	333/441(75.51)	K00736	MGAT2	alpha-1,6-mannosyl-glycoprotein beta-1,2-N-acetylglucosaminyltransferase [EC:2.4.1.143]	ko00510|ko00513	N-Glycan biosynthesis|Various types of N-glycan biosynthesis
TRINITY_DN23623_c0_g7_i1_18	vra:106753293	3.6e-54	130/146(89.04)	K02900	RP-L27Ae, RPL27A	large subunit ribosomal protein L27Ae	ko03010	Ribosome
TRINITY_DN20951_c0_g2_i1_13	cic:CICLE_v10019611mg	2.2e-174	310/522(59.39)	K00108	betA, CHDH	choline dehydrogenase [EC:1.1.99.1]	ko00260	Glycine, serine and threonine metabolism
TRINITY_DN18900_c0_g1_i4_10	oeu:111382804	8.4e-76	135/176(76.70)	K10525	AOC	allene oxide cyclase [EC:5.3.99.6]	ko00592	alpha-Linolenic acid metabolism
TRINITY_DN24733_c1_g1_i5_15	nnu:104604902	2.8999999999999997e-43	85/112(75.89)	K00430	E1.11.1.7	peroxidase [EC:1.11.1.7]	ko00940	Phenylpropanoid biosynthesis
TRINITY_DN4462_c0_g1_i1_15	cic:CICLE_v10001146mg	1.3e-08	31/55(56.36)	K13416	BAK1	brassinosteroid insensitive 1-associated receptor kinase 1 [EC:2.7.10.1 2.7.11.1]	ko04016|ko04075|ko04626	MAPK signaling pathway - plant|Plant hormone signal transduction|Plant-pathogen interaction
TRINITY_DN23383_c1_g1_i2_4	ccav:112527920	3.7e-149	242/275(88.00)	K13648	GAUT	alpha-1,4-galacturonosyltransferase [EC:2.4.1.43]	ko00520	Amino sugar and nucleotide sugar metabolism
TRINITY_DN11824_c0_g1_i2_10	ccav:112527617	2.1e-62	121/193(62.69)	K15095	E1.1.1.208	(+)-neomenthol dehydrogenase [EC:1.1.1.208]	ko00902	Monoterpenoid biosynthesis
TRINITY_DN19847_c0_g1_i3_11	ccav:112519729	7.6e-200	343/455(75.38)	K01962	accA	acetyl-CoA carboxylase carboxyl transferase subunit alpha [EC:6.4.1.2 2.1.3.15]	ko00061|ko00620|ko00640	Fatty acid biosynthesis|Pyruvate metabolism|Propanoate metabolism
TRINITY_DN23764_c0_g1_i2_8	oeu:111382804	9.6e-85	169/251(67.33)	K10525	AOC	allene oxide cyclase [EC:5.3.99.6]	ko00592	alpha-Linolenic acid metabolism
TRINITY_DN23243_c0_g1_i1_14	vvi:100258918	0.0	927/1231(75.30)	K14289	XPO5	exportin-5	ko03013	RNA transport
TRINITY_DN18236_c0_g1_i1_5	nau:109208751	1.7000000000000002e-74	139/150(92.67)	K02960	RP-S16e, RPS16	small subunit ribosomal protein S16e	ko03010	Ribosome
TRINITY_DN13423_c0_g1_i7_12	sind:105161697	3.8e-204	341/432(78.94)	K07024	SPP	sucrose-6-phosphatase [EC:3.1.3.24]	ko00500	Starch and sucrose metabolism
TRINITY_DN17247_c0_g1_i1_10	vvi:100259318	5.3e-88	168/203(82.76)	K03013	RPB5, POLR2E	DNA-directed RNA polymerases I, II, and III subunit RPABC1	ko03020	RNA polymerase
TRINITY_DN9672_c0_g1_i2_10	lsv:111886522	0.0	559/623(89.73)	K14509	ETR, ERS	ethylene receptor [EC:2.7.13.-]	ko04016|ko04075	MAPK signaling pathway - plant|Plant hormone signal transduction
TRINITY_DN22885_c0_g1_i2_3	atr:18430021	3.2000000000000002e-87	162/168(96.43)	K01648	ACLY	ATP citrate (pro-S)-lyase [EC:2.3.3.8]	ko00020	Citrate cycle (TCA cycle)
TRINITY_DN20563_c0_g1_i2_17	ccav:112506190	8.9e-205	353/399(88.47)	K10685	UBLE1B, SAE2, UBA2	ubiquitin-like 1-activating enzyme E1 B [EC:6.2.1.45]	ko04120	Ubiquitin mediated proteolysis
TRINITY_DN20153_c0_g1_i10_7	lsv:111887538	9.7e-21	70/71(98.59)	K12896	SFRS7	splicing factor, arginine/serine-rich 7	ko03040	Spliceosome
TRINITY_DN26063_c0_g2_i16_3	sind:105175753	2.8e-56	117/126(92.86)	K14066	GPS	geranyl diphosphate synthase [EC:2.5.1.1]	ko00900	Terpenoid backbone biosynthesis
TRINITY_DN22526_c0_g2_i4_9	cann:107853614	1.5e-106	201/318(63.21)	K08099	E3.1.1.14	chlorophyllase [EC:3.1.1.14]	ko00860	Porphyrin and chlorophyll metabolism
TRINITY_DN21631_c1_g2_i5_10	dcr:108215574	5.2e-152	267/327(81.65)	K03842	ALG1	beta-1,4-mannosyltransferase [EC:2.4.1.142]	ko00510|ko00513	N-Glycan biosynthesis|Various types of N-glycan biosynthesis
TRINITY_DN25927_c3_g1_i4_8	cic:CICLE_v10021279mg	1.9e-26	58/93(62.37)	K00949	thiN, TPK1, THI80	thiamine pyrophosphokinase [EC:2.7.6.2]	ko00730	Thiamine metabolism
TRINITY_DN22805_c4_g4_i3_18	ccav:112514394	3.2e-214	366/401(91.27)	K00876	udk, UCK	uridine kinase [EC:2.7.1.48]	ko00240	Pyrimidine metabolism
TRINITY_DN13754_c0_g1_i1_5	qsu:111999606	1.6000000000000002e-158	267/306(87.25)	K00966	GMPP	mannose-1-phosphate guanylyltransferase [EC:2.7.7.13]	ko00051|ko00520	Fructose and mannose metabolism|Amino sugar and nucleotide sugar metabolism
TRINITY_DN18243_c0_g1_i1_17	pmum:103331667	2.1000000000000002e-48	107/195(54.87)	K13993	HSP20	HSP20 family protein	ko04141	Protein processing in endoplasmic reticulum
TRINITY_DN10267_c0_g1_i5_5	ini:109186287	6.699999999999999e-91	215/480(44.79)	K00430	E1.11.1.7	peroxidase [EC:1.11.1.7]	ko00940	Phenylpropanoid biosynthesis
TRINITY_DN698_c0_g1_i1_16	ath:AT2G30870	2.8e-70	134/134(100.00)	K00799	GST, gst	glutathione S-transferase [EC:2.5.1.18]	ko00480	Glutathione metabolism
TRINITY_DN19685_c0_g1_i10_11	ccav:112512425	4.4e-243	417/515(80.97)	K14510	CTR1	serine/threonine-protein kinase CTR1 [EC:2.7.11.1]	ko04016|ko04075	MAPK signaling pathway - plant|Plant hormone signal transduction
TRINITY_DN16844_c0_g1_i2_18	han:110871632	8.2e-180	369/529(69.75)	K03217	yidC, spoIIIJ, OXA1, ccfA	YidC/Oxa1 family membrane protein insertase	ko03060	Protein export
TRINITY_DN19227_c0_g1_i1_16	sind:105159138	1e-244	435/513(84.80)	K13126	PABPC	polyadenylate-binding protein	ko03013|ko03015|ko03018	RNA transport|mRNA surveillance pathway|RNA degradation
TRINITY_DN31505_c0_g1_i1_13	mesc:110608990	1.8000000000000002e-81	158/238(66.39)	K09490	HSPA5, BIP	heat shock 70kDa protein 5	ko03060|ko04141	Protein export|Protein processing in endoplasmic reticulum
TRINITY_DN24755_c2_g4_i5_5	egr:104452485	3.3e-07	32/41(78.05)	K00215	dapB	4-hydroxy-tetrahydrodipicolinate reductase [EC:1.17.1.8]	ko00261|ko00300	Monobactam biosynthesis|Lysine biosynthesis
TRINITY_DN22875_c0_g1_i11_18	oeu:111365972	4.6e-263	455/522(87.16)	K05391	CNGC	cyclic nucleotide gated channel, plant	ko04626	Plant-pathogen interaction
TRINITY_DN6303_c0_g1_i1_2	egr:104457250	1.1e-136	260/325(80.00)	K14307	NUPL1, NUP49	nucleoporin p58/p45	ko03013	RNA transport
TRINITY_DN24494_c0_g1_i3_8	pop:7495294	9.6e-103	195/377(51.72)	K14173	AFS1	alpha-farnesene synthase [EC:4.2.3.46]	ko00909	Sesquiterpenoid and triterpenoid biosynthesis
TRINITY_DN23761_c1_g2_i6_7	hbr:110663929	7.700000000000001e-86	175/266(65.79)	K03260	EIF4G	translation initiation factor 4G	ko03013	RNA transport
TRINITY_DN22556_c1_g2_i3_6	nau:109237718	7.4e-32	90/188(47.87)	K01110	PTEN	phosphatidylinositol-3,4,5-trisphosphate 3-phosphatase and dual-specificity protein phosphatase PTEN [EC:3.1.3.16 3.1.3.48 3.1.3.67]	ko00562|ko04070	Inositol phosphate metabolism|Phosphatidylinositol signaling system
TRINITY_DN21909_c0_g1_i1_11	ccav:112505849	6.7e-186	346/455(76.04)	K03553	recA	recombination protein RecA	ko03440	Homologous recombination
TRINITY_DN18840_c0_g1_i1_13	han:110913080	6.2e-18	46/46(100.00)	K02293	PDS, crtP	15-cis-phytoene desaturase [EC:1.3.5.5]	ko00906	Carotenoid biosynthesis
TRINITY_DN24807_c0_g3_i1_8	vvi:100245511	3.9000000000000003e-81	140/155(90.32)	K01465	URA4, pyrC	dihydroorotase [EC:3.5.2.3]	ko00240	Pyrimidine metabolism
TRINITY_DN19613_c0_g1_i11_16	pop:7455509	4.5e-77	157/266(59.02)	K07407	E3.2.1.22B, galA, rafA	alpha-galactosidase [EC:3.2.1.22]	ko00052|ko00561|ko00600|ko00603	Galactose metabolism|Glycerolipid metabolism|Sphingolipid metabolism|Glycosphingolipid biosynthesis - globo and isoglobo series
TRINITY_DN20487_c0_g1_i1_10	dzi:111278127	4.7e-08	28/42(66.67)	K14502	BIN2	protein brassinosteroid insensitive 2 [EC:2.7.11.1]	ko04075	Plant hormone signal transduction
TRINITY_DN15547_c0_g1_i1_3	cit:102617478	1.6e-18	45/64(70.31)	K02435	gatC, GATC	aspartyl-tRNA(Asn)/glutamyl-tRNA(Gln) amidotransferase subunit C [EC:6.3.5.6 6.3.5.7]	ko00970	Aminoacyl-tRNA biosynthesis
TRINITY_DN24107_c1_g1_i12_13	qsu:112033918	7.4e-196	380/703(54.05)	K05666	ABCC2	ATP-binding cassette, subfamily C (CFTR/MRP), member 2	ko02010	ABC transporters
TRINITY_DN23402_c0_g1_i1_17	ccav:112517645	8.3e-54	112/153(73.20)	K03679	RRP4, EXOSC2	exosome complex component RRP4	ko03018	RNA degradation
TRINITY_DN24171_c0_g1_i2_17	ccav:112518182	7.600000000000001e-81	146/180(81.11)	K15892	FOLK	farnesol kinase [EC:2.7.1.216]	ko00900	Terpenoid backbone biosynthesis
TRINITY_DN18700_c0_g1_i2_18	zju:107403831	4.899999999999999e-208	349/439(79.50)	K12638	CYP90D1	3-epi-6-deoxocathasterone 23-monooxygenase [EC:1.14.14.147]	ko00905	Brassinosteroid biosynthesis
TRINITY_DN22241_c0_g1_i1_11	ghi:107937059	0.0	541/647(83.62)	K01568	PDC, pdc	pyruvate decarboxylase [EC:4.1.1.1]	ko00010	Glycolysis / Gluconeogenesis
TRINITY_DN21111_c0_g1_i2_13	han:110930115	4.5000000000000005e-87	155/171(90.64)	K00855	PRK, prkB	phosphoribulokinase [EC:2.7.1.19]	ko00710	Carbon fixation in photosynthetic organisms
TRINITY_DN22300_c0_g1_i2_14	vvi:100253650	4.9e-153	297/549(54.10)	K00128	ALDH	aldehyde dehydrogenase (NAD+) [EC:1.2.1.3]	ko00010|ko00053|ko00071|ko00280|ko00310|ko00330|ko00340|ko00380|ko00410|ko00561|ko00620|ko00903	Glycolysis / Gluconeogenesis|Ascorbate and aldarate metabolism|Fatty acid degradation|Valine, leucine and isoleucine degradation|Lysine degradation|Arginine and proline metabolism|Histidine metabolism|Tryptophan metabolism|beta-Alanine metabolism|Glycerolipid metabolism|Pyruvate metabolism|Limonene and pinene degradation
TRINITY_DN24726_c0_g1_i1_7	jcu:105648663	1.7e-14	35/38(92.11)	K00940	ndk, NME	nucleoside-diphosphate kinase [EC:2.7.4.6]	ko00230|ko00240|ko04016	Purine metabolism|Pyrimidine metabolism|MAPK signaling pathway - plant
TRINITY_DN23816_c3_g1_i1_14	ccav:112511125	4.4000000000000003e-100	209/344(60.76)	K00434	E1.11.1.11	L-ascorbate peroxidase [EC:1.11.1.11]	ko00053|ko00480	Ascorbate and aldarate metabolism|Glutathione metabolism
TRINITY_DN21898_c2_g4_i1_17	lsv:111895516	2.6e-19	50/58(86.21)	K03237	EIF2S1	translation initiation factor 2 subunit 1	ko03013|ko04141	RNA transport|Protein processing in endoplasmic reticulum
TRINITY_DN14234_c0_g1_i1_15	han:110873138	5.1e-262	437/597(73.20)	K09840	NCED	9-cis-epoxycarotenoid dioxygenase [EC:1.13.11.51]	ko00906	Carotenoid biosynthesis
TRINITY_DN26273_c0_g1_i4_7	jcu:105630205	1.2e-62	107/110(97.27)	K12834	PHF5A	PHD finger-like domain-containing protein 5A	ko03040	Spliceosome
TRINITY_DN21067_c0_g1_i5_7	pop:7458572	1.8e-111	193/264(73.11)	K05350	bglB	beta-glucosidase [EC:3.2.1.21]	ko00460|ko00500|ko00940	Cyanoamino acid metabolism|Starch and sucrose metabolism|Phenylpropanoid biosynthesis
TRINITY_DN20660_c0_g2_i1_13	ccav:112512383	2.5e-20	51/58(87.93)	K00860	cysC	adenylylsulfate kinase [EC:2.7.1.25]	ko00230|ko00920	Purine metabolism|Sulfur metabolism
TRINITY_DN20455_c0_g1_i1_10	lsv:111890880	0.0	637/784(81.25)	K02541	MCM3	DNA replication licensing factor MCM3 [EC:3.6.4.12]	ko03030	DNA replication
TRINITY_DN29088_c0_g1_i1_15	oeu:111396633	4.9e-85	157/231(67.97)	K02984	RP-S3Ae, RPS3A	small subunit ribosomal protein S3Ae	ko03010	Ribosome
TRINITY_DN25337_c0_g1_i1_16	ath:AT3G25760	3.1999999999999997e-85	161/161(100.00)	K10525	AOC	allene oxide cyclase [EC:5.3.99.6]	ko00592	alpha-Linolenic acid metabolism
TRINITY_DN19666_c0_g3_i1_9	ini:109182862	2e-06	27/34(79.41)	K14485	TIR1	transport inhibitor response 1	ko04075	Plant hormone signal transduction
TRINITY_DN33622_c0_g1_i1_7	vcn:VOLCADRAFT_96867	6.8e-33	66/113(58.41)	K01834	PGAM, gpmA	2,3-bisphosphoglycerate-dependent phosphoglycerate mutase [EC:5.4.2.11]	ko00010|ko00260	Glycolysis / Gluconeogenesis|Glycine, serine and threonine metabolism
TRINITY_DN19776_c0_g1_i6_3	sind:105159057	4.2e-147	256/278(92.09)	K01610	E4.1.1.49, pckA	phosphoenolpyruvate carboxykinase (ATP) [EC:4.1.1.49]	ko00010|ko00020|ko00620|ko00710	Glycolysis / Gluconeogenesis|Citrate cycle (TCA cycle)|Pyruvate metabolism|Carbon fixation in photosynthetic organisms
TRINITY_DN18803_c0_g2_i2_10	han:110880283	8.7e-08	30/52(57.69)	K02980	RP-S29e, RPS29	small subunit ribosomal protein S29e	ko03010	Ribosome
TRINITY_DN1713_c0_g1_i1_15	nnu:104587778	2.7e-67	132/151(87.42)	K02955	RP-S14e, RPS14	small subunit ribosomal protein S14e	ko03010	Ribosome
TRINITY_DN23422_c0_g1_i1_12	ath:AT1G19180	4.5e-42	87/87(100.00)	K13464	JAZ	jasmonate ZIM domain-containing protein	ko04075	Plant hormone signal transduction
TRINITY_DN13549_c0_g1_i1_2	nau:109219396	8.6e-52	104/157(66.24)	K13448	CML	calcium-binding protein CML	ko04626	Plant-pathogen interaction
TRINITY_DN16731_c0_g1_i8_13	nau:109212548	1.8e-64	127/140(90.71)	K13800	CMPK1, UMPK	UMP-CMP kinase [EC:2.7.4.14]	ko00240	Pyrimidine metabolism
TRINITY_DN23202_c0_g2_i1_4	oeu:111384504	3e-15	39/51(76.47)	K12373	HEXA_B	hexosaminidase [EC:3.2.1.52]	ko00511|ko00513|ko00520|ko00531|ko00603|ko00604	Other glycan degradation|Various types of N-glycan biosynthesis|Amino sugar and nucleotide sugar metabolism|Glycosaminoglycan degradation|Glycosphingolipid biosynthesis - globo and isoglobo series|Glycosphingolipid biosynthesis - ganglio series
TRINITY_DN23806_c0_g2_i11_6	nta:107765624	2.8e-57	107/129(82.95)	K01599	hemE, UROD	uroporphyrinogen decarboxylase [EC:4.1.1.37]	ko00860	Porphyrin and chlorophyll metabolism
TRINITY_DN11879_c0_g1_i1_4	dcr:108197671	8.7e-291	472/646(73.07)	K00276	AOC3, AOC2, tynA	primary-amine oxidase [EC:1.4.3.21]	ko00260|ko00350|ko00360|ko00410|ko00950|ko00960	Glycine, serine and threonine metabolism|Tyrosine metabolism|Phenylalanine metabolism|beta-Alanine metabolism|Isoquinoline alkaloid biosynthesis|Tropane, piperidine and pyridine alkaloid biosynthesis
TRINITY_DN23069_c0_g1_i10_4	ccav:112518627	8.4e-83	151/203(74.38)	K21797	SAC1, SACM1L	phosphatidylinositol 4-phosphatase [EC:3.1.3.-]	ko00562|ko04070	Inositol phosphate metabolism|Phosphatidylinositol signaling system
TRINITY_DN20279_c0_g2_i1_13	lsv:111899236	5.2e-13	38/38(100.00)	K08490	STX5	syntaxin 5	ko04130	SNARE interactions in vesicular transport
TRINITY_DN24098_c1_g1_i3_1	ccav:112516562	2.4e-214	364/407(89.43)	K14454	GOT1	aspartate aminotransferase, cytoplasmic [EC:2.6.1.1]	ko00220|ko00250|ko00270|ko00330|ko00350|ko00360|ko00400|ko00710|ko00950|ko00960	Arginine biosynthesis|Alanine, aspartate and glutamate metabolism|Cysteine and methionine metabolism|Arginine and proline metabolism|Tyrosine metabolism|Phenylalanine metabolism|Phenylalanine, tyrosine and tryptophan biosynthesis|Carbon fixation in photosynthetic organisms|Isoquinoline alkaloid biosynthesis|Tropane, piperidine and pyridine alkaloid biosynthesis
TRINITY_DN23597_c3_g1_i7_18	pxb:103956260	7.100000000000001e-58	178/459(38.78)	K08901	psbQ	photosystem II oxygen-evolving enhancer protein 3	ko00195	Photosynthesis
TRINITY_DN22485_c1_g2_i7_15	han:110934907	5.5e-141	236/278(84.89)	K01183	E3.2.1.14	chitinase [EC:3.2.1.14]	ko00520	Amino sugar and nucleotide sugar metabolism
TRINITY_DN22758_c0_g2_i1_4	vvi:100241574	1.6e-241	423/567(74.60)	K05857	PLCD	phosphatidylinositol phospholipase C, delta [EC:3.1.4.11]	ko00562|ko04070|ko04933	Inositol phosphate metabolism|Phosphatidylinositol signaling system|AGE-RAGE signaling pathway in diabetic complications
TRINITY_DN20079_c0_g1_i5_16	han:110915095	7.3e-69	121/164(73.78)	K18693	DPP1, DPPL, PLPP4_5	diacylglycerol diphosphate phosphatase / phosphatidate phosphatase [EC:3.1.3.81 3.1.3.4]	ko00561|ko00564	Glycerolipid metabolism|Glycerophospholipid metabolism
TRINITY_DN26578_c0_g1_i1_10	ath:AT3G48990	6.5e-49	102/102(100.00)	K22133	AAE3	oxalate---CoA ligase [EC:6.2.1.8]	ko00630	Glyoxylate and dicarboxylate metabolism
TRINITY_DN15750_c0_g1_i2_7	sind:105169711	3.7e-57	116/134(86.57)	K13249	SSR1	translocon-associated protein subunit alpha	ko04141	Protein processing in endoplasmic reticulum
TRINITY_DN30163_c0_g1_i1_4	psom:113282078	1.7e-168	304/450(67.56)	K14190	VTC2_5	GDP-L-galactose phosphorylase [EC:2.7.7.69]	ko00053	Ascorbate and aldarate metabolism
TRINITY_DN23919_c0_g1_i17_11	han:110878466	5.8e-57	109/112(97.32)	K03015	RPB7, POLR2G	DNA-directed RNA polymerase II subunit RPB7	ko03020	RNA polymerase
TRINITY_DN21015_c1_g1_i5_15	han:110884133	7.3e-264	494/740(66.76)	K01893	NARS, asnS	asparaginyl-tRNA synthetase [EC:6.1.1.22]	ko00970	Aminoacyl-tRNA biosynthesis
TRINITY_DN21417_c0_g2_i4_11	vvi:100251732	1.1000000000000002e-201	861/1027(83.84)	K12855	PRPF6, PRP6	pre-mRNA-processing factor 6	ko03040	Spliceosome
TRINITY_DN19742_c0_g5_i1_10	han:110926203	2.1e-17	45/62(72.58)	K01228	MOGS	mannosyl-oligosaccharide glucosidase [EC:3.2.1.106]	ko00510|ko04141	N-Glycan biosynthesis|Protein processing in endoplasmic reticulum
TRINITY_DN14609_c0_g1_i1_12	dcr:108216256	2.5e-49	100/110(90.91)	K02920	RP-L36e, RPL36	large subunit ribosomal protein L36e	ko03010	Ribosome
TRINITY_DN33378_c0_g1_i1_3	ath:AT5G67030	2.5e-61	109/109(100.00)	K09838	ZEP, ABA1	zeaxanthin epoxidase [EC:1.14.15.21]	ko00906	Carotenoid biosynthesis
TRINITY_DN20029_c0_g1_i3_14	ccav:112528087	4.8e-168	300/310(96.77)	K03038	PSMD7, RPN8	26S proteasome regulatory subunit N8	ko03050	Proteasome
TRINITY_DN23762_c6_g1_i5_15	gra:105777576	2.8e-163	370/966(38.30)	K00213	DHCR7	7-dehydrocholesterol reductase [EC:1.3.1.21]	ko00100	Steroid biosynthesis
TRINITY_DN23582_c0_g1_i6_18	ccav:112515849	3.3e-115	207/213(97.18)	K01599	hemE, UROD	uroporphyrinogen decarboxylase [EC:4.1.1.37]	ko00860	Porphyrin and chlorophyll metabolism
TRINITY_DN24989_c2_g2_i1_7	mcha:111008051	4.6e-07	28/36(77.78)	K15397	KCS	3-ketoacyl-CoA synthase [EC:2.3.1.199]	ko00062|ko04626	Fatty acid elongation|Plant-pathogen interaction
TRINITY_DN19177_c1_g2_i1_14	dcr:108224846	4.2e-08	26/30(86.67)	K13458	RAR1	disease resistance protein	ko04626	Plant-pathogen interaction
TRINITY_DN18272_c0_g1_i1_5	ccav:112506690	1.7e-121	215/231(93.07)	K02981	RP-S2e, RPS2	small subunit ribosomal protein S2e	ko03010	Ribosome
TRINITY_DN19282_c0_g1_i6_6	han:110941452	2.5e-154	277/407(68.06)	K10572	IPPK	inositol-pentakisphosphate 2-kinase [EC:2.7.1.158]	ko00562|ko04070	Inositol phosphate metabolism|Phosphatidylinositol signaling system
TRINITY_DN20233_c0_g1_i2_17	dcr:108215857	6.6e-129	237/342(69.30)	K01834	PGAM, gpmA	2,3-bisphosphoglycerate-dependent phosphoglycerate mutase [EC:5.4.2.11]	ko00010|ko00260	Glycolysis / Gluconeogenesis|Glycine, serine and threonine metabolism
TRINITY_DN12544_c0_g1_i4_5	pavi:110774404	9.099999999999999e-120	206/268(76.87)	K18693	DPP1, DPPL, PLPP4_5	diacylglycerol diphosphate phosphatase / phosphatidate phosphatase [EC:3.1.3.81 3.1.3.4]	ko00561|ko00564	Glycerolipid metabolism|Glycerophospholipid metabolism
TRINITY_DN16182_c0_g1_i1_9	lsv:111906128	1.5e-122	206/254(81.10)	K06130	LYPLA2	lysophospholipase II [EC:3.1.1.5]	ko00564	Glycerophospholipid metabolism
TRINITY_DN30801_c0_g1_i1_2	smo:SELMODRAFT_121015	4.1000000000000003e-78	151/241(62.66)	K00864	glpK, GK	glycerol kinase [EC:2.7.1.30]	ko00561|ko04626	Glycerolipid metabolism|Plant-pathogen interaction
TRINITY_DN23948_c0_g1_i3_2	vvi:100245619	3.3e-108	206/301(68.44)	K00601	E2.1.2.2	phosphoribosylglycinamide formyltransferase [EC:2.1.2.2]	ko00230|ko00670	Purine metabolism|One carbon pool by folate
TRINITY_DN17361_c0_g1_i1_12	sind:105175306	3e-133	249/366(68.03)	K05933	E1.14.17.4	aminocyclopropanecarboxylate oxidase [EC:1.14.17.4]	ko00270	Cysteine and methionine metabolism
TRINITY_DN17540_c0_g1_i1_7	ccav:112509597	1.6999999999999999e-200	320/373(85.79)	K10536	aguA	agmatine deiminase [EC:3.5.3.12]	ko00330	Arginine and proline metabolism
TRINITY_DN19170_c0_g1_i6_2	oeu:111409772	3.4e-34	162/377(42.97)	K12885	RBMX, HNRNPG	heterogeneous nuclear ribonucleoprotein G	ko03040	Spliceosome
TRINITY_DN17440_c0_g1_i3_7	lsv:111876444	1.4e-136	233/262(88.93)	K00128	ALDH	aldehyde dehydrogenase (NAD+) [EC:1.2.1.3]	ko00010|ko00053|ko00071|ko00280|ko00310|ko00330|ko00340|ko00380|ko00410|ko00561|ko00620|ko00903	Glycolysis / Gluconeogenesis|Ascorbate and aldarate metabolism|Fatty acid degradation|Valine, leucine and isoleucine degradation|Lysine degradation|Arginine and proline metabolism|Histidine metabolism|Tryptophan metabolism|beta-Alanine metabolism|Glycerolipid metabolism|Pyruvate metabolism|Limonene and pinene degradation
TRINITY_DN22152_c3_g1_i2_17	ini:109190739	1.8e-161	274/319(85.89)	K11416	SIRT6, SIR2L6	NAD+-dependent protein deacetylase sirtuin 6 [EC:2.3.1.286]	ko00760	Nicotinate and nicotinamide metabolism
TRINITY_DN22879_c0_g1_i20_4	pper:18791718	1.2e-202	435/1094(39.76)	K01853	CAS1	cycloartenol synthase [EC:5.4.99.8]	ko00100	Steroid biosynthesis
TRINITY_DN24279_c1_g1_i4_15	lsv:111912882	6e-08	29/36(80.56)	K09480	DGD	digalactosyldiacylglycerol synthase [EC:2.4.1.241]	ko00561	Glycerolipid metabolism
TRINITY_DN21243_c2_g4_i7_9	han:110884954	2.5000000000000002e-228	387/489(79.14)	K15920	XYL4	xylan 1,4-beta-xylosidase [EC:3.2.1.37]	ko00520	Amino sugar and nucleotide sugar metabolism
TRINITY_DN932_c0_g1_i1_18	ath:AT1G55670	6.499999999999999e-83	160/160(100.00)	K08905	psaG	photosystem I subunit V	ko00195	Photosynthesis
TRINITY_DN28737_c0_g1_i1_1	mis:MicpuN_mit23	8.4e-15	94/324(29.01)	K03879	ND2	NADH-ubiquinone oxidoreductase chain 2 [EC:7.1.1.2]	ko00190	Oxidative phosphorylation
TRINITY_DN6431_c0_g1_i1_9	dcr:108211632	1.3e-219	380/459(82.79)	K01762	ACS	1-aminocyclopropane-1-carboxylate synthase [EC:4.4.1.14]	ko00270	Cysteine and methionine metabolism
TRINITY_DN22227_c0_g1_i10_17	ccav:112510526	0.0	808/944(85.59)	K12124	GI	GIGANTEA	ko04712	Circadian rhythm - plant
TRINITY_DN15665_c0_g1_i1_15	ccav:112506654	1.8000000000000002e-182	298/381(78.22)	K10256	FAD2	omega-6 fatty acid desaturase / acyl-lipid omega-6 desaturase (Delta-12 desaturase) [EC:1.14.19.6 1.14.19.22]	ko01040	Biosynthesis of unsaturated fatty acids
TRINITY_DN16503_c0_g1_i2_12	ccav:112519652	1.1e-38	79/82(96.34)	K03113	EIF1, SUI1	translation initiation factor 1	ko03013	RNA transport
TRINITY_DN21956_c0_g1_i1_2	nsy:104227310	9.5e-17	41/51(80.39)	K05391	CNGC	cyclic nucleotide gated channel, plant	ko04626	Plant-pathogen interaction
TRINITY_DN22684_c0_g4_i1_12	egu:105034674	1.2e-10	37/48(77.08)	K03107	SRP68	signal recognition particle subunit SRP68	ko03060	Protein export
TRINITY_DN19150_c0_g1_i1_4	vvi:100248721	1.0000000000000001e-81	159/230(69.13)	K09561	STUB1, CHIP	STIP1 homology and U-box containing protein 1 [EC:2.3.2.27]	ko04120|ko04141	Ubiquitin mediated proteolysis|Protein processing in endoplasmic reticulum
TRINITY_DN23945_c0_g1_i7_14	ccav:112518034	5.5e-177	325/387(83.98)	K05658	ABCB1, CD243	ATP-binding cassette, subfamily B (MDR/TAP), member 1 [EC:7.6.2.2]	ko02010	ABC transporters
TRINITY_DN13689_c0_g1_i1_13	ccav:112506734	2.6e-106	185/231(80.09)	K00859	coaE	dephospho-CoA kinase [EC:2.7.1.24]	ko00770	Pantothenate and CoA biosynthesis
TRINITY_DN14854_c0_g1_i1_18	han:110877624	3e-118	203/228(89.04)	K08057	CALR	calreticulin	ko04141|ko04145	Protein processing in endoplasmic reticulum|Phagosome
TRINITY_DN23650_c0_g1_i1_17	pvu:PHAVU_001G148500g	5.2999999999999994e-46	92/97(94.85)	K12621	LSM2	U6 snRNA-associated Sm-like protein LSm2	ko03018|ko03040	RNA degradation|Spliceosome
TRINITY_DN13877_c0_g1_i4_1	pper:18771386	1.4e-115	297/771(38.52)	K19355	MAN	mannan endo-1,4-beta-mannosidase [EC:3.2.1.78]	ko00051	Fructose and mannose metabolism
TRINITY_DN13166_c0_g1_i2_17	nau:109243852	2.7000000000000003e-223	369/439(84.05)	K00726	MGAT1	alpha-1,3-mannosyl-glycoprotein beta-1,2-N-acetylglucosaminyltransferase [EC:2.4.1.101]	ko00510|ko00513	N-Glycan biosynthesis|Various types of N-glycan biosynthesis
TRINITY_DN25563_c0_g4_i3_13	lsv:111888041	3.4e-150	276/340(81.18)	K00020	HIBADH, mmsB	3-hydroxyisobutyrate dehydrogenase [EC:1.1.1.31]	ko00280	Valine, leucine and isoleucine degradation
TRINITY_DN23814_c0_g1_i1_1	nnu:104597659	2.5000000000000003e-246	417/443(94.13)	K07374	TUBA	tubulin alpha	ko04145	Phagosome
TRINITY_DN22007_c0_g2_i3_1	mesc:110630982	4.6e-42	97/138(70.29)	K13993	HSP20	HSP20 family protein	ko04141	Protein processing in endoplasmic reticulum
TRINITY_DN20906_c1_g1_i4_2	ccav:112501264	9.9e-252	442/542(81.55)	K06444	lcyE, crtL2	lycopene epsilon-cyclase [EC:5.5.1.18]	ko00906	Carotenoid biosynthesis
TRINITY_DN20120_c0_g1_i3_8	ccav:112504386	1.6999999999999999e-279	527/798(66.04)	K00858	ppnK, NADK	NAD+ kinase [EC:2.7.1.23]	ko00760	Nicotinate and nicotinamide metabolism
TRINITY_DN25030_c1_g2_i5_13	dcr:108219423	9.7e-185	328/481(68.19)	K09839	VDE, NPQ1	violaxanthin de-epoxidase [EC:1.23.5.1]	ko00906	Carotenoid biosynthesis
TRINITY_DN23468_c1_g2_i3_17	zju:107406079	8.1e-19	50/59(84.75)	K00588	E2.1.1.104	caffeoyl-CoA O-methyltransferase [EC:2.1.1.104]	ko00940|ko00941|ko00945	Phenylpropanoid biosynthesis|Flavonoid biosynthesis|Stilbenoid, diarylheptanoid and gingerol biosynthesis
TRINITY_DN21907_c1_g1_i9_6	dzi:111281325	1.2999999999999998e-47	100/143(69.93)	K18121	GLYR	glyoxylate/succinic semialdehyde reductase [EC:1.1.1.79 1.1.1.-]	ko00630|ko00650	Glyoxylate and dicarboxylate metabolism|Butanoate metabolism
TRINITY_DN25180_c2_g1_i5_11	ccav:112515281	3.3e-177	436/1122(38.86)	K01187	malZ	alpha-glucosidase [EC:3.2.1.20]	ko00052|ko00500	Galactose metabolism|Starch and sucrose metabolism
TRINITY_DN24855_c0_g3_i1_13	han:110903856	2.6e-112	211/271(77.86)	K10583	UBE2S, E2EPF	ubiquitin-conjugating enzyme E2 S [EC:2.3.2.23]	ko04120	Ubiquitin mediated proteolysis
TRINITY_DN24322_c1_g1_i8_14	lsv:111903861	0.0	710/813(87.33)	K18468	VPS35	vacuolar protein sorting-associated protein 35	ko04144	Endocytosis
TRINITY_DN24307_c1_g1_i2_7	jre:108988934	1.5e-104	229/377(60.74)	K14432	ABF	ABA responsive element binding factor	ko04075	Plant hormone signal transduction
TRINITY_DN23669_c0_g5_i2_5	pper:18778082	2.2e-21	60/99(60.61)	K00134	GAPDH, gapA	glyceraldehyde 3-phosphate dehydrogenase [EC:1.2.1.12]	ko00010|ko00710	Glycolysis / Gluconeogenesis|Carbon fixation in photosynthetic organisms
TRINITY_DN19461_c1_g1_i8_10	ccav:112502007	3.3000000000000004e-186	331/391(84.65)	K15397	KCS	3-ketoacyl-CoA synthase [EC:2.3.1.199]	ko00062|ko04626	Fatty acid elongation|Plant-pathogen interaction
TRINITY_DN17733_c0_g1_i1_6	lsv:111917760	3.9e-35	76/77(98.70)	K02908	RP-L30e, RPL30	large subunit ribosomal protein L30e	ko03010	Ribosome
TRINITY_DN23391_c0_g1_i10_14	han:110868781	8.899999999999999e-171	297/334(88.92)	K09753	CCR	cinnamoyl-CoA reductase [EC:1.2.1.44]	ko00940	Phenylpropanoid biosynthesis
TRINITY_DN18884_c0_g1_i8_9	ccav:112512425	0.0	681/1099(61.97)	K14510	CTR1	serine/threonine-protein kinase CTR1 [EC:2.7.11.1]	ko04016|ko04075	MAPK signaling pathway - plant|Plant hormone signal transduction
TRINITY_DN23651_c0_g1_i13_9	nnu:104592719	2.8e-43	91/115(79.13)	K02978	RP-S27e, RPS27	small subunit ribosomal protein S27e	ko03010	Ribosome
TRINITY_DN8709_c0_g1_i1_7	nau:109213830	5.1e-10	36/89(40.45)	K03165	TOP3	DNA topoisomerase III [EC:5.6.2.1]	ko03440	Homologous recombination
TRINITY_DN23869_c0_g2_i13_7	vvi:100250198	5.9e-06	32/72(44.44)	K04728	ATM, TEL1	serine-protein kinase ATM [EC:2.7.11.1]	ko03440	Homologous recombination
TRINITY_DN14614_c0_g1_i1_18	dcr:108215276	5.3000000000000004e-267	441/534(82.58)	K15398	CYP86A4S	fatty acid omega-hydroxylase [EC:1.14.-.-]	ko00073	Cutin, suberine and wax biosynthesis
TRINITY_DN21868_c0_g1_i5_12	nnu:104595633	1.6e-258	433/597(72.53)	K13998	DHFR-TS	dihydrofolate reductase / thymidylate synthase [EC:1.5.1.3 2.1.1.45]	ko00240|ko00670|ko00790	Pyrimidine metabolism|One carbon pool by folate|Folate biosynthesis
TRINITY_DN21489_c0_g1_i11_4	vvi:100261002	2e-211	335/377(88.86)	K00703	glgA	starch synthase [EC:2.4.1.21]	ko00500	Starch and sucrose metabolism
TRINITY_DN23321_c4_g4_i2_8	ccav:112512313	8.9e-164	271/316(85.76)	K05349	bglX	beta-glucosidase [EC:3.2.1.21]	ko00460|ko00500|ko00940	Cyanoamino acid metabolism|Starch and sucrose metabolism|Phenylpropanoid biosynthesis
TRINITY_DN21830_c0_g1_i3_17	hbr:110659606	8.2e-140	281/490(57.35)	K02988	RP-S5, MRPS5, rpsE	small subunit ribosomal protein S5	ko03010	Ribosome
TRINITY_DN19772_c0_g1_i8_10	ccav:112511116	1.4e-54	116/189(61.38)	K01922	PPCS, COAB	phosphopantothenate---cysteine ligase (ATP) [EC:6.3.2.51]	ko00770	Pantothenate and CoA biosynthesis
TRINITY_DN20936_c0_g1_i2_6	gra:105786431	1.4e-255	433/448(96.65)	K03231	EEF1A	elongation factor 1-alpha	ko03013	RNA transport
TRINITY_DN138_c0_g1_i1_18	nau:109236577	1.8e-07	24/39(61.54)	K01051	E3.1.1.11	pectinesterase [EC:3.1.1.11]	ko00040	Pentose and glucuronate interconversions
TRINITY_DN24710_c0_g1_i6_4	dcr:108208954	6.2e-121	221/230(96.09)	K00873	PK, pyk	pyruvate kinase [EC:2.7.1.40]	ko00010|ko00230|ko00620	Glycolysis / Gluconeogenesis|Purine metabolism|Pyruvate metabolism
TRINITY_DN21151_c0_g3_i3_17	ccav:112514972	3.6000000000000003e-123	230/285(80.70)	K01940	argG, ASS1	argininosuccinate synthase [EC:6.3.4.5]	ko00220|ko00250	Arginine biosynthesis|Alanine, aspartate and glutamate metabolism
TRINITY_DN19915_c6_g1_i6_9	psom:113358472	1.1e-63	126/161(78.26)	K00940	ndk, NME	nucleoside-diphosphate kinase [EC:2.7.4.6]	ko00230|ko00240|ko04016	Purine metabolism|Pyrimidine metabolism|MAPK signaling pathway - plant
TRINITY_DN23803_c0_g5_i3_4	cann:13540211	0.0	726/734(98.91)	K02690	psaB	photosystem I P700 chlorophyll a apoprotein A2	ko00195	Photosynthesis
TRINITY_DN24356_c0_g2_i11_16	dzi:111292432	2.8e-51	95/101(94.06)	K03357	APC10, DOC1	anaphase-promoting complex subunit 10	ko04120	Ubiquitin mediated proteolysis
TRINITY_DN23981_c0_g6_i1_4	han:110939887	1.8e-143	226/379(59.63)	K10256	FAD2	omega-6 fatty acid desaturase / acyl-lipid omega-6 desaturase (Delta-12 desaturase) [EC:1.14.19.6 1.14.19.22]	ko01040	Biosynthesis of unsaturated fatty acids
TRINITY_DN25140_c2_g1_i4_11	nto:104107494	3.9e-116	227/400(56.75)	K00565	RNMT	mRNA (guanine-N7-)-methyltransferase [EC:2.1.1.56]	ko03015	mRNA surveillance pathway
TRINITY_DN24201_c2_g7_i1_16	ccav:112500194	0.0	2561/3442(74.40)	K08873	SMG1	serine/threonine-protein kinase SMG1 [EC:2.7.11.1]	ko03015	mRNA surveillance pathway
TRINITY_DN18410_c0_g1_i2_3	nnu:104600600	1.1e-93	170/195(87.18)	K03137	TFIIE2, GTF2E2, TFA2	transcription initiation factor TFIIE subunit beta	ko03022	Basal transcription factors
TRINITY_DN16806_c0_g2_i1_4	sind:105175328	6.300000000000001e-73	133/185(71.89)	K13347	PXMP2, PMP22	peroxisomal membrane protein 2	ko04146	Peroxisome
TRINITY_DN15104_c0_g1_i1_2	cann:107860460	5.7e-44	112/190(58.95)	K02935	RP-L7, MRPL12, rplL	large subunit ribosomal protein L7/L12	ko03010	Ribosome
TRINITY_DN25997_c0_g1_i1_4	oeu:111392242	5.300000000000001e-214	408/519(78.61)	K14508	NPR1	regulatory protein NPR1	ko04075	Plant hormone signal transduction
TRINITY_DN21280_c1_g2_i1_11	ccav:112524478	3.2e-58	112/157(71.34)	K13336	PEX3	peroxin-3	ko04146	Peroxisome
TRINITY_DN19232_c0_g1_i7_14	dcr:108213414	3.1000000000000003e-156	292/483(60.46)	K18213	PRORP	proteinaceous RNase P [EC:3.1.26.5]	ko03013	RNA transport
TRINITY_DN15328_c0_g1_i1_18	vvi:100250883	8.2e-55	110/156(70.51)	K13993	HSP20	HSP20 family protein	ko04141	Protein processing in endoplasmic reticulum
TRINITY_DN13754_c0_g1_i2_13	ccav:112527331	6.8e-141	267/380(70.26)	K01433	purU	formyltetrahydrofolate deformylase [EC:3.5.1.10]	ko00630|ko00670	Glyoxylate and dicarboxylate metabolism|One carbon pool by folate
TRINITY_DN24983_c3_g1_i1_3	qsu:112001605	5e-07	30/53(56.60)	K03023	RPC3, POLR3C	DNA-directed RNA polymerase III subunit RPC3	ko03020	RNA polymerase
TRINITY_DN16951_c0_g1_i3_7	lsv:111885209	3.3e-95	168/168(100.00)	K10575	UBE2G1, UBC7	ubiquitin-conjugating enzyme E2 G1 [EC:2.3.2.23]	ko04120|ko04141	Ubiquitin mediated proteolysis|Protein processing in endoplasmic reticulum
TRINITY_DN20792_c5_g2_i1_12	ini:109183911	1.3e-13	38/58(65.52)	K15813	LUP4	beta-amyrin synthase [EC:5.4.99.39]	ko00909	Sesquiterpenoid and triterpenoid biosynthesis
TRINITY_DN19702_c0_g1_i2_6	oeu:111412389	1.0999999999999999e-83	162/205(79.02)	K08678	UXS1, uxs	UDP-glucuronate decarboxylase [EC:4.1.1.35]	ko00520	Amino sugar and nucleotide sugar metabolism
TRINITY_DN23657_c0_g1_i1_6	ccav:112516614	5.3e-08	28/31(90.32)	K02949	RP-S11e, RPS11	small subunit ribosomal protein S11e	ko03010	Ribosome
TRINITY_DN23215_c0_g2_i4_14	han:110870314	5.7e-145	258/292(88.36)	K18121	GLYR	glyoxylate/succinic semialdehyde reductase [EC:1.1.1.79 1.1.1.-]	ko00630|ko00650	Glyoxylate and dicarboxylate metabolism|Butanoate metabolism
TRINITY_DN19942_c0_g1_i9_10	lang:109355880	1.4e-87	229/488(46.93)	K00006	GPD1	glycerol-3-phosphate dehydrogenase (NAD+) [EC:1.1.1.8]	ko00564	Glycerophospholipid metabolism
TRINITY_DN15559_c0_g1_i1_18	nto:104091381	2.5e-09	35/45(77.78)	K11517	HAO	(S)-2-hydroxy-acid oxidase [EC:1.1.3.15]	ko00630|ko04146	Glyoxylate and dicarboxylate metabolism|Peroxisome
TRINITY_DN18575_c0_g2_i1_14	dzi:111277172	5.4e-18	41/41(100.00)	K01893	NARS, asnS	asparaginyl-tRNA synthetase [EC:6.1.1.22]	ko00970	Aminoacyl-tRNA biosynthesis
TRINITY_DN25743_c0_g4_i2_13	lsv:111904916	5.5e-54	101/110(91.82)	K02737	PSMB5	20S proteasome subunit beta 5 [EC:3.4.25.1]	ko03050	Proteasome
TRINITY_DN23180_c0_g1_i1_12	ath:AT3G23920	1e-35	77/77(100.00)	K01177	E3.2.1.2	beta-amylase [EC:3.2.1.2]	ko00500	Starch and sucrose metabolism
TRINITY_DN21950_c0_g1_i2_18	tcc:18598779	4.6000000000000004e-74	182/213(85.45)	K14492	ARR-A	two-component response regulator ARR-A family	ko04075	Plant hormone signal transduction
TRINITY_DN15729_c0_g1_i4_11	sot:102584650	3.8000000000000003e-66	166/310(53.55)	K02991	RP-S6e, RPS6	small subunit ribosomal protein S6e	ko03010	Ribosome
TRINITY_DN23887_c2_g2_i3_5	oeu:111379455	3.6e-52	156/444(35.14)	K02872	RP-L13Ae, RPL13A	large subunit ribosomal protein L13Ae	ko03010	Ribosome
TRINITY_DN14583_c0_g1_i3_3	nsy:104226109	2.3999999999999998e-148	270/347(77.81)	K00826	E2.6.1.42, ilvE	branched-chain amino acid aminotransferase [EC:2.6.1.42]	ko00270|ko00280|ko00290|ko00770|ko00966	Cysteine and methionine metabolism|Valine, leucine and isoleucine degradation|Valine, leucine and isoleucine biosynthesis|Pantothenate and CoA biosynthesis|Glucosinolate biosynthesis
TRINITY_DN15377_c0_g1_i1_6	jre:109007999	7.000000000000001e-81	147/197(74.62)	K13348	MPV17	protein Mpv17	ko04146	Peroxisome
TRINITY_DN22404_c0_g1_i8_11	lsv:111921108	2.1e-174	311/590(52.71)	K01193	INV, sacA	beta-fructofuranosidase [EC:3.2.1.26]	ko00052|ko00500	Galactose metabolism|Starch and sucrose metabolism
TRINITY_DN21330_c0_g1_i6_14	qsu:112010088	2.8e-156	322/642(50.16)	K14272	GGAT	glutamate--glyoxylate aminotransferase [EC:2.6.1.4 2.6.1.2 2.6.1.44]	ko00220|ko00250|ko00260|ko00630|ko00710	Arginine biosynthesis|Alanine, aspartate and glutamate metabolism|Glycine, serine and threonine metabolism|Glyoxylate and dicarboxylate metabolism|Carbon fixation in photosynthetic organisms
TRINITY_DN21116_c0_g1_i4_6	lsv:111914003	8.4e-204	364/580(62.76)	K10532	HGSNAT	heparan-alpha-glucosaminide N-acetyltransferase [EC:2.3.1.78]	ko00531	Glycosaminoglycan degradation
TRINITY_DN17339_c0_g1_i1_10	dcr:108193387	5.3e-230	391/523(74.76)	K03849	ALG8	alpha-1,3-glucosyltransferase [EC:2.4.1.265]	ko00510	N-Glycan biosynthesis
TRINITY_DN19139_c0_g1_i1_12	csv:101220434	8.2e-184	324/336(96.43)	K03242	EIF2S3	translation initiation factor 2 subunit 3	ko03013	RNA transport
TRINITY_DN18170_c0_g1_i2_3	lsv:111919583	5.3e-128	214/277(77.26)	K19355	MAN	mannan endo-1,4-beta-mannosidase [EC:3.2.1.78]	ko00051	Fructose and mannose metabolism
TRINITY_DN24185_c0_g1_i10_15	ccav:112510194	1.9e-122	225/270(83.33)	K00029	E1.1.1.40, maeB	malate dehydrogenase (oxaloacetate-decarboxylating)(NADP+) [EC:1.1.1.40]	ko00620|ko00710	Pyruvate metabolism|Carbon fixation in photosynthetic organisms
TRINITY_DN10820_c0_g1_i2_2	nsy:104216026	1.1e-41	100/170(58.82)	K02721	psbW	photosystem II PsbW protein	ko00195	Photosynthesis
TRINITY_DN16727_c0_g1_i1_9	qsu:112000395	5.1e-227	417/553(75.41)	K10601	SYVN1, HRD1	E3 ubiquitin-protein ligase synoviolin [EC:2.3.2.27]	ko04120|ko04141	Ubiquitin mediated proteolysis|Protein processing in endoplasmic reticulum
TRINITY_DN28128_c0_g1_i1_10	csat:104762692	1.2e-36	86/86(100.00)	K02904	RP-L29, rpmC	large subunit ribosomal protein L29	ko03010	Ribosome
TRINITY_DN23668_c0_g3_i3_5	oeu:111389018	5.2e-07	29/34(85.29)	K06269	PPP1C	serine/threonine-protein phosphatase PP1 catalytic subunit [EC:3.1.3.16]	ko03015	mRNA surveillance pathway
TRINITY_DN16822_c0_g1_i3_11	csv:101220150	7.8e-65	134/175(76.57)	K08496	GOSR2, BOS1	golgi SNAP receptor complex member 2	ko04130	SNARE interactions in vesicular transport
TRINITY_DN20113_c0_g1_i3_1	han:110924852	0.0	744/1147(64.86)	K00688	PYG, glgP	glycogen phosphorylase [EC:2.4.1.1]	ko00500	Starch and sucrose metabolism
TRINITY_DN18054_c0_g1_i3_3	vvi:100259523	1.5e-85	190/295(64.41)	K00939	adk, AK	adenylate kinase [EC:2.7.4.3]	ko00230|ko00730	Purine metabolism|Thiamine metabolism
TRINITY_DN24805_c2_g2_i2_6	pavi:110766380	9.200000000000001e-33	75/107(70.09)	K13448	CML	calcium-binding protein CML	ko04626	Plant-pathogen interaction
TRINITY_DN26556_c0_g1_i1_7	ccav:112502946	1.1e-29	66/68(97.06)	K14454	GOT1	aspartate aminotransferase, cytoplasmic [EC:2.6.1.1]	ko00220|ko00250|ko00270|ko00330|ko00350|ko00360|ko00400|ko00710|ko00950|ko00960	Arginine biosynthesis|Alanine, aspartate and glutamate metabolism|Cysteine and methionine metabolism|Arginine and proline metabolism|Tyrosine metabolism|Phenylalanine metabolism|Phenylalanine, tyrosine and tryptophan biosynthesis|Carbon fixation in photosynthetic organisms|Isoquinoline alkaloid biosynthesis|Tropane, piperidine and pyridine alkaloid biosynthesis
TRINITY_DN12401_c0_g1_i2_12	jre:108998670	2.4e-160	260/344(75.58)	K10143	RFWD2, COP1	E3 ubiquitin-protein ligase RFWD2 [EC:2.3.2.27]	ko04120|ko04712	Ubiquitin mediated proteolysis|Circadian rhythm - plant
TRINITY_DN20787_c0_g3_i14_6	ccav:112506591	0.0	583/726(80.30)	K01897	ACSL, fadD	long-chain acyl-CoA synthetase [EC:6.2.1.3]	ko00061|ko00071|ko04146	Fatty acid biosynthesis|Fatty acid degradation|Peroxisome
TRINITY_DN20711_c0_g1_i4_18	han:110930606	5.4e-115	212/267(79.40)	K02906	RP-L3, MRPL3, rplC	large subunit ribosomal protein L3	ko03010	Ribosome
TRINITY_DN25239_c1_g1_i12_15	vvi:100257819	8.4e-194	365/633(57.66)	K04715	CERK	ceramide kinase [EC:2.7.1.138]	ko00600	Sphingolipid metabolism
TRINITY_DN15123_c0_g1_i2_5	han:110899155	8.9e-18	40/42(95.24)	K03952	NDUFA8	NADH dehydrogenase (ubiquinone) 1 alpha subcomplex subunit 8	ko00190	Oxidative phosphorylation
TRINITY_DN15751_c0_g2_i1_15	psom:113297987	1.9e-134	234/243(96.30)	K07374	TUBA	tubulin alpha	ko04145	Phagosome
TRINITY_DN19052_c0_g1_i7_4	nta:107769469	3e-103	179/198(90.40)	K10365	CAPZB	capping protein (actin filament) muscle Z-line, beta	ko04144	Endocytosis
TRINITY_DN22822_c0_g1_i1_12	pmum:103336815	7.3e-13	38/75(50.67)	K13457	RPM1, RPS3	disease resistance protein RPM1	ko04626	Plant-pathogen interaction
TRINITY_DN24501_c2_g2_i5_7	vvi:100262557	1.4e-104	275/788(34.90)	K13510	LPCAT1_2	lysophosphatidylcholine acyltransferase / lyso-PAF acetyltransferase [EC:2.3.1.23 2.3.1.67]	ko00564|ko00565	Glycerophospholipid metabolism|Ether lipid metabolism
TRINITY_DN10465_c0_g1_i4_12	oeu:111402142	5.699999999999999e-53	104/128(81.25)	K03937	NDUFS4	NADH dehydrogenase (ubiquinone) Fe-S protein 4	ko00190	Oxidative phosphorylation
TRINITY_DN4856_c0_g1_i1_4	han:110882734	1.4e-193	337/358(94.13)	K01623	ALDO	fructose-bisphosphate aldolase, class I [EC:4.1.2.13]	ko00010|ko00030|ko00051|ko00710	Glycolysis / Gluconeogenesis|Pentose phosphate pathway|Fructose and mannose metabolism|Carbon fixation in photosynthetic organisms
TRINITY_DN19991_c0_g1_i1_11	cic:CICLE_v10028755mg	6.3e-184	312/348(89.66)	K13035	NIT4	beta-cyano-L-alanine hydratase/nitrilase [EC:3.5.5.4 4.2.1.65]	ko00460	Cyanoamino acid metabolism
TRINITY_DN17529_c0_g2_i1_16	gra:105780489	2.8999999999999996e-55	110/131(83.97)	K02929	RP-L44e, RPL44	large subunit ribosomal protein L44e	ko03010	Ribosome
TRINITY_DN24069_c0_g1_i1_18	lsv:111897140	4.8e-26	60/86(69.77)	K04125	E1.14.11.13	gibberellin 2beta-dioxygenase [EC:1.14.11.13]	ko00904	Diterpenoid biosynthesis
TRINITY_DN24445_c2_g1_i2_14	ccav:112513589	4.5e-40	106/237(44.73)	K02949	RP-S11e, RPS11	small subunit ribosomal protein S11e	ko03010	Ribosome
TRINITY_DN23345_c1_g1_i1_13	ccav:112503111	3.8e-45	80/122(65.57)	K03000	RPA12, ZNRD1	DNA-directed RNA polymerase I subunit RPA12	ko03020	RNA polymerase
TRINITY_DN20330_c0_g1_i2_8	cqi:110735477	5.2e-51	99/106(93.40)	K02946	RP-S10, MRPS10, rpsJ	small subunit ribosomal protein S10	ko03010	Ribosome
TRINITY_DN21932_c3_g2_i4_7	lsv:111911583	3.7e-128	226/347(65.13)	K04124	E1.14.11.15	gibberellin 3beta-dioxygenase [EC:1.14.11.15]	ko00904	Diterpenoid biosynthesis
TRINITY_DN13945_c0_g1_i2_3	dzi:111311891	2.8e-07	28/33(84.85)	K10881	SHFM1, DSS1	26 proteasome complex subunit DSS1	ko03050|ko03440	Proteasome|Homologous recombination
TRINITY_DN22812_c1_g1_i14_9	han:110936384	2e-131	242/257(94.16)	K02936	RP-L7Ae, RPL7A	large subunit ribosomal protein L7Ae	ko03010	Ribosome
TRINITY_DN21999_c0_g1_i3_11	ccav:112511339	0.0	899/1554(57.85)	K05674	ABCC10	ATP-binding cassette, subfamily C (CFTR/MRP), member 10	ko02010	ABC transporters
TRINITY_DN16337_c0_g1_i1_3	han:110868108	5.9e-128	310/517(59.96)	K19476	IST1	vacuolar protein sorting-associated protein IST1	ko04144	Endocytosis
TRINITY_DN17425_c0_g3_i2_12	ccav:112516981	2.7000000000000003e-126	402/633(63.51)	K14515	EBF1_2	EIN3-binding F-box protein	ko04016|ko04075	MAPK signaling pathway - plant|Plant hormone signal transduction
TRINITY_DN27215_c0_g1_i1_4	mus:103986277	6.8e-42	89/163(54.60)	K08057	CALR	calreticulin	ko04141|ko04145	Protein processing in endoplasmic reticulum|Phagosome
TRINITY_DN20825_c0_g1_i3_10	lsv:111891909	0.0	1026/1250(82.08)	K05658	ABCB1, CD243	ATP-binding cassette, subfamily B (MDR/TAP), member 1 [EC:7.6.2.2]	ko02010	ABC transporters
TRINITY_DN24647_c0_g2_i1_5	nau:109241093	5.300000000000001e-28	53/59(89.83)	K00106	XDH	xanthine dehydrogenase/oxidase [EC:1.17.1.4 1.17.3.2]	ko00230|ko00232|ko04146	Purine metabolism|Caffeine metabolism|Peroxisome
TRINITY_DN19585_c0_g1_i2_14	hbr:110660849	1.6000000000000002e-81	139/169(82.25)	K00432	gpx, btuE, bsaA	glutathione peroxidase [EC:1.11.1.9]	ko00480|ko00590	Glutathione metabolism|Arachidonic acid metabolism
TRINITY_DN23460_c1_g1_i7_15	ccav:112514028	7.699999999999999e-234	425/533(79.74)	K03141	TFIIH1, GTF2H1, TFB1	transcription initiation factor TFIIH subunit 1	ko03022|ko03420	Basal transcription factors|Nucleotide excision repair
TRINITY_DN23048_c1_g1_i9_11	ccav:112521552	2.1e-54	110/183(60.11)	K03259	EIF4E	translation initiation factor 4E	ko03013	RNA transport
TRINITY_DN17323_c0_g1_i3_2	tcc:18607156	3.9999999999999995e-31	93/189(49.21)	K13464	JAZ	jasmonate ZIM domain-containing protein	ko04075	Plant hormone signal transduction
TRINITY_DN22557_c1_g2_i1_8	oeu:111381111	4.1e-07	27/30(90.00)	K00383	GSR, gor	glutathione reductase (NADPH) [EC:1.8.1.7]	ko00480	Glutathione metabolism
TRINITY_DN16283_c0_g1_i1_11	vvi:100250832	7e-265	472/653(72.28)	K14491	ARR-B	two-component response regulator ARR-B family	ko04075	Plant hormone signal transduction
TRINITY_DN23877_c3_g1_i6_16	aof:109845501	4e-06	24/27(88.89)	K12188	SNF8, EAP30	ESCRT-II complex subunit VPS22	ko04144	Endocytosis
TRINITY_DN24569_c0_g2_i3_5	ccav:112501744	3.7999999999999996e-62	123/188(65.43)	K07541	PIGX	GPI mannosyltransferase 1 subunit X	ko00563	Glycosylphosphatidylinositol (GPI)-anchor biosynthesis
TRINITY_DN24027_c0_g1_i3_13	dcr:108205017	1.2e-225	402/432(93.06)	K00873	PK, pyk	pyruvate kinase [EC:2.7.1.40]	ko00010|ko00230|ko00620	Glycolysis / Gluconeogenesis|Purine metabolism|Pyruvate metabolism
TRINITY_DN911_c0_g1_i1_4	pmum:103334988	9.6e-36	74/124(59.68)	K01803	TPI, tpiA	triosephosphate isomerase (TIM) [EC:5.3.1.1]	ko00010|ko00051|ko00562|ko00710	Glycolysis / Gluconeogenesis|Fructose and mannose metabolism|Inositol phosphate metabolism|Carbon fixation in photosynthetic organisms
TRINITY_DN20855_c0_g3_i12_9	dcr:108223418	3.0000000000000003e-273	432/585(73.85)	K12309	GLB1, ELNR1	beta-galactosidase [EC:3.2.1.23]	ko00052|ko00511|ko00531|ko00600|ko00604	Galactose metabolism|Other glycan degradation|Glycosaminoglycan degradation|Sphingolipid metabolism|Glycosphingolipid biosynthesis - ganglio series
TRINITY_DN4353_c0_g2_i1_10	ath:AT2G22240	4.3e-168	299/299(100.00)	K01858	INO1, ISYNA1	myo-inositol-1-phosphate synthase [EC:5.5.1.4]	ko00562	Inositol phosphate metabolism
TRINITY_DN18921_c0_g1_i4_9	han:110877624	2.5e-143	326/386(84.46)	K08057	CALR	calreticulin	ko04141|ko04145	Protein processing in endoplasmic reticulum|Phagosome
TRINITY_DN21567_c0_g1_i2_16	ccav:112513593	1.9e-278	539/680(79.26)	K12843	PRPF3, PRP3	U4/U6 small nuclear ribonucleoprotein PRP3	ko03040	Spliceosome
TRINITY_DN11282_c0_g1_i3_10	vvi:100251756	3.7e-19	48/60(80.00)	K02905	RP-L29e, RPL29	large subunit ribosomal protein L29e	ko03010	Ribosome
TRINITY_DN21600_c1_g1_i1_16	gab:108481779	6.7e-29	76/120(63.33)	K02437	gcvH, GCSH	glycine cleavage system H protein	ko00260|ko00630	Glycine, serine and threonine metabolism|Glyoxylate and dicarboxylate metabolism
TRINITY_DN24649_c2_g1_i3_4	ccav:112511258	3e-143	257/330(77.88)	K06126	COQ6	ubiquinone biosynthesis monooxygenase Coq6 [EC:1.14.13.-]	ko00130	Ubiquinone and other terpenoid-quinone biosynthesis
TRINITY_DN18209_c0_g1_i3_13	mesc:110627838	4.9999999999999994e-55	192/557(34.47)	K01087	otsB	trehalose 6-phosphate phosphatase [EC:3.1.3.12]	ko00500	Starch and sucrose metabolism
TRINITY_DN23459_c1_g6_i1_17	jre:109008091	2.7e-10	35/59(59.32)	K11091	SNRPA	U1 small nuclear ribonucleoprotein A	ko03040	Spliceosome
TRINITY_DN23287_c0_g1_i11_11	han:110863908	6.6000000000000005e-111	302/857(35.24)	K12448	UXE, uxe	UDP-arabinose 4-epimerase [EC:5.1.3.5]	ko00520	Amino sugar and nucleotide sugar metabolism
TRINITY_DN23080_c0_g1_i1_1	oeu:111393695	2.5e-105	174/194(89.69)	K08967	mtnD, mtnZ, ADI1	1,2-dihydroxy-3-keto-5-methylthiopentene dioxygenase [EC:1.13.11.53 1.13.11.54]	ko00270	Cysteine and methionine metabolism
TRINITY_DN21500_c0_g6_i1_17	sind:105168399	5e-36	74/92(80.43)	K12946	SPCS1	signal peptidase complex subunit 1 [EC:3.4.-.-]	ko03060	Protein export
TRINITY_DN21210_c0_g1_i2_5	ccav:112502858	6.6e-177	309/399(77.44)	K01923	purC	phosphoribosylaminoimidazole-succinocarboxamide synthase [EC:6.3.2.6]	ko00230	Purine metabolism
TRINITY_DN16836_c0_g1_i1_15	nto:104107709	3.5e-176	303/447(67.79)	K01052	LIPA	lysosomal acid lipase/cholesteryl ester hydrolase [EC:3.1.1.13]	ko00100	Steroid biosynthesis
TRINITY_DN23662_c0_g2_i5_18	mdm:103452896	6.0000000000000006e-145	254/389(65.30)	K03242	EIF2S3	translation initiation factor 2 subunit 3	ko03013	RNA transport
TRINITY_DN18913_c0_g1_i2_3	ini:109190816	2e-143	295/570(51.75)	K17761	SSADH	succinate-semialdehyde dehydrogenase, mitochondrial [EC:1.2.1.24]	ko00250|ko00650	Alanine, aspartate and glutamate metabolism|Butanoate metabolism
TRINITY_DN21674_c0_g1_i3_1	boe:106335658	7.7e-17	76/218(34.86)	K02975	RP-S25e, RPS25	small subunit ribosomal protein S25e	ko03010	Ribosome
TRINITY_DN13031_c0_g1_i1_12	lsv:111893654	0.0	761/916(83.08)	K10534	NR	nitrate reductase (NAD(P)H) [EC:1.7.1.1 1.7.1.2 1.7.1.3]	ko00910	Nitrogen metabolism
TRINITY_DN25717_c0_g1_i8_8	cam:101504264	1.5e-10	35/41(85.37)	K01703	leuC, IPMI-L	3-isopropylmalate/(R)-2-methylmalate dehydratase large subunit [EC:4.2.1.33 4.2.1.35]	ko00290|ko00660|ko00966	Valine, leucine and isoleucine biosynthesis|C5-Branched dibasic acid metabolism|Glucosinolate biosynthesis
TRINITY_DN24191_c0_g1_i13_17	ccav:112519582	2.6e-104	224/383(58.49)	K08744	CRLS	cardiolipin synthase (CMP-forming) [EC:2.7.8.41]	ko00564	Glycerophospholipid metabolism
TRINITY_DN22521_c0_g1_i12_5	sind:105164411	2.1e-174	295/352(83.81)	K13679	WAXY	granule-bound starch synthase [EC:2.4.1.242]	ko00500	Starch and sucrose metabolism
TRINITY_DN22777_c0_g2_i2_8	nto:104097986	1.5000000000000001e-130	237/299(79.26)	K12486	SMAP	stromal membrane-associated protein	ko04144	Endocytosis
TRINITY_DN21612_c0_g1_i2_1	pavi:110758428	2.6999999999999998e-70	127/134(94.78)	K02937	RP-L7e, RPL7	large subunit ribosomal protein L7e	ko03010	Ribosome
TRINITY_DN17016_c0_g2_i3_7	ccav:112516610	6.5e-146	297/449(66.15)	K09833	HPT, HGGT, ubiA	homogentisate phytyltransferase / homogentisate geranylgeranyltransferase [EC:2.5.1.115 2.5.1.116]	ko00130	Ubiquinone and other terpenoid-quinone biosynthesis
TRINITY_DN26589_c0_g1_i1_14	qsu:112019333	7.5e-18	46/109(42.20)	K04728	ATM, TEL1	serine-protein kinase ATM [EC:2.7.11.1]	ko03440	Homologous recombination
TRINITY_DN23375_c0_g3_i2_13	qsu:111989319	2.0000000000000003e-74	136/175(77.71)	K15919	HPR2_3	glyoxylate/hydroxypyruvate reductase [EC:1.1.1.79 1.1.1.81]	ko00260|ko00630	Glycine, serine and threonine metabolism|Glyoxylate and dicarboxylate metabolism
TRINITY_DN7397_c0_g1_i1_6	lsv:111877539	1e-33	73/91(80.22)	K05658	ABCB1, CD243	ATP-binding cassette, subfamily B (MDR/TAP), member 1 [EC:7.6.2.2]	ko02010	ABC transporters
TRINITY_DN20541_c0_g1_i1_10	egr:104421130	1e-51	104/151(68.87)	K02639	petF	ferredoxin	ko00195	Photosynthesis
TRINITY_DN23725_c0_g8_i2_13	oeu:111408765	1.0999999999999999e-147	243/340(71.47)	K14156	CHK	choline/ethanolamine kinase [EC:2.7.1.32 2.7.1.82]	ko00564	Glycerophospholipid metabolism
TRINITY_DN23296_c1_g3_i2_18	nsy:104227675	6.1e-81	149/151(98.68)	K12877	MAGOH	protein mago nashi	ko03013|ko03015|ko03040	RNA transport|mRNA surveillance pathway|Spliceosome
TRINITY_DN22137_c0_g1_i1_18	lsv:111889224	6.3e-110	201/233(86.27)	K01661	menB	naphthoate synthase [EC:4.1.3.36]	ko00130	Ubiquinone and other terpenoid-quinone biosynthesis
TRINITY_DN19355_c0_g1_i1_16	pavi:110756373	2.6e-166	306/515(59.42)	K01184	E3.2.1.15	polygalacturonase [EC:3.2.1.15]	ko00040	Pentose and glucuronate interconversions
TRINITY_DN9364_c0_g1_i1_3	mrr:Moror_6908	2.6e-34	67/91(73.63)	K02921	RP-L37Ae, RPL37A	large subunit ribosomal protein L37Ae	ko03010	Ribosome
TRINITY_DN19326_c0_g1_i1_8	nau:109220496	8.9e-176	333/541(61.55)	K01148	PARN, PNLDC1	poly(A)-specific ribonuclease [EC:3.1.13.4]	ko03018	RNA degradation
TRINITY_DN19168_c0_g3_i2_15	pda:9405975	9.2e-14	51/104(49.04)	K02950	RP-S12, MRPS12, rpsL	small subunit ribosomal protein S12	ko03010	Ribosome
TRINITY_DN17921_c0_g1_i1_6	pavi:110771634	2e-109	201/226(88.94)	K07904	RAB11A	Ras-related protein Rab-11A	ko04144	Endocytosis
TRINITY_DN17315_c0_g3_i1_10	ccav:112522991	2.2e-155	274/299(91.64)	K01689	ENO, eno	enolase [EC:4.2.1.11]	ko00010|ko03018	Glycolysis / Gluconeogenesis|RNA degradation
TRINITY_DN20618_c0_g2_i8_12	gab:108467113	0.0	587/869(67.55)	K12349	ASAH2	neutral ceramidase [EC:3.5.1.23]	ko00600	Sphingolipid metabolism
TRINITY_DN16080_c0_g1_i1_13	vvi:100248023	8.4e-26	64/96(66.67)	K03133	TAF9B, TAF9	transcription initiation factor TFIID subunit 9B	ko03022	Basal transcription factors
TRINITY_DN23301_c1_g1_i12_15	jre:108994471	6.1e-23	55/55(100.00)	K12621	LSM2	U6 snRNA-associated Sm-like protein LSm2	ko03018|ko03040	RNA degradation|Spliceosome
TRINITY_DN22848_c0_g6_i1_18	ath:AT2G27720	5.8e-26	66/66(100.00)	K02943	RP-LP2, RPLP2	large subunit ribosomal protein LP2	ko03010	Ribosome
TRINITY_DN21534_c0_g2_i1_1	dcr:108227808	8.3e-07	24/27(88.89)	K01246	tag	DNA-3-methyladenine glycosylase I [EC:3.2.2.20]	ko03410	Base excision repair
TRINITY_DN19612_c0_g1_i4_10	qsu:112005464	1e-193	361/468(77.14)	K00873	PK, pyk	pyruvate kinase [EC:2.7.1.40]	ko00010|ko00230|ko00620	Glycolysis / Gluconeogenesis|Purine metabolism|Pyruvate metabolism
TRINITY_DN27239_c0_g1_i25_7	mdm:103416333	5.6e-170	356/811(43.90)	K13416	BAK1	brassinosteroid insensitive 1-associated receptor kinase 1 [EC:2.7.10.1 2.7.11.1]	ko04016|ko04075|ko04626	MAPK signaling pathway - plant|Plant hormone signal transduction|Plant-pathogen interaction
TRINITY_DN26710_c0_g2_i8_7	oeu:111385934	1.7e-18	51/57(89.47)	K02958	RP-S15e, RPS15	small subunit ribosomal protein S15e	ko03010	Ribosome
TRINITY_DN16605_c0_g1_i4_11	ccav:112515245	5e-235	420/644(65.22)	K10772	APEX2	AP endonuclease 2 [EC:4.2.99.18]	ko03410	Base excision repair
TRINITY_DN10875_c0_g1_i1_2	vvi:100249712	1.1000000000000001e-110	205/218(94.04)	K07904	RAB11A	Ras-related protein Rab-11A	ko04144	Endocytosis
TRINITY_DN25221_c0_g1_i1_10	ath:AT4G35090	3.2000000000000004e-304	492/492(100.00)	K03781	katE, CAT, catB, srpA	catalase [EC:1.11.1.6]	ko00380|ko00630|ko04016|ko04146	Tryptophan metabolism|Glyoxylate and dicarboxylate metabolism|MAPK signaling pathway - plant|Peroxisome
TRINITY_DN14701_c0_g2_i1_14	hbr:110649494	2.5e-15	43/78(55.13)	K05658	ABCB1, CD243	ATP-binding cassette, subfamily B (MDR/TAP), member 1 [EC:7.6.2.2]	ko02010	ABC transporters
TRINITY_DN23418_c0_g1_i2_11	ccav:112515137	0.0	745/926(80.45)	K01191	MAN2C1	alpha-mannosidase [EC:3.2.1.24]	ko00511	Other glycan degradation
TRINITY_DN20397_c0_g1_i1_15	dcr:108209963	1.4000000000000001e-227	441/862(51.16)	K01177	E3.2.1.2	beta-amylase [EC:3.2.1.2]	ko00500	Starch and sucrose metabolism
TRINITY_DN18909_c2_g4_i4_16	pxb:103934928	6.4e-262	441/447(98.66)	K07375	TUBB	tubulin beta	ko04145	Phagosome
TRINITY_DN15340_c0_g2_i1_16	mcha:111017916	2e-18	45/47(95.74)	K14498	SNRK2	serine/threonine-protein kinase SRK2 [EC:2.7.11.1]	ko04016|ko04075	MAPK signaling pathway - plant|Plant hormone signal transduction
TRINITY_DN7856_c0_g1_i1_18	nau:34583158	3.5e-152	268/337(79.53)	K03040	rpoA	DNA-directed RNA polymerase subunit alpha [EC:2.7.7.6]	ko03020	RNA polymerase
TRINITY_DN23509_c0_g1_i6_14	dcr:108201858	8.7e-121	215/256(83.98)	K00547	mmuM, BHMT2	homocysteine S-methyltransferase [EC:2.1.1.10]	ko00270	Cysteine and methionine metabolism
TRINITY_DN23363_c0_g1_i4_18	dcr:108215792	3.2e-100	171/204(83.82)	K00472	P4HA	prolyl 4-hydroxylase [EC:1.14.11.2]	ko00330	Arginine and proline metabolism
TRINITY_DN18434_c0_g1_i1_11	jcu:105628257	9.5e-11	32/32(100.00)	K03921	FAB2, SSI2, desA1	acyl-[acyl-carrier-protein] desaturase [EC:1.14.19.2 1.14.19.11 1.14.19.26]	ko00061|ko01040	Fatty acid biosynthesis|Biosynthesis of unsaturated fatty acids
TRINITY_DN17599_c0_g2_i1_15	nto:104106698	1.3e-06	24/25(96.00)	K00860	cysC	adenylylsulfate kinase [EC:2.7.1.25]	ko00230|ko00920	Purine metabolism|Sulfur metabolism
TRINITY_DN19168_c0_g2_i1_15	mtr:MTR_3g035660	9.6e-99	218/384(56.77)	K05573	ndhB	NAD(P)H-quinone oxidoreductase subunit 2 [EC:7.1.1.2]	ko00190	Oxidative phosphorylation
TRINITY_DN24962_c1_g1_i25_8	sind:105158638	8.7e-176	315/376(83.78)	K01687	ilvD	dihydroxy-acid dehydratase [EC:4.2.1.9]	ko00290|ko00770	Valine, leucine and isoleucine biosynthesis|Pantothenate and CoA biosynthesis
TRINITY_DN18407_c0_g1_i3_1	tcc:18600614	9.700000000000001e-196	331/440(75.23)	K00036	G6PD, zwf	glucose-6-phosphate 1-dehydrogenase [EC:1.1.1.49 1.1.1.363]	ko00030|ko00480	Pentose phosphate pathway|Glutathione metabolism
TRINITY_DN10302_c0_g1_i1_4	nta:107830491	2.1e-200	361/541(66.73)	K01051	E3.1.1.11	pectinesterase [EC:3.1.1.11]	ko00040	Pentose and glucuronate interconversions
TRINITY_DN31843_c0_g1_i1_4	ath:AT2G18020	3.8e-69	127/127(100.00)	K02938	RP-L8e, RPL8	large subunit ribosomal protein L8e	ko03010	Ribosome
TRINITY_DN21753_c0_g2_i1_8	qsu:112018003	2.1e-72	128/148(86.49)	K00940	ndk, NME	nucleoside-diphosphate kinase [EC:2.7.4.6]	ko00230|ko00240|ko04016	Purine metabolism|Pyrimidine metabolism|MAPK signaling pathway - plant
TRINITY_DN11010_c0_g1_i1_18	nnu:104586279	9.4e-17	45/53(84.91)	K08505	SFT1	protein transport protein SFT1	ko04130	SNARE interactions in vesicular transport
TRINITY_DN18605_c0_g1_i5_14	nau:109224012	1.6e-309	548/640(85.62)	K01880	GARS, glyS1	glycyl-tRNA synthetase [EC:6.1.1.14]	ko00970	Aminoacyl-tRNA biosynthesis
TRINITY_DN8059_c0_g1_i1_18	ppa:PAS_chr1-4_0355	3.3e-22	54/103(52.43)	K14411	MSI	RNA-binding protein Musashi	ko03015	mRNA surveillance pathway
TRINITY_DN30706_c0_g1_i1_4	nnu:104609603	1.9e-70	153/260(58.85)	K00913	ITPK1	inositol-1,3,4-trisphosphate 5/6-kinase / inositol-tetrakisphosphate 1-kinase [EC:2.7.1.159 2.7.1.134]	ko00562|ko04070	Inositol phosphate metabolism|Phosphatidylinositol signaling system
TRINITY_DN24672_c0_g3_i1_15	dzi:111291987	1.9e-10	32/40(80.00)	K02936	RP-L7Ae, RPL7A	large subunit ribosomal protein L7Ae	ko03010	Ribosome
TRINITY_DN14940_c0_g1_i1_4	pop:7467675	2.8e-175	296/401(73.82)	K01728	pel	pectate lyase [EC:4.2.2.2]	ko00040	Pentose and glucuronate interconversions
TRINITY_DN22644_c2_g1_i17_5	ccav:112504777	9.2e-172	380/552(68.84)	K14328	UPF3, RENT3	regulator of nonsense transcripts 3	ko03013|ko03015	RNA transport|mRNA surveillance pathway
TRINITY_DN16133_c0_g1_i1_3	vvi:100266765	4.7e-63	121/188(64.36)	K15095	E1.1.1.208	(+)-neomenthol dehydrogenase [EC:1.1.1.208]	ko00902	Monoterpenoid biosynthesis
TRINITY_DN19906_c0_g2_i1_12	dzi:111302946	3.9e-07	26/29(89.66)	K01054	MGLL	acylglycerol lipase [EC:3.1.1.23]	ko00561	Glycerolipid metabolism
TRINITY_DN23976_c0_g1_i16_4	sind:105168898	9.8e-276	489/769(63.59)	K05349	bglX	beta-glucosidase [EC:3.2.1.21]	ko00460|ko00500|ko00940	Cyanoamino acid metabolism|Starch and sucrose metabolism|Phenylpropanoid biosynthesis
TRINITY_DN22396_c1_g2_i2_2	oeu:111405886	2.2e-40	79/81(97.53)	K02971	RP-S21e, RPS21	small subunit ribosomal protein S21e	ko03010	Ribosome
TRINITY_DN18724_c2_g1_i3_10	gmx:100784680	8.5e-87	159/183(86.89)	K02926	RP-L4, MRPL4, rplD	large subunit ribosomal protein L4	ko03010	Ribosome
TRINITY_DN23009_c3_g1_i7_2	ccav:112500276	3.7e-297	533/719(74.13)	K14408	CSTF3, RNA14	cleavage stimulation factor subunit 3	ko03015	mRNA surveillance pathway
TRINITY_DN21242_c1_g1_i2_10	nau:109217513	3.6e-12	42/85(49.41)	K19355	MAN	mannan endo-1,4-beta-mannosidase [EC:3.2.1.78]	ko00051	Fructose and mannose metabolism
TRINITY_DN17388_c0_g1_i2_8	lsv:111920147	6.4e-30	69/98(70.41)	K13993	HSP20	HSP20 family protein	ko04141	Protein processing in endoplasmic reticulum
TRINITY_DN25869_c1_g1_i13_11	ccav:112512557	0.0	578/905(63.87)	K08852	ERN1	serine/threonine-protein kinase/endoribonuclease IRE1 [EC:2.7.11.1 3.1.26.-]	ko04141	Protein processing in endoplasmic reticulum
TRINITY_DN18771_c0_g1_i1_16	pop:7467675	4.6e-207	343/398(86.18)	K01728	pel	pectate lyase [EC:4.2.2.2]	ko00040	Pentose and glucuronate interconversions
TRINITY_DN24680_c1_g2_i1_14	crb:17890070	3.8e-26	57/57(100.00)	K08912	LHCB1	light-harvesting complex II chlorophyll a/b binding protein 1	ko00196	Photosynthesis - antenna proteins
TRINITY_DN26034_c1_g3_i1_7	atr:18444749	3.4e-17	44/47(93.62)	K18468	VPS35	vacuolar protein sorting-associated protein 35	ko04144	Endocytosis
TRINITY_DN25106_c0_g1_i9_7	lsv:111889048	5.5e-131	322/823(39.13)	K12309	GLB1, ELNR1	beta-galactosidase [EC:3.2.1.23]	ko00052|ko00511|ko00531|ko00600|ko00604	Galactose metabolism|Other glycan degradation|Glycosaminoglycan degradation|Sphingolipid metabolism|Glycosphingolipid biosynthesis - ganglio series
TRINITY_DN23005_c0_g1_i3_3	qsu:112009956	0.0	813/970(83.81)	K01006	ppdK	pyruvate, orthophosphate dikinase [EC:2.7.9.1]	ko00620|ko00710	Pyruvate metabolism|Carbon fixation in photosynthetic organisms
TRINITY_DN23920_c2_g2_i2_17	mdm:103400753	7.7e-94	176/220(80.00)	K00588	E2.1.1.104	caffeoyl-CoA O-methyltransferase [EC:2.1.1.104]	ko00940|ko00941|ko00945	Phenylpropanoid biosynthesis|Flavonoid biosynthesis|Stilbenoid, diarylheptanoid and gingerol biosynthesis
TRINITY_DN19173_c0_g4_i1_16	mesc:110622354	7.3e-63	119/146(81.51)	K14490	AHP	histidine-containing phosphotransfer peotein	ko04075	Plant hormone signal transduction
TRINITY_DN12617_c0_g1_i1_1	jcu:105635476	0.0	590/817(72.22)	K14548	UTP4, CIRH1A	U3 small nucleolar RNA-associated protein 4	ko03008	Ribosome biogenesis in eukaryotes
TRINITY_DN19517_c0_g1_i7_1	oeu:111397422	7.700000000000001e-86	213/484(44.01)	K01087	otsB	trehalose 6-phosphate phosphatase [EC:3.1.3.12]	ko00500	Starch and sucrose metabolism
TRINITY_DN25116_c0_g1_i11_2	vra:106761346	5.9e-35	70/85(82.35)	K14397	NUDT21, CPSF5, CFIM25	cleavage and polyadenylation specificity factor subunit 5	ko03015	mRNA surveillance pathway
TRINITY_DN22898_c0_g1_i2_13	dcr:108218523	0.0	1133/1257(90.14)	K05658	ABCB1, CD243	ATP-binding cassette, subfamily B (MDR/TAP), member 1 [EC:7.6.2.2]	ko02010	ABC transporters
TRINITY_DN12272_c1_g3_i1_9	lsv:111897034	5.2e-14	41/41(100.00)	K12622	LSM3	U6 snRNA-associated Sm-like protein LSm3	ko03018|ko03040	RNA degradation|Spliceosome
TRINITY_DN14827_c0_g1_i1_12	var:108340507	1.8e-131	237/311(76.21)	K00430	E1.11.1.7	peroxidase [EC:1.11.1.7]	ko00940	Phenylpropanoid biosynthesis
TRINITY_DN20143_c0_g1_i18_1	nnu:104593081	1.2e-85	163/238(68.49)	K01792	E5.1.3.15	glucose-6-phosphate 1-epimerase [EC:5.1.3.15]	ko00010	Glycolysis / Gluconeogenesis
TRINITY_DN22820_c0_g1_i3_11	han:110917362	2.4e-157	271/390(69.49)	K13510	LPCAT1_2	lysophosphatidylcholine acyltransferase / lyso-PAF acetyltransferase [EC:2.3.1.23 2.3.1.67]	ko00564|ko00565	Glycerophospholipid metabolism|Ether lipid metabolism
TRINITY_DN20375_c1_g4_i2_10	ccav:112519069	7.7e-43	129/426(30.28)	K10144	RCHY1, PIRH2	RING finger and CHY zinc finger domain-containing protein 1 [EC:2.3.2.27]	ko04120	Ubiquitin mediated proteolysis
TRINITY_DN20223_c0_g2_i1_12	hbr:110631819	1.7e-176	287/431(66.59)	K00276	AOC3, AOC2, tynA	primary-amine oxidase [EC:1.4.3.21]	ko00260|ko00350|ko00360|ko00410|ko00950|ko00960	Glycine, serine and threonine metabolism|Tyrosine metabolism|Phenylalanine metabolism|beta-Alanine metabolism|Isoquinoline alkaloid biosynthesis|Tropane, piperidine and pyridine alkaloid biosynthesis
TRINITY_DN24816_c1_g1_i4_7	psom:113349052	1.2e-160	331/611(54.17)	K12355	REF1	coniferyl-aldehyde dehydrogenase [EC:1.2.1.68]	ko00940	Phenylpropanoid biosynthesis
TRINITY_DN23196_c0_g1_i9_2	ccav:112506408	5.2e-235	436/725(60.14)	K15631	ABA3	molybdenum cofactor sulfurtransferase [EC:2.8.1.9]	ko00790	Folate biosynthesis
TRINITY_DN25135_c0_g1_i6_2	han:110936918	7.5e-48	99/121(81.82)	K14490	AHP	histidine-containing phosphotransfer peotein	ko04075	Plant hormone signal transduction
TRINITY_DN20470_c0_g1_i2_13	pper:18786614	2.2e-97	180/193(93.26)	K02940	RP-L9e, RPL9	large subunit ribosomal protein L9e	ko03010	Ribosome
TRINITY_DN19910_c0_g1_i4_4	sind:105159848	6.799999999999999e-200	341/373(91.42)	K00006	GPD1	glycerol-3-phosphate dehydrogenase (NAD+) [EC:1.1.1.8]	ko00564	Glycerophospholipid metabolism
TRINITY_DN26565_c0_g1_i1_13	ath:AT4G34620	1.9000000000000001e-59	113/113(100.00)	K02959	RP-S16, MRPS16, rpsP	small subunit ribosomal protein S16	ko03010	Ribosome
TRINITY_DN13383_c0_g1_i3_10	sly:101251185	2.5e-188	315/338(93.20)	K01580	E4.1.1.15, gadB, gadA, GAD	glutamate decarboxylase [EC:4.1.1.15]	ko00250|ko00410|ko00430|ko00650	Alanine, aspartate and glutamate metabolism|beta-Alanine metabolism|Taurine and hypotaurine metabolism|Butanoate metabolism
TRINITY_DN24894_c0_g1_i1_15	jre:108996389	0.0	651/882(73.81)	K15923	AXY8, FUC95A, afcA	alpha-L-fucosidase 2 [EC:3.2.1.51]	ko00511	Other glycan degradation
TRINITY_DN23200_c0_g1_i3_7	ccav:112514628	2.3e-184	364/692(52.60)	K11416	SIRT6, SIR2L6	NAD+-dependent protein deacetylase sirtuin 6 [EC:2.3.1.286]	ko00760	Nicotinate and nicotinamide metabolism
TRINITY_DN21882_c1_g1_i1_7	nau:109231973	3.1000000000000003e-76	135/163(82.82)	K23977	GTK	L-glutamine---4-(methylsulfanyl)-2-oxobutanoate aminotransferase [EC:2.6.1.117]	ko00270	Cysteine and methionine metabolism
TRINITY_DN13894_c0_g1_i4_18	ccav:112508125	0.0	728/1051(69.27)	K12472	EPS15	epidermal growth factor receptor substrate 15	ko04144	Endocytosis
TRINITY_DN6866_c0_g1_i1_3	nsy:104246534	4.4e-182	319/361(88.37)	K04368	MAP2K1, MEK1	mitogen-activated protein kinase kinase 1 [EC:2.7.12.2]	ko04626	Plant-pathogen interaction
TRINITY_DN17990_c0_g1_i2_9	pop:18106645	1.1e-86	160/180(88.89)	K00868	pdxK, pdxY	pyridoxine kinase [EC:2.7.1.35]	ko00750	Vitamin B6 metabolism
TRINITY_DN17790_c0_g1_i2_14	nau:109226483	1.1999999999999999e-91	163/239(68.20)	K01184	E3.2.1.15	polygalacturonase [EC:3.2.1.15]	ko00040	Pentose and glucuronate interconversions
TRINITY_DN24540_c0_g1_i4_6	han:110909904	1.5e-74	144/173(83.24)	K08915	LHCB4	light-harvesting complex II chlorophyll a/b binding protein 4	ko00196	Photosynthesis - antenna proteins
TRINITY_DN25728_c0_g4_i1_4	cic:CICLE_v10009868mg	1.1000000000000002e-28	65/65(100.00)	K02983	RP-S30e, RPS30	small subunit ribosomal protein S30e	ko03010	Ribosome
TRINITY_DN23157_c1_g1_i11_9	ccav:112516533	6.2e-96	174/208(83.65)	K00999	CDIPT	CDP-diacylglycerol--inositol 3-phosphatidyltransferase [EC:2.7.8.11]	ko00562|ko00564|ko04070	Inositol phosphate metabolism|Glycerophospholipid metabolism|Phosphatidylinositol signaling system
TRINITY_DN10980_c0_g1_i3_12	cmax:111483386	3.6e-82	152/201(75.62)	K10688	UBE2W, UBC16	ubiquitin-conjugating enzyme E2 W [EC:2.3.2.25]	ko04120	Ubiquitin mediated proteolysis
TRINITY_DN16658_c0_g1_i2_13	ccav:112521125	0.0	659/977(67.45)	K10588	UBE3B	ubiquitin-protein ligase E3 B [EC:2.3.2.26]	ko04120	Ubiquitin mediated proteolysis
TRINITY_DN15004_c0_g1_i2_1	jcu:105647904	9.900000000000001e-158	294/413(71.19)	K01054	MGLL	acylglycerol lipase [EC:3.1.1.23]	ko00561	Glycerolipid metabolism
TRINITY_DN22628_c0_g1_i2_1	ghi:107933140	3e-14	41/62(66.13)	K19730	ATG101	autophagy-related protein 101	ko04136	Autophagy - other
TRINITY_DN18813_c0_g1_i3_3	cann:107862076	8.7e-194	329/391(84.14)	K01904	4CL	4-coumarate--CoA ligase [EC:6.2.1.12]	ko00130|ko00940	Ubiquinone and other terpenoid-quinone biosynthesis|Phenylpropanoid biosynthesis
TRINITY_DN22741_c0_g1_i2_5	han:110868247	8.3e-101	182/221(82.35)	K11188	PRDX6	peroxiredoxin 6, 1-Cys peroxiredoxin [EC:1.11.1.7 1.11.1.15 3.1.1.-]	ko00940	Phenylpropanoid biosynthesis
TRINITY_DN21393_c0_g3_i1_14	ccav:112524719	2.2e-20	47/51(92.16)	K00121	frmA, ADH5, adhC	S-(hydroxymethyl)glutathione dehydrogenase / alcohol dehydrogenase [EC:1.1.1.284 1.1.1.1]	ko00010|ko00071|ko00350	Glycolysis / Gluconeogenesis|Fatty acid degradation|Tyrosine metabolism
TRINITY_DN23367_c0_g3_i7_16	vvi:100265782	2.5999999999999997e-148	261/325(80.31)	K14500	BSK	BR-signaling kinase [EC:2.7.11.1]	ko04075	Plant hormone signal transduction
TRINITY_DN20032_c0_g1_i4_6	han:110911244	9.3e-178	306/354(86.44)	K00036	G6PD, zwf	glucose-6-phosphate 1-dehydrogenase [EC:1.1.1.49 1.1.1.363]	ko00030|ko00480	Pentose phosphate pathway|Glutathione metabolism
TRINITY_DN11888_c0_g1_i3_16	nto:104118118	6.6e-159	309/576(53.65)	K01177	E3.2.1.2	beta-amylase [EC:3.2.1.2]	ko00500	Starch and sucrose metabolism
TRINITY_DN24544_c0_g3_i3_15	fve:101292974	1.4e-69	124/157(78.98)	K03843	ALG2	alpha-1,3/alpha-1,6-mannosyltransferase [EC:2.4.1.132 2.4.1.257]	ko00510|ko00513	N-Glycan biosynthesis|Various types of N-glycan biosynthesis
TRINITY_DN10896_c0_g1_i1_11	ccav:112520170	9.6e-215	402/729(55.14)	K10683	BARD1	BRCA1-associated RING domain protein 1	ko03440	Homologous recombination
TRINITY_DN15031_c0_g1_i4_16	vvi:100259014	3.0999999999999998e-105	251/622(40.35)	K15053	CHMP7	charged multivesicular body protein 7	ko04144	Endocytosis
TRINITY_DN24076_c0_g1_i6_7	dcr:108210921	3.1e-210	347/432(80.32)	K05350	bglB	beta-glucosidase [EC:3.2.1.21]	ko00460|ko00500|ko00940	Cyanoamino acid metabolism|Starch and sucrose metabolism|Phenylpropanoid biosynthesis
TRINITY_DN22197_c1_g1_i1_13	vra:106772416	2.9999999999999998e-142	245/262(93.51)	K15397	KCS	3-ketoacyl-CoA synthase [EC:2.3.1.199]	ko00062|ko04626	Fatty acid elongation|Plant-pathogen interaction
TRINITY_DN16256_c0_g1_i5_11	lsv:111904147	8.3e-19	44/45(97.78)	K03014	RPB6, POLR2F	DNA-directed RNA polymerases I, II, and III subunit RPABC2	ko03020	RNA polymerase
TRINITY_DN25118_c0_g1_i3_3	ccav:112503064	2.7e-148	309/374(82.62)	K12741	HNRNPA1_3	heterogeneous nuclear ribonucleoprotein A1/A3	ko03040	Spliceosome
TRINITY_DN10222_c0_g1_i1_18	lsv:111888124	1.3e-72	151/188(80.32)	K02946	RP-S10, MRPS10, rpsJ	small subunit ribosomal protein S10	ko03010	Ribosome
TRINITY_DN14584_c0_g2_i2_11	lsv:111908938	9.1e-98	168/213(78.87)	K14498	SNRK2	serine/threonine-protein kinase SRK2 [EC:2.7.11.1]	ko04016|ko04075	MAPK signaling pathway - plant|Plant hormone signal transduction
TRINITY_DN17759_c0_g1_i2_15	gab:108473741	5.999999999999999e-43	226/613(36.87)	K13344	PEX13	peroxin-13	ko04146	Peroxisome
TRINITY_DN14872_c0_g1_i2_5	hbr:110663772	9.8e-61	119/153(77.78)	K07904	RAB11A	Ras-related protein Rab-11A	ko04144	Endocytosis
TRINITY_DN19531_c0_g1_i4_15	dcr:108205763	2.7e-78	149/157(94.90)	K02880	RP-L17e, RPL17	large subunit ribosomal protein L17e	ko03010	Ribosome
TRINITY_DN18797_c0_g1_i4_8	lsv:111909438	4.3e-193	327/344(95.06)	K08678	UXS1, uxs	UDP-glucuronate decarboxylase [EC:4.1.1.35]	ko00520	Amino sugar and nucleotide sugar metabolism
TRINITY_DN28640_c0_g1_i1_13	oeu:111386980	3.7999999999999997e-56	113/135(83.70)	K08486	STX1B_2_3	syntaxin 1B/2/3	ko04130	SNARE interactions in vesicular transport
TRINITY_DN23825_c0_g4_i4_3	ccav:112523272	3.5e-116	207/269(76.95)	K15639	CYP734A1, BAS1	PHYB activation tagged suppressor 1 [EC:1.14.-.-]	ko00905	Brassinosteroid biosynthesis
TRINITY_DN28293_c0_g1_i1_16	ath:AT1G32640	1.7e-57	109/109(100.00)	K13422	MYC2	transcription factor MYC2	ko04016|ko04075	MAPK signaling pathway - plant|Plant hormone signal transduction
TRINITY_DN26422_c2_g5_i1_7	psom:113299134	5.6e-17	44/53(83.02)	K03217	yidC, spoIIIJ, OXA1, ccfA	YidC/Oxa1 family membrane protein insertase	ko03060	Protein export
TRINITY_DN10319_c0_g1_i2_9	ccav:112526559	3.4e-252	469/556(84.35)	K13412	CPK	calcium-dependent protein kinase [EC:2.7.11.1]	ko04626	Plant-pathogen interaction
TRINITY_DN24417_c0_g4_i1_7	vvi:100252179	7.1e-149	264/361(73.13)	K14169	CTU2, NCS2	cytoplasmic tRNA 2-thiolation protein 2	ko04122	Sulfur relay system
TRINITY_DN13400_c0_g1_i6_18	lsv:111897065	1.3e-175	323/384(84.11)	K00927	PGK, pgk	phosphoglycerate kinase [EC:2.7.2.3]	ko00010|ko00710	Glycolysis / Gluconeogenesis|Carbon fixation in photosynthetic organisms
TRINITY_DN16948_c1_g1_i3_14	jcu:105646175	1.4e-134	237/301(78.74)	K01011	TST, MPST, sseA	thiosulfate/3-mercaptopyruvate sulfurtransferase [EC:2.8.1.1 2.8.1.2]	ko00270|ko00920|ko04122	Cysteine and methionine metabolism|Sulfur metabolism|Sulfur relay system
TRINITY_DN20903_c1_g1_i8_17	ccav:112514468	1.4e-67	125/158(79.11)	K12819	SLU7	pre-mRNA-processing factor SLU7	ko03040	Spliceosome
TRINITY_DN20835_c0_g2_i2_12	dcr:108227530	2.1e-174	328/597(54.94)	K18875	EDS1	enhanced disease susceptibility 1 protein	ko04626	Plant-pathogen interaction
TRINITY_DN24601_c0_g2_i2_1	ccav:112520695	0.0	1210/1269(95.35)	K12828	SF3B1, SAP155	splicing factor 3B subunit 1	ko03040	Spliceosome
TRINITY_DN24444_c0_g2_i9_6	vvi:100242171	5e-254	466/643(72.47)	K10901	BLM, RECQL3, SGS1	bloom syndrome protein [EC:3.6.4.12]	ko03440	Homologous recombination
TRINITY_DN21565_c3_g1_i1_15	egr:104441401	7e-108	292/857(34.07)	K00430	E1.11.1.7	peroxidase [EC:1.11.1.7]	ko00940	Phenylpropanoid biosynthesis
TRINITY_DN25076_c1_g1_i9_4	adu:107481037	3.1e-07	32/52(61.54)	K03934	NDUFS1	NADH dehydrogenase (ubiquinone) Fe-S protein 1 [EC:7.1.1.2 1.6.99.3]	ko00190	Oxidative phosphorylation
TRINITY_DN7878_c0_g1_i1_13	ccav:112529608	4.7e-75	141/167(84.43)	K02575	NRT, narK, nrtP, nasA	MFS transporter, NNP family, nitrate/nitrite transporter	ko00910	Nitrogen metabolism
TRINITY_DN14989_c0_g1_i2_9	rcu:8268574	4.8e-93	170/198(85.86)	K00326	E1.6.2.2	cytochrome-b5 reductase [EC:1.6.2.2]	ko00520	Amino sugar and nucleotide sugar metabolism
TRINITY_DN22896_c2_g2_i19_10	ccav:112515520	4.3e-52	130/265(49.06)	K03357	APC10, DOC1	anaphase-promoting complex subunit 10	ko04120	Ubiquitin mediated proteolysis
TRINITY_DN18554_c0_g1_i1_18	lsv:111883733	0.0	732/874(83.75)	K01873	VARS, valS	valyl-tRNA synthetase [EC:6.1.1.9]	ko00970	Aminoacyl-tRNA biosynthesis
TRINITY_DN25976_c0_g1_i1_13	aalt:CC77DRAFT_1017388	1.1e-42	94/94(100.00)	K02975	RP-S25e, RPS25	small subunit ribosomal protein S25e	ko03010	Ribosome
TRINITY_DN18934_c0_g1_i3_13	nta:107802666	1e-97	185/225(82.22)	K10251	HSD17B12, KAR, IFA38	17beta-estradiol 17-dehydrogenase / very-long-chain 3-oxoacyl-CoA reductase [EC:1.1.1.62 1.1.1.330]	ko00062|ko01040	Fatty acid elongation|Biosynthesis of unsaturated fatty acids
TRINITY_DN24390_c1_g1_i3_11	lsv:111921056	2.3e-08	27/42(64.29)	K14652	ribBA	3,4-dihydroxy 2-butanone 4-phosphate synthase / GTP cyclohydrolase II [EC:4.1.99.12 3.5.4.25]	ko00740|ko00790	Riboflavin metabolism|Folate biosynthesis
TRINITY_DN18993_c0_g1_i5_16	spen:107018977	2.6e-59	117/163(71.78)	K00430	E1.11.1.7	peroxidase [EC:1.11.1.7]	ko00940	Phenylpropanoid biosynthesis
TRINITY_DN22133_c0_g1_i5_18	lang:109325512	6.1e-112	195/243(80.25)	K12613	DCP2	mRNA-decapping enzyme subunit 2 [EC:3.6.1.62]	ko03018	RNA degradation
TRINITY_DN26020_c0_g1_i11_7	rcu:8273391	1.3000000000000001e-67	135/191(70.68)	K03357	APC10, DOC1	anaphase-promoting complex subunit 10	ko04120	Ubiquitin mediated proteolysis
TRINITY_DN23390_c1_g3_i2_9	qsu:112010643	5.4e-22	51/58(87.93)	K22911	TH2	thiamine phosphate phosphatase / amino-HMP aminohydrolase [EC:3.1.3.100 3.5.99.-]	ko00730	Thiamine metabolism
TRINITY_DN22006_c0_g1_i16_11	vvi:100262415	0.0	614/721(85.16)	K02212	MCM4, CDC54	DNA replication licensing factor MCM4 [EC:3.6.4.12]	ko03030	DNA replication
TRINITY_DN18246_c0_g1_i2_3	nnu:104592784	1.6e-42	100/188(53.19)	K13250	SSR2	translocon-associated protein subunit beta	ko04141	Protein processing in endoplasmic reticulum
TRINITY_DN3739_c0_g1_i2_6	cit:36487008	2.2000000000000002e-30	73/77(94.81)	K03881	ND4	NADH-ubiquinone oxidoreductase chain 4 [EC:7.1.1.2]	ko00190	Oxidative phosphorylation
TRINITY_DN24133_c0_g1_i2_13	vvi:100854389	3.6e-203	343/432(79.40)	K15400	HHT1	omega-hydroxypalmitate O-feruloyl transferase [EC:2.3.1.188]	ko00073	Cutin, suberine and wax biosynthesis
TRINITY_DN22028_c0_g1_i7_13	ccav:112507831	6.199999999999999e-240	394/478(82.43)	K00827	AGXT2	alanine-glyoxylate transaminase / (R)-3-amino-2-methylpropionate-pyruvate transaminase [EC:2.6.1.44 2.6.1.40]	ko00250|ko00260|ko00270|ko00280	Alanine, aspartate and glutamate metabolism|Glycine, serine and threonine metabolism|Cysteine and methionine metabolism|Valine, leucine and isoleucine degradation
TRINITY_DN30398_c0_g1_i1_4	ath:AT3G26650	1.4000000000000001e-224	396/396(100.00)	K05298	GAPA	glyceraldehyde-3-phosphate dehydrogenase (NADP+) (phosphorylating) [EC:1.2.1.13]	ko00710	Carbon fixation in photosynthetic organisms
TRINITY_DN25171_c0_g6_i1_11	oeu:111379060	6.2e-63	130/130(100.00)	K03032	PSMD1, RPN2	26S proteasome regulatory subunit N2	ko03050	Proteasome
TRINITY_DN21992_c0_g1_i10_9	gmx:100811884	8e-52	148/421(35.15)	K01188	E3.2.1.21	beta-glucosidase [EC:3.2.1.21]	ko00460|ko00500|ko00940	Cyanoamino acid metabolism|Starch and sucrose metabolism|Phenylpropanoid biosynthesis
TRINITY_DN22501_c0_g1_i4_9	ccav:112519618	2.2e-131	237/288(82.29)	K04708	KDSR	3-dehydrosphinganine reductase [EC:1.1.1.102]	ko00600	Sphingolipid metabolism
TRINITY_DN20854_c0_g3_i1_1	han:110942323	3.1e-16	38/43(88.37)	K01922	PPCS, COAB	phosphopantothenate---cysteine ligase (ATP) [EC:6.3.2.51]	ko00770	Pantothenate and CoA biosynthesis
TRINITY_DN17871_c0_g1_i1_3	han:110899155	1.8e-17	40/42(95.24)	K03952	NDUFA8	NADH dehydrogenase (ubiquinone) 1 alpha subcomplex subunit 8	ko00190	Oxidative phosphorylation
TRINITY_DN22999_c0_g1_i3_6	jre:109001196	9.2e-161	282/392(71.94)	K01214	ISA, treX	isoamylase [EC:3.2.1.68]	ko00500	Starch and sucrose metabolism
TRINITY_DN16899_c0_g1_i1_16	lsv:111900649	6.5e-67	128/133(96.24)	K02912	RP-L32e, RPL32	large subunit ribosomal protein L32e	ko03010	Ribosome
TRINITY_DN16776_c0_g1_i1_11	sind:105170126	1.4000000000000001e-201	340/458(74.24)	K01495	GCH1, folE	GTP cyclohydrolase IA [EC:3.5.4.16]	ko00790	Folate biosynthesis
TRINITY_DN25828_c0_g2_i1_7	ccav:112529840	3.1e-45	88/106(83.02)	K00938	E2.7.4.2, mvaK2	phosphomevalonate kinase [EC:2.7.4.2]	ko00900	Terpenoid backbone biosynthesis
TRINITY_DN21424_c0_g1_i4_6	ccav:112501943	0.0	1326/1929(68.74)	K18442	ARFGEF, BIG	brefeldin A-inhibited guanine nucleotide-exchange protein	ko04144	Endocytosis
TRINITY_DN11286_c0_g1_i4_12	ccav:112519019	2.4e-13	36/43(83.72)	K17991	PXG	peroxygenase [EC:1.11.2.3]	ko00073	Cutin, suberine and wax biosynthesis
TRINITY_DN18135_c0_g1_i1_4	tcc:18586420	1.9e-179	303/341(88.86)	K00856	E2.7.1.20, ADK	adenosine kinase [EC:2.7.1.20]	ko00230	Purine metabolism
TRINITY_DN16772_c0_g1_i4_12	ccav:112511291	1.8999999999999999e-56	107/110(97.27)	K12891	SFRS2	splicing factor, arginine/serine-rich 2	ko03040	Spliceosome
TRINITY_DN22552_c1_g1_i17_9	han:110873618	9.400000000000001e-218	396/607(65.24)	K05280	CYP75B1	flavonoid 3'-monooxygenase [EC:1.14.14.82]	ko00941|ko00944	Flavonoid biosynthesis|Flavone and flavonol biosynthesis
TRINITY_DN20071_c0_g1_i2_12	nsy:104216769	1.6e-13	48/60(80.00)	K00059	fabG, OAR1	3-oxoacyl-[acyl-carrier protein] reductase [EC:1.1.1.100]	ko00061|ko00780	Fatty acid biosynthesis|Biotin metabolism
TRINITY_DN23945_c0_g1_i1_4	pavi:110760410	2.9e-22	49/69(71.01)	K20860	FHY1	FMN hydrolase / 5-amino-6-(5-phospho-D-ribitylamino)uracil phosphatase [EC:3.1.3.102 3.1.3.104]	ko00740	Riboflavin metabolism
TRINITY_DN22946_c0_g1_i3_4	sind:105166471	1.6000000000000002e-260	426/474(89.87)	K09667	OGT	protein O-GlcNAc transferase [EC:2.4.1.255]	ko00514	Other types of O-glycan biosynthesis
TRINITY_DN20577_c0_g2_i1_10	ccav:112511482	3.1e-134	241/246(97.97)	K02730	PSMA6	20S proteasome subunit alpha 1 [EC:3.4.25.1]	ko03050	Proteasome
TRINITY_DN13884_c0_g1_i1_16	ccav:112514308	2.7e-237	413/434(95.16)	K03265	ETF1, ERF1	peptide chain release factor subunit 1	ko03015	mRNA surveillance pathway
TRINITY_DN21688_c1_g1_i4_13	mesc:110613138	1.4e-62	116/121(95.87)	K04392	RAC1	Ras-related C3 botulinum toxin substrate 1	ko04145|ko04933	Phagosome|AGE-RAGE signaling pathway in diabetic complications
TRINITY_DN19846_c0_g1_i2_12	lsv:111900813	1.1000000000000001e-30	68/82(82.93)	K14484	IAA	auxin-responsive protein IAA	ko04075	Plant hormone signal transduction
TRINITY_DN17413_c0_g1_i1_12	cann:107846010	1.1e-109	254/524(48.47)	K03844	ALG11	alpha-1,2-mannosyltransferase [EC:2.4.1.131]	ko00510|ko00513	N-Glycan biosynthesis|Various types of N-glycan biosynthesis
TRINITY_DN5253_c0_g1_i1_15	brp:103865611	5e-09	52/144(36.11)	K13789	GGPS	geranylgeranyl diphosphate synthase, type II [EC:2.5.1.1 2.5.1.10 2.5.1.29]	ko00900	Terpenoid backbone biosynthesis
TRINITY_DN22560_c0_g2_i1_16	lsv:111895388	8.8e-15	39/50(78.00)	K10960	chlP, bchP	geranylgeranyl diphosphate/geranylgeranyl-bacteriochlorophyllide a reductase [EC:1.3.1.83 1.3.1.111]	ko00860|ko00900	Porphyrin and chlorophyll metabolism|Terpenoid backbone biosynthesis
TRINITY_DN23567_c0_g4_i1_18	cann:19988986	1.1e-10	34/43(79.07)	K02886	RP-L2, MRPL2, rplB	large subunit ribosomal protein L2	ko03010	Ribosome
TRINITY_DN17139_c0_g1_i3_10	gab:108457777	1.8e-58	118/199(59.30)	K12831	SF3B4, SAP49	splicing factor 3B subunit 4	ko03040	Spliceosome
TRINITY_DN13828_c0_g1_i3_14	ccav:112521886	3.4e-30	179/189(94.71)	K12193	VPS24, CHMP3	charged multivesicular body protein 3	ko04144	Endocytosis
TRINITY_DN21581_c0_g1_i7_11	cic:CICLE_v10012758mg	1.3000000000000002e-28	61/76(80.26)	K12900	FUSIP1	FUS-interacting serine-arginine-rich protein 1	ko03040	Spliceosome
TRINITY_DN25559_c1_g3_i1_8	cic:CICLE_v10011665mg	7.100000000000001e-48	93/99(93.94)	K08678	UXS1, uxs	UDP-glucuronate decarboxylase [EC:4.1.1.35]	ko00520	Amino sugar and nucleotide sugar metabolism
TRINITY_DN22960_c1_g5_i1_4	nau:109232728	1e-78	134/172(77.91)	K01213	E3.2.1.67	galacturan 1,4-alpha-galacturonidase [EC:3.2.1.67]	ko00040	Pentose and glucuronate interconversions
TRINITY_DN11521_c0_g1_i1_2	nta:107831545	2.9e-53	118/173(68.21)	K08902	psb27	photosystem II Psb27 protein	ko00195	Photosynthesis
TRINITY_DN13236_c0_g2_i1_5	fve:101297120	1.1e-08	34/65(52.31)	K02636	petC	cytochrome b6-f complex iron-sulfur subunit [EC:7.1.1.6]	ko00195	Photosynthesis
TRINITY_DN24341_c4_g5_i1_15	dcr:108223418	2.6e-23	50/59(84.75)	K12309	GLB1, ELNR1	beta-galactosidase [EC:3.2.1.23]	ko00052|ko00511|ko00531|ko00600|ko00604	Galactose metabolism|Other glycan degradation|Glycosaminoglycan degradation|Sphingolipid metabolism|Glycosphingolipid biosynthesis - ganglio series
TRINITY_DN23823_c0_g1_i5_13	ccav:112524683	2.6e-139	246/263(93.54)	K00134	GAPDH, gapA	glyceraldehyde 3-phosphate dehydrogenase [EC:1.2.1.12]	ko00010|ko00710	Glycolysis / Gluconeogenesis|Carbon fixation in photosynthetic organisms
TRINITY_DN11525_c0_g1_i1_4	dzi:111303334	1.8999999999999998e-138	227/314(72.29)	K22395	K22395	cinnamyl-alcohol dehydrogenase [EC:1.1.1.195]	ko00940	Phenylpropanoid biosynthesis
TRINITY_DN19595_c0_g5_i3_9	ccav:112527855	0.0	634/799(79.35)	K09486	HYOU1	hypoxia up-regulated 1	ko04141	Protein processing in endoplasmic reticulum
TRINITY_DN11321_c0_g1_i1_16	gmx:3989306	5.2e-18	42/85(49.41)	K01963	accD	acetyl-CoA carboxylase carboxyl transferase subunit beta [EC:6.4.1.2 2.1.3.15]	ko00061|ko00620|ko00640	Fatty acid biosynthesis|Pyruvate metabolism|Propanoate metabolism
TRINITY_DN25411_c0_g4_i1_11	jcu:105636089	7.3e-58	117/123(95.12)	K09490	HSPA5, BIP	heat shock 70kDa protein 5	ko03060|ko04141	Protein export|Protein processing in endoplasmic reticulum
TRINITY_DN18818_c0_g1_i3_7	ccav:112516900	2.3e-87	168/251(66.93)	K01052	LIPA	lysosomal acid lipase/cholesteryl ester hydrolase [EC:3.1.1.13]	ko00100	Steroid biosynthesis
TRINITY_DN4239_c0_g1_i1_7	sind:11452382	2.1e-10	35/42(83.33)	K02111	ATPF1A, atpA	F-type H+/Na+-transporting ATPase subunit alpha [EC:7.1.2.2 7.2.2.1]	ko00190|ko00195	Oxidative phosphorylation|Photosynthesis
TRINITY_DN23097_c0_g1_i12_3	ccav:112525834	8.6e-34	70/92(76.09)	K06965	PELO, DOM34, pelA	protein pelota	ko03015	mRNA surveillance pathway
TRINITY_DN10116_c0_g1_i1_8	oeu:111381744	2.2e-13	35/57(61.40)	K01213	E3.2.1.67	galacturan 1,4-alpha-galacturonidase [EC:3.2.1.67]	ko00040	Pentose and glucuronate interconversions
TRINITY_DN24446_c0_g2_i5_4	oeu:111379439	4.5e-195	338/375(90.13)	K00383	GSR, gor	glutathione reductase (NADPH) [EC:1.8.1.7]	ko00480	Glutathione metabolism
TRINITY_DN22979_c0_g1_i4_9	ath:AT5G14200	1.3e-95	179/198(90.40)	K21360	MAM-D, IMDH3	3-isopropylmalate/methylthioalkylmalate dehydrogenase [EC:1.1.1.85 1.1.1.-]	ko00290|ko00966	Valine, leucine and isoleucine biosynthesis|Glucosinolate biosynthesis
TRINITY_DN22680_c0_g1_i2_6	nnu:109115548	5.3e-52	101/102(99.02)	K02933	RP-L6, MRPL6, rplF	large subunit ribosomal protein L6	ko03010	Ribosome
TRINITY_DN14542_c0_g1_i2_2	sind:105164435	1.3e-51	112/180(62.22)	K13993	HSP20	HSP20 family protein	ko04141	Protein processing in endoplasmic reticulum
TRINITY_DN6885_c0_g2_i1_3	mesc:110609284	5.4e-71	135/167(80.84)	K13126	PABPC	polyadenylate-binding protein	ko03013|ko03015|ko03018	RNA transport|mRNA surveillance pathway|RNA degradation
TRINITY_DN13676_c0_g1_i3_18	lsv:111893047	9.599999999999999e-92	167/274(60.95)	K01674	cah	carbonic anhydrase [EC:4.2.1.1]	ko00910	Nitrogen metabolism
TRINITY_DN24349_c0_g1_i1_18	ath:AT4G16190	2.9e-79	138/138(100.00)	K01373	CTSF	cathepsin F [EC:3.4.22.41]	ko04626	Plant-pathogen interaction
TRINITY_DN1240_c0_g1_i1_1	ats:109756737	9.999999999999999e-32	67/80(83.75)	K01803	TPI, tpiA	triosephosphate isomerase (TIM) [EC:5.3.1.1]	ko00010|ko00051|ko00562|ko00710	Glycolysis / Gluconeogenesis|Fructose and mannose metabolism|Inositol phosphate metabolism|Carbon fixation in photosynthetic organisms
TRINITY_DN23177_c1_g1_i7_4	ccav:112507110	7.5e-47	91/99(91.92)	K12161	URM1	ubiquitin related modifier 1	ko04122	Sulfur relay system
TRINITY_DN12917_c0_g1_i1_2	han:110938989	6.3e-56	104/139(74.82)	K01674	cah	carbonic anhydrase [EC:4.2.1.1]	ko00910	Nitrogen metabolism
TRINITY_DN16081_c0_g1_i1_5	han:110889492	1.1e-98	169/186(90.86)	K14412	FUT13, FucTC	alpha-1,4-fucosyltransferase [EC:2.4.1.65]	ko00513	Various types of N-glycan biosynthesis
TRINITY_DN24181_c2_g2_i1_11	ccav:112527315	7.899999999999999e-68	131/157(83.44)	K12489	ACAP	Arf-GAP with coiled-coil, ANK repeat and PH domain-containing protein	ko04144	Endocytosis
TRINITY_DN20250_c0_g1_i1_17	vvi:100254070	0.0	1157/1732(66.80)	K12818	DHX8, PRP22	ATP-dependent RNA helicase DHX8/PRP22 [EC:3.6.4.13]	ko03040	Spliceosome
TRINITY_DN24864_c0_g3_i2_14	vvi:100240824	0.0	947/1121(84.48)	K12120	PHYA	phytochrome A	ko04712	Circadian rhythm - plant
TRINITY_DN22890_c0_g1_i3_17	jre:109004078	1.0000000000000001e-254	408/531(76.84)	K12373	HEXA_B	hexosaminidase [EC:3.2.1.52]	ko00511|ko00513|ko00520|ko00531|ko00603|ko00604	Other glycan degradation|Various types of N-glycan biosynthesis|Amino sugar and nucleotide sugar metabolism|Glycosaminoglycan degradation|Glycosphingolipid biosynthesis - globo and isoglobo series|Glycosphingolipid biosynthesis - ganglio series
TRINITY_DN24169_c0_g2_i4_2	ccav:112520927	3.9999999999999995e-217	351/482(72.82)	K00454	LOX2S	lipoxygenase [EC:1.13.11.12]	ko00591|ko00592	Linoleic acid metabolism|alpha-Linolenic acid metabolism
TRINITY_DN25554_c0_g1_i17_8	osa:4336145	2e-87	183/395(46.33)	K01188	E3.2.1.21	beta-glucosidase [EC:3.2.1.21]	ko00460|ko00500|ko00940	Cyanoamino acid metabolism|Starch and sucrose metabolism|Phenylpropanoid biosynthesis
TRINITY_DN24839_c1_g1_i14_3	lsv:111902634	2.3000000000000003e-22	55/64(85.94)	K06981	ipk	isopentenyl phosphate kinase [EC:2.7.4.26]	ko00900	Terpenoid backbone biosynthesis
TRINITY_DN25116_c0_g1_i6_7	nau:109219070	3.6e-143	260/355(73.24)	K21797	SAC1, SACM1L	phosphatidylinositol 4-phosphatase [EC:3.1.3.-]	ko00562|ko04070	Inositol phosphate metabolism|Phosphatidylinositol signaling system
TRINITY_DN24157_c0_g2_i3_2	han:110915603	1e-167	291/323(90.09)	K00963	UGP2, galU, galF	UTP--glucose-1-phosphate uridylyltransferase [EC:2.7.7.9]	ko00040|ko00052|ko00500|ko00520	Pentose and glucuronate interconversions|Galactose metabolism|Starch and sucrose metabolism|Amino sugar and nucleotide sugar metabolism
TRINITY_DN22920_c0_g1_i29_18	nto:104095709	2.9e-217	357/398(89.70)	K01881	PARS, proS	prolyl-tRNA synthetase [EC:6.1.1.15]	ko00970	Aminoacyl-tRNA biosynthesis
TRINITY_DN12664_c0_g1_i2_12	oeu:111366312	5.9000000000000005e-27	64/70(91.43)	K07253	MIF	phenylpyruvate tautomerase [EC:5.3.2.1]	ko00350|ko00360	Tyrosine metabolism|Phenylalanine metabolism
TRINITY_DN20493_c1_g1_i16_12	vvi:100256919	4.6e-82	274/804(34.08)	K04706	PIAS1	E3 SUMO-protein ligase PIAS1 [EC:2.3.2.-]	ko04120	Ubiquitin mediated proteolysis
TRINITY_DN15731_c0_g1_i2_3	mdm:103407131	5.2999999999999994e-46	91/92(98.91)	K13280	SEC11, sipW	signal peptidase I [EC:3.4.21.89]	ko03060	Protein export
TRINITY_DN11554_c0_g1_i1_5	jre:108998481	7.3e-139	244/284(85.92)	K03248	EIF3G	translation initiation factor 3 subunit G	ko03013	RNA transport
TRINITY_DN6418_c0_g1_i2_9	rcu:8274667	2.7e-181	456/1217(37.47)	K07375	TUBB	tubulin beta	ko04145	Phagosome
TRINITY_DN22731_c0_g1_i4_17	ccav:112510943	4.8999999999999997e-82	142/146(97.26)	K14397	NUDT21, CPSF5, CFIM25	cleavage and polyadenylation specificity factor subunit 5	ko03015	mRNA surveillance pathway
TRINITY_DN21153_c2_g1_i6_6	vvi:100265155	1.9e-34	83/131(63.36)	K14545	RRP7	ribosomal RNA-processing protein 7	ko03008	Ribosome biogenesis in eukaryotes
TRINITY_DN4353_c0_g1_i1_10	ath:AT4G39800	3.5e-161	285/285(100.00)	K01858	INO1, ISYNA1	myo-inositol-1-phosphate synthase [EC:5.5.1.4]	ko00562	Inositol phosphate metabolism
TRINITY_DN25463_c0_g1_i4_8	qsu:111993884	0.0	566/765(73.99)	K14509	ETR, ERS	ethylene receptor [EC:2.7.13.-]	ko04016|ko04075	MAPK signaling pathway - plant|Plant hormone signal transduction
TRINITY_DN14536_c0_g1_i4_15	nnu:104595645	2.4e-138	229/286(80.07)	K19355	MAN	mannan endo-1,4-beta-mannosidase [EC:3.2.1.78]	ko00051	Fructose and mannose metabolism
TRINITY_DN31214_c0_g1_i1_15	fox:FOXG_01985	8.3e-47	90/115(78.26)	K03257	EIF4A	translation initiation factor 4A	ko03013	RNA transport
TRINITY_DN22681_c0_g3_i1_6	vvi:100245696	2.8e-08	91/110(82.73)	K14396	PABPN1, PABP2	polyadenylate-binding protein 2	ko03015	mRNA surveillance pathway
TRINITY_DN14243_c0_g1_i2_6	rcu:8289096	2.9e-142	291/370(78.65)	K12493	ARFGAP2_3	ADP-ribosylation factor GTPase-activating protein 2/3	ko04144	Endocytosis
TRINITY_DN23098_c0_g1_i17_17	ccav:112522929	3.7e-304	503/587(85.69)	K01427	URE	urease [EC:3.5.1.5]	ko00220|ko00230	Arginine biosynthesis|Purine metabolism
TRINITY_DN23726_c0_g1_i9_8	ccav:112511677	1.1e-222	391/498(78.51)	K00031	IDH1, IDH2, icd	isocitrate dehydrogenase [EC:1.1.1.42]	ko00020|ko00480|ko04146	Citrate cycle (TCA cycle)|Glutathione metabolism|Peroxisome
TRINITY_DN22603_c2_g1_i6_5	ccav:112521164	5.5e-252	510/758(67.28)	K01892	HARS, hisS	histidyl-tRNA synthetase [EC:6.1.1.21]	ko00970	Aminoacyl-tRNA biosynthesis
TRINITY_DN21242_c0_g2_i1_16	nsy:104234357	9.2e-09	34/43(79.07)	K01054	MGLL	acylglycerol lipase [EC:3.1.1.23]	ko00561	Glycerolipid metabolism
TRINITY_DN11143_c0_g1_i1_10	egr:104423085	7.000000000000001e-133	246/353(69.69)	K14313	NUP35, NUP53	nuclear pore complex protein Nup53	ko03013	RNA transport
TRINITY_DN23525_c0_g1_i12_14	ccav:112514296	5.7e-67	160/360(44.44)	K03841	FBP, fbp	fructose-1,6-bisphosphatase I [EC:3.1.3.11]	ko00010|ko00030|ko00051|ko00710	Glycolysis / Gluconeogenesis|Pentose phosphate pathway|Fructose and mannose metabolism|Carbon fixation in photosynthetic organisms
TRINITY_DN6861_c0_g2_i1_7	han:110944483	1.0999999999999999e-107	183/230(79.57)	K01728	pel	pectate lyase [EC:4.2.2.2]	ko00040	Pentose and glucuronate interconversions
TRINITY_DN24321_c1_g1_i3_3	han:110918282	9.699999999999999e-160	268/300(89.33)	K13065	E2.3.1.133, HCT	shikimate O-hydroxycinnamoyltransferase [EC:2.3.1.133]	ko00940|ko00941|ko00945	Phenylpropanoid biosynthesis|Flavonoid biosynthesis|Stilbenoid, diarylheptanoid and gingerol biosynthesis
TRINITY_DN22572_c1_g1_i16_5	lsv:111914565	6.2e-239	462/733(63.03)	K00975	glgC	glucose-1-phosphate adenylyltransferase [EC:2.7.7.27]	ko00500|ko00520	Starch and sucrose metabolism|Amino sugar and nucleotide sugar metabolism
TRINITY_DN20184_c0_g1_i3_2	vvi:100233050	1.7e-37	74/87(85.06)	K21888	DHAR	glutathione dehydrogenase/transferase [EC:1.8.5.1 2.5.1.18]	ko00053|ko00480	Ascorbate and aldarate metabolism|Glutathione metabolism
TRINITY_DN12290_c0_g1_i1_9	ccav:112501980	5.5e-168	307/476(64.50)	K12356	UGT72E	coniferyl-alcohol glucosyltransferase [EC:2.4.1.111]	ko00940	Phenylpropanoid biosynthesis
TRINITY_DN24116_c0_g3_i2_2	jcu:105634196	3.8e-179	303/326(92.94)	K03246	EIF3I	translation initiation factor 3 subunit I	ko03013	RNA transport
TRINITY_DN22896_c0_g1_i13_14	han:110940085	3.5e-227	509/1095(46.48)	K00688	PYG, glgP	glycogen phosphorylase [EC:2.4.1.1]	ko00500	Starch and sucrose metabolism
TRINITY_DN23489_c0_g1_i7_14	cit:4271201	9.1e-34	74/80(92.50)	K02705	psbC	photosystem II CP43 chlorophyll apoprotein	ko00195	Photosynthesis
TRINITY_DN21932_c0_g1_i4_3	nnu:104598778	2.7e-40	114/222(51.35)	K10578	UBE2J1, NCUBE1, UBC6	ubiquitin-conjugating enzyme E2 J1 [EC:2.3.2.23]	ko04120|ko04141	Ubiquitin mediated proteolysis|Protein processing in endoplasmic reticulum
TRINITY_DN21134_c0_g2_i3_12	cpap:110824544	2.9e-102	179/230(77.83)	K09503	DNAJA2	DnaJ homolog subfamily A member 2	ko04141	Protein processing in endoplasmic reticulum
TRINITY_DN17120_c0_g1_i1_15	fve:101296022	2.0999999999999998e-237	383/443(86.46)	K07374	TUBA	tubulin alpha	ko04145	Phagosome
TRINITY_DN26224_c0_g1_i15_3	lsv:111877761	0.0	752/954(78.83)	K12524	thrA	bifunctional aspartokinase / homoserine dehydrogenase 1 [EC:2.7.2.4 1.1.1.3]	ko00260|ko00261|ko00270|ko00300	Glycine, serine and threonine metabolism|Monobactam biosynthesis|Cysteine and methionine metabolism|Lysine biosynthesis
TRINITY_DN25366_c1_g3_i1_15	pmum:103340766	5.2e-22	47/53(88.68)	K02140	ATPeFG, ATP5L, ATP20	F-type H+-transporting ATPase subunit g	ko00190	Oxidative phosphorylation
TRINITY_DN22413_c0_g1_i1_7	egr:104433300	2.9e-07	34/63(53.97)	K10525	AOC	allene oxide cyclase [EC:5.3.99.6]	ko00592	alpha-Linolenic acid metabolism
TRINITY_DN14099_c0_g1_i2_14	pavi:110752680	2.4e-99	166/182(91.21)	K13348	MPV17	protein Mpv17	ko04146	Peroxisome
TRINITY_DN26337_c0_g2_i2_3	nto:104119530	1.6000000000000001e-71	131/209(62.68)	K00799	GST, gst	glutathione S-transferase [EC:2.5.1.18]	ko00480	Glutathione metabolism
TRINITY_DN24884_c1_g1_i6_11	cmo:103502728	3.9000000000000005e-80	148/184(80.43)	K07936	RAN	GTP-binding nuclear protein Ran	ko03008|ko03013	Ribosome biogenesis in eukaryotes|RNA transport
TRINITY_DN19970_c0_g1_i5_3	han:110891298	5.7e-72	137/230(59.57)	K01674	cah	carbonic anhydrase [EC:4.2.1.1]	ko00910	Nitrogen metabolism
TRINITY_DN23618_c0_g1_i7_17	dcr:108194254	4.9e-84	198/501(39.52)	K18693	DPP1, DPPL, PLPP4_5	diacylglycerol diphosphate phosphatase / phosphatidate phosphatase [EC:3.1.3.81 3.1.3.4]	ko00561|ko00564	Glycerolipid metabolism|Glycerophospholipid metabolism
TRINITY_DN21024_c1_g1_i5_2	nta:107803018	1.2e-292	527/898(58.69)	K15718	LOX1_5	linoleate 9S-lipoxygenase [EC:1.13.11.58]	ko00591	Linoleic acid metabolism
TRINITY_DN19512_c0_g1_i2_18	ccav:112517009	2.2e-236	400/554(72.20)	K00703	glgA	starch synthase [EC:2.4.1.21]	ko00500	Starch and sucrose metabolism
TRINITY_DN13337_c0_g1_i1_14	ghi:107897277	2.7000000000000003e-277	486/495(98.18)	K03106	SRP54, ffh	signal recognition particle subunit SRP54 [EC:3.6.5.4]	ko03060	Protein export
TRINITY_DN16899_c0_g1_i4_17	ccav:112514407	1.4e-194	396/642(61.68)	K01610	E4.1.1.49, pckA	phosphoenolpyruvate carboxykinase (ATP) [EC:4.1.1.49]	ko00010|ko00020|ko00620|ko00710	Glycolysis / Gluconeogenesis|Citrate cycle (TCA cycle)|Pyruvate metabolism|Carbon fixation in photosynthetic organisms
TRINITY_DN21095_c1_g1_i5_12	ccav:112518132	1.6e-176	307/333(92.19)	K20607	MKK3	mitogen-activated protein kinase kinase 3 [EC:2.7.12.2]	ko04016	MAPK signaling pathway - plant
TRINITY_DN24202_c0_g2_i2_7	qsu:112036032	7.4e-108	211/490(43.06)	K15639	CYP734A1, BAS1	PHYB activation tagged suppressor 1 [EC:1.14.-.-]	ko00905	Brassinosteroid biosynthesis
TRINITY_DN17630_c0_g1_i1_8	lsv:111886393	2e-133	241/331(72.81)	K10760	IPT	adenylate dimethylallyltransferase (cytokinin synthase) [EC:2.5.1.27 2.5.1.112]	ko00908	Zeatin biosynthesis
TRINITY_DN25154_c0_g1_i1_16	ath:AT1G78660	1.5e-59	114/114(100.00)	K01307	GGH	gamma-glutamyl hydrolase [EC:3.4.19.9]	ko00790	Folate biosynthesis
TRINITY_DN30095_c0_g1_i1_8	mis:MICPUN_109644	1.7e-36	72/112(64.29)	K08341	GABARAP, ATG8, LC3	GABA(A) receptor-associated protein	ko04136	Autophagy - other
TRINITY_DN21627_c2_g2_i13_17	cpap:110815630	1.9000000000000002e-180	318/399(79.70)	K03260	EIF4G	translation initiation factor 4G	ko03013	RNA transport
TRINITY_DN18471_c0_g2_i5_18	ccav:112519481	4.2e-211	382/500(76.40)	K00902	DOLK	dolichol kinase [EC:2.7.1.108]	ko00510	N-Glycan biosynthesis
TRINITY_DN23171_c0_g1_i3_11	jcu:105642833	1.7e-170	320/493(64.91)	K14486	K14486, ARF	auxin response factor	ko04075	Plant hormone signal transduction
TRINITY_DN13278_c0_g1_i4_4	mdm:103442796	1.3e-139	244/247(98.79)	K02146	ATPeV0D, ATP6D	V-type H+-transporting ATPase subunit d	ko00190|ko04145	Oxidative phosphorylation|Phagosome
TRINITY_DN4731_c0_g1_i1_15	cdu:CD36_85120	1.3e-36	76/167(45.51)	K14411	MSI	RNA-binding protein Musashi	ko03015	mRNA surveillance pathway
TRINITY_DN20860_c0_g2_i1_13	pper:18783994	5.2e-09	26/32(81.25)	K14292	TGS1	trimethylguanosine synthase [EC:2.1.1.-]	ko03013	RNA transport
TRINITY_DN18959_c0_g1_i17_12	nau:109229367	2.4e-131	250/424(58.96)	K00565	RNMT	mRNA (guanine-N7-)-methyltransferase [EC:2.1.1.56]	ko03015	mRNA surveillance pathway
TRINITY_DN23280_c0_g1_i14_9	han:110904332	7.700000000000001e-236	413/457(90.37)	K00549	metE	5-methyltetrahydropteroyltriglutamate--homocysteine methyltransferase [EC:2.1.1.14]	ko00270|ko00450	Cysteine and methionine metabolism|Selenocompound metabolism
TRINITY_DN10240_c0_g1_i1_14	dzi:111292400	8e-146	258/277(93.14)	K00030	IDH3	isocitrate dehydrogenase (NAD+) [EC:1.1.1.41]	ko00020	Citrate cycle (TCA cycle)
TRINITY_DN19040_c0_g1_i7_12	mus:103989623	1.1e-78	137/145(94.48)	K08907	LHCA1	light-harvesting complex I chlorophyll a/b binding protein 1	ko00196	Photosynthesis - antenna proteins
TRINITY_DN14360_c0_g1_i1_18	ccav:112514386	4.5999999999999997e-268	475/535(88.79)	K12819	SLU7	pre-mRNA-processing factor SLU7	ko03040	Spliceosome
TRINITY_DN21_c0_g1_i2_14	dcr:108206599	4e-70	184/204(90.20)	K12848	SNU23	U4/U6.U5 tri-snRNP component SNU23	ko03040	Spliceosome
TRINITY_DN22632_c0_g1_i2_16	vvi:100247972	6.1e-216	372/467(79.66)	K12666	OST1, RPN1	oligosaccharyltransferase complex subunit alpha (ribophorin I)	ko00510|ko00513|ko04141	N-Glycan biosynthesis|Various types of N-glycan biosynthesis|Protein processing in endoplasmic reticulum
TRINITY_DN16243_c0_g1_i1_1	gab:108479057	5.2e-34	67/95(70.53)	K02183	CALM	calmodulin	ko04016|ko04070|ko04626	MAPK signaling pathway - plant|Phosphatidylinositol signaling system|Plant-pathogen interaction
TRINITY_DN9540_c0_g1_i1_10	cit:102611814	3.6e-110	203/261(77.78)	K03097	CSNK2A	casein kinase II subunit alpha [EC:2.7.11.1]	ko03008|ko04712	Ribosome biogenesis in eukaryotes|Circadian rhythm - plant
TRINITY_DN20183_c0_g1_i2_15	nau:109210720	3.6e-148	284/386(73.58)	K05359	ADT, PDT	arogenate/prephenate dehydratase [EC:4.2.1.91 4.2.1.51]	ko00400	Phenylalanine, tyrosine and tryptophan biosynthesis
TRINITY_DN17180_c0_g1_i3_18	sind:105159138	4.6e-221	390/449(86.86)	K13126	PABPC	polyadenylate-binding protein	ko03013|ko03015|ko03018	RNA transport|mRNA surveillance pathway|RNA degradation
TRINITY_DN23835_c2_g1_i22_6	ccav:112524511	9.4e-277	513/865(59.31)	K01176	AMY, amyA, malS	alpha-amylase [EC:3.2.1.1]	ko00500	Starch and sucrose metabolism
TRINITY_DN24193_c0_g1_i1_13	adu:107491971	5.8e-11	31/35(88.57)	K03236	EIF1A	translation initiation factor 1A	ko03013	RNA transport
TRINITY_DN26386_c0_g1_i1_13	brp:103841687	3.3e-30	61/72(84.72)	K10577	UBE2I, UBC9	ubiquitin-conjugating enzyme E2 I	ko03013|ko04120	RNA transport|Ubiquitin mediated proteolysis
TRINITY_DN23843_c2_g1_i7_14	nto:104119553	1.2e-59	108/130(83.08)	K04565	SOD1	superoxide dismutase, Cu-Zn family [EC:1.15.1.1]	ko04146	Peroxisome
TRINITY_DN20522_c0_g3_i5_12	cit:102628216	8.7e-17	36/49(73.47)	K00799	GST, gst	glutathione S-transferase [EC:2.5.1.18]	ko00480	Glutathione metabolism
TRINITY_DN14670_c1_g1_i1_2	nto:104086057	1e-33	68/110(61.82)	K12598	MTR4, SKIV2L2	ATP-dependent RNA helicase DOB1 [EC:3.6.4.13]	ko03018	RNA degradation
TRINITY_DN25193_c0_g2_i9_11	dcr:108225728	6.999999999999999e-285	544/587(92.67)	K00058	serA, PHGDH	D-3-phosphoglycerate dehydrogenase / 2-oxoglutarate reductase [EC:1.1.1.95 1.1.1.399]	ko00260|ko00270	Glycine, serine and threonine metabolism|Cysteine and methionine metabolism
TRINITY_DN20649_c0_g1_i1_10	dcr:108218482	2e-151	251/399(62.91)	K10256	FAD2	omega-6 fatty acid desaturase / acyl-lipid omega-6 desaturase (Delta-12 desaturase) [EC:1.14.19.6 1.14.19.22]	ko01040	Biosynthesis of unsaturated fatty acids
TRINITY_DN17360_c0_g1_i1_12	pxb:103947921	4.4e-287	496/588(84.35)	K00053	ilvC	ketol-acid reductoisomerase [EC:1.1.1.86]	ko00290|ko00770	Valine, leucine and isoleucine biosynthesis|Pantothenate and CoA biosynthesis
TRINITY_DN17719_c0_g1_i1_16	nau:109227228	1.5e-152	261/312(83.65)	K21568	PLR	pinoresinol/lariciresinol reductase [EC:1.23.1.1 1.23.1.2 1.23.1.3 1.23.1.4]	ko00998	Biosynthesis of various secondary metabolites - part 2
TRINITY_DN15123_c0_g1_i1_12	lsv:111908817	2.6999999999999997e-288	658/733(89.77)	K00889	PIP5K	1-phosphatidylinositol-4-phosphate 5-kinase [EC:2.7.1.68]	ko00562|ko04070|ko04144	Inositol phosphate metabolism|Phosphatidylinositol signaling system|Endocytosis
TRINITY_DN14848_c0_g1_i1_18	vvi:100262997	5.4e-257	463/672(68.90)	K01881	PARS, proS	prolyl-tRNA synthetase [EC:6.1.1.15]	ko00970	Aminoacyl-tRNA biosynthesis
TRINITY_DN31528_c0_g1_i1_4	ath:AT4G34350	4.2e-62	116/116(100.00)	K03527	ispH, lytB	4-hydroxy-3-methylbut-2-en-1-yl diphosphate reductase [EC:1.17.7.4]	ko00900	Terpenoid backbone biosynthesis
TRINITY_DN30539_c0_g1_i1_4	pgr:PGTG_18076	4.4e-33	64/125(51.20)	K02901	RP-L27e, RPL27	large subunit ribosomal protein L27e	ko03010	Ribosome
TRINITY_DN24698_c0_g2_i1_2	ccav:112521271	5.999999999999999e-229	407/460(88.48)	K14565	NOP58	nucleolar protein 58	ko03008	Ribosome biogenesis in eukaryotes
TRINITY_DN24365_c1_g1_i19_16	ccav:112526926	2.2e-70	129/225(57.33)	K07765	MBTPS2	S2P endopeptidase [EC:3.4.24.85]	ko04141	Protein processing in endoplasmic reticulum
TRINITY_DN24966_c1_g1_i1_7	mdm:103420730	1.9000000000000002e-81	151/168(89.88)	K02138	ATPeF0D, ATP5H, ATP7	F-type H+-transporting ATPase subunit d	ko00190	Oxidative phosphorylation
TRINITY_DN23180_c2_g1_i28_15	dcr:108215574	1.1000000000000001e-110	250/526(47.53)	K03842	ALG1	beta-1,4-mannosyltransferase [EC:2.4.1.142]	ko00510|ko00513	N-Glycan biosynthesis|Various types of N-glycan biosynthesis
TRINITY_DN23627_c1_g1_i12_8	sind:105164411	1.4e-169	295/387(76.23)	K13679	WAXY	granule-bound starch synthase [EC:2.4.1.242]	ko00500	Starch and sucrose metabolism
TRINITY_DN23439_c0_g1_i1_3	pop:18107105	4.1e-08	27/33(81.82)	K17285	SELENBP1	methanethiol oxidase [EC:1.8.3.4]	ko00920	Sulfur metabolism
TRINITY_DN14864_c0_g1_i5_9	nta:107832738	3.4000000000000003e-100	239/528(45.27)	K00616	E2.2.1.2, talA, talB	transaldolase [EC:2.2.1.2]	ko00030	Pentose phosphate pathway
TRINITY_DN15429_c0_g1_i3_13	dosa:Os05t0367000-01	7.3e-64	110/110(100.00)	K12834	PHF5A	PHD finger-like domain-containing protein 5A	ko03040	Spliceosome
TRINITY_DN20728_c0_g2_i2_17	ccav:112528538	1.4999999999999998e-278	502/804(62.44)	K00558	DNMT1, dcm	DNA (cytosine-5)-methyltransferase 1 [EC:2.1.1.37]	ko00270	Cysteine and methionine metabolism
TRINITY_DN23815_c0_g1_i1_8	lsv:111914739	1.3e-136	240/275(87.27)	K08912	LHCB1	light-harvesting complex II chlorophyll a/b binding protein 1	ko00196	Photosynthesis - antenna proteins
TRINITY_DN18167_c1_g1_i9_12	lsv:111900469	2.2000000000000003e-118	286/685(41.75)	K00036	G6PD, zwf	glucose-6-phosphate 1-dehydrogenase [EC:1.1.1.49 1.1.1.363]	ko00030|ko00480	Pentose phosphate pathway|Glutathione metabolism
TRINITY_DN24165_c0_g1_i2_2	qsu:111997513	0.0	710/1006(70.58)	K00962	pnp, PNPT1	polyribonucleotide nucleotidyltransferase [EC:2.7.7.8]	ko03018	RNA degradation
TRINITY_DN23904_c0_g2_i7_16	gmx:100790423	2.3e-21	53/76(69.74)	K12449	AXS	UDP-apiose/xylose synthase	ko00520	Amino sugar and nucleotide sugar metabolism
TRINITY_DN18271_c0_g1_i4_8	vvi:100262214	1.9e-141	257/370(69.46)	K19517	MIK	1D-myo-inositol 3-kinase [EC:2.7.1.64]	ko00562	Inositol phosphate metabolism
TRINITY_DN23646_c0_g1_i2_15	vvi:100247979	2.3e-26	62/83(74.70)	K06981	ipk	isopentenyl phosphate kinase [EC:2.7.4.26]	ko00900	Terpenoid backbone biosynthesis
TRINITY_DN23061_c2_g1_i2_8	oeu:111368565	1.2e-60	125/125(100.00)	K02726	PSMA2	20S proteasome subunit alpha 2 [EC:3.4.25.1]	ko03050	Proteasome
TRINITY_DN24684_c0_g6_i1_6	mdm:103451296	5.1e-32	60/68(88.24)	K01115	PLD1_2	phospholipase D1/2 [EC:3.1.4.4]	ko00564|ko00565|ko04144	Glycerophospholipid metabolism|Ether lipid metabolism|Endocytosis
TRINITY_DN26363_c0_g3_i10_7	lsv:111877761	1.2e-185	341/447(76.29)	K12524	thrA	bifunctional aspartokinase / homoserine dehydrogenase 1 [EC:2.7.2.4 1.1.1.3]	ko00260|ko00261|ko00270|ko00300	Glycine, serine and threonine metabolism|Monobactam biosynthesis|Cysteine and methionine metabolism|Lysine biosynthesis
TRINITY_DN5660_c0_g1_i1_5	oeu:111409089	3.8999999999999997e-153	254/330(76.97)	K05278	FLS	flavonol synthase [EC:1.14.20.6]	ko00941	Flavonoid biosynthesis
TRINITY_DN7452_c0_g1_i1_9	jre:108990869	2.2e-29	60/67(89.55)	K00108	betA, CHDH	choline dehydrogenase [EC:1.1.99.1]	ko00260	Glycine, serine and threonine metabolism
TRINITY_DN24955_c0_g1_i1_18	ath:AT1G78380	3.9000000000000003e-125	219/219(100.00)	K00799	GST, gst	glutathione S-transferase [EC:2.5.1.18]	ko00480	Glutathione metabolism
TRINITY_DN19110_c1_g1_i16_10	vvi:100242517	2.6e-202	347/395(87.85)	K00850	pfkA, PFK	6-phosphofructokinase 1 [EC:2.7.1.11]	ko00010|ko00030|ko00051|ko00052|ko03018	Glycolysis / Gluconeogenesis|Pentose phosphate pathway|Fructose and mannose metabolism|Galactose metabolism|RNA degradation
TRINITY_DN16420_c0_g1_i3_12	tcc:18594172	9.9e-82	151/155(97.42)	K10580	UBE2N, BLU, UBC13	ubiquitin-conjugating enzyme E2 N [EC:2.3.2.23]	ko04120	Ubiquitin mediated proteolysis
TRINITY_DN9642_c0_g1_i1_11	aip:107641782	9.999999999999999e-32	63/68(92.65)	K03007	RPB10, POLR2L	DNA-directed RNA polymerases I, II, and III subunit RPABC5	ko03020	RNA polymerase
TRINITY_DN8494_c0_g1_i1_15	cpap:110825846	2.6999999999999998e-95	183/295(62.03)	K02932	RP-L5e, RPL5	large subunit ribosomal protein L5e	ko03010	Ribosome
TRINITY_DN22096_c3_g6_i3_7	han:110865027	3.8000000000000004e-110	204/260(78.46)	K01578	MLYCD	malonyl-CoA decarboxylase [EC:4.1.1.9]	ko00410|ko00640|ko04146	beta-Alanine metabolism|Propanoate metabolism|Peroxisome
TRINITY_DN14420_c0_g1_i1_14	ccav:112519246	7.799999999999999e-135	250/333(75.08)	K00430	E1.11.1.7	peroxidase [EC:1.11.1.7]	ko00940	Phenylpropanoid biosynthesis
TRINITY_DN30345_c0_g1_i1_6	ath:AT2G36170	8e-62	120/120(100.00)	K02927	RP-L40e, RPL40	large subunit ribosomal protein L40e	ko03010	Ribosome
TRINITY_DN21839_c3_g8_i1_4	ccav:112526014	1.1e-250	422/580(72.76)	K13463	COI-1	coronatine-insensitive protein 1	ko04075	Plant hormone signal transduction
TRINITY_DN20177_c0_g1_i1_14	sind:105174918	5.000000000000001e-227	400/550(72.73)	K03131	TAF6	transcription initiation factor TFIID subunit 6	ko03022	Basal transcription factors
TRINITY_DN22354_c4_g1_i3_16	lsv:111915918	1.3e-26	57/60(95.00)	K01519	ITPA	inosine triphosphate pyrophosphatase [EC:3.6.1.-]	ko00230	Purine metabolism
TRINITY_DN21790_c1_g2_i5_14	sind:105157170	1.0000000000000001e-252	410/474(86.50)	K10084	EDEM1	ER degradation enhancer, mannosidase alpha-like 1	ko04141	Protein processing in endoplasmic reticulum
TRINITY_DN19570_c0_g1_i2_16	cann:107862438	2.5e-70	127/181(70.17)	K13993	HSP20	HSP20 family protein	ko04141	Protein processing in endoplasmic reticulum
TRINITY_DN23966_c1_g1_i1_16	tcc:18610411	1.5e-35	98/198(49.49)	K04713	SUR2	sphinganine C4-monooxygenase [EC:1.14.18.5]	ko00600	Sphingolipid metabolism
TRINITY_DN23167_c3_g1_i1_17	nau:109228543	3.6000000000000003e-211	372/444(83.78)	K00161	PDHA, pdhA	pyruvate dehydrogenase E1 component alpha subunit [EC:1.2.4.1]	ko00010|ko00020|ko00620	Glycolysis / Gluconeogenesis|Citrate cycle (TCA cycle)|Pyruvate metabolism
TRINITY_DN30685_c0_g1_i1_7	ath:AT1G20020	1.2e-100	180/181(99.45)	K02641	petH	ferredoxin--NADP+ reductase [EC:1.18.1.2]	ko00195	Photosynthesis
TRINITY_DN17079_c0_g1_i1_6	gab:108469546	2.7999999999999997e-83	142/175(81.14)	K01792	E5.1.3.15	glucose-6-phosphate 1-epimerase [EC:5.1.3.15]	ko00010	Glycolysis / Gluconeogenesis
TRINITY_DN25480_c0_g3_i1_11	nnu:104593610	6.6e-11	34/42(80.95)	K14571	RIX7, NVL	ribosome biogenesis ATPase	ko03008	Ribosome biogenesis in eukaryotes
TRINITY_DN24486_c0_g1_i4_2	ini:109169285	4.4e-245	386/419(92.12)	K03781	katE, CAT, catB, srpA	catalase [EC:1.11.1.6]	ko00380|ko00630|ko04016|ko04146	Tryptophan metabolism|Glyoxylate and dicarboxylate metabolism|MAPK signaling pathway - plant|Peroxisome
TRINITY_DN20524_c0_g2_i1_2	adu:107476681	7.4e-16	60/136(44.12)	K07897	RAB7A	Ras-related protein Rab-7A	ko04144|ko04145	Endocytosis|Phagosome
TRINITY_DN3902_c0_g1_i1_7	oeu:111374923	1.2e-18	51/76(67.11)	K02155	ATPeV0C, ATP6L	V-type H+-transporting ATPase 16kDa proteolipid subunit	ko00190|ko04145	Oxidative phosphorylation|Phagosome
TRINITY_DN27282_c0_g1_i1_16	ath:AT1G78660	3.6e-47	89/89(100.00)	K01307	GGH	gamma-glutamyl hydrolase [EC:3.4.19.9]	ko00790	Folate biosynthesis
TRINITY_DN14939_c0_g1_i2_14	zju:107435207	1.2e-49	96/103(93.20)	K10047	VTC4	inositol-phosphate phosphatase / L-galactose 1-phosphate phosphatase [EC:3.1.3.25 3.1.3.93]	ko00053|ko00562|ko04070	Ascorbate and aldarate metabolism|Inositol phosphate metabolism|Phosphatidylinositol signaling system
TRINITY_DN15959_c0_g1_i1_1	dcr:108209917	5.099999999999999e-264	460/526(87.45)	K01733	thrC	threonine synthase [EC:4.2.3.1]	ko00260|ko00750	Glycine, serine and threonine metabolism|Vitamin B6 metabolism
TRINITY_DN21069_c0_g2_i8_10	vvi:100240996	2.8999999999999996e-198	346/400(86.50)	K15747	LUT5, CYP97A3	beta-ring hydroxylase [EC:1.14.-.-]	ko00906	Carotenoid biosynthesis
TRINITY_DN19547_c0_g1_i4_15	tcc:18593086	9e-82	226/656(34.45)	K10365	CAPZB	capping protein (actin filament) muscle Z-line, beta	ko04144	Endocytosis
TRINITY_DN18266_c0_g1_i15_12	ccav:112529301	4.8999999999999995e-141	317/602(52.66)	K14500	BSK	BR-signaling kinase [EC:2.7.11.1]	ko04075	Plant hormone signal transduction
TRINITY_DN9798_c0_g1_i2_7	dcr:108216821	4.8e-216	355/482(73.65)	K19355	MAN	mannan endo-1,4-beta-mannosidase [EC:3.2.1.78]	ko00051	Fructose and mannose metabolism
TRINITY_DN3657_c0_g1_i1_4	han:110925784	3.3e-33	77/122(63.11)	K10760	IPT	adenylate dimethylallyltransferase (cytokinin synthase) [EC:2.5.1.27 2.5.1.112]	ko00908	Zeatin biosynthesis
TRINITY_DN18790_c0_g1_i3_10	dcr:108226482	8.5e-47	104/159(65.41)	K01520	dut, DUT	dUTP pyrophosphatase [EC:3.6.1.23]	ko00240	Pyrimidine metabolism
TRINITY_DN12715_c0_g1_i1_13	cann:107846207	1.6000000000000002e-23	71/134(52.99)	K00645	fabD, MCAT, MCT1	[acyl-carrier-protein] S-malonyltransferase [EC:2.3.1.39]	ko00061	Fatty acid biosynthesis
TRINITY_DN26348_c0_g1_i1_15	ccav:112517557	1.2e-47	95/111(85.59)	K15397	KCS	3-ketoacyl-CoA synthase [EC:2.3.1.199]	ko00062|ko04626	Fatty acid elongation|Plant-pathogen interaction
TRINITY_DN12635_c0_g1_i3_6	ccav:112524673	1.1e-42	100/167(59.88)	K08901	psbQ	photosystem II oxygen-evolving enhancer protein 3	ko00195	Photosynthesis
TRINITY_DN23278_c0_g1_i5_18	ini:109175619	5.3e-40	80/82(97.56)	K02958	RP-S15e, RPS15	small subunit ribosomal protein S15e	ko03010	Ribosome
TRINITY_DN18730_c0_g1_i2_12	mesc:110612063	1.0999999999999999e-169	302/350(86.29)	K18151	UAH	ureidoglycolate amidohydrolase [EC:3.5.1.116]	ko00230	Purine metabolism
TRINITY_DN19859_c0_g1_i1_15	nta:107818320	4.3e-107	180/234(76.92)	K00166	BCKDHA, bkdA1	2-oxoisovalerate dehydrogenase E1 component alpha subunit [EC:1.2.4.4]	ko00280|ko00640	Valine, leucine and isoleucine degradation|Propanoate metabolism
TRINITY_DN13217_c0_g2_i1_15	han:110885967	2.1e-98	181/217(83.41)	K02933	RP-L6, MRPL6, rplF	large subunit ribosomal protein L6	ko03010	Ribosome
TRINITY_DN24598_c1_g4_i1_6	nnu:104590658	6e-70	165/165(100.00)	K02155	ATPeV0C, ATP6L	V-type H+-transporting ATPase 16kDa proteolipid subunit	ko00190|ko04145	Oxidative phosphorylation|Phagosome
TRINITY_DN20391_c0_g1_i1_12	ccav:112528121	5.4999999999999994e-68	114/127(89.76)	K11352	NDUFA12	NADH dehydrogenase (ubiquinone) 1 alpha subcomplex subunit 12	ko00190	Oxidative phosphorylation
TRINITY_DN18456_c0_g1_i3_5	oeu:111405285	4.7e-70	129/138(93.48)	K04392	RAC1	Ras-related C3 botulinum toxin substrate 1	ko04145|ko04933	Phagosome|AGE-RAGE signaling pathway in diabetic complications
TRINITY_DN20230_c0_g2_i1_1	pxb:103945175	1.6e-11	32/36(88.89)	K00972	UAP1	UDP-N-acetylglucosamine/UDP-N-acetylgalactosamine diphosphorylase [EC:2.7.7.23 2.7.7.83]	ko00520	Amino sugar and nucleotide sugar metabolism
TRINITY_DN24576_c0_g1_i1_12	sind:105156541	2.5e-18	56/106(52.83)	K04713	SUR2	sphinganine C4-monooxygenase [EC:1.14.18.5]	ko00600	Sphingolipid metabolism
TRINITY_DN23214_c0_g1_i1_17	rcu:8286843	1.7e-11	45/81(55.56)	K01738	cysK	cysteine synthase [EC:2.5.1.47]	ko00270|ko00920	Cysteine and methionine metabolism|Sulfur metabolism
TRINITY_DN23172_c1_g5_i5_17	mdm:103418407	2e-12	35/36(97.22)	K02732	PSMB1	20S proteasome subunit beta 6 [EC:3.4.25.1]	ko03050	Proteasome
TRINITY_DN22519_c0_g2_i16_17	pxb:103949620	4.899999999999999e-24	56/91(61.54)	K17888	ATG10L, ATG10	ubiquitin-like-conjugating enzyme ATG10	ko04136	Autophagy - other
TRINITY_DN18324_c0_g1_i1_2	han:110864805	5.8e-62	121/197(61.42)	K02931	RP-L5, MRPL5, rplE	large subunit ribosomal protein L5	ko03010	Ribosome
TRINITY_DN14936_c0_g1_i8_5	dcr:108207616	3.2e-91	178/317(56.15)	K15095	E1.1.1.208	(+)-neomenthol dehydrogenase [EC:1.1.1.208]	ko00902	Monoterpenoid biosynthesis
TRINITY_DN25930_c1_g3_i7_7	ccav:112518272	0.0	687/916(75.00)	K03165	TOP3	DNA topoisomerase III [EC:5.6.2.1]	ko03440	Homologous recombination
TRINITY_DN19382_c0_g1_i3_5	oeu:111399477	2.3999999999999998e-95	160/180(88.89)	K00860	cysC	adenylylsulfate kinase [EC:2.7.1.25]	ko00230|ko00920	Purine metabolism|Sulfur metabolism
TRINITY_DN23941_c0_g1_i1_12	ccav:112525114	2.5000000000000003e-67	134/169(79.29)	K02952	RP-S13, rpsM	small subunit ribosomal protein S13	ko03010	Ribosome
TRINITY_DN24352_c0_g1_i2_2	nnu:104589578	0.0	652/760(85.79)	K03404	chlD, bchD	magnesium chelatase subunit D [EC:6.6.1.1]	ko00860	Porphyrin and chlorophyll metabolism
TRINITY_DN19837_c0_g2_i1_16	pop:18106906	1.6e-07	29/43(67.44)	K01893	NARS, asnS	asparaginyl-tRNA synthetase [EC:6.1.1.22]	ko00970	Aminoacyl-tRNA biosynthesis
TRINITY_DN24327_c0_g2_i6_16	sind:105173227	4.2e-115	207/223(92.83)	K02732	PSMB1	20S proteasome subunit beta 6 [EC:3.4.25.1]	ko03050	Proteasome
TRINITY_DN21304_c0_g1_i5_8	jre:108992458	3.9e-228	502/703(71.41)	K14297	NUP98, ADAR2, NUP116	nuclear pore complex protein Nup98-Nup96	ko03013	RNA transport
TRINITY_DN20618_c0_g1_i5_14	fve:101297594	8.2e-19	63/126(50.00)	K08486	STX1B_2_3	syntaxin 1B/2/3	ko04130	SNARE interactions in vesicular transport
TRINITY_DN24566_c0_g2_i3_2	dcr:108227530	5.4e-163	315/647(48.69)	K18875	EDS1	enhanced disease susceptibility 1 protein	ko04626	Plant-pathogen interaction
TRINITY_DN12247_c0_g1_i1_9	ccav:112499802	4.5e-51	102/116(87.93)	K14325	RNPS1	RNA-binding protein with serine-rich domain 1	ko03013|ko03015	RNA transport|mRNA surveillance pathway
TRINITY_DN24545_c0_g4_i1_13	ccav:112517135	3.2e-40	83/86(96.51)	K02889	RP-L21e, RPL21	large subunit ribosomal protein L21e	ko03010	Ribosome
TRINITY_DN23649_c1_g6_i1_2	egr:104426350	3.1e-39	81/112(72.32)	K07253	MIF	phenylpyruvate tautomerase [EC:5.3.2.1]	ko00350|ko00360	Tyrosine metabolism|Phenylalanine metabolism
TRINITY_DN21793_c0_g1_i5_14	ccav:112520410	1.6e-106	293/563(52.04)	K12837	U2AF2	splicing factor U2AF 65 kDa subunit	ko03040	Spliceosome
TRINITY_DN25012_c1_g1_i10_13	ccav:112522951	3.8e-69	131/150(87.33)	K17839	PAO4, PAO3, PAO2	polyamine oxidase [EC:1.5.3.17 1.5.3.-]	ko00330|ko00410	Arginine and proline metabolism|beta-Alanine metabolism
TRINITY_DN10178_c0_g1_i1_3	pop:7458981	3.5e-19	48/50(96.00)	K02922	RP-L37e, RPL37	large subunit ribosomal protein L37e	ko03010	Ribosome
TRINITY_DN16221_c1_g3_i1_12	ccav:112516311	1.3e-17	42/56(75.00)	K01051	E3.1.1.11	pectinesterase [EC:3.1.1.11]	ko00040	Pentose and glucuronate interconversions
TRINITY_DN22105_c0_g2_i3_9	ccav:112509806	2.4999999999999997e-173	335/410(81.71)	K03404	chlD, bchD	magnesium chelatase subunit D [EC:6.6.1.1]	ko00860	Porphyrin and chlorophyll metabolism
TRINITY_DN12545_c0_g1_i1_9	nto:104116288	3.6e-210	375/433(86.61)	K05359	ADT, PDT	arogenate/prephenate dehydratase [EC:4.2.1.91 4.2.1.51]	ko00400	Phenylalanine, tyrosine and tryptophan biosynthesis
TRINITY_DN5660_c0_g1_i1_10	ath:AT5G13630	2.2e-213	379/379(100.00)	K03403	chlH, bchH	magnesium chelatase subunit H [EC:6.6.1.1]	ko00860	Porphyrin and chlorophyll metabolism
TRINITY_DN22761_c3_g1_i9_16	han:110878346	1.5e-128	239/379(63.06)	K01792	E5.1.3.15	glucose-6-phosphate 1-epimerase [EC:5.1.3.15]	ko00010	Glycolysis / Gluconeogenesis
TRINITY_DN13677_c0_g1_i1_3	cit:102618663	2.3e-204	350/514(68.09)	K22395	K22395	cinnamyl-alcohol dehydrogenase [EC:1.1.1.195]	ko00940	Phenylpropanoid biosynthesis
TRINITY_DN24681_c0_g2_i1_13	bdi:100828068	1.4e-27	66/113(58.41)	K00850	pfkA, PFK	6-phosphofructokinase 1 [EC:2.7.1.11]	ko00010|ko00030|ko00051|ko00052|ko03018	Glycolysis / Gluconeogenesis|Pentose phosphate pathway|Fructose and mannose metabolism|Galactose metabolism|RNA degradation
TRINITY_DN22997_c0_g1_i5_13	dzi:111286405	4.699999999999999e-41	92/135(68.15)	K02437	gcvH, GCSH	glycine cleavage system H protein	ko00260|ko00630	Glycine, serine and threonine metabolism|Glyoxylate and dicarboxylate metabolism
TRINITY_DN22673_c0_g1_i12_12	ccav:112508919	1.6e-08	31/39(79.49)	K13412	CPK	calcium-dependent protein kinase [EC:2.7.11.1]	ko04626	Plant-pathogen interaction
TRINITY_DN18182_c0_g1_i14_9	dcr:108199292	3.5e-87	155/178(87.08)	K01179	E3.2.1.4	endoglucanase [EC:3.2.1.4]	ko00500	Starch and sucrose metabolism
TRINITY_DN16952_c0_g1_i4_6	jre:109011380	3.3e-115	221/351(62.96)	K02945	RP-S1, rpsA	small subunit ribosomal protein S1	ko03010	Ribosome
TRINITY_DN22890_c1_g2_i2_16	sind:105157813	2.2000000000000004e-201	453/1060(42.74)	K14085	ALDH7A1	aldehyde dehydrogenase family 7 member A1 [EC:1.2.1.31 1.2.1.8 1.2.1.3]	ko00010|ko00053|ko00071|ko00260|ko00280|ko00310|ko00330|ko00340|ko00380|ko00410|ko00561|ko00620	Glycolysis / Gluconeogenesis|Ascorbate and aldarate metabolism|Fatty acid degradation|Glycine, serine and threonine metabolism|Valine, leucine and isoleucine degradation|Lysine degradation|Arginine and proline metabolism|Histidine metabolism|Tryptophan metabolism|beta-Alanine metabolism|Glycerolipid metabolism|Pyruvate metabolism
TRINITY_DN21171_c1_g3_i5_12	nto:104097986	9.1e-127	237/325(72.92)	K12486	SMAP	stromal membrane-associated protein	ko04144	Endocytosis
TRINITY_DN15292_c0_g1_i1_10	dcr:108227808	5.4e-92	166/219(75.80)	K01246	tag	DNA-3-methyladenine glycosylase I [EC:3.2.2.20]	ko03410	Base excision repair
TRINITY_DN15323_c0_g1_i2_16	ccav:112526826	1.3e-52	103/114(90.35)	K02437	gcvH, GCSH	glycine cleavage system H protein	ko00260|ko00630	Glycine, serine and threonine metabolism|Glyoxylate and dicarboxylate metabolism
TRINITY_DN15935_c0_g1_i1_4	cmo:103500833	2.6e-234	410/496(82.66)	K11584	PPP2R5	serine/threonine-protein phosphatase 2A regulatory subunit B'	ko03015	mRNA surveillance pathway
TRINITY_DN21821_c1_g1_i1_5	ccav:112508751	2.0000000000000003e-124	219/240(91.25)	K07179	RIOK2	RIO kinase 2 [EC:2.7.11.1]	ko03008	Ribosome biogenesis in eukaryotes
TRINITY_DN14636_c0_g1_i1_7	lsv:111879854	7.7e-27	59/69(85.51)	K02867	RP-L11, MRPL11, rplK	large subunit ribosomal protein L11	ko03010	Ribosome
TRINITY_DN7336_c0_g2_i1_10	ath:AT5G67030	5.2e-116	204/204(100.00)	K09838	ZEP, ABA1	zeaxanthin epoxidase [EC:1.14.15.21]	ko00906	Carotenoid biosynthesis
TRINITY_DN15441_c0_g1_i1_11	ccav:112528463	1.8e-85	171/210(81.43)	K17606	IGBP1, TAP42	immunoglobulin-binding protein 1	ko04136	Autophagy - other
TRINITY_DN13749_c0_g1_i2_17	hbr:110641433	2e-195	342/459(74.51)	K01904	4CL	4-coumarate--CoA ligase [EC:6.2.1.12]	ko00130|ko00940	Ubiquinone and other terpenoid-quinone biosynthesis|Phenylpropanoid biosynthesis
TRINITY_DN21508_c0_g1_i9_17	ccav:112517195	7.7e-150	291/324(89.81)	K00058	serA, PHGDH	D-3-phosphoglycerate dehydrogenase / 2-oxoglutarate reductase [EC:1.1.1.95 1.1.1.399]	ko00260|ko00270	Glycine, serine and threonine metabolism|Cysteine and methionine metabolism
TRINITY_DN14298_c0_g1_i1_7	mdm:103438784	4.7e-107	199/290(68.62)	K00079	CBR1	carbonyl reductase 1 [EC:1.1.1.184 1.1.1.189 1.1.1.197]	ko00590|ko00790	Arachidonic acid metabolism|Folate biosynthesis
TRINITY_DN21643_c0_g1_i5_10	ghi:107886896	2.0000000000000002e-28	63/69(91.30)	K02929	RP-L44e, RPL44	large subunit ribosomal protein L44e	ko03010	Ribosome
TRINITY_DN10065_c0_g1_i1_11	zju:107432391	2.6e-12	48/89(53.93)	K00942	E2.7.4.8, gmk	guanylate kinase [EC:2.7.4.8]	ko00230	Purine metabolism
TRINITY_DN1597_c0_g1_i1_13	cci:CC1G_01094	2.1e-34	70/100(70.00)	K05757	ARPC1A_B	actin related protein 2/3 complex, subunit 1A/1B	ko04144	Endocytosis
TRINITY_DN14817_c0_g1_i1_3	spo:SPAC6G9.09c	6.799999999999999e-31	68/103(66.02)	K02896	RP-L24e, RPL24	large subunit ribosomal protein L24e	ko03010	Ribosome
TRINITY_DN4292_c0_g1_i1_11	lsv:111885866	3e-16	38/46(82.61)	K00103	GULO	L-gulonolactone oxidase [EC:1.1.3.8]	ko00053	Ascorbate and aldarate metabolism
TRINITY_DN25477_c1_g1_i6_7	tcc:18592315	2.8e-44	127/347(36.60)	K22596	GGCT	gamma-glutamylcyclotransferase, plant [EC:4.3.2.9]	ko00480	Glutathione metabolism
TRINITY_DN15803_c0_g1_i4_10	pxb:103936192	6.6e-15	39/42(92.86)	K12621	LSM2	U6 snRNA-associated Sm-like protein LSm2	ko03018|ko03040	RNA degradation|Spliceosome
TRINITY_DN20122_c0_g2_i1_14	cann:107843041	3.8e-75	142/142(100.00)	K02973	RP-S23e, RPS23	small subunit ribosomal protein S23e	ko03010	Ribosome
TRINITY_DN19850_c0_g1_i1_3	nta:107786850	2.3e-95	167/189(88.36)	K15544	SSU72	RNA polymerase II subunit A C-terminal domain phosphatase SSU72 [EC:3.1.3.16]	ko03015	mRNA surveillance pathway
TRINITY_DN18664_c1_g1_i1_9	lsv:111884821	7.6e-151	267/331(80.66)	K15402	CYP86B1	fatty acid omega-hydroxylase [EC:1.14.-.-]	ko00073	Cutin, suberine and wax biosynthesis
TRINITY_DN21384_c1_g1_i10_10	han:110912806	4.7e-85	156/172(90.70)	K14563	NOP1, FBL	rRNA 2'-O-methyltransferase fibrillarin [EC:2.1.1.-]	ko03008	Ribosome biogenesis in eukaryotes
TRINITY_DN23227_c1_g1_i1_1	ccav:112507299	5.5e-238	512/609(84.07)	K06063	SNW1, SKIIP, SKIP	SNW domain-containing protein 1	ko03040	Spliceosome
TRINITY_DN26846_c0_g1_i10_7	han:110879625	6.4e-40	79/92(85.87)	K02932	RP-L5e, RPL5	large subunit ribosomal protein L5e	ko03010	Ribosome
TRINITY_DN25395_c0_g1_i2_15	ccav:112516549	1.4e-119	254/452(56.19)	K12741	HNRNPA1_3	heterogeneous nuclear ribonucleoprotein A1/A3	ko03040	Spliceosome
TRINITY_DN13907_c0_g1_i1_5	hbr:110646175	4.6e-66	160/351(45.58)	K14504	TCH4	xyloglucan:xyloglucosyl transferase TCH4 [EC:2.4.1.207]	ko04075	Plant hormone signal transduction
TRINITY_DN21590_c1_g2_i2_4	nnu:28482703	5.3e-172	318/341(93.26)	K03881	ND4	NADH-ubiquinone oxidoreductase chain 4 [EC:7.1.1.2]	ko00190	Oxidative phosphorylation
TRINITY_DN23522_c0_g1_i11_18	nto:104105803	1.3999999999999998e-217	373/471(79.19)	K12349	ASAH2	neutral ceramidase [EC:3.5.1.23]	ko00600	Sphingolipid metabolism
TRINITY_DN25894_c2_g3_i1_7	ccav:112500359	0.0	562/724(77.62)	K05391	CNGC	cyclic nucleotide gated channel, plant	ko04626	Plant-pathogen interaction
TRINITY_DN24487_c0_g1_i1_5	jre:109010571	3.1e-26	59/67(88.06)	K00006	GPD1	glycerol-3-phosphate dehydrogenase (NAD+) [EC:1.1.1.8]	ko00564	Glycerophospholipid metabolism
TRINITY_DN18849_c0_g1_i1_13	ccav:112521552	1.1e-108	188/224(83.93)	K03259	EIF4E	translation initiation factor 4E	ko03013	RNA transport
TRINITY_DN26090_c3_g1_i24_3	han:110911127	0.0	535/631(84.79)	K13447	RBOH	respiratory burst oxidase [EC:1.6.3.- 1.11.1.-]	ko04016|ko04626	MAPK signaling pathway - plant|Plant-pathogen interaction
TRINITY_DN22210_c0_g1_i2_16	pmum:103319181	6.3e-86	158/197(80.20)	K00939	adk, AK	adenylate kinase [EC:2.7.4.3]	ko00230|ko00730	Purine metabolism|Thiamine metabolism
TRINITY_DN21054_c0_g1_i3_13	pmum:103327688	8.599999999999999e-61	132/203(65.02)	K03787	surE	5'-nucleotidase [EC:3.1.3.5]	ko00230|ko00240|ko00760	Purine metabolism|Pyrimidine metabolism|Nicotinate and nicotinamide metabolism
TRINITY_DN9900_c0_g1_i1_14	ccav:112503788	1.1999999999999999e-113	203/249(81.53)	K12861	BCAS2	pre-mRNA-splicing factor SPF27	ko03040	Spliceosome
TRINITY_DN20247_c0_g2_i1_12	oeu:111380564	5.4e-191	351/457(76.81)	K09588	CYP90A1, CPD	cytochrome P450 family 90 subfamily A polypeptide 1 [EC:1.14.-.-]	ko00905	Brassinosteroid biosynthesis
TRINITY_DN24241_c0_g1_i3_14	lsv:111897315	3e-135	248/344(72.09)	K12637	CYP90C1, ROT3	3-epi-6-deoxocathasterone 23-monooxygenase [EC:1.14.14.147]	ko00905	Brassinosteroid biosynthesis
TRINITY_DN22612_c0_g2_i3_14	ccav:112518077	3.1e-40	80/94(85.11)	K02932	RP-L5e, RPL5	large subunit ribosomal protein L5e	ko03010	Ribosome
TRINITY_DN16710_c0_g1_i4_5	cpep:111785480	7.6e-43	90/100(90.00)	K02910	RP-L31e, RPL31	large subunit ribosomal protein L31e	ko03010	Ribosome
TRINITY_DN26889_c0_g1_i1_7	pmum:103342404	1e-06	25/31(80.65)	K00384	trxB, TRR	thioredoxin reductase (NADPH) [EC:1.8.1.9]	ko00450	Selenocompound metabolism
TRINITY_DN23047_c2_g2_i13_18	ccav:112511116	1.4e-139	253/324(78.09)	K01922	PPCS, COAB	phosphopantothenate---cysteine ligase (ATP) [EC:6.3.2.51]	ko00770	Pantothenate and CoA biosynthesis
TRINITY_DN25594_c3_g1_i5_3	vvi:100256116	2.0000000000000002e-81	156/190(82.11)	K00894	ETNK, EKI	ethanolamine kinase [EC:2.7.1.82]	ko00564	Glycerophospholipid metabolism
TRINITY_DN22108_c2_g3_i5_6	ccav:112524102	6e-112	190/279(68.10)	K00815	TAT	tyrosine aminotransferase [EC:2.6.1.5]	ko00130|ko00270|ko00350|ko00360|ko00400|ko00950|ko00960	Ubiquinone and other terpenoid-quinone biosynthesis|Cysteine and methionine metabolism|Tyrosine metabolism|Phenylalanine metabolism|Phenylalanine, tyrosine and tryptophan biosynthesis|Isoquinoline alkaloid biosynthesis|Tropane, piperidine and pyridine alkaloid biosynthesis
TRINITY_DN25640_c0_g1_i1_14	ccav:112529175	4.5e-20	50/88(56.82)	K01051	E3.1.1.11	pectinesterase [EC:3.1.1.11]	ko00040	Pentose and glucuronate interconversions
TRINITY_DN25386_c1_g1_i1_7	han:110898144	7.8e-21	50/56(89.29)	K12900	FUSIP1	FUS-interacting serine-arginine-rich protein 1	ko03040	Spliceosome
TRINITY_DN22729_c0_g1_i12_18	oeu:111402187	3.4000000000000002e-236	427/554(77.08)	K03267	ERF3, GSPT	peptide chain release factor subunit 3	ko03015	mRNA surveillance pathway
TRINITY_DN19888_c0_g1_i4_5	dcr:108203143	9.6e-112	202/245(82.45)	K00844	HK	hexokinase [EC:2.7.1.1]	ko00010|ko00051|ko00052|ko00500|ko00520	Glycolysis / Gluconeogenesis|Fructose and mannose metabolism|Galactose metabolism|Starch and sucrose metabolism|Amino sugar and nucleotide sugar metabolism
TRINITY_DN23529_c1_g2_i5_4	ini:109182245	1.2999999999999999e-135	237/315(75.24)	K00430	E1.11.1.7	peroxidase [EC:1.11.1.7]	ko00940	Phenylpropanoid biosynthesis
TRINITY_DN22314_c0_g1_i6_5	lsv:111910653	1.0999999999999999e-91	185/382(48.43)	K01673	cynT, can	carbonic anhydrase [EC:4.2.1.1]	ko00910	Nitrogen metabolism
TRINITY_DN25850_c2_g1_i1_3	ghi:107910208	6.8e-119	214/306(69.93)	K01373	CTSF	cathepsin F [EC:3.4.22.41]	ko04626	Plant-pathogen interaction
TRINITY_DN23915_c0_g1_i3_3	ccav:112507572	2e-128	226/312(72.44)	K01942	HLCS	biotin---protein ligase [EC:6.3.4.9 6.3.4.10 6.3.4.11 6.3.4.15]	ko00780	Biotin metabolism
TRINITY_DN23224_c0_g1_i11_2	rcu:8284459	0.0	544/685(79.42)	K00901	dgkA, DGK	diacylglycerol kinase (ATP) [EC:2.7.1.107]	ko00561|ko00564|ko04070	Glycerolipid metabolism|Glycerophospholipid metabolism|Phosphatidylinositol signaling system
TRINITY_DN26765_c0_g1_i1_12	plj:VFPFJ_04524	2.4e-32	71/134(52.99)	K00864	glpK, GK	glycerol kinase [EC:2.7.1.30]	ko00561|ko04626	Glycerolipid metabolism|Plant-pathogen interaction
TRINITY_DN25765_c1_g2_i1_11	hbr:110668326	1.2e-24	54/62(87.10)	K12120	PHYA	phytochrome A	ko04712	Circadian rhythm - plant
TRINITY_DN23472_c0_g2_i1_9	vvi:100242564	3e-32	108/243(44.44)	K22849	DGAT3	diacylglycerol O-acyltransferase 3, plant [EC:2.3.1.20]	ko00561	Glycerolipid metabolism
TRINITY_DN11705_c0_g2_i3_13	qsu:112024975	1.4999999999999999e-61	118/144(81.94)	K02895	RP-L24, MRPL24, rplX	large subunit ribosomal protein L24	ko03010	Ribosome
TRINITY_DN23513_c4_g1_i3_4	egu:105042572	8.3e-24	61/89(68.54)	K01784	galE, GALE	UDP-glucose 4-epimerase [EC:5.1.3.2]	ko00052|ko00520	Galactose metabolism|Amino sugar and nucleotide sugar metabolism
TRINITY_DN23193_c0_g1_i6_9	ccav:112515286	0.0	648/1355(47.82)	K01853	CAS1	cycloartenol synthase [EC:5.4.99.8]	ko00100	Steroid biosynthesis
TRINITY_DN20657_c0_g1_i2_2	lsv:111906765	5e-37	73/90(81.11)	K20884	FHY	riboflavin kinase / FMN hydrolase [EC:2.7.1.26 3.1.3.102]	ko00740	Riboflavin metabolism
TRINITY_DN11799_c0_g1_i1_5	lja:Lj1g3v4752970.1	4.6e-13	52/131(39.69)	K13412	CPK	calcium-dependent protein kinase [EC:2.7.11.1]	ko04626	Plant-pathogen interaction
TRINITY_DN30868_c0_g1_i1_4	pop:7482285	7.4e-72	126/194(64.95)	K01184	E3.2.1.15	polygalacturonase [EC:3.2.1.15]	ko00040	Pentose and glucuronate interconversions
TRINITY_DN23800_c1_g2_i2_3	ccav:112527962	7.6e-77	159/266(59.77)	K10666	RNF5	E3 ubiquitin-protein ligase RNF5 [EC:2.3.2.27]	ko04141	Protein processing in endoplasmic reticulum
TRINITY_DN23390_c1_g2_i8_9	nau:109213295	2.1e-53	107/143(74.83)	K14292	TGS1	trimethylguanosine synthase [EC:2.1.1.-]	ko03013	RNA transport
TRINITY_DN21260_c0_g1_i4_4	vvi:100261039	3.3e-10	50/124(40.32)	K19476	IST1	vacuolar protein sorting-associated protein IST1	ko04144	Endocytosis
TRINITY_DN12083_c0_g1_i1_4	lsv:111879994	9.3e-236	382/508(75.20)	K01114	plc	phospholipase C [EC:3.1.4.3]	ko00562|ko00564|ko00565	Inositol phosphate metabolism|Glycerophospholipid metabolism|Ether lipid metabolism
TRINITY_DN22196_c5_g1_i2_13	ccav:112506538	9.999999999999999e-64	156/239(65.27)	K14484	IAA	auxin-responsive protein IAA	ko04075	Plant hormone signal transduction
TRINITY_DN7399_c0_g1_i1_7	lja:Lj3g3v2576580.1	3.6e-53	108/129(83.72)	K12620	LSM1	U6 snRNA-associated Sm-like protein LSm1	ko03018	RNA degradation
TRINITY_DN23172_c2_g3_i3_1	ccav:112525527	2.2e-12	33/45(73.33)	K10643	CNOT4, NOT4, MOT2	CCR4-NOT transcription complex subunit 4 [EC:2.3.2.27]	ko03018	RNA degradation
TRINITY_DN22027_c4_g2_i1_10	ccav:112514394	1.3e-114	242/464(52.16)	K00876	udk, UCK	uridine kinase [EC:2.7.1.48]	ko00240	Pyrimidine metabolism
TRINITY_DN24569_c2_g1_i3_3	oeu:111365972	4.4999999999999995e-269	634/1579(40.15)	K05391	CNGC	cyclic nucleotide gated channel, plant	ko04626	Plant-pathogen interaction
TRINITY_DN23049_c0_g5_i5_6	han:110865364	9.2e-35	72/102(70.59)	K00799	GST, gst	glutathione S-transferase [EC:2.5.1.18]	ko00480	Glutathione metabolism
TRINITY_DN25849_c0_g1_i12_15	han:110889737	5.6e-116	204/218(93.58)	K02925	RP-L3e, RPL3	large subunit ribosomal protein L3e	ko03010	Ribosome
TRINITY_DN24572_c2_g2_i4_1	ccav:112517645	8.299999999999999e-55	111/153(72.55)	K03679	RRP4, EXOSC2	exosome complex component RRP4	ko03018	RNA degradation
TRINITY_DN21534_c0_g1_i5_4	pmum:103332228	0.0	830/1082(76.71)	K05305	FUK	fucokinase [EC:2.7.1.52]	ko00051|ko00520	Fructose and mannose metabolism|Amino sugar and nucleotide sugar metabolism
TRINITY_DN18075_c0_g1_i1_17	hbr:110632489	4.600000000000001e-249	433/555(78.02)	K14652	ribBA	3,4-dihydroxy 2-butanone 4-phosphate synthase / GTP cyclohydrolase II [EC:4.1.99.12 3.5.4.25]	ko00740|ko00790	Riboflavin metabolism|Folate biosynthesis
TRINITY_DN11739_c0_g1_i2_12	nau:109244694	2.9e-186	335/422(79.38)	K00826	E2.6.1.42, ilvE	branched-chain amino acid aminotransferase [EC:2.6.1.42]	ko00270|ko00280|ko00290|ko00770|ko00966	Cysteine and methionine metabolism|Valine, leucine and isoleucine degradation|Valine, leucine and isoleucine biosynthesis|Pantothenate and CoA biosynthesis|Glucosinolate biosynthesis
TRINITY_DN25501_c0_g1_i8_2	vvi:100232956	5e-121	264/635(41.57)	K18108	E4.2.3.111	(-)-alpha-terpineol synthase [EC:4.2.3.111]	ko00902	Monoterpenoid biosynthesis
TRINITY_DN20182_c5_g1_i10_18	ccav:112522674	2.6e-105	272/332(81.93)	K10839	RAD23, HR23	UV excision repair protein RAD23	ko03420|ko04141	Nucleotide excision repair|Protein processing in endoplasmic reticulum
TRINITY_DN17041_c1_g1_i3_16	mcha:111020632	1.2e-224	390/436(89.45)	K12196	VPS4	vacuolar protein-sorting-associated protein 4	ko04144	Endocytosis
TRINITY_DN11565_c0_g1_i2_1	pper:18767749	1.4e-100	171/179(95.53)	K07897	RAB7A	Ras-related protein Rab-7A	ko04144|ko04145	Endocytosis|Phagosome
TRINITY_DN23542_c0_g1_i6_3	ccav:112501926	0.0	1188/1480(80.27)	K11718	HUGT	UDP-glucose:glycoprotein glucosyltransferase [EC:2.4.1.-]	ko04141	Protein processing in endoplasmic reticulum
TRINITY_DN19214_c0_g1_i1_5	lsv:111904013	1.4e-60	144/240(60.00)	K12893	SFRS4_5_6	splicing factor, arginine/serine-rich 4/5/6	ko03040	Spliceosome
TRINITY_DN15032_c0_g1_i1_16	ccav:112512691	2.2e-102	183/250(73.20)	K13288	orn, REX2, REXO2	oligoribonuclease [EC:3.1.-.-]	ko03008	Ribosome biogenesis in eukaryotes
TRINITY_DN19662_c0_g1_i9_14	ccav:112522399	5.400000000000001e-125	266/608(43.75)	K04718	SPHK	sphingosine kinase [EC:2.7.1.91]	ko00600	Sphingolipid metabolism
TRINITY_DN22154_c1_g3_i1_16	ccav:112523624	4.2e-19	44/56(78.57)	K15639	CYP734A1, BAS1	PHYB activation tagged suppressor 1 [EC:1.14.-.-]	ko00905	Brassinosteroid biosynthesis
TRINITY_DN21223_c0_g1_i1_15	sind:11452387	2.3000000000000003e-28	71/113(62.83)	K03046	rpoC	DNA-directed RNA polymerase subunit beta' [EC:2.7.7.6]	ko03020	RNA polymerase
TRINITY_DN20859_c0_g1_i2_4	ccav:112527761	3.1e-70	134/179(74.86)	K08081	TR1	tropinone reductase I [EC:1.1.1.206]	ko00960	Tropane, piperidine and pyridine alkaloid biosynthesis
TRINITY_DN7254_c0_g1_i1_10	jre:109002797	8.400000000000001e-60	108/155(69.68)	K00696	E2.4.1.14	sucrose-phosphate synthase [EC:2.4.1.14]	ko00500	Starch and sucrose metabolism
TRINITY_DN14157_c0_g1_i1_3	ccav:112513365	0.0	812/937(86.66)	K08735	MSH2	DNA mismatch repair protein MSH2	ko03430	Mismatch repair
TRINITY_DN23458_c0_g1_i7_8	jre:109010468	1.9999999999999998e-181	317/372(85.22)	K00975	glgC	glucose-1-phosphate adenylyltransferase [EC:2.7.7.27]	ko00500|ko00520	Starch and sucrose metabolism|Amino sugar and nucleotide sugar metabolism
TRINITY_DN22470_c0_g1_i6_17	dzi:111300821	2.0000000000000002e-81	143/235(60.85)	K08241	E2.1.1.141	jasmonate O-methyltransferase [EC:2.1.1.141]	ko00592	alpha-Linolenic acid metabolism
TRINITY_DN22802_c0_g2_i2_9	tcc:18599547	1.9e-128	390/523(74.57)	K14555	UTP13, TBL3	U3 small nucleolar RNA-associated protein 13	ko03008	Ribosome biogenesis in eukaryotes
TRINITY_DN22638_c4_g2_i7_17	han:110920989	1.5e-119	214/223(95.96)	K07375	TUBB	tubulin beta	ko04145	Phagosome
TRINITY_DN22200_c2_g5_i1_16	gra:105783644	2.5e-39	76/102(74.51)	K01904	4CL	4-coumarate--CoA ligase [EC:6.2.1.12]	ko00130|ko00940	Ubiquinone and other terpenoid-quinone biosynthesis|Phenylpropanoid biosynthesis
TRINITY_DN16312_c0_g2_i1_16	sind:105158638	1.5e-306	528/613(86.13)	K01687	ilvD	dihydroxy-acid dehydratase [EC:4.2.1.9]	ko00290|ko00770	Valine, leucine and isoleucine biosynthesis|Pantothenate and CoA biosynthesis
TRINITY_DN28824_c0_g1_i1_16	ath:AT5G67030	1.7e-60	116/116(100.00)	K09838	ZEP, ABA1	zeaxanthin epoxidase [EC:1.14.15.21]	ko00906	Carotenoid biosynthesis
TRINITY_DN23270_c3_g1_i4_16	pvu:PHAVU_006G117400g	6.7e-73	155/287(54.01)	K10578	UBE2J1, NCUBE1, UBC6	ubiquitin-conjugating enzyme E2 J1 [EC:2.3.2.23]	ko04120|ko04141	Ubiquitin mediated proteolysis|Protein processing in endoplasmic reticulum
TRINITY_DN22115_c2_g2_i27_6	sot:102596617	3.0999999999999997e-29	72/107(67.29)	K03514	PAPD5_7, TRF4	non-canonical poly(A) RNA polymerase PAPD5/7 [EC:2.7.7.19]	ko03018	RNA degradation
TRINITY_DN26486_c1_g3_i1_3	ini:109146463	3.3e-13	36/50(72.00)	K04715	CERK	ceramide kinase [EC:2.7.1.138]	ko00600	Sphingolipid metabolism
TRINITY_DN13931_c0_g1_i1_18	jre:108979238	9.7e-309	509/561(90.73)	K09828	DHCR24, DWF1	Delta24-sterol reductase [EC:1.3.1.72 1.3.1.-]	ko00100	Steroid biosynthesis
TRINITY_DN28881_c0_g1_i1_15	sla:SERLADRAFT_471757	1.9000000000000002e-36	72/126(57.14)	K02736	PSMB4	20S proteasome subunit beta 7 [EC:3.4.25.1]	ko03050	Proteasome
TRINITY_DN26725_c0_g1_i1_8	pmum:103323434	2.8e-51	92/128(71.88)	K05658	ABCB1, CD243	ATP-binding cassette, subfamily B (MDR/TAP), member 1 [EC:7.6.2.2]	ko02010	ABC transporters
TRINITY_DN15013_c0_g1_i3_15	dcr:108223340	2.6999999999999998e-198	357/406(87.93)	K01653	E2.2.1.6S, ilvH, ilvN	acetolactate synthase I/III small subunit [EC:2.2.1.6]	ko00290|ko00650|ko00660|ko00770	Valine, leucine and isoleucine biosynthesis|Butanoate metabolism|C5-Branched dibasic acid metabolism|Pantothenate and CoA biosynthesis
TRINITY_DN25925_c0_g1_i9_7	nta:107805460	2e-275	488/542(90.04)	K09490	HSPA5, BIP	heat shock 70kDa protein 5	ko03060|ko04141	Protein export|Protein processing in endoplasmic reticulum
TRINITY_DN18220_c0_g1_i3_5	nau:109228460	0.0	604/1116(54.12)	K01895	ACSS1_2, acs	acetyl-CoA synthetase [EC:6.2.1.1]	ko00010|ko00620|ko00630|ko00640	Glycolysis / Gluconeogenesis|Pyruvate metabolism|Glyoxylate and dicarboxylate metabolism|Propanoate metabolism
TRINITY_DN23758_c0_g5_i1_1	jcu:105649922	9.600000000000001e-180	299/343(87.17)	K12502	VTE3, APG1	MPBQ/MSBQ methyltransferase [EC:2.1.1.295]	ko00130	Ubiquinone and other terpenoid-quinone biosynthesis
TRINITY_DN22588_c0_g1_i3_17	mdm:103449128	6.6e-177	306/398(76.88)	K12355	REF1	coniferyl-aldehyde dehydrogenase [EC:1.2.1.68]	ko00940	Phenylpropanoid biosynthesis
TRINITY_DN20107_c0_g1_i1_2	hbr:110636999	4.2e-192	322/401(80.30)	K09843	CYP707A	(+)-abscisic acid 8'-hydroxylase [EC:1.14.14.137]	ko00906	Carotenoid biosynthesis
TRINITY_DN25033_c0_g2_i1_4	han:110932229	1.1e-21	61/152(40.13)	K03025	RPC6, POLR3F	DNA-directed RNA polymerase III subunit RPC6	ko03020	RNA polymerase
TRINITY_DN29895_c0_g1_i1_7	vcn:VOLCADRAFT_120316	2.5e-81	149/179(83.24)	K02989	RP-S5e, RPS5	small subunit ribosomal protein S5e	ko03010	Ribosome
TRINITY_DN24875_c1_g1_i2_3	vvi:100253976	7.5e-26	59/64(92.19)	K01507	ppa	inorganic pyrophosphatase [EC:3.6.1.1]	ko00190	Oxidative phosphorylation
TRINITY_DN24594_c0_g1_i2_13	ccav:112509261	1.3e-73	132/142(92.96)	K02966	RP-S19e, RPS19	small subunit ribosomal protein S19e	ko03010	Ribosome
TRINITY_DN24635_c0_g2_i25_16	jcu:105649262	5.600000000000001e-111	227/487(46.61)	K04121	E4.2.3.19	ent-kaurene synthase [EC:4.2.3.19]	ko00904	Diterpenoid biosynthesis
TRINITY_DN23679_c0_g2_i1_7	cmos:111450460	1.3e-27	63/63(100.00)	K02923	RP-L38e, RPL38	large subunit ribosomal protein L38e	ko03010	Ribosome
TRINITY_DN17250_c0_g1_i3_9	ccav:112515488	9.4e-184	318/342(92.98)	K00234	SDHA, SDH1	succinate dehydrogenase (ubiquinone) flavoprotein subunit [EC:1.3.5.1]	ko00020|ko00190	Citrate cycle (TCA cycle)|Oxidative phosphorylation
TRINITY_DN17797_c0_g1_i4_3	han:110939618	7.999999999999999e-221	375/447(83.89)	K19891	GN1_2_3	glucan endo-1,3-beta-glucosidase 1/2/3 [EC:3.2.1.39]	ko00500	Starch and sucrose metabolism
TRINITY_DN30658_c0_g1_i1_3	ath:AT5G61410	1.1e-56	111/111(100.00)	K01783	rpe, RPE	ribulose-phosphate 3-epimerase [EC:5.1.3.1]	ko00030|ko00040|ko00710	Pentose phosphate pathway|Pentose and glucuronate interconversions|Carbon fixation in photosynthetic organisms
TRINITY_DN26909_c0_g4_i1_3	nnu:104611711	1.5e-34	76/76(100.00)	K02145	ATPeV1A, ATP6A	V-type H+-transporting ATPase subunit A [EC:7.1.2.2]	ko00190|ko04145	Oxidative phosphorylation|Phagosome
TRINITY_DN23263_c0_g1_i3_18	oeu:111403302	7.400000000000001e-65	145/214(67.76)	K14565	NOP58	nucleolar protein 58	ko03008	Ribosome biogenesis in eukaryotes
TRINITY_DN18401_c0_g3_i1_9	ghi:107946105	1.0999999999999999e-47	92/92(100.00)	K02929	RP-L44e, RPL44	large subunit ribosomal protein L44e	ko03010	Ribosome
TRINITY_DN1334_c0_g1_i1_10	nta:107816032	2.5e-70	132/227(58.15)	K03111	ssb	single-strand DNA-binding protein	ko03030|ko03430|ko03440	DNA replication|Mismatch repair|Homologous recombination
TRINITY_DN21412_c0_g1_i3_1	rcu:8288143	2.9999999999999997e-221	377/468(80.56)	K01110	PTEN	phosphatidylinositol-3,4,5-trisphosphate 3-phosphatase and dual-specificity protein phosphatase PTEN [EC:3.1.3.16 3.1.3.48 3.1.3.67]	ko00562|ko04070	Inositol phosphate metabolism|Phosphatidylinositol signaling system
TRINITY_DN22922_c1_g1_i7_9	han:110878346	2.4e-49	115/236(48.73)	K01792	E5.1.3.15	glucose-6-phosphate 1-epimerase [EC:5.1.3.15]	ko00010	Glycolysis / Gluconeogenesis
TRINITY_DN1483_c0_g1_i1_13	dct:110092928	1.6e-19	51/79(64.56)	K04079	HSP90A, htpG	molecular chaperone HtpG	ko04141|ko04626	Protein processing in endoplasmic reticulum|Plant-pathogen interaction
TRINITY_DN11730_c0_g1_i2_16	han:110908526	4.2e-173	282/304(92.76)	K01728	pel	pectate lyase [EC:4.2.2.2]	ko00040	Pentose and glucuronate interconversions
TRINITY_DN16061_c0_g1_i6_8	ccav:112500606	4.6999999999999995e-143	289/548(52.74)	K01307	GGH	gamma-glutamyl hydrolase [EC:3.4.19.9]	ko00790	Folate biosynthesis
TRINITY_DN16494_c0_g2_i1_17	rcu:8262323	2.5e-07	26/38(68.42)	K00416	QCR6, UQCRH	ubiquinol-cytochrome c reductase subunit 6	ko00190	Oxidative phosphorylation
TRINITY_DN22190_c2_g1_i1_12	han:110895281	7e-140	256/266(96.24)	K11517	HAO	(S)-2-hydroxy-acid oxidase [EC:1.1.3.15]	ko00630|ko04146	Glyoxylate and dicarboxylate metabolism|Peroxisome
TRINITY_DN16775_c0_g1_i6_9	ccav:112514441	3e-171	333/530(62.83)	K14190	VTC2_5	GDP-L-galactose phosphorylase [EC:2.7.7.69]	ko00053	Ascorbate and aldarate metabolism
TRINITY_DN21674_c0_g1_i4_6	lsv:111889224	3.5e-107	197/228(86.40)	K01661	menB	naphthoate synthase [EC:4.1.3.36]	ko00130	Ubiquinone and other terpenoid-quinone biosynthesis
TRINITY_DN16398_c0_g2_i1_11	ccav:112512803	1.4999999999999999e-83	207/535(38.69)	K08775	BRCA2, FANCD1	breast cancer 2 susceptibility protein	ko03440	Homologous recombination
TRINITY_DN22690_c1_g1_i4_9	qsu:111996954	3.3e-25	60/67(89.55)	K13448	CML	calcium-binding protein CML	ko04626	Plant-pathogen interaction
TRINITY_DN22653_c1_g1_i5_3	ccav:112524835	4e-156	350/700(50.00)	K10643	CNOT4, NOT4, MOT2	CCR4-NOT transcription complex subunit 4 [EC:2.3.2.27]	ko03018	RNA degradation
TRINITY_DN23583_c0_g1_i2_11	oeu:111368342	3.4999999999999998e-46	96/110(87.27)	K12199	VTA1, LIP5	vacuolar protein sorting-associated protein VTA1	ko04144	Endocytosis
TRINITY_DN21548_c1_g1_i3_16	ccav:112507454	0.0	740/951(77.81)	K03252	EIF3C	translation initiation factor 3 subunit C	ko03013	RNA transport
TRINITY_DN23226_c0_g2_i2_9	lja:Lj3g3v1131280.1	1e-09	32/47(68.09)	K11824	AP2A	AP-2 complex subunit alpha	ko04144	Endocytosis
TRINITY_DN23069_c0_g2_i1_1	jre:109012010	1.8e-145	364/1017(35.79)	K01930	FPGS	folylpolyglutamate synthase [EC:6.3.2.17]	ko00790	Folate biosynthesis
TRINITY_DN19316_c0_g1_i8_8	vvi:100257410	4.2e-175	317/506(62.65)	K05757	ARPC1A_B	actin related protein 2/3 complex, subunit 1A/1B	ko04144	Endocytosis
TRINITY_DN22314_c1_g3_i1_9	thj:104823527	1.4e-25	50/61(81.97)	K11778	DHDDS, RER2, SRT1	ditrans,polycis-polyprenyl diphosphate synthase [EC:2.5.1.87]	ko00900	Terpenoid backbone biosynthesis
TRINITY_DN16395_c0_g1_i2_13	ghi:107919812	1.3000000000000001e-123	264/630(41.90)	K01792	E5.1.3.15	glucose-6-phosphate 1-epimerase [EC:5.1.3.15]	ko00010	Glycolysis / Gluconeogenesis
TRINITY_DN23431_c2_g1_i8_11	han:110895498	5.1e-120	227/289(78.55)	K00026	MDH2	malate dehydrogenase [EC:1.1.1.37]	ko00020|ko00270|ko00620|ko00630|ko00710	Citrate cycle (TCA cycle)|Cysteine and methionine metabolism|Pyruvate metabolism|Glyoxylate and dicarboxylate metabolism|Carbon fixation in photosynthetic organisms
TRINITY_DN17573_c0_g2_i1_8	lsv:111876869	1.3e-16	35/45(77.78)	K09590	CYP85A1, BR6OX1	brassinosteroid-6-oxidase 1 [EC:1.14.-.-]	ko00905	Brassinosteroid biosynthesis
TRINITY_DN19355_c0_g1_i12_8	lsv:111884003	3.1000000000000003e-180	283/425(66.59)	K01193	INV, sacA	beta-fructofuranosidase [EC:3.2.1.26]	ko00052|ko00500	Galactose metabolism|Starch and sucrose metabolism
TRINITY_DN8415_c0_g1_i1_10	han:110911596	5.3e-99	191/247(77.33)	K02985	RP-S3e, RPS3	small subunit ribosomal protein S3e	ko03010	Ribosome
TRINITY_DN20007_c0_g1_i7_11	sind:105157297	4.6e-111	205/231(88.74)	K03517	nadA	quinolinate synthase [EC:2.5.1.72]	ko00760	Nicotinate and nicotinamide metabolism
TRINITY_DN2766_c0_g1_i1_4	ath:AT5G13630	1.5e-95	178/178(100.00)	K03403	chlH, bchH	magnesium chelatase subunit H [EC:6.6.1.1]	ko00860	Porphyrin and chlorophyll metabolism
TRINITY_DN22136_c0_g1_i13_3	lsv:111899874	3.8e-123	203/241(84.23)	K01205	NAGLU	alpha-N-acetylglucosaminidase [EC:3.2.1.50]	ko00531	Glycosaminoglycan degradation
TRINITY_DN27639_c0_g1_i1_7	mis:MicpuN_mit79	5.4e-08	36/98(36.73)	K03880	ND3	NADH-ubiquinone oxidoreductase chain 3 [EC:7.1.1.2]	ko00190	Oxidative phosphorylation
TRINITY_DN21854_c1_g1_i7_6	rcu:8258873	2.9e-114	205/266(77.07)	K17908	WIPI1_2, ATG18	autophagy-related protein 18	ko04136	Autophagy - other
TRINITY_DN20650_c0_g1_i3_15	rcu:8289487	1.1e-146	291/315(92.38)	K08266	MLST8, GBL	target of rapamycin complex subunit LST8	ko04136	Autophagy - other
TRINITY_DN19566_c0_g1_i2_17	ccav:112500419	1.8e-74	141/165(85.45)	K00991	ispD	2-C-methyl-D-erythritol 4-phosphate cytidylyltransferase [EC:2.7.7.60]	ko00900	Terpenoid backbone biosynthesis
TRINITY_DN27789_c0_g1_i1_18	ath:AT1G08380	1.8e-77	140/140(100.00)	K14332	psaO	photosystem I subunit PsaO	ko00195	Photosynthesis
TRINITY_DN19457_c0_g2_i1_17	lsv:111902159	3.1e-72	179/398(44.97)	K02868	RP-L11e, RPL11	large subunit ribosomal protein L11e	ko03010	Ribosome
TRINITY_DN16236_c0_g1_i4_11	sind:105174887	6.6e-147	283/383(73.89)	K12606	RCD1, CNOT9, CAF40	CCR4-NOT transcription complex subunit 9	ko03018	RNA degradation
TRINITY_DN16519_c0_g1_i1_16	jcu:105640483	0.0	856/956(89.54)	K01535	PMA1, PMA2	H+-transporting ATPase [EC:7.1.2.1]	ko00190	Oxidative phosphorylation
TRINITY_DN21044_c0_g1_i6_13	dzi:111318559	4.5e-61	110/126(87.30)	K15918	GLYK	D-glycerate 3-kinase [EC:2.7.1.31]	ko00260|ko00561|ko00630	Glycine, serine and threonine metabolism|Glycerolipid metabolism|Glyoxylate and dicarboxylate metabolism
TRINITY_DN19716_c0_g2_i1_9	vvi:100254950	1.1e-236	423/498(84.94)	K01689	ENO, eno	enolase [EC:4.2.1.11]	ko00010|ko03018	Glycolysis / Gluconeogenesis|RNA degradation
TRINITY_DN20277_c0_g1_i2_9	ccav:112517129	5e-237	411/488(84.22)	K00654	SPT	serine palmitoyltransferase [EC:2.3.1.50]	ko00600	Sphingolipid metabolism
TRINITY_DN4951_c0_g1_i1_9	mcha:111009266	2.6999999999999997e-55	106/151(70.20)	K14488	SAUR	SAUR family protein	ko04075	Plant hormone signal transduction
TRINITY_DN20868_c0_g2_i5_1	sot:102600759	2.1e-24	79/154(51.30)	K00759	APRT, apt	adenine phosphoribosyltransferase [EC:2.4.2.7]	ko00230	Purine metabolism
TRINITY_DN20243_c0_g1_i11_10	vvi:100250537	1.8e-167	288/363(79.34)	K01923	purC	phosphoribosylaminoimidazole-succinocarboxamide synthase [EC:6.3.2.6]	ko00230	Purine metabolism
TRINITY_DN19906_c1_g2_i2_12	qsu:112025684	6.2e-195	324/355(91.27)	K03921	FAB2, SSI2, desA1	acyl-[acyl-carrier-protein] desaturase [EC:1.14.19.2 1.14.19.11 1.14.19.26]	ko00061|ko01040	Fatty acid biosynthesis|Biosynthesis of unsaturated fatty acids
TRINITY_DN19888_c0_g1_i1_18	oeu:111366337	1.8e-217	395/539(73.28)	K11155	DGAT1	diacylglycerol O-acyltransferase 1 [EC:2.3.1.20 2.3.1.75 2.3.1.76]	ko00561	Glycerolipid metabolism
TRINITY_DN15596_c0_g2_i1_12	ccav:112510340	4.6e-14	39/59(66.10)	K14503	BZR1_2	brassinosteroid resistant 1/2	ko04075	Plant hormone signal transduction
TRINITY_DN14895_c0_g1_i1_11	ccav:112503532	3.9000000000000004e-249	427/552(77.36)	K14570	REX1, REXO1, RNH70	RNA exonuclease 1 [EC:3.1.-.-]	ko03008	Ribosome biogenesis in eukaryotes
TRINITY_DN24248_c1_g2_i5_8	han:110878815	9.7e-140	256/311(82.32)	K03070	secA	preprotein translocase subunit SecA [EC:7.4.2.8]	ko03060	Protein export
TRINITY_DN11631_c0_g1_i2_3	ccav:112501471	1.4e-132	245/330(74.24)	K14398	CPSF6_7	cleavage and polyadenylation specificity factor subunit 6/7	ko03015	mRNA surveillance pathway
TRINITY_DN20624_c1_g1_i9_12	lsv:111882126	2.9000000000000004e-80	152/165(92.12)	K02993	RP-S7e, RPS7	small subunit ribosomal protein S7e	ko03010	Ribosome
TRINITY_DN25070_c0_g1_i6_3	ccav:112527226	1.1e-234	484/893(54.20)	K14486	K14486, ARF	auxin response factor	ko04075	Plant hormone signal transduction
TRINITY_DN22241_c0_g1_i1_3	ini:109165438	7.1e-46	91/146(62.33)	K01724	PCBD, phhB	4a-hydroxytetrahydrobiopterin dehydratase [EC:4.2.1.96]	ko00790	Folate biosynthesis
TRINITY_DN26026_c1_g1_i9_3	lsv:111890942	2.6e-14	37/45(82.22)	K00605	gcvT, AMT	aminomethyltransferase [EC:2.1.2.10]	ko00260|ko00630|ko00670	Glycine, serine and threonine metabolism|Glyoxylate and dicarboxylate metabolism|One carbon pool by folate
TRINITY_DN16060_c0_g2_i7_11	lsv:111899776	8.2e-19	49/79(62.03)	K14488	SAUR	SAUR family protein	ko04075	Plant hormone signal transduction
TRINITY_DN14293_c0_g1_i1_6	cann:107875316	3.2e-19	54/90(60.00)	K02693	psaE	photosystem I subunit IV	ko00195	Photosynthesis
TRINITY_DN25397_c1_g2_i3_4	nnu:104606260	7.3e-07	24/36(66.67)	K13448	CML	calcium-binding protein CML	ko04626	Plant-pathogen interaction
TRINITY_DN23947_c0_g1_i1_7	sind:105161013	1.9000000000000002e-110	208/237(87.76)	K12198	CHMP5, VPS60	charged multivesicular body protein 5	ko04144	Endocytosis
TRINITY_DN22694_c0_g1_i4_2	dcr:108196043	1.1e-104	199/205(97.07)	K00616	E2.2.1.2, talA, talB	transaldolase [EC:2.2.1.2]	ko00030	Pentose phosphate pathway
TRINITY_DN23483_c0_g4_i1_17	lsv:111904348	9.8e-19	54/111(48.65)	K22935	XK1, psk	D-ribulokinase [EC:2.7.1.47]	ko00040	Pentose and glucuronate interconversions
TRINITY_DN15985_c0_g1_i1_11	oeu:111409082	1.6e-210	337/425(79.29)	K01176	AMY, amyA, malS	alpha-amylase [EC:3.2.1.1]	ko00500	Starch and sucrose metabolism
TRINITY_DN24503_c0_g1_i1_7	ccav:112518578	4.5e-24	70/116(60.34)	K13545	RCCR, ACD2	red chlorophyll catabolite reductase [EC:1.3.7.12]	ko00860	Porphyrin and chlorophyll metabolism
TRINITY_DN24265_c1_g2_i1_4	ccav:112500417	4.4e-36	73/101(72.28)	K03858	PIGH, GPI15	phosphatidylinositol N-acetylglucosaminyltransferase subunit H	ko00563	Glycosylphosphatidylinositol (GPI)-anchor biosynthesis
TRINITY_DN24837_c0_g1_i6_4	ccav:112501744	4e-92	168/262(64.12)	K07541	PIGX	GPI mannosyltransferase 1 subunit X	ko00563	Glycosylphosphatidylinositol (GPI)-anchor biosynthesis
TRINITY_DN25624_c0_g1_i2_4	sind:105173934	0.0	702/765(91.76)	K00549	metE	5-methyltetrahydropteroyltriglutamate--homocysteine methyltransferase [EC:2.1.1.14]	ko00270|ko00450	Cysteine and methionine metabolism|Selenocompound metabolism
TRINITY_DN24183_c1_g2_i7_2	ccav:112512010	2.7999999999999998e-114	269/647(41.58)	K00430	E1.11.1.7	peroxidase [EC:1.11.1.7]	ko00940	Phenylpropanoid biosynthesis
TRINITY_DN23221_c0_g1_i13_9	ccav:112518521	5.5999999999999995e-151	263/329(79.94)	K00942	E2.7.4.8, gmk	guanylate kinase [EC:2.7.4.8]	ko00230	Purine metabolism
TRINITY_DN7336_c0_g1_i1_10	ath:AT5G67030	2.2e-78	136/136(100.00)	K09838	ZEP, ABA1	zeaxanthin epoxidase [EC:1.14.15.21]	ko00906	Carotenoid biosynthesis
TRINITY_DN24535_c0_g1_i3_7	pop:7495831	2.4e-116	189/222(85.14)	K17285	SELENBP1	methanethiol oxidase [EC:1.8.3.4]	ko00920	Sulfur metabolism
TRINITY_DN21293_c0_g1_i6_4	han:110935678	1.7e-162	324/377(85.94)	K12829	SF3B2, SAP145, CUS1	splicing factor 3B subunit 2	ko03040	Spliceosome
TRINITY_DN25257_c0_g1_i11_3	ccav:112522014	2.5e-09	29/39(74.36)	K02684	PRI1	DNA primase small subunit [EC:2.7.7.102]	ko03030	DNA replication
TRINITY_DN25205_c0_g2_i1_15	crb:17899249	1.4e-15	42/56(75.00)	K18368	CSE	caffeoylshikimate esterase [EC:3.1.1.-]	ko00940	Phenylpropanoid biosynthesis
TRINITY_DN25599_c0_g2_i15_15	sind:105157622	6.6e-13	39/44(88.64)	K19476	IST1	vacuolar protein sorting-associated protein IST1	ko04144	Endocytosis
TRINITY_DN24137_c0_g7_i4_2	ccav:112521989	1.1999999999999999e-46	91/105(86.67)	K00432	gpx, btuE, bsaA	glutathione peroxidase [EC:1.11.1.9]	ko00480|ko00590	Glutathione metabolism|Arachidonic acid metabolism
TRINITY_DN21224_c0_g2_i4_10	ccav:112528896	6.1e-92	174/239(72.80)	K07517	ECI1_2	Delta3-Delta2-enoyl-CoA isomerase [EC:5.3.3.8]	ko00071	Fatty acid degradation
TRINITY_DN19949_c0_g1_i6_12	han:110940085	2.7999999999999997e-250	489/863(56.66)	K00688	PYG, glgP	glycogen phosphorylase [EC:2.4.1.1]	ko00500	Starch and sucrose metabolism
TRINITY_DN24342_c0_g1_i8_6	ccav:112512768	0.0	835/964(86.62)	K01873	VARS, valS	valyl-tRNA synthetase [EC:6.1.1.9]	ko00970	Aminoacyl-tRNA biosynthesis
TRINITY_DN17557_c1_g6_i1_10	ccav:112509571	5.200000000000001e-32	65/70(92.86)	K02135	ATPeF1E, ATP5E, ATP15	F-type H+-transporting ATPase subunit epsilon	ko00190	Oxidative phosphorylation
TRINITY_DN25189_c2_g1_i4_4	vvi:100245990	1.3e-13	43/69(62.32)	K08497	SEC20	protein transport protein SEC20	ko04130	SNARE interactions in vesicular transport
TRINITY_DN21461_c0_g2_i2_3	ccav:112514351	8.8e-43	92/125(73.60)	K12821	PRPF40, PRP40	pre-mRNA-processing factor 40	ko03040	Spliceosome
TRINITY_DN22734_c0_g1_i3_9	ccav:112526341	1.2e-100	192/353(54.39)	K03434	PIGL	N-acetylglucosaminylphosphatidylinositol deacetylase [EC:3.5.1.89]	ko00563	Glycosylphosphatidylinositol (GPI)-anchor biosynthesis
TRINITY_DN3199_c0_g1_i2_5	ini:109146510	2.3e-31	61/66(92.42)	K03939	NDUFS6	NADH dehydrogenase (ubiquinone) Fe-S protein 6	ko00190	Oxidative phosphorylation
TRINITY_DN28227_c0_g1_i1_7	bvg:104898474	7.7e-41	86/129(66.67)	K01623	ALDO	fructose-bisphosphate aldolase, class I [EC:4.1.2.13]	ko00010|ko00030|ko00051|ko00710	Glycolysis / Gluconeogenesis|Pentose phosphate pathway|Fructose and mannose metabolism|Carbon fixation in photosynthetic organisms
TRINITY_DN23252_c0_g1_i14_11	cpap:110818627	4.9e-07	28/32(87.50)	K03134	TAF10	transcription initiation factor TFIID subunit 10	ko03022	Basal transcription factors
TRINITY_DN22424_c0_g1_i21_6	han:110934909	5.899999999999999e-141	236/278(84.89)	K01183	E3.2.1.14	chitinase [EC:3.2.1.14]	ko00520	Amino sugar and nucleotide sugar metabolism
TRINITY_DN22821_c0_g1_i2_16	ccav:112514028	4.5e-206	399/596(66.95)	K03141	TFIIH1, GTF2H1, TFB1	transcription initiation factor TFIIH subunit 1	ko03022|ko03420	Basal transcription factors|Nucleotide excision repair
TRINITY_DN21336_c0_g1_i3_17	lsv:111884730	8.6e-14	47/82(57.32)	K03541	psbR	photosystem II 10kDa protein	ko00195	Photosynthesis
TRINITY_DN22731_c0_g1_i5_6	nta:107787421	1.1e-254	427/467(91.43)	K04371	ERK, MAPK1_3	mitogen-activated protein kinase 1/3 [EC:2.7.11.24]	ko04933	AGE-RAGE signaling pathway in diabetic complications
TRINITY_DN21186_c1_g1_i1_16	han:110923316	0.0	661/723(91.42)	K10843	ERCC3, XPB	DNA excision repair protein ERCC-3 [EC:3.6.4.12]	ko03022|ko03420	Basal transcription factors|Nucleotide excision repair
TRINITY_DN20137_c1_g1_i1_16	qsu:111986551	2e-245	405/524(77.29)	K01177	E3.2.1.2	beta-amylase [EC:3.2.1.2]	ko00500	Starch and sucrose metabolism
TRINITY_DN17904_c0_g1_i4_8	pop:18104892	1.1e-135	236/305(77.38)	K09843	CYP707A	(+)-abscisic acid 8'-hydroxylase [EC:1.14.14.137]	ko00906	Carotenoid biosynthesis
TRINITY_DN15959_c0_g1_i1_12	vvi:100251252	2.2e-244	438/511(85.71)	K04077	groEL, HSPD1	chaperonin GroEL	ko03018	RNA degradation
TRINITY_DN24400_c1_g3_i1_11	ccav:112527708	2.3000000000000003e-158	281/297(94.61)	K10755	RFC2_4	replication factor C subunit 2/4	ko03030|ko03420|ko03430	DNA replication|Nucleotide excision repair|Mismatch repair
TRINITY_DN16995_c0_g1_i6_12	hbr:110647365	9.7e-40	104/127(81.89)	K12897	TRA2	transformer-2 protein	ko03040	Spliceosome
TRINITY_DN9010_c0_g1_i1_4	spen:107013774	4.6e-128	224/339(66.08)	K01087	otsB	trehalose 6-phosphate phosphatase [EC:3.1.3.12]	ko00500	Starch and sucrose metabolism
TRINITY_DN23402_c0_g1_i7_5	ccav:112513473	0.0	718/1408(50.99)	K17108	GBA2	non-lysosomal glucosylceramidase [EC:3.2.1.45]	ko00511|ko00600	Other glycan degradation|Sphingolipid metabolism
TRINITY_DN20020_c0_g1_i3_8	qsu:112018543	5.7e-204	334/378(88.36)	K01868	TARS, thrS	threonyl-tRNA synthetase [EC:6.1.1.3]	ko00970	Aminoacyl-tRNA biosynthesis
TRINITY_DN25501_c1_g1_i1_3	ccav:112519650	5.2000000000000004e-201	348/515(67.57)	K14557	UTP6	U3 small nucleolar RNA-associated protein 6	ko03008	Ribosome biogenesis in eukaryotes
TRINITY_DN17687_c0_g1_i4_11	ccav:112526545	1e-196	345/370(93.24)	K00615	E2.2.1.1, tktA, tktB	transketolase [EC:2.2.1.1]	ko00030|ko00710	Pentose phosphate pathway|Carbon fixation in photosynthetic organisms
TRINITY_DN24102_c0_g1_i6_6	lsv:111918546	5.8e-183	335/457(73.30)	K13606	NOL, NYC1	chlorophyll(ide) b reductase [EC:1.1.1.294]	ko00860	Porphyrin and chlorophyll metabolism
TRINITY_DN23447_c0_g2_i3_6	ccav:112514390	6.7e-140	252/294(85.71)	K00099	dxr	1-deoxy-D-xylulose-5-phosphate reductoisomerase [EC:1.1.1.267]	ko00900	Terpenoid backbone biosynthesis
TRINITY_DN23421_c1_g2_i10_1	lsv:111893046	2.9e-07	34/57(59.65)	K05658	ABCB1, CD243	ATP-binding cassette, subfamily B (MDR/TAP), member 1 [EC:7.6.2.2]	ko02010	ABC transporters
TRINITY_DN23383_c0_g1_i4_6	vvi:100255335	4.8e-305	513/642(79.91)	K00901	dgkA, DGK	diacylglycerol kinase (ATP) [EC:2.7.1.107]	ko00561|ko00564|ko04070	Glycerolipid metabolism|Glycerophospholipid metabolism|Phosphatidylinositol signaling system
TRINITY_DN23210_c1_g1_i8_8	mdm:103419428	2.3e-122	226/238(94.96)	K01623	ALDO	fructose-bisphosphate aldolase, class I [EC:4.1.2.13]	ko00010|ko00030|ko00051|ko00710	Glycolysis / Gluconeogenesis|Pentose phosphate pathway|Fructose and mannose metabolism|Carbon fixation in photosynthetic organisms
TRINITY_DN19490_c1_g3_i1_10	oeu:111382950	1.2e-23	55/58(94.83)	K02915	RP-L34e, RPL34	large subunit ribosomal protein L34e	ko03010	Ribosome
TRINITY_DN23666_c1_g1_i8_13	cann:107842184	2.1e-231	416/537(77.47)	K10143	RFWD2, COP1	E3 ubiquitin-protein ligase RFWD2 [EC:2.3.2.27]	ko04120|ko04712	Ubiquitin mediated proteolysis|Circadian rhythm - plant
TRINITY_DN24656_c1_g1_i1_6	hbr:110666384	9.999999999999999e-167	297/453(65.56)	K05857	PLCD	phosphatidylinositol phospholipase C, delta [EC:3.1.4.11]	ko00562|ko04070|ko04933	Inositol phosphate metabolism|Phosphatidylinositol signaling system|AGE-RAGE signaling pathway in diabetic complications
TRINITY_DN23963_c0_g1_i3_13	han:110865721	4.3e-265	460/589(78.10)	K00700	GBE1, glgB	1,4-alpha-glucan branching enzyme [EC:2.4.1.18]	ko00500	Starch and sucrose metabolism
TRINITY_DN21269_c0_g2_i2_2	hbr:110635870	8.5e-36	151/549(27.50)	K08678	UXS1, uxs	UDP-glucuronate decarboxylase [EC:4.1.1.35]	ko00520	Amino sugar and nucleotide sugar metabolism
TRINITY_DN18290_c0_g1_i2_4	ccav:112519373	3.1e-10	38/51(74.51)	K08495	GOSR1, GOS1	golgi SNAP receptor complex member 1	ko04130	SNARE interactions in vesicular transport
TRINITY_DN28373_c0_g1_i1_16	eus:EUTSA_v10022439mg	4.3e-42	83/83(100.00)	K02966	RP-S19e, RPS19	small subunit ribosomal protein S19e	ko03010	Ribosome
TRINITY_DN27385_c0_g1_i1_4	sind:105164060	1e-267	531/720(73.75)	K04079	HSP90A, htpG	molecular chaperone HtpG	ko04141|ko04626	Protein processing in endoplasmic reticulum|Plant-pathogen interaction
TRINITY_DN24138_c1_g3_i3_7	ccav:112506982	0.0	751/863(87.02)	K14309	NUP93, NIC96	nuclear pore complex protein Nup93	ko03013	RNA transport
TRINITY_DN22798_c2_g1_i6_6	sind:105160404	4.2e-09	36/47(76.60)	K14442	DHX36, RHAU	ATP-dependent RNA helicase DHX36 [EC:3.6.4.13]	ko03018	RNA degradation
TRINITY_DN18372_c0_g1_i1_7	nau:109210720	1.7e-143	273/360(75.83)	K05359	ADT, PDT	arogenate/prephenate dehydratase [EC:4.2.1.91 4.2.1.51]	ko00400	Phenylalanine, tyrosine and tryptophan biosynthesis
TRINITY_DN23012_c0_g1_i10_2	lsv:111911261	1.9000000000000001e-66	124/163(76.07)	K18693	DPP1, DPPL, PLPP4_5	diacylglycerol diphosphate phosphatase / phosphatidate phosphatase [EC:3.1.3.81 3.1.3.4]	ko00561|ko00564	Glycerolipid metabolism|Glycerophospholipid metabolism
TRINITY_DN17878_c0_g1_i7_18	jre:108988813	4.7e-147	268/324(82.72)	K05758	ARPC2	actin related protein 2/3 complex, subunit 2	ko04144	Endocytosis
TRINITY_DN25264_c0_g1_i4_11	mcha:111009459	3e-104	201/279(72.04)	K10578	UBE2J1, NCUBE1, UBC6	ubiquitin-conjugating enzyme E2 J1 [EC:2.3.2.23]	ko04120|ko04141	Ubiquitin mediated proteolysis|Protein processing in endoplasmic reticulum
TRINITY_DN20162_c0_g3_i1_6	pper:18787594	1.6e-08	32/43(74.42)	K02942	RP-LP1, RPLP1	large subunit ribosomal protein LP1	ko03010	Ribosome
TRINITY_DN13099_c0_g1_i1_5	jcu:105636128	2.2e-173	288/413(69.73)	K18881	DJ1D	D-lactate dehydratase [EC:4.2.1.130]	ko00620	Pyruvate metabolism
TRINITY_DN16896_c0_g1_i7_6	rcu:8273536	1.4e-267	451/593(76.05)	K00615	E2.2.1.1, tktA, tktB	transketolase [EC:2.2.1.1]	ko00030|ko00710	Pentose phosphate pathway|Carbon fixation in photosynthetic organisms
TRINITY_DN3222_c0_g1_i1_14	nta:107831640	4.7000000000000004e-48	87/118(73.73)	K12450	RHM	UDP-glucose 4,6-dehydratase [EC:4.2.1.76]	ko00520	Amino sugar and nucleotide sugar metabolism
TRINITY_DN22503_c0_g1_i8_2	dcr:108210570	3.5e-149	276/408(67.65)	K00128	ALDH	aldehyde dehydrogenase (NAD+) [EC:1.2.1.3]	ko00010|ko00053|ko00071|ko00280|ko00310|ko00330|ko00340|ko00380|ko00410|ko00561|ko00620|ko00903	Glycolysis / Gluconeogenesis|Ascorbate and aldarate metabolism|Fatty acid degradation|Valine, leucine and isoleucine degradation|Lysine degradation|Arginine and proline metabolism|Histidine metabolism|Tryptophan metabolism|beta-Alanine metabolism|Glycerolipid metabolism|Pyruvate metabolism|Limonene and pinene degradation
TRINITY_DN21732_c0_g1_i2_9	lsv:111905193	4.899999999999999e-105	201/317(63.41)	K19642	GALUR	D-galacturonate reductase [EC:1.1.1.365]	ko00053	Ascorbate and aldarate metabolism
TRINITY_DN21449_c0_g1_i19_3	ccav:112516508	4.4e-214	363/400(90.75)	K00696	E2.4.1.14	sucrose-phosphate synthase [EC:2.4.1.14]	ko00500	Starch and sucrose metabolism
TRINITY_DN14758_c0_g2_i1_2	qsu:112004508	4.9e-191	343/447(76.73)	K00818	E2.6.1.11, argD	acetylornithine aminotransferase [EC:2.6.1.11]	ko00220	Arginine biosynthesis
TRINITY_DN26984_c1_g3_i3_3	dcr:108200814	1.1999999999999999e-61	122/130(93.85)	K02881	RP-L18, MRPL18, rplR	large subunit ribosomal protein L18	ko03010	Ribosome
TRINITY_DN24773_c0_g1_i14_14	mdm:103416333	1.3000000000000001e-123	338/1009(33.50)	K13416	BAK1	brassinosteroid insensitive 1-associated receptor kinase 1 [EC:2.7.10.1 2.7.11.1]	ko04016|ko04075|ko04626	MAPK signaling pathway - plant|Plant hormone signal transduction|Plant-pathogen interaction
TRINITY_DN18402_c0_g3_i2_7	nau:109206350	4.7e-197	347/386(89.90)	K06013	STE24	STE24 endopeptidase [EC:3.4.24.84]	ko00900	Terpenoid backbone biosynthesis
TRINITY_DN23045_c0_g1_i1_5	vvi:100263596	3.8e-129	289/416(69.47)	K12865	PQBP1, NPW38	polyglutamine-binding protein 1	ko03040	Spliceosome
TRINITY_DN16046_c0_g1_i13_6	lsv:111921108	8.8e-199	338/595(56.81)	K01193	INV, sacA	beta-fructofuranosidase [EC:3.2.1.26]	ko00052|ko00500	Galactose metabolism|Starch and sucrose metabolism
TRINITY_DN23685_c1_g3_i2_13	han:110921272	2.4e-103	185/202(91.58)	K15893	HPR1	glycerate dehydrogenase [EC:1.1.1.29]	ko00260|ko00630	Glycine, serine and threonine metabolism|Glyoxylate and dicarboxylate metabolism
TRINITY_DN16359_c0_g1_i1_4	lsv:111892176	6e-157	283/327(86.54)	K02358	tuf, TUFM	elongation factor Tu	ko04626	Plant-pathogen interaction
TRINITY_DN25113_c0_g2_i1_13	lsv:111913196	8.2e-11	33/35(94.29)	K12850	PRPF38B	pre-mRNA-splicing factor 38B	ko03040	Spliceosome
TRINITY_DN24053_c0_g1_i2_7	sind:105162148	0.0	751/983(76.40)	K00696	E2.4.1.14	sucrose-phosphate synthase [EC:2.4.1.14]	ko00500	Starch and sucrose metabolism
TRINITY_DN22282_c1_g1_i6_14	ccav:112507677	6.499999999999999e-189	305/369(82.66)	K00901	dgkA, DGK	diacylglycerol kinase (ATP) [EC:2.7.1.107]	ko00561|ko00564|ko04070	Glycerolipid metabolism|Glycerophospholipid metabolism|Phosphatidylinositol signaling system
TRINITY_DN22857_c0_g1_i1_13	ccav:112527258	5.0999999999999996e-298	654/1152(56.77)	K12824	TCERG1, CA150	transcription elongation regulator 1	ko03040	Spliceosome
TRINITY_DN8897_c0_g1_i1_10	cann:107870875	4.2999999999999995e-69	133/137(97.08)	K02997	RP-S9e, RPS9	small subunit ribosomal protein S9e	ko03010	Ribosome
TRINITY_DN23723_c1_g1_i5_14	han:110942071	2.4e-147	252/259(97.30)	K02938	RP-L8e, RPL8	large subunit ribosomal protein L8e	ko03010	Ribosome
TRINITY_DN6814_c0_g1_i1_12	oeu:111381744	1.3999999999999998e-29	60/91(65.93)	K01213	E3.2.1.67	galacturan 1,4-alpha-galacturonidase [EC:3.2.1.67]	ko00040	Pentose and glucuronate interconversions
TRINITY_DN24059_c3_g1_i2_11	lsv:111917576	5.2e-128	247/386(63.99)	K13424	WRKY33	WRKY transcription factor 33	ko04016|ko04626	MAPK signaling pathway - plant|Plant-pathogen interaction
TRINITY_DN18535_c0_g1_i3_16	tcc:18608247	3.5e-206	375/506(74.11)	K14652	ribBA	3,4-dihydroxy 2-butanone 4-phosphate synthase / GTP cyclohydrolase II [EC:4.1.99.12 3.5.4.25]	ko00740|ko00790	Riboflavin metabolism|Folate biosynthesis
TRINITY_DN23963_c0_g1_i26_6	ccav:112512567	4.5e-203	381/610(62.46)	K10858	PMS2	DNA mismatch repair protein PMS2	ko03430	Mismatch repair
TRINITY_DN17512_c0_g1_i3_11	vvi:100257308	7.6e-148	254/288(88.19)	K00083	CAD	cinnamyl-alcohol dehydrogenase [EC:1.1.1.195]	ko00940	Phenylpropanoid biosynthesis
TRINITY_DN18592_c0_g1_i1_15	lsv:111903861	0.0	710/911(77.94)	K18468	VPS35	vacuolar protein sorting-associated protein 35	ko04144	Endocytosis
TRINITY_DN26173_c0_g1_i1_12	sly:544068	1.8000000000000002e-174	321/442(72.62)	K01689	ENO, eno	enolase [EC:4.2.1.11]	ko00010|ko03018	Glycolysis / Gluconeogenesis|RNA degradation
TRINITY_DN24173_c1_g2_i3_2	ccav:112528694	7.5e-178	312/429(72.73)	K11866	STAMBP, AMSH	STAM-binding protein [EC:3.4.19.12]	ko04144	Endocytosis
TRINITY_DN11099_c0_g1_i1_10	sind:105157756	2.7e-154	290/331(87.61)	K04077	groEL, HSPD1	chaperonin GroEL	ko03018	RNA degradation
TRINITY_DN25824_c0_g2_i7_4	ccav:112518672	1.0999999999999999e-112	231/334(69.16)	K00640	cysE	serine O-acetyltransferase [EC:2.3.1.30]	ko00270|ko00920	Cysteine and methionine metabolism|Sulfur metabolism
TRINITY_DN23816_c0_g1_i2_4	ccav:112529877	1.8e-66	132/161(81.99)	K14568	EMG1, NEP1	rRNA small subunit pseudouridine methyltransferase Nep1 [EC:2.1.1.260]	ko03008	Ribosome biogenesis in eukaryotes
TRINITY_DN18846_c0_g1_i5_17	ccav:112513156	2.7000000000000002e-165	339/490(69.18)	K00645	fabD, MCAT, MCT1	[acyl-carrier-protein] S-malonyltransferase [EC:2.3.1.39]	ko00061	Fatty acid biosynthesis
TRINITY_DN12108_c0_g1_i1_7	qsu:112024981	8.4e-220	363/469(77.40)	K09843	CYP707A	(+)-abscisic acid 8'-hydroxylase [EC:1.14.14.137]	ko00906	Carotenoid biosynthesis
TRINITY_DN25416_c0_g2_i15_8	ccav:112506570	1.4e-157	290/448(64.73)	K00942	E2.7.4.8, gmk	guanylate kinase [EC:2.7.4.8]	ko00230	Purine metabolism
TRINITY_DN22739_c1_g1_i14_9	tcc:18598779	3.6e-41	83/95(87.37)	K14492	ARR-A	two-component response regulator ARR-A family	ko04075	Plant hormone signal transduction
TRINITY_DN18406_c0_g1_i1_6	vvi:100256609	2.8e-213	366/438(83.56)	K20718	ER	LRR receptor-like serine/threonine-protein kinase ERECTA [EC:2.7.11.1]	ko04016	MAPK signaling pathway - plant
TRINITY_DN12581_c0_g1_i1_9	qsu:112012151	2e-62	112/152(73.68)	K14488	SAUR	SAUR family protein	ko04075	Plant hormone signal transduction
TRINITY_DN8821_c0_g1_i1_1	nfi:NFIA_053110	5.4000000000000003e-104	196/317(61.83)	K00873	PK, pyk	pyruvate kinase [EC:2.7.1.40]	ko00010|ko00230|ko00620	Glycolysis / Gluconeogenesis|Purine metabolism|Pyruvate metabolism
TRINITY_DN22876_c0_g2_i3_10	ccav:112518743	1.2e-23	62/80(77.50)	K11099	SNRPG, SMG	small nuclear ribonucleoprotein G	ko03040	Spliceosome
TRINITY_DN25211_c2_g1_i20_15	han:110941362	0.0	666/1115(59.73)	K00696	E2.4.1.14	sucrose-phosphate synthase [EC:2.4.1.14]	ko00500	Starch and sucrose metabolism
TRINITY_DN23402_c1_g1_i4_7	gra:105777576	1.8e-203	370/622(59.49)	K00213	DHCR7	7-dehydrocholesterol reductase [EC:1.3.1.21]	ko00100	Steroid biosynthesis
TRINITY_DN26120_c0_g1_i8_3	dcr:108219069	2.1e-202	358/449(79.73)	K00963	UGP2, galU, galF	UTP--glucose-1-phosphate uridylyltransferase [EC:2.7.7.9]	ko00040|ko00052|ko00500|ko00520	Pentose and glucuronate interconversions|Galactose metabolism|Starch and sucrose metabolism|Amino sugar and nucleotide sugar metabolism
TRINITY_DN23285_c1_g1_i3_17	lsv:111913196	1.3999999999999998e-68	209/289(72.32)	K12850	PRPF38B	pre-mRNA-splicing factor 38B	ko03040	Spliceosome
TRINITY_DN13360_c0_g1_i1_16	hbr:110650821	4.5e-181	300/358(83.80)	K00083	CAD	cinnamyl-alcohol dehydrogenase [EC:1.1.1.195]	ko00940	Phenylpropanoid biosynthesis
TRINITY_DN20780_c0_g1_i3_5	oeu:111368342	3.6e-46	96/110(87.27)	K12199	VTA1, LIP5	vacuolar protein sorting-associated protein VTA1	ko04144	Endocytosis
TRINITY_DN22591_c1_g5_i1_15	mesc:110621130	2.5e-12	33/35(94.29)	K00232	E1.3.3.6, ACOX1, ACOX3	acyl-CoA oxidase [EC:1.3.3.6]	ko00071|ko00410|ko00592|ko00640|ko01040|ko04146	Fatty acid degradation|beta-Alanine metabolism|alpha-Linolenic acid metabolism|Propanoate metabolism|Biosynthesis of unsaturated fatty acids|Peroxisome
TRINITY_DN22533_c0_g1_i9_7	oeu:111382940	1.6e-168	287/306(93.79)	K03841	FBP, fbp	fructose-1,6-bisphosphatase I [EC:3.1.3.11]	ko00010|ko00030|ko00051|ko00710	Glycolysis / Gluconeogenesis|Pentose phosphate pathway|Fructose and mannose metabolism|Carbon fixation in photosynthetic organisms
TRINITY_DN22345_c0_g4_i3_7	dcr:108196627	5.5e-225	387/525(73.71)	K00827	AGXT2	alanine-glyoxylate transaminase / (R)-3-amino-2-methylpropionate-pyruvate transaminase [EC:2.6.1.44 2.6.1.40]	ko00250|ko00260|ko00270|ko00280	Alanine, aspartate and glutamate metabolism|Glycine, serine and threonine metabolism|Cysteine and methionine metabolism|Valine, leucine and isoleucine degradation
TRINITY_DN24160_c1_g1_i2_7	sind:105167221	1.5e-169	298/408(73.04)	K15404	K15404, CER1	aldehyde decarbonylase [EC:4.1.99.5]	ko00073	Cutin, suberine and wax biosynthesis
TRINITY_DN22392_c0_g1_i4_11	han:110869203	8.500000000000001e-165	328/348(94.25)	K08057	CALR	calreticulin	ko04141|ko04145	Protein processing in endoplasmic reticulum|Phagosome
TRINITY_DN21354_c0_g1_i2_2	vvi:100247781	4.9e-178	398/718(55.43)	K12126	PIF3	phytochrome-interacting factor 3	ko04075|ko04712	Plant hormone signal transduction|Circadian rhythm - plant
TRINITY_DN13257_c0_g1_i2_10	hbr:110631712	2.9999999999999998e-61	122/211(57.82)	K15095	E1.1.1.208	(+)-neomenthol dehydrogenase [EC:1.1.1.208]	ko00902	Monoterpenoid biosynthesis
TRINITY_DN27117_c1_g5_i1_7	sind:105173030	4.6e-41	92/127(72.44)	K00999	CDIPT	CDP-diacylglycerol--inositol 3-phosphatidyltransferase [EC:2.7.8.11]	ko00562|ko00564|ko04070	Inositol phosphate metabolism|Glycerophospholipid metabolism|Phosphatidylinositol signaling system
TRINITY_DN14112_c0_g1_i1_15	dcr:108198036	4.3e-176	331/560(59.11)	K01514	PRUNE, PPX1	exopolyphosphatase [EC:3.6.1.11]	ko00230	Purine metabolism
TRINITY_DN20374_c0_g2_i4_2	han:110929723	5.1e-110	197/268(73.51)	K22949	RIBF	FAD synthetase [EC:2.7.7.2]	ko00740	Riboflavin metabolism
TRINITY_DN20736_c0_g1_i4_10	mdm:103449128	2.5e-170	307/450(68.22)	K12355	REF1	coniferyl-aldehyde dehydrogenase [EC:1.2.1.68]	ko00940	Phenylpropanoid biosynthesis
TRINITY_DN14472_c0_g1_i1_16	dcr:108217507	0.0	704/837(84.11)	K02542	MCM6	DNA replication licensing factor MCM6 [EC:3.6.4.12]	ko03030	DNA replication
TRINITY_DN22041_c0_g1_i3_8	ccav:112509293	3.3e-98	223/385(57.92)	K01693	hisB	imidazoleglycerol-phosphate dehydratase [EC:4.2.1.19]	ko00340	Histidine metabolism
TRINITY_DN23834_c0_g1_i33_16	cit:102624855	1.9e-133	223/248(89.92)	K18010	HCAR	7-hydroxymethyl chlorophyll a reductase [EC:1.17.7.2]	ko00860	Porphyrin and chlorophyll metabolism
TRINITY_DN21823_c0_g1_i22_14	ccav:112513635	3.2e-140	265/413(64.16)	K01610	E4.1.1.49, pckA	phosphoenolpyruvate carboxykinase (ATP) [EC:4.1.1.49]	ko00010|ko00020|ko00620|ko00710	Glycolysis / Gluconeogenesis|Citrate cycle (TCA cycle)|Pyruvate metabolism|Carbon fixation in photosynthetic organisms
TRINITY_DN20258_c3_g1_i6_17	ccav:112509740	5.2e-194	331/426(77.70)	K05396	dcyD	D-cysteine desulfhydrase [EC:4.4.1.15]	ko00270	Cysteine and methionine metabolism
TRINITY_DN25208_c0_g1_i1_16	crb:17900393	6.2e-79	147/147(100.00)	K02889	RP-L21e, RPL21	large subunit ribosomal protein L21e	ko03010	Ribosome
TRINITY_DN23256_c0_g3_i1_14	cic:CICLE_v10004670mg	5.5e-13	35/43(81.40)	K13427	NOA1	nitric-oxide synthase, plant [EC:1.14.13.39]	ko00220|ko00330|ko04626	Arginine biosynthesis|Arginine and proline metabolism|Plant-pathogen interaction
TRINITY_DN13583_c0_g1_i2_1	vvi:100255187	6.500000000000001e-38	79/83(95.18)	K02951	RP-S12e, RPS12	small subunit ribosomal protein S12e	ko03010	Ribosome
TRINITY_DN25142_c1_g1_i14_8	ccav:112527598	6.1e-106	190/221(85.97)	K03031	PSMD8, RPN12	26S proteasome regulatory subunit N12	ko03050	Proteasome
TRINITY_DN1890_c0_g1_i1_7	dcr:108227530	1.9e-20	47/74(63.51)	K18875	EDS1	enhanced disease susceptibility 1 protein	ko04626	Plant-pathogen interaction
TRINITY_DN18843_c0_g1_i2_6	han:110912616	1.7999999999999998e-256	436/512(85.16)	K07562	NMD3	nonsense-mediated mRNA decay protein 3	ko03008|ko03013	Ribosome biogenesis in eukaryotes|RNA transport
TRINITY_DN3708_c0_g1_i1_18	oeu:111379511	8.199999999999999e-41	91/115(79.13)	K02326	POLE3	DNA polymerase epsilon subunit 3 [EC:2.7.7.7]	ko03030|ko03410|ko03420	DNA replication|Base excision repair|Nucleotide excision repair
TRINITY_DN26290_c0_g1_i1_16	ath:AT3G61470	4.1e-152	257/257(100.00)	K08908	LHCA2	light-harvesting complex I chlorophyll a/b binding protein 2	ko00196	Photosynthesis - antenna proteins
TRINITY_DN20181_c0_g1_i6_2	ccav:112509293	2.1e-85	182/251(72.51)	K01693	hisB	imidazoleglycerol-phosphate dehydratase [EC:4.2.1.19]	ko00340	Histidine metabolism
TRINITY_DN5804_c0_g1_i1_15	aip:107625763	7.6e-44	90/144(62.50)	K02900	RP-L27Ae, RPL27A	large subunit ribosomal protein L27Ae	ko03010	Ribosome
TRINITY_DN26276_c0_g1_i6_7	vra:106756336	0.0	569/678(83.92)	K06943	NOG1	nucleolar GTP-binding protein	ko03008	Ribosome biogenesis in eukaryotes
TRINITY_DN25363_c0_g1_i9_11	jre:108986581	2.2e-34	72/83(86.75)	K00059	fabG, OAR1	3-oxoacyl-[acyl-carrier protein] reductase [EC:1.1.1.100]	ko00061|ko00780	Fatty acid biosynthesis|Biotin metabolism
TRINITY_DN2307_c0_g1_i1_3	zro:ZYRO0E04070g	1.1e-35	74/104(71.15)	K00927	PGK, pgk	phosphoglycerate kinase [EC:2.7.2.3]	ko00010|ko00710	Glycolysis / Gluconeogenesis|Carbon fixation in photosynthetic organisms
TRINITY_DN22716_c0_g1_i1_1	vvi:100249378	4.4e-178	315/464(67.89)	K15400	HHT1	omega-hydroxypalmitate O-feruloyl transferase [EC:2.3.1.188]	ko00073	Cutin, suberine and wax biosynthesis
TRINITY_DN19605_c0_g2_i1_3	psom:113358553	3.2e-11	31/33(93.94)	K01792	E5.1.3.15	glucose-6-phosphate 1-epimerase [EC:5.1.3.15]	ko00010	Glycolysis / Gluconeogenesis
TRINITY_DN10693_c0_g1_i1_10	fve:101301645	2.4e-36	98/164(59.76)	K01520	dut, DUT	dUTP pyrophosphatase [EC:3.6.1.23]	ko00240	Pyrimidine metabolism
TRINITY_DN17721_c0_g1_i3_7	tcc:18608247	3.9000000000000004e-210	375/478(78.45)	K14652	ribBA	3,4-dihydroxy 2-butanone 4-phosphate synthase / GTP cyclohydrolase II [EC:4.1.99.12 3.5.4.25]	ko00740|ko00790	Riboflavin metabolism|Folate biosynthesis
TRINITY_DN23675_c4_g2_i1_9	dzi:111293738	6.9e-47	111/199(55.78)	K07937	ARF1_2	ADP-ribosylation factor 1/2	ko04144	Endocytosis
TRINITY_DN19146_c0_g1_i2_15	ccav:112511035	9.6e-228	373/508(73.43)	K01206	FUCA	alpha-L-fucosidase [EC:3.2.1.51]	ko00511	Other glycan degradation
TRINITY_DN12098_c0_g1_i1_14	ccav:112503741	3.2e-89	184/239(76.99)	K05019	CLNS1A	chloride channel, nucleotide-sensitive, 1A	ko03013	RNA transport
TRINITY_DN21943_c3_g1_i12_14	lsv:111900469	1.6e-235	418/529(79.02)	K00036	G6PD, zwf	glucose-6-phosphate 1-dehydrogenase [EC:1.1.1.49 1.1.1.363]	ko00030|ko00480	Pentose phosphate pathway|Glutathione metabolism
TRINITY_DN23091_c2_g1_i23_16	han:110878466	2.8e-70	129/134(96.27)	K03015	RPB7, POLR2G	DNA-directed RNA polymerase II subunit RPB7	ko03020	RNA polymerase
TRINITY_DN18095_c0_g1_i5_12	ccav:112500255	4.8e-201	377/520(72.50)	K14537	NUG2, GNL2	nuclear GTP-binding protein	ko03008	Ribosome biogenesis in eukaryotes
TRINITY_DN6677_c0_g1_i1_11	tcc:108661797	6.699999999999999e-91	151/226(66.81)	K17991	PXG	peroxygenase [EC:1.11.2.3]	ko00073	Cutin, suberine and wax biosynthesis
TRINITY_DN20738_c0_g1_i6_5	nto:104107494	1.4000000000000002e-196	333/395(84.30)	K00565	RNMT	mRNA (guanine-N7-)-methyltransferase [EC:2.1.1.56]	ko03015	mRNA surveillance pathway
TRINITY_DN16486_c0_g1_i3_7	ccav:112513606	6.5e-143	258/301(85.71)	K12586	RRP43, EXOSC8, OIP2	exosome complex component RRP43	ko03018	RNA degradation
TRINITY_DN25463_c0_g1_i7_15	ccav:112519069	1.0000000000000001e-60	139/362(38.40)	K10144	RCHY1, PIRH2	RING finger and CHY zinc finger domain-containing protein 1 [EC:2.3.2.27]	ko04120	Ubiquitin mediated proteolysis
TRINITY_DN10852_c0_g1_i2_9	vvi:100245065	4.4000000000000003e-60	129/289(44.64)	K00799	GST, gst	glutathione S-transferase [EC:2.5.1.18]	ko00480	Glutathione metabolism
TRINITY_DN29164_c0_g1_i1_18	ccaj:109818629	8.6e-19	49/69(71.01)	K05658	ABCB1, CD243	ATP-binding cassette, subfamily B (MDR/TAP), member 1 [EC:7.6.2.2]	ko02010	ABC transporters
TRINITY_DN22044_c0_g2_i1_10	lsv:111903177	1.8999999999999998e-82	185/447(41.39)	K13065	E2.3.1.133, HCT	shikimate O-hydroxycinnamoyltransferase [EC:2.3.1.133]	ko00940|ko00941|ko00945	Phenylpropanoid biosynthesis|Flavonoid biosynthesis|Stilbenoid, diarylheptanoid and gingerol biosynthesis
TRINITY_DN18427_c0_g1_i8_9	ccav:112500370	8.6e-94	169/180(93.89)	K12890	SFRS1, ASF, SF2	splicing factor, arginine/serine-rich 1	ko03040	Spliceosome
TRINITY_DN18021_c0_g2_i2_12	vvi:100249892	7.700000000000001e-216	417/707(58.98)	K01893	NARS, asnS	asparaginyl-tRNA synthetase [EC:6.1.1.22]	ko00970	Aminoacyl-tRNA biosynthesis
TRINITY_DN28644_c0_g1_i1_16	ath:AT1G54100	1.7e-155	281/281(100.00)	K14085	ALDH7A1	aldehyde dehydrogenase family 7 member A1 [EC:1.2.1.31 1.2.1.8 1.2.1.3]	ko00010|ko00053|ko00071|ko00260|ko00280|ko00310|ko00330|ko00340|ko00380|ko00410|ko00561|ko00620	Glycolysis / Gluconeogenesis|Ascorbate and aldarate metabolism|Fatty acid degradation|Glycine, serine and threonine metabolism|Valine, leucine and isoleucine degradation|Lysine degradation|Arginine and proline metabolism|Histidine metabolism|Tryptophan metabolism|beta-Alanine metabolism|Glycerolipid metabolism|Pyruvate metabolism
TRINITY_DN13796_c0_g1_i3_12	ccav:112500809	3.8e-113	196/256(76.56)	K01673	cynT, can	carbonic anhydrase [EC:4.2.1.1]	ko00910	Nitrogen metabolism
TRINITY_DN25567_c1_g1_i4_4	oeu:111407132	7.5e-178	582/1401(41.54)	K13342	PEX5, PXR1	peroxin-5	ko04146	Peroxisome
TRINITY_DN20519_c0_g1_i7_13	ccav:112527328	1e-182	341/590(57.80)	K13463	COI-1	coronatine-insensitive protein 1	ko04075	Plant hormone signal transduction
TRINITY_DN16693_c0_g1_i5_1	lsv:111908026	3.5000000000000003e-71	130/138(94.20)	K07936	RAN	GTP-binding nuclear protein Ran	ko03008|ko03013	Ribosome biogenesis in eukaryotes|RNA transport
TRINITY_DN25661_c0_g2_i7_7	oeu:111392784	2.1e-88	187/339(55.16)	K09699	DBT, bkdB	2-oxoisovalerate dehydrogenase E2 component (dihydrolipoyl transacylase) [EC:2.3.1.168]	ko00280|ko00640	Valine, leucine and isoleucine degradation|Propanoate metabolism
TRINITY_DN24446_c1_g1_i15_2	han:110873618	1.2000000000000002e-124	230/299(76.92)	K05280	CYP75B1	flavonoid 3'-monooxygenase [EC:1.14.14.82]	ko00941|ko00944	Flavonoid biosynthesis|Flavone and flavonol biosynthesis
TRINITY_DN19933_c0_g1_i2_2	ccav:112514858	0.0	893/1043(85.62)	K01535	PMA1, PMA2	H+-transporting ATPase [EC:7.1.2.1]	ko00190	Oxidative phosphorylation
TRINITY_DN18906_c0_g1_i16_16	ccav:112519064	6.1e-40	110/133(82.71)	K18466	VPS26	vacuolar protein sorting-associated protein 26	ko04144	Endocytosis
TRINITY_DN18059_c0_g2_i1_7	dzi:111307640	2.9e-109	202/247(81.78)	K00430	E1.11.1.7	peroxidase [EC:1.11.1.7]	ko00940	Phenylpropanoid biosynthesis
TRINITY_DN16883_c0_g2_i3_17	jcu:105634265	5.2e-158	284/313(90.73)	K12823	DDX5, DBP2	ATP-dependent RNA helicase DDX5/DBP2 [EC:3.6.4.13]	ko03040	Spliceosome
TRINITY_DN31967_c0_g1_i1_3	cann:107867265	7.8e-99	193/327(59.02)	K14411	MSI	RNA-binding protein Musashi	ko03015	mRNA surveillance pathway
TRINITY_DN23941_c2_g7_i2_5	han:110939853	9e-115	228/309(73.79)	K08486	STX1B_2_3	syntaxin 1B/2/3	ko04130	SNARE interactions in vesicular transport
TRINITY_DN16973_c0_g2_i1_5	cann:107861876	2.7000000000000003e-133	241/307(78.50)	K06215	pdxS, pdx1	pyridoxal 5'-phosphate synthase pdxS subunit [EC:4.3.3.6]	ko00750	Vitamin B6 metabolism
TRINITY_DN23719_c2_g1_i1_16	dzi:111288670	3.8e-126	220/329(66.87)	K00858	ppnK, NADK	NAD+ kinase [EC:2.7.1.23]	ko00760	Nicotinate and nicotinamide metabolism
TRINITY_DN23865_c0_g1_i4_18	han:110873138	2.4e-228	387/592(65.37)	K09840	NCED	9-cis-epoxycarotenoid dioxygenase [EC:1.13.11.51]	ko00906	Carotenoid biosynthesis
TRINITY_DN26323_c0_g1_i1_4	ath:AT3G01500	2.2e-174	336/336(100.00)	K01673	cynT, can	carbonic anhydrase [EC:4.2.1.1]	ko00910	Nitrogen metabolism
TRINITY_DN24965_c2_g1_i3_3	cqi:110735035	1.1e-17	44/55(80.00)	K01785	galM, GALM	aldose 1-epimerase [EC:5.1.3.3]	ko00010|ko00052	Glycolysis / Gluconeogenesis|Galactose metabolism
TRINITY_DN25044_c0_g11_i1_2	pvu:PHAVU_007G147400g	3.7e-12	40/55(72.73)	K05658	ABCB1, CD243	ATP-binding cassette, subfamily B (MDR/TAP), member 1 [EC:7.6.2.2]	ko02010	ABC transporters
TRINITY_DN24531_c0_g2_i1_7	nnu:104613189	1.7e-48	93/163(57.06)	K00232	E1.3.3.6, ACOX1, ACOX3	acyl-CoA oxidase [EC:1.3.3.6]	ko00071|ko00410|ko00592|ko00640|ko01040|ko04146	Fatty acid degradation|beta-Alanine metabolism|alpha-Linolenic acid metabolism|Propanoate metabolism|Biosynthesis of unsaturated fatty acids|Peroxisome
TRINITY_DN17218_c0_g1_i11_14	hbr:110642930	6.5e-93	297/931(31.90)	K03426	E3.6.1.22, NUDT12, nudC	NAD+ diphosphatase [EC:3.6.1.22]	ko00760|ko04146	Nicotinate and nicotinamide metabolism|Peroxisome
TRINITY_DN17985_c0_g1_i4_18	dcr:108193434	7.1e-209	366/467(78.37)	K01728	pel	pectate lyase [EC:4.2.2.2]	ko00040	Pentose and glucuronate interconversions
TRINITY_DN24647_c0_g1_i8_7	nau:109228460	0.0	619/932(66.42)	K01895	ACSS1_2, acs	acetyl-CoA synthetase [EC:6.2.1.1]	ko00010|ko00620|ko00630|ko00640	Glycolysis / Gluconeogenesis|Pyruvate metabolism|Glyoxylate and dicarboxylate metabolism|Propanoate metabolism
TRINITY_DN19075_c0_g1_i9_17	pxb:103932093	1.3999999999999999e-61	141/330(42.73)	K00799	GST, gst	glutathione S-transferase [EC:2.5.1.18]	ko00480	Glutathione metabolism
TRINITY_DN19556_c0_g1_i3_18	han:110890680	4e-163	281/311(90.35)	K01597	MVD, mvaD	diphosphomevalonate decarboxylase [EC:4.1.1.33]	ko00900	Terpenoid backbone biosynthesis
TRINITY_DN7500_c0_g1_i1_7	bvg:104890341	4.2e-62	120/162(74.07)	K02885	RP-L19e, RPL19	large subunit ribosomal protein L19e	ko03010	Ribosome
TRINITY_DN20467_c0_g1_i2_16	pda:103702852	2.9999999999999998e-61	111/125(88.80)	K00434	E1.11.1.11	L-ascorbate peroxidase [EC:1.11.1.11]	ko00053|ko00480	Ascorbate and aldarate metabolism|Glutathione metabolism
TRINITY_DN18440_c0_g1_i4_2	nnu:104613331	2.6e-165	263/281(93.59)	K08730	PTDSS2	phosphatidylserine synthase 2 [EC:2.7.8.29]	ko00564	Glycerophospholipid metabolism
TRINITY_DN20114_c0_g1_i2_13	ccav:112501742	2.2e-66	119/155(76.77)	K00630	ATS1	glycerol-3-phosphate O-acyltransferase [EC:2.3.1.15]	ko00561|ko00564	Glycerolipid metabolism|Glycerophospholipid metabolism
TRINITY_DN24408_c0_g1_i1_3	ccav:112509847	4.5e-267	462/611(75.61)	K12666	OST1, RPN1	oligosaccharyltransferase complex subunit alpha (ribophorin I)	ko00510|ko00513|ko04141	N-Glycan biosynthesis|Various types of N-glycan biosynthesis|Protein processing in endoplasmic reticulum
TRINITY_DN15295_c0_g2_i1_17	vvi:100250514	4.499999999999999e-75	142/171(83.04)	K00430	E1.11.1.7	peroxidase [EC:1.11.1.7]	ko00940	Phenylpropanoid biosynthesis
TRINITY_DN21729_c0_g1_i4_6	vvi:100256495	1.7e-143	236/305(77.38)	K00001	E1.1.1.1, adh	alcohol dehydrogenase [EC:1.1.1.1]	ko00010|ko00071|ko00350	Glycolysis / Gluconeogenesis|Fatty acid degradation|Tyrosine metabolism
TRINITY_DN16930_c0_g1_i2_18	ccav:112509723	4.4e-174	310/367(84.47)	K01736	aroC	chorismate synthase [EC:4.2.3.5]	ko00400	Phenylalanine, tyrosine and tryptophan biosynthesis
TRINITY_DN21597_c0_g2_i44_5	ccav:112511333	7.300000000000001e-213	441/656(67.23)	K12821	PRPF40, PRP40	pre-mRNA-processing factor 40	ko03040	Spliceosome
TRINITY_DN24768_c1_g2_i1_16	mesc:110606778	1.8e-57	126/170(74.12)	K12854	SNRNP200, BRR2	pre-mRNA-splicing helicase BRR2 [EC:3.6.4.13]	ko03040	Spliceosome
TRINITY_DN22218_c0_g1_i1_12	dcr:108219959	2.1e-187	348/428(81.31)	K14066	GPS	geranyl diphosphate synthase [EC:2.5.1.1]	ko00900	Terpenoid backbone biosynthesis
TRINITY_DN21302_c0_g2_i2_7	zju:107417846	9.6e-156	271/351(77.21)	K01889	FARSA, pheS	phenylalanyl-tRNA synthetase alpha chain [EC:6.1.1.20]	ko00970	Aminoacyl-tRNA biosynthesis
TRINITY_DN19554_c0_g1_i4_5	cqi:110709634	4.2000000000000003e-73	199/512(38.87)	K01087	otsB	trehalose 6-phosphate phosphatase [EC:3.1.3.12]	ko00500	Starch and sucrose metabolism
TRINITY_DN24772_c2_g1_i7_14	pavi:110766380	4.8e-59	123/167(73.65)	K13448	CML	calcium-binding protein CML	ko04626	Plant-pathogen interaction
TRINITY_DN20017_c0_g1_i7_13	ccav:112517903	4.4999999999999995e-173	336/593(56.66)	K01142	E3.1.11.2, xthA	exodeoxyribonuclease III [EC:3.1.11.2]	ko03410	Base excision repair
TRINITY_DN24495_c1_g2_i18_5	sind:105173548	2.9999999999999998e-220	379/418(90.67)	K00029	E1.1.1.40, maeB	malate dehydrogenase (oxaloacetate-decarboxylating)(NADP+) [EC:1.1.1.40]	ko00620|ko00710	Pyruvate metabolism|Carbon fixation in photosynthetic organisms
TRINITY_DN22019_c0_g1_i9_4	lsv:111902339	1.2e-119	214/304(70.39)	K00499	CMO	choline monooxygenase [EC:1.14.15.7]	ko00260	Glycine, serine and threonine metabolism
TRINITY_DN21304_c1_g1_i1_16	nau:109238547	1.8e-280	484/601(80.53)	K00600	glyA, SHMT	glycine hydroxymethyltransferase [EC:2.1.2.1]	ko00260|ko00460|ko00630|ko00670	Glycine, serine and threonine metabolism|Cyanoamino acid metabolism|Glyoxylate and dicarboxylate metabolism|One carbon pool by folate
TRINITY_DN25792_c0_g1_i3_7	ccav:112518034	0.0	1026/1246(82.34)	K05658	ABCB1, CD243	ATP-binding cassette, subfamily B (MDR/TAP), member 1 [EC:7.6.2.2]	ko02010	ABC transporters
TRINITY_DN20675_c0_g2_i1_4	pop:18106370	5.8e-06	26/28(92.86)	K00794	ribH, RIB4	6,7-dimethyl-8-ribityllumazine synthase [EC:2.5.1.78]	ko00740	Riboflavin metabolism
TRINITY_DN21603_c5_g2_i1_13	gmx:100794821	2.2e-15	41/55(74.55)	K14573	NOP4, RBM28	nucleolar protein 4	ko03008	Ribosome biogenesis in eukaryotes
TRINITY_DN21549_c0_g1_i11_6	ccav:112528947	5e-154	267/328(81.40)	K10885	XRCC5, KU80, G22P2	ATP-dependent DNA helicase 2 subunit 2	ko03450	Non-homologous end-joining
TRINITY_DN19928_c0_g1_i1_1	hbr:110637312	2.6999999999999997e-55	142/144(98.61)	K03661	ATPeV0B, ATP6F	V-type H+-transporting ATPase 21kDa proteolipid subunit	ko00190|ko04145	Oxidative phosphorylation|Phagosome
TRINITY_DN23077_c0_g1_i2_11	pavi:110746365	1.7000000000000002e-81	150/194(77.32)	K01054	MGLL	acylglycerol lipase [EC:3.1.1.23]	ko00561	Glycerolipid metabolism
TRINITY_DN14956_c0_g1_i4_9	sot:102602394	2.3e-144	240/248(96.77)	K01728	pel	pectate lyase [EC:4.2.2.2]	ko00040	Pentose and glucuronate interconversions
TRINITY_DN24682_c0_g5_i2_11	ccav:112518578	4.399999999999999e-24	70/116(60.34)	K13545	RCCR, ACD2	red chlorophyll catabolite reductase [EC:1.3.7.12]	ko00860	Porphyrin and chlorophyll metabolism
TRINITY_DN22046_c0_g1_i5_12	ccav:112517305	0.0	764/1119(68.28)	K12852	EFTUD2	116 kDa U5 small nuclear ribonucleoprotein component	ko03040	Spliceosome
TRINITY_DN15882_c0_g1_i6_10	cic:CICLE_v10031988mg	4.8e-168	294/343(85.71)	K00797	speE, SRM, SPE3	spermidine synthase [EC:2.5.1.16]	ko00270|ko00330|ko00480	Cysteine and methionine metabolism|Arginine and proline metabolism|Glutathione metabolism
TRINITY_DN3798_c0_g1_i1_3	oeu:111389512	3.9e-09	30/61(49.18)	K15227	TYRAAT	arogenate dehydrogenase (NADP+), plant [EC:1.3.1.78]	ko00400	Phenylalanine, tyrosine and tryptophan biosynthesis
TRINITY_DN25509_c0_g1_i2_3	han:110889881	1.4e-07	29/31(93.55)	K00232	E1.3.3.6, ACOX1, ACOX3	acyl-CoA oxidase [EC:1.3.3.6]	ko00071|ko00410|ko00592|ko00640|ko01040|ko04146	Fatty acid degradation|beta-Alanine metabolism|alpha-Linolenic acid metabolism|Propanoate metabolism|Biosynthesis of unsaturated fatty acids|Peroxisome
TRINITY_DN23680_c0_g4_i2_16	osa:4352037	1.4e-13	38/44(86.36)	K12589	RRP42, EXOSC7	exosome complex component RRP42	ko03018	RNA degradation
TRINITY_DN25179_c0_g2_i19_8	spen:107008483	7.5e-266	520/978(53.17)	K01426	E3.5.1.4, amiE	amidase [EC:3.5.1.4]	ko00330|ko00360|ko00380	Arginine and proline metabolism|Phenylalanine metabolism|Tryptophan metabolism
TRINITY_DN23557_c0_g1_i8_5	cit:102615040	1.3000000000000002e-211	352/412(85.44)	K00695	E2.4.1.13	sucrose synthase [EC:2.4.1.13]	ko00500	Starch and sucrose metabolism
TRINITY_DN15740_c0_g1_i2_6	ccav:112502403	2.5999999999999997e-257	529/929(56.94)	K12472	EPS15	epidermal growth factor receptor substrate 15	ko04144	Endocytosis
TRINITY_DN12300_c0_g1_i2_12	ghi:107951188	1.4e-70	126/171(73.68)	K14297	NUP98, ADAR2, NUP116	nuclear pore complex protein Nup98-Nup96	ko03013	RNA transport
TRINITY_DN25220_c0_g2_i8_2	cpep:111796640	5.8000000000000005e-58	110/113(97.35)	K02938	RP-L8e, RPL8	large subunit ribosomal protein L8e	ko03010	Ribosome
TRINITY_DN26039_c0_g3_i1_4	qsu:112003824	5.3e-207	358/582(61.51)	K00108	betA, CHDH	choline dehydrogenase [EC:1.1.99.1]	ko00260	Glycine, serine and threonine metabolism
TRINITY_DN22078_c1_g1_i6_12	nau:109236362	1e-134	249/294(84.69)	K18121	GLYR	glyoxylate/succinic semialdehyde reductase [EC:1.1.1.79 1.1.1.-]	ko00630|ko00650	Glyoxylate and dicarboxylate metabolism|Butanoate metabolism
TRINITY_DN26233_c0_g1_i1_3	dcr:108197790	9.8e-90	158/196(80.61)	K00587	ICMT, STE14	protein-S-isoprenylcysteine O-methyltransferase [EC:2.1.1.100]	ko00900	Terpenoid backbone biosynthesis
TRINITY_DN23070_c0_g1_i5_14	ccav:112520715	7.4e-301	613/1186(51.69)	K05294	PGAP1	GPI inositol-deacylase [EC:3.-.-.-]	ko00563	Glycosylphosphatidylinositol (GPI)-anchor biosynthesis
TRINITY_DN24933_c1_g5_i1_15	vra:106753293	2.7e-54	134/146(91.78)	K02900	RP-L27Ae, RPL27A	large subunit ribosomal protein L27Ae	ko03010	Ribosome
TRINITY_DN24220_c0_g3_i3_14	ccav:112520904	4.1e-103	212/379(55.94)	K13130	GEMIN2, SIP1	gem associated protein 2	ko03013	RNA transport
TRINITY_DN23651_c0_g1_i4_13	han:110868037	1.1e-84	155/161(96.27)	K01507	ppa	inorganic pyrophosphatase [EC:3.6.1.1]	ko00190	Oxidative phosphorylation
TRINITY_DN18739_c0_g1_i3_12	ccav:112514933	0.0	629/692(90.90)	K04079	HSP90A, htpG	molecular chaperone HtpG	ko04141|ko04626	Protein processing in endoplasmic reticulum|Plant-pathogen interaction
TRINITY_DN6591_c0_g1_i1_6	han:4055622	2.5e-18	58/99(58.59)	K05572	ndhA	NAD(P)H-quinone oxidoreductase subunit 1 [EC:7.1.1.2]	ko00190	Oxidative phosphorylation
TRINITY_DN22825_c0_g2_i2_1	han:110884954	0.0	631/924(68.29)	K15920	XYL4	xylan 1,4-beta-xylosidase [EC:3.2.1.37]	ko00520	Amino sugar and nucleotide sugar metabolism
TRINITY_DN26094_c4_g4_i1_4	dcr:108196328	2.8e-11	29/32(90.62)	K03165	TOP3	DNA topoisomerase III [EC:5.6.2.1]	ko03440	Homologous recombination
TRINITY_DN21521_c0_g3_i1_6	ccav:112517346	2.9e-11	37/43(86.05)	K14521	NAT10, KRE33	N-acetyltransferase 10 [EC:2.3.1.-]	ko03008	Ribosome biogenesis in eukaryotes
TRINITY_DN16040_c0_g1_i2_11	zju:107425576	1.1999999999999999e-46	90/102(88.24)	K02879	RP-L17, MRPL17, rplQ	large subunit ribosomal protein L17	ko03010	Ribosome
TRINITY_DN20630_c0_g1_i5_11	ccav:112507422	1.2999999999999999e-141	275/431(63.81)	K13832	aroDE, DHQ-SDH	3-dehydroquinate dehydratase / shikimate dehydrogenase [EC:4.2.1.10 1.1.1.25]	ko00400	Phenylalanine, tyrosine and tryptophan biosynthesis
TRINITY_DN24924_c4_g4_i4_8	han:110876388	1.6e-73	144/276(52.17)	K10739	RFA2, RPA2	replication factor A2	ko03030|ko03420|ko03430|ko03440	DNA replication|Nucleotide excision repair|Mismatch repair|Homologous recombination
TRINITY_DN29327_c0_g1_i1_1	lja:Lj5g3v0521130.1	4.2e-54	106/118(89.83)	K00131	gapN	glyceraldehyde-3-phosphate dehydrogenase (NADP+) [EC:1.2.1.9]	ko00010|ko00030	Glycolysis / Gluconeogenesis|Pentose phosphate pathway
TRINITY_DN25017_c1_g1_i6_7	han:110884468	2.9000000000000002e-118	225/283(79.51)	K06119	SQD2	sulfoquinovosyltransferase [EC:2.4.1.-]	ko00561	Glycerolipid metabolism
TRINITY_DN22829_c0_g1_i3_5	sind:105159412	0.0	1012/1178(85.91)	K01955	carB, CPA2	carbamoyl-phosphate synthase large subunit [EC:6.3.5.5]	ko00240|ko00250	Pyrimidine metabolism|Alanine, aspartate and glutamate metabolism
TRINITY_DN12198_c0_g2_i1_5	sot:102579191	2.5e-128	212/278(76.26)	K13511	TAZ	monolysocardiolipin acyltransferase [EC:2.3.1.-]	ko00564	Glycerophospholipid metabolism
TRINITY_DN20036_c0_g3_i1_17	vvi:100251286	1.4e-108	201/241(83.40)	K01874	MARS, metG	methionyl-tRNA synthetase [EC:6.1.1.10]	ko00450|ko00970	Selenocompound metabolism|Aminoacyl-tRNA biosynthesis
TRINITY_DN29140_c0_g1_i1_8	csl:COCSUDRAFT_52624	5.2e-38	74/144(51.39)	K11187	PRDX5	peroxiredoxin 5, atypical 2-Cys peroxiredoxin [EC:1.11.1.15]	ko04146	Peroxisome
TRINITY_DN26916_c0_g1_i1_15	pan:PODANSg09727	3.2e-34	75/102(73.53)	K02929	RP-L44e, RPL44	large subunit ribosomal protein L44e	ko03010	Ribosome
TRINITY_DN25434_c0_g1_i3_7	han:110915916	9.7e-58	122/196(62.24)	K13348	MPV17	protein Mpv17	ko04146	Peroxisome
TRINITY_DN10989_c0_g1_i1_16	vvi:100252517	4.1e-07	26/37(70.27)	K10745	RNASEH2C	ribonuclease H2 subunit C	ko03030	DNA replication
TRINITY_DN11186_c0_g1_i1_14	mus:103991462	1.6e-58	115/151(76.16)	K02958	RP-S15e, RPS15	small subunit ribosomal protein S15e	ko03010	Ribosome
TRINITY_DN6106_c0_g1_i1_10	ath:AT5G17920	3.3e-98	183/183(100.00)	K00549	metE	5-methyltetrahydropteroyltriglutamate--homocysteine methyltransferase [EC:2.1.1.14]	ko00270|ko00450	Cysteine and methionine metabolism|Selenocompound metabolism
TRINITY_DN22174_c1_g1_i12_1	lsv:111882622	1.2e-207	392/692(56.65)	K01897	ACSL, fadD	long-chain acyl-CoA synthetase [EC:6.2.1.3]	ko00061|ko00071|ko04146	Fatty acid biosynthesis|Fatty acid degradation|Peroxisome
TRINITY_DN15714_c0_g1_i2_15	ccav:112506512	5.1e-231	405/442(91.63)	K03035	PSMD12, RPN5	26S proteasome regulatory subunit N5	ko03050	Proteasome
TRINITY_DN7491_c0_g1_i4_9	jre:108989101	2.9e-96	163/192(84.90)	K05933	E1.14.17.4	aminocyclopropanecarboxylate oxidase [EC:1.14.17.4]	ko00270	Cysteine and methionine metabolism
TRINITY_DN24344_c0_g5_i4_4	mtr:MTR_4g047920	3.3e-100	193/247(78.14)	K02886	RP-L2, MRPL2, rplB	large subunit ribosomal protein L2	ko03010	Ribosome
TRINITY_DN24101_c0_g2_i4_11	ccav:112503480	3.2e-301	583/1106(52.71)	K14318	NUP88	nuclear pore complex protein Nup88	ko03013	RNA transport
TRINITY_DN22482_c1_g1_i3_5	ini:109161338	1.6e-102	195/300(65.00)	K19366	SPG20	spartin	ko04144	Endocytosis
TRINITY_DN19139_c0_g1_i3_9	ccav:112529622	1.3999999999999998e-68	121/124(97.58)	K14397	NUDT21, CPSF5, CFIM25	cleavage and polyadenylation specificity factor subunit 5	ko03015	mRNA surveillance pathway
TRINITY_DN24800_c2_g1_i4_15	dcr:108209764	2.2e-220	372/408(91.18)	K00605	gcvT, AMT	aminomethyltransferase [EC:2.1.2.10]	ko00260|ko00630|ko00670	Glycine, serine and threonine metabolism|Glyoxylate and dicarboxylate metabolism|One carbon pool by folate
TRINITY_DN20787_c0_g2_i2_12	dcr:108209764	2.1e-121	211/236(89.41)	K00605	gcvT, AMT	aminomethyltransferase [EC:2.1.2.10]	ko00260|ko00630|ko00670	Glycine, serine and threonine metabolism|Glyoxylate and dicarboxylate metabolism|One carbon pool by folate
TRINITY_DN19832_c0_g1_i4_18	han:110880014	3.2e-142	317/431(73.55)	K10839	RAD23, HR23	UV excision repair protein RAD23	ko03420|ko04141	Nucleotide excision repair|Protein processing in endoplasmic reticulum
TRINITY_DN15727_c0_g1_i10_12	ccav:112514441	4.5e-170	333/539(61.78)	K14190	VTC2_5	GDP-L-galactose phosphorylase [EC:2.7.7.69]	ko00053	Ascorbate and aldarate metabolism
TRINITY_DN20151_c0_g1_i1_7	nnu:104606260	3.7e-27	60/99(60.61)	K13448	CML	calcium-binding protein CML	ko04626	Plant-pathogen interaction
TRINITY_DN24922_c0_g1_i21_4	sly:101262822	2.6e-95	178/225(79.11)	K00128	ALDH	aldehyde dehydrogenase (NAD+) [EC:1.2.1.3]	ko00010|ko00053|ko00071|ko00280|ko00310|ko00330|ko00340|ko00380|ko00410|ko00561|ko00620|ko00903	Glycolysis / Gluconeogenesis|Ascorbate and aldarate metabolism|Fatty acid degradation|Valine, leucine and isoleucine degradation|Lysine degradation|Arginine and proline metabolism|Histidine metabolism|Tryptophan metabolism|beta-Alanine metabolism|Glycerolipid metabolism|Pyruvate metabolism|Limonene and pinene degradation
TRINITY_DN18840_c0_g2_i2_13	ccav:112510531	3.3e-280	495/675(73.33)	K02293	PDS, crtP	15-cis-phytoene desaturase [EC:1.3.5.5]	ko00906	Carotenoid biosynthesis
TRINITY_DN3746_c0_g1_i1_2	spen:107031228	2e-231	436/479(91.02)	K03106	SRP54, ffh	signal recognition particle subunit SRP54 [EC:3.6.5.4]	ko03060	Protein export
TRINITY_DN24283_c1_g1_i8_6	ccav:112504620	2.6000000000000004e-211	378/447(84.56)	K10527	MFP2	enoyl-CoA hydratase/3-hydroxyacyl-CoA dehydrogenase [EC:4.2.1.17 1.1.1.35 1.1.1.211]	ko00071|ko00592	Fatty acid degradation|alpha-Linolenic acid metabolism
TRINITY_DN23626_c0_g1_i4_8	cic:CICLE_v10014972mg	7e-112	206/296(69.59)	K01466	allB	allantoinase [EC:3.5.2.5]	ko00230	Purine metabolism
TRINITY_DN13560_c0_g1_i1_12	nta:107794572	1.3e-100	179/202(88.61)	K02734	PSMB2	20S proteasome subunit beta 4 [EC:3.4.25.1]	ko03050	Proteasome
TRINITY_DN15510_c0_g1_i1_12	ini:109148252	1.8e-63	131/201(65.17)	K02150	ATPeV1E, ATP6E	V-type H+-transporting ATPase subunit E	ko00190|ko04145	Oxidative phosphorylation|Phagosome
TRINITY_DN25226_c0_g1_i7_7	sind:105161359	2.8e-223	378/390(96.92)	K00789	metK	S-adenosylmethionine synthetase [EC:2.5.1.6]	ko00270	Cysteine and methionine metabolism
TRINITY_DN22116_c1_g1_i1_13	sind:105156397	3.3e-31	71/136(52.21)	K19476	IST1	vacuolar protein sorting-associated protein IST1	ko04144	Endocytosis
TRINITY_DN20654_c2_g1_i13_10	lsv:111895244	3.5e-170	293/416(70.43)	K12373	HEXA_B	hexosaminidase [EC:3.2.1.52]	ko00511|ko00513|ko00520|ko00531|ko00603|ko00604	Other glycan degradation|Various types of N-glycan biosynthesis|Amino sugar and nucleotide sugar metabolism|Glycosaminoglycan degradation|Glycosphingolipid biosynthesis - globo and isoglobo series|Glycosphingolipid biosynthesis - ganglio series
TRINITY_DN31335_c0_g1_i1_2	sot:102580347	9.8e-66	112/140(80.00)	K03363	CDC20	cell division cycle 20, cofactor of APC complex	ko04120	Ubiquitin mediated proteolysis
TRINITY_DN23228_c0_g1_i8_5	sly:101266887	1.4999999999999998e-231	456/818(55.75)	K05391	CNGC	cyclic nucleotide gated channel, plant	ko04626	Plant-pathogen interaction
TRINITY_DN20092_c0_g1_i1_11	rcu:8284149	1.6999999999999999e-189	346/502(68.92)	K14508	NPR1	regulatory protein NPR1	ko04075	Plant hormone signal transduction
TRINITY_DN12944_c0_g1_i1_1	jcu:105642024	2e-261	443/496(89.31)	K15397	KCS	3-ketoacyl-CoA synthase [EC:2.3.1.199]	ko00062|ko04626	Fatty acid elongation|Plant-pathogen interaction
TRINITY_DN21977_c3_g5_i6_16	mcha:111020831	2.8000000000000003e-227	374/420(89.05)	K04567	KARS, lysS	lysyl-tRNA synthetase, class II [EC:6.1.1.6]	ko00970	Aminoacyl-tRNA biosynthesis
TRINITY_DN25255_c0_g1_i3_2	lsv:111882479	0.0	749/811(92.36)	K10807	RRM1	ribonucleoside-diphosphate reductase subunit M1 [EC:1.17.4.1]	ko00230|ko00240|ko00480	Purine metabolism|Pyrimidine metabolism|Glutathione metabolism
TRINITY_DN20029_c0_g1_i4_7	lsv:111880077	7.5e-267	511/841(60.76)	K01657	trpE	anthranilate synthase component I [EC:4.1.3.27]	ko00400	Phenylalanine, tyrosine and tryptophan biosynthesis
TRINITY_DN16313_c0_g1_i4_5	vvi:100249214	4.4e-239	436/569(76.63)	K14153	thiDE	hydroxymethylpyrimidine kinase / phosphomethylpyrimidine kinase / thiamine-phosphate diphosphorylase [EC:2.7.1.49 2.7.4.7 2.5.1.3]	ko00730	Thiamine metabolism
TRINITY_DN13025_c0_g1_i3_12	oeu:111390331	1.7e-215	363/483(75.16)	K20772	ACS1_2_6	1-aminocyclopropane-1-carboxylate synthase 1/2/6 [EC:4.4.1.14]	ko00270|ko04016	Cysteine and methionine metabolism|MAPK signaling pathway - plant
TRINITY_DN14691_c0_g1_i1_9	oeu:111391048	4.5e-125	208/351(59.26)	K01184	E3.2.1.15	polygalacturonase [EC:3.2.1.15]	ko00040	Pentose and glucuronate interconversions
TRINITY_DN15621_c0_g1_i1_7	nto:104086614	2.6e-179	315/338(93.20)	K03247	EIF3H	translation initiation factor 3 subunit H	ko03013	RNA transport
TRINITY_DN23294_c0_g1_i1_11	ccav:112525122	3.8000000000000004e-74	128/157(81.53)	K01057	PGLS, pgl, devB	6-phosphogluconolactonase [EC:3.1.1.31]	ko00030	Pentose phosphate pathway
TRINITY_DN21515_c0_g1_i2_2	fve:101313359	6.5e-77	145/191(75.92)	K00430	E1.11.1.7	peroxidase [EC:1.11.1.7]	ko00940	Phenylpropanoid biosynthesis
TRINITY_DN23617_c0_g2_i3_7	han:110916833	1.7e-56	116/176(65.91)	K15095	E1.1.1.208	(+)-neomenthol dehydrogenase [EC:1.1.1.208]	ko00902	Monoterpenoid biosynthesis
TRINITY_DN15747_c0_g2_i1_10	dzi:111274266	1.7e-10	35/46(76.09)	K03113	EIF1, SUI1	translation initiation factor 1	ko03013	RNA transport
TRINITY_DN1571_c0_g1_i1_10	ath:AT3G23920	6.8e-70	130/130(100.00)	K01177	E3.2.1.2	beta-amylase [EC:3.2.1.2]	ko00500	Starch and sucrose metabolism
TRINITY_DN16385_c0_g1_i2_14	thj:104805291	9.999999999999999e-57	113/155(72.90)	K03265	ETF1, ERF1	peptide chain release factor subunit 1	ko03015	mRNA surveillance pathway
TRINITY_DN14887_c0_g1_i2_2	lsv:111914385	3.1e-54	108/114(94.74)	K03113	EIF1, SUI1	translation initiation factor 1	ko03013	RNA transport
TRINITY_DN26119_c0_g1_i10_7	ccav:112508739	0.0	825/1118(73.79)	K01191	MAN2C1	alpha-mannosidase [EC:3.2.1.24]	ko00511	Other glycan degradation
TRINITY_DN15495_c0_g1_i5_3	ccav:112513627	6.200000000000001e-167	297/363(81.82)	K10869	RAD51L1, RAD51B	RAD51-like protein 1	ko03440	Homologous recombination
TRINITY_DN17990_c0_g1_i1_6	lsv:111891679	3.4e-73	138/178(77.53)	K03133	TAF9B, TAF9	transcription initiation factor TFIID subunit 9B	ko03022	Basal transcription factors
TRINITY_DN22402_c1_g2_i9_1	ccav:112518693	1.1e-178	289/389(74.29)	K13648	GAUT	alpha-1,4-galacturonosyltransferase [EC:2.4.1.43]	ko00520	Amino sugar and nucleotide sugar metabolism
TRINITY_DN20019_c0_g1_i4_15	pper:18791718	6.4e-266	434/564(76.95)	K01853	CAS1	cycloartenol synthase [EC:5.4.99.8]	ko00100	Steroid biosynthesis
TRINITY_DN22656_c2_g1_i1_2	ccav:112504027	5.3e-276	455/508(89.57)	K09754	CYP98A, C3'H	5-O-(4-coumaroyl)-D-quinate 3'-monooxygenase [EC:1.14.14.96]	ko00940|ko00941|ko00945	Phenylpropanoid biosynthesis|Flavonoid biosynthesis|Stilbenoid, diarylheptanoid and gingerol biosynthesis
TRINITY_DN14860_c0_g1_i2_12	ccav:112510456	1.5999999999999999e-114	260/296(87.84)	K12836	U2AF1	splicing factor U2AF 35 kDa subunit	ko03040	Spliceosome
TRINITY_DN18598_c0_g1_i1_17	ccav:112529622	2e-55	106/112(94.64)	K14397	NUDT21, CPSF5, CFIM25	cleavage and polyadenylation specificity factor subunit 5	ko03015	mRNA surveillance pathway
TRINITY_DN23451_c1_g1_i5_16	pmum:103329180	8.700000000000001e-78	149/173(86.13)	K09458	fabF, OXSM, CEM1	3-oxoacyl-[acyl-carrier-protein] synthase II [EC:2.3.1.179]	ko00061|ko00780	Fatty acid biosynthesis|Biotin metabolism
TRINITY_DN21952_c0_g1_i1_18	vvi:100262374	2.4e-163	311/409(76.04)	K12486	SMAP	stromal membrane-associated protein	ko04144	Endocytosis
TRINITY_DN26187_c0_g1_i1_18	ath:AT5G15200	3.4e-98	180/180(100.00)	K02997	RP-S9e, RPS9	small subunit ribosomal protein S9e	ko03010	Ribosome
TRINITY_DN24343_c0_g1_i7_14	ccav:112512557	1.9e-19	48/62(77.42)	K08852	ERN1	serine/threonine-protein kinase/endoribonuclease IRE1 [EC:2.7.11.1 3.1.26.-]	ko04141	Protein processing in endoplasmic reticulum
TRINITY_DN22509_c1_g1_i8_9	nau:109240179	5.7e-141	367/1008(36.41)	K05349	bglX	beta-glucosidase [EC:3.2.1.21]	ko00460|ko00500|ko00940	Cyanoamino acid metabolism|Starch and sucrose metabolism|Phenylpropanoid biosynthesis
TRINITY_DN19134_c0_g2_i4_2	han:110941805	4.0000000000000004e-98	196/302(64.90)	K08910	LHCA4	light-harvesting complex I chlorophyll a/b binding protein 4	ko00196	Photosynthesis - antenna proteins
TRINITY_DN20634_c0_g1_i2_18	cic:CICLE_v10031429mg	4.4e-174	318/463(68.68)	K01728	pel	pectate lyase [EC:4.2.2.2]	ko00040	Pentose and glucuronate interconversions
TRINITY_DN15165_c0_g1_i1_2	lsv:111896257	4.6e-07	30/36(83.33)	K05359	ADT, PDT	arogenate/prephenate dehydratase [EC:4.2.1.91 4.2.1.51]	ko00400	Phenylalanine, tyrosine and tryptophan biosynthesis
TRINITY_DN24520_c0_g1_i2_3	dzi:111304707	2.2e-154	310/367(84.47)	K12614	DDX6, RCK, DHH1	ATP-dependent RNA helicase DDX6/DHH1 [EC:3.6.4.13]	ko03018	RNA degradation
TRINITY_DN22717_c0_g1_i7_5	mesc:110626576	1.1e-158	280/367(76.29)	K05349	bglX	beta-glucosidase [EC:3.2.1.21]	ko00460|ko00500|ko00940	Cyanoamino acid metabolism|Starch and sucrose metabolism|Phenylpropanoid biosynthesis
TRINITY_DN21822_c1_g1_i8_18	ccav:112511333	9.6e-213	441/656(67.23)	K12821	PRPF40, PRP40	pre-mRNA-processing factor 40	ko03040	Spliceosome
TRINITY_DN20487_c0_g1_i1_7	nta:107761204	2.8e-128	229/297(77.10)	K00430	E1.11.1.7	peroxidase [EC:1.11.1.7]	ko00940	Phenylpropanoid biosynthesis
TRINITY_DN7962_c0_g2_i1_15	ats:109756737	3.9e-58	110/146(75.34)	K01803	TPI, tpiA	triosephosphate isomerase (TIM) [EC:5.3.1.1]	ko00010|ko00051|ko00562|ko00710	Glycolysis / Gluconeogenesis|Fructose and mannose metabolism|Inositol phosphate metabolism|Carbon fixation in photosynthetic organisms
TRINITY_DN14541_c0_g1_i1_9	oeu:111372687	1.3e-127	232/292(79.45)	K00487	CYP73A	trans-cinnamate 4-monooxygenase [EC:1.14.14.91]	ko00130|ko00940|ko00941|ko00945	Ubiquinone and other terpenoid-quinone biosynthesis|Phenylpropanoid biosynthesis|Flavonoid biosynthesis|Stilbenoid, diarylheptanoid and gingerol biosynthesis
TRINITY_DN20523_c0_g2_i6_8	ccav:112517892	0.0	694/933(74.38)	K00700	GBE1, glgB	1,4-alpha-glucan branching enzyme [EC:2.4.1.18]	ko00500	Starch and sucrose metabolism
TRINITY_DN19640_c0_g2_i2_9	mtr:MTR_2g065470	1.8e-14	40/46(86.96)	K00134	GAPDH, gapA	glyceraldehyde 3-phosphate dehydrogenase [EC:1.2.1.12]	ko00010|ko00710	Glycolysis / Gluconeogenesis|Carbon fixation in photosynthetic organisms
TRINITY_DN21032_c0_g1_i10_10	nto:104119864	1.6e-34	80/102(78.43)	K07937	ARF1_2	ADP-ribosylation factor 1/2	ko04144	Endocytosis
TRINITY_DN4836_c0_g1_i1_3	mis:MICPUN_112672	1e-19	47/91(51.65)	K00432	gpx, btuE, bsaA	glutathione peroxidase [EC:1.11.1.9]	ko00480|ko00590	Glutathione metabolism|Arachidonic acid metabolism
TRINITY_DN19049_c0_g1_i2_5	ccav:112518085	2.7e-190	338/513(65.89)	K23179	CYP93B2_16	flavone synthase II [EC:1.14.19.76]	ko00941|ko00943	Flavonoid biosynthesis|Isoflavonoid biosynthesis
TRINITY_DN22803_c0_g1_i2_1	dcr:108206023	1.1e-86	177/234(75.64)	K02867	RP-L11, MRPL11, rplK	large subunit ribosomal protein L11	ko03010	Ribosome
TRINITY_DN14560_c0_g1_i1_10	vvi:100245411	8.600000000000002e-214	370/401(92.27)	K00600	glyA, SHMT	glycine hydroxymethyltransferase [EC:2.1.2.1]	ko00260|ko00460|ko00630|ko00670	Glycine, serine and threonine metabolism|Cyanoamino acid metabolism|Glyoxylate and dicarboxylate metabolism|One carbon pool by folate
TRINITY_DN18784_c0_g1_i1_2	ccav:112529784	1.3e-234	411/492(83.54)	K11584	PPP2R5	serine/threonine-protein phosphatase 2A regulatory subunit B'	ko03015	mRNA surveillance pathway
TRINITY_DN29983_c0_g1_i1_3	ath:AT1G11860	1.0999999999999999e-53	103/103(100.00)	K00605	gcvT, AMT	aminomethyltransferase [EC:2.1.2.10]	ko00260|ko00630|ko00670	Glycine, serine and threonine metabolism|Glyoxylate and dicarboxylate metabolism|One carbon pool by folate
TRINITY_DN22412_c0_g5_i1_4	nnu:28482692	7.6e-145	251/265(94.72)	K02262	COX3	cytochrome c oxidase subunit 3	ko00190	Oxidative phosphorylation
TRINITY_DN18046_c0_g2_i7_13	mesc:110628699	5e-132	243/296(82.09)	K07513	ACAA1	acetyl-CoA acyltransferase 1 [EC:2.3.1.16]	ko00071|ko00280|ko00592|ko01040|ko04146	Fatty acid degradation|Valine, leucine and isoleucine degradation|alpha-Linolenic acid metabolism|Biosynthesis of unsaturated fatty acids|Peroxisome
TRINITY_DN17090_c0_g1_i2_17	lsv:111883433	2.2e-93	162/207(78.26)	K00430	E1.11.1.7	peroxidase [EC:1.11.1.7]	ko00940	Phenylpropanoid biosynthesis
TRINITY_DN11702_c0_g1_i1_15	ccav:112511624	0.0	586/753(77.82)	K05391	CNGC	cyclic nucleotide gated channel, plant	ko04626	Plant-pathogen interaction
TRINITY_DN19799_c0_g2_i4_12	ccav:112522153	7.7e-104	210/218(96.33)	K12194	CHMP4, SNF7, VPS32	charged multivesicular body protein 4	ko04144	Endocytosis
TRINITY_DN16594_c0_g1_i5_16	nta:107801138	3.7e-100	195/281(69.40)	K00860	cysC	adenylylsulfate kinase [EC:2.7.1.25]	ko00230|ko00920	Purine metabolism|Sulfur metabolism
TRINITY_DN23197_c3_g1_i4_16	psom:113298296	5.7e-86	164/167(98.20)	K07889	RAB5C	Ras-related protein Rab-5C	ko04144|ko04145	Endocytosis|Phagosome
TRINITY_DN23512_c0_g1_i1_3	han:110884149	2.8e-10	34/55(61.82)	K00306	PIPOX	sarcosine oxidase / L-pipecolate oxidase [EC:1.5.3.1 1.5.3.7]	ko00260|ko00310|ko04146	Glycine, serine and threonine metabolism|Lysine degradation|Peroxisome
TRINITY_DN22488_c1_g6_i1_12	spen:107010817	5.2e-12	37/45(82.22)	K08912	LHCB1	light-harvesting complex II chlorophyll a/b binding protein 1	ko00196	Photosynthesis - antenna proteins
TRINITY_DN22126_c4_g1_i5_18	lsv:111891628	3.6e-58	110/121(90.91)	K08915	LHCB4	light-harvesting complex II chlorophyll a/b binding protein 4	ko00196	Photosynthesis - antenna proteins
TRINITY_DN25148_c0_g1_i11_15	pper:18776853	9.6e-282	500/553(90.42)	K09490	HSPA5, BIP	heat shock 70kDa protein 5	ko03060|ko04141	Protein export|Protein processing in endoplasmic reticulum
TRINITY_DN21332_c0_g3_i1_15	jcu:105645739	6.2e-11	33/38(86.84)	K13447	RBOH	respiratory burst oxidase [EC:1.6.3.- 1.11.1.-]	ko04016|ko04626	MAPK signaling pathway - plant|Plant-pathogen interaction
TRINITY_DN13616_c0_g1_i4_9	tcc:18607880	7.4e-110	195/201(97.01)	K14498	SNRK2	serine/threonine-protein kinase SRK2 [EC:2.7.11.1]	ko04016|ko04075	MAPK signaling pathway - plant|Plant hormone signal transduction
TRINITY_DN25970_c2_g7_i1_7	cic:CICLE_v10012025mg	6.4e-08	25/30(83.33)	K01778	dapF	diaminopimelate epimerase [EC:5.1.1.7]	ko00300	Lysine biosynthesis
TRINITY_DN22858_c0_g1_i14_3	dcr:108210897	4.5e-81	152/185(82.16)	K01507	ppa	inorganic pyrophosphatase [EC:3.6.1.1]	ko00190	Oxidative phosphorylation
TRINITY_DN14549_c0_g1_i1_17	psom:113281578	2.6e-21	53/75(70.67)	K14399	CLP1, HERB	polyribonucleotide 5'-hydroxyl-kinase [EC:2.7.1.78]	ko03015	mRNA surveillance pathway
TRINITY_DN17229_c0_g1_i4_16	ccav:112524460	4.1e-70	128/150(85.33)	K05928	E2.1.1.95	tocopherol O-methyltransferase [EC:2.1.1.95]	ko00130	Ubiquinone and other terpenoid-quinone biosynthesis
TRINITY_DN12745_c0_g1_i2_2	pavi:110748782	1.2e-149	268/358(74.86)	K00430	E1.11.1.7	peroxidase [EC:1.11.1.7]	ko00940	Phenylpropanoid biosynthesis
TRINITY_DN19857_c0_g3_i1_2	oeu:111379094	3.2e-11	32/32(100.00)	K07374	TUBA	tubulin alpha	ko04145	Phagosome
TRINITY_DN15657_c0_g1_i1_8	oeu:111367196	2.7e-189	361/516(69.96)	K03124	TFIIB, GTF2B, SUA7, tfb	transcription initiation factor TFIIB	ko03022	Basal transcription factors
TRINITY_DN19357_c0_g5_i3_6	egu:105045484	1.3e-101	168/180(93.33)	K09567	PPIH, CYPH	peptidyl-prolyl isomerase H (cyclophilin H) [EC:5.2.1.8]	ko03040	Spliceosome
TRINITY_DN29648_c0_g1_i1_16	lsv:111903705	1.3999999999999999e-188	326/353(92.35)	K01637	E4.1.3.1, aceA	isocitrate lyase [EC:4.1.3.1]	ko00630	Glyoxylate and dicarboxylate metabolism
TRINITY_DN25781_c0_g4_i2_7	ccav:112527243	3.2999999999999997e-198	364/508(71.65)	K01426	E3.5.1.4, amiE	amidase [EC:3.5.1.4]	ko00330|ko00360|ko00380	Arginine and proline metabolism|Phenylalanine metabolism|Tryptophan metabolism
TRINITY_DN22564_c0_g1_i9_13	oeu:111402247	3.3e-28	58/69(84.06)	K03020	RPC19, POLR1D	DNA-directed RNA polymerases I and III subunit RPAC2	ko03020	RNA polymerase
TRINITY_DN13950_c0_g1_i3_6	ccav:112507206	3.9000000000000003e-81	163/340(47.94)	K01674	cah	carbonic anhydrase [EC:4.2.1.1]	ko00910	Nitrogen metabolism
TRINITY_DN16593_c0_g1_i2_8	nnu:104604160	0.0	587/716(81.98)	K00962	pnp, PNPT1	polyribonucleotide nucleotidyltransferase [EC:2.7.7.8]	ko03018	RNA degradation
TRINITY_DN6882_c0_g1_i1_5	pop:7491904	9.800000000000001e-36	70/71(98.59)	K03007	RPB10, POLR2L	DNA-directed RNA polymerases I, II, and III subunit RPABC5	ko03020	RNA polymerase
TRINITY_DN25258_c0_g1_i4_4	ccav:112512487	0.0	845/1180(71.61)	K17686	copA, ctpA, ATP7	P-type Cu+ transporter [EC:7.2.2.8]	ko04016	MAPK signaling pathway - plant
TRINITY_DN20606_c0_g1_i1_12	tcc:18603530	0.0	555/642(86.45)	K10527	MFP2	enoyl-CoA hydratase/3-hydroxyacyl-CoA dehydrogenase [EC:4.2.1.17 1.1.1.35 1.1.1.211]	ko00071|ko00592	Fatty acid degradation|alpha-Linolenic acid metabolism
TRINITY_DN15315_c0_g1_i1_11	cit:102610137	6.1e-289	474/639(74.18)	K10529	DOX	alpha-dioxygenase [EC:1.14.99.-]	ko00592	alpha-Linolenic acid metabolism
TRINITY_DN13723_c0_g1_i2_10	cann:107861648	4e-55	108/143(75.52)	K13993	HSP20	HSP20 family protein	ko04141	Protein processing in endoplasmic reticulum
TRINITY_DN22224_c0_g3_i3_5	sot:102594969	1.6000000000000002e-81	160/197(81.22)	K01783	rpe, RPE	ribulose-phosphate 3-epimerase [EC:5.1.3.1]	ko00030|ko00040|ko00710	Pentose phosphate pathway|Pentose and glucuronate interconversions|Carbon fixation in photosynthetic organisms
TRINITY_DN18679_c0_g1_i3_18	lsv:111876670	1.1999999999999999e-148	269/381(70.60)	K06001	trpB	tryptophan synthase beta chain [EC:4.2.1.20]	ko00260|ko00400	Glycine, serine and threonine metabolism|Phenylalanine, tyrosine and tryptophan biosynthesis
TRINITY_DN24134_c0_g1_i11_2	ccav:112524511	1.4e-311	513/673(76.23)	K01176	AMY, amyA, malS	alpha-amylase [EC:3.2.1.1]	ko00500	Starch and sucrose metabolism
TRINITY_DN23697_c0_g1_i1_14	qsu:112004056	1.5e-78	175/448(39.06)	K13065	E2.3.1.133, HCT	shikimate O-hydroxycinnamoyltransferase [EC:2.3.1.133]	ko00940|ko00941|ko00945	Phenylpropanoid biosynthesis|Flavonoid biosynthesis|Stilbenoid, diarylheptanoid and gingerol biosynthesis
TRINITY_DN22339_c0_g1_i9_3	ccav:112527505	4.1e-172	291/318(91.51)	K14500	BSK	BR-signaling kinase [EC:2.7.11.1]	ko04075	Plant hormone signal transduction
TRINITY_DN16451_c0_g1_i4_14	gab:108476831	8.7e-50	97/135(71.85)	K10579	UBE2M, UBC12	ubiquitin-conjugating enzyme E2 M	ko04120	Ubiquitin mediated proteolysis
TRINITY_DN25105_c0_g2_i1_13	vvi:100259206	0.0	684/796(85.93)	K12489	ACAP	Arf-GAP with coiled-coil, ANK repeat and PH domain-containing protein	ko04144	Endocytosis
TRINITY_DN17584_c0_g1_i2_17	jre:109019608	1.3000000000000001e-185	333/361(92.24)	K00966	GMPP	mannose-1-phosphate guanylyltransferase [EC:2.7.7.13]	ko00051|ko00520	Fructose and mannose metabolism|Amino sugar and nucleotide sugar metabolism
TRINITY_DN15663_c0_g1_i1_6	csv:101206160	2.5e-143	268/284(94.37)	K12823	DDX5, DBP2	ATP-dependent RNA helicase DDX5/DBP2 [EC:3.6.4.13]	ko03040	Spliceosome
TRINITY_DN5683_c0_g1_i1_15	lsv:111896510	5e-131	242/320(75.62)	K01246	tag	DNA-3-methyladenine glycosylase I [EC:3.2.2.20]	ko03410	Base excision repair
TRINITY_DN25875_c5_g1_i1_3	jcu:105643020	1.4999999999999999e-55	114/174(65.52)	K15095	E1.1.1.208	(+)-neomenthol dehydrogenase [EC:1.1.1.208]	ko00902	Monoterpenoid biosynthesis
TRINITY_DN22736_c2_g5_i1_2	crb:17896501	2.3e-11	35/38(92.11)	K10755	RFC2_4	replication factor C subunit 2/4	ko03030|ko03420|ko03430	DNA replication|Nucleotide excision repair|Mismatch repair
TRINITY_DN5747_c0_g1_i1_11	han:110941805	1.4e-132	231/259(89.19)	K08910	LHCA4	light-harvesting complex I chlorophyll a/b binding protein 4	ko00196	Photosynthesis - antenna proteins
TRINITY_DN12331_c0_g1_i9_10	nto:104107414	4.5e-63	120/120(100.00)	K04392	RAC1	Ras-related C3 botulinum toxin substrate 1	ko04145|ko04933	Phagosome|AGE-RAGE signaling pathway in diabetic complications
TRINITY_DN23666_c0_g1_i3_6	vvi:100268015	3.3999999999999997e-137	242/325(74.46)	K10773	NTH	endonuclease III [EC:4.2.99.18]	ko03410	Base excision repair
TRINITY_DN21417_c0_g1_i3_1	ccav:112504656	1.2e-239	402/499(80.56)	K09832	CYP710A	sterol 22-desaturase [EC:1.14.19.41]	ko00100	Steroid biosynthesis
TRINITY_DN17806_c0_g1_i2_11	lsv:111882800	0.0	779/1267(61.48)	K14007	SEC24	protein transport protein SEC24	ko04141	Protein processing in endoplasmic reticulum
TRINITY_DN24497_c1_g1_i10_5	zju:107430203	5.4e-17	51/74(68.92)	K02876	RP-L15, MRPL15, rplO	large subunit ribosomal protein L15	ko03010	Ribosome
TRINITY_DN11011_c0_g1_i1_9	jcu:105635645	2.6e-51	97/140(69.29)	K00799	GST, gst	glutathione S-transferase [EC:2.5.1.18]	ko00480	Glutathione metabolism
TRINITY_DN23787_c0_g1_i8_8	mcha:111013172	2.1e-11	35/67(52.24)	K01809	manA, MPI	mannose-6-phosphate isomerase [EC:5.3.1.8]	ko00051|ko00520	Fructose and mannose metabolism|Amino sugar and nucleotide sugar metabolism
TRINITY_DN22573_c2_g2_i4_14	ccav:112526341	3.1e-110	192/283(67.84)	K03434	PIGL	N-acetylglucosaminylphosphatidylinositol deacetylase [EC:3.5.1.89]	ko00563	Glycosylphosphatidylinositol (GPI)-anchor biosynthesis
TRINITY_DN23727_c2_g1_i1_4	sind:105171643	2.6e-203	339/400(84.75)	K00981	E2.7.7.41, CDS1, CDS2, cdsA	phosphatidate cytidylyltransferase [EC:2.7.7.41]	ko00564|ko04070	Glycerophospholipid metabolism|Phosphatidylinositol signaling system
TRINITY_DN18807_c0_g1_i1_18	nto:3776380	1.9e-145	266/359(74.09)	K03046	rpoC	DNA-directed RNA polymerase subunit beta' [EC:2.7.7.6]	ko03020	RNA polymerase
TRINITY_DN1679_c0_g1_i1_15	spaa:SPAPADRAFT_62706	2.1e-56	103/130(79.23)	K02957	RP-S15Ae, RPS15A	small subunit ribosomal protein S15Ae	ko03010	Ribosome
TRINITY_DN12833_c0_g1_i1_2	ccav:112509736	3.3000000000000004e-74	166/250(66.40)	K02884	RP-L19, MRPL19, rplS	large subunit ribosomal protein L19	ko03010	Ribosome
TRINITY_DN22392_c0_g3_i3_7	peq:110035757	2.9e-08	32/45(71.11)	K02212	MCM4, CDC54	DNA replication licensing factor MCM4 [EC:3.6.4.12]	ko03030	DNA replication
TRINITY_DN22450_c0_g1_i7_18	oeu:111405721	1.7000000000000001e-178	303/405(74.81)	K01897	ACSL, fadD	long-chain acyl-CoA synthetase [EC:6.2.1.3]	ko00061|ko00071|ko04146	Fatty acid biosynthesis|Fatty acid degradation|Peroxisome
TRINITY_DN21891_c0_g1_i4_13	ccav:112529750	9e-220	410/630(65.08)	K11883	NOB1	RNA-binding protein NOB1	ko03008	Ribosome biogenesis in eukaryotes
TRINITY_DN19455_c0_g1_i2_5	ccav:112528917	4e-206	342/485(70.52)	K01227	ENGASE	mannosyl-glycoprotein endo-beta-N-acetylglucosaminidase [EC:3.2.1.96]	ko00511	Other glycan degradation
TRINITY_DN16989_c0_g1_i4_11	ccav:112521125	0.0	851/1197(71.09)	K10588	UBE3B	ubiquitin-protein ligase E3 B [EC:2.3.2.26]	ko04120	Ubiquitin mediated proteolysis
TRINITY_DN24896_c0_g2_i3_8	ccav:112522655	0.0	752/1108(67.87)	K10754	RFC1	replication factor C subunit 1	ko03030|ko03420|ko03430	DNA replication|Nucleotide excision repair|Mismatch repair
TRINITY_DN23468_c0_g1_i1_14	ini:109191496	7.5e-207	351/474(74.05)	K19893	GN5_6	glucan endo-1,3-beta-glucosidase 5/6 [EC:3.2.1.39]	ko00500	Starch and sucrose metabolism
TRINITY_DN20707_c0_g1_i2_7	dcr:108193387	6.799999999999999e-142	251/332(75.60)	K03849	ALG8	alpha-1,3-glucosyltransferase [EC:2.4.1.265]	ko00510	N-Glycan biosynthesis
TRINITY_DN19805_c0_g1_i3_9	zju:107412494	9.9e-179	297/370(80.27)	K22389	LCAT3	phospholipase A1 [EC:3.1.1.32]	ko00564|ko00592	Glycerophospholipid metabolism|alpha-Linolenic acid metabolism
TRINITY_DN17542_c0_g1_i1_15	ccav:112502195	5.6e-58	114/168(67.86)	K09647	IMP1	mitochondrial inner membrane protease subunit 1 [EC:3.4.21.-]	ko03060	Protein export
TRINITY_DN26405_c1_g5_i1_3	vvi:109121464	5.1e-14	37/48(77.08)	K14012	SHP1, UBX1, NSFL1C	UBX domain-containing protein 1	ko04141	Protein processing in endoplasmic reticulum
TRINITY_DN25431_c1_g4_i1_13	cpap:5878356	5e-09	32/35(91.43)	K02886	RP-L2, MRPL2, rplB	large subunit ribosomal protein L2	ko03010	Ribosome
TRINITY_DN25296_c0_g1_i5_11	sind:105158071	1.1e-21	54/71(76.06)	K14026	SEL1, SEL1L	SEL1 protein	ko04141	Protein processing in endoplasmic reticulum
TRINITY_DN22457_c0_g1_i3_3	ccav:112515110	1.9999999999999998e-217	414/786(52.67)	K01456	E3.5.1.52, NGLY1, PNG1	peptide-N4-(N-acetyl-beta-glucosaminyl)asparagine amidase [EC:3.5.1.52]	ko04141	Protein processing in endoplasmic reticulum
TRINITY_DN22417_c0_g4_i2_11	qsu:112000158	1e-10	32/55(58.18)	K00799	GST, gst	glutathione S-transferase [EC:2.5.1.18]	ko00480	Glutathione metabolism
TRINITY_DN22256_c0_g1_i1_16	ccav:112526954	2.2e-279	473/589(80.31)	K14506	JAR1_4_6	jasmonic acid-amino synthetase [EC:6.3.2.52]	ko04075	Plant hormone signal transduction
TRINITY_DN24492_c0_g2_i3_1	han:110925405	1.6e-18	44/55(80.00)	K00927	PGK, pgk	phosphoglycerate kinase [EC:2.7.2.3]	ko00010|ko00710	Glycolysis / Gluconeogenesis|Carbon fixation in photosynthetic organisms
TRINITY_DN18911_c0_g2_i2_1	vvi:100254950	7.300000000000001e-145	257/272(94.49)	K01689	ENO, eno	enolase [EC:4.2.1.11]	ko00010|ko03018	Glycolysis / Gluconeogenesis|RNA degradation
TRINITY_DN1869_c0_g1_i1_9	ini:29082159	4.8e-07	23/35(65.71)	K02690	psaB	photosystem I P700 chlorophyll a apoprotein A2	ko00195	Photosynthesis
TRINITY_DN10944_c0_g1_i1_1	han:110904909	5.5e-11	30/47(63.83)	K14318	NUP88	nuclear pore complex protein Nup88	ko03013	RNA transport
TRINITY_DN19043_c0_g1_i1_3	ccav:112506628	7.9e-311	527/590(89.32)	K00366	nirA	ferredoxin-nitrite reductase [EC:1.7.7.1]	ko00910	Nitrogen metabolism
TRINITY_DN12513_c0_g1_i1_6	pmum:103343693	1.2e-49	81/83(97.59)	K03358	APC11	anaphase-promoting complex subunit 11	ko04120	Ubiquitin mediated proteolysis
TRINITY_DN16918_c0_g1_i1_18	ccav:112527600	0.0	678/890(76.18)	K01490	AMPD	AMP deaminase [EC:3.5.4.6]	ko00230	Purine metabolism
TRINITY_DN4316_c0_g1_i1_13	pco:PHACADRAFT_247132	3.1e-48	92/107(85.98)	K07897	RAB7A	Ras-related protein Rab-7A	ko04144|ko04145	Endocytosis|Phagosome
TRINITY_DN23019_c0_g1_i9_2	gra:105801714	1.3e-248	476/700(68.00)	K02147	ATPeV1B, ATP6B	V-type H+-transporting ATPase subunit B	ko00190|ko04145	Oxidative phosphorylation|Phagosome
TRINITY_DN14478_c0_g2_i2_16	lsv:111883478	7.6e-55	124/236(52.54)	K23232	10HGO	8-hydroxygeraniol dehydrogenase [EC:1.1.1.324]	ko00902	Monoterpenoid biosynthesis
TRINITY_DN18041_c0_g1_i5_1	cit:102613490	3e-78	169/312(54.17)	K01859	E5.5.1.6	chalcone isomerase [EC:5.5.1.6]	ko00941	Flavonoid biosynthesis
TRINITY_DN18771_c0_g1_i1_10	oeu:111381589	1.2e-12	36/41(87.80)	K05928	E2.1.1.95	tocopherol O-methyltransferase [EC:2.1.1.95]	ko00130	Ubiquinone and other terpenoid-quinone biosynthesis
TRINITY_DN6454_c0_g1_i2_10	han:110921448	7.1e-11	31/41(75.61)	K09590	CYP85A1, BR6OX1	brassinosteroid-6-oxidase 1 [EC:1.14.-.-]	ko00905	Brassinosteroid biosynthesis
TRINITY_DN22703_c1_g1_i1_14	dzi:111296619	2.3000000000000002e-80	134/218(61.47)	K00799	GST, gst	glutathione S-transferase [EC:2.5.1.18]	ko00480	Glutathione metabolism
TRINITY_DN17869_c0_g1_i1_3	sot:102595902	1.6999999999999999e-233	389/438(88.81)	K01438	argE	acetylornithine deacetylase [EC:3.5.1.16]	ko00220	Arginine biosynthesis
TRINITY_DN13688_c0_g1_i2_3	bvg:104891240	4.7e-37	74/108(68.52)	K00799	GST, gst	glutathione S-transferase [EC:2.5.1.18]	ko00480	Glutathione metabolism
TRINITY_DN20635_c0_g1_i2_1	spen:107002660	2.4e-18	76/264(28.79)	K13448	CML	calcium-binding protein CML	ko04626	Plant-pathogen interaction
TRINITY_DN20165_c0_g1_i1_4	sind:105160644	4.999999999999999e-69	114/138(82.61)	K22596	GGCT	gamma-glutamylcyclotransferase, plant [EC:4.3.2.9]	ko00480	Glutathione metabolism
TRINITY_DN24560_c2_g1_i11_8	jcu:105628032	1.4e-95	168/196(85.71)	K01759	GLO1, gloA	lactoylglutathione lyase [EC:4.4.1.5]	ko00620	Pyruvate metabolism
TRINITY_DN6582_c0_g1_i1_16	han:110878483	4.8999999999999996e-55	101/151(66.89)	K01184	E3.2.1.15	polygalacturonase [EC:3.2.1.15]	ko00040	Pentose and glucuronate interconversions
TRINITY_DN15038_c0_g1_i3_9	han:110935678	2.5e-132	365/575(63.48)	K12829	SF3B2, SAP145, CUS1	splicing factor 3B subunit 2	ko03040	Spliceosome
TRINITY_DN18541_c0_g1_i2_8	ccav:112510189	9.7e-158	270/309(87.38)	K11108	RCL1	RNA 3'-terminal phosphate cyclase-like protein	ko03008	Ribosome biogenesis in eukaryotes
TRINITY_DN26925_c0_g2_i7_7	ccav:112501087	5.7e-56	133/280(47.50)	K13800	CMPK1, UMPK	UMP-CMP kinase [EC:2.7.4.14]	ko00240	Pyrimidine metabolism
TRINITY_DN23174_c0_g2_i7_16	vvi:100246170	7.599999999999999e-47	113/194(58.25)	K08507	USE1	unconventional SNARE in the endoplasmic reticulum protein 1	ko04130	SNARE interactions in vesicular transport
TRINITY_DN22420_c0_g1_i2_3	vvi:100247405	1.3e-94	198/360(55.00)	K00434	E1.11.1.11	L-ascorbate peroxidase [EC:1.11.1.11]	ko00053|ko00480	Ascorbate and aldarate metabolism|Glutathione metabolism
TRINITY_DN16905_c0_g2_i1_6	pavi:110766206	4.1e-15	42/47(89.36)	K02738	PSMB6	20S proteasome subunit beta 1 [EC:3.4.25.1]	ko03050	Proteasome
TRINITY_DN19322_c4_g3_i1_10	pop:7487729	2.3e-13	38/48(79.17)	K02150	ATPeV1E, ATP6E	V-type H+-transporting ATPase subunit E	ko00190|ko04145	Oxidative phosphorylation|Phagosome
TRINITY_DN21454_c0_g1_i2_3	vvi:100263590	7.1e-185	326/430(75.81)	K00559	SMT1, ERG6	sterol 24-C-methyltransferase [EC:2.1.1.41]	ko00100	Steroid biosynthesis
TRINITY_DN19244_c0_g1_i1_4	cic:CICLE_v10031988mg	2.9e-13	42/65(64.62)	K00797	speE, SRM, SPE3	spermidine synthase [EC:2.5.1.16]	ko00270|ko00330|ko00480	Cysteine and methionine metabolism|Arginine and proline metabolism|Glutathione metabolism
TRINITY_DN27117_c0_g1_i1_3	dcr:108200316	7.4e-88	155/193(80.31)	K23727	CERS5_6, LASS5_6	sphingoid base N-palmitoyltransferase [EC:2.3.1.291]	ko00600	Sphingolipid metabolism
TRINITY_DN23414_c3_g1_i15_4	nta:107775814	1.4e-233	483/994(48.59)	K04371	ERK, MAPK1_3	mitogen-activated protein kinase 1/3 [EC:2.7.11.24]	ko04933	AGE-RAGE signaling pathway in diabetic complications
TRINITY_DN13498_c1_g1_i4_12	ccav:112513359	3.8e-120	255/337(75.67)	K01247	alkA	DNA-3-methyladenine glycosylase II [EC:3.2.2.21]	ko03410	Base excision repair
TRINITY_DN6403_c0_g1_i1_7	oeu:111400715	4.0999999999999996e-181	297/402(73.88)	K01728	pel	pectate lyase [EC:4.2.2.2]	ko00040	Pentose and glucuronate interconversions
TRINITY_DN25205_c0_g1_i2_15	nto:104090174	1.2e-149	261/353(73.94)	K18368	CSE	caffeoylshikimate esterase [EC:3.1.1.-]	ko00940	Phenylpropanoid biosynthesis
TRINITY_DN28711_c0_g1_i1_4	cic:CICLE_v10010921mg	3.2e-08	32/44(72.73)	K06100	SYMPK	symplekin	ko03015	mRNA surveillance pathway
TRINITY_DN15846_c0_g1_i4_8	ccav:112529435	1.3999999999999999e-83	156/195(80.00)	K05607	AUH	methylglutaconyl-CoA hydratase [EC:4.2.1.18]	ko00280	Valine, leucine and isoleucine degradation
TRINITY_DN25643_c3_g1_i1_2	oeu:111405163	5.5e-08	35/107(32.71)	K12812	DDX39B, UAP56, SUB2	ATP-dependent RNA helicase UAP56/SUB2 [EC:3.6.4.13]	ko03013|ko03015|ko03040	RNA transport|mRNA surveillance pathway|Spliceosome
TRINITY_DN19007_c0_g1_i1_6	lsv:111901300	7.9e-73	129/133(96.99)	K01100	E3.1.3.37	sedoheptulose-bisphosphatase [EC:3.1.3.37]	ko00710	Carbon fixation in photosynthetic organisms
TRINITY_DN14606_c0_g2_i2_12	dct:110114484	9e-06	28/58(48.28)	K09567	PPIH, CYPH	peptidyl-prolyl isomerase H (cyclophilin H) [EC:5.2.1.8]	ko03040	Spliceosome
TRINITY_DN22371_c0_g3_i1_18	han:110876399	8.6e-37	86/95(90.53)	K13176	THOC7	THO complex subunit 7	ko03013	RNA transport
TRINITY_DN19867_c0_g1_i5_16	ccav:112511236	1.5999999999999998e-151	278/330(84.24)	K04077	groEL, HSPD1	chaperonin GroEL	ko03018	RNA degradation
TRINITY_DN18358_c0_g1_i4_15	ccav:112524653	2.3000000000000003e-252	462/691(66.86)	K14416	HBS1	elongation factor 1 alpha-like protein	ko03015	mRNA surveillance pathway
TRINITY_DN28547_c0_g1_i1_16	ath:AT5G01530	1.8e-163	284/290(97.93)	K08915	LHCB4	light-harvesting complex II chlorophyll a/b binding protein 4	ko00196	Photosynthesis - antenna proteins
TRINITY_DN20685_c0_g1_i2_4	lsv:111882969	1.5e-126	234/262(89.31)	K00968	PCYT1	choline-phosphate cytidylyltransferase [EC:2.7.7.15]	ko00440|ko00564	Phosphonate and phosphinate metabolism|Glycerophospholipid metabolism
TRINITY_DN15305_c0_g1_i3_9	sind:105157120	5.899999999999999e-173	304/337(90.21)	K13412	CPK	calcium-dependent protein kinase [EC:2.7.11.1]	ko04626	Plant-pathogen interaction
TRINITY_DN26607_c2_g1_i7_7	lsv:111916900	1.2999999999999998e-198	331/415(79.76)	K00815	TAT	tyrosine aminotransferase [EC:2.6.1.5]	ko00130|ko00270|ko00350|ko00360|ko00400|ko00950|ko00960	Ubiquinone and other terpenoid-quinone biosynthesis|Cysteine and methionine metabolism|Tyrosine metabolism|Phenylalanine metabolism|Phenylalanine, tyrosine and tryptophan biosynthesis|Isoquinoline alkaloid biosynthesis|Tropane, piperidine and pyridine alkaloid biosynthesis
TRINITY_DN20685_c0_g1_i4_10	rcu:8273533	2.9000000000000004e-74	206/568(36.27)	K00856	E2.7.1.20, ADK	adenosine kinase [EC:2.7.1.20]	ko00230	Purine metabolism
TRINITY_DN20276_c0_g1_i7_3	han:110942079	2.2e-39	135/428(31.54)	K13719	OTU1, YOD1	ubiquitin thioesterase OTU1 [EC:3.1.2.-]	ko04141	Protein processing in endoplasmic reticulum
TRINITY_DN22771_c1_g1_i10_8	dcr:108210599	7.3e-89	167/224(74.55)	K11414	SIRT4, SIR2L4	NAD+-dependent protein deacetylase sirtuin 4 [EC:2.3.1.286]	ko00760	Nicotinate and nicotinamide metabolism
TRINITY_DN23326_c0_g1_i5_1	ccav:112520715	1e-297	612/1215(50.37)	K05294	PGAP1	GPI inositol-deacylase [EC:3.-.-.-]	ko00563	Glycosylphosphatidylinositol (GPI)-anchor biosynthesis
TRINITY_DN22617_c0_g1_i1_16	vvi:100249010	3.1e-111	207/275(75.27)	K12663	ECH1	Delta3,5-Delta2,4-dienoyl-CoA isomerase [EC:5.3.3.21]	ko04146	Peroxisome
TRINITY_DN22050_c0_g1_i13_17	ccav:112512408	7.2e-122	251/396(63.38)	K14016	UFD1	ubiquitin fusion degradation protein 1	ko04141	Protein processing in endoplasmic reticulum
TRINITY_DN24993_c2_g3_i2_15	nsy:104214329	3.7e-230	388/526(73.76)	K03714	XYLT	glycoprotein 2-beta-D-xylosyltransferase [EC:2.4.2.38]	ko00513	Various types of N-glycan biosynthesis
TRINITY_DN22018_c0_g1_i6_17	lsv:111906767	6.2e-222	386/484(79.75)	K06119	SQD2	sulfoquinovosyltransferase [EC:2.4.1.-]	ko00561	Glycerolipid metabolism
TRINITY_DN24012_c0_g1_i9_7	zju:107414132	2.4999999999999998e-116	203/212(95.75)	K00261	GLUD1_2, gdhA	glutamate dehydrogenase (NAD(P)+) [EC:1.4.1.3]	ko00220|ko00250|ko00910	Arginine biosynthesis|Alanine, aspartate and glutamate metabolism|Nitrogen metabolism
TRINITY_DN19041_c0_g1_i8_8	dcr:108227681	6.8e-261	478/615(77.72)	K00140	mmsA, iolA, ALDH6A1	malonate-semialdehyde dehydrogenase (acetylating) / methylmalonate-semialdehyde dehydrogenase [EC:1.2.1.18 1.2.1.27]	ko00280|ko00410|ko00562|ko00640	Valine, leucine and isoleucine degradation|beta-Alanine metabolism|Inositol phosphate metabolism|Propanoate metabolism
TRINITY_DN25820_c6_g1_i21_2	fve:101309792	2.2e-99	198/374(52.94)	K05286	PIGB	GPI mannosyltransferase 3 [EC:2.4.1.-]	ko00563	Glycosylphosphatidylinositol (GPI)-anchor biosynthesis
TRINITY_DN22787_c0_g2_i1_7	han:110878026	9.9e-15	44/55(80.00)	K20776	BABAM, NBA1, MERIT40	BRISC and BRCA1-A complex member 1	ko03440	Homologous recombination
TRINITY_DN24524_c0_g6_i1_16	dcr:108194271	2.6e-13	45/76(59.21)	K14272	GGAT	glutamate--glyoxylate aminotransferase [EC:2.6.1.4 2.6.1.2 2.6.1.44]	ko00220|ko00250|ko00260|ko00630|ko00710	Arginine biosynthesis|Alanine, aspartate and glutamate metabolism|Glycine, serine and threonine metabolism|Glyoxylate and dicarboxylate metabolism|Carbon fixation in photosynthetic organisms
TRINITY_DN15843_c0_g1_i2_12	vvi:100250310	3.3e-263	456/587(77.68)	K01885	EARS, gltX	glutamyl-tRNA synthetase [EC:6.1.1.17]	ko00860|ko00970	Porphyrin and chlorophyll metabolism|Aminoacyl-tRNA biosynthesis
TRINITY_DN23655_c1_g1_i8_16	ghi:107941676	3.9e-47	123/123(100.00)	K02155	ATPeV0C, ATP6L	V-type H+-transporting ATPase 16kDa proteolipid subunit	ko00190|ko04145	Oxidative phosphorylation|Phagosome
TRINITY_DN22847_c0_g8_i1_4	lsv:111911270	8.7e-50	90/94(95.74)	K08730	PTDSS2	phosphatidylserine synthase 2 [EC:2.7.8.29]	ko00564	Glycerophospholipid metabolism
TRINITY_DN20548_c0_g1_i1_17	han:110872337	1.1e-11	33/41(80.49)	K01081	E3.1.3.5	5'-nucleotidase [EC:3.1.3.5]	ko00230|ko00240|ko00760	Purine metabolism|Pyrimidine metabolism|Nicotinate and nicotinamide metabolism
TRINITY_DN11826_c0_g1_i1_9	fve:101310223	1.8e-23	59/82(71.95)	K12854	SNRNP200, BRR2	pre-mRNA-splicing helicase BRR2 [EC:3.6.4.13]	ko03040	Spliceosome
TRINITY_DN21536_c0_g3_i6_12	han:110912806	2.3e-129	227/237(95.78)	K14563	NOP1, FBL	rRNA 2'-O-methyltransferase fibrillarin [EC:2.1.1.-]	ko03008	Ribosome biogenesis in eukaryotes
TRINITY_DN23053_c2_g2_i1_6	han:110890321	3.6e-06	29/35(82.86)	K01613	psd, PISD	phosphatidylserine decarboxylase [EC:4.1.1.65]	ko00564	Glycerophospholipid metabolism
TRINITY_DN22363_c0_g1_i3_4	lsv:111885870	3.1e-150	260/320(81.25)	K18482	ADCL	4-amino-4-deoxychorismate lyase [EC:4.1.3.38]	ko00790	Folate biosynthesis
TRINITY_DN21960_c0_g5_i1_10	ini:109167962	3.2999999999999997e-41	87/110(79.09)	K00432	gpx, btuE, bsaA	glutathione peroxidase [EC:1.11.1.9]	ko00480|ko00590	Glutathione metabolism|Arachidonic acid metabolism
TRINITY_DN24635_c1_g2_i2_7	oeu:111404241	2.7e-82	156/166(93.98)	K02940	RP-L9e, RPL9	large subunit ribosomal protein L9e	ko03010	Ribosome
TRINITY_DN19576_c0_g2_i3_5	jre:109018973	1.4e-79	146/198(73.74)	K15634	gpmB	probable phosphoglycerate mutase [EC:5.4.2.12]	ko00010|ko00260	Glycolysis / Gluconeogenesis|Glycine, serine and threonine metabolism
TRINITY_DN24957_c0_g1_i1_1	pfp:PFL1_00701	3.5e-27	104/117(88.89)	K02183	CALM	calmodulin	ko04016|ko04070|ko04626	MAPK signaling pathway - plant|Phosphatidylinositol signaling system|Plant-pathogen interaction
TRINITY_DN24694_c0_g3_i1_15	dcr:108200240	9.6e-11	33/36(91.67)	K13484	TTHL	5-hydroxyisourate hydrolase / 2-oxo-4-hydroxy-4-carboxy-5-ureidoimidazoline decarboxylase [EC:3.5.2.17 4.1.1.97]	ko00230	Purine metabolism
TRINITY_DN17835_c0_g2_i3_12	lsv:111918314	2.4e-76	145/250(58.00)	K19642	GALUR	D-galacturonate reductase [EC:1.1.1.365]	ko00053	Ascorbate and aldarate metabolism
TRINITY_DN23778_c0_g1_i2_11	lsv:111882870	1.3000000000000002e-218	371/389(95.37)	K02925	RP-L3e, RPL3	large subunit ribosomal protein L3e	ko03010	Ribosome
TRINITY_DN20504_c0_g4_i1_18	mdm:103400753	1e-79	147/187(78.61)	K00588	E2.1.1.104	caffeoyl-CoA O-methyltransferase [EC:2.1.1.104]	ko00940|ko00941|ko00945	Phenylpropanoid biosynthesis|Flavonoid biosynthesis|Stilbenoid, diarylheptanoid and gingerol biosynthesis
TRINITY_DN22263_c1_g1_i7_12	cit:102617017	6.3e-121	310/872(35.55)	K22935	XK1, psk	D-ribulokinase [EC:2.7.1.47]	ko00040	Pentose and glucuronate interconversions
TRINITY_DN17205_c0_g3_i2_13	lsv:111887284	6e-50	90/106(84.91)	K03952	NDUFA8	NADH dehydrogenase (ubiquinone) 1 alpha subcomplex subunit 8	ko00190	Oxidative phosphorylation
TRINITY_DN22372_c1_g1_i7_13	ccav:112527017	2.1999999999999998e-120	206/274(75.18)	K09480	DGD	digalactosyldiacylglycerol synthase [EC:2.4.1.241]	ko00561	Glycerolipid metabolism
TRINITY_DN21802_c1_g3_i2_12	jre:109007374	1.3000000000000001e-216	329/406(81.03)	K09834	VTE1, SXD1	tocopherol cyclase [EC:5.5.1.24]	ko00130	Ubiquinone and other terpenoid-quinone biosynthesis
TRINITY_DN19820_c0_g1_i1_14	vvi:100255459	0.0	763/954(79.98)	K16055	TPS	trehalose 6-phosphate synthase/phosphatase [EC:2.4.1.15 3.1.3.12]	ko00500	Starch and sucrose metabolism
TRINITY_DN25577_c0_g1_i2_3	ccav:112500171	0.0	1261/2013(62.64)	K17906	ATG2	autophagy-related protein 2	ko04136	Autophagy - other
TRINITY_DN24013_c3_g3_i3_6	han:110929704	7.4e-33	73/82(89.02)	K12160	SUMO, SMT3	small ubiquitin-related modifier	ko03013	RNA transport
TRINITY_DN22631_c0_g2_i3_13	ccav:112522988	0.0	713/888(80.29)	K14164	glyQS	glycyl-tRNA synthetase [EC:6.1.1.14]	ko00970	Aminoacyl-tRNA biosynthesis
TRINITY_DN22477_c1_g4_i1_15	ccav:112513185	3.6999999999999996e-127	221/314(70.38)	K10871	RAD51L3, RAD51D	RAD51-like protein 3	ko03440	Homologous recombination
TRINITY_DN24765_c0_g2_i3_13	han:110879631	3.6e-121	198/268(73.88)	K00103	GULO	L-gulonolactone oxidase [EC:1.1.3.8]	ko00053	Ascorbate and aldarate metabolism
TRINITY_DN24119_c0_g2_i3_7	sind:105176653	8e-97	188/234(80.34)	K08503	SYP5	syntaxin of plants SYP5	ko04130	SNARE interactions in vesicular transport
TRINITY_DN16166_c0_g2_i2_6	lsv:111881223	3.7999999999999996e-173	317/357(88.80)	K01900	LSC2	succinyl-CoA synthetase beta subunit [EC:6.2.1.4 6.2.1.5]	ko00020|ko00640	Citrate cycle (TCA cycle)|Propanoate metabolism
TRINITY_DN18540_c0_g1_i1_17	ccav:112518123	1.1000000000000001e-164	291/314(92.68)	K01657	trpE	anthranilate synthase component I [EC:4.1.3.27]	ko00400	Phenylalanine, tyrosine and tryptophan biosynthesis
TRINITY_DN21927_c1_g5_i3_12	ccav:112512363	6e-146	308/458(67.25)	K01623	ALDO	fructose-bisphosphate aldolase, class I [EC:4.1.2.13]	ko00010|ko00030|ko00051|ko00710	Glycolysis / Gluconeogenesis|Pentose phosphate pathway|Fructose and mannose metabolism|Carbon fixation in photosynthetic organisms
TRINITY_DN19691_c2_g1_i3_13	mesc:110611373	6.100000000000001e-48	99/101(98.02)	K12812	DDX39B, UAP56, SUB2	ATP-dependent RNA helicase UAP56/SUB2 [EC:3.6.4.13]	ko03013|ko03015|ko03040	RNA transport|mRNA surveillance pathway|Spliceosome
TRINITY_DN15348_c0_g2_i2_13	oeu:111396628	5.6000000000000005e-80	145/174(83.33)	K03949	NDUFA5	NADH dehydrogenase (ubiquinone) 1 alpha subcomplex subunit 5	ko00190	Oxidative phosphorylation
TRINITY_DN26072_c0_g3_i2_3	dcr:108223145	6.4e-18	45/47(95.74)	K00939	adk, AK	adenylate kinase [EC:2.7.4.3]	ko00230|ko00730	Purine metabolism|Thiamine metabolism
TRINITY_DN19043_c0_g1_i3_15	lsv:111915341	1.2e-201	334/419(79.71)	K22207	LCD	L-cysteine desulfhydrase [EC:4.4.1.28]	ko00270	Cysteine and methionine metabolism
TRINITY_DN16931_c0_g1_i3_16	ccav:112509475	1.7e-34	91/131(69.47)	K02896	RP-L24e, RPL24	large subunit ribosomal protein L24e	ko03010	Ribosome
TRINITY_DN31871_c0_g1_i1_7	ath:AT1G72450	1.3e-58	117/117(100.00)	K13464	JAZ	jasmonate ZIM domain-containing protein	ko04075	Plant hormone signal transduction
TRINITY_DN24769_c0_g3_i1_16	mesc:110617275	3.3e-306	524/816(64.22)	K14552	NAN1, UTP17, WDR75	NET1-associated nuclear protein 1 (U3 small nucleolar RNA-associated protein 17)	ko03008	Ribosome biogenesis in eukaryotes
TRINITY_DN4234_c0_g1_i1_9	nto:104113173	4.9e-07	28/36(77.78)	K05658	ABCB1, CD243	ATP-binding cassette, subfamily B (MDR/TAP), member 1 [EC:7.6.2.2]	ko02010	ABC transporters
TRINITY_DN29711_c0_g1_i1_16	ath:AT5G35630	4.700000000000001e-258	430/430(100.00)	K01915	glnA, GLUL	glutamine synthetase [EC:6.3.1.2]	ko00220|ko00250|ko00630|ko00910	Arginine biosynthesis|Alanine, aspartate and glutamate metabolism|Glyoxylate and dicarboxylate metabolism|Nitrogen metabolism
TRINITY_DN21968_c0_g1_i6_11	ccav:112519778	3e-128	242/411(58.88)	K13071	PAO, ACD1	pheophorbide a oxygenase [EC:1.14.15.17]	ko00860	Porphyrin and chlorophyll metabolism
TRINITY_DN12349_c0_g1_i2_12	dcr:108204268	9e-64	120/156(76.92)	K08903	psb28	photosystem II 13kDa protein	ko00195	Photosynthesis
TRINITY_DN26474_c0_g1_i1_18	ath:AT3G12780	4.5e-54	111/111(100.00)	K00927	PGK, pgk	phosphoglycerate kinase [EC:2.7.2.3]	ko00010|ko00710	Glycolysis / Gluconeogenesis|Carbon fixation in photosynthetic organisms
TRINITY_DN20238_c0_g1_i2_5	dcr:108204718	0.0	615/902(68.18)	K01115	PLD1_2	phospholipase D1/2 [EC:3.1.4.4]	ko00564|ko00565|ko04144	Glycerophospholipid metabolism|Ether lipid metabolism|Endocytosis
TRINITY_DN25979_c0_g1_i18_7	vvi:100245251	1.9999999999999996e-127	261/464(56.25)	K14486	K14486, ARF	auxin response factor	ko04075	Plant hormone signal transduction
TRINITY_DN23850_c0_g1_i2_5	ccav:112522070	8.700000000000001e-236	437/587(74.45)	K14509	ETR, ERS	ethylene receptor [EC:2.7.13.-]	ko04016|ko04075	MAPK signaling pathway - plant|Plant hormone signal transduction
TRINITY_DN7226_c0_g1_i2_8	ccav:112514073	2.1e-66	135/195(69.23)	K02899	RP-L27, MRPL27, rpmA	large subunit ribosomal protein L27	ko03010	Ribosome
TRINITY_DN28148_c0_g1_i1_1	ccp:ChcroMp07	2.1e-107	203/366(55.46)	K00412	CYTB, petB	ubiquinol-cytochrome c reductase cytochrome b subunit	ko00190	Oxidative phosphorylation
TRINITY_DN24118_c0_g1_i5_7	dcr:108227669	0.0	600/757(79.26)	K14018	PLAA, DOA1, UFD3	phospholipase A-2-activating protein	ko04141	Protein processing in endoplasmic reticulum
TRINITY_DN16464_c0_g1_i1_5	nsy:104233039	4.2e-92	172/200(86.00)	K02993	RP-S7e, RPS7	small subunit ribosomal protein S7e	ko03010	Ribosome
TRINITY_DN24252_c0_g4_i1_11	dcr:108214273	1.1e-09	33/35(94.29)	K18468	VPS35	vacuolar protein sorting-associated protein 35	ko04144	Endocytosis
TRINITY_DN20727_c0_g2_i1_8	peq:110038637	1.8e-08	31/35(88.57)	K02884	RP-L19, MRPL19, rplS	large subunit ribosomal protein L19	ko03010	Ribosome
TRINITY_DN18549_c0_g1_i5_13	ccav:112511218	7.599999999999999e-90	200/450(44.44)	K01934	MTHFS	5-formyltetrahydrofolate cyclo-ligase [EC:6.3.3.2]	ko00670	One carbon pool by folate
TRINITY_DN20075_c0_g1_i7_13	dzi:111292045	1.4000000000000001e-117	205/246(83.33)	K21456	GSS	glutathione synthase [EC:6.3.2.3]	ko00270|ko00480	Cysteine and methionine metabolism|Glutathione metabolism
TRINITY_DN23165_c0_g1_i1_13	dzi:111281793	8.7e-134	508/806(63.03)	K12822	RBM25, S164	RNA-binding protein 25	ko03040	Spliceosome
TRINITY_DN21175_c0_g2_i9_11	han:110886388	7.5e-174	342/613(55.79)	K01230	MAN1A_C, MNS1_2	mannosyl-oligosaccharide alpha-1,2-mannosidase [EC:3.2.1.113]	ko00510|ko00513|ko04141	N-Glycan biosynthesis|Various types of N-glycan biosynthesis|Protein processing in endoplasmic reticulum
TRINITY_DN20577_c0_g1_i1_4	jre:26380804	3.2e-18	47/100(47.00)	K01963	accD	acetyl-CoA carboxylase carboxyl transferase subunit beta [EC:6.4.1.2 2.1.3.15]	ko00061|ko00620|ko00640	Fatty acid biosynthesis|Pyruvate metabolism|Propanoate metabolism
TRINITY_DN24151_c1_g1_i8_16	gra:105801718	4.3e-199	339/387(87.60)	K03267	ERF3, GSPT	peptide chain release factor subunit 3	ko03015	mRNA surveillance pathway
TRINITY_DN22107_c1_g1_i1_17	lsv:111920428	1.4999999999999998e-189	309/337(91.69)	K00703	glgA	starch synthase [EC:2.4.1.21]	ko00500	Starch and sucrose metabolism
TRINITY_DN998_c0_g1_i1_4	jre:109002737	1.7e-10	31/40(77.50)	K10525	AOC	allene oxide cyclase [EC:5.3.99.6]	ko00592	alpha-Linolenic acid metabolism
TRINITY_DN20128_c0_g1_i2_6	vvi:100232931	0.0	647/730(88.63)	K07151	STT3	dolichyl-diphosphooligosaccharide---protein glycosyltransferase [EC:2.4.99.18]	ko00510|ko00513|ko04141	N-Glycan biosynthesis|Various types of N-glycan biosynthesis|Protein processing in endoplasmic reticulum
TRINITY_DN19630_c0_g1_i1_4	dcr:108219009	1.2e-204	351/534(65.73)	K13950	pabAB	para-aminobenzoate synthetase [EC:2.6.1.85]	ko00790	Folate biosynthesis
TRINITY_DN22269_c0_g1_i3_6	jcu:105642833	2.7e-180	320/414(77.29)	K14486	K14486, ARF	auxin response factor	ko04075	Plant hormone signal transduction
TRINITY_DN22112_c0_g3_i5_4	qsu:111984229	1.1e-225	373/409(91.20)	K10865	MRE11	double-strand break repair protein MRE11	ko03440|ko03450	Homologous recombination|Non-homologous end-joining
TRINITY_DN22785_c2_g1_i3_9	gra:105802595	3.6e-78	148/151(98.01)	K02953	RP-S13e, RPS13	small subunit ribosomal protein S13e	ko03010	Ribosome
TRINITY_DN21967_c2_g1_i19_1	nnu:104599346	1.8e-91	159/206(77.18)	K10643	CNOT4, NOT4, MOT2	CCR4-NOT transcription complex subunit 4 [EC:2.3.2.27]	ko03018	RNA degradation
TRINITY_DN21215_c0_g2_i3_12	lsv:111881770	1.3e-168	338/600(56.33)	K01915	glnA, GLUL	glutamine synthetase [EC:6.3.1.2]	ko00220|ko00250|ko00630|ko00910	Arginine biosynthesis|Alanine, aspartate and glutamate metabolism|Glyoxylate and dicarboxylate metabolism|Nitrogen metabolism
TRINITY_DN16363_c0_g1_i12_13	jre:109010110	8.3e-101	178/232(76.72)	K18592	GGT1_5, CD224	gamma-glutamyltranspeptidase / glutathione hydrolase / leukotriene-C4 hydrolase [EC:2.3.2.2 3.4.19.13 3.4.19.14]	ko00430|ko00460|ko00480|ko00590	Taurine and hypotaurine metabolism|Cyanoamino acid metabolism|Glutathione metabolism|Arachidonic acid metabolism
TRINITY_DN18514_c0_g1_i1_4	ccav:112524149	2.2e-242	418/548(76.28)	K10526	OPCL1	OPC-8:0 CoA ligase 1 [EC:6.2.1.-]	ko00592	alpha-Linolenic acid metabolism
TRINITY_DN23544_c0_g3_i9_1	vvi:100251852	7.5e-25	85/233(36.48)	K13448	CML	calcium-binding protein CML	ko04626	Plant-pathogen interaction
TRINITY_DN29572_c0_g1_i1_3	ath:AT3G12120	3.7e-74	131/131(100.00)	K10256	FAD2	omega-6 fatty acid desaturase / acyl-lipid omega-6 desaturase (Delta-12 desaturase) [EC:1.14.19.6 1.14.19.22]	ko01040	Biosynthesis of unsaturated fatty acids
TRINITY_DN20450_c0_g1_i2_1	ccav:112509625	2.7000000000000002e-158	294/447(65.77)	K09580	PDIA1, P4HB	protein disulfide-isomerase A1 [EC:5.3.4.1]	ko04141	Protein processing in endoplasmic reticulum
TRINITY_DN17204_c0_g1_i3_9	sind:105165949	8.3e-37	84/103(81.55)	K02896	RP-L24e, RPL24	large subunit ribosomal protein L24e	ko03010	Ribosome
TRINITY_DN8356_c0_g1_i1_10	qsu:112022222	4.8e-13	37/54(68.52)	K14505	CYCD3	cyclin D3, plant	ko04075	Plant hormone signal transduction
TRINITY_DN28839_c0_g1_i1_4	adu:107466525	5e-108	204/436(46.79)	K03006	RPB1, POLR2A	DNA-directed RNA polymerase II subunit RPB1 [EC:2.7.7.6]	ko03020	RNA polymerase
TRINITY_DN22715_c0_g3_i1_17	ccav:112512460	5.2e-10	37/66(56.06)	K00232	E1.3.3.6, ACOX1, ACOX3	acyl-CoA oxidase [EC:1.3.3.6]	ko00071|ko00410|ko00592|ko00640|ko01040|ko04146	Fatty acid degradation|beta-Alanine metabolism|alpha-Linolenic acid metabolism|Propanoate metabolism|Biosynthesis of unsaturated fatty acids|Peroxisome
TRINITY_DN22705_c0_g1_i3_5	tcc:18598779	3.6e-41	83/95(87.37)	K14492	ARR-A	two-component response regulator ARR-A family	ko04075	Plant hormone signal transduction
TRINITY_DN20383_c0_g1_i2_5	aip:107605761	9.5e-72	129/137(94.16)	K00611	OTC, argF, argI	ornithine carbamoyltransferase [EC:2.1.3.3]	ko00220	Arginine biosynthesis
TRINITY_DN21094_c0_g1_i11_17	vvi:100261002	1.7000000000000003e-211	335/377(88.86)	K00703	glgA	starch synthase [EC:2.4.1.21]	ko00500	Starch and sucrose metabolism
TRINITY_DN20443_c0_g2_i14_5	rcu:8268574	5.8e-93	170/198(85.86)	K00326	E1.6.2.2	cytochrome-b5 reductase [EC:1.6.2.2]	ko00520	Amino sugar and nucleotide sugar metabolism
TRINITY_DN20254_c0_g1_i1_2	gra:105783129	4.2e-167	274/347(78.96)	K13379	RGP, UTM	reversibly glycosylated polypeptide / UDP-arabinopyranose mutase [EC:2.4.1.- 5.4.99.30]	ko00520	Amino sugar and nucleotide sugar metabolism
TRINITY_DN19366_c0_g1_i5_12	vvi:100246063	2.9999999999999997e-308	570/701(81.31)	K10143	RFWD2, COP1	E3 ubiquitin-protein ligase RFWD2 [EC:2.3.2.27]	ko04120|ko04712	Ubiquitin mediated proteolysis|Circadian rhythm - plant
TRINITY_DN25358_c0_g1_i1_7	ccav:112501231	4.7e-137	326/685(47.59)	K04371	ERK, MAPK1_3	mitogen-activated protein kinase 1/3 [EC:2.7.11.24]	ko04933	AGE-RAGE signaling pathway in diabetic complications
TRINITY_DN18752_c0_g1_i2_9	ccav:112509475	2e-70	149/191(78.01)	K02896	RP-L24e, RPL24	large subunit ribosomal protein L24e	ko03010	Ribosome
TRINITY_DN19409_c0_g1_i8_5	han:110897904	2.3e-129	241/375(64.27)	K14376	PAP	poly(A) polymerase [EC:2.7.7.19]	ko03015	mRNA surveillance pathway
TRINITY_DN16240_c0_g1_i3_5	ini:109149123	4.2e-106	236/478(49.37)	K01934	MTHFS	5-formyltetrahydrofolate cyclo-ligase [EC:6.3.3.2]	ko00670	One carbon pool by folate
TRINITY_DN23135_c1_g1_i2_16	gmx:100796117	1.4e-10	44/101(43.56)	K00029	E1.1.1.40, maeB	malate dehydrogenase (oxaloacetate-decarboxylating)(NADP+) [EC:1.1.1.40]	ko00620|ko00710	Pyruvate metabolism|Carbon fixation in photosynthetic organisms
TRINITY_DN18998_c0_g1_i7_18	mdm:103447849	1.3e-86	152/152(100.00)	K10573	UBE2A, UBC2, RAD6A	ubiquitin-conjugating enzyme E2 A [EC:2.3.2.23]	ko04120	Ubiquitin mediated proteolysis
TRINITY_DN26135_c0_g1_i5_3	sind:105171901	0.0	615/651(94.47)	K03283	HSPA1s	heat shock 70kDa protein 1/2/6/8	ko03040|ko04141|ko04144	Spliceosome|Protein processing in endoplasmic reticulum|Endocytosis
TRINITY_DN19297_c0_g1_i1_18	rcu:8261683	2.2999999999999998e-177	333/475(70.11)	K07179	RIOK2	RIO kinase 2 [EC:2.7.11.1]	ko03008	Ribosome biogenesis in eukaryotes
TRINITY_DN25675_c0_g1_i10_15	ccav:112521272	3.1e-68	148/265(55.85)	K00927	PGK, pgk	phosphoglycerate kinase [EC:2.7.2.3]	ko00010|ko00710	Glycolysis / Gluconeogenesis|Carbon fixation in photosynthetic organisms
TRINITY_DN24413_c0_g1_i7_3	oeu:111393422	1.2e-116	194/202(96.04)	K01915	glnA, GLUL	glutamine synthetase [EC:6.3.1.2]	ko00220|ko00250|ko00630|ko00910	Arginine biosynthesis|Alanine, aspartate and glutamate metabolism|Glyoxylate and dicarboxylate metabolism|Nitrogen metabolism
TRINITY_DN17004_c0_g1_i2_16	thj:104802409	9.2e-34	77/109(70.64)	K02152	ATPeV1G, ATP6G	V-type H+-transporting ATPase subunit G	ko00190|ko04145	Oxidative phosphorylation|Phagosome
TRINITY_DN10738_c0_g1_i1_8	ccav:112522518	1.2e-128	225/256(87.89)	K12587	MTR3, EXOSC6	exosome complex component MTR3	ko03018	RNA degradation
TRINITY_DN22613_c1_g1_i1_8	var:108333932	1.7e-14	58/112(51.79)	K14297	NUP98, ADAR2, NUP116	nuclear pore complex protein Nup98-Nup96	ko03013	RNA transport
TRINITY_DN14957_c0_g3_i1_7	pop:7468475	8.4e-22	60/124(48.39)	K00873	PK, pyk	pyruvate kinase [EC:2.7.1.40]	ko00010|ko00230|ko00620	Glycolysis / Gluconeogenesis|Purine metabolism|Pyruvate metabolism
TRINITY_DN24312_c0_g1_i4_2	ccav:112527268	2.5e-185	331/369(89.70)	K13025	EIF4A3, FAL1	ATP-dependent RNA helicase [EC:3.6.4.13]	ko03013|ko03015|ko03040	RNA transport|mRNA surveillance pathway|Spliceosome
TRINITY_DN16985_c0_g1_i2_7	ccav:112529527	9.2e-135	237/298(79.53)	K05282	E1.14.11.12	gibberellin-44 dioxygenase [EC:1.14.11.12]	ko00904	Diterpenoid biosynthesis
TRINITY_DN16712_c0_g1_i2_2	ghi:107911969	2.1e-231	399/433(92.15)	K12614	DDX6, RCK, DHH1	ATP-dependent RNA helicase DDX6/DHH1 [EC:3.6.4.13]	ko03018	RNA degradation
TRINITY_DN18305_c0_g1_i3_9	nau:109235147	2.3999999999999997e-41	87/92(94.57)	K02910	RP-L31e, RPL31	large subunit ribosomal protein L31e	ko03010	Ribosome
TRINITY_DN8813_c0_g1_i1_6	ccav:112521375	3.4e-169	305/382(79.84)	K05658	ABCB1, CD243	ATP-binding cassette, subfamily B (MDR/TAP), member 1 [EC:7.6.2.2]	ko02010	ABC transporters
TRINITY_DN18416_c0_g1_i2_17	cit:102626726	2.5e-34	83/127(65.35)	K01803	TPI, tpiA	triosephosphate isomerase (TIM) [EC:5.3.1.1]	ko00010|ko00051|ko00562|ko00710	Glycolysis / Gluconeogenesis|Fructose and mannose metabolism|Inositol phosphate metabolism|Carbon fixation in photosynthetic organisms
TRINITY_DN17651_c0_g1_i4_2	han:110904106	1.6e-107	189/236(80.08)	K00943	tmk, DTYMK	dTMP kinase [EC:2.7.4.9]	ko00240	Pyrimidine metabolism
TRINITY_DN13395_c0_g1_i4_4	mus:104001009	1.3e-59	118/189(62.43)	K02940	RP-L9e, RPL9	large subunit ribosomal protein L9e	ko03010	Ribosome
TRINITY_DN20454_c0_g2_i1_7	lsv:111920234	4.8e-13	33/35(94.29)	K13508	GPAT	glycerol-3-phosphate acyltransferase [EC:2.3.1.15 2.3.1.198]	ko00561|ko00564	Glycerolipid metabolism|Glycerophospholipid metabolism
TRINITY_DN17748_c0_g1_i1_14	lsv:111902672	4.4e-271	455/522(87.16)	K15398	CYP86A4S	fatty acid omega-hydroxylase [EC:1.14.-.-]	ko00073	Cutin, suberine and wax biosynthesis
TRINITY_DN4056_c0_g1_i1_3	cit:102613014	1.7e-197	341/370(92.16)	K01711	gmd, GMDS	GDPmannose 4,6-dehydratase [EC:4.2.1.47]	ko00051|ko00520	Fructose and mannose metabolism|Amino sugar and nucleotide sugar metabolism
TRINITY_DN30088_c0_g1_i1_13	bor:COCMIDRAFT_93683	4.1999999999999997e-75	142/176(80.68)	K02997	RP-S9e, RPS9	small subunit ribosomal protein S9e	ko03010	Ribosome
TRINITY_DN20499_c0_g3_i3_12	fve:101292017	1e-86	154/173(89.02)	K06125	COQ2	4-hydroxybenzoate polyprenyltransferase [EC:2.5.1.39]	ko00130	Ubiquinone and other terpenoid-quinone biosynthesis
TRINITY_DN19701_c0_g1_i1_5	hbr:110639751	6.7e-179	302/511(59.10)	K15639	CYP734A1, BAS1	PHYB activation tagged suppressor 1 [EC:1.14.-.-]	ko00905	Brassinosteroid biosynthesis
TRINITY_DN13590_c0_g1_i1_12	mesc:110626838	5.1000000000000004e-213	382/465(82.15)	K00928	lysC	aspartate kinase [EC:2.7.2.4]	ko00260|ko00261|ko00270|ko00300	Glycine, serine and threonine metabolism|Monobactam biosynthesis|Cysteine and methionine metabolism|Lysine biosynthesis
TRINITY_DN23677_c0_g1_i5_2	lsv:111916774	5.3e-107	208/315(66.03)	K02998	RP-SAe, RPSA	small subunit ribosomal protein SAe	ko03010	Ribosome
TRINITY_DN23258_c0_g7_i1_15	dcr:108213130	9.5e-19	46/47(97.87)	K13024	PPIP5K, VIP	inositol-hexakisphosphate/diphosphoinositol-pentakisphosphate 1-kinase [EC:2.7.4.24]	ko04070	Phosphatidylinositol signaling system
TRINITY_DN25246_c3_g1_i2_3	bna:4237882	2.3e-296	506/526(96.20)	K02256	COX1	cytochrome c oxidase subunit 1 [EC:7.1.1.9]	ko00190	Oxidative phosphorylation
TRINITY_DN24482_c0_g1_i13_16	qsu:112022515	2.5e-54	102/162(62.96)	K02948	RP-S11, MRPS11, rpsK	small subunit ribosomal protein S11	ko03010	Ribosome
TRINITY_DN22386_c0_g1_i4_17	sind:105176016	3.8e-212	418/480(87.08)	K13412	CPK	calcium-dependent protein kinase [EC:2.7.11.1]	ko04626	Plant-pathogen interaction
TRINITY_DN22144_c1_g2_i3_18	ccav:112509806	2.9e-173	335/410(81.71)	K03404	chlD, bchD	magnesium chelatase subunit D [EC:6.6.1.1]	ko00860	Porphyrin and chlorophyll metabolism
TRINITY_DN25446_c0_g1_i9_3	ccav:112524186	1.4e-285	506/634(79.81)	K14442	DHX36, RHAU	ATP-dependent RNA helicase DHX36 [EC:3.6.4.13]	ko03018	RNA degradation
TRINITY_DN13275_c0_g1_i1_18	lsv:111891613	5.6e-92	182/258(70.54)	K01704	leuD, IPMI-S	3-isopropylmalate/(R)-2-methylmalate dehydratase small subunit [EC:4.2.1.33 4.2.1.35]	ko00290|ko00660	Valine, leucine and isoleucine biosynthesis|C5-Branched dibasic acid metabolism
TRINITY_DN19105_c0_g3_i3_13	ccav:112527315	3.0999999999999997e-242	442/633(69.83)	K12489	ACAP	Arf-GAP with coiled-coil, ANK repeat and PH domain-containing protein	ko04144	Endocytosis
TRINITY_DN23180_c1_g1_i8_13	ccav:112512594	0.0	595/646(92.11)	K03147	thiC	phosphomethylpyrimidine synthase [EC:4.1.99.17]	ko00730	Thiamine metabolism
TRINITY_DN22522_c3_g2_i4_1	ccav:112503064	4.9e-148	309/374(82.62)	K12741	HNRNPA1_3	heterogeneous nuclear ribonucleoprotein A1/A3	ko03040	Spliceosome
TRINITY_DN21668_c0_g1_i11_11	lsv:111895636	1.3e-99	202/362(55.80)	K00753	E2.4.1.214	glycoprotein 3-alpha-L-fucosyltransferase [EC:2.4.1.214]	ko00513	Various types of N-glycan biosynthesis
TRINITY_DN15194_c0_g1_i2_16	nsy:104221807	1e-70	193/488(39.55)	K14497	PP2C	protein phosphatase 2C [EC:3.1.3.16]	ko04016|ko04075	MAPK signaling pathway - plant|Plant hormone signal transduction
TRINITY_DN21500_c0_g1_i1_1	sind:105163438	1.0000000000000001e-98	215/396(54.29)	K18121	GLYR	glyoxylate/succinic semialdehyde reductase [EC:1.1.1.79 1.1.1.-]	ko00630|ko00650	Glyoxylate and dicarboxylate metabolism|Butanoate metabolism
TRINITY_DN24865_c3_g1_i5_7	lsv:111904311	1.2e-177	322/401(80.30)	K01613	psd, PISD	phosphatidylserine decarboxylase [EC:4.1.1.65]	ko00564	Glycerophospholipid metabolism
TRINITY_DN23338_c0_g1_i6_6	boe:106335239	1.2e-120	218/242(90.08)	K03146	THI4, THI1	cysteine-dependent adenosine diphosphate thiazole synthase [EC:2.4.2.60]	ko00730	Thiamine metabolism
TRINITY_DN21414_c0_g1_i4_13	han:110867532	2.6e-140	231/275(84.00)	K17285	SELENBP1	methanethiol oxidase [EC:1.8.3.4]	ko00920	Sulfur metabolism
TRINITY_DN20574_c0_g1_i11_6	ccav:112517180	9.8e-152	268/318(84.28)	K00140	mmsA, iolA, ALDH6A1	malonate-semialdehyde dehydrogenase (acetylating) / methylmalonate-semialdehyde dehydrogenase [EC:1.2.1.18 1.2.1.27]	ko00280|ko00410|ko00562|ko00640	Valine, leucine and isoleucine degradation|beta-Alanine metabolism|Inositol phosphate metabolism|Propanoate metabolism
TRINITY_DN17648_c0_g1_i2_2	vvi:100264315	2.0000000000000001e-88	172/219(78.54)	K00759	APRT, apt	adenine phosphoribosyltransferase [EC:2.4.2.7]	ko00230	Purine metabolism
TRINITY_DN23260_c0_g1_i7_4	vvi:100254304	0.0	747/915(81.64)	K14489	AHK2_3_4	arabidopsis histidine kinase 2/3/4 (cytokinin receptor) [EC:2.7.13.3]	ko04075	Plant hormone signal transduction
TRINITY_DN22814_c0_g1_i17_8	ccav:112518132	8e-273	460/518(88.80)	K20607	MKK3	mitogen-activated protein kinase kinase 3 [EC:2.7.12.2]	ko04016	MAPK signaling pathway - plant
TRINITY_DN18275_c0_g1_i1_3	lsv:111911125	9.1e-65	127/135(94.07)	K02901	RP-L27e, RPL27	large subunit ribosomal protein L27e	ko03010	Ribosome
TRINITY_DN20949_c0_g1_i1_16	ccav:112510315	0.0	3643/5498(66.26)	K14572	MDN1, REA1	midasin	ko03008	Ribosome biogenesis in eukaryotes
TRINITY_DN24752_c0_g1_i1_5	ccav:112500194	3.8999999999999996e-90	207/351(58.97)	K08873	SMG1	serine/threonine-protein kinase SMG1 [EC:2.7.11.1]	ko03015	mRNA surveillance pathway
TRINITY_DN21131_c0_g4_i1_10	ccav:112507211	1.4e-32	70/73(95.89)	K11087	SNRPD1, SMD1	small nuclear ribonucleoprotein D1	ko03040	Spliceosome
TRINITY_DN20129_c3_g2_i1_12	han:4055579	2.1e-248	458/499(91.78)	K02111	ATPF1A, atpA	F-type H+/Na+-transporting ATPase subunit alpha [EC:7.1.2.2 7.2.2.1]	ko00190|ko00195	Oxidative phosphorylation|Photosynthesis
TRINITY_DN13482_c0_g2_i1_10	spen:107018616	6.4000000000000005e-27	65/85(76.47)	K01859	E5.5.1.6	chalcone isomerase [EC:5.5.1.6]	ko00941	Flavonoid biosynthesis
TRINITY_DN30011_c0_g1_i1_17	zma:100273868	2.5e-06	33/62(53.23)	K01648	ACLY	ATP citrate (pro-S)-lyase [EC:2.3.3.8]	ko00020	Citrate cycle (TCA cycle)
TRINITY_DN22523_c4_g1_i3_6	pxb:103957461	9.5e-112	177/216(81.94)	K09834	VTE1, SXD1	tocopherol cyclase [EC:5.5.1.24]	ko00130	Ubiquinone and other terpenoid-quinone biosynthesis
TRINITY_DN18421_c0_g1_i2_4	lsv:111889827	4.8e-241	431/526(81.94)	K00036	G6PD, zwf	glucose-6-phosphate 1-dehydrogenase [EC:1.1.1.49 1.1.1.363]	ko00030|ko00480	Pentose phosphate pathway|Glutathione metabolism
TRINITY_DN14296_c0_g1_i1_17	sind:105170103	2.3e-235	412/615(66.99)	K01893	NARS, asnS	asparaginyl-tRNA synthetase [EC:6.1.1.22]	ko00970	Aminoacyl-tRNA biosynthesis
TRINITY_DN29109_c0_g1_i1_7	ppp:112274244	7.3e-18	54/133(40.60)	K02137	ATPeF0O, ATP5O, ATP5	F-type H+-transporting ATPase subunit O	ko00190	Oxidative phosphorylation
TRINITY_DN22236_c0_g1_i1_14	ccav:112522503	0.0	1329/1565(84.92)	K12874	AQR	intron-binding protein aquarius	ko03040	Spliceosome
TRINITY_DN18520_c0_g1_i3_17	oeu:111379751	2.8e-65	158/379(41.69)	K01823	idi, IDI	isopentenyl-diphosphate Delta-isomerase [EC:5.3.3.2]	ko00900	Terpenoid backbone biosynthesis
TRINITY_DN26216_c1_g1_i17_7	ccav:112524531	2.3999999999999997e-90	164/207(79.23)	K00815	TAT	tyrosine aminotransferase [EC:2.6.1.5]	ko00130|ko00270|ko00350|ko00360|ko00400|ko00950|ko00960	Ubiquinone and other terpenoid-quinone biosynthesis|Cysteine and methionine metabolism|Tyrosine metabolism|Phenylalanine metabolism|Phenylalanine, tyrosine and tryptophan biosynthesis|Isoquinoline alkaloid biosynthesis|Tropane, piperidine and pyridine alkaloid biosynthesis
TRINITY_DN22618_c0_g1_i9_3	dcr:108202675	1.4e-163	355/743(47.78)	K14272	GGAT	glutamate--glyoxylate aminotransferase [EC:2.6.1.4 2.6.1.2 2.6.1.44]	ko00220|ko00250|ko00260|ko00630|ko00710	Arginine biosynthesis|Alanine, aspartate and glutamate metabolism|Glycine, serine and threonine metabolism|Glyoxylate and dicarboxylate metabolism|Carbon fixation in photosynthetic organisms
TRINITY_DN15975_c0_g1_i3_18	dcr:108207726	3.5e-112	195/269(72.49)	K04564	SOD2	superoxide dismutase, Fe-Mn family [EC:1.15.1.1]	ko04146	Peroxisome
TRINITY_DN25701_c0_g2_i5_4	nau:109217103	1.5e-67	130/214(60.75)	K00799	GST, gst	glutathione S-transferase [EC:2.5.1.18]	ko00480	Glutathione metabolism
TRINITY_DN23817_c0_g6_i4_17	vvi:100245511	1.4e-06	33/64(51.56)	K01465	URA4, pyrC	dihydroorotase [EC:3.5.2.3]	ko00240	Pyrimidine metabolism
TRINITY_DN20954_c1_g2_i1_16	sly:101261306	2.9e-147	257/350(73.43)	K09518	DNAJB12	DnaJ homolog subfamily B member 12	ko04141	Protein processing in endoplasmic reticulum
TRINITY_DN22969_c4_g1_i6_10	qsu:112017093	6.7e-38	98/266(36.84)	K13457	RPM1, RPS3	disease resistance protein RPM1	ko04626	Plant-pathogen interaction
TRINITY_DN26692_c0_g1_i1_12	ath:AT1G74950	2.8e-136	249/249(100.00)	K13464	JAZ	jasmonate ZIM domain-containing protein	ko04075	Plant hormone signal transduction
TRINITY_DN20911_c0_g1_i2_6	han:110886388	8.2e-174	367/772(47.54)	K01230	MAN1A_C, MNS1_2	mannosyl-oligosaccharide alpha-1,2-mannosidase [EC:3.2.1.113]	ko00510|ko00513|ko04141	N-Glycan biosynthesis|Various types of N-glycan biosynthesis|Protein processing in endoplasmic reticulum
TRINITY_DN10331_c0_g2_i2_9	nsy:104233888	1.2000000000000001e-74	137/174(78.74)	K11863	ATXN3, MJD	Ataxin-3 [EC:3.4.22.-]	ko04141	Protein processing in endoplasmic reticulum
TRINITY_DN16083_c0_g1_i1_3	mcha:111017302	2.1e-09	33/37(89.19)	K02137	ATPeF0O, ATP5O, ATP5	F-type H+-transporting ATPase subunit O	ko00190	Oxidative phosphorylation
TRINITY_DN25709_c0_g3_i6_4	ccav:112522655	2.9e-09	34/37(91.89)	K10754	RFC1	replication factor C subunit 1	ko03030|ko03420|ko03430	DNA replication|Nucleotide excision repair|Mismatch repair
TRINITY_DN16340_c0_g1_i1_5	pmum:103341525	1.1e-50	93/146(63.70)	K14484	IAA	auxin-responsive protein IAA	ko04075	Plant hormone signal transduction
TRINITY_DN14549_c0_g1_i2_18	han:110865490	3.2000000000000002e-87	167/174(95.98)	K06215	pdxS, pdx1	pyridoxal 5'-phosphate synthase pdxS subunit [EC:4.3.3.6]	ko00750	Vitamin B6 metabolism
TRINITY_DN27478_c0_g1_i1_1	nnu:104608339	1.3e-39	82/124(66.13)	K01115	PLD1_2	phospholipase D1/2 [EC:3.1.4.4]	ko00564|ko00565|ko04144	Glycerophospholipid metabolism|Ether lipid metabolism|Endocytosis
TRINITY_DN21627_c0_g1_i11_15	dzi:111281325	4.5e-34	84/132(63.64)	K18121	GLYR	glyoxylate/succinic semialdehyde reductase [EC:1.1.1.79 1.1.1.-]	ko00630|ko00650	Glyoxylate and dicarboxylate metabolism|Butanoate metabolism
TRINITY_DN14776_c0_g1_i1_11	nau:109244821	2.3e-206	364/438(83.11)	K00161	PDHA, pdhA	pyruvate dehydrogenase E1 component alpha subunit [EC:1.2.4.1]	ko00010|ko00020|ko00620	Glycolysis / Gluconeogenesis|Citrate cycle (TCA cycle)|Pyruvate metabolism
TRINITY_DN14101_c0_g1_i1_15	lsv:111877593	6.4e-51	93/97(95.88)	K00588	E2.1.1.104	caffeoyl-CoA O-methyltransferase [EC:2.1.1.104]	ko00940|ko00941|ko00945	Phenylpropanoid biosynthesis|Flavonoid biosynthesis|Stilbenoid, diarylheptanoid and gingerol biosynthesis
TRINITY_DN24764_c0_g1_i5_7	vvi:100855316	2.1e-63	120/133(90.23)	K14396	PABPN1, PABP2	polyadenylate-binding protein 2	ko03015	mRNA surveillance pathway
TRINITY_DN20473_c0_g2_i4_14	ccav:112502083	3.3e-50	86/114(75.44)	K01047	PLA2G, SPLA2	secretory phospholipase A2 [EC:3.1.1.4]	ko00564|ko00565|ko00590|ko00591|ko00592	Glycerophospholipid metabolism|Ether lipid metabolism|Arachidonic acid metabolism|Linoleic acid metabolism|alpha-Linolenic acid metabolism
TRINITY_DN21098_c2_g3_i2_18	ccav:112522201	7.8e-54	101/119(84.87)	K20776	BABAM, NBA1, MERIT40	BRISC and BRCA1-A complex member 1	ko03440	Homologous recombination
TRINITY_DN26633_c1_g1_i4_3	han:110908055	1.0999999999999998e-105	189/194(97.42)	K14500	BSK	BR-signaling kinase [EC:2.7.11.1]	ko04075	Plant hormone signal transduction
TRINITY_DN17160_c0_g1_i1_11	ini:109156447	2.4000000000000003e-80	151/180(83.89)	K08081	TR1	tropinone reductase I [EC:1.1.1.206]	ko00960	Tropane, piperidine and pyridine alkaloid biosynthesis
TRINITY_DN15797_c0_g1_i3_12	sind:105165949	7e-79	148/167(88.62)	K02896	RP-L24e, RPL24	large subunit ribosomal protein L24e	ko03010	Ribosome
TRINITY_DN21980_c1_g2_i2_5	nta:107759896	3.3e-17	38/46(82.61)	K03868	RBX1, ROC1	RING-box protein 1 [EC:2.3.2.32]	ko03420|ko04120|ko04141	Nucleotide excision repair|Ubiquitin mediated proteolysis|Protein processing in endoplasmic reticulum
TRINITY_DN31908_c0_g1_i1_7	tvs:TRAVEDRAFT_60172	1.5999999999999999e-31	78/142(54.93)	K02936	RP-L7Ae, RPL7A	large subunit ribosomal protein L7Ae	ko03010	Ribosome
TRINITY_DN25377_c0_g1_i2_3	sind:105167221	4e-255	443/666(66.52)	K15404	K15404, CER1	aldehyde decarbonylase [EC:4.1.99.5]	ko00073	Cutin, suberine and wax biosynthesis
TRINITY_DN7911_c0_g2_i1_16	ath:AT1G11860	2e-55	106/106(100.00)	K00605	gcvT, AMT	aminomethyltransferase [EC:2.1.2.10]	ko00260|ko00630|ko00670	Glycine, serine and threonine metabolism|Glyoxylate and dicarboxylate metabolism|One carbon pool by folate
TRINITY_DN18920_c1_g1_i1_14	oeu:111405033	2e-06	22/36(61.11)	K14288	XPOT	exportin-T	ko03013	RNA transport
TRINITY_DN16101_c0_g1_i1_17	hbr:110671128	1.2e-32	79/133(59.40)	K17879	NUDT7	peroxisomal coenzyme A diphosphatase NUDT7 [EC:3.6.1.-]	ko04146	Peroxisome
TRINITY_DN23816_c1_g3_i1_18	hbr:110647017	7.800000000000001e-27	55/96(57.29)	K00799	GST, gst	glutathione S-transferase [EC:2.5.1.18]	ko00480	Glutathione metabolism
TRINITY_DN14242_c0_g2_i2_7	rcu:107262039	1.2000000000000001e-30	69/80(86.25)	K09658	DPM2	dolichol phosphate-mannose biosynthesis regulatory protein	ko00510|ko00563	N-Glycan biosynthesis|Glycosylphosphatidylinositol (GPI)-anchor biosynthesis
TRINITY_DN24806_c1_g1_i12_13	tcc:18598191	2.4e-88	171/227(75.33)	K08232	E1.6.5.4	monodehydroascorbate reductase (NADH) [EC:1.6.5.4]	ko00053	Ascorbate and aldarate metabolism
TRINITY_DN24227_c2_g1_i1_16	ats:109738884	6.2e-18	68/157(43.31)	K03110	ftsY	fused signal recognition particle receptor	ko03060	Protein export
TRINITY_DN22893_c1_g1_i5_6	pop:7469907	5.4e-12	34/38(89.47)	K12603	CNOT6, CCR4	CCR4-NOT transcription complex subunit 6 [EC:3.1.13.4]	ko03018	RNA degradation
TRINITY_DN25487_c0_g1_i4_11	ccav:112523423	2.4e-33	73/94(77.66)	K12741	HNRNPA1_3	heterogeneous nuclear ribonucleoprotein A1/A3	ko03040	Spliceosome
TRINITY_DN20481_c0_g1_i1_5	dcr:108196255	9e-271	460/485(94.85)	K01251	E3.3.1.1, ahcY	adenosylhomocysteinase [EC:3.3.1.1]	ko00270	Cysteine and methionine metabolism
TRINITY_DN12292_c0_g1_i1_4	mis:MICPUN_62210	4.3e-58	152/249(61.04)	K09487	HSP90B, TRA1	heat shock protein 90kDa beta	ko04141|ko04626	Protein processing in endoplasmic reticulum|Plant-pathogen interaction
TRINITY_DN19585_c0_g2_i1_15	lsv:111908030	3.1999999999999996e-53	102/123(82.93)	K00417	QCR7, UQCRB	ubiquinol-cytochrome c reductase subunit 7	ko00190	Oxidative phosphorylation
TRINITY_DN23723_c0_g1_i2_17	vvi:100259052	1.7000000000000002e-186	335/377(88.86)	K02492	hemA	glutamyl-tRNA reductase [EC:1.2.1.70]	ko00860	Porphyrin and chlorophyll metabolism
TRINITY_DN21666_c0_g1_i2_9	vvi:100258014	0.0	874/1205(72.53)	K12120	PHYA	phytochrome A	ko04712	Circadian rhythm - plant
TRINITY_DN14020_c0_g1_i2_9	rcu:8289031	5.6e-270	449/524(85.69)	K00128	ALDH	aldehyde dehydrogenase (NAD+) [EC:1.2.1.3]	ko00010|ko00053|ko00071|ko00280|ko00310|ko00330|ko00340|ko00380|ko00410|ko00561|ko00620|ko00903	Glycolysis / Gluconeogenesis|Ascorbate and aldarate metabolism|Fatty acid degradation|Valine, leucine and isoleucine degradation|Lysine degradation|Arginine and proline metabolism|Histidine metabolism|Tryptophan metabolism|beta-Alanine metabolism|Glycerolipid metabolism|Pyruvate metabolism|Limonene and pinene degradation
TRINITY_DN22032_c0_g3_i1_15	han:110889274	5.9e-11	34/48(70.83)	K05293	PIGU	GPI-anchor transamidase subunit U	ko00563	Glycosylphosphatidylinositol (GPI)-anchor biosynthesis
TRINITY_DN20903_c1_g2_i4_17	ccav:112514296	2.6000000000000002e-111	235/442(53.17)	K03841	FBP, fbp	fructose-1,6-bisphosphatase I [EC:3.1.3.11]	ko00010|ko00030|ko00051|ko00710	Glycolysis / Gluconeogenesis|Pentose phosphate pathway|Fructose and mannose metabolism|Carbon fixation in photosynthetic organisms
TRINITY_DN19905_c0_g1_i5_6	han:110893685	0.0	740/831(89.05)	K00695	E2.4.1.13	sucrose synthase [EC:2.4.1.13]	ko00500	Starch and sucrose metabolism
TRINITY_DN25423_c0_g1_i16_3	qsu:111995652	0.0	610/713(85.55)	K02154	ATPeV0A, ATP6N	V-type H+-transporting ATPase subunit a	ko00190|ko04145	Oxidative phosphorylation|Phagosome
TRINITY_DN22969_c2_g2_i4_17	ccav:112527420	2.5e-162	282/300(94.00)	K20538	MPK8	mitogen-activated protein kinase 8 [EC:2.7.11.24]	ko04016	MAPK signaling pathway - plant
TRINITY_DN24897_c0_g4_i1_2	pavi:110756675	1.2999999999999998e-47	107/187(57.22)	K01859	E5.5.1.6	chalcone isomerase [EC:5.5.1.6]	ko00941	Flavonoid biosynthesis
TRINITY_DN22621_c0_g2_i5_5	mus:103985026	7.900000000000001e-28	73/97(75.26)	K13525	VCP, CDC48	transitional endoplasmic reticulum ATPase	ko04141	Protein processing in endoplasmic reticulum
TRINITY_DN21031_c0_g1_i4_13	ccav:112519096	1.6000000000000002e-213	364/420(86.67)	K12449	AXS	UDP-apiose/xylose synthase	ko00520	Amino sugar and nucleotide sugar metabolism
TRINITY_DN13721_c0_g1_i2_2	ini:109150685	8.1e-99	176/248(70.97)	K13066	E2.1.1.68, COMT	caffeic acid 3-O-methyltransferase [EC:2.1.1.68]	ko00940	Phenylpropanoid biosynthesis
TRINITY_DN29486_c0_g1_i1_5	vvi:7498660	1.3e-06	22/33(66.67)	K03936	NDUFS3	NADH dehydrogenase (ubiquinone) Fe-S protein 3 [EC:7.1.1.2 1.6.99.3]	ko00190	Oxidative phosphorylation
TRINITY_DN27688_c0_g1_i1_10	ath:AT3G44310	5.3e-205	346/346(100.00)	K01501	E3.5.5.1	nitrilase [EC:3.5.5.1]	ko00380|ko00460|ko00910	Tryptophan metabolism|Cyanoamino acid metabolism|Nitrogen metabolism
TRINITY_DN26210_c2_g1_i12_7	vvi:100253568	3.2e-155	352/781(45.07)	K12619	XRN2, RAT1	5'-3' exoribonuclease 2 [EC:3.1.13.-]	ko03008|ko03018	Ribosome biogenesis in eukaryotes|RNA degradation
TRINITY_DN64_c0_g1_i1_3	lsv:111893088	1.1000000000000001e-110	213/303(70.30)	K00939	adk, AK	adenylate kinase [EC:2.7.4.3]	ko00230|ko00730	Purine metabolism|Thiamine metabolism
TRINITY_DN19763_c0_g1_i3_17	ccav:112515135	4.700000000000001e-246	416/502(82.87)	K17839	PAO4, PAO3, PAO2	polyamine oxidase [EC:1.5.3.17 1.5.3.-]	ko00330|ko00410	Arginine and proline metabolism|beta-Alanine metabolism
TRINITY_DN11999_c0_g1_i2_9	vvi:100260958	0.0	651/1052(61.88)	K10728	TOPBP1	topoisomerase (DNA) II binding protein 1	ko03440	Homologous recombination
TRINITY_DN12772_c0_g1_i1_15	mcha:111007956	8e-69	133/185(71.89)	K13513	LCLAT1, AGPAT8	lysocardiolipin and lysophospholipid acyltransferase [EC:2.3.1.- 2.3.1.51]	ko00561|ko00564	Glycerolipid metabolism|Glycerophospholipid metabolism
TRINITY_DN20395_c0_g1_i4_4	han:110877624	7e-148	326/358(91.06)	K08057	CALR	calreticulin	ko04141|ko04145	Protein processing in endoplasmic reticulum|Phagosome
TRINITY_DN15118_c0_g1_i1_8	lsv:111920177	7.3e-240	415/469(88.49)	K01845	hemL	glutamate-1-semialdehyde 2,1-aminomutase [EC:5.4.3.8]	ko00860	Porphyrin and chlorophyll metabolism
TRINITY_DN22591_c0_g1_i3_17	dcr:108192928	5.4999999999999995e-191	356/535(66.54)	K11717	sufS	cysteine desulfurase / selenocysteine lyase [EC:2.8.1.7 4.4.1.16]	ko00450	Selenocompound metabolism
TRINITY_DN22312_c0_g2_i3_13	dcr:108193138	3.2e-113	206/222(92.79)	K01738	cysK	cysteine synthase [EC:2.5.1.47]	ko00270|ko00920	Cysteine and methionine metabolism|Sulfur metabolism
TRINITY_DN23587_c0_g3_i2_16	han:110923443	8.4e-279	463/534(86.70)	K13648	GAUT	alpha-1,4-galacturonosyltransferase [EC:2.4.1.43]	ko00520	Amino sugar and nucleotide sugar metabolism
TRINITY_DN20744_c0_g5_i2_14	nta:107769382	7.9e-10	35/42(83.33)	K00472	P4HA	prolyl 4-hydroxylase [EC:1.14.11.2]	ko00330	Arginine and proline metabolism
TRINITY_DN21468_c4_g1_i8_12	ccav:112503111	5.5e-20	47/77(61.04)	K03000	RPA12, ZNRD1	DNA-directed RNA polymerase I subunit RPA12	ko03020	RNA polymerase
TRINITY_DN21512_c1_g1_i3_5	jre:109007374	3.5e-202	331/443(74.72)	K09834	VTE1, SXD1	tocopherol cyclase [EC:5.5.1.24]	ko00130	Ubiquinone and other terpenoid-quinone biosynthesis
TRINITY_DN10400_c0_g1_i1_15	cthr:CTHT_0070250	7.8e-15	61/135(45.19)	K02903	RP-L28e, RPL28	large subunit ribosomal protein L28e	ko03010	Ribosome
TRINITY_DN19253_c0_g2_i4_15	gra:105770946	5.3e-64	131/200(65.50)	K00856	E2.7.1.20, ADK	adenosine kinase [EC:2.7.1.20]	ko00230	Purine metabolism
TRINITY_DN20877_c0_g2_i4_17	mesc:110618044	2.2e-71	130/169(76.92)	K01800	maiA, GSTZ1	maleylacetoacetate isomerase [EC:5.2.1.2]	ko00350	Tyrosine metabolism
TRINITY_DN7160_c0_g1_i1_7	fve:101304305	1.7e-08	38/69(55.07)	K00053	ilvC	ketol-acid reductoisomerase [EC:1.1.1.86]	ko00290|ko00770	Valine, leucine and isoleucine biosynthesis|Pantothenate and CoA biosynthesis
TRINITY_DN20181_c1_g3_i1_12	nau:109214904	2.1e-74	140/140(100.00)	K02894	RP-L23e, RPL23	large subunit ribosomal protein L23e	ko03010	Ribosome
TRINITY_DN14022_c0_g1_i2_13	ccav:112502063	2.3e-116	218/299(72.91)	K00847	E2.7.1.4, scrK	fructokinase [EC:2.7.1.4]	ko00051|ko00500|ko00520	Fructose and mannose metabolism|Starch and sucrose metabolism|Amino sugar and nucleotide sugar metabolism
TRINITY_DN15151_c0_g1_i1_6	han:110894970	4.6000000000000004e-273	467/582(80.24)	K01657	trpE	anthranilate synthase component I [EC:4.1.3.27]	ko00400	Phenylalanine, tyrosine and tryptophan biosynthesis
TRINITY_DN22431_c0_g1_i7_4	mesc:110622183	5e-40	78/100(78.00)	K00965	galT, GALT	UDPglucose--hexose-1-phosphate uridylyltransferase [EC:2.7.7.12]	ko00052|ko00520	Galactose metabolism|Amino sugar and nucleotide sugar metabolism
TRINITY_DN18459_c0_g1_i3_4	csat:104752825	8.1e-11	35/39(89.74)	K03007	RPB10, POLR2L	DNA-directed RNA polymerases I, II, and III subunit RPABC5	ko03020	RNA polymerase
TRINITY_DN22398_c1_g2_i1_1	oeu:111411455	9.300000000000001e-57	102/125(81.60)	K03868	RBX1, ROC1	RING-box protein 1 [EC:2.3.2.32]	ko03420|ko04120|ko04141	Nucleotide excision repair|Ubiquitin mediated proteolysis|Protein processing in endoplasmic reticulum
TRINITY_DN26308_c0_g1_i11_3	ccav:112503588	1.3e-187	337/495(68.08)	K19787	CARNMT1	carnosine N-methyltransferase [EC:2.1.1.22]	ko00340	Histidine metabolism
TRINITY_DN16438_c0_g2_i1_10	vvi:100266705	1.1e-31	64/76(84.21)	K00108	betA, CHDH	choline dehydrogenase [EC:1.1.99.1]	ko00260	Glycine, serine and threonine metabolism
TRINITY_DN21900_c0_g2_i4_11	crb:17890180	3.5e-65	114/186(61.29)	K17991	PXG	peroxygenase [EC:1.11.2.3]	ko00073	Cutin, suberine and wax biosynthesis
TRINITY_DN11512_c0_g1_i1_4	csat:104775071	2.6000000000000004e-28	62/69(89.86)	K02183	CALM	calmodulin	ko04016|ko04070|ko04626	MAPK signaling pathway - plant|Phosphatidylinositol signaling system|Plant-pathogen interaction
TRINITY_DN24801_c1_g3_i2_11	ccav:112516034	0.0	714/926(77.11)	K19801	PI4KB	phosphatidylinositol 4-kinase B [EC:2.7.1.67]	ko00562|ko04070	Inositol phosphate metabolism|Phosphatidylinositol signaling system
TRINITY_DN16561_c0_g1_i9_18	lsv:111893505	1.0000000000000001e-106	184/201(91.54)	K12448	UXE, uxe	UDP-arabinose 4-epimerase [EC:5.1.3.5]	ko00520	Amino sugar and nucleotide sugar metabolism
TRINITY_DN14286_c0_g1_i6_13	vvi:100254950	1e-231	402/424(94.81)	K01689	ENO, eno	enolase [EC:4.2.1.11]	ko00010|ko03018	Glycolysis / Gluconeogenesis|RNA degradation
TRINITY_DN18530_c0_g2_i1_15	dcr:108204539	1.2e-280	475/584(81.34)	K14485	TIR1	transport inhibitor response 1	ko04075	Plant hormone signal transduction
TRINITY_DN956_c0_g1_i1_4	fme:FOMMEDRAFT_21857	3.1e-160	277/393(70.48)	K02925	RP-L3e, RPL3	large subunit ribosomal protein L3e	ko03010	Ribosome
TRINITY_DN21233_c0_g1_i2_14	tcc:18597222	3.3e-121	233/315(73.97)	K02926	RP-L4, MRPL4, rplD	large subunit ribosomal protein L4	ko03010	Ribosome
TRINITY_DN20850_c0_g1_i5_18	sind:105176834	8.099999999999999e-175	312/404(77.23)	K05290	PIGK	GPI-anchor transamidase subunit K	ko00563	Glycosylphosphatidylinositol (GPI)-anchor biosynthesis
TRINITY_DN22642_c0_g1_i1_4	ccav:112529216	7.6e-200	573/675(84.89)	K03130	TAF5	transcription initiation factor TFIID subunit 5	ko03022	Basal transcription factors
TRINITY_DN22417_c0_g3_i3_11	cit:102628816	1.1e-15	35/49(71.43)	K00799	GST, gst	glutathione S-transferase [EC:2.5.1.18]	ko00480	Glutathione metabolism
TRINITY_DN20218_c0_g1_i2_1	dcr:108208958	5.000000000000001e-214	379/475(79.79)	K12196	VPS4	vacuolar protein-sorting-associated protein 4	ko04144	Endocytosis
TRINITY_DN21853_c0_g1_i2_12	jcu:105631487	9.600000000000001e-106	194/326(59.51)	K13248	PHOSPHO2	pyridoxal phosphate phosphatase PHOSPHO2 [EC:3.1.3.74]	ko00750	Vitamin B6 metabolism
TRINITY_DN21303_c0_g1_i10_1	ccav:112516996	1.4e-78	152/232(65.52)	K23094	ABC4, menA	2-carboxy-1,4-naphthoquinone phytyltransferase [EC:2.5.1.130]	ko00130	Ubiquinone and other terpenoid-quinone biosynthesis
TRINITY_DN24325_c1_g2_i8_15	pmum:103333445	1.2e-100	314/936(33.55)	K13427	NOA1	nitric-oxide synthase, plant [EC:1.14.13.39]	ko00220|ko00330|ko04626	Arginine biosynthesis|Arginine and proline metabolism|Plant-pathogen interaction
TRINITY_DN19165_c0_g1_i1_10	rcu:8258591	7.4e-246	417/466(89.48)	K20718	ER	LRR receptor-like serine/threonine-protein kinase ERECTA [EC:2.7.11.1]	ko04016	MAPK signaling pathway - plant
TRINITY_DN24968_c0_g1_i1_7	oeu:111370835	1.9e-26	85/181(46.96)	K18606	HPPR	hydroxyphenylpyruvate reductase [EC:1.1.1.237]	ko00130|ko00350|ko00360|ko00960	Ubiquinone and other terpenoid-quinone biosynthesis|Tyrosine metabolism|Phenylalanine metabolism|Tropane, piperidine and pyridine alkaloid biosynthesis
TRINITY_DN9138_c0_g1_i1_15	cam:101497323	3.8999999999999996e-90	159/216(73.61)	K03259	EIF4E	translation initiation factor 4E	ko03013	RNA transport
TRINITY_DN24942_c0_g2_i14_15	ccav:112527524	6.6e-131	252/294(85.71)	K03859	PIGC, GPI2	phosphatidylinositol N-acetylglucosaminyltransferase subunit C	ko00563	Glycosylphosphatidylinositol (GPI)-anchor biosynthesis
TRINITY_DN21731_c0_g1_i2_16	ccav:112526499	0.0	1156/1189(97.22)	K03010	RPB2, POLR2B	DNA-directed RNA polymerase II subunit RPB2 [EC:2.7.7.6]	ko03020	RNA polymerase
TRINITY_DN18929_c0_g1_i6_13	ccav:112509693	1.3e-131	241/343(70.26)	K00215	dapB	4-hydroxy-tetrahydrodipicolinate reductase [EC:1.17.1.8]	ko00261|ko00300	Monobactam biosynthesis|Lysine biosynthesis
TRINITY_DN24686_c0_g1_i1_10	ath:AT4G26080	1.7999999999999998e-70	135/135(100.00)	K14497	PP2C	protein phosphatase 2C [EC:3.1.3.16]	ko04016|ko04075	MAPK signaling pathway - plant|Plant hormone signal transduction
TRINITY_DN24446_c1_g1_i3_8	ccav:112524539	0.0	896/1403(63.86)	K14550	UTP10, HEATR1	U3 small nucleolar RNA-associated protein 10	ko03008	Ribosome biogenesis in eukaryotes
TRINITY_DN19061_c0_g1_i4_1	ccav:112511051	0.0	780/950(82.11)	K13447	RBOH	respiratory burst oxidase [EC:1.6.3.- 1.11.1.-]	ko04016|ko04626	MAPK signaling pathway - plant|Plant-pathogen interaction
TRINITY_DN25722_c0_g1_i10_8	pop:7467630	5.0999999999999996e-70	132/214(61.68)	K00927	PGK, pgk	phosphoglycerate kinase [EC:2.7.2.3]	ko00010|ko00710	Glycolysis / Gluconeogenesis|Carbon fixation in photosynthetic organisms
TRINITY_DN17150_c0_g2_i1_6	lsv:111901438	7.5e-37	90/171(52.63)	K00457	HPD, hppD	4-hydroxyphenylpyruvate dioxygenase [EC:1.13.11.27]	ko00130|ko00350|ko00360	Ubiquinone and other terpenoid-quinone biosynthesis|Tyrosine metabolism|Phenylalanine metabolism
TRINITY_DN23496_c0_g1_i4_13	jre:108988400	3.1e-109	201/294(68.37)	K01930	FPGS	folylpolyglutamate synthase [EC:6.3.2.17]	ko00790	Folate biosynthesis
TRINITY_DN22671_c0_g1_i11_3	lsv:111911308	3.9e-76	139/168(82.74)	K20884	FHY	riboflavin kinase / FMN hydrolase [EC:2.7.1.26 3.1.3.102]	ko00740	Riboflavin metabolism
TRINITY_DN19235_c0_g1_i8_12	tcc:18605366	5.2e-156	267/337(79.23)	K01087	otsB	trehalose 6-phosphate phosphatase [EC:3.1.3.12]	ko00500	Starch and sucrose metabolism
TRINITY_DN21676_c0_g1_i1_6	ccav:112503029	0.0	1064/1386(76.77)	K05665	ABCC1	ATP-binding cassette, subfamily C (CFTR/MRP), member 1 [EC:7.6.2.3]	ko02010	ABC transporters
TRINITY_DN22938_c0_g1_i3_5	nta:107831844	7.2e-179	285/382(74.61)	K10256	FAD2	omega-6 fatty acid desaturase / acyl-lipid omega-6 desaturase (Delta-12 desaturase) [EC:1.14.19.6 1.14.19.22]	ko01040	Biosynthesis of unsaturated fatty acids
TRINITY_DN6695_c1_g1_i1_15	soe:110798844	1.0000000000000001e-60	117/143(81.82)	K02973	RP-S23e, RPS23	small subunit ribosomal protein S23e	ko03010	Ribosome
TRINITY_DN18571_c0_g1_i5_17	lsv:111879894	0.0	594/834(71.22)	K22920	UGP3	UTP---glucose-1-phosphate uridylyltransferase [EC:2.7.7.9]	ko00561	Glycerolipid metabolism
TRINITY_DN22164_c0_g3_i1_11	dcr:108216561	6.2e-16	43/48(89.58)	K02922	RP-L37e, RPL37	large subunit ribosomal protein L37e	ko03010	Ribosome
TRINITY_DN21210_c0_g1_i4_12	zju:107409969	2.7999999999999997e-221	372/393(94.66)	K00789	metK	S-adenosylmethionine synthetase [EC:2.5.1.6]	ko00270	Cysteine and methionine metabolism
TRINITY_DN16924_c0_g1_i4_13	lsv:111892176	5.5e-168	303/352(86.08)	K02358	tuf, TUFM	elongation factor Tu	ko04626	Plant-pathogen interaction
TRINITY_DN18558_c0_g1_i9_3	ccav:112514441	1.6e-118	218/262(83.21)	K14190	VTC2_5	GDP-L-galactose phosphorylase [EC:2.7.7.69]	ko00053	Ascorbate and aldarate metabolism
TRINITY_DN18947_c2_g1_i3_12	ccav:112502007	1e-233	500/1044(47.89)	K15397	KCS	3-ketoacyl-CoA synthase [EC:2.3.1.199]	ko00062|ko04626	Fatty acid elongation|Plant-pathogen interaction
TRINITY_DN26048_c0_g3_i1_3	lsv:111903304	2.5e-68	130/134(97.01)	K12900	FUSIP1	FUS-interacting serine-arginine-rich protein 1	ko03040	Spliceosome
TRINITY_DN15826_c0_g1_i2_13	zju:107426431	5.5999999999999996e-114	367/540(67.96)	K14319	RANGAP1	Ran GTPase-activating protein 1	ko03013	RNA transport
TRINITY_DN21689_c0_g1_i4_5	ccav:112512408	6.7e-120	252/411(61.31)	K14016	UFD1	ubiquitin fusion degradation protein 1	ko04141	Protein processing in endoplasmic reticulum
TRINITY_DN22918_c0_g2_i3_2	ccav:112511258	1.5999999999999998e-220	388/513(75.63)	K06126	COQ6	ubiquinone biosynthesis monooxygenase Coq6 [EC:1.14.13.-]	ko00130	Ubiquinone and other terpenoid-quinone biosynthesis
TRINITY_DN15589_c0_g2_i1_5	nta:107781735	3.8e-11	37/40(92.50)	K08516	YKT6	synaptobrevin homolog YKT6	ko04130	SNARE interactions in vesicular transport
TRINITY_DN24663_c2_g1_i2_13	lsv:111916889	7.3e-108	175/189(92.59)	K00451	HGD, hmgA	homogentisate 1,2-dioxygenase [EC:1.13.11.5]	ko00350	Tyrosine metabolism
TRINITY_DN14602_c0_g1_i1_10	pmum:103330432	3.8e-112	190/214(88.79)	K00411	UQCRFS1, RIP1, petA	ubiquinol-cytochrome c reductase iron-sulfur subunit [EC:7.1.1.8]	ko00190	Oxidative phosphorylation
TRINITY_DN23766_c1_g1_i1_7	pmum:103336862	2.2e-06	32/52(61.54)	K10143	RFWD2, COP1	E3 ubiquitin-protein ligase RFWD2 [EC:2.3.2.27]	ko04120|ko04712	Ubiquitin mediated proteolysis|Circadian rhythm - plant
TRINITY_DN20874_c1_g2_i6_9	ini:109181967	3.3e-143	237/285(83.16)	K10532	HGSNAT	heparan-alpha-glucosaminide N-acetyltransferase [EC:2.3.1.78]	ko00531	Glycosaminoglycan degradation
TRINITY_DN20939_c0_g1_i2_13	jcu:105628547	1.5000000000000002e-38	84/96(87.50)	K00030	IDH3	isocitrate dehydrogenase (NAD+) [EC:1.1.1.41]	ko00020	Citrate cycle (TCA cycle)
TRINITY_DN13822_c0_g1_i1_7	lsv:111915105	9.399999999999999e-166	292/446(65.47)	K15397	KCS	3-ketoacyl-CoA synthase [EC:2.3.1.199]	ko00062|ko04626	Fatty acid elongation|Plant-pathogen interaction
TRINITY_DN23273_c0_g5_i2_5	adu:107481037	1.9e-07	32/52(61.54)	K03934	NDUFS1	NADH dehydrogenase (ubiquinone) Fe-S protein 1 [EC:7.1.1.2 1.6.99.3]	ko00190	Oxidative phosphorylation
TRINITY_DN23258_c1_g1_i19_2	jre:108993773	1.1000000000000001e-125	218/243(89.71)	K13679	WAXY	granule-bound starch synthase [EC:2.4.1.242]	ko00500	Starch and sucrose metabolism
TRINITY_DN20121_c0_g1_i4_9	ccav:112512097	7.1e-148	357/881(40.52)	K00036	G6PD, zwf	glucose-6-phosphate 1-dehydrogenase [EC:1.1.1.49 1.1.1.363]	ko00030|ko00480	Pentose phosphate pathway|Glutathione metabolism
TRINITY_DN27151_c0_g1_i1_17	oeu:111405033	9.9e-12	39/90(43.33)	K14288	XPOT	exportin-T	ko03013	RNA transport
TRINITY_DN23818_c0_g1_i4_13	ccav:112520715	0.0	618/909(67.99)	K05294	PGAP1	GPI inositol-deacylase [EC:3.-.-.-]	ko00563	Glycosylphosphatidylinositol (GPI)-anchor biosynthesis
TRINITY_DN19609_c0_g1_i1_11	ccav:112501864	8.5e-235	449/645(69.61)	K03680	EIF2B4	translation initiation factor eIF-2B subunit delta	ko03013	RNA transport
TRINITY_DN23131_c0_g1_i1_2	ccav:112522581	3.5e-261	456/602(75.75)	K13648	GAUT	alpha-1,4-galacturonosyltransferase [EC:2.4.1.43]	ko00520	Amino sugar and nucleotide sugar metabolism
TRINITY_DN19150_c0_g1_i2_6	zju:107424625	6.199999999999999e-251	426/439(97.04)	K03010	RPB2, POLR2B	DNA-directed RNA polymerase II subunit RPB2 [EC:2.7.7.6]	ko03020	RNA polymerase
TRINITY_DN16620_c0_g1_i4_2	ccav:112526636	5.9e-82	152/205(74.15)	K13335	PEX16	peroxin-16	ko04146	Peroxisome
TRINITY_DN23370_c2_g1_i1_17	sind:105169782	3.6e-129	247/368(67.12)	K19366	SPG20	spartin	ko04144	Endocytosis
TRINITY_DN24085_c0_g1_i3_16	cam:101515262	1.1000000000000002e-59	121/159(76.10)	K13993	HSP20	HSP20 family protein	ko04141	Protein processing in endoplasmic reticulum
TRINITY_DN19140_c0_g1_i1_2	ccav:112516422	1.2e-81	149/173(86.13)	K12741	HNRNPA1_3	heterogeneous nuclear ribonucleoprotein A1/A3	ko03040	Spliceosome
TRINITY_DN17493_c0_g1_i1_17	hbr:110670762	9.500000000000002e-164	295/324(91.05)	K00847	E2.7.1.4, scrK	fructokinase [EC:2.7.1.4]	ko00051|ko00500|ko00520	Fructose and mannose metabolism|Starch and sucrose metabolism|Amino sugar and nucleotide sugar metabolism
TRINITY_DN22334_c0_g1_i13_5	ccav:112522929	9.000000000000001e-260	433/513(84.41)	K01427	URE	urease [EC:3.5.1.5]	ko00220|ko00230	Arginine biosynthesis|Purine metabolism
TRINITY_DN19612_c0_g2_i2_9	pop:18094212	1.6e-238	425/540(78.70)	K01836	PGM3	phosphoacetylglucosamine mutase [EC:5.4.2.3]	ko00520	Amino sugar and nucleotide sugar metabolism
TRINITY_DN19439_c0_g1_i3_3	sind:105177041	2.1e-211	373/622(59.97)	K00901	dgkA, DGK	diacylglycerol kinase (ATP) [EC:2.7.1.107]	ko00561|ko00564|ko04070	Glycerolipid metabolism|Glycerophospholipid metabolism|Phosphatidylinositol signaling system
TRINITY_DN15401_c0_g1_i1_9	gab:108487319	2.9e-156	258/304(84.87)	K00469	MIOX	inositol oxygenase [EC:1.13.99.1]	ko00053|ko00562	Ascorbate and aldarate metabolism|Inositol phosphate metabolism
TRINITY_DN10160_c0_g2_i1_11	ini:109157963	4.5e-155	283/366(77.32)	K05391	CNGC	cyclic nucleotide gated channel, plant	ko04626	Plant-pathogen interaction
TRINITY_DN19545_c0_g1_i1_7	vvi:100246468	5.1e-153	279/437(63.84)	K11752	ribD	diaminohydroxyphosphoribosylaminopyrimidine deaminase / 5-amino-6-(5-phosphoribosylamino)uracil reductase [EC:3.5.4.26 1.1.1.193]	ko00740	Riboflavin metabolism
TRINITY_DN15980_c0_g1_i2_2	ccav:112507249	2.8e-207	352/383(91.91)	K03353	APC6, CDC16	anaphase-promoting complex subunit 6	ko04120	Ubiquitin mediated proteolysis
TRINITY_DN20481_c0_g1_i3_10	spen:107027989	7.3e-64	128/146(87.67)	K00016	LDH, ldh	L-lactate dehydrogenase [EC:1.1.1.27]	ko00010|ko00270|ko00620|ko00640	Glycolysis / Gluconeogenesis|Cysteine and methionine metabolism|Pyruvate metabolism|Propanoate metabolism
TRINITY_DN25842_c2_g7_i1_15	lsv:3772865	7.3e-17	44/44(100.00)	K02697	psaJ	photosystem I subunit IX	ko00195	Photosynthesis
TRINITY_DN19320_c0_g2_i5_17	egr:104425843	9.8e-06	34/89(38.20)	K13464	JAZ	jasmonate ZIM domain-containing protein	ko04075	Plant hormone signal transduction
TRINITY_DN23740_c0_g2_i1_16	ini:109174283	8.4e-06	46/115(40.00)	K12812	DDX39B, UAP56, SUB2	ATP-dependent RNA helicase UAP56/SUB2 [EC:3.6.4.13]	ko03013|ko03015|ko03040	RNA transport|mRNA surveillance pathway|Spliceosome
TRINITY_DN22672_c0_g1_i9_17	nnu:104595766	4.499999999999999e-90	158/170(92.94)	K12670	WBP1	oligosaccharyltransferase complex subunit beta	ko00510|ko00513|ko04141	N-Glycan biosynthesis|Various types of N-glycan biosynthesis|Protein processing in endoplasmic reticulum
TRINITY_DN20984_c0_g1_i8_4	dcr:108228187	2.3e-133	232/248(93.55)	K00611	OTC, argF, argI	ornithine carbamoyltransferase [EC:2.1.3.3]	ko00220	Arginine biosynthesis
TRINITY_DN20548_c0_g4_i1_9	vvi:100252276	8e-15	37/45(82.22)	K00558	DNMT1, dcm	DNA (cytosine-5)-methyltransferase 1 [EC:2.1.1.37]	ko00270	Cysteine and methionine metabolism
TRINITY_DN16292_c0_g1_i4_1	han:110886930	3.1000000000000004e-167	281/323(87.00)	K01051	E3.1.1.11	pectinesterase [EC:3.1.1.11]	ko00040	Pentose and glucuronate interconversions
TRINITY_DN8609_c0_g1_i1_16	ath:AT5G54270	5.7e-156	265/265(100.00)	K08914	LHCB3	light-harvesting complex II chlorophyll a/b binding protein 3	ko00196	Photosynthesis - antenna proteins
TRINITY_DN24019_c0_g1_i10_14	han:110889118	4.5e-140	251/414(60.63)	K14003	PREB, SEC12	prolactin regulatory element-binding protein	ko04141	Protein processing in endoplasmic reticulum
TRINITY_DN702_c0_g1_i1_6	oeu:111365313	2.3e-65	134/197(68.02)	K01595	ppc	phosphoenolpyruvate carboxylase [EC:4.1.1.31]	ko00620|ko00710	Pyruvate metabolism|Carbon fixation in photosynthetic organisms
TRINITY_DN25856_c2_g1_i8_7	ccav:112528538	2.2e-261	446/610(73.11)	K00558	DNMT1, dcm	DNA (cytosine-5)-methyltransferase 1 [EC:2.1.1.37]	ko00270	Cysteine and methionine metabolism
TRINITY_DN22418_c0_g2_i1_18	ccav:112516712	4.1e-176	299/353(84.70)	K20603	MKK2	mitogen-activated protein kinase kinase 2 [EC:2.7.12.2]	ko04016	MAPK signaling pathway - plant
TRINITY_DN16154_c0_g1_i2_11	han:110916344	1.5000000000000001e-30	63/78(80.77)	K02939	RP-L9, MRPL9, rplI	large subunit ribosomal protein L9	ko03010	Ribosome
TRINITY_DN23741_c1_g1_i2_11	ccav:112500541	8.7e-66	137/171(80.12)	K02874	RP-L14, MRPL14, rplN	large subunit ribosomal protein L14	ko03010	Ribosome
TRINITY_DN23625_c0_g1_i1_11	vvi:100244158	6.2000000000000005e-86	146/169(86.39)	K00002	AKR1A1, adh	alcohol dehydrogenase (NADP+) [EC:1.1.1.2]	ko00010|ko00040|ko00561	Glycolysis / Gluconeogenesis|Pentose and glucuronate interconversions|Glycerolipid metabolism
TRINITY_DN20077_c1_g1_i2_17	psom:113356386	1.5e-13	44/44(100.00)	K02155	ATPeV0C, ATP6L	V-type H+-transporting ATPase 16kDa proteolipid subunit	ko00190|ko04145	Oxidative phosphorylation|Phagosome
TRINITY_DN21164_c0_g2_i3_13	cit:102618361	5.199999999999999e-47	96/114(84.21)	K02921	RP-L37Ae, RPL37A	large subunit ribosomal protein L37Ae	ko03010	Ribosome
TRINITY_DN11325_c0_g1_i1_11	nto:104120913	2.9e-207	369/405(91.11)	K05298	GAPA	glyceraldehyde-3-phosphate dehydrogenase (NADP+) (phosphorylating) [EC:1.2.1.13]	ko00710	Carbon fixation in photosynthetic organisms
TRINITY_DN32063_c0_g1_i1_15	vcn:VOLCADRAFT_109213	1.1e-20	56/103(54.37)	K02920	RP-L36e, RPL36	large subunit ribosomal protein L36e	ko03010	Ribosome
TRINITY_DN25798_c1_g1_i14_8	cic:CICLE_v10009720mg	1.1e-37	95/125(76.00)	K16241	HY5	transcription factor HY5	ko04712	Circadian rhythm - plant
TRINITY_DN24397_c0_g1_i15_15	mdm:103416333	4.7e-154	333/787(42.31)	K13416	BAK1	brassinosteroid insensitive 1-associated receptor kinase 1 [EC:2.7.10.1 2.7.11.1]	ko04016|ko04075|ko04626	MAPK signaling pathway - plant|Plant hormone signal transduction|Plant-pathogen interaction
TRINITY_DN25177_c0_g1_i10_3	mtr:MTR_8g102550	5.8e-53	104/136(76.47)	K14497	PP2C	protein phosphatase 2C [EC:3.1.3.16]	ko04016|ko04075	MAPK signaling pathway - plant|Plant hormone signal transduction
TRINITY_DN14795_c0_g2_i1_2	cann:107853744	7.5e-12	36/39(92.31)	K09458	fabF, OXSM, CEM1	3-oxoacyl-[acyl-carrier-protein] synthase II [EC:2.3.1.179]	ko00061|ko00780	Fatty acid biosynthesis|Biotin metabolism
TRINITY_DN25970_c2_g1_i6_7	han:110900366	4.9e-12	40/45(88.89)	K03110	ftsY	fused signal recognition particle receptor	ko03060	Protein export
TRINITY_DN25927_c0_g1_i1_10	ath:AT4G34710	0.0	711/711(100.00)	K01583	E4.1.1.19	arginine decarboxylase [EC:4.1.1.19]	ko00330	Arginine and proline metabolism
TRINITY_DN24148_c0_g1_i10_11	nta:107794383	1.2e-281	491/627(78.31)	K01937	pyrG, CTPS	CTP synthase [EC:6.3.4.2]	ko00240	Pyrimidine metabolism
TRINITY_DN21423_c0_g1_i1_17	jcu:105643791	1.1e-67	131/155(84.52)	K01244	MTN	5'-methylthioadenosine nucleosidase [EC:3.2.2.16]	ko00270	Cysteine and methionine metabolism
TRINITY_DN25561_c1_g4_i1_13	ccav:112526571	5.4e-08	33/38(86.84)	K00800	aroA	3-phosphoshikimate 1-carboxyvinyltransferase [EC:2.5.1.19]	ko00400	Phenylalanine, tyrosine and tryptophan biosynthesis
TRINITY_DN23831_c5_g1_i1_4	qsu:112019243	2e-06	21/32(65.62)	K12667	SWP1, RPN2	oligosaccharyltransferase complex subunit delta (ribophorin II)	ko00510|ko00513|ko04141	N-Glycan biosynthesis|Various types of N-glycan biosynthesis|Protein processing in endoplasmic reticulum
TRINITY_DN25247_c1_g2_i1_4	sind:105173899	8.5e-12	35/41(85.37)	K10777	LIG4, DNL4	DNA ligase 4 [EC:6.5.1.1]	ko03450	Non-homologous end-joining
TRINITY_DN19879_c0_g1_i2_8	ccav:112514972	9.8e-242	422/479(88.10)	K01940	argG, ASS1	argininosuccinate synthase [EC:6.3.4.5]	ko00220|ko00250	Arginine biosynthesis|Alanine, aspartate and glutamate metabolism
TRINITY_DN25835_c0_g5_i1_3	jre:108991085	5.5e-20	51/69(73.91)	K08991	MUS81	crossover junction endonuclease MUS81 [EC:3.1.22.-]	ko03440	Homologous recombination
TRINITY_DN10866_c0_g1_i2_14	jre:108992458	1.3e-112	343/701(48.93)	K14297	NUP98, ADAR2, NUP116	nuclear pore complex protein Nup98-Nup96	ko03013	RNA transport
TRINITY_DN18975_c0_g1_i10_11	han:110872229	3e-65	128/227(56.39)	K00121	frmA, ADH5, adhC	S-(hydroxymethyl)glutathione dehydrogenase / alcohol dehydrogenase [EC:1.1.1.284 1.1.1.1]	ko00010|ko00071|ko00350	Glycolysis / Gluconeogenesis|Fatty acid degradation|Tyrosine metabolism
TRINITY_DN13302_c0_g1_i2_11	ccav:112500612	7.4999999999999994e-62	133/177(75.14)	K14294	WIBG, PYM	partner of Y14 and mago	ko03013|ko03015	RNA transport|mRNA surveillance pathway
TRINITY_DN16216_c0_g1_i3_6	sind:105177004	6.2e-143	317/651(48.69)	K10581	UBE2O	ubiquitin-conjugating enzyme E2 O [EC:2.3.2.24]	ko04120	Ubiquitin mediated proteolysis
TRINITY_DN22536_c0_g1_i3_6	vvi:100264315	1.4e-79	159/202(78.71)	K00759	APRT, apt	adenine phosphoribosyltransferase [EC:2.4.2.7]	ko00230	Purine metabolism
TRINITY_DN14658_c0_g1_i3_17	lsv:111883637	2.7e-257	422/565(74.69)	K12373	HEXA_B	hexosaminidase [EC:3.2.1.52]	ko00511|ko00513|ko00520|ko00531|ko00603|ko00604	Other glycan degradation|Various types of N-glycan biosynthesis|Amino sugar and nucleotide sugar metabolism|Glycosaminoglycan degradation|Glycosphingolipid biosynthesis - globo and isoglobo series|Glycosphingolipid biosynthesis - ganglio series
TRINITY_DN19871_c1_g1_i4_10	ccav:112518201	5e-98	224/306(73.20)	K08497	SEC20	protein transport protein SEC20	ko04130	SNARE interactions in vesicular transport
TRINITY_DN19694_c0_g1_i3_4	ccav:112523203	4e-134	283/582(48.63)	K03144	TFIIH4, GTF2H4, TFB2	transcription initiation factor TFIIH subunit 4	ko03022|ko03420	Basal transcription factors|Nucleotide excision repair
TRINITY_DN25073_c2_g1_i2_11	sind:105174126	4e-200	384/551(69.69)	K01689	ENO, eno	enolase [EC:4.2.1.11]	ko00010|ko03018	Glycolysis / Gluconeogenesis|RNA degradation
TRINITY_DN22080_c0_g1_i1_7	vvi:100254304	0.0	807/1026(78.65)	K14489	AHK2_3_4	arabidopsis histidine kinase 2/3/4 (cytokinin receptor) [EC:2.7.13.3]	ko04075	Plant hormone signal transduction
TRINITY_DN21039_c0_g1_i2_16	ccav:112512356	7.4000000000000005e-227	413/517(79.88)	K00021	HMGCR	hydroxymethylglutaryl-CoA reductase (NADPH) [EC:1.1.1.34]	ko00900	Terpenoid backbone biosynthesis
TRINITY_DN24229_c0_g2_i1_5	ccav:112511388	0.0	771/975(79.08)	K03243	EIF5B	translation initiation factor 5B	ko03013	RNA transport
TRINITY_DN22734_c2_g8_i1_5	jcu:105634720	1.2e-18	44/48(91.67)	K13523	AGPAT3_4	lysophosphatidic acid acyltransferase / lysophosphatidylinositol acyltransferase [EC:2.3.1.51 2.3.1.-]	ko00561|ko00564	Glycerolipid metabolism|Glycerophospholipid metabolism
TRINITY_DN11723_c0_g1_i1_5	atr:18428210	2.7e-17	44/56(78.57)	K00232	E1.3.3.6, ACOX1, ACOX3	acyl-CoA oxidase [EC:1.3.3.6]	ko00071|ko00410|ko00592|ko00640|ko01040|ko04146	Fatty acid degradation|beta-Alanine metabolism|alpha-Linolenic acid metabolism|Propanoate metabolism|Biosynthesis of unsaturated fatty acids|Peroxisome
TRINITY_DN25312_c0_g2_i1_11	cann:107858982	4.9e-17	56/98(57.14)	K08507	USE1	unconventional SNARE in the endoplasmic reticulum protein 1	ko04130	SNARE interactions in vesicular transport
TRINITY_DN23198_c2_g2_i4_5	vvi:100251570	5e-114	206/288(71.53)	K11778	DHDDS, RER2, SRT1	ditrans,polycis-polyprenyl diphosphate synthase [EC:2.5.1.87]	ko00900	Terpenoid backbone biosynthesis
TRINITY_DN25731_c0_g5_i1_11	lsv:111915440	1.2e-25	59/69(85.51)	K00430	E1.11.1.7	peroxidase [EC:1.11.1.7]	ko00940	Phenylpropanoid biosynthesis
TRINITY_DN25960_c0_g1_i5_7	ccav:112518729	6.1e-187	425/861(49.36)	K10844	ERCC2, XPD	DNA excision repair protein ERCC-2 [EC:3.6.4.12]	ko03022|ko03420	Basal transcription factors|Nucleotide excision repair
TRINITY_DN27026_c0_g2_i3_7	dcr:108204975	1.6e-58	111/116(95.69)	K03124	TFIIB, GTF2B, SUA7, tfb	transcription initiation factor TFIIB	ko03022	Basal transcription factors
TRINITY_DN19182_c0_g1_i1_8	vvi:100242061	5.4e-77	144/191(75.39)	K02639	petF	ferredoxin	ko00195	Photosynthesis
TRINITY_DN23926_c0_g1_i1_15	lsv:111903007	3.3000000000000004e-260	487/638(76.33)	K00627	DLAT, aceF, pdhC	pyruvate dehydrogenase E2 component (dihydrolipoamide acetyltransferase) [EC:2.3.1.12]	ko00010|ko00020|ko00620	Glycolysis / Gluconeogenesis|Citrate cycle (TCA cycle)|Pyruvate metabolism
TRINITY_DN20989_c0_g1_i2_11	dcr:108199291	2.6e-248	423/451(93.79)	K01835	pgm	phosphoglucomutase [EC:5.4.2.2]	ko00010|ko00030|ko00052|ko00230|ko00500|ko00520	Glycolysis / Gluconeogenesis|Pentose phosphate pathway|Galactose metabolism|Purine metabolism|Starch and sucrose metabolism|Amino sugar and nucleotide sugar metabolism
TRINITY_DN19652_c0_g1_i7_16	cann:107854362	5.1e-19	51/57(89.47)	K02903	RP-L28e, RPL28	large subunit ribosomal protein L28e	ko03010	Ribosome
TRINITY_DN13837_c0_g1_i2_17	lsv:111893804	2.7e-137	240/294(81.63)	K00222	TM7SF2, ERG24	Delta14-sterol reductase [EC:1.3.1.70]	ko00100	Steroid biosynthesis
TRINITY_DN20818_c1_g1_i1_6	han:110900223	2.6000000000000003e-133	253/339(74.63)	K01735	aroB	3-dehydroquinate synthase [EC:4.2.3.4]	ko00400	Phenylalanine, tyrosine and tryptophan biosynthesis
TRINITY_DN25263_c2_g3_i1_3	lsv:111886666	9.3e-276	461/504(91.47)	K00487	CYP73A	trans-cinnamate 4-monooxygenase [EC:1.14.14.91]	ko00130|ko00940|ko00941|ko00945	Ubiquinone and other terpenoid-quinone biosynthesis|Phenylpropanoid biosynthesis|Flavonoid biosynthesis|Stilbenoid, diarylheptanoid and gingerol biosynthesis
TRINITY_DN22479_c0_g1_i8_7	pop:7469671	7.8e-141	262/314(83.44)	K00026	MDH2	malate dehydrogenase [EC:1.1.1.37]	ko00020|ko00270|ko00620|ko00630|ko00710	Citrate cycle (TCA cycle)|Cysteine and methionine metabolism|Pyruvate metabolism|Glyoxylate and dicarboxylate metabolism|Carbon fixation in photosynthetic organisms
TRINITY_DN21738_c0_g2_i2_2	qsu:111983070	1.5e-249	424/515(82.33)	K16871	POP2	4-aminobutyrate---pyruvate transaminase [EC:2.6.1.96]	ko00250|ko00650	Alanine, aspartate and glutamate metabolism|Butanoate metabolism
TRINITY_DN22749_c0_g1_i3_3	cpap:110816034	8.7e-224	496/1086(45.67)	K00454	LOX2S	lipoxygenase [EC:1.13.11.12]	ko00591|ko00592	Linoleic acid metabolism|alpha-Linolenic acid metabolism
TRINITY_DN25038_c0_g1_i11_6	vvi:100248990	0.0	811/931(87.11)	K03070	secA	preprotein translocase subunit SecA [EC:7.4.2.8]	ko03060	Protein export
TRINITY_DN24654_c1_g1_i5_16	ini:109162028	1.4e-08	37/58(63.79)	K00058	serA, PHGDH	D-3-phosphoglycerate dehydrogenase / 2-oxoglutarate reductase [EC:1.1.1.95 1.1.1.399]	ko00260|ko00270	Glycine, serine and threonine metabolism|Cysteine and methionine metabolism
TRINITY_DN23362_c3_g1_i16_17	lsv:111888136	5.5000000000000004e-157	282/343(82.22)	K00876	udk, UCK	uridine kinase [EC:2.7.1.48]	ko00240	Pyrimidine metabolism
TRINITY_DN22667_c0_g2_i1_9	ccav:112516757	9.5e-41	83/138(60.14)	K01051	E3.1.1.11	pectinesterase [EC:3.1.1.11]	ko00040	Pentose and glucuronate interconversions
TRINITY_DN24642_c0_g1_i1_8	vvi:100258980	0.0	691/834(82.85)	K14674	TGL4	TAG lipase / steryl ester hydrolase / phospholipase A2 / LPA acyltransferase [EC:3.1.1.3 3.1.1.13 3.1.1.4 2.3.1.51]	ko00100|ko00561|ko00564|ko00565|ko00590|ko00591|ko00592	Steroid biosynthesis|Glycerolipid metabolism|Glycerophospholipid metabolism|Ether lipid metabolism|Arachidonic acid metabolism|Linoleic acid metabolism|alpha-Linolenic acid metabolism
TRINITY_DN23357_c0_g1_i1_8	lsv:111916376	0.0	639/717(89.12)	K10775	PAL	phenylalanine ammonia-lyase [EC:4.3.1.24]	ko00360|ko00940	Phenylalanine metabolism|Phenylpropanoid biosynthesis
TRINITY_DN20092_c0_g7_i1_12	han:110939887	3.0999999999999997e-46	86/100(86.00)	K10256	FAD2	omega-6 fatty acid desaturase / acyl-lipid omega-6 desaturase (Delta-12 desaturase) [EC:1.14.19.6 1.14.19.22]	ko01040	Biosynthesis of unsaturated fatty acids
TRINITY_DN23363_c0_g1_i13_1	ccav:112528667	3.1e-150	340/979(34.73)	K08726	EPHX2	soluble epoxide hydrolase / lipid-phosphate phosphatase [EC:3.3.2.10 3.1.3.76]	ko00590|ko04146	Arachidonic acid metabolism|Peroxisome
TRINITY_DN22157_c1_g1_i1_2	ccav:112518423	1.2e-131	244/391(62.40)	K22772	FG2	flavonol-3-O-glucoside L-rhamnosyltransferase [EC:2.4.1.159]	ko00944	Flavone and flavonol biosynthesis
TRINITY_DN24551_c1_g1_i13_11	vvi:100267711	9.3e-136	246/310(79.35)	K10870	RAD51L2, RAD51C	RAD51-like protein 2	ko03440	Homologous recombination
TRINITY_DN23688_c1_g3_i13_3	han:110878466	1.7e-52	109/144(75.69)	K03015	RPB7, POLR2G	DNA-directed RNA polymerase II subunit RPB7	ko03020	RNA polymerase
TRINITY_DN19863_c0_g1_i1_10	zju:107403870	1.8e-45	102/196(52.04)	K01115	PLD1_2	phospholipase D1/2 [EC:3.1.4.4]	ko00564|ko00565|ko04144	Glycerophospholipid metabolism|Ether lipid metabolism|Endocytosis
TRINITY_DN15966_c0_g1_i1_6	han:110915258	3.1e-78	158/219(72.15)	K14009	BCAP31, BAP31	B-cell receptor-associated protein 31	ko04141	Protein processing in endoplasmic reticulum
TRINITY_DN17623_c0_g1_i6_7	ccav:112523467	4.2e-74	130/169(76.92)	K00275	pdxH, PNPO	pyridoxamine 5'-phosphate oxidase [EC:1.4.3.5]	ko00750	Vitamin B6 metabolism
TRINITY_DN14261_c0_g1_i1_7	mesc:110614315	0.0	612/752(81.38)	K06617	E2.4.1.82	raffinose synthase [EC:2.4.1.82]	ko00052	Galactose metabolism
TRINITY_DN24522_c0_g1_i8_14	vra:106752885	2.2e-07	29/36(80.56)	K03031	PSMD8, RPN12	26S proteasome regulatory subunit N12	ko03050	Proteasome
TRINITY_DN18294_c0_g1_i1_8	lsv:111876018	6.4e-202	344/392(87.76)	K01897	ACSL, fadD	long-chain acyl-CoA synthetase [EC:6.2.1.3]	ko00061|ko00071|ko04146	Fatty acid biosynthesis|Fatty acid degradation|Peroxisome
TRINITY_DN10877_c0_g1_i5_18	nta:107811442	1.5e-60	123/170(72.35)	K00760	hprT, hpt, HPRT1	hypoxanthine phosphoribosyltransferase [EC:2.4.2.8]	ko00230	Purine metabolism
TRINITY_DN29534_c0_g1_i1_16	ath:AT4G16760	2.1e-64	122/122(100.00)	K00232	E1.3.3.6, ACOX1, ACOX3	acyl-CoA oxidase [EC:1.3.3.6]	ko00071|ko00410|ko00592|ko00640|ko01040|ko04146	Fatty acid degradation|beta-Alanine metabolism|alpha-Linolenic acid metabolism|Propanoate metabolism|Biosynthesis of unsaturated fatty acids|Peroxisome
TRINITY_DN22307_c0_g1_i2_2	lsv:111888284	8.5e-108	252/380(66.32)	K12129	PRR7	pseudo-response regulator 7	ko04712	Circadian rhythm - plant
TRINITY_DN15055_c0_g1_i4_5	vvi:100248659	3.2e-19	49/107(45.79)	K01426	E3.5.1.4, amiE	amidase [EC:3.5.1.4]	ko00330|ko00360|ko00380	Arginine and proline metabolism|Phenylalanine metabolism|Tryptophan metabolism
TRINITY_DN24708_c1_g8_i1_11	jre:109001970	7.5e-08	31/31(100.00)	K02730	PSMA6	20S proteasome subunit alpha 1 [EC:3.4.25.1]	ko03050	Proteasome
TRINITY_DN24412_c2_g2_i3_16	vvi:100252353	2e-86	158/215(73.49)	K22013	SGR, SGRL	magnesium dechelatase [EC:4.99.1.10]	ko00860	Porphyrin and chlorophyll metabolism
TRINITY_DN23771_c0_g1_i1_4	egr:104425950	2.7000000000000003e-210	355/422(84.12)	K11584	PPP2R5	serine/threonine-protein phosphatase 2A regulatory subunit B'	ko03015	mRNA surveillance pathway
TRINITY_DN29411_c0_g1_i1_15	pgr:PGTG_07098	9.2e-44	96/155(61.94)	K02889	RP-L21e, RPL21	large subunit ribosomal protein L21e	ko03010	Ribosome
TRINITY_DN21927_c0_g2_i12_9	han:110894879	2e-91	180/228(78.95)	K08492	STX18	syntaxin 18	ko04130|ko04145	SNARE interactions in vesicular transport|Phagosome
TRINITY_DN20571_c0_g2_i1_4	hbr:110661003	8.6e-25	54/55(98.18)	K14500	BSK	BR-signaling kinase [EC:2.7.11.1]	ko04075	Plant hormone signal transduction
TRINITY_DN26622_c0_g1_i8_7	ccav:112526061	1.4e-102	188/276(68.12)	K01817	trpF	phosphoribosylanthranilate isomerase [EC:5.3.1.24]	ko00400	Phenylalanine, tyrosine and tryptophan biosynthesis
TRINITY_DN22479_c0_g1_i1_10	pop:7468528	2.5e-15	46/58(79.31)	K05933	E1.14.17.4	aminocyclopropanecarboxylate oxidase [EC:1.14.17.4]	ko00270	Cysteine and methionine metabolism
TRINITY_DN21564_c0_g1_i12_5	vvi:100247834	6e-191	318/380(83.68)	K01662	dxs	1-deoxy-D-xylulose-5-phosphate synthase [EC:2.2.1.7]	ko00730|ko00900	Thiamine metabolism|Terpenoid backbone biosynthesis
TRINITY_DN18743_c0_g1_i1_16	nta:107770386	2.5000000000000002e-273	460/489(94.07)	K00654	SPT	serine palmitoyltransferase [EC:2.3.1.50]	ko00600	Sphingolipid metabolism
TRINITY_DN23614_c0_g1_i14_5	cit:102619943	3.9e-78	148/151(98.01)	K02953	RP-S13e, RPS13	small subunit ribosomal protein S13e	ko03010	Ribosome
TRINITY_DN20573_c1_g1_i13_16	han:110899584	0.0	664/942(70.49)	K01256	pepN	aminopeptidase N [EC:3.4.11.2]	ko00480	Glutathione metabolism
TRINITY_DN14356_c0_g1_i1_11	oeu:111391841	1.3999999999999998e-135	232/303(76.57)	K01183	E3.2.1.14	chitinase [EC:3.2.1.14]	ko00520	Amino sugar and nucleotide sugar metabolism
TRINITY_DN17869_c0_g1_i2_13	nnu:104590139	6.499999999999999e-70	140/224(62.50)	K10666	RNF5	E3 ubiquitin-protein ligase RNF5 [EC:2.3.2.27]	ko04141	Protein processing in endoplasmic reticulum
TRINITY_DN21502_c1_g3_i5_9	han:110884502	2.1e-71	131/148(88.51)	K03016	RPB8, POLR2H	DNA-directed RNA polymerases I, II, and III subunit RPABC3	ko03020	RNA polymerase
TRINITY_DN20423_c0_g1_i1_14	dzi:111311141	4.2999999999999996e-82	147/167(88.02)	K14496	PYL	abscisic acid receptor PYR/PYL family	ko04016|ko04075	MAPK signaling pathway - plant|Plant hormone signal transduction
TRINITY_DN27320_c2_g1_i2_7	vvi:100264370	1.9000000000000002e-117	216/321(67.29)	K14510	CTR1	serine/threonine-protein kinase CTR1 [EC:2.7.11.1]	ko04016|ko04075	MAPK signaling pathway - plant|Plant hormone signal transduction
TRINITY_DN12672_c0_g1_i2_15	oeu:111384841	1.9e-115	217/299(72.58)	K08486	STX1B_2_3	syntaxin 1B/2/3	ko04130	SNARE interactions in vesicular transport
TRINITY_DN20052_c0_g1_i5_12	ghi:107943178	2.5e-172	291/453(64.24)	K00423	E1.10.3.3	L-ascorbate oxidase [EC:1.10.3.3]	ko00053	Ascorbate and aldarate metabolism
TRINITY_DN18936_c0_g1_i1_7	lsv:111900568	2.8e-11	37/65(56.92)	K11147	DHRS4	dehydrogenase/reductase SDR family member 4 [EC:1.1.-.-]	ko04146	Peroxisome
TRINITY_DN17334_c0_g1_i3_9	cann:107854362	9.2e-19	51/57(89.47)	K02903	RP-L28e, RPL28	large subunit ribosomal protein L28e	ko03010	Ribosome
TRINITY_DN25102_c1_g2_i7_2	sind:105166105	0.0	608/733(82.95)	K02154	ATPeV0A, ATP6N	V-type H+-transporting ATPase subunit a	ko00190|ko04145	Oxidative phosphorylation|Phagosome
TRINITY_DN24759_c0_g3_i1_4	gmx:100820237	1.6e-07	27/48(56.25)	K18875	EDS1	enhanced disease susceptibility 1 protein	ko04626	Plant-pathogen interaction
TRINITY_DN20381_c0_g1_i2_2	lsv:111915365	6.2e-284	473/566(83.57)	K01913	AAE7, ACN1	acetate/butyrate---CoA ligase [EC:6.2.1.1 6.2.1.2]	ko00010|ko00620|ko00630|ko00650	Glycolysis / Gluconeogenesis|Pyruvate metabolism|Glyoxylate and dicarboxylate metabolism|Butanoate metabolism
TRINITY_DN18462_c0_g1_i5_6	cpep:111789826	1.8e-59	142/267(53.18)	K02973	RP-S23e, RPS23	small subunit ribosomal protein S23e	ko03010	Ribosome
TRINITY_DN23763_c3_g1_i1_9	pvu:PHAVU_011G0558000	1.2e-64	128/250(51.20)	K01188	E3.2.1.21	beta-glucosidase [EC:3.2.1.21]	ko00460|ko00500|ko00940	Cyanoamino acid metabolism|Starch and sucrose metabolism|Phenylpropanoid biosynthesis
TRINITY_DN16447_c0_g1_i1_4	ccav:112509320	0.0	563/662(85.05)	K01652	E2.2.1.6L, ilvB, ilvG, ilvI	acetolactate synthase I/II/III large subunit [EC:2.2.1.6]	ko00290|ko00650|ko00660|ko00770	Valine, leucine and isoleucine biosynthesis|Butanoate metabolism|C5-Branched dibasic acid metabolism|Pantothenate and CoA biosynthesis
TRINITY_DN17614_c0_g1_i5_14	han:110871917	5.8e-47	94/128(73.44)	K01057	PGLS, pgl, devB	6-phosphogluconolactonase [EC:3.1.1.31]	ko00030	Pentose phosphate pathway
TRINITY_DN6912_c0_g1_i1_7	ccav:112521147	1.6e-94	165/227(72.69)	K20896	TENA_E	formylaminopyrimidine deformylase / aminopyrimidine aminohydrolase [EC:3.5.1.- 3.5.99.-]	ko00730	Thiamine metabolism
TRINITY_DN27131_c0_g1_i1_11	ccav:112514949	1.4000000000000001e-201	335/376(89.10)	K18857	ADH1	alcohol dehydrogenase class-P [EC:1.1.1.1]	ko00010|ko00071|ko00350|ko00592	Glycolysis / Gluconeogenesis|Fatty acid degradation|Tyrosine metabolism|alpha-Linolenic acid metabolism
TRINITY_DN22603_c0_g1_i2_13	nta:107784737	9.4e-177	316/397(79.60)	K08334	BECN, VPS30, ATG6	beclin	ko04136	Autophagy - other
TRINITY_DN11978_c0_g1_i2_17	nnu:104609565	8.9e-77	154/203(75.86)	K01695	trpA	tryptophan synthase alpha chain [EC:4.2.1.20]	ko00260|ko00400	Glycine, serine and threonine metabolism|Phenylalanine, tyrosine and tryptophan biosynthesis
TRINITY_DN8993_c0_g2_i1_15	cvr:CHLNCDRAFT_27566	6.7e-24	57/82(69.51)	K02975	RP-S25e, RPS25	small subunit ribosomal protein S25e	ko03010	Ribosome
TRINITY_DN24574_c0_g1_i1_9	ath:AT1G32470	4.4e-63	129/129(100.00)	K02437	gcvH, GCSH	glycine cleavage system H protein	ko00260|ko00630	Glycine, serine and threonine metabolism|Glyoxylate and dicarboxylate metabolism
TRINITY_DN23224_c0_g2_i1_4	egr:38466611	8.599999999999999e-271	482/509(94.70)	K02132	ATPeF1A, ATP5A1, ATP1	F-type H+-transporting ATPase subunit alpha	ko00190	Oxidative phosphorylation
TRINITY_DN10937_c0_g1_i1_6	qsu:111984301	2.8e-178	317/474(66.88)	K00696	E2.4.1.14	sucrose-phosphate synthase [EC:2.4.1.14]	ko00500	Starch and sucrose metabolism
TRINITY_DN6427_c0_g1_i1_16	sind:105163029	0.0	644/866(74.36)	K06611	E2.4.1.67	stachyose synthetase [EC:2.4.1.67]	ko00052	Galactose metabolism
TRINITY_DN17490_c0_g1_i1_16	soe:2715644	8.3e-12	32/42(76.19)	K02967	RP-S2, MRPS2, rpsB	small subunit ribosomal protein S2	ko03010	Ribosome
TRINITY_DN26671_c0_g4_i1_7	qsu:112034010	2.2000000000000002e-30	63/68(92.65)	K12272	SRPRB, SRP102	signal recognition particle receptor subunit beta	ko03060	Protein export
TRINITY_DN21833_c1_g1_i6_13	jre:108996252	2.2e-214	412/676(60.95)	K00972	UAP1	UDP-N-acetylglucosamine/UDP-N-acetylgalactosamine diphosphorylase [EC:2.7.7.23 2.7.7.83]	ko00520	Amino sugar and nucleotide sugar metabolism
TRINITY_DN23501_c0_g1_i9_13	ccav:112526692	1.1e-244	420/513(81.87)	K00028	E1.1.1.39	malate dehydrogenase (decarboxylating) [EC:1.1.1.39]	ko00620|ko00710	Pyruvate metabolism|Carbon fixation in photosynthetic organisms
TRINITY_DN14566_c0_g1_i2_1	lsv:111884389	2.8999999999999995e-129	283/448(63.17)	K00059	fabG, OAR1	3-oxoacyl-[acyl-carrier protein] reductase [EC:1.1.1.100]	ko00061|ko00780	Fatty acid biosynthesis|Biotin metabolism
TRINITY_DN26651_c0_g1_i1_18	lsv:3772856	0.0	604/742(81.40)	K05577	ndhF	NAD(P)H-quinone oxidoreductase subunit 5 [EC:7.1.1.2]	ko00190	Oxidative phosphorylation
TRINITY_DN22960_c0_g1_i3_7	ccav:112517081	1.7e-156	293/368(79.62)	K08963	mtnA	methylthioribose-1-phosphate isomerase [EC:5.3.1.23]	ko00270	Cysteine and methionine metabolism
TRINITY_DN20594_c0_g2_i7_8	sind:105177616	3.6e-159	269/295(91.19)	K14411	MSI	RNA-binding protein Musashi	ko03015	mRNA surveillance pathway
TRINITY_DN22042_c1_g1_i1_11	qsu:112019243	4.3e-17	48/96(50.00)	K12667	SWP1, RPN2	oligosaccharyltransferase complex subunit delta (ribophorin II)	ko00510|ko00513|ko04141	N-Glycan biosynthesis|Various types of N-glycan biosynthesis|Protein processing in endoplasmic reticulum
TRINITY_DN29608_c0_g1_i1_15	spo:SPAC16.02c	1.2e-17	54/129(41.86)	K12893	SFRS4_5_6	splicing factor, arginine/serine-rich 4/5/6	ko03040	Spliceosome
TRINITY_DN20841_c0_g1_i4_5	ccav:112511474	8e-121	257/434(59.22)	K03100	lepB	signal peptidase I [EC:3.4.21.89]	ko03060	Protein export
TRINITY_DN21141_c1_g3_i7_10	lsv:111878400	3.6e-37	85/135(62.96)	K02897	RP-L25, rplY	large subunit ribosomal protein L25	ko03010	Ribosome
TRINITY_DN16335_c0_g1_i1_13	nnu:104607914	3.1e-39	77/80(96.25)	K10576	UBE2H, UBC8	ubiquitin-conjugating enzyme E2 H [EC:2.3.2.23]	ko04120	Ubiquitin mediated proteolysis
TRINITY_DN31375_c0_g1_i1_4	sind:105156629	2.3999999999999998e-247	424/494(85.83)	K02575	NRT, narK, nrtP, nasA	MFS transporter, NNP family, nitrate/nitrite transporter	ko00910	Nitrogen metabolism
TRINITY_DN23695_c4_g2_i6_15	ccav:112516025	1.6e-67	129/169(76.33)	K02897	RP-L25, rplY	large subunit ribosomal protein L25	ko03010	Ribosome
TRINITY_DN13871_c0_g1_i1_18	qsu:112003824	1.5e-280	465/576(80.73)	K00108	betA, CHDH	choline dehydrogenase [EC:1.1.99.1]	ko00260	Glycine, serine and threonine metabolism
TRINITY_DN24653_c0_g1_i2_11	dcr:108215574	2.8e-44	95/110(86.36)	K03842	ALG1	beta-1,4-mannosyltransferase [EC:2.4.1.142]	ko00510|ko00513	N-Glycan biosynthesis|Various types of N-glycan biosynthesis
TRINITY_DN14290_c0_g1_i4_13	dcr:108222048	9.9e-64	116/142(81.69)	K00430	E1.11.1.7	peroxidase [EC:1.11.1.7]	ko00940	Phenylpropanoid biosynthesis
TRINITY_DN25253_c1_g2_i15_13	ccav:112502238	1.4000000000000001e-74	130/160(81.25)	K10744	RNASEH2B	ribonuclease H2 subunit B	ko03030	DNA replication
TRINITY_DN21568_c4_g3_i4_9	jcu:105636120	6.7e-155	267/297(89.90)	K09754	CYP98A, C3'H	5-O-(4-coumaroyl)-D-quinate 3'-monooxygenase [EC:1.14.14.96]	ko00940|ko00941|ko00945	Phenylpropanoid biosynthesis|Flavonoid biosynthesis|Stilbenoid, diarylheptanoid and gingerol biosynthesis
TRINITY_DN25526_c0_g2_i2_3	oeu:111402909	8.6e-21	44/47(93.62)	K01057	PGLS, pgl, devB	6-phosphogluconolactonase [EC:3.1.1.31]	ko00030	Pentose phosphate pathway
TRINITY_DN12686_c0_g1_i1_9	dcr:108224905	1.5e-106	186/233(79.83)	K00109	L2HGDH	2-hydroxyglutarate dehydrogenase [EC:1.1.99.2]	ko00650	Butanoate metabolism
TRINITY_DN23009_c0_g1_i6_4	ccav:112526143	1.4e-87	170/242(70.25)	K01081	E3.1.3.5	5'-nucleotidase [EC:3.1.3.5]	ko00230|ko00240|ko00760	Purine metabolism|Pyrimidine metabolism|Nicotinate and nicotinamide metabolism
TRINITY_DN28010_c0_g1_i1_18	pco:PHACADRAFT_255375	4.8000000000000006e-74	140/153(91.50)	K02133	ATPeF1B, ATP5B, ATP2	F-type H+-transporting ATPase subunit beta [EC:7.1.2.2]	ko00190	Oxidative phosphorylation
TRINITY_DN21869_c0_g1_i2_5	vvi:100242486	1.7e-101	295/483(61.08)	K03126	TAF12	transcription initiation factor TFIID subunit 12	ko03022	Basal transcription factors
TRINITY_DN22223_c2_g1_i11_8	pda:103718362	4.6e-107	198/202(98.02)	K03120	TBP, tbp	transcription initiation factor TFIID TATA-box-binding protein	ko03022	Basal transcription factors
TRINITY_DN22115_c0_g2_i6_18	ccav:112500810	3.1e-87	226/671(33.68)	K00901	dgkA, DGK	diacylglycerol kinase (ATP) [EC:2.7.1.107]	ko00561|ko00564|ko04070	Glycerolipid metabolism|Glycerophospholipid metabolism|Phosphatidylinositol signaling system
TRINITY_DN30910_c0_g1_i1_15	ccp:CHC_T00010047001	2.6e-38	80/122(65.57)	K02962	RP-S17e, RPS17	small subunit ribosomal protein S17e	ko03010	Ribosome
TRINITY_DN20735_c0_g1_i6_5	ccav:112507246	6.4e-93	180/236(76.27)	K01696	trpB	tryptophan synthase beta chain [EC:4.2.1.20]	ko00260|ko00400	Glycine, serine and threonine metabolism|Phenylalanine, tyrosine and tryptophan biosynthesis
TRINITY_DN16998_c0_g1_i4_13	mdm:103410678	2.4e-18	51/62(82.26)	K08341	GABARAP, ATG8, LC3	GABA(A) receptor-associated protein	ko04136	Autophagy - other
TRINITY_DN22047_c2_g1_i7_10	dcr:108218977	1.1e-207	359/408(87.99)	K00028	E1.1.1.39	malate dehydrogenase (decarboxylating) [EC:1.1.1.39]	ko00620|ko00710	Pyruvate metabolism|Carbon fixation in photosynthetic organisms
TRINITY_DN18769_c0_g2_i1_1	psom:113345874	8.7e-10	28/35(80.00)	K14977	ylbA, UGHY	(S)-ureidoglycine aminohydrolase [EC:3.5.3.26]	ko00230	Purine metabolism
TRINITY_DN27161_c0_g1_i1_18	nau:109224695	6.9e-06	31/62(50.00)	K08248	MDL3	(R)-mandelonitrile lyase [EC:4.1.2.10]	ko00460	Cyanoamino acid metabolism
TRINITY_DN25413_c0_g1_i1_11	ghi:107913510	2.2e-49	97/97(100.00)	K11096	SNRPD2, SMD2	small nuclear ribonucleoprotein D2	ko03040	Spliceosome
TRINITY_DN21148_c0_g1_i1_5	rcu:8265545	6.8e-07	26/27(96.30)	K01893	NARS, asnS	asparaginyl-tRNA synthetase [EC:6.1.1.22]	ko00970	Aminoacyl-tRNA biosynthesis
TRINITY_DN20761_c0_g1_i1_5	ccav:112510022	5.4000000000000006e-86	175/203(86.21)	K12197	CHMP1, VPS46, DID2	charged multivesicular body protein 1	ko04144	Endocytosis
TRINITY_DN21743_c0_g1_i5_9	nto:104088096	1.5e-107	203/259(78.38)	K00029	E1.1.1.40, maeB	malate dehydrogenase (oxaloacetate-decarboxylating)(NADP+) [EC:1.1.1.40]	ko00620|ko00710	Pyruvate metabolism|Carbon fixation in photosynthetic organisms
TRINITY_DN20463_c0_g1_i18_5	ccav:112519434	6.3e-81	152/193(78.76)	K05758	ARPC2	actin related protein 2/3 complex, subunit 2	ko04144	Endocytosis
TRINITY_DN24995_c1_g1_i4_6	cic:CICLE_v10009310mg	1.5e-54	108/129(83.72)	K12590	RRP46, EXOSC5	exosome complex component RRP46	ko03018	RNA degradation
TRINITY_DN26607_c1_g1_i3_7	vvi:100242486	1.2e-99	282/425(66.35)	K03126	TAF12	transcription initiation factor TFIID subunit 12	ko03022	Basal transcription factors
TRINITY_DN23788_c0_g1_i1_10	rcu:11542330	2.5e-11	44/74(59.46)	K02634	petA	apocytochrome f	ko00195	Photosynthesis
TRINITY_DN23709_c0_g4_i1_11	ghi:107905799	1.3e-23	50/56(89.29)	K01647	CS, gltA	citrate synthase [EC:2.3.3.1]	ko00020|ko00630	Citrate cycle (TCA cycle)|Glyoxylate and dicarboxylate metabolism
TRINITY_DN21738_c0_g1_i1_2	ccav:112527486	1.3e-07	26/32(81.25)	K16871	POP2	4-aminobutyrate---pyruvate transaminase [EC:2.6.1.96]	ko00250|ko00650	Alanine, aspartate and glutamate metabolism|Butanoate metabolism
TRINITY_DN21170_c0_g1_i4_3	ccav:112508478	2.3000000000000001e-88	159/182(87.36)	K00729	ALG5	dolichyl-phosphate beta-glucosyltransferase [EC:2.4.1.117]	ko00510	N-Glycan biosynthesis
TRINITY_DN19722_c0_g1_i5_6	han:110864783	1.1e-172	329/604(54.47)	K01068	ACOT1_2_4	acyl-coenzyme A thioesterase 1/2/4 [EC:3.1.2.2]	ko00062|ko01040	Fatty acid elongation|Biosynthesis of unsaturated fatty acids
TRINITY_DN27075_c2_g2_i1_7	lsv:111875966	7.3e-07	27/32(84.38)	K01934	MTHFS	5-formyltetrahydrofolate cyclo-ligase [EC:6.3.3.2]	ko00670	One carbon pool by folate
TRINITY_DN26671_c0_g3_i4_7	nta:107821326	5e-106	202/294(68.71)	K12272	SRPRB, SRP102	signal recognition particle receptor subunit beta	ko03060	Protein export
TRINITY_DN19161_c0_g1_i2_12	ini:109192965	2.2e-237	438/598(73.24)	K14539	LSG1	large subunit GTPase 1 [EC:3.6.1.-]	ko03008	Ribosome biogenesis in eukaryotes
TRINITY_DN25366_c1_g1_i9_15	pmum:103340766	9.4e-27	59/70(84.29)	K02140	ATPeFG, ATP5L, ATP20	F-type H+-transporting ATPase subunit g	ko00190	Oxidative phosphorylation
TRINITY_DN22248_c0_g1_i3_11	sind:105159673	2.1e-122	223/272(81.99)	K02328	POLD2	DNA polymerase delta subunit 2	ko03030|ko03410|ko03420|ko03430|ko03440	DNA replication|Base excision repair|Nucleotide excision repair|Mismatch repair|Homologous recombination
TRINITY_DN19318_c0_g1_i2_3	qsu:112016535	7.2e-153	309/528(58.52)	K01875	SARS, serS	seryl-tRNA synthetase [EC:6.1.1.11]	ko00970	Aminoacyl-tRNA biosynthesis
TRINITY_DN13400_c0_g1_i2_17	oeu:111404241	9.5e-62	120/126(95.24)	K02940	RP-L9e, RPL9	large subunit ribosomal protein L9e	ko03010	Ribosome
TRINITY_DN7558_c0_g2_i1_7	qsu:111984348	0.0	538/621(86.63)	K15813	LUP4	beta-amyrin synthase [EC:5.4.99.39]	ko00909	Sesquiterpenoid and triterpenoid biosynthesis
TRINITY_DN24019_c0_g1_i3_17	vvi:100246661	0.0	892/998(89.38)	K12598	MTR4, SKIV2L2	ATP-dependent RNA helicase DOB1 [EC:3.6.4.13]	ko03018	RNA degradation
TRINITY_DN27314_c0_g1_i8_3	oeu:111372466	3e-149	352/794(44.33)	K14567	UTP14	U3 small nucleolar RNA-associated protein 14	ko03008	Ribosome biogenesis in eukaryotes
TRINITY_DN18212_c0_g1_i2_1	ccav:112518970	1e-99	175/192(91.15)	K03921	FAB2, SSI2, desA1	acyl-[acyl-carrier-protein] desaturase [EC:1.14.19.2 1.14.19.11 1.14.19.26]	ko00061|ko01040	Fatty acid biosynthesis|Biosynthesis of unsaturated fatty acids
TRINITY_DN17612_c0_g1_i4_10	lsv:111891820	3.2e-281	612/1257(48.69)	K05285	PIGN	GPI ethanolamine phosphate transferase 1 [EC:2.7.-.-]	ko00563	Glycosylphosphatidylinositol (GPI)-anchor biosynthesis
TRINITY_DN19827_c0_g1_i1_8	oeu:111386222	1.3e-232	414/516(80.23)	K13421	UMPS	uridine monophosphate synthetase [EC:2.4.2.10 4.1.1.23]	ko00240	Pyrimidine metabolism
TRINITY_DN26194_c0_g1_i1_18	ssck:SPSK_04236	9.8e-45	85/110(77.27)	K02132	ATPeF1A, ATP5A1, ATP1	F-type H+-transporting ATPase subunit alpha	ko00190	Oxidative phosphorylation
TRINITY_DN14905_c0_g1_i2_11	zju:107426109	3.7e-123	222/351(63.25)	K04125	E1.14.11.13	gibberellin 2beta-dioxygenase [EC:1.14.11.13]	ko00904	Diterpenoid biosynthesis
TRINITY_DN19363_c0_g1_i2_12	ccav:112505758	4.1e-115	216/260(83.08)	K12839	SMNDC1, SPF30	survival of motor neuron-related-splicing factor 30	ko03040	Spliceosome
TRINITY_DN24268_c1_g3_i1_16	pda:103710002	2.1e-09	46/89(51.69)	K02923	RP-L38e, RPL38	large subunit ribosomal protein L38e	ko03010	Ribosome
TRINITY_DN21163_c0_g1_i4_15	oeu:111384593	2.3e-152	268/309(86.73)	K00854	xylB, XYLB	xylulokinase [EC:2.7.1.17]	ko00040	Pentose and glucuronate interconversions
TRINITY_DN18937_c0_g2_i2_15	oeu:111382804	1.4999999999999999e-55	107/150(71.33)	K10525	AOC	allene oxide cyclase [EC:5.3.99.6]	ko00592	alpha-Linolenic acid metabolism
TRINITY_DN22187_c0_g1_i9_4	lsv:111876018	4.9e-172	307/437(70.25)	K01897	ACSL, fadD	long-chain acyl-CoA synthetase [EC:6.2.1.3]	ko00061|ko00071|ko04146	Fatty acid biosynthesis|Fatty acid degradation|Peroxisome
TRINITY_DN25347_c0_g2_i6_8	han:110864930	4.1e-185	359/527(68.12)	K13025	EIF4A3, FAL1	ATP-dependent RNA helicase [EC:3.6.4.13]	ko03013|ko03015|ko03040	RNA transport|mRNA surveillance pathway|Spliceosome
TRINITY_DN24245_c0_g1_i1_16	hbr:110638547	2.1e-19	48/67(71.64)	K01051	E3.1.1.11	pectinesterase [EC:3.1.1.11]	ko00040	Pentose and glucuronate interconversions
TRINITY_DN23406_c1_g1_i9_6	ccav:112526341	1.0999999999999999e-53	106/175(60.57)	K03434	PIGL	N-acetylglucosaminylphosphatidylinositol deacetylase [EC:3.5.1.89]	ko00563	Glycosylphosphatidylinositol (GPI)-anchor biosynthesis
TRINITY_DN20135_c0_g1_i1_16	nsy:104239551	1.3e-12	37/41(90.24)	K09680	coaW	type II pantothenate kinase [EC:2.7.1.33]	ko00770	Pantothenate and CoA biosynthesis
TRINITY_DN24009_c1_g1_i3_13	ghi:107939009	2.2e-114	226/282(80.14)	K03542	psbS	photosystem II 22kDa protein	ko00195	Photosynthesis
TRINITY_DN22737_c2_g2_i2_7	jre:108988092	1.1e-99	169/208(81.25)	K18881	DJ1D	D-lactate dehydratase [EC:4.2.1.130]	ko00620	Pyruvate metabolism
[truncated: 8,030 more rows]
