# Supplementary material for: The effects of Rhodopseudomonas palustris on the improvement of agronomic traits and key enzyme-coding genes related to polysaccharide biosynthesis in Codonopsis pilosula
Source: PLoS One. 2025 Jun 3;20(6):e0319989. doi: 10.1371/journal.pone.0319989 (PMC12132940; doi:10.1371/journal.pone.0319989)
Supplement: S1 File — (ZIP) [file pone.0319989.s004.zip › Transcriptomics of Codonopsis pilosula roots, stems, and leaves/3.Basic_function/KEGG/Unigene.KEGG.pathway.xls]

#class	Pathway_definition	Pathway	Gene_number	Gene_id	KOs
Cellular Processes-- Transport and catabolism	Autophagy - other	ko04136	71	TRINITY_DN25769_c0_g3_i4_11;TRINITY_DN25573_c0_g1_i1_7;TRINITY_DN18968_c3_g1_i3_10;TRINITY_DN22628_c0_g1_i2_1;TRINITY_DN30095_c0_g1_i1_8;TRINITY_DN22519_c0_g2_i16_17;TRINITY_DN15441_c0_g1_i1_11;TRINITY_DN21854_c1_g1_i7_6;TRINITY_DN20650_c0_g1_i3_15;TRINITY_DN25577_c0_g1_i2_3;TRINITY_DN22603_c0_g1_i2_13;TRINITY_DN16998_c0_g1_i4_13;TRINITY_DN24270_c6_g1_i1_15;TRINITY_DN23390_c6_g5_i1_2;TRINITY_DN12…	K08341;K08334;K08336;K19730;K08341;K17888;K17606;K17908;K08266;K17906;K08334;K08341;K04382;K17606;K08337;K08331;K08343;K08334;K19730;K19730;K08343;K17907;K17907;K04382;K08330;K08331;K08341;K00914;K08341;K08331;K08337;K04382;K04382;K08341;K08333;K04382;K04382;K08333;K08341;K08341;K08343;K08334;K08269;K08341;K08341;K08269;K07204;K19730;K08342;K17890;K04382;K04382;K07203;K04382;K08330;K08341;K17907;…
Cellular Processes-- Transport and catabolism	Endocytosis	ko04144	320	TRINITY_DN18042_c0_g1_i6_2;TRINITY_DN30150_c0_g1_i1_13;TRINITY_DN24322_c1_g1_i8_14;TRINITY_DN19052_c0_g1_i7_4;TRINITY_DN16337_c0_g1_i1_3;TRINITY_DN23877_c3_g1_i6_16;TRINITY_DN22777_c0_g2_i2_8;TRINITY_DN17921_c0_g1_i1_6;TRINITY_DN10875_c0_g1_i1_2;TRINITY_DN26034_c1_g3_i1_7;TRINITY_DN13894_c0_g1_i4_18;TRINITY_DN15031_c0_g1_i4_16;TRINITY_DN14872_c0_g1_i2_5;TRINITY_DN21424_c0_g1_i4_6;TRINITY_DN13828_…	K12471;K04646;K18468;K10365;K19476;K12188;K12486;K07904;K07904;K18468;K12472;K15053;K07904;K18442;K12193;K12489;K12493;K00889;K01115;K07897;K10365;K12486;K05757;K19476;K12196;K07897;K12199;K11824;K05757;K12198;K19476;K05758;K18468;K11866;K12199;K07937;K18466;K12472;K19366;K19476;K12486;K07937;K12194;K07889;K12489;K07897;K01115;K18468;K03283;K12489;K01115;K12196;K19366;K01115;K12197;K05758;K07937;…
Cellular Processes-- Transport and catabolism	Peroxisome	ko04146	239	TRINITY_DN31517_c0_g1_i1_7;TRINITY_DN24766_c0_g2_i4_13;TRINITY_DN20305_c0_g1_i14_6;TRINITY_DN23493_c1_g1_i3_5;TRINITY_DN16806_c0_g2_i1_4;TRINITY_DN21280_c1_g2_i1_11;TRINITY_DN15559_c0_g1_i1_18;TRINITY_DN15377_c0_g1_i1_6;TRINITY_DN20787_c0_g3_i14_6;TRINITY_DN24647_c0_g2_i1_5;TRINITY_DN25221_c0_g1_i1_10;TRINITY_DN17759_c0_g1_i2_15;TRINITY_DN23726_c0_g1_i9_8;TRINITY_DN14099_c0_g1_i2_14;TRINITY_DN238…	K11187;K00232;K13354;K13346;K13347;K13336;K11517;K13348;K01897;K00106;K03781;K13344;K00031;K13348;K04565;K01578;K03781;K11517;K00232;K13342;K00232;K03426;K00232;K11187;K13348;K01897;K07513;K00306;K01897;K12663;K00232;K04564;K17879;K13335;K00232;K08726;K01897;K00232;K11147;K01897;K06664;K17879;K04565;K00232;K00830;K01897;K01640;K00232;K17879;K13348;K01897;K00232;K04564;K01897;K01897;K13237;K13348;…
Cellular Processes-- Transport and catabolism	Phagosome	ko04145	173	TRINITY_DN22104_c1_g1_i11_6;TRINITY_DN9965_c0_g1_i1_2;TRINITY_DN27112_c0_g1_i1_16;TRINITY_DN14854_c0_g1_i1_18;TRINITY_DN23814_c0_g1_i1_1;TRINITY_DN15751_c0_g2_i1_15;TRINITY_DN27215_c0_g1_i1_4;TRINITY_DN18921_c0_g1_i4_9;TRINITY_DN18909_c2_g4_i4_16;TRINITY_DN21688_c1_g1_i4_13;TRINITY_DN6418_c0_g1_i2_9;TRINITY_DN17120_c0_g1_i1_15;TRINITY_DN13278_c0_g1_i4_4;TRINITY_DN20524_c0_g2_i1_2;TRINITY_DN3902_c…	K02147;K10956;K02150;K08057;K07374;K07374;K08057;K08057;K07375;K04392;K07375;K07374;K02146;K07897;K02155;K02155;K04392;K07897;K07375;K02145;K08057;K03661;K02150;K07889;K07374;K04392;K07897;K02147;K02150;K02155;K02152;K02154;K08057;K02155;K08492;K02154;K07897;K00921;K07897;K07897;K07374;K07897;K07897;K02154;K07375;K07342;K07374;K04392;K07897;K10956;K02151;K02147;K03661;K07897;K00914;K04392;K02145;…
Environmental Information Processing-- Membrane transport	ABC transporters	ko02010	89	TRINITY_DN22477_c1_g2_i3_1;TRINITY_DN25222_c0_g1_i14_8;TRINITY_DN9486_c0_g2_i1_13;TRINITY_DN24107_c1_g1_i12_13;TRINITY_DN23945_c0_g1_i7_14;TRINITY_DN21999_c0_g1_i3_11;TRINITY_DN20825_c0_g1_i3_10;TRINITY_DN7397_c0_g1_i1_6;TRINITY_DN14701_c0_g2_i1_14;TRINITY_DN22898_c0_g1_i2_13;TRINITY_DN26725_c0_g1_i1_8;TRINITY_DN23421_c1_g2_i10_1;TRINITY_DN29164_c0_g1_i1_18;TRINITY_DN25044_c0_g11_i1_2;TRINITY_DN2…	K05666;K05643;K05658;K05666;K05658;K05674;K05658;K05658;K05658;K05658;K05658;K05658;K05658;K05658;K05658;K05658;K05658;K05665;K05656;K05666;K05658;K05658;K05665;K05658;K05658;K05658;K05666;K05666;K05656;K05665;K05681;K05658;K05658;K05656;K05658;K05658;K05656;K05658;K05656;K05666;K05674;K05658;K05658;K05656;K05658;K05658;K05658;K05681;K05658;K05665;K05674;K05658;K05658;K05658;K05658;K05658;K05658;…
Environmental Information Processing-- Signal transduction	MAPK signaling pathway - plant	ko04016	250	TRINITY_DN17374_c0_g2_i1_16;TRINITY_DN15789_c0_g1_i1_7;TRINITY_DN11024_c0_g1_i1_1;TRINITY_DN4462_c0_g1_i1_15;TRINITY_DN9672_c0_g1_i2_10;TRINITY_DN19685_c0_g1_i10_11;TRINITY_DN24726_c0_g1_i1_7;TRINITY_DN18884_c0_g1_i8_9;TRINITY_DN19915_c6_g1_i6_9;TRINITY_DN17425_c0_g3_i2_12;TRINITY_DN27239_c0_g1_i25_7;TRINITY_DN25221_c0_g1_i1_10;TRINITY_DN15340_c0_g2_i1_16;TRINITY_DN21753_c0_g2_i1_8;TRINITY_DN1458…	K14498;K02183;K20606;K13416;K14509;K14510;K00940;K14510;K00940;K14515;K13416;K03781;K14498;K00940;K14498;K13422;K14509;K20607;K02183;K03781;K13447;K13416;K13424;K20718;K20772;K13447;K14498;K17686;K02183;K14509;K14497;K20607;K20538;K02183;K20718;K14497;K13447;K20603;K13416;K14497;K14496;K14510;K20538;K14498;K20536;K14516;K17686;K20726;K14497;K14498;K13422;K20603;K20547;K14498;K14497;K14516;K20553;…
Environmental Information Processing-- Signal transduction	Phosphatidylinositol signaling system	ko04070	124	TRINITY_DN23304_c2_g5_i2_4;TRINITY_DN15789_c0_g1_i1_7;TRINITY_DN22556_c1_g2_i3_6;TRINITY_DN23069_c0_g1_i10_4;TRINITY_DN22758_c0_g2_i1_4;TRINITY_DN19282_c0_g1_i6_6;TRINITY_DN30706_c0_g1_i1_4;TRINITY_DN23157_c1_g1_i11_9;TRINITY_DN25116_c0_g1_i6_7;TRINITY_DN16243_c0_g1_i1_1;TRINITY_DN15123_c0_g1_i1_12;TRINITY_DN14939_c0_g1_i2_14;TRINITY_DN23224_c0_g1_i11_2;TRINITY_DN21412_c0_g1_i3_1;TRINITY_DN23383_…	K19801;K02183;K01110;K21797;K05857;K10572;K00913;K00999;K21797;K02183;K00889;K10047;K00901;K01110;K00901;K05857;K00901;K00999;K00981;K02183;K13024;K02183;K19801;K00901;K00901;K00921;K13024;K01110;K05857;K00999;K21797;K00913;K00901;K00901;K00914;K00888;K00901;K00913;K18649;K00889;K00913;K05857;K00901;K10572;K05857;K05857;K00981;K05857;K10572;K00981;K13024;K00915;K13024;K01110;K00921;K02183;K13024;…
Environmental Information Processing-- Signal transduction	Plant hormone signal transduction	ko04075	393	TRINITY_DN22805_c0_g2_i2_2;TRINITY_DN22263_c0_g1_i1_5;TRINITY_DN24334_c0_g1_i3_3;TRINITY_DN17374_c0_g2_i1_16;TRINITY_DN23244_c0_g1_i9_16;TRINITY_DN21665_c0_g1_i3_7;TRINITY_DN15165_c0_g1_i1_9;TRINITY_DN4462_c0_g1_i1_15;TRINITY_DN9672_c0_g1_i2_10;TRINITY_DN19685_c0_g1_i10_11;TRINITY_DN20487_c0_g1_i1_10;TRINITY_DN19666_c0_g3_i1_9;TRINITY_DN23422_c0_g1_i1_12;TRINITY_DN24307_c1_g1_i2_7;TRINITY_DN18884…	K14504;K13415;K14486;K14498;K14490;K14489;K13464;K13416;K14509;K14510;K14502;K14485;K13464;K14432;K14510;K14508;K14492;K14515;K13464;K14491;K13416;K14498;K14490;K14490;K14500;K14498;K13422;K14484;K14509;K14486;K13463;K14500;K14504;K14484;K14488;K14503;K14486;K14488;K13416;K14492;K14488;K12126;K13463;K14508;K14498;K14500;K14506;K13464;K14486;K14509;K14486;K14505;K14492;K14497;K14489;K13464;K14484;…
Genetic Information Processing-- Folding, sorting and degradation	Proteasome	ko03050	105	TRINITY_DN22435_c0_g1_i1_6;TRINITY_DN24315_c0_g1_i2_2;TRINITY_DN20029_c0_g1_i3_14;TRINITY_DN25743_c0_g4_i2_13;TRINITY_DN13945_c0_g1_i2_3;TRINITY_DN25171_c0_g6_i1_11;TRINITY_DN20577_c0_g2_i1_10;TRINITY_DN23061_c2_g1_i2_8;TRINITY_DN23172_c1_g5_i5_17;TRINITY_DN24327_c0_g2_i6_16;TRINITY_DN28881_c0_g1_i1_15;TRINITY_DN25142_c1_g1_i14_8;TRINITY_DN15714_c0_g1_i2_15;TRINITY_DN13560_c0_g1_i1_12;TRINITY_DN1…	K03037;K02736;K03038;K02737;K10881;K03032;K02730;K02726;K02732;K02732;K02736;K03031;K03035;K02734;K02738;K03031;K02730;K03035;K02739;K03037;K06700;K02732;K06700;K03033;K02737;K02739;K03028;K03032;K03063;K02729;K06691;K02732;K03039;K03062;K02726;K03066;K02730;K03032;K03031;K03061;K02732;K02727;K02732;K11599;K02725;K03032;K03030;K03037;K03038;K03039;K02726;K03038;K03061;K03032;K02728;K06691;K06699;…
Genetic Information Processing-- Folding, sorting and degradation	Protein export	ko03060	107	TRINITY_DN9965_c0_g1_i1_2;TRINITY_DN20797_c0_g1_i2_6;TRINITY_DN26671_c0_g2_i2_7;TRINITY_DN23803_c0_g4_i1_6;TRINITY_DN16844_c0_g1_i2_18;TRINITY_DN31505_c0_g1_i1_13;TRINITY_DN22684_c0_g4_i1_12;TRINITY_DN21500_c0_g6_i1_17;TRINITY_DN26422_c2_g5_i1_7;TRINITY_DN25411_c0_g4_i1_11;TRINITY_DN15731_c0_g1_i2_3;TRINITY_DN13337_c0_g1_i1_14;TRINITY_DN25925_c0_g1_i9_7;TRINITY_DN24248_c1_g2_i5_8;TRINITY_DN3746_c…	K10956;K03100;K12272;K12948;K03217;K09490;K03107;K12946;K03217;K09490;K13280;K03106;K09490;K03070;K03106;K09490;K09647;K03110;K03110;K03070;K12272;K03100;K12272;K03110;K03100;K13280;K09490;K03110;K07342;K03070;K12948;K12946;K10956;K03217;K03100;K03100;K12947;K12948;K03217;K03100;K10956;K09490;K03110;K03116;K03107;K13431;K03105;K09490;K03070;K03107;K10956;K09481;K03070;K03108;K03217;K09540;K12275;…
Genetic Information Processing-- Folding, sorting and degradation	Protein processing in endoplasmic reticulum	ko04141	380	TRINITY_DN26968_c0_g1_i13_7;TRINITY_DN27745_c0_g1_i1_5;TRINITY_DN23303_c0_g1_i6_3;TRINITY_DN14188_c0_g1_i1_9;TRINITY_DN9965_c0_g1_i1_2;TRINITY_DN17338_c0_g1_i1_7;TRINITY_DN24718_c1_g1_i18_2;TRINITY_DN19977_c0_g2_i1_2;TRINITY_DN18243_c0_g1_i1_17;TRINITY_DN31505_c0_g1_i1_13;TRINITY_DN21898_c2_g4_i1_17;TRINITY_DN15750_c0_g1_i2_7;TRINITY_DN19742_c0_g5_i1_10;TRINITY_DN19150_c0_g1_i1_4;TRINITY_DN14854_…	K12667;K03094;K10084;K05546;K10956;K10666;K04554;K09517;K13993;K09490;K03237;K13249;K01228;K09561;K08057;K13993;K13993;K10575;K10601;K08057;K08057;K13993;K08852;K13250;K09486;K09490;K13993;K10578;K09503;K12666;K07765;K10084;K13993;K10666;K10839;K11718;K10578;K09490;K04079;K04079;K10578;K08057;K12666;K04079;K10839;K08852;K09490;K13993;K14007;K14012;K14026;K01456;K13719;K14016;K14018;K01230;K07151;…
Genetic Information Processing-- Folding, sorting and degradation	RNA degradation	ko03018	248	TRINITY_DN23414_c2_g7_i1_9;TRINITY_DN19305_c0_g4_i3_14;TRINITY_DN21630_c2_g1_i9_12;TRINITY_DN1129_c0_g2_i1_1;TRINITY_DN19392_c0_g1_i3_12;TRINITY_DN21331_c0_g1_i4_3;TRINITY_DN13581_c0_g1_i1_11;TRINITY_DN19227_c0_g1_i1_16;TRINITY_DN23402_c0_g1_i1_17;TRINITY_DN23650_c0_g1_i1_17;TRINITY_DN19326_c0_g1_i1_8;TRINITY_DN17315_c0_g3_i1_10;TRINITY_DN23301_c1_g1_i12_15;TRINITY_DN12272_c1_g3_i1_9;TRINITY_DN22…	K12598;K12623;K11600;K13126;K01689;K00850;K12593;K13126;K03679;K12621;K01148;K01689;K12621;K12622;K12613;K13126;K13126;K12598;K00962;K00850;K00850;K12621;K12620;K10643;K03679;K03514;K10643;K12606;K01689;K04077;K14442;K01689;K04077;K12586;K12589;K12614;K00962;K01689;K04077;K10643;K12587;K12614;K14442;K12603;K12619;K01689;K01689;K12590;K12598;K13126;K12608;K12616;K12598;K14442;K12598;K12623;K12611;…
Genetic Information Processing-- Folding, sorting and degradation	SNARE interactions in vesicular transport	ko04130	82	TRINITY_DN11353_c0_g1_i3_10;TRINITY_DN24423_c1_g4_i9_4;TRINITY_DN20279_c0_g2_i1_13;TRINITY_DN16822_c0_g1_i3_11;TRINITY_DN11010_c0_g1_i1_18;TRINITY_DN28640_c0_g1_i1_13;TRINITY_DN20618_c0_g1_i5_14;TRINITY_DN25189_c2_g1_i4_4;TRINITY_DN18290_c0_g1_i2_4;TRINITY_DN23941_c2_g7_i2_5;TRINITY_DN23174_c0_g2_i7_16;TRINITY_DN24119_c0_g2_i3_7;TRINITY_DN15589_c0_g2_i1_5;TRINITY_DN19871_c1_g1_i4_10;TRINITY_DN253…	K08504;K08486;K08490;K08496;K08505;K08486;K08486;K08497;K08495;K08486;K08507;K08503;K08516;K08497;K08507;K08492;K08486;K08500;K08503;K08516;K08495;K08493;K08497;K08489;K08490;K08486;K08486;K08490;K08500;K08504;K08486;K08500;K08489;K08516;K08486;K08486;K08490;K08493;K08486;K08507;K08517;K08493;K08517;K08495;K08493;K08492;K08488;K08492;K08495;K08493;K08486;K08493;K08504;K08504;K08503;K08515;K08486;…
Genetic Information Processing-- Folding, sorting and degradation	Sulfur relay system	ko04122	24	TRINITY_DN24417_c0_g4_i1_7;TRINITY_DN16948_c1_g1_i3_14;TRINITY_DN23177_c1_g1_i7_4;TRINITY_DN22373_c0_g1_i9_6;TRINITY_DN21903_c0_g2_i3_10;TRINITY_DN14738_c0_g1_i2_8;TRINITY_DN25510_c0_g2_i11_11;TRINITY_DN19514_c0_g1_i10_2;TRINITY_DN20151_c0_g1_i3_9;TRINITY_DN24150_c1_g1_i1_17;TRINITY_DN23704_c0_g1_i6_6;TRINITY_DN19148_c0_g1_i5_11;TRINITY_DN20497_c0_g1_i4_5;TRINITY_DN23674_c0_g4_i1_3;TRINITY_DN2216…	K14169;K01011;K12161;K12161;K12161;K03637;K03635;K14168;K11996;K11996;K03635;K14168;K14168;K11996;K12161;K11996;K21232;K14168;K04487;K11996;K03635;K11996;K14168;K03635
Genetic Information Processing-- Folding, sorting and degradation	Ubiquitin mediated proteolysis	ko04120	262	TRINITY_DN22129_c0_g2_i1_11;TRINITY_DN27745_c0_g1_i1_5;TRINITY_DN20233_c0_g4_i1_6;TRINITY_DN23029_c0_g3_i3_18;TRINITY_DN23264_c1_g2_i2_7;TRINITY_DN24439_c1_g1_i4_6;TRINITY_DN18910_c0_g1_i9_16;TRINITY_DN16512_c0_g1_i1_4;TRINITY_DN14882_c0_g1_i1_8;TRINITY_DN24718_c1_g1_i18_2;TRINITY_DN20811_c0_g1_i1_12;TRINITY_DN20563_c0_g1_i2_17;TRINITY_DN19150_c0_g1_i1_4;TRINITY_DN24855_c0_g3_i1_13;TRINITY_DN2435…	K10144;K03094;K10573;K12456;K03353;K03875;K04706;K06688;K10581;K04554;K10144;K10685;K09561;K10583;K03357;K10575;K10601;K10143;K10144;K10688;K10588;K03357;K03357;K04706;K10578;K10577;K10580;K10578;K10143;K10578;K10144;K03363;K10579;K10588;K03358;K10143;K10573;K03868;K03868;K10143;K03353;K10581;K10576;K04506;K10143;K03869;K03348;K06689;K03875;K03353;K03094;K06688;K09561;K10606;K10573;K10573;K10144;…
Genetic Information Processing-- Replication and repair	Base excision repair	ko03410	66	TRINITY_DN21534_c0_g2_i1_1;TRINITY_DN16605_c0_g1_i4_11;TRINITY_DN15292_c0_g1_i1_10;TRINITY_DN3708_c0_g1_i1_18;TRINITY_DN20017_c0_g1_i7_13;TRINITY_DN5683_c0_g1_i1_15;TRINITY_DN23666_c0_g1_i3_6;TRINITY_DN13498_c1_g1_i4_12;TRINITY_DN22248_c0_g1_i3_11;TRINITY_DN10799_c0_g1_i1_17;TRINITY_DN15039_c0_g1_i2_13;TRINITY_DN23714_c0_g3_i1_11;TRINITY_DN23714_c0_g2_i5_11;TRINITY_DN23125_c0_g2_i1_11;TRINITY_DN1…	K01246;K10772;K01246;K02326;K01142;K01246;K10773;K01247;K02328;K01246;K10772;K10798;K10798;K04799;K03660;K03506;K10803;K04799;K10801;K10773;K01246;K01246;K01246;K10798;K10747;K02327;K03512;K02335;K10798;K01246;K10798;K10747;K01246;K02324;K03505;K24070;K04799;K04802;K03575;K10747;K10563;K01246;K10773;K10773;K01246;K04799;K10798;K02335;K03660;K04802;K04799;K02325;K04799;K02328;K03652;K04802;K10803;…
Genetic Information Processing-- Replication and repair	DNA replication	ko03030	78	TRINITY_DN22709_c0_g1_i11_6;TRINITY_DN20455_c0_g1_i1_10;TRINITY_DN22006_c0_g1_i16_11;TRINITY_DN1334_c0_g1_i1_10;TRINITY_DN25257_c0_g1_i11_3;TRINITY_DN24400_c1_g3_i1_11;TRINITY_DN14472_c0_g1_i1_16;TRINITY_DN3708_c0_g1_i1_18;TRINITY_DN24924_c4_g4_i4_8;TRINITY_DN10989_c0_g1_i1_16;TRINITY_DN22736_c2_g5_i1_2;TRINITY_DN22392_c0_g3_i3_7;TRINITY_DN24896_c0_g2_i3_8;TRINITY_DN25709_c0_g3_i6_4;TRINITY_DN252…	K10744;K02541;K02212;K03111;K02684;K10755;K02542;K02326;K10739;K10745;K10755;K02212;K10754;K10754;K10744;K02328;K02212;K10754;K02209;K04799;K02685;K10754;K10745;K10743;K03506;K10756;K10756;K04799;K10744;K10756;K02540;K10756;K02684;K10756;K02321;K02210;K10744;K02212;K02684;K10747;K07466;K10754;K10756;K02327;K02335;K10742;K10747;K02324;K03505;K02212;K04799;K10755;K04802;K10739;K10747;K10740;K10744;…
Genetic Information Processing-- Replication and repair	Homologous recombination	ko03440	93	TRINITY_DN24393_c0_g2_i1_11;TRINITY_DN677_c0_g1_i1_1;TRINITY_DN21909_c0_g1_i1_11;TRINITY_DN8709_c0_g1_i1_7;TRINITY_DN23869_c0_g2_i13_7;TRINITY_DN13945_c0_g1_i2_3;TRINITY_DN26589_c0_g1_i1_14;TRINITY_DN10896_c0_g1_i1_11;TRINITY_DN24444_c0_g2_i9_6;TRINITY_DN25930_c1_g3_i7_7;TRINITY_DN1334_c0_g1_i1_10;TRINITY_DN16398_c0_g2_i1_11;TRINITY_DN26094_c4_g4_i1_4;TRINITY_DN24924_c4_g4_i4_8;TRINITY_DN15495_c0…	K04728;K10683;K03553;K03165;K04728;K10881;K04728;K10683;K10901;K03165;K03111;K08775;K03165;K10739;K10869;K20776;K10871;K10865;K20776;K10728;K08991;K10870;K02328;K03165;K10875;K03165;K04728;K10880;K10875;K10867;K03655;K10875;K03553;K03553;K03165;K03553;K03553;K15362;K10875;K04728;K10879;K03165;K10865;K03165;K10728;K12173;K03165;K03165;K10901;K03165;K10865;K07466;K02327;K10879;K02335;K10901;K12173;…
Genetic Information Processing-- Replication and repair	Mismatch repair	ko03430	55	TRINITY_DN14157_c0_g1_i1_3;TRINITY_DN1334_c0_g1_i1_10;TRINITY_DN24400_c1_g3_i1_11;TRINITY_DN23963_c0_g1_i26_6;TRINITY_DN24924_c4_g4_i4_8;TRINITY_DN22736_c2_g5_i1_2;TRINITY_DN24896_c0_g2_i3_8;TRINITY_DN25709_c0_g3_i6_4;TRINITY_DN22248_c0_g1_i3_11;TRINITY_DN23515_c0_g2_i1_5;TRINITY_DN25181_c1_g2_i17_3;TRINITY_DN15480_c0_g1_i3_2;TRINITY_DN9473_c0_g1_i1_11;TRINITY_DN25944_c0_g1_i3_3;TRINITY_DN28685_c…	K08735;K03111;K10755;K10858;K10739;K10755;K10754;K10754;K02328;K10858;K10754;K08737;K10746;K10754;K10746;K10756;K10756;K10756;K10756;K07456;K10756;K08739;K08737;K10747;K07466;K10754;K10756;K02327;K10858;K10747;K08737;K03505;K10755;K07456;K04802;K10739;K10747;K10740;K10746;K10754;K04802;K08737;K07466;K02328;K10746;K10756;K08736;K08739;K04802;K08734;K08734;K03505;K03504;K10756;K10747
Genetic Information Processing-- Replication and repair	Non-homologous end-joining	ko03450	22	TRINITY_DN21549_c0_g1_i11_6;TRINITY_DN22112_c0_g3_i5_4;TRINITY_DN25247_c1_g2_i1_4;TRINITY_DN23125_c0_g2_i1_11;TRINITY_DN24893_c1_g1_i1_11;TRINITY_DN23260_c0_g1_i16_16;TRINITY_DN24078_c0_g1_i2_1;TRINITY_DN24977_c1_g1_i10_3;TRINITY_DN22891_c0_g1_i8_13;TRINITY_DN21611_c0_g1_i8_10;TRINITY_DN25018_c4_g1_i12_15;TRINITY_DN21065_c0_g1_i4_9;TRINITY_DN20617_c7_g2_i1_12;TRINITY_DN15132_c0_g1_i1_5;TRINITY_DN…	K10885;K10865;K10777;K04799;K10885;K10777;K04799;K10777;K10865;K10777;K10884;K10865;K10884;K03512;K04799;K04799;K10777;K04799;K04799;K10884;K10886;K04799
Genetic Information Processing-- Replication and repair	Nucleotide excision repair	ko03420	107	TRINITY_DN23460_c1_g1_i7_15;TRINITY_DN20182_c5_g1_i10_18;TRINITY_DN22821_c0_g1_i2_16;TRINITY_DN21186_c1_g1_i1_16;TRINITY_DN24400_c1_g3_i1_11;TRINITY_DN3708_c0_g1_i1_18;TRINITY_DN24924_c4_g4_i4_8;TRINITY_DN19832_c0_g1_i4_18;TRINITY_DN22736_c2_g5_i1_2;TRINITY_DN24896_c0_g2_i3_8;TRINITY_DN25709_c0_g3_i6_4;TRINITY_DN21980_c1_g2_i2_5;TRINITY_DN22398_c1_g2_i1_1;TRINITY_DN19694_c0_g1_i3_4;TRINITY_DN2596…	K03141;K10839;K03141;K10843;K10755;K02326;K10739;K10839;K10755;K10754;K10754;K03868;K03868;K03144;K10844;K02328;K10849;K10754;K10839;K02202;K10754;K10849;K10839;K10844;K10845;K03506;K10756;K10846;K10844;K10756;K10848;K10756;K10609;K10609;K10846;K10756;K10839;K10846;K10756;K03143;K06634;K10570;K10747;K07466;K10754;K03142;K10756;K02327;K02335;K10140;K10747;K02324;K10844;K03505;K10610;K10755;K10843;…
Genetic Information Processing-- Transcription	Basal transcription factors	ko03022	109	TRINITY_DN16278_c0_g1_i5_8;TRINITY_DN23662_c0_g2_i3_5;TRINITY_DN20784_c1_g3_i1_16;TRINITY_DN18410_c0_g1_i2_3;TRINITY_DN23460_c1_g1_i7_15;TRINITY_DN16080_c0_g1_i1_13;TRINITY_DN20177_c0_g1_i1_14;TRINITY_DN23252_c0_g1_i14_11;TRINITY_DN22821_c0_g1_i2_16;TRINITY_DN21186_c1_g1_i1_16;TRINITY_DN17990_c0_g1_i1_6;TRINITY_DN15657_c0_g1_i1_8;TRINITY_DN22642_c0_g1_i1_4;TRINITY_DN19694_c0_g1_i3_4;TRINITY_DN259…	K03136;K03128;K03138;K03137;K03141;K03133;K03131;K03134;K03141;K10843;K03133;K03124;K03130;K03144;K10844;K03124;K03126;K03120;K03126;K03132;K02202;K03131;K03124;K03124;K03139;K03136;K03122;K10844;K03139;K10845;K03138;K03124;K10844;K03127;K03123;K14649;K03128;K03135;K03134;K03137;K03123;K03132;K03123;K03125;K03143;K06634;K03129;K03142;K03137;K03122;K03137;K03132;K03133;K10844;K03139;K03138;K14649;…
Genetic Information Processing-- Transcription	RNA polymerase	ko03020	90	TRINITY_DN20670_c0_g2_i1_11;TRINITY_DN16895_c0_g1_i1_18;TRINITY_DN19225_c0_g1_i9_6;TRINITY_DN18498_c0_g1_i1_2;TRINITY_DN17247_c0_g1_i1_10;TRINITY_DN23919_c0_g1_i17_11;TRINITY_DN24983_c3_g1_i1_3;TRINITY_DN23345_c1_g1_i1_13;TRINITY_DN7856_c0_g1_i1_18;TRINITY_DN16256_c0_g1_i5_11;TRINITY_DN9642_c0_g1_i1_11;TRINITY_DN21223_c0_g1_i1_15;TRINITY_DN25033_c0_g2_i1_4;TRINITY_DN23091_c2_g1_i23_16;TRINITY_DN2…	K03009;K14721;K03012;K03013;K03013;K03015;K03023;K03000;K03040;K03014;K03007;K03046;K03025;K03015;K03020;K03007;K03046;K03006;K03000;K03007;K03010;K03010;K03015;K03016;K03014;K03022;K03008;K03012;K03024;K03022;K03043;K03016;K03025;K03019;K03015;K03015;K03015;K03012;K03014;K03006;K03015;K03023;K03020;K03026;K03012;K03006;K03026;K03013;K03027;K03000;K03013;K03012;K03020;K03005;K03011;K03006;K03016;…
Genetic Information Processing-- Transcription	Spliceosome	ko03040	356	TRINITY_DN1806_c0_g1_i1_4;TRINITY_DN19305_c0_g4_i3_14;TRINITY_DN28476_c0_g1_i1_4;TRINITY_DN23396_c0_g2_i1_15;TRINITY_DN23363_c3_g2_i1_4;TRINITY_DN18225_c0_g1_i5_9;TRINITY_DN17650_c0_g1_i3_16;TRINITY_DN25642_c0_g1_i5_8;TRINITY_DN27294_c2_g1_i1_3;TRINITY_DN21012_c1_g1_i3_7;TRINITY_DN25487_c0_g2_i1_11;TRINITY_DN20153_c0_g1_i10_7;TRINITY_DN26273_c0_g1_i4_7;TRINITY_DN21417_c0_g2_i4_11;TRINITY_DN19170_…	K12896;K12623;K11096;K12875;K12872;K12823;K12741;K12818;K12829;K12885;K12741;K12896;K12834;K12855;K12885;K12621;K12843;K11091;K12877;K12621;K12622;K12741;K12819;K12828;K12891;K12831;K12900;K12818;K12819;K12848;K12834;K12837;K12621;K06063;K12741;K12861;K12900;K12893;K12829;K12821;K12897;K12865;K12850;K12824;K11099;K12850;K12890;K12823;K12821;K12854;K12852;K12836;K12821;K09567;K12823;K12829;K12812;…
Genetic Information Processing-- Translation	Aminoacyl-tRNA biosynthesis	ko00970	107	TRINITY_DN14412_c0_g1_i3_12;TRINITY_DN22975_c2_g1_i11_11;TRINITY_DN18717_c0_g1_i1_2;TRINITY_DN15547_c0_g1_i1_3;TRINITY_DN21015_c1_g1_i5_15;TRINITY_DN18575_c0_g2_i1_14;TRINITY_DN18605_c0_g1_i5_14;TRINITY_DN18554_c0_g1_i1_18;TRINITY_DN22920_c0_g1_i29_18;TRINITY_DN22603_c2_g1_i6_5;TRINITY_DN14848_c0_g1_i1_18;TRINITY_DN19837_c0_g2_i1_16;TRINITY_DN24342_c0_g1_i8_6;TRINITY_DN20020_c0_g1_i3_8;TRINITY_DN…	K01883;K01881;K01869;K02435;K01893;K01893;K01880;K01873;K01881;K01892;K01881;K01893;K01873;K01868;K01893;K01889;K01874;K04567;K01885;K14164;K01893;K01893;K01875;K01876;K01874;K01868;K01890;K01870;K01876;K01866;K01893;K01893;K01872;K01881;K01883;K01892;K01866;K02434;K04567;K01874;K01893;K01893;K01870;K01887;K01869;K01889;K01869;K01873;K01883;K01874;K01892;K00604;K01867;K01889;K01866;K01875;K02434;…
Genetic Information Processing-- Translation	RNA transport	ko03013	330	TRINITY_DN16231_c0_g1_i2_5;TRINITY_DN20398_c0_g1_i1_15;TRINITY_DN17768_c0_g1_i1_8;TRINITY_DN23396_c0_g2_i1_15;TRINITY_DN1129_c0_g2_i1_1;TRINITY_DN16307_c0_g1_i1_11;TRINITY_DN3343_c0_g1_i1_12;TRINITY_DN23406_c0_g1_i24_17;TRINITY_DN24357_c0_g1_i9_7;TRINITY_DN20037_c0_g2_i3_1;TRINITY_DN23243_c0_g1_i1_14;TRINITY_DN19227_c0_g1_i1_16;TRINITY_DN6303_c0_g1_i1_2;TRINITY_DN23761_c1_g2_i6_7;TRINITY_DN21898_…	K14297;K18213;K03238;K12875;K13126;K14295;K03231;K13171;K12160;K00784;K14289;K13126;K14307;K03260;K03237;K03113;K03231;K18213;K03242;K03259;K03242;K12877;K14328;K13126;K03248;K03257;K14313;K03246;K07936;K03260;K14292;K13126;K03236;K10577;K14297;K14325;K03259;K14292;K03252;K14309;K07562;K05019;K07936;K14297;K13130;K14318;K03247;K03113;K03113;K14318;K12812;K13176;K12160;K12812;K14297;K13025;K14288;…
Genetic Information Processing-- Translation	Ribosome	ko03010	758	TRINITY_DN21265_c0_g2_i1_7;TRINITY_DN28635_c0_g1_i1_7;TRINITY_DN5423_c0_g1_i1_16;TRINITY_DN21237_c0_g1_i2_6;TRINITY_DN27004_c0_g1_i1_15;TRINITY_DN24680_c0_g4_i1_2;TRINITY_DN10723_c0_g1_i1_18;TRINITY_DN19872_c5_g5_i1_10;TRINITY_DN23881_c0_g1_i1_12;TRINITY_DN7992_c0_g2_i1_14;TRINITY_DN25903_c0_g2_i6_4;TRINITY_DN20220_c0_g2_i6_9;TRINITY_DN6630_c0_g1_i1_11;TRINITY_DN21840_c2_g3_i1_18;TRINITY_DN11126_…	K02976;K02953;K02935;K02882;K02938;K02900;K02963;K02971;K02898;K02984;K02930;K02985;K02923;K02988;K02959;K02983;K02876;K02922;K02915;K02973;K02895;K02985;K02900;K02960;K02984;K02980;K02955;K02920;K02981;K02908;K02978;K02988;K02935;K02949;K02991;K02872;K02904;K02906;K02929;K02949;K02946;K02936;K02905;K02975;K02937;K02921;K02950;K02943;K02958;K02938;K02936;K02971;K02926;K02940;K02959;K02983;K02946;…
Genetic Information Processing-- Translation	Ribosome biogenesis in eukaryotes	ko03008	158	TRINITY_DN23259_c0_g2_i2_9;TRINITY_DN18504_c0_g1_i15_5;TRINITY_DN22943_c0_g1_i9_2;TRINITY_DN12617_c0_g1_i1_1;TRINITY_DN21153_c2_g1_i6_6;TRINITY_DN24884_c1_g1_i6_11;TRINITY_DN9540_c0_g1_i1_10;TRINITY_DN24698_c0_g2_i1_2;TRINITY_DN25480_c0_g3_i1_11;TRINITY_DN21821_c1_g1_i1_5;TRINITY_DN21384_c1_g1_i10_10;TRINITY_DN15032_c0_g1_i1_16;TRINITY_DN22802_c0_g2_i2_9;TRINITY_DN23263_c0_g1_i3_18;TRINITY_DN1489…	K11129;K14545;K03264;K14548;K14545;K07936;K03097;K14565;K14571;K07179;K14563;K13288;K14555;K14565;K14570;K14557;K14568;K07562;K06943;K14537;K07936;K14573;K14521;K11883;K11108;K14563;K14552;K07179;K14572;K12619;K14550;K14539;K14567;K14554;K14567;K14561;K14567;K11130;K14573;K14571;K03538;K03097;K03264;K03538;K07936;K14561;K14565;K14569;K14539;K14566;K14574;K01164;K11131;K14521;K03537;K07936;K14567;…
Genetic Information Processing-- Translation	mRNA surveillance pathway	ko03015	226	TRINITY_DN14196_c0_g1_i3_12;TRINITY_DN23396_c0_g2_i1_15;TRINITY_DN21022_c0_g2_i2_9;TRINITY_DN1129_c0_g2_i1_1;TRINITY_DN19963_c0_g1_i7_15;TRINITY_DN23984_c3_g1_i4_3;TRINITY_DN23406_c0_g1_i24_17;TRINITY_DN16701_c0_g1_i2_5;TRINITY_DN19227_c0_g1_i1_16;TRINITY_DN25140_c2_g1_i4_11;TRINITY_DN24201_c2_g7_i1_16;TRINITY_DN23668_c0_g3_i3_5;TRINITY_DN23296_c1_g3_i2_18;TRINITY_DN8059_c0_g1_i1_18;TRINITY_DN226…	K14397;K12875;K06269;K13126;K03456;K14402;K13171;K06965;K13126;K00565;K08873;K06269;K12877;K14411;K14328;K14408;K14397;K03265;K06965;K13126;K14397;K14396;K14411;K00565;K13126;K14325;K11584;K15544;K03267;K14398;K00565;K14411;K14397;K03265;K14397;K11584;K14399;K06100;K12812;K14416;K12812;K03267;K14376;K13025;K08873;K14396;K12812;K14294;K11584;K14411;K13025;K04382;K11583;K13126;K14401;K14402;K06269;…
Human Diseases-- Drug resistance: antimicrobial	Vancomycin resistance	ko01502	2	TRINITY_DN17311_c0_g1_i3_18;TRINITY_DN19712_c0_g1_i10_12	K01000;K02563
Human Diseases-- Endocrine and metabolic disease	AGE-RAGE signaling pathway in diabetic complications	ko04933	44	TRINITY_DN22758_c0_g2_i1_4;TRINITY_DN21688_c1_g1_i4_13;TRINITY_DN18456_c0_g1_i3_5;TRINITY_DN22731_c0_g1_i5_6;TRINITY_DN24656_c1_g1_i1_6;TRINITY_DN12331_c0_g1_i9_10;TRINITY_DN23414_c3_g1_i15_4;TRINITY_DN25358_c0_g1_i1_7;TRINITY_DN22351_c1_g1_i6_18;TRINITY_DN24863_c2_g1_i5_13;TRINITY_DN24455_c1_g3_i1_1;TRINITY_DN15739_c0_g1_i8_10;TRINITY_DN23121_c0_g3_i2_15;TRINITY_DN21187_c0_g1_i2_12;TRINITY_DN168…	K05857;K04392;K04392;K04371;K05857;K04392;K04371;K04371;K05857;K04392;K04392;K04371;K04392;K04392;K04392;K05857;K04371;K05857;K05857;K04392;K05857;K04392;K04371;K04392;K04371;K04371;K04392;K04392;K04371;K05857;K04392;K05857;K04392;K04392;K05857;K05857;K04392;K05857;K04392;K05857;K04393;K05857;K05857;K04392
Metabolism-- Amino acid metabolism	Alanine, aspartate and glutamate metabolism	ko00250	111	TRINITY_DN7542_c0_g1_i1_9;TRINITY_DN24111_c1_g3_i1_5;TRINITY_DN23888_c2_g1_i17_7;TRINITY_DN14591_c0_g1_i1_17;TRINITY_DN24098_c1_g1_i3_1;TRINITY_DN21151_c0_g3_i3_17;TRINITY_DN21330_c0_g1_i6_14;TRINITY_DN26556_c0_g1_i1_7;TRINITY_DN18913_c0_g1_i2_3;TRINITY_DN13383_c0_g1_i3_10;TRINITY_DN22028_c0_g1_i7_13;TRINITY_DN22345_c0_g4_i3_7;TRINITY_DN22829_c0_g1_i3_5;TRINITY_DN24012_c0_g1_i9_7;TRINITY_DN24524_…	K01953;K14454;K17761;K01755;K14454;K01940;K14272;K14454;K17761;K01580;K00827;K00827;K01955;K00261;K14272;K01915;K01915;K01915;K14272;K01940;K16871;K16871;K00264;K00830;K01915;K00264;K14454;K00764;K00827;K01580;K00261;K00261;K14454;K13566;K01956;K01756;K00278;K01915;K01915;K01940;K01915;K01915;K00830;K00294;K17761;K01915;K00278;K00827;K01756;K01915;K01956;K14454;K17761;K00261;K00830;K00261;K00262;…
Metabolism-- Amino acid metabolism	Arginine and proline metabolism	ko00330	136	TRINITY_DN24111_c1_g3_i1_5;TRINITY_DN24678_c0_g1_i13_1;TRINITY_DN8268_c0_g1_i1_9;TRINITY_DN22532_c0_g1_i6_15;TRINITY_DN22300_c0_g1_i2_14;TRINITY_DN24098_c1_g1_i3_1;TRINITY_DN17540_c0_g1_i1_7;TRINITY_DN17440_c0_g1_i3_7;TRINITY_DN26556_c0_g1_i1_7;TRINITY_DN23363_c0_g1_i4_18;TRINITY_DN25012_c1_g1_i10_13;TRINITY_DN22890_c1_g2_i2_16;TRINITY_DN22503_c0_g1_i8_2;TRINITY_DN23256_c0_g3_i1_14;TRINITY_DN2864…	K14454;K17839;K01426;K00128;K00128;K14454;K10536;K00128;K14454;K00472;K17839;K14085;K00128;K13427;K14085;K00797;K01426;K00128;K01426;K00797;K00128;K17839;K00472;K13427;K01583;K01426;K12657;K01611;K01426;K01426;K14454;K00797;K01426;K01611;K00472;K00472;K14454;K00128;K13427;K00128;K12657;K01611;K00797;K00128;K13366;K00472;K13366;K00128;K00128;K00472;K00472;K01426;K00294;K17839;K00472;K13427;K12657;…
Metabolism-- Amino acid metabolism	Arginine biosynthesis	ko00220	82	TRINITY_DN24111_c1_g3_i1_5;TRINITY_DN14591_c0_g1_i1_17;TRINITY_DN24098_c1_g1_i3_1;TRINITY_DN21151_c0_g3_i3_17;TRINITY_DN21330_c0_g1_i6_14;TRINITY_DN26556_c0_g1_i1_7;TRINITY_DN23098_c0_g1_i17_17;TRINITY_DN14758_c0_g2_i1_2;TRINITY_DN23256_c0_g3_i1_14;TRINITY_DN17869_c0_g1_i1_3;TRINITY_DN24012_c0_g1_i9_7;TRINITY_DN24524_c0_g6_i1_16;TRINITY_DN29711_c0_g1_i1_16;TRINITY_DN21215_c0_g2_i3_12;TRINITY_DN20…	K14454;K01755;K14454;K01940;K14272;K14454;K01427;K00818;K13427;K01438;K00261;K14272;K01915;K01915;K00611;K01915;K14272;K13427;K01427;K00611;K01940;K01915;K14454;K00261;K14682;K00261;K14454;K13427;K01915;K01915;K01940;K01915;K01915;K00818;K13427;K01915;K01915;K14454;K00145;K00620;K14682;K00261;K01427;K01427;K00261;K00262;K00620;K14455;K00261;K01427;K01915;K14272;K13427;K01915;K01915;K00811;K00814;…
Metabolism-- Amino acid metabolism	Cysteine and methionine metabolism	ko00270	241	TRINITY_DN24763_c0_g3_i2_14;TRINITY_DN20725_c0_g1_i5_16;TRINITY_DN26113_c0_g1_i1_4;TRINITY_DN28536_c0_g1_i1_4;TRINITY_DN24111_c1_g3_i1_5;TRINITY_DN24757_c0_g2_i7_13;TRINITY_DN23882_c0_g1_i1_17;TRINITY_DN24732_c0_g1_i2_3;TRINITY_DN25442_c0_g1_i6_15;TRINITY_DN24098_c1_g1_i3_1;TRINITY_DN17361_c0_g1_i1_12;TRINITY_DN6431_c0_g1_i1_9;TRINITY_DN14583_c0_g1_i3_3;TRINITY_DN26556_c0_g1_i1_7;TRINITY_DN23080_…	K01738;K01739;K00026;K00016;K14454;K00058;K00549;K00815;K01738;K14454;K05933;K01762;K00826;K14454;K08967;K00547;K23977;K01011;K00827;K12524;K00549;K00058;K00558;K12524;K01738;K00058;K00815;K00826;K00026;K00549;K00640;K00827;K05396;K00797;K00549;K05933;K00789;K20772;K00797;K00815;K22207;K21456;K00928;K00815;K01251;K01738;K00789;K00016;K00558;K00558;K01244;K00026;K00058;K05933;K08963;K00837;K01611;…
Metabolism-- Amino acid metabolism	Glycine, serine and threonine metabolism	ko00260	193	TRINITY_DN8220_c0_g2_i1_3;TRINITY_DN24757_c0_g2_i7_13;TRINITY_DN22679_c0_g1_i1_7;TRINITY_DN20951_c0_g2_i1_13;TRINITY_DN33622_c0_g1_i1_7;TRINITY_DN11879_c0_g1_i1_4;TRINITY_DN20233_c0_g1_i2_17;TRINITY_DN21330_c0_g1_i6_14;TRINITY_DN21600_c1_g1_i1_16;TRINITY_DN23375_c0_g3_i2_13;TRINITY_DN20223_c0_g2_i1_12;TRINITY_DN22028_c0_g1_i7_13;TRINITY_DN26224_c0_g1_i15_3;TRINITY_DN25193_c0_g2_i9_11;TRINITY_DN26…	K00108;K00058;K00276;K00108;K01834;K00276;K01834;K14272;K02437;K15919;K00276;K00827;K12524;K00058;K12524;K00108;K01733;K02437;K14085;K02437;K00058;K15918;K00605;K15893;K00827;K14085;K00499;K00600;K00108;K00605;K00605;K00600;K00605;K00306;K06001;K14272;K15634;K00928;K14272;K00605;K00108;K00058;K01695;K02437;K00108;K01696;K00830;K15633;K00108;K00382;K00108;K00831;K00827;K00382;K01696;K00281;K06001;…
Metabolism-- Amino acid metabolism	Histidine metabolism	ko00340	47	TRINITY_DN22532_c0_g1_i6_15;TRINITY_DN24230_c0_g2_i8_3;TRINITY_DN22300_c0_g1_i2_14;TRINITY_DN17440_c0_g1_i3_7;TRINITY_DN22890_c1_g2_i2_16;TRINITY_DN22503_c0_g1_i8_2;TRINITY_DN22041_c0_g1_i3_8;TRINITY_DN20181_c0_g1_i6_2;TRINITY_DN28644_c0_g1_i1_16;TRINITY_DN24922_c0_g1_i21_4;TRINITY_DN14020_c0_g1_i2_9;TRINITY_DN26308_c0_g1_i11_3;TRINITY_DN24219_c0_g2_i4_13;TRINITY_DN15521_c0_g1_i2_15;TRINITY_DN244…	K00128;K01590;K00128;K00128;K14085;K00128;K01693;K01693;K14085;K00128;K00128;K19787;K00128;K00128;K00128;K00765;K11755;K00128;K00128;K18649;K00013;K19787;K00128;K01590;K14085;K00128;K14085;K01693;K00817;K00128;K01693;K01663;K14085;K01814;K14085;K14085;K14085;K00128;K00128;K00128;K01663;K00128;K00128;K00128;K00128;K01814;K01814
Metabolism-- Amino acid metabolism	Lysine biosynthesis	ko00300	25	TRINITY_DN24755_c2_g4_i5_5;TRINITY_DN26224_c0_g1_i15_3;TRINITY_DN26363_c0_g3_i10_7;TRINITY_DN25970_c2_g7_i1_7;TRINITY_DN13590_c0_g1_i1_12;TRINITY_DN18929_c0_g1_i6_13;TRINITY_DN23357_c2_g5_i5_16;TRINITY_DN17948_c0_g1_i2_9;TRINITY_DN11232_c0_g1_i2_16;TRINITY_DN17043_c0_g2_i1_12;TRINITY_DN25970_c2_g2_i3_7;TRINITY_DN22580_c1_g1_i5_12;TRINITY_DN21362_c0_g1_i1_16;TRINITY_DN17104_c0_g1_i6_10;TRINITY_DN2…	K00215;K12524;K12524;K01778;K00928;K00215;K00215;K01778;K01586;K01778;K01778;K12524;K00133;K01778;K00928;K01714;K10206;K12524;K12524;K10206;K01778;K01586;K10206;K01714;K01778
Metabolism-- Amino acid metabolism	Lysine degradation	ko00310	65	TRINITY_DN22532_c0_g1_i6_15;TRINITY_DN22300_c0_g1_i2_14;TRINITY_DN17440_c0_g1_i3_7;TRINITY_DN22890_c1_g2_i2_16;TRINITY_DN22503_c0_g1_i8_2;TRINITY_DN28644_c0_g1_i1_16;TRINITY_DN24922_c0_g1_i21_4;TRINITY_DN23512_c0_g1_i1_3;TRINITY_DN14020_c0_g1_i2_9;TRINITY_DN24532_c0_g3_i2_6;TRINITY_DN18047_c0_g1_i2_4;TRINITY_DN21660_c0_g1_i4_13;TRINITY_DN24219_c0_g2_i4_13;TRINITY_DN23040_c0_g2_i7_13;TRINITY_DN155…	K00128;K00128;K00128;K14085;K00128;K14085;K00128;K00306;K00128;K18826;K00382;K00382;K00128;K00626;K00128;K22748;K00128;K00306;K00128;K00128;K11426;K00626;K11426;K18826;K00658;K00626;K00128;K14085;K11426;K00306;K00626;K00128;K00382;K00626;K11426;K14085;K00128;K11426;K22748;K11426;K14085;K00306;K14085;K14157;K01692;K00382;K00626;K11433;K00382;K14085;K14085;K00128;K00128;K00382;K00128;K00626;K00626;…
Metabolism-- Amino acid metabolism	Phenylalanine metabolism	ko00360	77	TRINITY_DN24111_c1_g3_i1_5;TRINITY_DN8268_c0_g1_i1_9;TRINITY_DN24732_c0_g1_i2_3;TRINITY_DN22679_c0_g1_i1_7;TRINITY_DN11879_c0_g1_i1_4;TRINITY_DN24098_c1_g1_i3_1;TRINITY_DN26556_c0_g1_i1_7;TRINITY_DN20223_c0_g2_i1_12;TRINITY_DN12664_c0_g1_i2_12;TRINITY_DN23649_c1_g6_i1_2;TRINITY_DN22108_c2_g3_i5_6;TRINITY_DN25179_c0_g2_i19_8;TRINITY_DN25781_c0_g4_i2_7;TRINITY_DN26607_c2_g1_i7_7;TRINITY_DN26216_c1_…	K14454;K01426;K00815;K00276;K00276;K14454;K14454;K00276;K07253;K07253;K00815;K01426;K01426;K00815;K00815;K18606;K00457;K10775;K01426;K01426;K01426;K14454;K18606;K00457;K00457;K01426;K14454;K15849;K01426;K00815;K01593;K00815;K00276;K00815;K14454;K00815;K01426;K00276;K10775;K01426;K14455;K00817;K07253;K00074;K01426;K01593;K01593;K01426;K01593;K00811;K00815;K00815;K07253;K00815;K01692;K14454;K00815;…
Metabolism-- Amino acid metabolism	Phenylalanine, tyrosine and tryptophan biosynthesis	ko00400	96	TRINITY_DN25341_c0_g1_i9_7;TRINITY_DN24111_c1_g3_i1_5;TRINITY_DN24732_c0_g1_i2_3;TRINITY_DN24098_c1_g1_i3_1;TRINITY_DN26556_c0_g1_i1_7;TRINITY_DN20183_c0_g1_i2_15;TRINITY_DN12545_c0_g1_i1_9;TRINITY_DN22108_c2_g3_i5_6;TRINITY_DN18372_c0_g1_i1_7;TRINITY_DN16930_c0_g1_i2_18;TRINITY_DN3798_c0_g1_i1_3;TRINITY_DN20630_c0_g1_i5_11;TRINITY_DN20029_c0_g1_i4_7;TRINITY_DN15165_c0_g1_i1_2;TRINITY_DN18679_c0_…	K05359;K14454;K00815;K14454;K14454;K05359;K05359;K00815;K05359;K01736;K15227;K13832;K01657;K05359;K06001;K00815;K01657;K00815;K01657;K00800;K01735;K01817;K01695;K01696;K13832;K01817;K14454;K00891;K13832;K13832;K01696;K14454;K06001;K00766;K15849;K00891;K13832;K05359;K00815;K01626;K00815;K13832;K00766;K00815;K14454;K00766;K00815;K01658;K15227;K14455;K01658;K01696;K00817;K01696;K00800;K13832;K05359;…
Metabolism-- Amino acid metabolism	Tryptophan metabolism	ko00380	100	TRINITY_DN8268_c0_g1_i1_9;TRINITY_DN22532_c0_g1_i6_15;TRINITY_DN22300_c0_g1_i2_14;TRINITY_DN17440_c0_g1_i3_7;TRINITY_DN25221_c0_g1_i1_10;TRINITY_DN24486_c0_g1_i4_2;TRINITY_DN22890_c1_g2_i2_16;TRINITY_DN22503_c0_g1_i8_2;TRINITY_DN28644_c0_g1_i1_16;TRINITY_DN25179_c0_g2_i19_8;TRINITY_DN24922_c0_g1_i21_4;TRINITY_DN25781_c0_g4_i2_7;TRINITY_DN14020_c0_g1_i2_9;TRINITY_DN27688_c0_g1_i1_10;TRINITY_DN1505…	K01426;K00128;K00128;K00128;K03781;K03781;K14085;K00128;K14085;K01426;K00128;K01426;K00128;K01501;K01426;K00837;K01426;K01426;K00382;K01426;K00382;K11816;K00128;K00626;K00128;K22450;K16903;K00128;K03781;K00128;K00128;K11816;K01426;K00626;K11816;K01593;K11816;K01237;K00658;K00626;K00128;K14085;K11816;K00626;K03781;K01426;K00128;K00382;K00626;K01426;K14085;K22450;K03781;K00128;K01426;K01593;K01593;…
Metabolism-- Amino acid metabolism	Tyrosine metabolism	ko00350	95	TRINITY_DN21810_c0_g1_i3_4;TRINITY_DN24111_c1_g3_i1_5;TRINITY_DN24732_c0_g1_i2_3;TRINITY_DN22679_c0_g1_i1_7;TRINITY_DN11879_c0_g1_i1_4;TRINITY_DN24098_c1_g1_i3_1;TRINITY_DN26556_c0_g1_i1_7;TRINITY_DN20223_c0_g2_i1_12;TRINITY_DN21393_c0_g3_i1_14;TRINITY_DN12664_c0_g1_i2_12;TRINITY_DN23649_c1_g6_i1_2;TRINITY_DN22108_c2_g3_i5_6;TRINITY_DN21729_c0_g1_i4_6;TRINITY_DN26607_c2_g1_i7_7;TRINITY_DN26216_c1…	K00121;K14454;K00815;K00276;K00276;K14454;K14454;K00276;K00121;K07253;K07253;K00815;K00001;K00815;K00815;K01800;K18606;K00457;K00451;K00121;K18857;K14454;K18606;K00457;K00121;K00457;K18857;K14454;K00451;K01555;K15849;K00001;K01555;K00451;K18857;K18857;K00815;K00422;K01593;K01800;K00815;K00276;K00422;K00815;K00121;K14454;K18857;K00815;K01555;K00276;K14455;K00817;K07253;K01555;K01800;K01593;K01593;…
Metabolism-- Amino acid metabolism	Valine, leucine and isoleucine biosynthesis	ko00290	44	TRINITY_DN24014_c0_g2_i1_14;TRINITY_DN14583_c0_g1_i3_3;TRINITY_DN25717_c0_g1_i8_8;TRINITY_DN24962_c1_g1_i25_8;TRINITY_DN22979_c0_g1_i4_9;TRINITY_DN17360_c0_g1_i1_12;TRINITY_DN11739_c0_g1_i2_12;TRINITY_DN16312_c0_g2_i1_16;TRINITY_DN15013_c0_g1_i3_15;TRINITY_DN13275_c0_g1_i1_18;TRINITY_DN7160_c0_g1_i1_7;TRINITY_DN16447_c0_g1_i1_4;TRINITY_DN14643_c0_g1_i1_16;TRINITY_DN22283_c1_g1_i12_5;TRINITY_DN217…	K00052;K00826;K01703;K01687;K21360;K00053;K00826;K01687;K01653;K01704;K00053;K01652;K01653;K01703;K00052;K00053;K00052;K01652;K00053;K01652;K00826;K00826;K00052;K01703;K00052;K01703;K00052;K00052;K00052;K01703;K01754;K01703;K00826;K01703;K01649;K01703;K01687;K00052;K01754;K01649;K01703;K00826;K00052;K00052
Metabolism-- Amino acid metabolism	Valine, leucine and isoleucine degradation	ko00280	150	TRINITY_DN22374_c0_g1_i1_13;TRINITY_DN23600_c0_g1_i18_3;TRINITY_DN24175_c0_g2_i1_16;TRINITY_DN22532_c0_g1_i6_15;TRINITY_DN22464_c0_g1_i2_13;TRINITY_DN22300_c0_g1_i2_14;TRINITY_DN17440_c0_g1_i3_7;TRINITY_DN25563_c0_g4_i3_13;TRINITY_DN14583_c0_g1_i3_3;TRINITY_DN22028_c0_g1_i7_13;TRINITY_DN19859_c0_g1_i1_15;TRINITY_DN22890_c1_g2_i2_16;TRINITY_DN11739_c0_g1_i2_12;TRINITY_DN22503_c0_g1_i8_2;TRINITY_DN…	K05605;K00140;K09699;K00128;K05605;K00128;K00128;K00020;K00826;K00827;K00166;K14085;K00826;K00128;K00827;K14085;K09699;K00128;K07513;K05607;K00140;K00140;K00128;K05605;K00166;K01640;K00382;K00140;K00827;K00166;K00382;K00128;K00249;K00626;K07513;K05605;K00166;K05605;K05607;K00128;K00020;K07513;K00128;K00128;K00128;K01968;K00166;K01640;K01969;K00626;K01641;K00020;K00826;K00827;K00626;K00128;K00826;…
Metabolism-- Biosynthesis of other secondary metabolites	Aflatoxin biosynthesis	ko00254	7	TRINITY_DN24282_c2_g6_i1_14;TRINITY_DN25174_c0_g5_i1_15;TRINITY_DN26910_c0_g9_i1_3;TRINITY_DN25367_c0_g7_i1_15;TRINITY_DN23955_c0_g2_i12_17;TRINITY_DN24691_c0_g6_i1_5;TRINITY_DN24265_c0_g2_i6_16	K11262;K11262;K11262;K11262;K11262;K11262;K11262
Metabolism-- Biosynthesis of other secondary metabolites	Anthocyanin biosynthesis	ko00942	2	TRINITY_DN20398_c0_g1_i2_17;TRINITY_DN9630_c0_g1_i1_11	K12930;K12930
Metabolism-- Biosynthesis of other secondary metabolites	Betalain biosynthesis	ko00965	7	TRINITY_DN19347_c0_g1_i2_12;TRINITY_DN22578_c2_g1_i3_18;TRINITY_DN21573_c0_g1_i1_13;TRINITY_DN21465_c0_g1_i4_13;TRINITY_DN22338_c4_g1_i2_5;TRINITY_DN19359_c0_g1_i4_8;TRINITY_DN19485_c0_g1_i4_16	K01593;K15777;K01593;K01593;K15777;K01593;K15777
Metabolism-- Biosynthesis of other secondary metabolites	Biosynthesis of various secondary metabolites - part 2	ko00998	3	TRINITY_DN17719_c0_g1_i1_16;TRINITY_DN22803_c3_g4_i1_11;TRINITY_DN18504_c0_g2_i1_6	K21568;K21568;K21568
Metabolism-- Biosynthesis of other secondary metabolites	Caffeine metabolism	ko00232	6	TRINITY_DN24647_c0_g2_i1_5;TRINITY_DN17765_c0_g2_i1_6;TRINITY_DN24695_c0_g1_i3_14;TRINITY_DN18414_c0_g1_i6_5;TRINITY_DN23130_c0_g1_i2_3;TRINITY_DN24144_c0_g2_i1_17	K00106;K00365;K00106;K00365;K00365;K00106
Metabolism-- Biosynthesis of other secondary metabolites	Flavone and flavonol biosynthesis	ko00944	14	TRINITY_DN15986_c0_g2_i1_7;TRINITY_DN22552_c1_g1_i17_9;TRINITY_DN24446_c1_g1_i15_2;TRINITY_DN22157_c1_g1_i1_2;TRINITY_DN25460_c0_g1_i11_11;TRINITY_DN2096_c0_g1_i1_18;TRINITY_DN23159_c2_g1_i8_8;TRINITY_DN20886_c0_g2_i1_16;TRINITY_DN24204_c4_g2_i2_1;TRINITY_DN29255_c0_g1_i1_8;TRINITY_DN26303_c0_g4_i3_3;TRINITY_DN22052_c1_g2_i1_4;TRINITY_DN16897_c0_g1_i1_9;TRINITY_DN21759_c0_g1_i2_10	K22772;K05280;K05280;K22772;K13083;K22772;K05280;K22772;K13083;K01195;K13083;K13083;K22772;K22772
Metabolism-- Biosynthesis of other secondary metabolites	Flavonoid biosynthesis	ko00941	85	TRINITY_DN23468_c1_g2_i3_17;TRINITY_DN23920_c2_g2_i2_17;TRINITY_DN22552_c1_g1_i17_9;TRINITY_DN24321_c1_g1_i3_3;TRINITY_DN5660_c0_g1_i1_5;TRINITY_DN22044_c0_g2_i1_10;TRINITY_DN24446_c1_g1_i15_2;TRINITY_DN22656_c2_g1_i1_2;TRINITY_DN14541_c0_g1_i1_9;TRINITY_DN19049_c0_g1_i2_5;TRINITY_DN23697_c0_g1_i1_14;TRINITY_DN18041_c0_g1_i5_1;TRINITY_DN20504_c0_g4_i1_18;TRINITY_DN13482_c0_g2_i1_10;TRINITY_DN1410…	K00588;K00588;K05280;K13065;K05278;K13065;K05280;K09754;K00487;K23179;K13065;K01859;K00588;K01859;K00588;K01859;K00487;K09754;K13082;K00660;K00588;K01859;K00660;K13082;K13082;K00588;K00660;K13083;K05277;K13065;K01859;K13065;K00487;K00588;K00588;K13081;K00588;K13065;K13065;K00588;K13082;K05280;K09754;K01859;K00487;K01859;K09754;K13082;K00588;K13082;K13065;K00588;K13065;K13081;K13065;K00588;K13065;…
Metabolism-- Biosynthesis of other secondary metabolites	Glucosinolate biosynthesis	ko00966	18	TRINITY_DN14583_c0_g1_i3_3;TRINITY_DN25717_c0_g1_i8_8;TRINITY_DN22979_c0_g1_i4_9;TRINITY_DN11739_c0_g1_i2_12;TRINITY_DN22283_c1_g1_i12_5;TRINITY_DN22141_c0_g1_i12_4;TRINITY_DN23173_c3_g1_i3_8;TRINITY_DN7792_c0_g1_i1_12;TRINITY_DN22348_c0_g1_i2_10;TRINITY_DN22684_c0_g1_i4_10;TRINITY_DN13935_c0_g2_i1_7;TRINITY_DN13935_c0_g1_i4_7;TRINITY_DN25689_c0_g1_i10_2;TRINITY_DN21523_c1_g1_i3_16;TRINITY_DN2296…	K00826;K01703;K21360;K00826;K01703;K00826;K00826;K01703;K12153;K12153;K01703;K01703;K01703;K00826;K01703;K01703;K01703;K00826
Metabolism-- Biosynthesis of other secondary metabolites	Indole alkaloid biosynthesis	ko00901	4	TRINITY_DN19347_c0_g1_i2_12;TRINITY_DN21573_c0_g1_i1_13;TRINITY_DN21465_c0_g1_i4_13;TRINITY_DN19359_c0_g1_i4_8	K01593;K01593;K01593;K01593
Metabolism-- Biosynthesis of other secondary metabolites	Isoflavonoid biosynthesis	ko00943	2	TRINITY_DN19049_c0_g1_i2_5;TRINITY_DN25285_c0_g2_i2_15	K23179;K23179
Metabolism-- Biosynthesis of other secondary metabolites	Isoquinoline alkaloid biosynthesis	ko00950	43	TRINITY_DN24111_c1_g3_i1_5;TRINITY_DN24732_c0_g1_i2_3;TRINITY_DN22679_c0_g1_i1_7;TRINITY_DN11879_c0_g1_i1_4;TRINITY_DN24098_c1_g1_i3_1;TRINITY_DN26556_c0_g1_i1_7;TRINITY_DN20223_c0_g2_i1_12;TRINITY_DN22108_c2_g3_i5_6;TRINITY_DN26607_c2_g1_i7_7;TRINITY_DN26216_c1_g1_i17_7;TRINITY_DN22517_c1_g1_i3_18;TRINITY_DN24270_c3_g5_i3_16;TRINITY_DN25645_c1_g1_i3_4;TRINITY_DN24006_c2_g1_i2_16;TRINITY_DN15653_…	K14454;K00815;K00276;K00276;K14454;K14454;K00276;K00815;K00815;K00815;K14454;K14454;K15849;K00815;K00422;K01593;K00815;K00276;K00422;K00815;K14454;K00815;K00276;K14455;K01593;K01593;K01593;K00811;K00815;K00815;K00815;K14454;K00422;K00815;K00815;K00422;K00276;K00276;K00276;K00815;K00276;K00276;K00276
Metabolism-- Biosynthesis of other secondary metabolites	Monobactam biosynthesis	ko00261	21	TRINITY_DN24755_c2_g4_i5_5;TRINITY_DN26224_c0_g1_i15_3;TRINITY_DN26363_c0_g3_i10_7;TRINITY_DN13590_c0_g1_i1_12;TRINITY_DN18929_c0_g1_i6_13;TRINITY_DN23357_c2_g5_i5_16;TRINITY_DN20037_c0_g1_i1_12;TRINITY_DN22580_c1_g1_i5_12;TRINITY_DN21362_c0_g1_i1_16;TRINITY_DN1889_c0_g1_i1_16;TRINITY_DN23654_c0_g3_i1_9;TRINITY_DN26377_c0_g1_i1_10;TRINITY_DN14755_c0_g1_i1_7;TRINITY_DN25453_c0_g1_i8_15;TRINITY_DN1…	K00215;K12524;K12524;K00928;K00215;K00215;K13811;K12524;K00133;K13811;K00928;K13811;K01714;K12524;K13811;K12524;K13811;K13811;K01714;K13811;K13811
Metabolism-- Biosynthesis of other secondary metabolites	Phenylpropanoid biosynthesis	ko00940	272	TRINITY_DN21089_c1_g4_i3_1;TRINITY_DN22123_c0_g4_i1_17;TRINITY_DN18462_c0_g1_i3_2;TRINITY_DN3657_c0_g1_i1_16;TRINITY_DN16640_c0_g1_i2_17;TRINITY_DN24710_c3_g1_i4_2;TRINITY_DN24733_c1_g1_i5_15;TRINITY_DN10267_c0_g1_i5_5;TRINITY_DN21067_c0_g1_i5_7;TRINITY_DN23468_c1_g2_i3_17;TRINITY_DN23391_c0_g1_i10_14;TRINITY_DN23321_c4_g4_i2_8;TRINITY_DN23976_c0_g1_i16_4;TRINITY_DN23920_c2_g2_i2_17;TRINITY_DN148…	K05349;K05349;K00430;K01188;K00430;K00430;K00430;K00430;K05350;K00588;K09753;K05349;K05349;K00588;K00430;K12355;K01904;K11188;K05350;K00430;K00430;K01188;K22395;K01188;K13065;K12356;K00430;K22395;K01904;K00430;K01904;K12355;K00430;K18368;K00083;K00083;K12355;K13065;K00430;K00430;K00430;K09754;K05349;K05349;K00430;K00487;K00430;K00430;K13065;K18368;K00588;K00588;K13066;K00430;K00487;K10775;K01188;…
Metabolism-- Biosynthesis of other secondary metabolites	Stilbenoid, diarylheptanoid and gingerol biosynthesis	ko00945	48	TRINITY_DN23468_c1_g2_i3_17;TRINITY_DN23920_c2_g2_i2_17;TRINITY_DN24321_c1_g1_i3_3;TRINITY_DN22044_c0_g2_i1_10;TRINITY_DN22656_c2_g1_i1_2;TRINITY_DN14541_c0_g1_i1_9;TRINITY_DN23697_c0_g1_i1_14;TRINITY_DN20504_c0_g4_i1_18;TRINITY_DN14101_c0_g1_i1_15;TRINITY_DN25263_c2_g3_i1_3;TRINITY_DN21568_c4_g3_i4_9;TRINITY_DN25213_c0_g1_i15_13;TRINITY_DN20928_c0_g2_i2_12;TRINITY_DN22371_c1_g3_i1_3;TRINITY_DN11…	K00588;K00588;K13065;K13065;K09754;K00487;K13065;K00588;K00588;K00487;K09754;K00588;K00588;K13065;K13065;K00487;K00588;K00588;K00588;K13065;K13065;K00588;K09754;K00487;K09754;K00588;K13065;K00588;K13065;K13065;K00588;K13065;K16040;K16040;K13065;K13065;K16040;K00588;K13065;K00588;K13065;K13065;K00588;K13065;K13065;K00588;K13065;K00588
Metabolism-- Biosynthesis of other secondary metabolites	Tropane, piperidine and pyridine alkaloid biosynthesis	ko00960	45	TRINITY_DN24111_c1_g3_i1_5;TRINITY_DN24732_c0_g1_i2_3;TRINITY_DN22679_c0_g1_i1_7;TRINITY_DN11879_c0_g1_i1_4;TRINITY_DN24098_c1_g1_i3_1;TRINITY_DN26556_c0_g1_i1_7;TRINITY_DN20223_c0_g2_i1_12;TRINITY_DN22108_c2_g3_i5_6;TRINITY_DN20859_c0_g1_i2_4;TRINITY_DN26607_c2_g1_i7_7;TRINITY_DN26216_c1_g1_i17_7;TRINITY_DN17160_c0_g1_i1_11;TRINITY_DN24968_c0_g1_i1_7;TRINITY_DN22517_c1_g1_i3_18;TRINITY_DN25124_c…	K14454;K00815;K00276;K00276;K14454;K14454;K00276;K00815;K08081;K00815;K00815;K08081;K18606;K14454;K18606;K14454;K08081;K15849;K08081;K00815;K00815;K00276;K08081;K00815;K14454;K00815;K00276;K14455;K00817;K00811;K00815;K00815;K00815;K14454;K08081;K00815;K00815;K00276;K00276;K00276;K00815;K00276;K00276;K08081;K00276
Metabolism-- Carbohydrate metabolism	Amino sugar and nucleotide sugar metabolism	ko00520	271	TRINITY_DN20081_c0_g1_i9_11;TRINITY_DN24085_c0_g1_i2_5;TRINITY_DN23856_c0_g1_i2_15;TRINITY_DN22450_c0_g1_i7_6;TRINITY_DN20271_c0_g1_i1_11;TRINITY_DN23383_c1_g1_i2_4;TRINITY_DN13754_c0_g1_i1_5;TRINITY_DN23202_c0_g2_i1_4;TRINITY_DN22485_c1_g2_i7_15;TRINITY_DN21243_c2_g4_i7_9;TRINITY_DN19702_c0_g1_i2_6;TRINITY_DN23287_c0_g1_i11_11;TRINITY_DN18797_c0_g1_i4_8;TRINITY_DN14989_c0_g1_i2_9;TRINITY_DN25559…	K01810;K00326;K15920;K00975;K01784;K13648;K00966;K12373;K01183;K15920;K08678;K12448;K08678;K00326;K08678;K12373;K00963;K00975;K12449;K00972;K00844;K01784;K05305;K00975;K01183;K08678;K12450;K00963;K15920;K12373;K13648;K00966;K01809;K00326;K13379;K01711;K12449;K13648;K00847;K00965;K12448;K13648;K00847;K01836;K12373;K01835;K01183;K00972;K10046;K01784;K01183;K08679;K12447;K01209;K00965;K12373;K01836;…
Metabolism-- Carbohydrate metabolism	Ascorbate and aldarate metabolism	ko00053	135	TRINITY_DN25090_c4_g3_i3_6;TRINITY_DN22532_c0_g1_i6_15;TRINITY_DN22300_c0_g1_i2_14;TRINITY_DN23816_c3_g1_i1_14;TRINITY_DN30163_c0_g1_i1_4;TRINITY_DN17440_c0_g1_i3_7;TRINITY_DN20184_c0_g1_i3_2;TRINITY_DN14939_c0_g1_i2_14;TRINITY_DN22890_c1_g2_i2_16;TRINITY_DN4292_c0_g1_i1_11;TRINITY_DN16775_c0_g1_i6_9;TRINITY_DN22503_c0_g1_i8_2;TRINITY_DN21732_c0_g1_i2_9;TRINITY_DN28644_c0_g1_i1_16;TRINITY_DN20467…	K08232;K00128;K00128;K00434;K14190;K00128;K21888;K10047;K14085;K00103;K14190;K00128;K19642;K14085;K00434;K14190;K00128;K00434;K19642;K00103;K08232;K00128;K14190;K00469;K00423;K10046;K14190;K12447;K21888;K21888;K10046;K08232;K08232;K00012;K00469;K00434;K00128;K00434;K19642;K00434;K12447;K19642;K00128;K00103;K10046;K00128;K21888;K00128;K00128;K18649;K12447;K00423;K00469;K08232;K00434;K00103;K00469;…
Metabolism-- Carbohydrate metabolism	Butanoate metabolism	ko00650	51	TRINITY_DN23888_c2_g1_i17_7;TRINITY_DN21907_c1_g1_i9_6;TRINITY_DN23215_c0_g2_i4_14;TRINITY_DN18913_c0_g1_i2_3;TRINITY_DN13383_c0_g1_i3_10;TRINITY_DN15013_c0_g1_i3_15;TRINITY_DN22078_c1_g1_i6_12;TRINITY_DN21500_c0_g1_i1_1;TRINITY_DN21627_c0_g1_i11_15;TRINITY_DN21738_c0_g2_i2_2;TRINITY_DN20381_c0_g1_i2_2;TRINITY_DN16447_c0_g1_i1_4;TRINITY_DN12686_c0_g1_i1_9;TRINITY_DN21738_c0_g1_i1_2;TRINITY_DN2373…	K17761;K18121;K18121;K17761;K01580;K01653;K18121;K18121;K18121;K16871;K01913;K01652;K00109;K16871;K01640;K01653;K01913;K01580;K00626;K01640;K01652;K00626;K17761;K01641;K01652;K00626;K17761;K01641;K00626;K00626;K01580;K18121;K01580;K00074;K01913;K01913;K01913;K01580;K01641;K00109;K01692;K00626;K01640;K18121;K16871;K00074;K18121;K00626;K16871;K00626;K01692
Metabolism-- Carbohydrate metabolism	C5-Branched dibasic acid metabolism	ko00660	26	TRINITY_DN24014_c0_g2_i1_14;TRINITY_DN25717_c0_g1_i8_8;TRINITY_DN15013_c0_g1_i3_15;TRINITY_DN13275_c0_g1_i1_18;TRINITY_DN16447_c0_g1_i1_4;TRINITY_DN14643_c0_g1_i1_16;TRINITY_DN22283_c1_g1_i12_5;TRINITY_DN21706_c0_g1_i14_12;TRINITY_DN23706_c0_g3_i1_16;TRINITY_DN24798_c0_g1_i1_10;TRINITY_DN1027_c0_g1_i1_10;TRINITY_DN16685_c0_g1_i2_12;TRINITY_DN7792_c0_g1_i1_12;TRINITY_DN24628_c0_g2_i1_4;TRINITY_DN1…	K00052;K01703;K01653;K01704;K01652;K01653;K01703;K00052;K00052;K01652;K01652;K00052;K01703;K00052;K01703;K00052;K00052;K00052;K01703;K01703;K01703;K01703;K00052;K01703;K00052;K00052
Metabolism-- Carbohydrate metabolism	Citrate cycle (TCA cycle)	ko00020	116	TRINITY_DN26113_c0_g1_i1_4;TRINITY_DN23020_c1_g4_i1_2;TRINITY_DN22885_c0_g1_i2_3;TRINITY_DN19776_c0_g1_i6_3;TRINITY_DN23726_c0_g1_i9_8;TRINITY_DN16899_c0_g1_i4_17;TRINITY_DN10240_c0_g1_i1_14;TRINITY_DN23167_c3_g1_i1_17;TRINITY_DN17250_c0_g1_i3_9;TRINITY_DN23431_c2_g1_i8_11;TRINITY_DN21823_c0_g1_i22_14;TRINITY_DN16166_c0_g2_i2_6;TRINITY_DN30011_c0_g1_i1_17;TRINITY_DN14776_c0_g1_i1_11;TRINITY_DN209…	K00026;K01647;K01648;K01610;K00031;K01610;K00030;K00161;K00234;K00026;K01610;K01900;K01648;K00161;K00030;K00627;K00026;K01647;K00234;K00162;K00382;K00026;K00030;K00026;K00382;K01610;K01648;K00026;K01900;K01648;K00162;K00030;K01647;K01610;K00026;K00164;K00627;K01610;K01681;K00164;K01648;K01681;K00658;K00162;K01900;K00025;K01648;K00382;K01648;K01679;K01648;K01900;K00026;K01647;K01648;K01610;K00162;…
Metabolism-- Carbohydrate metabolism	Fructose and mannose metabolism	ko00051	148	TRINITY_DN28079_c0_g1_i1_4;TRINITY_DN21331_c0_g1_i4_3;TRINITY_DN13754_c0_g1_i1_5;TRINITY_DN13877_c0_g1_i4_1;TRINITY_DN18170_c0_g1_i2_3;TRINITY_DN4856_c0_g1_i1_4;TRINITY_DN911_c0_g1_i1_4;TRINITY_DN21242_c1_g1_i2_10;TRINITY_DN1240_c0_g1_i1_1;TRINITY_DN14536_c0_g1_i4_15;TRINITY_DN23525_c0_g1_i12_14;TRINITY_DN19110_c1_g1_i16_10;TRINITY_DN9798_c0_g1_i2_7;TRINITY_DN24681_c0_g2_i1_13;TRINITY_DN19888_c0_…	K01803;K00850;K00966;K19355;K19355;K01623;K01803;K19355;K01803;K19355;K03841;K00850;K19355;K00850;K00844;K05305;K01623;K01623;K03841;K01803;K00966;K01809;K01623;K01803;K01711;K03841;K00847;K00847;K01103;K00008;K01803;K19355;K00008;K01803;K03841;K05305;K02377;K00966;K01809;K01623;K00847;K00844;K01803;K18447;K01623;K00847;K00895;K00850;K00844;K19355;K19355;K00847;K00008;K03841;K19355;K01805;K00966;…
Metabolism-- Carbohydrate metabolism	Galactose metabolism	ko00052	145	TRINITY_DN21797_c0_g1_i4_5;TRINITY_DN22716_c2_g1_i5_16;TRINITY_DN20271_c0_g1_i1_11;TRINITY_DN21331_c0_g1_i4_3;TRINITY_DN17916_c0_g1_i3_16;TRINITY_DN19613_c0_g1_i11_16;TRINITY_DN25180_c2_g1_i5_11;TRINITY_DN22404_c0_g1_i8_11;TRINITY_DN20855_c0_g3_i12_9;TRINITY_DN25106_c0_g1_i9_7;TRINITY_DN24341_c4_g5_i1_15;TRINITY_DN24157_c0_g2_i3_2;TRINITY_DN19110_c1_g1_i16_10;TRINITY_DN24681_c0_g2_i1_13;TRINITY_D…	K12309;K01187;K01784;K00850;K01193;K07407;K01187;K01193;K12309;K12309;K12309;K00963;K00850;K00850;K00844;K01784;K01193;K01193;K00963;K01785;K00965;K01835;K06617;K06611;K01784;K12447;K00965;K07407;K06617;K01835;K00963;K01190;K01193;K01835;K12447;K00844;K07407;K01193;K01784;K01187;K12447;K01785;K01193;K00850;K01193;K00844;K00963;K01187;K00963;K06617;K00963;K18819;K01784;K12309;K01193;K06617;K01193;…
Metabolism-- Carbohydrate metabolism	Glycolysis / Gluconeogenesis	ko00010	333	TRINITY_DN28079_c0_g1_i1_4;TRINITY_DN24999_c1_g4_i6_7;TRINITY_DN21810_c0_g1_i3_4;TRINITY_DN28536_c0_g1_i1_4;TRINITY_DN20081_c0_g1_i9_11;TRINITY_DN22532_c0_g1_i6_15;TRINITY_DN23542_c0_g1_i4_6;TRINITY_DN19392_c0_g1_i3_12;TRINITY_DN21331_c0_g1_i4_3;TRINITY_DN17985_c0_g2_i3_4;TRINITY_DN22241_c0_g1_i1_11;TRINITY_DN22300_c0_g1_i2_14;TRINITY_DN33622_c0_g1_i1_7;TRINITY_DN19776_c0_g1_i6_3;TRINITY_DN20233_…	K01803;K00134;K00121;K00016;K01810;K00128;K00927;K01689;K00850;K00873;K01568;K00128;K01834;K01610;K01834;K00128;K00134;K00873;K01623;K00873;K01803;K01689;K00873;K01792;K00121;K00927;K00134;K01803;K03841;K01610;K00850;K00161;K01792;K01792;K00850;K14085;K00844;K01895;K01792;K01792;K01689;K01623;K01623;K00128;K01689;K00873;K03841;K01610;K00927;K01792;K14085;K01785;K01895;K00001;K00131;K00128;K01803;…
Metabolism-- Carbohydrate metabolism	Glyoxylate and dicarboxylate metabolism	ko00630	217	TRINITY_DN26113_c0_g1_i1_4;TRINITY_DN13055_c0_g1_i1_10;TRINITY_DN23020_c1_g4_i1_2;TRINITY_DN26578_c0_g1_i1_10;TRINITY_DN21907_c1_g1_i9_6;TRINITY_DN13754_c0_g1_i2_13;TRINITY_DN23215_c0_g2_i4_14;TRINITY_DN15559_c0_g1_i1_18;TRINITY_DN21330_c0_g1_i6_14;TRINITY_DN21600_c1_g1_i1_16;TRINITY_DN23375_c0_g3_i2_13;TRINITY_DN25221_c0_g1_i1_10;TRINITY_DN24486_c0_g1_i4_2;TRINITY_DN22997_c0_g1_i5_13;TRINITY_DN1…	K00026;K01602;K01647;K22133;K18121;K01433;K18121;K11517;K14272;K02437;K15919;K03781;K03781;K02437;K02437;K01895;K11517;K00026;K15918;K00605;K15893;K01895;K00600;K18121;K00605;K00605;K00600;K00605;K01637;K14272;K01915;K01915;K01915;K18121;K14272;K18121;K00605;K00026;K01913;K02437;K01647;K00830;K01915;K00382;K19269;K00026;K00026;K01913;K01601;K00382;K00026;K00281;K11517;K00626;K00600;K00122;K01915;…
Metabolism-- Carbohydrate metabolism	Inositol phosphate metabolism	ko00562	148	TRINITY_DN20709_c0_g2_i10_9;TRINITY_DN28079_c0_g1_i1_4;TRINITY_DN23304_c2_g5_i2_4;TRINITY_DN23600_c0_g1_i18_3;TRINITY_DN23130_c0_g1_i10_7;TRINITY_DN23834_c0_g1_i11_6;TRINITY_DN25863_c0_g1_i9_4;TRINITY_DN22556_c1_g2_i3_6;TRINITY_DN23069_c0_g1_i10_4;TRINITY_DN22758_c0_g2_i1_4;TRINITY_DN19282_c0_g1_i6_6;TRINITY_DN911_c0_g1_i1_4;TRINITY_DN4353_c0_g2_i1_10;TRINITY_DN30706_c0_g1_i1_4;TRINITY_DN23157_c1…	K22913;K01803;K19801;K00140;K01858;K01858;K22913;K01110;K21797;K05857;K10572;K01803;K01858;K00913;K00999;K01803;K21797;K01858;K00889;K19517;K10047;K01114;K01110;K05857;K00999;K01803;K00140;K01803;K00140;K19801;K00469;K00921;K01110;K05857;K00999;K01803;K01858;K01803;K21797;K00140;K00913;K00469;K19517;K00914;K00888;K01803;K00913;K01858;K18649;K22913;K00889;K01858;K00913;K03103;K05857;K22913;K10572;…
Metabolism-- Carbohydrate metabolism	Pentose and glucuronate interconversions	ko00040	163	TRINITY_DN12579_c0_g1_i6_9;TRINITY_DN24757_c2_g1_i5_5;TRINITY_DN26300_c0_g1_i1_2;TRINITY_DN138_c0_g1_i1_18;TRINITY_DN19355_c0_g1_i1_16;TRINITY_DN10302_c0_g1_i1_4;TRINITY_DN14940_c0_g1_i1_4;TRINITY_DN18771_c0_g1_i1_16;TRINITY_DN17790_c0_g1_i2_14;TRINITY_DN22960_c1_g5_i1_4;TRINITY_DN10116_c0_g1_i1_8;TRINITY_DN24157_c0_g2_i3_2;TRINITY_DN6861_c0_g2_i1_7;TRINITY_DN16221_c1_g3_i1_12;TRINITY_DN25640_c0_…	K01051;K01728;K01051;K01051;K01184;K01051;K01728;K01728;K01184;K01213;K01213;K00963;K01728;K01051;K01051;K01184;K01783;K01728;K22935;K01213;K00963;K01728;K01728;K01184;K01728;K01783;K01184;K01728;K22935;K01051;K00002;K01051;K00854;K01051;K12447;K00008;K00008;K01051;K01184;K01213;K01213;K01051;K01051;K01184;K00012;K01184;K01213;K00963;K12447;K01783;K00002;K00002;K01213;K01728;K01184;K01051;K01728;…
Metabolism-- Carbohydrate metabolism	Pentose phosphate pathway	ko00030	146	TRINITY_DN20081_c0_g1_i9_11;TRINITY_DN21331_c0_g1_i4_3;TRINITY_DN4856_c0_g1_i1_4;TRINITY_DN18407_c0_g1_i3_1;TRINITY_DN20032_c0_g1_i4_6;TRINITY_DN23525_c0_g1_i12_14;TRINITY_DN14864_c0_g1_i5_9;TRINITY_DN18167_c1_g1_i9_12;TRINITY_DN19110_c1_g1_i16_10;TRINITY_DN24681_c0_g2_i1_13;TRINITY_DN30658_c0_g1_i1_3;TRINITY_DN22694_c0_g1_i4_2;TRINITY_DN28227_c0_g1_i1_7;TRINITY_DN17687_c0_g1_i4_11;TRINITY_DN2321…	K01810;K00850;K01623;K00036;K00036;K03841;K00616;K00036;K00850;K00850;K01783;K00616;K01623;K00615;K01623;K00615;K03841;K00036;K00131;K01057;K01783;K01623;K00036;K03841;K00036;K01835;K01057;K01057;K00036;K00851;K01807;K00131;K03841;K00616;K00615;K01835;K01835;K01623;K01783;K00615;K00036;K00131;K00036;K00851;K00036;K01623;K00895;K00850;K00615;K00615;K00615;K03841;K03841;K01623;K01783;K01623;K00615;…
Metabolism-- Carbohydrate metabolism	Propanoate metabolism	ko00640	131	TRINITY_DN22374_c0_g1_i1_13;TRINITY_DN28536_c0_g1_i1_4;TRINITY_DN23600_c0_g1_i18_3;TRINITY_DN24766_c0_g2_i4_13;TRINITY_DN24175_c0_g2_i1_16;TRINITY_DN22464_c0_g1_i2_13;TRINITY_DN19847_c0_g1_i3_11;TRINITY_DN11321_c0_g1_i1_16;TRINITY_DN22096_c3_g6_i3_7;TRINITY_DN19859_c0_g1_i1_15;TRINITY_DN18220_c0_g1_i3_5;TRINITY_DN22591_c1_g5_i1_15;TRINITY_DN25661_c0_g2_i7_7;TRINITY_DN24531_c0_g2_i1_7;TRINITY_DN24…	K05605;K00016;K00140;K00232;K09699;K05605;K01962;K01963;K01578;K00166;K01895;K00232;K09699;K00232;K01895;K00232;K00140;K01900;K01963;K00232;K00140;K00016;K00232;K00232;K05605;K00166;K00232;K00232;K00232;K00382;K01578;K00140;K00166;K00382;K01900;K11262;K11262;K00626;K05605;K00166;K05605;K00232;K00166;K00232;K00626;K00232;K00626;K00232;K01900;K23146;K00232;K05605;K00626;K00382;K05605;K00626;K05605;…
Metabolism-- Carbohydrate metabolism	Pyruvate metabolism	ko00620	213	TRINITY_DN26113_c0_g1_i1_4;TRINITY_DN28536_c0_g1_i1_4;TRINITY_DN23629_c1_g1_i6_15;TRINITY_DN22532_c0_g1_i6_15;TRINITY_DN26212_c1_g1_i1_3;TRINITY_DN17985_c0_g2_i3_4;TRINITY_DN19847_c0_g1_i3_11;TRINITY_DN22300_c0_g1_i2_14;TRINITY_DN19776_c0_g1_i6_3;TRINITY_DN17440_c0_g1_i3_7;TRINITY_DN24710_c0_g1_i6_4;TRINITY_DN24185_c0_g1_i10_15;TRINITY_DN24027_c0_g1_i3_13;TRINITY_DN19612_c0_g1_i4_10;TRINITY_DN230…	K00026;K00016;K01595;K00128;K00028;K00873;K01962;K00128;K01610;K00128;K00873;K00029;K00873;K00873;K01006;K01963;K01610;K00161;K14085;K01895;K00026;K18881;K00128;K00873;K01610;K14085;K01895;K00029;K00128;K01759;K01963;K00029;K00873;K00161;K00128;K00016;K01595;K00627;K00026;K01913;K00028;K00028;K00029;K18881;K00028;K00102;K00162;K01759;K00382;K01069;K00026;K00026;K01913;K00873;K00029;K00382;K01610;…
Metabolism-- Carbohydrate metabolism	Starch and sucrose metabolism	ko00500	371	TRINITY_DN21089_c1_g4_i3_1;TRINITY_DN22123_c0_g4_i1_17;TRINITY_DN19632_c0_g1_i9_18;TRINITY_DN3657_c0_g1_i1_16;TRINITY_DN20081_c0_g1_i9_11;TRINITY_DN22716_c2_g1_i5_16;TRINITY_DN18726_c0_g2_i1_12;TRINITY_DN22450_c0_g1_i7_6;TRINITY_DN18173_c0_g1_i3_12;TRINITY_DN17916_c0_g1_i3_16;TRINITY_DN13423_c0_g1_i7_12;TRINITY_DN21067_c0_g1_i5_7;TRINITY_DN25180_c2_g1_i5_11;TRINITY_DN21489_c0_g1_i11_4;TRINITY_DN2…	K05349;K05349;K01087;K01188;K01810;K01187;K00700;K00975;K00703;K01193;K07024;K05350;K01187;K00703;K05349;K01177;K01193;K00688;K01087;K13679;K01177;K05349;K01087;K01177;K05350;K01188;K01214;K01188;K00963;K00975;K00688;K00703;K01176;K13679;K01179;K00844;K00696;K00975;K19891;K01193;K01176;K00688;K01177;K01087;K00700;K00696;K01193;K00696;K00696;K00963;K01087;K00695;K01177;K05349;K05349;K00700;K01176;…
Metabolism-- Energy metabolism	Carbon fixation in photosynthetic organisms	ko00710	236	TRINITY_DN28079_c0_g1_i1_4;TRINITY_DN24999_c1_g4_i6_7;TRINITY_DN26113_c0_g1_i1_4;TRINITY_DN13055_c0_g1_i1_10;TRINITY_DN23629_c1_g1_i6_15;TRINITY_DN24111_c1_g3_i1_5;TRINITY_DN23542_c0_g1_i4_6;TRINITY_DN26212_c1_g1_i1_3;TRINITY_DN21111_c0_g1_i2_13;TRINITY_DN19776_c0_g1_i6_3;TRINITY_DN24098_c1_g1_i3_1;TRINITY_DN23669_c0_g5_i2_5;TRINITY_DN21330_c0_g1_i6_14;TRINITY_DN24185_c0_g1_i10_15;TRINITY_DN26556…	K01803;K00134;K00026;K01602;K01595;K14454;K00927;K00028;K00855;K01610;K14454;K00134;K14272;K00029;K14454;K01623;K01803;K01006;K00927;K05298;K00134;K01803;K03841;K01610;K01783;K00026;K01623;K00615;K01623;K00615;K03841;K01610;K00927;K00029;K01803;K00134;K01783;K00927;K01100;K14272;K01623;K00927;K00029;K00927;K01803;K14272;K03841;K00927;K01595;K05298;K00026;K00028;K00028;K00029;K01807;K00028;K14454;…
Metabolism-- Energy metabolism	Nitrogen metabolism	ko00910	86	TRINITY_DN24854_c3_g1_i1_8;TRINITY_DN13031_c0_g1_i1_12;TRINITY_DN7878_c0_g1_i1_13;TRINITY_DN13676_c0_g1_i3_18;TRINITY_DN12917_c0_g1_i1_2;TRINITY_DN19970_c0_g1_i5_3;TRINITY_DN22314_c0_g1_i6_5;TRINITY_DN13796_c0_g1_i3_12;TRINITY_DN26323_c0_g1_i1_4;TRINITY_DN13950_c0_g1_i3_6;TRINITY_DN19043_c0_g1_i1_3;TRINITY_DN24012_c0_g1_i9_7;TRINITY_DN29711_c0_g1_i1_16;TRINITY_DN21215_c0_g2_i3_12;TRINITY_DN24413_…	K01673;K10534;K02575;K01674;K01674;K01674;K01673;K01673;K01673;K01674;K00366;K00261;K01915;K01915;K01915;K01501;K02575;K00264;K02575;K01915;K00264;K01673;K00261;K02575;K02575;K00261;K01674;K01915;K01915;K01915;K01915;K01673;K00366;K01455;K01915;K01915;K01673;K01674;K00366;K01673;K01673;K00261;K00261;K00262;K01674;K00261;K01674;K01915;K10534;K00264;K01915;K00264;K10534;K01915;K01673;K01674;K01673;…
Metabolism-- Energy metabolism	Oxidative phosphorylation	ko00190	301	TRINITY_DN20273_c0_g2_i1_4;TRINITY_DN23777_c0_g2_i6_7;TRINITY_DN18212_c0_g1_i2_15;TRINITY_DN27494_c0_g1_i1_18;TRINITY_DN22104_c1_g1_i11_6;TRINITY_DN31369_c0_g1_i1_15;TRINITY_DN29597_c0_g1_i1_4;TRINITY_DN22525_c0_g1_i2_3;TRINITY_DN27112_c0_g1_i1_16;TRINITY_DN26005_c1_g1_i2_3;TRINITY_DN20885_c0_g1_i2_7;TRINITY_DN28737_c0_g1_i1_1;TRINITY_DN15123_c0_g1_i2_5;TRINITY_DN10465_c0_g1_i4_12;TRINITY_DN19168…	K03934;K02257;K02265;K03883;K02147;K02262;K03878;K03881;K02150;K02132;K01507;K03879;K03952;K03937;K05573;K03934;K03881;K03952;K02111;K02140;K02146;K02138;K02155;K02155;K11352;K03881;K01507;K00234;K02145;K00416;K03880;K01535;K02135;K03939;K01535;K03661;K01507;K05572;K02150;K02262;K01507;K02147;K02150;K02155;K03952;K03949;K00412;K02152;K02256;K02111;K02137;K02137;K00417;K02154;K03936;K00411;K03934;…
Metabolism-- Energy metabolism	Photosynthesis	ko00195	130	TRINITY_DN19355_c1_g3_i1_12;TRINITY_DN19903_c4_g1_i2_10;TRINITY_DN23597_c3_g1_i7_18;TRINITY_DN932_c0_g1_i1_18;TRINITY_DN23803_c0_g5_i3_4;TRINITY_DN10820_c0_g1_i2_2;TRINITY_DN20541_c0_g1_i1_10;TRINITY_DN11521_c0_g1_i1_2;TRINITY_DN13236_c0_g2_i1_5;TRINITY_DN4239_c0_g1_i1_7;TRINITY_DN23489_c0_g1_i7_14;TRINITY_DN30685_c0_g1_i1_7;TRINITY_DN12635_c0_g1_i3_6;TRINITY_DN27789_c0_g1_i1_18;TRINITY_DN14293_c…	K02694;K02698;K08901;K08905;K02690;K02721;K02639;K08902;K02636;K02111;K02705;K02641;K08901;K14332;K02693;K03541;K02690;K08903;K02111;K02697;K02639;K02634;K03542;K02693;K02692;K02716;K02112;K08901;K02639;K02717;K14332;K02641;K02717;K02113;K02636;K02113;K02641;K03542;K02717;K02636;K02109;K08901;K08901;K02703;K02108;K02115;K02698;K02704;K02639;K02701;K02701;K02698;K02704;K02705;K02703;K02701;K02112;…
Metabolism-- Energy metabolism	Photosynthesis - antenna proteins	ko00196	55	TRINITY_DN22378_c0_g1_i1_9;TRINITY_DN14794_c0_g2_i1_11;TRINITY_DN24680_c1_g2_i1_14;TRINITY_DN24540_c0_g1_i4_6;TRINITY_DN19040_c0_g1_i7_12;TRINITY_DN23815_c0_g1_i1_8;TRINITY_DN26290_c0_g1_i1_16;TRINITY_DN19134_c0_g2_i4_2;TRINITY_DN22488_c1_g6_i1_12;TRINITY_DN22126_c4_g1_i5_18;TRINITY_DN5747_c0_g1_i1_11;TRINITY_DN28547_c0_g1_i1_16;TRINITY_DN8609_c0_g1_i1_16;TRINITY_DN18674_c2_g4_i1_3;TRINITY_DN1674…	K08912;K14172;K08912;K08915;K08907;K08912;K08908;K08910;K08912;K08915;K08910;K08915;K08914;K08912;K14172;K08912;K08912;K08913;K08912;K08911;K08913;K08915;K08917;K08909;K08911;K08916;K08916;K08914;K14172;K08914;K08914;K08912;K08912;K08911;K08912;K08912;K08907;K08907;K08917;K08910;K08909;K08914;K08915;K08908;K08914;K08912;K08907;K08916;K08912;K08909;K08912;K08908;K08917;K08916;K08911
Metabolism-- Energy metabolism	Sulfur metabolism	ko00920	73	TRINITY_DN24763_c0_g3_i2_14;TRINITY_DN20725_c0_g1_i5_16;TRINITY_DN25442_c0_g1_i6_15;TRINITY_DN17197_c0_g1_i2_8;TRINITY_DN20660_c0_g2_i1_13;TRINITY_DN17599_c0_g2_i1_15;TRINITY_DN16948_c1_g1_i3_14;TRINITY_DN23439_c0_g1_i1_3;TRINITY_DN23214_c0_g1_i1_17;TRINITY_DN19382_c0_g1_i3_5;TRINITY_DN24535_c0_g1_i3_7;TRINITY_DN25824_c0_g2_i7_4;TRINITY_DN16594_c0_g1_i5_16;TRINITY_DN21414_c0_g1_i4_13;TRINITY_DN22…	K01738;K01739;K01738;K17725;K00860;K00860;K01011;K17285;K01738;K00860;K17285;K00640;K00860;K17285;K01738;K01738;K13811;K13034;K01738;K01738;K01738;K13034;K01739;K01738;K05907;K00860;K01082;K13034;K17725;K13811;K22966;K13811;K00387;K01739;K01738;K01739;K00640;K13811;K13811;K01738;K05907;K01082;K01739;K00640;K01739;K22966;K00640;K01739;K01738;K13811;K01738;K01738;K13034;K00860;K00640;K01738;K01082;…
Metabolism-- Glycan biosynthesis and metabolism	Glycosaminoglycan degradation	ko00531	57	TRINITY_DN21797_c0_g1_i4_5;TRINITY_DN23202_c0_g2_i1_4;TRINITY_DN21116_c0_g1_i4_6;TRINITY_DN20855_c0_g3_i12_9;TRINITY_DN25106_c0_g1_i9_7;TRINITY_DN24341_c4_g5_i1_15;TRINITY_DN22890_c0_g1_i3_17;TRINITY_DN22136_c0_g1_i13_3;TRINITY_DN20654_c2_g1_i13_10;TRINITY_DN20874_c1_g2_i6_9;TRINITY_DN14658_c0_g1_i3_17;TRINITY_DN19440_c0_g1_i4_16;TRINITY_DN25144_c0_g1_i6_7;TRINITY_DN22082_c0_g1_i10_4;TRINITY_DN27…	K12309;K12373;K10532;K12309;K12309;K12309;K12373;K01205;K12373;K10532;K12373;K07964;K10532;K12373;K10532;K10532;K07964;K10532;K07964;K01205;K10532;K12373;K10532;K12373;K12373;K12309;K01205;K10532;K12373;K12309;K12373;K07964;K07964;K12373;K12373;K10532;K07964;K01205;K10532;K12373;K01195;K12373;K01205;K10532;K10532;K01205;K12373;K12309;K12373;K12309;K10532;K10532;K12373;K12309;K01205;K01205;K07964
Metabolism-- Glycan biosynthesis and metabolism	Glycosphingolipid biosynthesis - ganglio series	ko00604	26	TRINITY_DN21797_c0_g1_i4_5;TRINITY_DN23202_c0_g2_i1_4;TRINITY_DN20855_c0_g3_i12_9;TRINITY_DN25106_c0_g1_i9_7;TRINITY_DN24341_c4_g5_i1_15;TRINITY_DN22890_c0_g1_i3_17;TRINITY_DN20654_c2_g1_i13_10;TRINITY_DN14658_c0_g1_i3_17;TRINITY_DN22082_c0_g1_i10_4;TRINITY_DN22086_c0_g2_i4_16;TRINITY_DN19668_c0_g1_i2_12;TRINITY_DN22518_c2_g1_i14_6;TRINITY_DN21869_c0_g1_i4_10;TRINITY_DN22052_c0_g1_i9_13;TRINITY_D…	K12309;K12373;K12309;K12309;K12309;K12373;K12373;K12373;K12373;K12373;K12373;K12373;K12309;K12373;K12309;K12373;K12373;K12373;K12373;K12373;K12373;K12309;K12373;K12309;K12373;K12309
Metabolism-- Glycan biosynthesis and metabolism	Glycosphingolipid biosynthesis - globo and isoglobo series	ko00603	32	TRINITY_DN19613_c0_g1_i11_16;TRINITY_DN23202_c0_g2_i1_4;TRINITY_DN22890_c0_g1_i3_17;TRINITY_DN20654_c2_g1_i13_10;TRINITY_DN14658_c0_g1_i3_17;TRINITY_DN24402_c0_g1_i7_6;TRINITY_DN22082_c0_g1_i10_4;TRINITY_DN24160_c0_g1_i9_7;TRINITY_DN22086_c0_g2_i4_16;TRINITY_DN19668_c0_g1_i2_12;TRINITY_DN22518_c2_g1_i14_6;TRINITY_DN22052_c0_g1_i9_13;TRINITY_DN17671_c0_g1_i9_5;TRINITY_DN22492_c0_g1_i1_2;TRINITY_DN…	K07407;K12373;K12373;K12373;K12373;K07407;K12373;K07407;K12373;K12373;K12373;K12373;K07407;K01988;K12373;K07407;K12373;K12373;K07407;K07407;K07407;K12373;K12373;K12373;K01988;K07407;K12373;K07407;K07407;K07407;K07407;K12373
Metabolism-- Glycan biosynthesis and metabolism	Glycosphingolipid biosynthesis - lacto and neolacto series	ko00601	2	TRINITY_DN22492_c0_g1_i1_2;TRINITY_DN20963_c0_g1_i1_4	K01988;K01988
Metabolism-- Glycan biosynthesis and metabolism	Glycosylphosphatidylinositol (GPI)-anchor biosynthesis	ko00563	79	TRINITY_DN27073_c1_g1_i3_7;TRINITY_DN17075_c0_g1_i2_3;TRINITY_DN20174_c0_g1_i3_5;TRINITY_DN22675_c0_g1_i4_10;TRINITY_DN24569_c0_g2_i3_5;TRINITY_DN24265_c1_g2_i1_4;TRINITY_DN24837_c0_g1_i6_4;TRINITY_DN22734_c0_g1_i3_9;TRINITY_DN23070_c0_g1_i5_14;TRINITY_DN22573_c2_g2_i4_14;TRINITY_DN23326_c0_g1_i5_1;TRINITY_DN25820_c6_g1_i21_2;TRINITY_DN14242_c0_g2_i2_7;TRINITY_DN22032_c0_g3_i1_15;TRINITY_DN20850_…	K05290;K05291;K05293;K05310;K07541;K03858;K07541;K03434;K05294;K03434;K05294;K05286;K09658;K05293;K05290;K03859;K05294;K05285;K03434;K05290;K03857;K05284;K05284;K05290;K03857;K03861;K03858;K05290;K05288;K07541;K05289;K03861;K05291;K05287;K03434;K05286;K05284;K03857;K05286;K05294;K05290;K05293;K07542;K03434;K07541;K03858;K07541;K05292;K05293;K05310;K05284;K05294;K03434;K05294;K05288;K05290;K05288;…
Metabolism-- Glycan biosynthesis and metabolism	Mannose type O-glycan biosynthesis	ko00515	2	TRINITY_DN22509_c0_g3_i1_9;TRINITY_DN23785_c0_g2_i1_1	K18207;K18207
Metabolism-- Glycan biosynthesis and metabolism	N-Glycan biosynthesis	ko00510	94	TRINITY_DN26968_c0_g1_i13_7;TRINITY_DN15940_c0_g1_i10_16;TRINITY_DN16972_c0_g1_i3_11;TRINITY_DN14188_c0_g1_i1_9;TRINITY_DN9219_c0_g1_i2_1;TRINITY_DN21631_c1_g2_i5_10;TRINITY_DN19742_c0_g5_i1_10;TRINITY_DN13166_c0_g1_i2_17;TRINITY_DN17339_c0_g1_i1_10;TRINITY_DN24544_c0_g3_i3_15;TRINITY_DN17413_c0_g1_i1_12;TRINITY_DN18471_c0_g2_i5_18;TRINITY_DN22632_c0_g1_i2_16;TRINITY_DN23180_c2_g1_i28_15;TRINITY_…	K12667;K09659;K00729;K05546;K00736;K03842;K01228;K00726;K03849;K03843;K03844;K00902;K12666;K03842;K12666;K03849;K01230;K07151;K01230;K09658;K12670;K12667;K12667;K03842;K00729;K07151;K12670;K03845;K03846;K03845;K00729;K12667;K03848;K12667;K03842;K01001;K01230;K12667;K00902;K01228;K03845;K03845;K00729;K23741;K03843;K07441;K12345;K12667;K00729;K12667;K00902;K12667;K12345;K12668;K00737;K07252;K03844;…
Metabolism-- Glycan biosynthesis and metabolism	Other glycan degradation	ko00511	58	TRINITY_DN21797_c0_g1_i4_5;TRINITY_DN23202_c0_g2_i1_4;TRINITY_DN20855_c0_g3_i12_9;TRINITY_DN23418_c0_g1_i2_11;TRINITY_DN25106_c0_g1_i9_7;TRINITY_DN24894_c0_g1_i1_15;TRINITY_DN24341_c4_g5_i1_15;TRINITY_DN22890_c0_g1_i3_17;TRINITY_DN23402_c0_g1_i7_5;TRINITY_DN19146_c0_g1_i2_15;TRINITY_DN20654_c2_g1_i13_10;TRINITY_DN26119_c0_g1_i10_7;TRINITY_DN19455_c0_g1_i2_5;TRINITY_DN14658_c0_g1_i3_17;TRINITY_DN1…	K12309;K12373;K12309;K01191;K12309;K15923;K12309;K12373;K17108;K01206;K12373;K01191;K01227;K12373;K01206;K17108;K12373;K01191;K01190;K12373;K01206;K15923;K01191;K01444;K12373;K01191;K12373;K17108;K12309;K12373;K12309;K12373;K01227;K17108;K12373;K15923;K12373;K01191;K01191;K01190;K12373;K01191;K12373;K12373;K12309;K12373;K12309;K01227;K01191;K17108;K01190;K12373;K01206;K15923;K01191;K17108;K17108;…
Metabolism-- Glycan biosynthesis and metabolism	Other types of O-glycan biosynthesis	ko00514	12	TRINITY_DN22946_c0_g1_i3_4;TRINITY_DN16122_c0_g1_i1_18;TRINITY_DN14992_c0_g1_i3_2;TRINITY_DN20954_c2_g2_i3_16;TRINITY_DN16515_c0_g1_i1_6;TRINITY_DN13561_c0_g1_i1_1;TRINITY_DN21153_c0_g1_i7_16;TRINITY_DN14186_c0_g1_i1_7;TRINITY_DN10240_c0_g1_i1_10;TRINITY_DN9148_c0_g1_i1_18;TRINITY_DN15538_c0_g1_i1_3;TRINITY_DN21376_c0_g1_i2_6	K09667;K20781;K20782;K09667;K20782;K20784;K20782;K03691;K20783;K09667;K03691;K20782
Metabolism-- Glycan biosynthesis and metabolism	Various types of N-glycan biosynthesis	ko00513	83	TRINITY_DN26968_c0_g1_i13_7;TRINITY_DN9219_c0_g1_i2_1;TRINITY_DN21631_c1_g2_i5_10;TRINITY_DN23202_c0_g2_i1_4;TRINITY_DN13166_c0_g1_i2_17;TRINITY_DN24544_c0_g3_i3_15;TRINITY_DN17413_c0_g1_i1_12;TRINITY_DN16081_c0_g1_i1_5;TRINITY_DN22890_c0_g1_i3_17;TRINITY_DN22632_c0_g1_i2_16;TRINITY_DN23180_c2_g1_i28_15;TRINITY_DN24408_c0_g1_i1_3;TRINITY_DN20654_c2_g1_i13_10;TRINITY_DN24993_c2_g3_i2_15;TRINITY_DN…	K12667;K00736;K03842;K12373;K00726;K03843;K03844;K14412;K12373;K12666;K03842;K12666;K12373;K03714;K01230;K07151;K00753;K01230;K12670;K12667;K12373;K12667;K03842;K07151;K12670;K03845;K00753;K03846;K12373;K03845;K14413;K00753;K12667;K12373;K00753;K12667;K12373;K03842;K12373;K01230;K12667;K03845;K03845;K23741;K03843;K07441;K12373;K12667;K12667;K12667;K12668;K12373;K12373;K12373;K03844;K12666;K14412;…
Metabolism-- Lipid metabolism	Arachidonic acid metabolism	ko00590	45	TRINITY_DN15988_c0_g1_i5_16;TRINITY_DN24391_c2_g1_i1_3;TRINITY_DN19585_c0_g1_i2_14;TRINITY_DN14298_c0_g1_i1_7;TRINITY_DN24137_c0_g7_i4_2;TRINITY_DN4836_c0_g1_i1_3;TRINITY_DN21960_c0_g5_i1_10;TRINITY_DN16363_c0_g1_i12_13;TRINITY_DN20473_c0_g2_i4_14;TRINITY_DN24642_c0_g1_i1_8;TRINITY_DN23363_c0_g1_i13_1;TRINITY_DN21150_c0_g1_i3_13;TRINITY_DN18382_c0_g1_i2_13;TRINITY_DN20758_c0_g1_i5_15;TRINITY_DN21…	K18592;K00432;K00432;K00079;K00432;K00432;K00432;K18592;K01047;K14674;K08726;K05309;K00432;K00432;K00432;K00432;K00432;K15730;K00432;K00432;K08726;K15730;K00432;K01047;K00079;K00432;K05309;K01047;K00432;K08726;K00432;K00432;K01254;K05309;K00432;K00432;K08726;K01047;K01047;K00432;K00079;K00432;K00432;K00432;K00432
Metabolism-- Lipid metabolism	Biosynthesis of unsaturated fatty acids	ko01040	96	TRINITY_DN20092_c0_g5_i3_12;TRINITY_DN24766_c0_g2_i4_13;TRINITY_DN15665_c0_g1_i1_15;TRINITY_DN23981_c0_g6_i1_4;TRINITY_DN18434_c0_g1_i1_11;TRINITY_DN18934_c0_g1_i3_13;TRINITY_DN20649_c0_g1_i1_10;TRINITY_DN19906_c1_g2_i2_12;TRINITY_DN22591_c1_g5_i1_15;TRINITY_DN24531_c0_g2_i1_7;TRINITY_DN25509_c0_g1_i2_3;TRINITY_DN18046_c0_g2_i7_13;TRINITY_DN29572_c0_g1_i1_3;TRINITY_DN22715_c0_g3_i1_17;TRINITY_DN2…	K10256;K00232;K10256;K10256;K03921;K10251;K10256;K03921;K00232;K00232;K00232;K07513;K10256;K00232;K10256;K00232;K10256;K00232;K01068;K03921;K01068;K10256;K00232;K10251;K00232;K00232;K10258;K03921;K07513;K10256;K07513;K00232;K10703;K00232;K10703;K10703;K00232;K10703;K10256;K10256;K10256;K10256;K10703;K00232;K07513;K10258;K10251;K00232;K10256;K00507;K00232;K07513;K00232;K10256;K10256;K10703;K07513;…
Metabolism-- Lipid metabolism	Cutin, suberine and wax biosynthesis	ko00073	50	TRINITY_DN22723_c0_g1_i5_13;TRINITY_DN9015_c0_g1_i1_11;TRINITY_DN14614_c0_g1_i1_18;TRINITY_DN24133_c0_g1_i2_13;TRINITY_DN11286_c0_g1_i4_12;TRINITY_DN18664_c1_g1_i1_9;TRINITY_DN24160_c1_g1_i2_7;TRINITY_DN22716_c0_g1_i1_1;TRINITY_DN6677_c0_g1_i1_11;TRINITY_DN17748_c0_g1_i1_14;TRINITY_DN25377_c0_g1_i2_3;TRINITY_DN21900_c0_g2_i4_11;TRINITY_DN4078_c0_g1_i1_1;TRINITY_DN19937_c1_g2_i3_8;TRINITY_DN24659_…	K20495;K15403;K15398;K15400;K17991;K15402;K15404;K15400;K17991;K15398;K15404;K17991;K20769;K15402;K13356;K17991;K15404;K17991;K17991;K15404;K17991;K17991;K15403;K15402;K13356;K17991;K20495;K15404;K15402;K17991;K13356;K13356;K17991;K15401;K17991;K17991;K13356;K15402;K15400;K13356;K20495;K17991;K17991;K17991;K17991;K17991;K13356;K17991;K17991;K15401
Metabolism-- Lipid metabolism	Ether lipid metabolism	ko00565	52	TRINITY_DN24501_c2_g2_i5_7;TRINITY_DN22820_c0_g1_i3_11;TRINITY_DN24684_c0_g6_i1_6;TRINITY_DN12083_c0_g1_i1_4;TRINITY_DN20238_c0_g1_i2_5;TRINITY_DN27478_c0_g1_i1_1;TRINITY_DN20473_c0_g2_i4_14;TRINITY_DN24642_c0_g1_i1_8;TRINITY_DN19863_c0_g1_i1_10;TRINITY_DN22405_c0_g1_i4_11;TRINITY_DN20457_c1_g3_i7_10;TRINITY_DN10493_c0_g1_i1_18;TRINITY_DN25153_c0_g2_i12_11;TRINITY_DN23032_c0_g1_i3_13;TRINITY_DN28…	K13510;K13510;K01115;K01114;K01115;K01115;K01047;K14674;K01115;K01115;K00993;K01115;K01115;K01115;K01062;K00993;K01115;K13519;K01115;K01115;K01115;K13510;K01115;K01115;K01047;K01115;K13519;K01115;K01115;K01115;K01115;K01114;K01114;K01047;K01062;K01115;K01115;K01114;K01115;K13510;K01114;K01047;K01114;K01047;K01115;K01114;K16860;K01115;K13510;K01062;K01114;K13519
Metabolism-- Lipid metabolism	Fatty acid biosynthesis	ko00061	124	TRINITY_DN19847_c0_g1_i3_11;TRINITY_DN20787_c0_g3_i14_6;TRINITY_DN18434_c0_g1_i1_11;TRINITY_DN20071_c0_g1_i2_12;TRINITY_DN11321_c0_g1_i1_16;TRINITY_DN12715_c0_g1_i1_13;TRINITY_DN19906_c1_g2_i2_12;TRINITY_DN18846_c0_g1_i5_17;TRINITY_DN25363_c0_g1_i9_11;TRINITY_DN22174_c1_g1_i12_1;TRINITY_DN23451_c1_g1_i5_16;TRINITY_DN22450_c0_g1_i7_18;TRINITY_DN20577_c0_g1_i1_4;TRINITY_DN14795_c0_g2_i1_2;TRINITY_D…	K01962;K01897;K03921;K00059;K01963;K00645;K03921;K00645;K00059;K01897;K09458;K01897;K01963;K09458;K01897;K00059;K03921;K01897;K00059;K07512;K07512;K01897;K01897;K10782;K01897;K01897;K10781;K03955;K01897;K09458;K11262;K11262;K03921;K01897;K00059;K01897;K01897;K00059;K00059;K03955;K02372;K01897;K01897;K07512;K00645;K01897;K07512;K02372;K01897;K00059;K01897;K01897;K07512;K01897;K09458;K09458;K01897;…
Metabolism-- Lipid metabolism	Fatty acid degradation	ko00071	162	TRINITY_DN22723_c0_g1_i5_13;TRINITY_DN21810_c0_g1_i3_4;TRINITY_DN24766_c0_g2_i4_13;TRINITY_DN22532_c0_g1_i6_15;TRINITY_DN22300_c0_g1_i2_14;TRINITY_DN17440_c0_g1_i3_7;TRINITY_DN20787_c0_g3_i14_6;TRINITY_DN21393_c0_g3_i1_14;TRINITY_DN22890_c1_g2_i2_16;TRINITY_DN21224_c0_g2_i4_10;TRINITY_DN22503_c0_g1_i8_2;TRINITY_DN22591_c1_g5_i1_15;TRINITY_DN28644_c0_g1_i1_16;TRINITY_DN24531_c0_g2_i1_7;TRINITY_DN2…	K20495;K00121;K00232;K00128;K00128;K00128;K01897;K00121;K14085;K07517;K00128;K00232;K14085;K00232;K00001;K00232;K01897;K00128;K10527;K07513;K10527;K01897;K00232;K00128;K00121;K00232;K01897;K00232;K18857;K01897;K00232;K01897;K00232;K01897;K00232;K01897;K01897;K10527;K00121;K18857;K01897;K00128;K00249;K00626;K07513;K01897;K00128;K00001;K07513;K00128;K00232;K01897;K01897;K18857;K00128;K00128;K00232;…
Metabolism-- Lipid metabolism	Fatty acid elongation	ko00062	69	TRINITY_DN24318_c2_g2_i1_13;TRINITY_DN19816_c0_g1_i1_7;TRINITY_DN20729_c0_g1_i10_5;TRINITY_DN24989_c2_g2_i1_7;TRINITY_DN19461_c1_g1_i8_10;TRINITY_DN22197_c1_g1_i1_13;TRINITY_DN18934_c0_g1_i3_13;TRINITY_DN26348_c0_g1_i1_15;TRINITY_DN12944_c0_g1_i1_1;TRINITY_DN18947_c2_g1_i3_12;TRINITY_DN13822_c0_g1_i1_7;TRINITY_DN19722_c0_g1_i5_6;TRINITY_DN23397_c0_g2_i1_7;TRINITY_DN16641_c0_g1_i5_7;TRINITY_DN2150…	K15397;K15397;K15397;K15397;K15397;K15397;K10251;K15397;K15397;K15397;K15397;K01068;K07512;K01068;K07512;K15397;K10251;K10258;K01074;K15397;K15397;K10703;K10703;K10703;K10703;K07512;K15397;K07512;K15397;K10703;K15397;K10258;K10251;K07512;K01074;K15397;K10703;K01074;K10703;K07512;K01068;K01074;K15397;K15397;K07512;K07512;K07512;K15397;K07512;K15397;K15397;K15397;K01074;K10251;K15397;K15397;K10703;…
Metabolism-- Lipid metabolism	Glycerolipid metabolism	ko00561	194	TRINITY_DN23761_c0_g1_i10_6;TRINITY_DN22532_c0_g1_i6_15;TRINITY_DN23311_c0_g1_i11_9;TRINITY_DN24274_c0_g2_i1_4;TRINITY_DN25133_c0_g2_i7_13;TRINITY_DN19613_c0_g1_i11_16;TRINITY_DN22300_c0_g1_i2_14;TRINITY_DN20079_c0_g1_i5_16;TRINITY_DN12544_c0_g1_i4_5;TRINITY_DN30801_c0_g1_i1_2;TRINITY_DN17440_c0_g1_i3_7;TRINITY_DN24279_c1_g1_i4_15;TRINITY_DN19906_c0_g2_i1_12;TRINITY_DN15004_c0_g1_i2_1;TRINITY_DN2…	K13508;K00128;K13506;K09480;K13513;K07407;K00128;K18693;K18693;K00864;K00128;K09480;K01054;K01054;K01054;K18693;K14085;K00901;K00864;K22849;K15918;K11155;K00901;K18693;K00128;K00901;K14085;K00630;K01054;K06119;K00128;K06119;K09480;K13508;K00128;K13513;K22920;K00901;K00002;K13523;K14674;K00901;K07407;K13508;K06119;K00901;K09480;K01054;K09480;K00128;K00901;K13508;K00128;K00002;K00002;K07407;K00128;…
Metabolism-- Lipid metabolism	Glycerophospholipid metabolism	ko00564	217	TRINITY_DN23761_c0_g1_i10_6;TRINITY_DN21712_c3_g2_i6_9;TRINITY_DN21120_c0_g1_i9_10;TRINITY_DN11501_c0_g1_i2_8;TRINITY_DN14216_c0_g1_i6_5;TRINITY_DN7448_c0_g1_i1_13;TRINITY_DN23311_c0_g1_i11_9;TRINITY_DN25133_c0_g2_i7_13;TRINITY_DN20079_c0_g1_i5_16;TRINITY_DN12544_c0_g1_i4_5;TRINITY_DN16182_c0_g1_i1_9;TRINITY_DN19942_c0_g1_i9_10;TRINITY_DN24501_c2_g2_i5_7;TRINITY_DN24191_c0_g1_i13_17;TRINITY_DN237…	K13508;K00006;K14156;K00550;K06130;K01094;K13506;K13513;K18693;K18693;K06130;K00006;K13510;K08744;K14156;K13510;K00006;K00999;K18693;K01115;K00006;K00894;K00901;K01114;K00901;K18693;K00901;K00999;K08730;K00630;K13511;K00981;K22389;K00968;K08730;K01613;K01115;K13508;K01613;K01115;K01047;K13513;K00901;K13523;K14674;K01115;K00901;K01126;K01613;K00894;K06130;K01115;K00993;K00999;K13508;K01115;K00901;…
Metabolism-- Lipid metabolism	Linoleic acid metabolism	ko00591	56	TRINITY_DN20716_c0_g2_i2_18;TRINITY_DN24208_c0_g1_i6_6;TRINITY_DN24169_c0_g2_i4_2;TRINITY_DN21024_c1_g1_i5_2;TRINITY_DN20473_c0_g2_i4_14;TRINITY_DN22749_c0_g1_i3_3;TRINITY_DN24642_c0_g1_i1_8;TRINITY_DN21645_c0_g6_i1_15;TRINITY_DN20593_c0_g2_i1_1;TRINITY_DN24387_c0_g1_i20_13;TRINITY_DN18553_c1_g2_i2_9;TRINITY_DN27407_c1_g2_i1_3;TRINITY_DN24000_c0_g1_i2_8;TRINITY_DN22629_c0_g2_i4_18;TRINITY_DN23824…	K00454;K00454;K00454;K15718;K01047;K00454;K14674;K00454;K00454;K15718;K15718;K00454;K15718;K00454;K00454;K00454;K15718;K15718;K00454;K00454;K15718;K15718;K15718;K00454;K15718;K00454;K15718;K15718;K01047;K00454;K15718;K15718;K15718;K15718;K01047;K15718;K15718;K00454;K00454;K00454;K00454;K15718;K15718;K15718;K00454;K00454;K00454;K01047;K01047;K15718;K15718;K15718;K15718;K15718;K15718;K15718
Metabolism-- Lipid metabolism	Sphingolipid metabolism	ko00600	79	TRINITY_DN21797_c0_g1_i4_5;TRINITY_DN24103_c1_g1_i1_5;TRINITY_DN28304_c0_g1_i1_3;TRINITY_DN19613_c0_g1_i11_16;TRINITY_DN25239_c1_g1_i12_15;TRINITY_DN20855_c0_g3_i12_9;TRINITY_DN20618_c0_g2_i8_12;TRINITY_DN25106_c0_g1_i9_7;TRINITY_DN22501_c0_g1_i4_9;TRINITY_DN24341_c4_g5_i1_15;TRINITY_DN23966_c1_g1_i1_16;TRINITY_DN24576_c0_g1_i1_12;TRINITY_DN23522_c0_g1_i11_18;TRINITY_DN19662_c0_g1_i9_14;TRINITY_D…	K12309;K04715;K12350;K07407;K04715;K12309;K12349;K12309;K04708;K12309;K04713;K04713;K12349;K04718;K04715;K00654;K17108;K23727;K00654;K17108;K07407;K04718;K01190;K00654;K07407;K23727;K04711;K12349;K04713;K23727;K04715;K17108;K04715;K12309;K12349;K04715;K07407;K12309;K04713;K00654;K04713;K07407;K17108;K04715;K12349;K07407;K04711;K07407;K23727;K07407;K23727;K04718;K04708;K01190;K12350;K04715;K01634;…
Metabolism-- Lipid metabolism	Steroid biosynthesis	ko00100	65	TRINITY_DN20839_c2_g1_i12_16;TRINITY_DN23762_c6_g1_i5_15;TRINITY_DN22879_c0_g1_i20_4;TRINITY_DN16836_c0_g1_i1_15;TRINITY_DN18818_c0_g1_i3_7;TRINITY_DN23193_c0_g1_i6_9;TRINITY_DN13931_c0_g1_i1_18;TRINITY_DN23402_c1_g1_i4_7;TRINITY_DN20019_c0_g1_i4_15;TRINITY_DN21417_c0_g1_i3_1;TRINITY_DN21454_c0_g1_i2_3;TRINITY_DN13837_c0_g1_i2_17;TRINITY_DN24642_c0_g1_i1_8;TRINITY_DN23431_c0_g1_i2_9;TRINITY_DN218…	K00213;K00213;K01853;K01052;K01052;K01853;K09828;K00213;K01853;K09832;K00559;K00222;K14674;K05917;K01052;K23558;K00801;K01853;K01052;K00213;K08242;K00511;K14424;K01824;K00801;K01853;K00511;K23558;K00227;K00801;K00222;K00213;K00801;K00511;K00801;K09832;K01052;K14424;K14424;K01853;K01853;K00801;K08246;K00559;K00559;K14424;K00511;K00511;K00511;K00511;K14423;K00511;K00559;K00559;K01052;K14424;K23558;…
Metabolism-- Lipid metabolism	Synthesis and degradation of ketone bodies	ko00072	14	TRINITY_DN23732_c0_g1_i5_7;TRINITY_DN23040_c0_g2_i7_13;TRINITY_DN20554_c0_g1_i2_5;TRINITY_DN23322_c2_g1_i3_4;TRINITY_DN19239_c0_g1_i7_1;TRINITY_DN18742_c0_g1_i1_15;TRINITY_DN16195_c0_g1_i1_3;TRINITY_DN21471_c0_g1_i3_3;TRINITY_DN18129_c0_g1_i6_14;TRINITY_DN15513_c0_g1_i3_11;TRINITY_DN19802_c0_g3_i1_17;TRINITY_DN21280_c1_g2_i19_1;TRINITY_DN19531_c0_g1_i1_6;TRINITY_DN16141_c0_g1_i4_2	K01640;K00626;K01640;K00626;K01641;K00626;K01641;K00626;K00626;K01641;K00626;K01640;K00626;K00626
Metabolism-- Lipid metabolism	alpha-Linolenic acid metabolism	ko00592	140	TRINITY_DN20716_c0_g2_i2_18;TRINITY_DN24766_c0_g2_i4_13;TRINITY_DN22008_c2_g1_i1_14;TRINITY_DN24208_c0_g1_i6_6;TRINITY_DN18900_c0_g1_i4_10;TRINITY_DN23764_c0_g1_i2_8;TRINITY_DN25337_c0_g1_i1_16;TRINITY_DN24169_c0_g2_i4_2;TRINITY_DN22413_c0_g1_i1_7;TRINITY_DN22470_c0_g1_i6_17;TRINITY_DN22591_c1_g5_i1_15;TRINITY_DN24531_c0_g2_i1_7;TRINITY_DN25509_c0_g1_i2_3;TRINITY_DN24283_c1_g1_i8_6;TRINITY_DN1804…	K00454;K00232;K05894;K00454;K10525;K10525;K10525;K00454;K10525;K08241;K00232;K00232;K00232;K10527;K07513;K10527;K10529;K22389;K10525;K10526;K00232;K01047;K00232;K00454;K14674;K00232;K18857;K10525;K00454;K00232;K00224;K00454;K00232;K00232;K10526;K10527;K18857;K01723;K10526;K00454;K00224;K07513;K00454;K05894;K00454;K07513;K00232;K10526;K05894;K18857;K00454;K00232;K18857;K00232;K00454;K08241;K05894;…
Metabolism-- Metabolism of cofactors and vitamins	Biotin metabolism	ko00780	33	TRINITY_DN20071_c0_g1_i2_12;TRINITY_DN23915_c0_g1_i3_3;TRINITY_DN25363_c0_g1_i9_11;TRINITY_DN23451_c1_g1_i5_16;TRINITY_DN14795_c0_g2_i1_2;TRINITY_DN14566_c0_g1_i2_1;TRINITY_DN24769_c0_g1_i25_4;TRINITY_DN20356_c0_g1_i2_16;TRINITY_DN18055_c0_g2_i2_10;TRINITY_DN23673_c1_g1_i21_13;TRINITY_DN21727_c0_g1_i1_15;TRINITY_DN21513_c1_g7_i1_6;TRINITY_DN25582_c0_g2_i2_7;TRINITY_DN15925_c0_g1_i2_9;TRINITY_DN25…	K00059;K01942;K00059;K09458;K09458;K00059;K00059;K09458;K00059;K00059;K00059;K02372;K01942;K02372;K00059;K01012;K09458;K09458;K00652;K00208;K00652;K09458;K19562;K00652;K00652;K09458;K00652;K09458;K09458;K09458;K01012;K01012;K00208
Metabolism-- Metabolism of cofactors and vitamins	Folate biosynthesis	ko00790	68	TRINITY_DN21662_c0_g1_i1_9;TRINITY_DN24299_c1_g3_i11_3;TRINITY_DN21868_c0_g1_i5_12;TRINITY_DN23196_c0_g1_i9_2;TRINITY_DN24390_c1_g1_i3_11;TRINITY_DN16776_c0_g1_i1_11;TRINITY_DN25154_c0_g1_i1_16;TRINITY_DN27282_c0_g1_i1_16;TRINITY_DN14298_c0_g1_i1_7;TRINITY_DN18075_c0_g1_i1_17;TRINITY_DN16061_c0_g1_i6_8;TRINITY_DN23069_c0_g2_i1_1;TRINITY_DN22241_c0_g1_i1_3;TRINITY_DN18535_c0_g1_i3_16;TRINITY_DN177…	K01930;K14652;K13998;K15631;K14652;K01495;K01307;K01307;K00079;K14652;K01307;K01930;K01724;K14652;K14652;K18482;K13950;K01930;K13998;K01930;K01930;K15631;K14652;K01113;K03637;K18482;K03635;K13998;K13998;K01633;K20457;K03635;K01930;K14652;K13998;K00079;K01307;K13998;K18482;K01930;K13998;K15631;K01633;K13998;K15376;K01113;K14652;K20457;K01307;K15631;K01930;K03635;K01724;K13950;K01930;K13998;K01930;…
Metabolism-- Metabolism of cofactors and vitamins	Lipoic acid metabolism	ko00785	12	TRINITY_DN21785_c1_g2_i1_6;TRINITY_DN24708_c2_g1_i8_5;TRINITY_DN17957_c0_g1_i2_8;TRINITY_DN21361_c3_g3_i1_16;TRINITY_DN23139_c1_g3_i3_3;TRINITY_DN22918_c1_g1_i20_10;TRINITY_DN24658_c1_g1_i17_1;TRINITY_DN16126_c0_g1_i4_11;TRINITY_DN25879_c2_g2_i8_4;TRINITY_DN22904_c3_g4_i3_11;TRINITY_DN25925_c1_g1_i20_11;TRINITY_DN20055_c0_g1_i1_13	K03801;K03801;K03644;K03644;K03644;K03801;K03801;K03801;K03801;K03644;K03801;K23735
Metabolism-- Metabolism of cofactors and vitamins	Nicotinate and nicotinamide metabolism	ko00760	47	TRINITY_DN12951_c0_g1_i2_10;TRINITY_DN22152_c3_g1_i2_17;TRINITY_DN20120_c0_g1_i3_8;TRINITY_DN23200_c0_g1_i3_7;TRINITY_DN21054_c0_g1_i3_13;TRINITY_DN20007_c0_g1_i7_11;TRINITY_DN23719_c2_g1_i1_16;TRINITY_DN17218_c0_g1_i11_14;TRINITY_DN22771_c1_g1_i10_8;TRINITY_DN20548_c0_g1_i1_17;TRINITY_DN23009_c0_g1_i6_4;TRINITY_DN11339_c0_g1_i2_12;TRINITY_DN15038_c0_g1_i1_1;TRINITY_DN20356_c0_g1_i7_4;TRINITY_DN2…	K03787;K11416;K00858;K11416;K03787;K03517;K00858;K03426;K11414;K01081;K01081;K03787;K00858;K00278;K00767;K00858;K03783;K11414;K11414;K11416;K18551;K03517;K06210;K00278;K03787;K11414;K06210;K18551;K03426;K11416;K00763;K01240;K00767;K01240;K00763;K11416;K00858;K01081;K11414;K01081;K06210;K03426;K03426;K00858;K03787;K01950;K01081
Metabolism-- Metabolism of cofactors and vitamins	One carbon pool by folate	ko00670	58	TRINITY_DN21494_c1_g9_i1_10;TRINITY_DN21494_c1_g2_i1_10;TRINITY_DN23948_c0_g1_i3_2;TRINITY_DN21868_c0_g1_i5_12;TRINITY_DN13754_c0_g1_i2_13;TRINITY_DN26026_c1_g1_i9_3;TRINITY_DN21304_c1_g1_i1_16;TRINITY_DN24800_c2_g1_i4_15;TRINITY_DN20787_c0_g2_i2_12;TRINITY_DN14560_c0_g1_i1_10;TRINITY_DN29983_c0_g1_i1_3;TRINITY_DN18549_c0_g1_i5_13;TRINITY_DN16240_c0_g1_i3_5;TRINITY_DN7911_c0_g2_i1_16;TRINITY_DN27…	K00297;K00297;K00601;K13998;K01433;K00605;K00600;K00605;K00605;K00600;K00605;K01934;K01934;K00605;K01934;K00602;K13998;K00600;K00600;K00600;K00600;K00600;K00600;K13998;K13998;K01934;K00600;K00604;K13998;K13998;K01433;K00601;K00600;K13998;K13998;K00605;K00600;K00605;K01938;K00600;K00600;K00600;K00600;K00600;K00600;K00605;K00600;K00602;K13998;K01934;K01934;K01934;K00600;K00600;K00600;K01934;K00600;…
Metabolism-- Metabolism of cofactors and vitamins	Pantothenate and CoA biosynthesis	ko00770	52	TRINITY_DN16149_c0_g1_i1_4;TRINITY_DN23234_c1_g1_i3_9;TRINITY_DN13689_c0_g1_i1_13;TRINITY_DN19772_c0_g1_i8_10;TRINITY_DN14583_c0_g1_i3_3;TRINITY_DN24962_c1_g1_i25_8;TRINITY_DN20854_c0_g3_i1_1;TRINITY_DN17360_c0_g1_i1_12;TRINITY_DN23047_c2_g2_i13_18;TRINITY_DN11739_c0_g1_i2_12;TRINITY_DN16312_c0_g2_i1_16;TRINITY_DN15013_c0_g1_i3_15;TRINITY_DN7160_c0_g1_i1_7;TRINITY_DN16447_c0_g1_i1_4;TRINITY_DN201…	K02201;K00606;K00859;K01922;K00826;K01687;K01922;K00053;K01922;K00826;K01687;K01653;K00053;K01652;K09680;K01918;K01653;K01464;K01431;K00053;K00207;K01652;K00053;K00606;K06133;K01598;K01652;K00826;K01431;K00826;K09680;K01464;K06133;K01464;K02201;K06133;K09680;K01464;K06133;K00826;K01464;K01431;K01918;K01687;K01464;K09680;K09680;K09680;K06133;K00606;K00826;K01922
Metabolism-- Metabolism of cofactors and vitamins	Porphyrin and chlorophyll metabolism	ko00860	123	TRINITY_DN19534_c0_g1_i7_10;TRINITY_DN22568_c0_g3_i1_14;TRINITY_DN23777_c0_g2_i6_7;TRINITY_DN25257_c0_g1_i1_16;TRINITY_DN20765_c0_g1_i1_7;TRINITY_DN32261_c0_g1_i1_3;TRINITY_DN20328_c0_g1_i4_3;TRINITY_DN22886_c0_g1_i13_17;TRINITY_DN25272_c0_g1_i31_8;TRINITY_DN22526_c0_g2_i4_9;TRINITY_DN23806_c0_g2_i11_6;TRINITY_DN23582_c0_g1_i6_18;TRINITY_DN22560_c0_g2_i1_16;TRINITY_DN24352_c0_g1_i2_2;TRINITY_DN22…	K00228;K03403;K02257;K08099;K01772;K03403;K21480;K18010;K18010;K08099;K01599;K01599;K10960;K03404;K03404;K03403;K03403;K13545;K13606;K18010;K13545;K01885;K13071;K03404;K02492;K01845;K22013;K02492;K02259;K01749;K18010;K10960;K13606;K01772;K04035;K00231;K10960;K01698;K02303;K18010;K01772;K00231;K03404;K01772;K03428;K08099;K13600;K19054;K13545;K22013;K08099;K04040;K02257;K04040;K03405;K00231;K03404;…
Metabolism-- Metabolism of cofactors and vitamins	Riboflavin metabolism	ko00740	37	TRINITY_DN25690_c0_g1_i12_4;TRINITY_DN24299_c1_g3_i11_3;TRINITY_DN13231_c0_g1_i4_14;TRINITY_DN25874_c0_g2_i2_3;TRINITY_DN21385_c0_g1_i1_10;TRINITY_DN17504_c0_g1_i10_17;TRINITY_DN24390_c1_g1_i3_11;TRINITY_DN23945_c0_g1_i1_4;TRINITY_DN20657_c0_g1_i2_2;TRINITY_DN18075_c0_g1_i1_17;TRINITY_DN18535_c0_g1_i3_16;TRINITY_DN20374_c0_g2_i4_2;TRINITY_DN17721_c0_g1_i3_7;TRINITY_DN20675_c0_g2_i1_4;TRINITY_DN22…	K20884;K14652;K18453;K14379;K14379;K22949;K14652;K20860;K20884;K14652;K14652;K22949;K14652;K00794;K20884;K11752;K22912;K14652;K18453;K14379;K00794;K11752;K22912;K22949;K14652;K14379;K20860;K14379;K14652;K18453;K20884;K00793;K20884;K22949;K22949;K14379;K14652
Metabolism-- Metabolism of cofactors and vitamins	Thiamine metabolism	ko00730	59	TRINITY_DN22697_c0_g2_i2_1;TRINITY_DN16478_c0_g2_i1_1;TRINITY_DN23176_c0_g1_i2_2;TRINITY_DN20178_c0_g1_i3_17;TRINITY_DN25927_c3_g1_i4_8;TRINITY_DN18054_c0_g1_i3_3;TRINITY_DN23390_c1_g3_i2_9;TRINITY_DN22210_c0_g1_i2_16;TRINITY_DN16313_c0_g1_i4_5;TRINITY_DN26072_c0_g3_i2_3;TRINITY_DN23180_c1_g1_i8_13;TRINITY_DN23338_c0_g1_i6_6;TRINITY_DN64_c0_g1_i1_3;TRINITY_DN21564_c0_g1_i12_5;TRINITY_DN6912_c0_g1…	K00939;K14153;K01662;K01662;K00949;K00939;K22911;K00939;K14153;K00939;K03147;K03146;K00939;K01662;K20896;K00939;K22911;K22911;K00939;K03147;K01662;K06928;K00939;K22911;K01662;K00939;K01662;K03146;K00949;K22911;K00949;K03147;K01662;K00878;K14153;K00939;K22911;K06928;K00939;K00939;K03146;K04487;K20896;K00939;K22911;K00939;K00949;K03146;K06949;K00939;K01662;K22911;K00878;K00939;K22911;K01662;K03146;…
Metabolism-- Metabolism of cofactors and vitamins	Ubiquinone and other terpenoid-quinone biosynthesis	ko00130	98	TRINITY_DN24732_c0_g1_i2_3;TRINITY_DN24649_c2_g1_i3_4;TRINITY_DN17016_c0_g2_i3_7;TRINITY_DN22137_c0_g1_i1_18;TRINITY_DN18813_c0_g1_i3_3;TRINITY_DN13749_c0_g1_i2_17;TRINITY_DN22108_c2_g3_i5_6;TRINITY_DN22200_c2_g5_i1_16;TRINITY_DN23758_c0_g5_i1_1;TRINITY_DN21674_c0_g1_i4_6;TRINITY_DN14541_c0_g1_i1_9;TRINITY_DN17229_c0_g1_i4_16;TRINITY_DN18771_c0_g1_i1_10;TRINITY_DN26607_c2_g1_i7_7;TRINITY_DN21802_…	K00815;K06126;K09833;K01661;K01904;K01904;K00815;K01904;K12502;K01661;K00487;K05928;K05928;K00815;K09834;K06125;K09834;K00815;K09834;K23094;K18606;K00457;K06126;K00487;K06125;K17872;K06126;K09834;K03809;K18606;K00457;K00457;K14760;K23094;K01904;K01904;K17872;K09833;K02552;K00487;K03809;K12502;K00815;K23094;K00815;K01904;K23095;K12501;K00815;K23095;K00815;K01904;K01904;K23094;K02552;K03809;K00487;…
Metabolism-- Metabolism of cofactors and vitamins	Vitamin B6 metabolism	ko00750	28	TRINITY_DN17990_c0_g1_i2_9;TRINITY_DN15959_c0_g1_i1_1;TRINITY_DN16973_c0_g2_i1_5;TRINITY_DN14549_c0_g1_i2_18;TRINITY_DN21853_c0_g1_i2_12;TRINITY_DN17623_c0_g1_i6_7;TRINITY_DN16671_c0_g1_i2_5;TRINITY_DN16938_c0_g1_i1_18;TRINITY_DN25472_c2_g1_i1_4;TRINITY_DN33594_c0_g1_i1_3;TRINITY_DN25120_c0_g1_i8_8;TRINITY_DN26410_c0_g1_i1_16;TRINITY_DN10254_c0_g1_i1_9;TRINITY_DN20723_c0_g1_i1_8;TRINITY_DN6799_c0…	K00868;K01733;K06215;K06215;K13248;K00275;K13248;K00831;K01733;K01733;K05275;K06215;K23998;K13248;K06215;K13248;K08681;K13248;K05275;K08681;K06215;K05275;K13248;K06215;K00275;K13248;K00868;K08681
Metabolism-- Metabolism of other amino acids	Cyanoamino acid metabolism	ko00460	108	TRINITY_DN21089_c1_g4_i3_1;TRINITY_DN22123_c0_g4_i1_17;TRINITY_DN3657_c0_g1_i1_16;TRINITY_DN15988_c0_g1_i5_16;TRINITY_DN21067_c0_g1_i5_7;TRINITY_DN23321_c4_g4_i2_8;TRINITY_DN19991_c0_g1_i1_11;TRINITY_DN23976_c0_g1_i16_4;TRINITY_DN24076_c0_g1_i6_7;TRINITY_DN21992_c0_g1_i10_9;TRINITY_DN25554_c0_g1_i17_8;TRINITY_DN21304_c1_g1_i1_16;TRINITY_DN22509_c1_g1_i8_9;TRINITY_DN22717_c0_g1_i7_5;TRINITY_DN1456…	K05349;K05349;K01188;K18592;K05350;K05349;K13035;K05349;K05350;K01188;K01188;K00600;K05349;K05349;K00600;K18592;K01501;K01188;K08248;K05349;K13034;K05349;K05350;K05349;K05350;K01188;K00600;K05350;K05349;K00600;K13034;K05350;K05350;K05349;K00600;K05350;K01455;K00600;K00600;K00600;K01188;K01188;K05350;K13034;K05349;K05350;K05350;K00600;K12153;K05350;K01188;K12153;K01188;K08248;K08248;K05350;K05350;…
Metabolism-- Metabolism of other amino acids	Glutathione metabolism	ko00480	200	TRINITY_DN15988_c0_g1_i5_16;TRINITY_DN11452_c0_g1_i1_9;TRINITY_DN24391_c2_g1_i1_3;TRINITY_DN10620_c0_g1_i1_2;TRINITY_DN18895_c0_g1_i5_5;TRINITY_DN698_c0_g1_i1_16;TRINITY_DN23816_c3_g1_i1_14;TRINITY_DN19585_c0_g1_i2_14;TRINITY_DN22557_c1_g2_i1_8;TRINITY_DN18407_c0_g1_i3_1;TRINITY_DN20032_c0_g1_i4_6;TRINITY_DN24446_c0_g2_i5_4;TRINITY_DN23726_c0_g1_i9_8;TRINITY_DN20184_c0_g1_i3_2;TRINITY_DN26337_c0_…	K18592;K00799;K00432;K00799;K00799;K00799;K00434;K00432;K00383;K00036;K00036;K00383;K00031;K21888;K00799;K00799;K00036;K00799;K22596;K00799;K00432;K00036;K00799;K00799;K00434;K00797;K10807;K00432;K00799;K00799;K00799;K00799;K22596;K00434;K00797;K00432;K21456;K18592;K00036;K00799;K00799;K00799;K00036;K01256;K00036;K00383;K00432;K00799;K00799;K21888;K21888;K00383;K00797;K00432;K00799;K00434;K00799;…
Metabolism-- Metabolism of other amino acids	Phosphonate and phosphinate metabolism	ko00440	8	TRINITY_DN20685_c0_g1_i2_4;TRINITY_DN20457_c1_g3_i7_10;TRINITY_DN19409_c0_g2_i1_8;TRINITY_DN22026_c3_g1_i3_3;TRINITY_DN21789_c0_g1_i2_16;TRINITY_DN20805_c1_g1_i6_11;TRINITY_DN11196_c0_g1_i3_17;TRINITY_DN26574_c3_g1_i4_7	K00968;K00993;K00968;K00967;K00993;K00967;K00967;K00967
Metabolism-- Metabolism of other amino acids	Selenocompound metabolism	ko00450	46	TRINITY_DN20725_c0_g1_i5_16;TRINITY_DN23882_c0_g1_i1_17;TRINITY_DN12754_c0_g1_i4_7;TRINITY_DN23280_c0_g1_i14_9;TRINITY_DN26889_c0_g1_i1_7;TRINITY_DN25624_c0_g1_i2_4;TRINITY_DN20036_c0_g3_i1_17;TRINITY_DN6106_c0_g1_i1_10;TRINITY_DN22591_c0_g1_i3_17;TRINITY_DN23003_c0_g1_i3_16;TRINITY_DN20036_c0_g1_i1_17;TRINITY_DN20037_c0_g1_i1_12;TRINITY_DN20677_c0_g1_i5_9;TRINITY_DN23086_c0_g1_i3_15;TRINITY_DN17…	K01739;K00549;K00384;K00549;K00384;K00549;K01874;K00549;K11717;K11717;K01874;K13811;K11717;K01760;K01739;K01874;K00549;K01761;K00549;K01874;K13811;K13811;K01739;K01739;K01874;K13811;K13811;K01874;K01739;K00549;K01739;K01739;K00384;K01874;K13811;K01760;K00384;K00549;K11717;K01874;K11717;K01761;K13811;K00549;K13811;K00549
Metabolism-- Metabolism of other amino acids	Taurine and hypotaurine metabolism	ko00430	7	TRINITY_DN15988_c0_g1_i5_16;TRINITY_DN13383_c0_g1_i3_10;TRINITY_DN16363_c0_g1_i12_13;TRINITY_DN18635_c0_g1_i1_3;TRINITY_DN15442_c0_g1_i4_5;TRINITY_DN22833_c0_g1_i3_8;TRINITY_DN22735_c0_g1_i4_13	K18592;K01580;K18592;K01580;K01580;K01580;K01580
Metabolism-- Metabolism of other amino acids	beta-Alanine metabolism	ko00410	141	TRINITY_DN22374_c0_g1_i1_13;TRINITY_DN23600_c0_g1_i18_3;TRINITY_DN24766_c0_g2_i4_13;TRINITY_DN24678_c0_g1_i13_1;TRINITY_DN22532_c0_g1_i6_15;TRINITY_DN22464_c0_g1_i2_13;TRINITY_DN22679_c0_g1_i1_7;TRINITY_DN22300_c0_g1_i2_14;TRINITY_DN11879_c0_g1_i1_4;TRINITY_DN17440_c0_g1_i3_7;TRINITY_DN20223_c0_g2_i1_12;TRINITY_DN13383_c0_g1_i3_10;TRINITY_DN22096_c3_g6_i3_7;TRINITY_DN25012_c1_g1_i10_13;TRINITY_DN…	K05605;K00140;K00232;K17839;K00128;K05605;K00276;K00128;K00276;K00128;K00276;K01580;K01578;K17839;K14085;K00128;K00232;K14085;K00232;K00232;K00128;K00140;K00232;K00140;K00128;K17839;K00232;K00232;K05605;K00232;K00232;K00232;K01918;K01578;K00140;K01580;K01464;K00128;K05605;K01431;K05605;K00128;K00128;K13366;K00232;K00207;K13366;K00128;K00128;K17839;K00232;K00232;K00276;K01431;K00128;K14085;K00232;…
Metabolism-- Metabolism of terpenoids and polyketides	Brassinosteroid biosynthesis	ko00905	45	TRINITY_DN17112_c0_g1_i1_12;TRINITY_DN21982_c0_g1_i1_13;TRINITY_DN18700_c0_g1_i2_18;TRINITY_DN23825_c0_g4_i4_3;TRINITY_DN24202_c0_g2_i2_7;TRINITY_DN20247_c0_g2_i1_12;TRINITY_DN24241_c0_g1_i3_14;TRINITY_DN22154_c1_g3_i1_16;TRINITY_DN17573_c0_g2_i1_8;TRINITY_DN6454_c0_g1_i2_10;TRINITY_DN19701_c0_g1_i1_5;TRINITY_DN19104_c0_g2_i6_13;TRINITY_DN22587_c1_g2_i2_11;TRINITY_DN20739_c0_g1_i1_7;TRINITY_DN143…	K20623;K15639;K12638;K15639;K15639;K09588;K12637;K15639;K09590;K09590;K15639;K12639;K15639;K12637;K15639;K15639;K15639;K15639;K09587;K12639;K09588;K12639;K15639;K15639;K12637;K09588;K12638;K09591;K12638;K15639;K15639;K15639;K15639;K20623;K15639;K15639;K12638;K20623;K09588;K12639;K09590;K09590;K12638;K15639;K15639
Metabolism-- Metabolism of terpenoids and polyketides	Carotenoid biosynthesis	ko00906	66	TRINITY_DN12964_c0_g1_i3_4;TRINITY_DN18840_c0_g1_i1_13;TRINITY_DN14234_c0_g1_i1_15;TRINITY_DN33378_c0_g1_i1_3;TRINITY_DN20906_c1_g1_i4_2;TRINITY_DN25030_c1_g2_i5_13;TRINITY_DN21069_c0_g2_i8_10;TRINITY_DN7336_c0_g2_i1_10;TRINITY_DN28824_c0_g1_i1_16;TRINITY_DN20107_c0_g1_i1_2;TRINITY_DN7336_c0_g1_i1_10;TRINITY_DN17904_c0_g1_i4_8;TRINITY_DN12108_c0_g1_i1_7;TRINITY_DN23865_c0_g1_i4_18;TRINITY_DN18840…	K17913;K02293;K09840;K09838;K06444;K09839;K15747;K09838;K09838;K09843;K09838;K09843;K09843;K09840;K02293;K00514;K15748;K02291;K02291;K02291;K09840;K09840;K09835;K09843;K09838;K09841;K09840;K09835;K17913;K09840;K15748;K09843;K02293;K09840;K09838;K15748;K15744;K09840;K17911;K06443;K15746;K02291;K09838;K09840;K17912;K09843;K00514;K09840;K15747;K09843;K09843;K09840;K09838;K09837;K00514;K00514;K09843;…
Metabolism-- Metabolism of terpenoids and polyketides	Diterpenoid biosynthesis	ko00904	37	TRINITY_DN24069_c0_g1_i1_18;TRINITY_DN21932_c3_g2_i4_7;TRINITY_DN24635_c0_g2_i25_16;TRINITY_DN16985_c0_g1_i2_7;TRINITY_DN14905_c0_g1_i2_11;TRINITY_DN22222_c0_g1_i12_6;TRINITY_DN10312_c0_g1_i1_9;TRINITY_DN9230_c0_g1_i2_12;TRINITY_DN14634_c0_g1_i1_1;TRINITY_DN19648_c0_g1_i1_7;TRINITY_DN21219_c0_g1_i6_9;TRINITY_DN18312_c0_g1_i4_18;TRINITY_DN22782_c0_g2_i1_9;TRINITY_DN21177_c0_g1_i4_14;TRINITY_DN2328…	K04125;K04124;K04121;K05282;K04125;K04121;K04122;K04125;K04124;K04125;K04121;K04125;K05282;K04121;K04121;K04125;K04121;K04125;K04123;K04121;K04121;K04121;K04123;K04121;K04124;K04121;K05282;K04121;K04125;K04121;K04121;K04124;K04121;K04125;K05282;K04121;K04123
Metabolism-- Metabolism of terpenoids and polyketides	Limonene and pinene degradation	ko00903	23	TRINITY_DN22532_c0_g1_i6_15;TRINITY_DN22300_c0_g1_i2_14;TRINITY_DN17440_c0_g1_i3_7;TRINITY_DN22503_c0_g1_i8_2;TRINITY_DN24922_c0_g1_i21_4;TRINITY_DN14020_c0_g1_i2_9;TRINITY_DN24219_c0_g2_i4_13;TRINITY_DN15521_c0_g1_i2_15;TRINITY_DN24470_c0_g1_i4_8;TRINITY_DN22296_c1_g1_i5_14;TRINITY_DN20528_c0_g1_i11_7;TRINITY_DN23254_c0_g1_i2_13;TRINITY_DN23433_c0_g1_i18_13;TRINITY_DN11274_c0_g1_i2_6;TRINITY_DN1…	K00128;K00128;K00128;K00128;K00128;K00128;K00128;K00128;K00128;K00128;K00128;K00128;K00128;K00128;K01692;K00128;K00128;K00128;K00128;K00128;K01692;K00128;K00128
Metabolism-- Metabolism of terpenoids and polyketides	Monoterpenoid biosynthesis	ko00902	28	TRINITY_DN11824_c0_g1_i2_10;TRINITY_DN16133_c0_g1_i1_3;TRINITY_DN14936_c0_g1_i8_5;TRINITY_DN25501_c0_g1_i8_2;TRINITY_DN13257_c0_g1_i2_10;TRINITY_DN23617_c0_g2_i3_7;TRINITY_DN25875_c5_g1_i1_3;TRINITY_DN14478_c0_g2_i2_16;TRINITY_DN21214_c0_g3_i2_6;TRINITY_DN20678_c0_g3_i1_15;TRINITY_DN21516_c4_g1_i2_17;TRINITY_DN13770_c0_g1_i1_15;TRINITY_DN21736_c0_g1_i6_3;TRINITY_DN23754_c2_g1_i2_1;TRINITY_DN20083…	K15095;K15095;K15095;K18108;K15095;K15095;K15095;K23232;K15095;K15095;K23232;K20618;K15095;K20618;K15095;K20618;K15095;K15095;K15095;K23232;K23232;K15095;K15095;K15095;K15095;K15095;K15095;K15095
Metabolism-- Metabolism of terpenoids and polyketides	Sesquiterpenoid and triterpenoid biosynthesis	ko00909	59	TRINITY_DN24494_c0_g1_i3_8;TRINITY_DN20792_c5_g2_i1_12;TRINITY_DN7558_c0_g2_i1_7;TRINITY_DN24500_c0_g1_i4_15;TRINITY_DN19242_c0_g1_i4_16;TRINITY_DN20350_c0_g1_i1_8;TRINITY_DN21774_c0_g3_i1_14;TRINITY_DN25796_c3_g1_i2_13;TRINITY_DN25410_c1_g1_i15_11;TRINITY_DN11741_c0_g1_i1_11;TRINITY_DN743_c0_g1_i1_11;TRINITY_DN22823_c0_g1_i18_5;TRINITY_DN23960_c0_g3_i1_4;TRINITY_DN7558_c0_g1_i1_7;TRINITY_DN22783…	K14173;K15813;K15813;K15803;K15803;K15813;K00801;K15813;K15803;K00511;K15813;K15803;K00801;K15813;K15803;K15803;K00511;K15803;K00801;K14182;K14175;K14175;K14175;K15803;K15803;K14175;K15803;K00801;K00511;K00801;K14173;K14175;K00801;K15803;K15803;K00511;K00511;K00511;K00511;K00511;K14175;K15793;K14175;K14173;K00801;K00801;K15813;K15813;K00511;K15891;K14175;K20659;K15803;K14175;K00511;K15813;K14173;…
Metabolism-- Metabolism of terpenoids and polyketides	Terpenoid backbone biosynthesis	ko00900	130	TRINITY_DN21342_c0_g3_i5_12;TRINITY_DN23176_c0_g1_i2_2;TRINITY_DN20178_c0_g1_i3_17;TRINITY_DN26063_c0_g2_i16_3;TRINITY_DN24171_c0_g1_i2_17;TRINITY_DN25828_c0_g2_i1_7;TRINITY_DN5253_c0_g1_i1_15;TRINITY_DN22560_c0_g2_i1_16;TRINITY_DN24839_c1_g1_i14_3;TRINITY_DN31528_c0_g1_i1_4;TRINITY_DN23646_c0_g1_i2_15;TRINITY_DN22314_c1_g3_i1_9;TRINITY_DN19566_c0_g1_i2_17;TRINITY_DN23447_c0_g2_i3_6;TRINITY_DN184…	K00099;K01662;K01662;K14066;K15892;K00938;K13789;K10960;K06981;K03527;K06981;K11778;K00991;K00099;K06013;K01597;K14066;K00587;K01823;K00021;K11778;K01662;K03526;K03526;K11778;K10960;K11778;K00099;K00919;K01597;K00787;K10960;K11778;K00626;K01823;K12742;K03526;K11778;K00626;K01641;K03526;K00938;K01597;K00021;K01770;K11778;K00021;K00869;K00787;K01770;K00626;K00099;K15889;K01770;K11778;K01662;K01641;…
Metabolism-- Metabolism of terpenoids and polyketides	Zeatin biosynthesis	ko00908	38	TRINITY_DN17630_c0_g1_i1_8;TRINITY_DN3657_c0_g1_i1_4;TRINITY_DN14470_c0_g1_i1_4;TRINITY_DN15060_c0_g1_i3_9;TRINITY_DN25197_c0_g3_i1_2;TRINITY_DN16632_c0_g1_i2_1;TRINITY_DN14331_c0_g1_i1_12;TRINITY_DN15524_c0_g1_i1_2;TRINITY_DN24420_c0_g2_i1_16;TRINITY_DN16261_c0_g1_i2_10;TRINITY_DN15892_c0_g1_i1_12;TRINITY_DN21881_c0_g1_i5_4;TRINITY_DN24025_c1_g8_i1_4;TRINITY_DN15560_c0_g1_i1_7;TRINITY_DN27995_c0…	K10760;K10760;K00279;K10717;K13496;K00279;K13496;K13496;K00791;K00791;K13495;K13496;K13496;K13495;K00279;K00279;K13496;K13495;K13495;K13495;K00279;K13496;K10760;K13496;K13496;K00279;K00279;K00791;K00279;K13495;K00279;K00279;K13496;K10760;K00279;K13496;K13496;K00279
Metabolism-- Nucleotide metabolism	Purine metabolism	ko00230	226	TRINITY_DN22697_c0_g2_i2_1;TRINITY_DN23981_c0_g1_i12_15;TRINITY_DN16110_c0_g1_i1_10;TRINITY_DN13231_c0_g1_i4_14;TRINITY_DN20228_c0_g1_i4_14;TRINITY_DN17985_c0_g2_i3_4;TRINITY_DN12951_c0_g1_i2_10;TRINITY_DN21451_c0_g1_i5_3;TRINITY_DN24726_c0_g1_i1_7;TRINITY_DN20660_c0_g2_i1_13;TRINITY_DN23948_c0_g1_i3_2;TRINITY_DN24710_c0_g1_i6_4;TRINITY_DN19915_c6_g1_i6_9;TRINITY_DN18054_c0_g1_i3_3;TRINITY_DN2464…	K00939;K01488;K00760;K18453;K00759;K00873;K03787;K00759;K00940;K00860;K00601;K00873;K00940;K00939;K00106;K00873;K01923;K00873;K00860;K00940;K00856;K01427;K01519;K18151;K00860;K00942;K00939;K03787;K00759;K01923;K00942;K00942;K00873;K01514;K01466;K10807;K00860;K01490;K00856;K01081;K13484;K00939;K00873;K00759;K00939;K00856;K01427;K00759;K01835;K00760;K01081;K14977;K00759;K03787;K00602;K01945;K01466;…
Metabolism-- Nucleotide metabolism	Pyrimidine metabolism	ko00240	119	TRINITY_DN12951_c0_g1_i2_10;TRINITY_DN25336_c0_g1_i1_2;TRINITY_DN22805_c4_g4_i3_18;TRINITY_DN24807_c0_g3_i1_8;TRINITY_DN24726_c0_g1_i1_7;TRINITY_DN16731_c0_g1_i8_13;TRINITY_DN21868_c0_g1_i5_12;TRINITY_DN19915_c6_g1_i6_9;TRINITY_DN21753_c0_g2_i1_8;TRINITY_DN18790_c0_g1_i3_10;TRINITY_DN21054_c0_g1_i3_13;TRINITY_DN22027_c4_g2_i1_10;TRINITY_DN10693_c0_g1_i1_10;TRINITY_DN22829_c0_g1_i3_5;TRINITY_DN252…	K03787;K13800;K00876;K01465;K00940;K13800;K13998;K00940;K00940;K01520;K03787;K00876;K01520;K01955;K10807;K13800;K01081;K00943;K01465;K01937;K00876;K01081;K13421;K13421;K00254;K16329;K00876;K03787;K01937;K01464;K00876;K13998;K00857;K01956;K00876;K01431;K00254;K00876;K00207;K00857;K00876;K03783;K00876;K00876;K13800;K00940;K00876;K01431;K03787;K01956;K00857;K13998;K01937;K13998;K01464;K01520;K10808;…
Organismal Systems-- Environmental adaptation	Circadian rhythm - plant	ko04712	68	TRINITY_DN6722_c0_g1_i1_17;TRINITY_DN22227_c0_g1_i10_17;TRINITY_DN12401_c0_g1_i2_12;TRINITY_DN24864_c0_g3_i2_14;TRINITY_DN9540_c0_g1_i1_10;TRINITY_DN25765_c1_g2_i1_11;TRINITY_DN23666_c1_g1_i8_13;TRINITY_DN21354_c0_g1_i2_2;TRINITY_DN19366_c0_g1_i5_12;TRINITY_DN21666_c0_g1_i2_9;TRINITY_DN23766_c1_g1_i1_7;TRINITY_DN25798_c1_g1_i14_8;TRINITY_DN22307_c0_g1_i2_2;TRINITY_DN24865_c2_g3_i3_7;TRINITY_DN110…	K12115;K12124;K10143;K12120;K03097;K12120;K10143;K12126;K10143;K12120;K10143;K16241;K12129;K12120;K00660;K12119;K00660;K10143;K00660;K03097;K12125;K12121;K12130;K12133;K12129;K12130;K12129;K12129;K12125;K12134;K12130;K12125;K03097;K03097;K12133;K16241;K12124;K03097;K12125;K12127;K12129;K16221;K12130;K12127;K10143;K12124;K12129;K16240;K12133;K03097;K12120;K12133;K03115;K12127;K16240;K12116;K03115;…
Organismal Systems-- Environmental adaptation	Plant-pathogen interaction	ko04626	336	TRINITY_DN19516_c0_g1_i18_6;TRINITY_DN24318_c2_g2_i1_13;TRINITY_DN23528_c0_g1_i8_11;TRINITY_DN20840_c0_g1_i2_15;TRINITY_DN15789_c0_g1_i1_7;TRINITY_DN16043_c0_g1_i1_2;TRINITY_DN15458_c0_g1_i1_4;TRINITY_DN19816_c0_g1_i1_7;TRINITY_DN20729_c0_g1_i10_5;TRINITY_DN4462_c0_g1_i1_15;TRINITY_DN22875_c0_g1_i11_18;TRINITY_DN13549_c0_g1_i1_2;TRINITY_DN24989_c2_g2_i1_7;TRINITY_DN19177_c1_g2_i1_14;TRINITY_DN308…	K18835;K15397;K05391;K05391;K02183;K13412;K13456;K15397;K15397;K13416;K05391;K13448;K15397;K13458;K00864;K05391;K15397;K13448;K13457;K13416;K04368;K15397;K13412;K18875;K01373;K02183;K15397;K18875;K13412;K05391;K13447;K01373;K00864;K13412;K05391;K04079;K13448;K13448;K04079;K13416;K02358;K13424;K13427;K18875;K13448;K04079;K13448;K05391;K15397;K05391;K13447;K13448;K13412;K02183;K13448;K13412;K13457;…
