# Supplementary material for: The effects of Rhodopseudomonas palustris on the improvement of agronomic traits and key enzyme-coding genes related to polysaccharide biosynthesis in Codonopsis pilosula
Source: PLoS One. 2025 Jun 3;20(6):e0319989. doi: 10.1371/journal.pone.0319989 (PMC12132940; doi:10.1371/journal.pone.0319989)
Supplement: S1 File — (ZIP) [file pone.0319989.s004.zip › Transcriptomics of Codonopsis pilosula roots, stems, and leaves/3.Basic_function/KOG/Unigene.KOG.class.xls]

#Functional categories	Function class defination	Function code	gene number	gene id	KOG id
INFORMATION STORAGE AND PROCESSING	RNA processing and modification 	A	997	TRINITY_DN10474_c0_g1_i1_4;TRINITY_DN10722_c0_g1_i1_9;TRINITY_DN10849_c0_g1_i1_4;TRINITY_DN10868_c0_g2_i1_7;TRINITY_DN11122_c0_g1_i2_4;TRINITY_DN11127_c0_g1_i1_16;TRINITY_DN11194_c0_g1_i2_16;TRINITY_DN1129_c0_g2_i1_1;TRINITY_DN11329_c0_g1_i3_17;TRINITY_DN11338_c0_g1_i1_15;TRINITY_DN11463_c0_g1_i1_2;TRINITY_DN11536_c0_g1_i1_15;TRINITY_DN11556_c0_g1_i1_17;TRINITY_DN11637_c0_g1_i1_3;TRINITY_DN11665_c0_g1_i4_11;TRINITY_DN11742_c0_g1_i2_3;TRINITY_DN11783_c0_g1_i2_6;TRINITY_DN11826_c0_g1_i1_9;TRINITY_DN11989_c0_g1_i1_6;TRINITY_DN12005_c0_g1_i1_14;TRINITY_DN12011_c0_g1_i3_14;TRINITY_DN12026_c0_g1_i1_11;TRINITY_DN12042_c0_g2_i2_2;TRINITY_DN12113_c0_g2_i1_17;TRINITY_DN12186_c0_g1_i1_12;TRINITY_DN12272_c1_g1_i1_9;TRINITY_DN12272_c1_g3_i1_9;TRINITY_DN12276_c0_g1_i1_5;TRINITY_DN12325_c0_g1_i1_3;TRINITY_DN12331_c0_g1_i4_18;TRINITY_DN12509_c0_g1_i1_11;TRINITY_DN12566_c0_g1_i2_14;TRINITY_DN12732_c0_g1_i1_13;TRINITY_DN12769_c0_g1_i1_9;TRINITY_DN12779_c0_g1_i1_17;TRINITY_DN12784_c0_g1_i2_13;TRINITY_DN12831_c0_g1_i1_4;TRINITY_DN12844_c0_g1_i1_6;TRINITY_DN12863_c0_g1_i2_5;TRINITY_DN12882_c0_g1_i1_12;TRINITY_DN12955_c0_g1_i1_2;TRINITY_DN12956_c0_g1_i4_11;TRINITY_DN12972_c1_g5_i2_10;TRINITY_DN13045_c0_g1_i1_3;TRINITY_DN13072_c0_g1_i1_13;TRINITY_DN13125_c0_g1_i2_8;TRINITY_DN13178_c0_g1_i2_1;TRINITY_DN13198_c0_g1_i2_3;TRINITY_DN13258_c0_g1_i1_11;TRINITY_DN13318_c0_g2_i1_15;TRINITY_DN13356_c0_g1_i3_1;TRINITY_DN13385_c0_g1_i1_13;TRINITY_DN13408_c0_g1_i1_17;TRINITY_DN13414_c0_g1_i1_12;TRINITY_DN13426_c0_g1_i4_2;TRINITY_DN13564_c0_g1_i2_14;TRINITY_DN13585_c0_g1_i1_8;TRINITY_DN13598_c0_g1_i4_2;TRINITY_DN13603_c0_g1_i2_6;TRINITY_DN13666_c0_g1_i2_10;TRINITY_DN13669_c0_g1_i1_2;TRINITY_DN13776_c0_g1_i1_18;TRINITY_DN13865_c0_g2_i1_16;TRINITY_DN13911_c0_g1_i1_11;TRINITY_DN13921_c0_g1_i1_16;TRINITY_DN13964_c0_g1_i1_10;TRINITY_DN13977_c0_g1_i1_5;TRINITY_DN13985_c0_g1_i1_16;TRINITY_DN14065_c0_g1_i2_7;TRINITY_DN14066_c0_g1_i5_12;TRINITY_DN14085_c0_g1_i1_7;TRINITY_DN14102_c0_g1_i4_6;TRINITY_DN14122_c0_g1_i2_6;TRINITY_DN14143_c0_g1_i2_11;TRINITY_DN14172_c0_g1_i1_15;TRINITY_DN14196_c0_g1_i3_12;TRINITY_DN14197_c0_g1_i1_16;TRINITY_DN14205_c0_g1_i3_11;TRINITY_DN14214_c0_g1_i1_14;TRINITY_DN14240_c0_g3_i1_3;TRINITY_DN14278_c0_g1_i1_17;TRINITY_DN14360_c0_g1_i1_18;TRINITY_DN14371_c0_g1_i4_11;TRINITY_DN14424_c0_g1_i1_3;TRINITY_DN14424_c0_g2_i2_3;TRINITY_DN14439_c0_g1_i3_7;TRINITY_DN14469_c0_g1_i1_14;TRINITY_DN14499_c0_g1_i1_8;TRINITY_DN14521_c0_g1_i3_11;TRINITY_DN14549_c0_g1_i1_17;TRINITY_DN14624_c0_g1_i1_12;TRINITY_DN14780_c0_g1_i2_2;TRINITY_DN14802_c0_g1_i1_11;TRINITY_DN14846_c0_g1_i3_12;TRINITY_DN14860_c0_g1_i2_12;TRINITY_DN14900_c0_g1_i1_7;TRINITY_DN14925_c0_g1_i2_10;TRINITY_DN1494_c0_g1_i1_10;TRINITY_DN14980_c0_g1_i3_18;TRINITY_DN14984_c0_g1_i1_15;TRINITY_DN15004_c0_g1_i2_16;TRINITY_DN15032_c0_g1_i1_16;TRINITY_DN15038_c0_g1_i3_9;TRINITY_DN15088_c0_g1_i2_3;TRINITY_DN15164_c0_g1_i2_16;TRINITY_DN15170_c0_g1_i3_11;TRINITY_DN15177_c0_g1_i1_10;TRINITY_DN15205_c0_g1_i2_17;TRINITY_DN15235_c0_g1_i6_7;TRINITY_DN15297_c0_g1_i1_16;TRINITY_DN15307_c0_g2_i1_4;TRINITY_DN15325_c0_g1_i3_9;TRINITY_DN15426_c0_g1_i3_10;TRINITY_DN15481_c0_g1_i1_13;TRINITY_DN15483_c0_g1_i3_12;TRINITY_DN15559_c0_g1_i1_2;TRINITY_DN15591_c0_g2_i4_2;TRINITY_DN15625_c0_g1_i2_15;TRINITY_DN15663_c0_g1_i1_6;TRINITY_DN15745_c0_g1_i2_9;TRINITY_DN15762_c0_g1_i3_14;TRINITY_DN15763_c0_g1_i2_5;TRINITY_DN15803_c0_g1_i4_10;TRINITY_DN15824_c0_g1_i3_10;TRINITY_DN15826_c0_g1_i2_13;TRINITY_DN15830_c0_g1_i1_15;TRINITY_DN15830_c0_g1_i7_4;TRINITY_DN15868_c0_g1_i2_13;TRINITY_DN15882_c0_g1_i1_7;TRINITY_DN15926_c0_g1_i4_13;TRINITY_DN15947_c0_g1_i1_10;TRINITY_DN15956_c0_g1_i14_10;TRINITY_DN16010_c0_g1_i1_6;TRINITY_DN16021_c0_g1_i1_4;TRINITY_DN16047_c0_g1_i4_10;TRINITY_DN16080_c0_g1_i2_4;TRINITY_DN16081_c0_g1_i1_17;TRINITY_DN16094_c0_g1_i2_14;TRINITY_DN16103_c0_g2_i1_13;TRINITY_DN16157_c0_g1_i3_11;TRINITY_DN16189_c0_g1_i2_6;TRINITY_DN16193_c0_g1_i1_2;TRINITY_DN16233_c0_g1_i1_15;TRINITY_DN16320_c0_g1_i1_8;TRINITY_DN16355_c0_g1_i6_8;TRINITY_DN16377_c0_g1_i4_6;TRINITY_DN16400_c0_g2_i1_8;TRINITY_DN16423_c0_g2_i4_13;TRINITY_DN16457_c0_g1_i3_6;TRINITY_DN16483_c0_g1_i1_18;TRINITY_DN16487_c0_g1_i1_5;TRINITY_DN16505_c0_g1_i1_11;TRINITY_DN16529_c0_g1_i3_1;TRINITY_DN16563_c0_g1_i1_13;TRINITY_DN16597_c0_g1_i4_13;TRINITY_DN16638_c0_g1_i2_4;TRINITY_DN16712_c0_g1_i2_2;TRINITY_DN16738_c0_g1_i1_11;TRINITY_DN16743_c0_g1_i1_17;TRINITY_DN16772_c0_g1_i4_12;TRINITY_DN16831_c0_g1_i1_13;TRINITY_DN16856_c0_g1_i1_6;TRINITY_DN16856_c0_g2_i1_6;TRINITY_DN16883_c0_g2_i3_17;TRINITY_DN16898_c0_g1_i2_18;TRINITY_DN16936_c0_g1_i3_6;TRINITY_DN16997_c0_g1_i1_12;TRINITY_DN17056_c0_g1_i1_7;TRINITY_DN17083_c0_g1_i1_15;TRINITY_DN1708_c0_g1_i1_6;TRINITY_DN17139_c0_g1_i3_10;TRINITY_DN17180_c0_g1_i3_18;TRINITY_DN17262_c0_g1_i3_18;TRINITY_DN17272_c0_g1_i1_9;TRINITY_DN17356_c0_g1_i3_10;TRINITY_DN17428_c0_g1_i3_15;TRINITY_DN17437_c0_g2_i1_11;TRINITY_DN17472_c0_g2_i2_15;TRINITY_DN17479_c0_g1_i2_9;TRINITY_DN17506_c0_g1_i3_8;TRINITY_DN17509_c0_g1_i3_6;TRINITY_DN17588_c0_g1_i10_2;TRINITY_DN17669_c0_g1_i1_15;TRINITY_DN17704_c0_g1_i3_3;TRINITY_DN17723_c0_g1_i3_10;TRINITY_DN17733_c0_g1_i4_10;TRINITY_DN17772_c0_g1_i4_4;TRINITY_DN17806_c0_g1_i1_4;TRINITY_DN17809_c0_g1_i12_1;TRINITY_DN17840_c0_g1_i5_12;TRINITY_DN17841_c0_g1_i4_15;TRINITY_DN17868_c0_g1_i1_11;TRINITY_DN17936_c0_g1_i1_4;TRINITY_DN17956_c0_g1_i5_9;TRINITY_DN17982_c0_g1_i2_15;TRINITY_DN17989_c0_g1_i1_16;TRINITY_DN18016_c0_g1_i2_8;TRINITY_DN18057_c0_g1_i1_17;TRINITY_DN18064_c0_g1_i5_11;TRINITY_DN1806_c0_g1_i1_4;TRINITY_DN18121_c0_g1_i16_10;TRINITY_DN18137_c0_g1_i11_6;TRINITY_DN18139_c0_g1_i1_2;TRINITY_DN18145_c0_g1_i5_6;TRINITY_DN18172_c0_g1_i4_7;TRINITY_DN18190_c0_g1_i3_15;TRINITY_DN18218_c0_g2_i1_5;TRINITY_DN18225_c0_g1_i5_9;TRINITY_DN18234_c0_g1_i4_6;TRINITY_DN18234_c0_g2_i1_1;TRINITY_DN18240_c0_g1_i1_14;TRINITY_DN18287_c0_g1_i8_4;TRINITY_DN18310_c0_g1_i2_9;TRINITY_DN18327_c0_g1_i1_15;TRINITY_DN18331_c1_g1_i7_1;TRINITY_DN18345_c0_g1_i16_6;TRINITY_DN18365_c0_g1_i1_1;TRINITY_DN18375_c0_g1_i3_6;TRINITY_DN18397_c0_g1_i3_10;TRINITY_DN18416_c0_g3_i1_13;TRINITY_DN18427_c0_g1_i8_9;TRINITY_DN18458_c0_g2_i4_8;TRINITY_DN18476_c0_g2_i3_11;TRINITY_DN18504_c0_g1_i15_5;TRINITY_DN18541_c0_g1_i2_8;TRINITY_DN18567_c0_g1_i3_14;TRINITY_DN18598_c0_g1_i1_17;TRINITY_DN18643_c0_g1_i2_7;TRINITY_DN18647_c0_g1_i5_13;TRINITY_DN18709_c0_g1_i1_2;TRINITY_DN18749_c0_g1_i3_16;TRINITY_DN18801_c0_g1_i3_4;TRINITY_DN18821_c0_g1_i5_2;TRINITY_DN18842_c0_g1_i1_1;TRINITY_DN18881_c0_g3_i1_2;TRINITY_DN18908_c0_g1_i5_16;TRINITY_DN18921_c0_g1_i1_10;TRINITY_DN18946_c0_g1_i2_11;TRINITY_DN18949_c0_g1_i1_11;TRINITY_DN18957_c0_g1_i2_4;TRINITY_DN18959_c0_g1_i17_12;TRINITY_DN18971_c0_g1_i1_6;TRINITY_DN18989_c0_g1_i2_12;TRINITY_DN18989_c3_g1_i2_17;TRINITY_DN18995_c0_g1_i2_4;TRINITY_DN19014_c0_g1_i2_8;TRINITY_DN19042_c0_g2_i6_4;TRINITY_DN19068_c0_g1_i11_11;TRINITY_DN19073_c0_g1_i1_4;TRINITY_DN19102_c0_g1_i1_4;TRINITY_DN19139_c0_g1_i3_9;TRINITY_DN19160_c0_g1_i1_1;TRINITY_DN19188_c0_g1_i2_13;TRINITY_DN19214_c0_g1_i1_5;TRINITY_DN19227_c0_g1_i1_16;TRINITY_DN19248_c0_g1_i1_18;TRINITY_DN19285_c0_g1_i4_11;TRINITY_DN19291_c0_g1_i5_13;TRINITY_DN192_c0_g1_i1_15;TRINITY_DN19305_c0_g4_i3_14;TRINITY_DN19329_c0_g2_i1_3;TRINITY_DN19363_c0_g1_i2_12;TRINITY_DN19371_c0_g1_i1_4;TRINITY_DN19372_c0_g1_i1_13;TRINITY_DN19372_c0_g1_i2_10;TRINITY_DN19392_c0_g1_i3_11;TRINITY_DN19409_c0_g1_i8_5;TRINITY_DN19468_c0_g1_i5_1;TRINITY_DN19484_c0_g1_i1_10;TRINITY_DN19510_c0_g1_i1_17;TRINITY_DN19542_c2_g2_i3_12;TRINITY_DN19552_c0_g1_i1_14;TRINITY_DN19569_c0_g1_i3_14;TRINITY_DN19584_c1_g1_i9_18;TRINITY_DN19594_c0_g1_i1_17;TRINITY_DN19639_c0_g1_i2_6;TRINITY_DN19640_c0_g1_i5_8;TRINITY_DN19688_c0_g1_i4_7;TRINITY_DN19691_c2_g1_i3_13;TRINITY_DN19699_c0_g1_i2_12;TRINITY_DN19707_c0_g1_i6_15;TRINITY_DN19710_c0_g1_i6_9;TRINITY_DN19726_c0_g1_i1_8;TRINITY_DN19787_c0_g1_i16_6;TRINITY_DN19847_c4_g1_i4_9;TRINITY_DN19854_c1_g1_i2_12;TRINITY_DN19855_c0_g1_i1_1;TRINITY_DN19867_c0_g1_i10_15;TRINITY_DN19882_c0_g1_i2_2;TRINITY_DN19885_c0_g1_i3_6;TRINITY_DN19906_c0_g1_i6_6;TRINITY_DN19916_c0_g1_i5_17;TRINITY_DN19931_c0_g1_i1_8;TRINITY_DN19931_c4_g3_i2_11;TRINITY_DN19962_c0_g1_i2_3;TRINITY_DN19972_c0_g1_i2_7;TRINITY_DN19973_c0_g1_i5_5;TRINITY_DN20005_c0_g1_i1_10;TRINITY_DN20021_c0_g1_i4_17;TRINITY_DN20047_c0_g2_i4_7;TRINITY_DN20049_c0_g1_i1_13;TRINITY_DN20077_c0_g2_i1_2;TRINITY_DN20092_c0_g2_i4_1;TRINITY_DN20094_c0_g1_i6_1;TRINITY_DN20124_c1_g1_i1_13;TRINITY_DN20140_c0_g1_i2_12;TRINITY_DN20142_c0_g1_i1_15;TRINITY_DN20149_c1_g1_i3_11;TRINITY_DN20153_c0_g1_i10_7;TRINITY_DN20162_c0_g1_i6_9;TRINITY_DN20182_c0_g1_i1_2;TRINITY_DN20189_c0_g1_i1_17;TRINITY_DN20201_c0_g2_i2_14;TRINITY_DN20210_c0_g1_i1_7;TRINITY_DN20226_c0_g1_i3_5;TRINITY_DN20235_c0_g1_i4_5;TRINITY_DN20241_c0_g1_i1_1;TRINITY_DN20250_c0_g1_i1_17;TRINITY_DN20283_c1_g2_i2_6;TRINITY_DN20336_c0_g1_i2_4;TRINITY_DN20337_c0_g2_i8_12;TRINITY_DN20381_c1_g4_i1_12;TRINITY_DN20391_c0_g6_i1_13;TRINITY_DN20398_c0_g1_i4_7;TRINITY_DN20430_c0_g1_i4_6;TRINITY_DN20512_c0_g1_i2_5;TRINITY_DN20523_c0_g1_i7_16;TRINITY_DN20550_c0_g2_i2_10;TRINITY_DN20574_c2_g3_i3_12;TRINITY_DN20576_c4_g1_i12_14;TRINITY_DN20600_c0_g1_i1_4;TRINITY_DN20612_c0_g2_i1_5;TRINITY_DN20623_c0_g1_i3_15;TRINITY_DN20626_c0_g1_i1_10;TRINITY_DN20661_c0_g1_i3_11;TRINITY_DN20664_c0_g1_i1_5;TRINITY_DN20672_c4_g1_i1_14;TRINITY_DN20712_c0_g1_i11_10;TRINITY_DN20738_c0_g1_i6_5;TRINITY_DN20739_c2_g2_i1_10;TRINITY_DN20741_c0_g1_i1_8;TRINITY_DN20752_c0_g1_i4_6;TRINITY_DN20756_c1_g1_i1_15;TRINITY_DN20761_c0_g1_i1_14;TRINITY_DN20786_c0_g1_i5_8;TRINITY_DN20786_c1_g2_i6_10;TRINITY_DN20790_c4_g2_i5_9;TRINITY_DN20802_c0_g4_i6_15;TRINITY_DN20822_c0_g1_i6_3;TRINITY_DN20828_c0_g1_i1_9;TRINITY_DN20840_c0_g3_i1_2;TRINITY_DN20866_c0_g1_i1_13;TRINITY_DN20872_c0_g1_i3_18;TRINITY_DN20903_c1_g1_i8_17;TRINITY_DN20912_c0_g1_i5_14;TRINITY_DN20916_c0_g1_i9_11;TRINITY_DN20921_c0_g1_i1_3;TRINITY_DN20937_c1_g1_i1_3;TRINITY_DN20968_c1_g1_i19_13;TRINITY_DN20989_c0_g1_i2_3;TRINITY_DN21000_c0_g2_i1_13;TRINITY_DN21032_c1_g2_i1_9;TRINITY_DN21034_c2_g2_i6_17;TRINITY_DN21036_c1_g1_i4_16;TRINITY_DN21058_c0_g1_i2_12;TRINITY_DN21091_c0_g1_i14_15;TRINITY_DN21091_c0_g1_i9_3;TRINITY_DN21094_c3_g1_i11_11;TRINITY_DN21127_c0_g1_i11_16;TRINITY_DN21131_c0_g4_i1_10;TRINITY_DN21153_c2_g1_i6_6;TRINITY_DN21158_c0_g1_i5_16;TRINITY_DN21200_c1_g1_i2_5;TRINITY_DN21203_c0_g1_i5_11;TRINITY_DN21236_c0_g2_i1_12;TRINITY_DN21251_c0_g1_i11_8;TRINITY_DN21253_c0_g1_i3_1;TRINITY_DN21276_c0_g1_i4_2;TRINITY_DN21293_c0_g1_i6_4;TRINITY_DN21300_c1_g1_i2_6;TRINITY_DN21310_c1_g1_i14_15;TRINITY_DN21330_c0_g1_i3_6;TRINITY_DN21331_c0_g1_i1_12;TRINITY_DN21341_c0_g1_i16_18;TRINITY_DN21341_c1_g3_i27_10;TRINITY_DN21351_c2_g1_i4_10;TRINITY_DN21371_c0_g2_i4_6;TRINITY_DN21384_c0_g1_i25_9;TRINITY_DN21384_c1_g1_i10_10;TRINITY_DN21411_c0_g1_i4_3;TRINITY_DN21417_c0_g2_i4_11;TRINITY_DN21427_c0_g1_i1_14;TRINITY_DN21438_c0_g3_i1_18;TRINITY_DN21452_c0_g1_i3_7;TRINITY_DN21455_c0_g1_i3_2;TRINITY_DN21461_c0_g1_i8_17;TRINITY_DN21461_c0_g2_i2_3;TRINITY_DN21463_c0_g1_i5_17;TRINITY_DN21472_c0_g1_i3_13;TRINITY_DN21474_c0_g1_i2_16;TRINITY_DN21478_c0_g1_i8_6;TRINITY_DN21497_c0_g3_i1_5;TRINITY_DN21498_c1_g2_i1_18;TRINITY_DN21520_c0_g1_i10_3;TRINITY_DN21521_c0_g1_i10_9;TRINITY_DN21535_c0_g3_i1_1;TRINITY_DN21535_c1_g2_i1_17;TRINITY_DN21536_c0_g3_i6_12;TRINITY_DN21542_c0_g1_i12_3;TRINITY_DN21567_c0_g1_i2_16;TRINITY_DN21569_c0_g1_i1_4;TRINITY_DN21597_c0_g2_i44_5;TRINITY_DN21603_c5_g2_i1_13;TRINITY_DN21604_c2_g1_i2_17;TRINITY_DN21628_c0_g1_i3_7;TRINITY_DN21631_c2_g3_i1_15;TRINITY_DN21635_c1_g1_i7_6;TRINITY_DN21650_c0_g1_i12_5;TRINITY_DN21653_c0_g1_i6_9;TRINITY_DN21672_c0_g1_i3_17;TRINITY_DN21681_c0_g1_i5_3;TRINITY_DN21683_c0_g1_i1_5;TRINITY_DN21685_c0_g1_i11_12;TRINITY_DN21690_c0_g2_i2_3;TRINITY_DN21691_c0_g2_i4_7;TRINITY_DN21702_c0_g1_i4_15;TRINITY_DN21705_c0_g1_i10_3;TRINITY_DN21706_c1_g2_i2_15;TRINITY_DN21711_c0_g1_i7_7;TRINITY_DN21711_c0_g2_i2_5;TRINITY_DN21721_c3_g1_i1_8;TRINITY_DN21721_c6_g3_i3_8;TRINITY_DN21733_c0_g1_i11_2;TRINITY_DN21733_c0_g1_i6_6;TRINITY_DN21754_c1_g1_i17_6;TRINITY_DN21767_c0_g1_i9_8;TRINITY_DN21783_c0_g1_i6_7;TRINITY_DN21793_c0_g1_i5_14;TRINITY_DN21808_c0_g1_i3_3;TRINITY_DN21808_c0_g1_i4_17;TRINITY_DN21822_c1_g1_i8_18;TRINITY_DN21830_c0_g2_i2_9;TRINITY_DN21840_c2_g1_i21_18;TRINITY_DN21850_c0_g2_i2_18;TRINITY_DN21852_c0_g1_i4_2;TRINITY_DN21866_c0_g1_i3_3;TRINITY_DN21876_c0_g2_i5_6;TRINITY_DN21880_c0_g1_i4_16;TRINITY_DN21886_c0_g1_i2_15;TRINITY_DN21894_c2_g1_i9_7;TRINITY_DN21902_c0_g3_i2_11;TRINITY_DN21902_c0_g4_i4_11;TRINITY_DN21904_c0_g3_i1_14;TRINITY_DN21916_c0_g2_i3_4;TRINITY_DN21933_c2_g1_i1_13;TRINITY_DN21936_c3_g3_i1_16;TRINITY_DN21941_c1_g2_i1_14;TRINITY_DN21950_c0_g2_i26_9;TRINITY_DN21950_c0_g3_i1_15;TRINITY_DN21967_c0_g1_i17_12;TRINITY_DN21970_c0_g1_i5_7;TRINITY_DN22027_c1_g4_i2_5;TRINITY_DN22067_c1_g1_i3_10;TRINITY_DN22075_c0_g1_i2_10;TRINITY_DN22087_c0_g1_i2_15;TRINITY_DN22089_c0_g1_i12_18;TRINITY_DN22096_c0_g1_i18_8;TRINITY_DN22098_c1_g1_i6_13;TRINITY_DN22113_c0_g1_i3_15;TRINITY_DN22115_c1_g2_i5_9;TRINITY_DN22124_c0_g1_i5_11;TRINITY_DN22131_c0_g1_i5_2;TRINITY_DN22133_c0_g1_i5_18;TRINITY_DN22143_c0_g1_i9_15;TRINITY_DN22151_c0_g1_i4_11;TRINITY_DN22154_c0_g1_i6_11;TRINITY_DN22157_c1_g3_i5_5;TRINITY_DN22158_c0_g1_i6_13;TRINITY_DN22178_c0_g2_i1_11;TRINITY_DN22195_c0_g1_i5_1;TRINITY_DN22220_c0_g3_i1_12;TRINITY_DN22241_c0_g1_i5_8;TRINITY_DN22243_c0_g1_i2_14;TRINITY_DN22271_c1_g1_i14_16;TRINITY_DN22328_c0_g2_i16_9;TRINITY_DN22339_c1_g2_i1_1;TRINITY_DN22346_c1_g3_i9_6;TRINITY_DN22362_c0_g2_i4_14;TRINITY_DN22363_c3_g1_i6_15;TRINITY_DN22387_c0_g1_i1_3;TRINITY_DN22393_c0_g2_i3_12;TRINITY_DN22410_c0_g4_i3_16;TRINITY_DN22418_c0_g1_i9_7;TRINITY_DN22426_c0_g1_i2_6;TRINITY_DN22429_c0_g1_i4_8;TRINITY_DN22446_c1_g3_i5_9;TRINITY_DN22449_c0_g1_i1_10;TRINITY_DN22471_c1_g1_i1_1;TRINITY_DN22483_c0_g1_i11_8;TRINITY_DN22487_c1_g1_i3_13;TRINITY_DN22511_c0_g1_i1_12;TRINITY_DN22513_c0_g1_i4_9;TRINITY_DN22525_c0_g1_i1_16;TRINITY_DN22529_c1_g1_i7_1;TRINITY_DN22533_c0_g1_i6_17;TRINITY_DN22537_c0_g1_i3_18;TRINITY_DN22539_c0_g1_i21_12;TRINITY_DN22573_c2_g1_i5_7;TRINITY_DN22577_c0_g1_i2_18;TRINITY_DN22582_c0_g2_i4_16;TRINITY_DN22602_c0_g1_i22_10;TRINITY_DN22616_c0_g1_i14_1;TRINITY_DN22626_c0_g7_i1_16;TRINITY_DN22637_c3_g1_i9_16;TRINITY_DN22644_c2_g1_i17_5;TRINITY_DN22659_c0_g3_i4_2;TRINITY_DN22676_c0_g1_i3_4;TRINITY_DN22692_c0_g1_i1_14;TRINITY_DN22697_c0_g1_i1_6;TRINITY_DN22701_c0_g1_i5_10;TRINITY_DN22705_c1_g3_i1_18;TRINITY_DN22713_c0_g1_i1_14;TRINITY_DN22719_c0_g1_i1_10;TRINITY_DN22719_c0_g1_i25_5;TRINITY_DN22719_c0_g1_i2_3;TRINITY_DN22731_c0_g1_i4_17;TRINITY_DN22738_c0_g1_i1_12;TRINITY_DN22747_c0_g1_i4_7;TRINITY_DN22752_c3_g1_i1_3;TRINITY_DN22753_c0_g1_i7_2;TRINITY_DN22753_c4_g4_i1_12;TRINITY_DN22777_c0_g5_i1_16;TRINITY_DN22798_c0_g1_i1_16;TRINITY_DN22798_c0_g2_i1_16;TRINITY_DN22798_c2_g1_i6_6;TRINITY_DN22801_c1_g2_i11_12;TRINITY_DN22802_c0_g2_i2_9;TRINITY_DN22811_c1_g1_i2_6;TRINITY_DN22816_c0_g2_i1_2;TRINITY_DN22819_c3_g2_i15_13;TRINITY_DN22833_c3_g1_i5_11;TRINITY_DN22835_c2_g2_i1_17;TRINITY_DN22836_c0_g1_i1_11;TRINITY_DN22845_c1_g1_i7_11;TRINITY_DN22861_c3_g3_i1_17;TRINITY_DN22869_c2_g1_i12_4;TRINITY_DN22876_c0_g2_i3_10;TRINITY_DN22887_c0_g2_i4_13;TRINITY_DN22891_c0_g1_i11_7;TRINITY_DN22909_c0_g1_i5_11;TRINITY_DN22913_c1_g1_i5_6;TRINITY_DN22924_c0_g1_i11_13;TRINITY_DN22931_c1_g1_i4_10;TRINITY_DN22936_c0_g3_i3_2;TRINITY_DN22942_c1_g1_i3_4;TRINITY_DN22958_c5_g1_i2_6;TRINITY_DN22972_c0_g1_i4_15;TRINITY_DN22973_c0_g1_i2_10;TRINITY_DN22976_c0_g1_i17_2;TRINITY_DN22978_c0_g2_i14_5;TRINITY_DN22979_c4_g1_i3_15;TRINITY_DN22984_c0_g1_i13_17;TRINITY_DN22986_c0_g2_i3_11;TRINITY_DN22987_c0_g2_i5_4;TRINITY_DN22994_c8_g1_i1_10;TRINITY_DN23009_c3_g1_i7_2;TRINITY_DN23024_c2_g2_i1_4;TRINITY_DN23042_c0_g1_i3_5;TRINITY_DN23043_c0_g1_i8_16;TRINITY_DN23045_c0_g1_i1_5;TRINITY_DN23119_c0_g3_i11_17;TRINITY_DN23122_c0_g1_i2_9;TRINITY_DN23145_c0_g4_i1_11;TRINITY_DN23146_c7_g1_i2_9;TRINITY_DN23165_c0_g1_i1_13;TRINITY_DN23165_c0_g1_i2_9;TRINITY_DN23179_c0_g2_i8_17;TRINITY_DN23182_c0_g1_i2_15;TRINITY_DN23183_c1_g1_i1_2;TRINITY_DN23191_c0_g1_i6_17;TRINITY_DN23192_c2_g2_i1_14;TRINITY_DN23199_c1_g1_i2_16;TRINITY_DN23207_c0_g1_i2_16;TRINITY_DN23210_c0_g1_i2_4;TRINITY_DN23210_c0_g1_i2_6;TRINITY_DN23212_c1_g1_i4_15;TRINITY_DN23224_c2_g1_i3_4;TRINITY_DN23224_c2_g3_i1_4;TRINITY_DN23227_c1_g1_i1_1;TRINITY_DN23246_c0_g1_i1_15;TRINITY_DN23259_c0_g2_i2_9;TRINITY_DN23263_c0_g1_i3_18;TRINITY_DN23267_c0_g1_i6_2;TRINITY_DN23286_c0_g1_i6_16;TRINITY_DN23293_c0_g2_i5_18;TRINITY_DN23296_c1_g3_i2_18;TRINITY_DN23297_c1_g4_i1_2;TRINITY_DN23301_c0_g1_i40_18;TRINITY_DN23301_c1_g1_i12_15;TRINITY_DN23310_c0_g1_i2_16;TRINITY_DN23331_c0_g2_i2_5;TRINITY_DN23344_c0_g3_i1_18;TRINITY_DN23345_c0_g1_i19_9;TRINITY_DN23363_c1_g1_i14_5;TRINITY_DN23363_c1_g1_i1_13;TRINITY_DN23366_c0_g1_i2_9;TRINITY_DN23402_c0_g1_i1_17;TRINITY_DN23405_c2_g1_i3_2;TRINITY_DN23406_c0_g1_i24_17;TRINITY_DN23410_c2_g1_i18_13;TRINITY_DN23411_c0_g1_i3_2;TRINITY_DN23413_c0_g2_i2_6;TRINITY_DN23415_c0_g2_i2_16;TRINITY_DN23421_c0_g1_i13_13;TRINITY_DN23429_c0_g1_i1_15;TRINITY_DN23434_c0_g1_i1_13;TRINITY_DN23446_c1_g2_i1_18;TRINITY_DN23447_c0_g1_i15_9;TRINITY_DN23465_c0_g1_i3_15;TRINITY_DN23473_c1_g1_i2_9;TRINITY_DN23499_c0_g1_i1_2;TRINITY_DN23504_c4_g2_i3_17;TRINITY_DN23509_c0_g1_i12_15;TRINITY_DN23511_c1_g1_i1_15;TRINITY_DN23517_c0_g1_i3_9;TRINITY_DN23525_c0_g2_i8_9;TRINITY_DN23529_c0_g3_i1_9;TRINITY_DN23547_c0_g1_i8_8;TRINITY_DN23552_c1_g2_i2_14;TRINITY_DN23567_c2_g1_i23_17;TRINITY_DN23578_c0_g2_i6_11;TRINITY_DN23580_c0_g1_i10_11;TRINITY_DN23580_c0_g1_i6_7;TRINITY_DN23614_c0_g1_i3_3;TRINITY_DN23618_c1_g1_i13_18;TRINITY_DN23650_c0_g1_i1_17;TRINITY_DN23656_c0_g2_i10_17;TRINITY_DN23660_c1_g2_i8_17;TRINITY_DN23666_c0_g1_i1_12;TRINITY_DN23675_c1_g2_i5_7;TRINITY_DN23675_c1_g4_i12_7;TRINITY_DN23677_c0_g1_i9_6;TRINITY_DN23678_c1_g2_i3_2;TRINITY_DN23682_c1_g1_i40_5;TRINITY_DN23697_c2_g3_i2_13;TRINITY_DN23700_c2_g2_i2_17;TRINITY_DN23711_c0_g1_i10_18;TRINITY_DN23717_c0_g3_i22_7;TRINITY_DN23719_c0_g1_i3_11;TRINITY_DN23722_c0_g1_i6_5;TRINITY_DN23737_c0_g1_i4_9;TRINITY_DN23746_c0_g3_i1_13;TRINITY_DN23760_c0_g1_i5_4;TRINITY_DN23760_c0_g1_i6_18;TRINITY_DN23762_c0_g1_i9_11;TRINITY_DN23770_c1_g1_i8_9;TRINITY_DN23781_c0_g1_i1_2;TRINITY_DN23789_c0_g1_i1_7;TRINITY_DN23799_c0_g3_i2_15;TRINITY_DN23799_c0_g4_i1_15;TRINITY_DN23843_c0_g1_i6_13;TRINITY_DN23849_c1_g1_i19_5;TRINITY_DN23849_c1_g4_i2_5;TRINITY_DN23852_c0_g1_i8_5;TRINITY_DN23864_c0_g1_i10_17;TRINITY_DN23865_c1_g4_i1_7;TRINITY_DN23880_c0_g1_i8_18;TRINITY_DN23882_c0_g1_i12_2;TRINITY_DN23892_c3_g2_i1_7;TRINITY_DN23907_c1_g1_i5_18;TRINITY_DN23913_c0_g1_i11_13;TRINITY_DN23913_c0_g2_i2_13;TRINITY_DN23938_c1_g1_i4_17;TRINITY_DN23942_c0_g2_i1_17;TRINITY_DN23952_c0_g3_i3_2;TRINITY_DN23954_c0_g1_i11_5;TRINITY_DN23955_c0_g2_i4_1;TRINITY_DN23971_c1_g9_i3_3;TRINITY_DN23979_c2_g1_i2_15;TRINITY_DN23984_c3_g1_i4_3;TRINITY_DN23985_c3_g4_i4_11;TRINITY_DN23987_c0_g1_i5_16;TRINITY_DN23994_c1_g1_i2_5;TRINITY_DN23998_c1_g1_i4_18;TRINITY_DN24019_c0_g1_i3_17;TRINITY_DN24024_c0_g2_i12_4;TRINITY_DN24031_c0_g3_i5_17;TRINITY_DN24037_c0_g2_i2_11;TRINITY_DN24045_c0_g2_i4_17;TRINITY_DN24047_c0_g1_i3_1;TRINITY_DN24047_c1_g1_i5_6;TRINITY_DN24053_c0_g4_i6_6;TRINITY_DN24068_c0_g1_i1_4;TRINITY_DN24070_c1_g5_i2_8;TRINITY_DN24073_c1_g1_i1_1;TRINITY_DN24097_c0_g1_i2_14;TRINITY_DN24122_c0_g1_i5_5;TRINITY_DN24129_c0_g1_i14_4;TRINITY_DN24130_c2_g1_i4_17;TRINITY_DN24138_c0_g1_i5_14;TRINITY_DN24153_c0_g1_i3_7;TRINITY_DN24156_c0_g3_i2_16;TRINITY_DN24179_c0_g1_i6_3;TRINITY_DN24196_c0_g2_i5_11;TRINITY_DN24205_c1_g2_i4_8;TRINITY_DN24218_c3_g1_i3_17;TRINITY_DN24231_c0_g1_i5_14;TRINITY_DN24232_c4_g1_i4_7;TRINITY_DN24248_c2_g1_i6_5;TRINITY_DN24250_c2_g2_i1_5;TRINITY_DN24256_c1_g1_i7_7;TRINITY_DN24270_c0_g2_i2_11;TRINITY_DN24275_c1_g2_i5_6;TRINITY_DN24294_c1_g1_i3_13;TRINITY_DN24309_c1_g1_i2_5;TRINITY_DN24310_c0_g4_i1_8;TRINITY_DN24312_c0_g1_i1_17;TRINITY_DN24335_c0_g3_i6_7;TRINITY_DN24355_c0_g1_i9_16;TRINITY_DN24358_c0_g2_i2_16;TRINITY_DN24368_c1_g7_i1_11;TRINITY_DN24378_c0_g3_i1_13;TRINITY_DN24396_c8_g1_i11_11;TRINITY_DN24397_c0_g1_i8_8;TRINITY_DN24399_c3_g1_i11_11;TRINITY_DN24408_c1_g1_i19_11;TRINITY_DN24441_c0_g1_i8_6;TRINITY_DN24474_c0_g1_i5_4;TRINITY_DN24475_c4_g2_i5_2;TRINITY_DN24482_c0_g2_i1_15;TRINITY_DN24489_c0_g3_i9_16;TRINITY_DN24498_c0_g1_i8_6;TRINITY_DN24514_c0_g1_i1_1;TRINITY_DN24520_c0_g1_i2_3;TRINITY_DN24522_c0_g1_i2_11;TRINITY_DN24531_c0_g1_i8_13;TRINITY_DN24535_c1_g3_i1_3;TRINITY_DN24559_c0_g1_i7_3;TRINITY_DN24560_c0_g1_i16_4;TRINITY_DN24561_c0_g3_i1_16;TRINITY_DN24568_c0_g1_i3_1;TRINITY_DN24570_c0_g2_i7_14;TRINITY_DN24572_c2_g2_i4_1;TRINITY_DN24583_c7_g1_i7_6;TRINITY_DN24590_c1_g6_i1_1;TRINITY_DN24595_c2_g3_i2_6;TRINITY_DN24601_c0_g2_i20_3;TRINITY_DN24601_c0_g2_i2_1;TRINITY_DN24617_c0_g2_i3_1;TRINITY_DN24627_c0_g1_i25_1;TRINITY_DN24633_c3_g2_i5_11;TRINITY_DN24654_c0_g2_i5_16;TRINITY_DN24658_c1_g1_i11_16;TRINITY_DN24659_c0_g1_i8_5;TRINITY_DN24660_c4_g2_i1_6;TRINITY_DN24662_c1_g1_i6_14;TRINITY_DN24691_c0_g2_i6_6;TRINITY_DN24697_c0_g5_i3_14;TRINITY_DN24698_c0_g2_i1_2;TRINITY_DN24725_c0_g2_i4_1;TRINITY_DN24738_c1_g1_i2_6;TRINITY_DN24744_c0_g3_i1_7;TRINITY_DN24764_c0_g1_i5_7;TRINITY_DN24768_c1_g2_i1_16;TRINITY_DN24774_c0_g1_i3_3;TRINITY_DN24776_c1_g3_i2_5;TRINITY_DN24782_c0_g1_i5_14;TRINITY_DN24785_c0_g1_i5_4;TRINITY_DN24799_c0_g3_i1_14;TRINITY_DN24816_c0_g3_i6_11;TRINITY_DN24817_c0_g2_i1_7;TRINITY_DN24819_c1_g1_i31_15;TRINITY_DN24830_c0_g1_i3_2;TRINITY_DN24830_c0_g3_i4_15;TRINITY_DN24836_c0_g1_i8_7;TRINITY_DN24855_c0_g2_i1_6;TRINITY_DN24855_c0_g4_i1_8;TRINITY_DN24855_c1_g3_i8_15;TRINITY_DN24881_c1_g1_i15_5;TRINITY_DN24886_c0_g2_i5_3;TRINITY_DN24897_c1_g4_i9_13;TRINITY_DN24910_c0_g1_i9_4;TRINITY_DN24929_c0_g5_i1_11;TRINITY_DN24935_c1_g1_i3_7;TRINITY_DN24937_c0_g1_i11_6;TRINITY_DN24941_c1_g3_i6_13;TRINITY_DN24951_c2_g1_i3_13;TRINITY_DN24958_c1_g1_i2_8;TRINITY_DN24961_c1_g1_i3_6;TRINITY_DN24965_c1_g1_i10_2;TRINITY_DN24971_c0_g7_i1_6;TRINITY_DN24978_c0_g1_i7_3;TRINITY_DN2498_c0_g1_i1_10;TRINITY_DN24997_c3_g1_i2_6;TRINITY_DN25003_c1_g1_i4_11;TRINITY_DN25005_c0_g1_i6_6;TRINITY_DN25013_c1_g1_i2_11;TRINITY_DN25021_c1_g1_i8_7;TRINITY_DN25024_c0_g1_i3_7;TRINITY_DN25025_c0_g1_i6_13;TRINITY_DN25038_c1_g5_i1_11;TRINITY_DN25040_c2_g1_i2_2;TRINITY_DN25056_c0_g2_i28_4;TRINITY_DN25059_c0_g2_i3_6;TRINITY_DN25111_c1_g3_i5_15;TRINITY_DN25116_c0_g1_i11_2;TRINITY_DN25138_c2_g1_i4_4;TRINITY_DN25140_c2_g1_i4_11;TRINITY_DN25150_c1_g1_i5_8;TRINITY_DN25157_c0_g1_i1_3;TRINITY_DN25168_c0_g1_i1_3;TRINITY_DN25177_c0_g2_i3_8;TRINITY_DN25178_c1_g1_i16_11;TRINITY_DN25183_c0_g2_i1_13;TRINITY_DN25196_c0_g1_i18_8;TRINITY_DN25196_c0_g1_i8_4;TRINITY_DN25198_c0_g2_i5_11;TRINITY_DN25202_c1_g1_i4_7;TRINITY_DN25204_c0_g1_i1_3;TRINITY_DN25205_c1_g4_i1_13;TRINITY_DN25206_c1_g4_i1_11;TRINITY_DN25209_c0_g1_i1_11;TRINITY_DN25214_c0_g1_i1_15;TRINITY_DN25217_c1_g2_i2_11;TRINITY_DN25227_c3_g1_i9_3;TRINITY_DN25232_c3_g2_i1_11;TRINITY_DN25240_c0_g3_i4_13;TRINITY_DN25254_c1_g3_i4_7;TRINITY_DN25282_c1_g2_i2_11;TRINITY_DN25296_c0_g4_i1_15;TRINITY_DN25311_c0_g1_i11_8;TRINITY_DN25312_c0_g1_i8_15;TRINITY_DN25312_c0_g4_i1_15;TRINITY_DN25312_c0_g5_i1_15;TRINITY_DN25314_c0_g1_i3_3;TRINITY_DN25322_c0_g1_i7_4;TRINITY_DN25334_c1_g1_i5_2;TRINITY_DN25351_c0_g1_i6_11;TRINITY_DN25358_c0_g5_i1_2;TRINITY_DN25361_c0_g1_i4_8;TRINITY_DN25362_c2_g1_i4_11;TRINITY_DN25362_c4_g1_i3_8;TRINITY_DN25362_c4_g2_i1_8;TRINITY_DN25382_c2_g2_i2_7;TRINITY_DN25389_c0_g2_i1_8;TRINITY_DN25391_c0_g4_i3_15;TRINITY_DN25394_c0_g1_i7_15;TRINITY_DN25395_c0_g1_i7_4;TRINITY_DN25413_c0_g1_i1_11;TRINITY_DN25414_c0_g2_i13_8;TRINITY_DN25439_c0_g1_i5_8;TRINITY_DN25439_c0_g3_i8_8;TRINITY_DN25446_c0_g1_i9_3;TRINITY_DN25456_c1_g1_i9_4;TRINITY_DN25480_c0_g1_i6_13;TRINITY_DN25503_c0_g1_i5_11;TRINITY_DN25507_c0_g5_i3_8;TRINITY_DN25515_c0_g1_i7_8;TRINITY_DN25518_c0_g1_i4_2;TRINITY_DN25519_c1_g5_i3_11;TRINITY_DN25535_c0_g2_i7_7;TRINITY_DN25552_c2_g2_i13_4;TRINITY_DN25567_c0_g6_i5_3;TRINITY_DN25592_c1_g1_i1_8;TRINITY_DN25593_c2_g3_i2_3;TRINITY_DN25601_c0_g1_i15_2;TRINITY_DN25606_c1_g2_i6_2;TRINITY_DN25642_c0_g1_i5_8;TRINITY_DN25643_c1_g1_i19_2;TRINITY_DN25645_c0_g1_i4_15;TRINITY_DN25662_c0_g2_i1_8;TRINITY_DN25668_c0_g1_i1_11;TRINITY_DN25671_c5_g1_i1_11;TRINITY_DN25681_c0_g4_i1_2;TRINITY_DN25692_c0_g1_i5_2;TRINITY_DN25694_c0_g1_i7_15;TRINITY_DN25694_c1_g1_i8_2;TRINITY_DN25695_c1_g1_i1_8;TRINITY_DN25696_c0_g1_i4_3;TRINITY_DN25703_c0_g1_i28_15;TRINITY_DN25719_c0_g1_i9_13;TRINITY_DN25729_c0_g1_i5_4;TRINITY_DN25738_c0_g3_i4_13;TRINITY_DN25749_c1_g1_i8_4;TRINITY_DN25750_c0_g1_i4_3;TRINITY_DN25750_c1_g2_i2_13;TRINITY_DN25753_c0_g1_i2_13;TRINITY_DN25757_c0_g2_i15_15;TRINITY_DN25768_c1_g1_i12_7;TRINITY_DN25783_c0_g1_i7_11;TRINITY_DN25783_c0_g2_i1_11;TRINITY_DN25785_c1_g1_i9_4;TRINITY_DN25789_c0_g1_i16_15;TRINITY_DN25798_c0_g2_i2_3;TRINITY_DN25810_c1_g1_i6_7;TRINITY_DN25811_c4_g1_i2_3;TRINITY_DN25817_c0_g1_i9_2;TRINITY_DN25826_c0_g1_i13_11;TRINITY_DN25827_c0_g4_i1_8;TRINITY_DN25835_c0_g1_i2_7;TRINITY_DN25845_c0_g2_i1_11;TRINITY_DN25846_c1_g1_i22_8;TRINITY_DN25846_c8_g1_i13_15;TRINITY_DN25848_c0_g2_i3_11;TRINITY_DN25858_c0_g1_i2_3;TRINITY_DN25861_c0_g1_i7_8;TRINITY_DN25865_c0_g1_i3_11;TRINITY_DN25874_c2_g1_i5_2;TRINITY_DN25880_c2_g2_i1_11;TRINITY_DN25882_c0_g1_i8_11;TRINITY_DN25890_c4_g1_i1_13;TRINITY_DN25903_c0_g2_i6_4;TRINITY_DN25926_c1_g1_i7_11;TRINITY_DN25935_c3_g1_i17_11;TRINITY_DN26022_c0_g2_i1_7;TRINITY_DN26046_c0_g1_i3_7;TRINITY_DN26046_c0_g2_i1_7;TRINITY_DN26058_c0_g1_i11_3;TRINITY_DN26077_c0_g1_i1_13;TRINITY_DN26098_c0_g1_i5_4;TRINITY_DN26121_c0_g2_i1_3;TRINITY_DN26147_c0_g1_i1_1;TRINITY_DN26184_c1_g2_i7_3;TRINITY_DN26210_c2_g1_i12_7;TRINITY_DN26241_c2_g1_i7_3;TRINITY_DN26272_c3_g1_i12_7;TRINITY_DN26275_c0_g1_i6_7;TRINITY_DN26292_c0_g1_i7_3;TRINITY_DN26310_c0_g3_i1_7;TRINITY_DN26394_c0_g2_i5_7;TRINITY_DN26444_c1_g3_i6_3;TRINITY_DN26450_c0_g2_i1_3;TRINITY_DN26550_c0_g1_i6_7;TRINITY_DN26679_c0_g1_i10_7;TRINITY_DN26727_c1_g1_i4_3;TRINITY_DN26759_c0_g2_i3_3;TRINITY_DN26855_c0_g2_i1_3;TRINITY_DN26855_c0_g3_i10_3;TRINITY_DN26890_c0_g1_i3_7;TRINITY_DN26893_c0_g1_i15_3;TRINITY_DN26908_c1_g1_i2_3;TRINITY_DN26918_c0_g1_i6_7;TRINITY_DN26941_c0_g1_i6_7;TRINITY_DN26981_c0_g1_i1_5;TRINITY_DN27002_c0_g1_i16_7;TRINITY_DN27036_c0_g1_i1_7;TRINITY_DN27086_c1_g1_i8_3;TRINITY_DN27093_c1_g1_i10_3;TRINITY_DN27097_c0_g4_i2_7;TRINITY_DN27109_c0_g1_i2_7;TRINITY_DN27118_c2_g3_i1_3;TRINITY_DN27122_c1_g4_i1_7;TRINITY_DN27167_c1_g5_i1_7;TRINITY_DN27172_c0_g2_i1_3;TRINITY_DN27187_c0_g5_i1_3;TRINITY_DN27206_c2_g1_i14_3;TRINITY_DN27262_c1_g1_i8_7;TRINITY_DN27266_c1_g1_i12_7;TRINITY_DN27267_c0_g2_i8_3;TRINITY_DN27291_c1_g2_i1_7;TRINITY_DN27294_c2_g1_i1_3;TRINITY_DN27328_c1_g1_i4_7;TRINITY_DN27357_c1_g2_i1_7;TRINITY_DN27391_c2_g2_i1_3;TRINITY_DN27505_c0_g1_i1_13;TRINITY_DN2755_c0_g1_i1_3;TRINITY_DN28028_c0_g1_i1_4;TRINITY_DN28228_c0_g1_i1_11;TRINITY_DN2836_c0_g1_i1_18;TRINITY_DN28476_c0_g1_i1_4;TRINITY_DN28711_c0_g1_i1_4;TRINITY_DN28941_c0_g1_i1_16;TRINITY_DN29455_c0_g1_i1_15;TRINITY_DN29608_c0_g1_i1_15;TRINITY_DN29851_c0_g1_i1_5;TRINITY_DN31093_c0_g1_i1_7;TRINITY_DN31869_c0_g1_i1_7;TRINITY_DN3796_c0_g1_i1_17;TRINITY_DN4528_c0_g1_i1_1;TRINITY_DN4892_c0_g1_i1_3;TRINITY_DN541_c0_g1_i1_11;TRINITY_DN5700_c0_g1_i1_11;TRINITY_DN5765_c0_g1_i1_13;TRINITY_DN633_c0_g1_i1_16;TRINITY_DN6880_c0_g1_i2_9;TRINITY_DN6885_c0_g2_i1_3;TRINITY_DN6904_c0_g2_i1_8;TRINITY_DN7399_c0_g1_i1_7;TRINITY_DN7689_c0_g1_i2_1;TRINITY_DN7731_c0_g1_i1_18;TRINITY_DN8008_c0_g1_i1_12;TRINITY_DN8674_c0_g1_i2_14;TRINITY_DN8699_c0_g1_i1_1;TRINITY_DN9290_c0_g1_i1_10;TRINITY_DN9303_c0_g1_i1_12;TRINITY_DN9848_c0_g1_i1_2;TRINITY_DN9895_c0_g1_i2_10	KOG1996;KOG0265;KOG2190;KOG0952;KOG0123;KOG1801;KOG1775;KOG0123;KOG0331;KOG1446;KOG0063;KOG2190;KOG4205;KOG0063;KOG0533;KOG4205;KOG0342;KOG0951;KOG0227;KOG0123;KOG3428;KOG0339;KOG1609;KOG3460;KOG4205;KOG3460;KOG3460;KOG2808;KOG3702;KOG2242;KOG2245;KOG1676;KOG1801;KOG2245;KOG1898;KOG1994;KOG0106;KOG2190;KOG2242;KOG2375;KOG1642;KOG0131;KOG3408;KOG1775;KOG0820;KOG2868;KOG0131;KOG0952;KOG0063;KOG3428;KOG1642;KOG0920;KOG1609;KOG0144;KOG2242;KOG0329;KOG0342;KOG1775;KOG1098;KOG1783;KOG3948;KOG2651;KOG0131;KOG0331;KOG0304;KOG0951;KOG3293;KOG1609;KOG2731;KOG2808;KOG2793;KOG1609;KOG0948;KOG0150;KOG0007;KOG1689;KOG0951;KOG2242;KOG0117;KOG4768;KOG2991;KOG2560;KOG2202;KOG1895;KOG1895;KOG1588;KOG2636;KOG1783;KOG3460;KOG2749;KOG0346;KOG0334;KOG4205;KOG1609;KOG2202;KOG4374;KOG1609;KOG0820;KOG1609;KOG0350;KOG3454;KOG3242;KOG2330;KOG2217;KOG1588;KOG1782;KOG1902;KOG3454;KOG3428;KOG0701;KOG1782;KOG0816;KOG1190;KOG0335;KOG1801;KOG0335;KOG1689;KOG0106;KOG0331;KOG3414;KOG2669;KOG3387;KOG3448;KOG1588;KOG1909;KOG2071;KOG2138;KOG0304;KOG2731;KOG0816;KOG3132;KOG2245;KOG0344;KOG1609;KOG0117;KOG1909;KOG2185;KOG2991;KOG1609;KOG2190;KOG0920;KOG0838;KOG1801;KOG2562;KOG3428;KOG2863;KOG3448;KOG2190;KOG1919;KOG0343;KOG4393;KOG1609;KOG0640;KOG3293;KOG3948;KOG1782;KOG0326;KOG3172;KOG0838;KOG4207;KOG2078;KOG2609;KOG2609;KOG0331;KOG2190;KOG0452;KOG1804;KOG1642;KOG0107;KOG1138;KOG0131;KOG0123;KOG1642;KOG0347;KOG1609;KOG0304;KOG4205;KOG0796;KOG0331;KOG1588;KOG1609;KOG3908;KOG3117;KOG0533;KOG0265;KOG2078;KOG0117;KOG1801;KOG0120;KOG1902;KOG0326;KOG1190;KOG2669;KOG4393;KOG2190;KOG0329;KOG0533;KOG0342;KOG0345;KOG0106;KOG4393;KOG1258;KOG2190;KOG0339;KOG1609;KOG2562;KOG0348;KOG0331;KOG2078;KOG2562;KOG0326;KOG0106;KOG1902;KOG0838;KOG1801;KOG0120;KOG0839;KOG0533;KOG2562;KOG0108;KOG0105;KOG2809;KOG3387;KOG4008;KOG3980;KOG2573;KOG1689;KOG1446;KOG3132;KOG2781;KOG0951;KOG1136;KOG2863;KOG1609;KOG0922;KOG1609;KOG0331;KOG1896;KOG1609;KOG0119;KOG1975;KOG2573;KOG1609;KOG3322;KOG0342;KOG0123;KOG0331;KOG0107;KOG3909;KOG0920;KOG1689;KOG1258;KOG0120;KOG0106;KOG0123;KOG0647;KOG4374;KOG0838;KOG1475;KOG3293;KOG0117;KOG3026;KOG2190;KOG1919;KOG0105;KOG3408;KOG2245;KOG0152;KOG0113;KOG0306;KOG1135;KOG1919;KOG1895;KOG1609;KOG1122;KOG2749;KOG0268;KOG1609;KOG0329;KOG0331;KOG0120;KOG0331;KOG2781;KOG2245;KOG1609;KOG1588;KOG2191;KOG2412;KOG4393;KOG0329;KOG2190;KOG3503;KOG0119;KOG1775;KOG2868;KOG0144;KOG2245;KOG0920;KOG1122;KOG1689;KOG0796;KOG2651;KOG2386;KOG2412;KOG3909;KOG3503;KOG2245;KOG0331;KOG0107;KOG0920;KOG0926;KOG0050;KOG1190;KOG0284;KOG4374;KOG3080;KOG2868;KOG0922;KOG0342;KOG0701;KOG2202;KOG4211;KOG0925;KOG1137;KOG0331;KOG4374;KOG0107;KOG3414;KOG0920;KOG2548;KOG1642;KOG0106;KOG2731;KOG1919;KOG1258;KOG1774;KOG4211;KOG1609;KOG1975;KOG3911;KOG2184;KOG1902;KOG1135;KOG0107;KOG2190;KOG0796;KOG1135;KOG3459;KOG0951;KOG0113;KOG1190;KOG0920;KOG0117;KOG2560;KOG0331;KOG1902;KOG4822;KOG2600;KOG0344;KOG1801;KOG0839;KOG2190;KOG0144;KOG1609;KOG1070;KOG2245;KOG3026;KOG1190;KOG1801;KOG3428;KOG4008;KOG1642;KOG0107;KOG2749;KOG0268;KOG0119;KOG1609;KOG2190;KOG2330;KOG2190;KOG2190;KOG2634;KOG4374;KOG1190;KOG4150;KOG3013;KOG0922;KOG0105;KOG1596;KOG0342;KOG0495;KOG1802;KOG0533;KOG1258;KOG2245;KOG1919;KOG0152;KOG0988;KOG2044;KOG0268;KOG0050;KOG3167;KOG1070;KOG1919;KOG0107;KOG4209;KOG4008;KOG1596;KOG0106;KOG2769;KOG3045;KOG0152;KOG0127;KOG1588;KOG3045;KOG4206;KOG1676;KOG4207;KOG1689;KOG2780;KOG0701;KOG1609;KOG0796;KOG2191;KOG2386;KOG2044;KOG0331;KOG0951;KOG2190;KOG3459;KOG1781;KOG2777;KOG2548;KOG2044;KOG1190;KOG2202;KOG2781;KOG0120;KOG0120;KOG1804;KOG0152;KOG0533;KOG2837;KOG1676;KOG0947;KOG2071;KOG0338;KOG1919;KOG0331;KOG0106;KOG2574;KOG2574;KOG3459;KOG0820;KOG3064;KOG2636;KOG1919;KOG4046;KOG0344;KOG1122;KOG0108;KOG1960;KOG0331;KOG4655;KOG0533;KOG0920;KOG1689;KOG0117;KOG2202;KOG2044;KOG1801;KOG0331;KOG2937;KOG1609;KOG0268;KOG2562;KOG0647;KOG0344;KOG0105;KOG1588;KOG3167;KOG4209;KOG0120;KOG0120;KOG3013;KOG2044;KOG0331;KOG1869;KOG4209;KOG3448;KOG0304;KOG0952;KOG0947;KOG0838;KOG0331;KOG2937;KOG0332;KOG3293;KOG1609;KOG0107;KOG1104;KOG0701;KOG0533;KOG0331;KOG4046;KOG1609;KOG1919;KOG0988;KOG0128;KOG4655;KOG1919;KOG0670;KOG0342;KOG4150;KOG1295;KOG1609;KOG1895;KOG0117;KOG4374;KOG1609;KOG0922;KOG0701;KOG2793;KOG0953;KOG0331;KOG1689;KOG0348;KOG1801;KOG4206;KOG2098;KOG3482;KOG1475;KOG0920;KOG0920;KOG0920;KOG1676;KOG0319;KOG2837;KOG4207;KOG0120;KOG0816;KOG0920;KOG1272;KOG1588;KOG2190;KOG2562;KOG1780;KOG3387;KOG1642;KOG1049;KOG0113;KOG0105;KOG0926;KOG0925;KOG2202;KOG0152;KOG1609;KOG1801;KOG0922;KOG1919;KOG0120;KOG3387;KOG0701;KOG1919;KOG1676;KOG1914;KOG1774;KOG2572;KOG2044;KOG0152;KOG0332;KOG0107;KOG2953;KOG2184;KOG2253;KOG1104;KOG2051;KOG2441;KOG0953;KOG0331;KOG0050;KOG0331;KOG2937;KOG1847;KOG0326;KOG1190;KOG1642;KOG1642;KOG2441;KOG0144;KOG3167;KOG2572;KOG1919;KOG2245;KOG1804;KOG3392;KOG0304;KOG4046;KOG3448;KOG0331;KOG0272;KOG0924;KOG1919;KOG0120;KOG1919;KOG3801;KOG3013;KOG2600;KOG2146;KOG2572;KOG2793;KOG0331;KOG1804;KOG1801;KOG0452;KOG0331;KOG0339;KOG2837;KOG0285;KOG0330;KOG2071;KOG1780;KOG1122;KOG1676;KOG1801;KOG2044;KOG0988;KOG1070;KOG0330;KOG0105;KOG1190;KOG1919;KOG2245;KOG1609;KOG1919;KOG3448;KOG0923;KOG0105;KOG2190;KOG2771;KOG2771;KOG3459;KOG2098;KOG0299;KOG2669;KOG1609;KOG1919;KOG1190;KOG1049;KOG2184;KOG1676;KOG0105;KOG0120;KOG3801;KOG0144;KOG0113;KOG1795;KOG1898;KOG2386;KOG2386;KOG1676;KOG1676;KOG1676;KOG1596;KOG1098;KOG2138;KOG1801;KOG1919;KOG0107;KOG1801;KOG0338;KOG1135;KOG3801;KOG1104;KOG1781;KOG1689;KOG1609;KOG2809;KOG0952;KOG1135;KOG0701;KOG0670;KOG3454;KOG1801;KOG0948;KOG0152;KOG2669;KOG2098;KOG1801;KOG1919;KOG3068;KOG0144;KOG0331;KOG2190;KOG3322;KOG2162;KOG0701;KOG0953;KOG0922;KOG0127;KOG2793;KOG1104;KOG2769;KOG2481;KOG0332;KOG2184;KOG2937;KOG4206;KOG3167;KOG2184;KOG1609;KOG2051;KOG0331;KOG0330;KOG2162;KOG0333;KOG0701;KOG4655;KOG1609;KOG1127;KOG2771;KOG0988;KOG3908;KOG0344;KOG1135;KOG2044;KOG0670;KOG0144;KOG0117;KOG0344;KOG2937;KOG1919;KOG1801;KOG0326;KOG3387;KOG1975;KOG2953;KOG2190;KOG1609;KOG1801;KOG0332;KOG0341;KOG3013;KOG4150;KOG0348;KOG1609;KOG1190;KOG0213;KOG0926;KOG0988;KOG3013;KOG1676;KOG0348;KOG1609;KOG0922;KOG0348;KOG3801;KOG0922;KOG2572;KOG0701;KOG2146;KOG1919;KOG4209;KOG0951;KOG2044;KOG0923;KOG1040;KOG1676;KOG0701;KOG0333;KOG1774;KOG4046;KOG4046;KOG1137;KOG0332;KOG0948;KOG0331;KOG0331;KOG3013;KOG1919;KOG0331;KOG2044;KOG1609;KOG0922;KOG0348;KOG2190;KOG2044;KOG4150;KOG1676;KOG0152;KOG0701;KOG1609;KOG1644;KOG1784;KOG1676;KOG2242;KOG1676;KOG0119;KOG0924;KOG0299;KOG0924;KOG0304;KOG4046;KOG0988;KOG0150;KOG1689;KOG2098;KOG1975;KOG0701;KOG0947;KOG1122;KOG0340;KOG4046;KOG1856;KOG1676;KOG0342;KOG1258;KOG1609;KOG0119;KOG1676;KOG3448;KOG0105;KOG0923;KOG1804;KOG2245;KOG0346;KOG3167;KOG1919;KOG1676;KOG2481;KOG3908;KOG0330;KOG0330;KOG0330;KOG3387;KOG1609;KOG0341;KOG0106;KOG2184;KOG2242;KOG0152;KOG3387;KOG3387;KOG0332;KOG2184;KOG2190;KOG2162;KOG2837;KOG3459;KOG1919;KOG0920;KOG1780;KOG0920;KOG0342;KOG1127;KOG0796;KOG0647;KOG1856;KOG0144;KOG1781;KOG0331;KOG1919;KOG2562;KOG0348;KOG4206;KOG1070;KOG2190;KOG0922;KOG1919;KOG1642;KOG0948;KOG1475;KOG0922;KOG0330;KOG1801;KOG0922;KOG2162;KOG1475;KOG0923;KOG2202;KOG1588;KOG1676;KOG4655;KOG2572;KOG0701;KOG1295;KOG2044;KOG2044;KOG0796;KOG2242;KOG2242;KOG4768;KOG0701;KOG0332;KOG0117;KOG0119;KOG0988;KOG0922;KOG2793;KOG0647;KOG2184;KOG0007;KOG4150;KOG0701;KOG2190;KOG1040;KOG1040;KOG0701;KOG0117;KOG0988;KOG0119;KOG1475;KOG0951;KOG0113;KOG0330;KOG0113;KOG0113;KOG0332;KOG2047;KOG0701;KOG0342;KOG1475;KOG1676;KOG2044;KOG0331;KOG1960;KOG1588;KOG1295;KOG2562;KOG1609;KOG1609;KOG0331;KOG2412;KOG2837;KOG0331;KOG1137;KOG2937;KOG2937;KOG0820;KOG1919;KOG2190;KOG1475;KOG1127;KOG0331;KOG1919;KOG0988;KOG2636;KOG1642;KOG4008;KOG0127;KOG0701;KOG1676;KOG0304;KOG0988;KOG0348;KOG0331;KOG1040;KOG3459;KOG3013;KOG0304;KOG2330;KOG1642;KOG1801;KOG0337;KOG0952;KOG0331;KOG0123;KOG0123;KOG2190;KOG3459;KOG1895;KOG1475;KOG4205;KOG0106;KOG0331;KOG0304;KOG1138;KOG0291;KOG0123;KOG0304;KOG2793;KOG0123;KOG2192;KOG3482;KOG3408;KOG0123;KOG1138;KOG1782;KOG3408;KOG2793;KOG1365;KOG3414;KOG0123;KOG2190;KOG4209;KOG1609;KOG0329
INFORMATION STORAGE AND PROCESSING	Chromatin structure and dynamics 	B	339	TRINITY_DN10051_c0_g1_i1_11;TRINITY_DN10600_c0_g1_i1_4;TRINITY_DN10609_c0_g1_i1_17;TRINITY_DN10673_c0_g1_i1_3;TRINITY_DN10812_c0_g1_i1_10;TRINITY_DN10916_c0_g1_i2_17;TRINITY_DN11338_c0_g1_i1_15;TRINITY_DN11372_c0_g1_i1_2;TRINITY_DN11614_c0_g1_i2_6;TRINITY_DN11905_c0_g1_i1_12;TRINITY_DN11905_c0_g2_i1_12;TRINITY_DN11905_c0_g3_i1_12;TRINITY_DN11927_c0_g2_i1_5;TRINITY_DN12058_c0_g1_i1_1;TRINITY_DN12122_c0_g1_i1_18;TRINITY_DN12129_c0_g1_i1_9;TRINITY_DN12170_c0_g1_i1_17;TRINITY_DN12398_c0_g1_i1_7;TRINITY_DN12609_c0_g1_i2_12;TRINITY_DN12657_c0_g1_i2_13;TRINITY_DN12759_c0_g1_i1_17;TRINITY_DN13055_c0_g1_i1_3;TRINITY_DN13079_c0_g1_i1_10;TRINITY_DN13478_c0_g1_i1_1;TRINITY_DN13929_c0_g2_i3_9;TRINITY_DN13940_c0_g1_i2_3;TRINITY_DN13956_c0_g1_i1_18;TRINITY_DN14029_c0_g1_i1_1;TRINITY_DN14123_c0_g1_i1_3;TRINITY_DN14236_c0_g1_i1_7;TRINITY_DN14281_c0_g1_i1_7;TRINITY_DN14353_c0_g1_i1_10;TRINITY_DN14401_c0_g1_i2_16;TRINITY_DN14649_c0_g1_i1_12;TRINITY_DN14674_c0_g1_i1_2;TRINITY_DN15347_c0_g2_i1_9;TRINITY_DN15356_c0_g1_i2_11;TRINITY_DN15486_c0_g1_i1_5;TRINITY_DN15535_c0_g1_i1_6;TRINITY_DN15539_c0_g1_i6_1;TRINITY_DN15573_c0_g1_i2_15;TRINITY_DN15621_c0_g1_i1_12;TRINITY_DN15642_c0_g1_i3_7;TRINITY_DN15699_c0_g1_i3_7;TRINITY_DN15727_c0_g1_i3_16;TRINITY_DN15747_c0_g1_i1_1;TRINITY_DN15818_c0_g1_i2_3;TRINITY_DN15847_c0_g1_i1_4;TRINITY_DN15892_c0_g1_i1_9;TRINITY_DN15950_c0_g1_i1_10;TRINITY_DN16170_c0_g1_i2_1;TRINITY_DN16259_c0_g1_i2_1;TRINITY_DN16262_c0_g1_i2_16;TRINITY_DN16336_c0_g1_i2_17;TRINITY_DN16414_c0_g1_i1_17;TRINITY_DN16429_c0_g1_i2_1;TRINITY_DN16436_c0_g1_i1_9;TRINITY_DN16502_c0_g3_i3_15;TRINITY_DN16514_c0_g2_i1_16;TRINITY_DN16535_c0_g1_i6_16;TRINITY_DN16543_c0_g1_i1_10;TRINITY_DN16564_c0_g1_i1_16;TRINITY_DN16673_c0_g1_i1_4;TRINITY_DN16721_c0_g1_i2_6;TRINITY_DN16737_c0_g1_i2_18;TRINITY_DN16793_c0_g1_i1_4;TRINITY_DN16860_c0_g1_i2_17;TRINITY_DN16863_c0_g1_i2_2;TRINITY_DN16871_c0_g1_i5_18;TRINITY_DN16947_c0_g1_i1_14;TRINITY_DN16955_c0_g1_i2_9;TRINITY_DN17032_c0_g1_i8_8;TRINITY_DN17043_c0_g1_i1_3;TRINITY_DN17161_c0_g1_i11_16;TRINITY_DN17167_c0_g1_i12_12;TRINITY_DN17217_c0_g2_i2_9;TRINITY_DN17235_c0_g1_i3_18;TRINITY_DN17322_c0_g1_i1_14;TRINITY_DN17444_c0_g1_i1_4;TRINITY_DN17522_c0_g2_i1_9;TRINITY_DN17537_c0_g1_i4_15;TRINITY_DN17542_c0_g2_i2_4;TRINITY_DN17669_c0_g1_i4_6;TRINITY_DN17720_c0_g1_i4_8;TRINITY_DN17808_c0_g1_i1_7;TRINITY_DN17820_c0_g1_i3_3;TRINITY_DN17860_c0_g1_i2_9;TRINITY_DN17894_c0_g1_i1_16;TRINITY_DN17908_c0_g1_i5_6;TRINITY_DN17984_c0_g1_i1_11;TRINITY_DN18082_c0_g1_i3_11;TRINITY_DN18124_c0_g1_i2_11;TRINITY_DN18214_c0_g1_i1_13;TRINITY_DN18216_c0_g1_i3_13;TRINITY_DN18216_c0_g1_i3_5;TRINITY_DN18264_c0_g3_i1_10;TRINITY_DN18356_c1_g1_i3_12;TRINITY_DN18591_c0_g1_i4_13;TRINITY_DN18603_c0_g1_i1_7;TRINITY_DN18629_c0_g3_i3_12;TRINITY_DN18643_c0_g1_i2_7;TRINITY_DN18713_c0_g1_i1_13;TRINITY_DN18831_c0_g1_i2_10;TRINITY_DN18875_c0_g2_i1_1;TRINITY_DN18938_c0_g1_i8_3;TRINITY_DN18952_c0_g2_i2_15;TRINITY_DN19028_c0_g1_i1_17;TRINITY_DN19209_c0_g1_i8_9;TRINITY_DN19280_c0_g1_i3_16;TRINITY_DN19283_c1_g1_i6_1;TRINITY_DN19300_c1_g2_i24_5;TRINITY_DN19355_c0_g1_i1_1;TRINITY_DN19406_c0_g1_i2_6;TRINITY_DN19436_c0_g2_i2_6;TRINITY_DN19525_c0_g2_i1_17;TRINITY_DN19565_c0_g1_i1_9;TRINITY_DN19584_c0_g2_i2_12;TRINITY_DN19592_c1_g1_i8_12;TRINITY_DN19609_c0_g1_i1_6;TRINITY_DN19715_c0_g2_i1_6;TRINITY_DN19751_c0_g2_i5_10;TRINITY_DN19783_c0_g2_i1_11;TRINITY_DN19813_c0_g1_i3_3;TRINITY_DN19967_c0_g1_i4_6;TRINITY_DN19999_c0_g1_i2_2;TRINITY_DN20030_c0_g1_i3_10;TRINITY_DN20047_c0_g1_i6_13;TRINITY_DN20096_c0_g1_i1_3;TRINITY_DN20112_c0_g1_i4_16;TRINITY_DN20112_c1_g8_i1_10;TRINITY_DN20115_c0_g2_i1_12;TRINITY_DN20212_c1_g1_i2_14;TRINITY_DN20253_c0_g1_i5_17;TRINITY_DN20277_c0_g1_i1_3;TRINITY_DN20327_c0_g1_i2_16;TRINITY_DN20333_c0_g1_i1_11;TRINITY_DN20353_c0_g1_i9_9;TRINITY_DN20409_c0_g1_i1_18;TRINITY_DN20532_c0_g3_i1_17;TRINITY_DN20610_c0_g1_i1_3;TRINITY_DN20656_c0_g1_i5_5;TRINITY_DN20681_c0_g1_i1_6;TRINITY_DN20696_c0_g1_i4_17;TRINITY_DN20716_c1_g11_i1_16;TRINITY_DN20743_c0_g1_i4_17;TRINITY_DN20762_c0_g2_i1_7;TRINITY_DN20790_c0_g1_i5_13;TRINITY_DN20792_c0_g2_i1_7;TRINITY_DN20792_c1_g1_i10_1;TRINITY_DN2084_c0_g1_i1_1;TRINITY_DN20875_c0_g2_i4_18;TRINITY_DN2087_c0_g1_i1_16;TRINITY_DN20891_c2_g5_i5_17;TRINITY_DN20971_c0_g1_i1_11;TRINITY_DN20974_c0_g1_i1_7;TRINITY_DN21053_c0_g1_i1_17;TRINITY_DN21061_c0_g2_i4_16;TRINITY_DN21139_c0_g1_i1_4;TRINITY_DN21171_c0_g1_i1_5;TRINITY_DN21208_c0_g3_i2_14;TRINITY_DN21237_c0_g1_i4_2;TRINITY_DN21243_c0_g2_i1_17;TRINITY_DN21244_c4_g2_i1_18;TRINITY_DN21334_c1_g1_i1_10;TRINITY_DN21367_c0_g1_i4_7;TRINITY_DN21386_c0_g3_i3_17;TRINITY_DN21514_c0_g1_i1_12;TRINITY_DN21514_c0_g3_i1_13;TRINITY_DN21530_c0_g1_i5_11;TRINITY_DN21660_c0_g1_i1_7;TRINITY_DN21664_c0_g1_i4_16;TRINITY_DN21707_c0_g2_i3_1;TRINITY_DN21868_c0_g1_i5_15;TRINITY_DN21905_c0_g1_i2_1;TRINITY_DN21905_c0_g7_i1_1;TRINITY_DN21943_c0_g1_i3_12;TRINITY_DN21981_c0_g1_i4_4;TRINITY_DN22009_c0_g1_i10_18;TRINITY_DN22027_c0_g1_i7_6;TRINITY_DN22037_c0_g1_i8_6;TRINITY_DN22056_c1_g3_i1_2;TRINITY_DN22057_c0_g1_i5_17;TRINITY_DN22073_c0_g1_i5_7;TRINITY_DN22078_c0_g2_i4_13;TRINITY_DN22099_c3_g1_i1_17;TRINITY_DN22119_c1_g1_i1_15;TRINITY_DN22141_c0_g1_i3_1;TRINITY_DN22152_c3_g1_i2_17;TRINITY_DN22170_c0_g3_i3_16;TRINITY_DN22196_c0_g1_i3_3;TRINITY_DN22203_c0_g1_i10_17;TRINITY_DN22212_c5_g3_i1_16;TRINITY_DN22264_c1_g4_i2_13;TRINITY_DN22272_c0_g1_i6_9;TRINITY_DN22325_c0_g1_i8_13;TRINITY_DN22349_c0_g1_i1_5;TRINITY_DN22361_c1_g3_i5_8;TRINITY_DN22376_c0_g2_i6_5;TRINITY_DN22394_c0_g4_i1_5;TRINITY_DN22408_c1_g1_i4_10;TRINITY_DN22416_c1_g4_i4_14;TRINITY_DN22434_c0_g1_i9_18;TRINITY_DN22436_c0_g4_i1_12;TRINITY_DN22438_c0_g1_i12_9;TRINITY_DN22492_c2_g1_i1_11;TRINITY_DN22550_c0_g1_i1_7;TRINITY_DN22553_c0_g1_i5_4;TRINITY_DN22559_c0_g1_i9_11;TRINITY_DN22562_c0_g1_i8_17;TRINITY_DN22628_c1_g2_i1_1;TRINITY_DN22652_c0_g1_i19_15;TRINITY_DN22652_c0_g3_i1_15;TRINITY_DN22701_c0_g2_i1_15;TRINITY_DN22709_c0_g1_i3_16;TRINITY_DN22716_c0_g1_i1_9;TRINITY_DN22771_c1_g1_i10_8;TRINITY_DN22793_c0_g1_i3_4;TRINITY_DN22828_c2_g1_i4_7;TRINITY_DN22835_c2_g1_i4_11;TRINITY_DN22911_c0_g1_i10_8;TRINITY_DN22926_c0_g1_i1_15;TRINITY_DN22929_c0_g1_i4_8;TRINITY_DN23017_c0_g5_i1_17;TRINITY_DN23018_c0_g1_i2_7;TRINITY_DN23070_c0_g2_i5_3;TRINITY_DN23151_c0_g1_i1_3;TRINITY_DN23182_c0_g1_i2_15;TRINITY_DN23189_c0_g1_i6_17;TRINITY_DN23196_c1_g1_i10_6;TRINITY_DN23200_c0_g1_i3_7;TRINITY_DN23227_c1_g1_i1_1;TRINITY_DN23227_c1_g1_i3_17;TRINITY_DN23241_c0_g1_i5_15;TRINITY_DN23281_c0_g6_i2_11;TRINITY_DN23283_c0_g2_i2_5;TRINITY_DN23319_c1_g2_i4_8;TRINITY_DN23320_c1_g1_i2_6;TRINITY_DN23357_c0_g1_i6_11;TRINITY_DN23380_c0_g1_i9_5;TRINITY_DN23396_c0_g2_i1_15;TRINITY_DN23488_c0_g1_i2_3;TRINITY_DN23518_c0_g1_i3_14;TRINITY_DN23539_c2_g1_i1_18;TRINITY_DN23632_c1_g1_i18_14;TRINITY_DN23649_c0_g4_i2_3;TRINITY_DN23669_c0_g3_i1_18;TRINITY_DN23691_c2_g2_i12_2;TRINITY_DN23787_c0_g1_i2_7;TRINITY_DN23818_c1_g1_i8_18;TRINITY_DN23845_c0_g2_i12_5;TRINITY_DN23849_c1_g2_i3_5;TRINITY_DN23850_c0_g4_i1_2;TRINITY_DN23852_c0_g3_i1_17;TRINITY_DN23857_c1_g1_i1_1;TRINITY_DN23864_c0_g1_i23_14;TRINITY_DN23873_c2_g1_i3_6;TRINITY_DN23908_c0_g1_i1_3;TRINITY_DN23942_c0_g1_i1_4;TRINITY_DN23942_c0_g4_i1_4;TRINITY_DN24019_c3_g1_i1_11;TRINITY_DN24024_c1_g4_i1_11;TRINITY_DN24090_c0_g1_i7_5;TRINITY_DN24107_c0_g2_i3_3;TRINITY_DN24182_c0_g6_i1_7;TRINITY_DN24200_c0_g1_i2_7;TRINITY_DN24210_c0_g3_i3_5;TRINITY_DN24242_c0_g1_i5_5;TRINITY_DN24242_c0_g2_i2_5;TRINITY_DN24300_c0_g1_i9_7;TRINITY_DN24330_c3_g2_i7_1;TRINITY_DN24407_c4_g2_i3_3;TRINITY_DN24445_c2_g1_i3_5;TRINITY_DN24469_c0_g2_i1_14;TRINITY_DN24469_c0_g3_i3_14;TRINITY_DN24497_c1_g1_i5_11;TRINITY_DN2461_c0_g1_i1_3;TRINITY_DN24669_c0_g1_i7_11;TRINITY_DN24687_c0_g2_i3_11;TRINITY_DN24764_c2_g3_i4_15;TRINITY_DN24861_c1_g5_i2_11;TRINITY_DN24893_c0_g6_i1_13;TRINITY_DN24964_c0_g1_i5_3;TRINITY_DN25005_c0_g1_i2_11;TRINITY_DN25023_c1_g3_i5_6;TRINITY_DN25036_c2_g1_i18_6;TRINITY_DN25149_c0_g1_i22_13;TRINITY_DN25168_c1_g1_i3_4;TRINITY_DN25179_c0_g1_i2_7;TRINITY_DN25473_c0_g1_i2_3;TRINITY_DN25488_c0_g2_i14_2;TRINITY_DN25646_c0_g1_i17_7;TRINITY_DN25657_c0_g1_i5_8;TRINITY_DN25751_c0_g2_i19_8;TRINITY_DN25763_c0_g1_i5_7;TRINITY_DN25821_c0_g2_i6_13;TRINITY_DN25915_c0_g1_i1_11;TRINITY_DN25923_c0_g1_i18_4;TRINITY_DN26055_c0_g4_i1_4;TRINITY_DN26082_c0_g1_i8_3;TRINITY_DN26199_c0_g1_i1_7;TRINITY_DN26283_c0_g1_i1_4;TRINITY_DN26348_c0_g1_i3_7;TRINITY_DN26451_c0_g1_i1_15;TRINITY_DN26661_c0_g1_i1_3;TRINITY_DN26756_c2_g4_i1_3;TRINITY_DN26778_c1_g2_i7_3;TRINITY_DN26920_c0_g1_i7_3;TRINITY_DN26997_c0_g1_i19_7;TRINITY_DN27143_c0_g2_i2_3;TRINITY_DN2758_c0_g1_i1_4;TRINITY_DN28168_c0_g1_i1_14;TRINITY_DN28328_c0_g1_i1_5;TRINITY_DN29122_c0_g1_i1_4;TRINITY_DN29435_c0_g1_i1_15;TRINITY_DN29607_c0_g1_i1_13;TRINITY_DN30007_c0_g1_i1_14;TRINITY_DN30326_c0_g1_i1_3;TRINITY_DN30759_c0_g1_i1_15;TRINITY_DN31193_c0_g1_i1_7;TRINITY_DN32_c0_g1_i1_5;TRINITY_DN394_c0_g1_i1_7;TRINITY_DN4171_c0_g1_i1_1;TRINITY_DN4228_c0_g1_i1_10;TRINITY_DN4241_c0_g1_i1_3;TRINITY_DN4285_c0_g1_i1_10;TRINITY_DN4826_c0_g1_i1_2;TRINITY_DN5136_c0_g1_i1_11;TRINITY_DN542_c0_g1_i1_10;TRINITY_DN5605_c0_g1_i1_18;TRINITY_DN6314_c0_g1_i1_3;TRINITY_DN6340_c0_g1_i1_16;TRINITY_DN6854_c0_g1_i1_15;TRINITY_DN6877_c0_g1_i1_13;TRINITY_DN6899_c0_g1_i2_11;TRINITY_DN8257_c0_g1_i1_17;TRINITY_DN8583_c0_g1_i2_8;TRINITY_DN8627_c0_g1_i1_4;TRINITY_DN8757_c0_g1_i1_9;TRINITY_DN9082_c0_g1_i2_4	KOG1757;KOG1744;KOG0264;KOG3105;KOG0890;KOG1080;KOG1446;KOG1756;KOG2132;KOG4204;KOG4204;KOG4204;KOG4161;KOG2328;KOG2084;KOG1745;KOG1005;KOG1745;KOG2266;KOG3265;KOG1745;KOG1744;KOG1756;KOG1082;KOG2633;KOG2626;KOG2633;KOG1342;KOG3467;KOG0386;KOG3467;KOG4563;KOG1009;KOG1343;KOG1756;KOG2633;KOG1000;KOG2696;KOG1342;KOG1344;KOG1756;KOG1343;KOG3001;KOG1507;KOG1472;KOG2084;KOG2570;KOG4161;KOG2328;KOG2328;KOG4563;KOG4161;KOG1911;KOG2084;KOG1756;KOG3118;KOG1756;KOG2747;KOG1745;KOG0457;KOG0264;KOG1082;KOG3467;KOG1756;KOG2266;KOG1745;KOG2633;KOG1082;KOG2633;KOG2570;KOG1342;KOG0457;KOG0457;KOG1020;KOG2696;KOG1745;KOG1745;KOG2084;KOG2084;KOG1756;KOG0457;KOG2747;KOG0457;KOG1757;KOG0273;KOG1342;KOG2633;KOG2633;KOG4563;KOG1082;KOG2084;KOG1745;KOG1745;KOG1344;KOG1082;KOG1744;KOG0264;KOG1342;KOG0933;KOG2683;KOG1446;KOG0457;KOG3467;KOG1745;KOG0457;KOG0273;KOG1343;KOG1245;KOG1344;KOG0457;KOG1019;KOG3467;KOG1343;KOG1279;KOG0389;KOG1080;KOG1756;KOG0996;KOG0892;KOG0889;KOG2633;KOG1756;KOG2633;KOG2084;KOG2656;KOG2130;KOG2747;KOG2696;KOG2131;KOG3467;KOG1473;KOG1745;KOG3467;KOG1082;KOG3467;KOG2747;KOG4161;KOG2535;KOG0890;KOG1472;KOG2084;KOG1000;KOG4204;KOG0890;KOG1507;KOG1342;KOG2633;KOG1911;KOG1905;KOG1745;KOG0355;KOG1082;KOG2084;KOG1245;KOG3949;KOG3467;KOG1756;KOG0355;KOG1080;KOG3467;KOG1745;KOG0889;KOG1063;KOG1063;KOG2084;KOG1342;KOG0355;KOG1082;KOG1905;KOG1756;KOG4204;KOG0933;KOG1279;KOG1649;KOG3467;KOG1473;KOG0996;KOG0414;KOG2131;KOG1756;KOG1745;KOG2084;KOG1000;KOG1343;KOG0264;KOG1745;KOG1507;KOG1905;KOG1744;KOG1082;KOG4204;KOG0355;KOG1649;KOG0889;KOG1756;KOG1080;KOG1080;KOG1745;KOG3467;KOG0414;KOG1279;KOG1905;KOG3118;KOG0414;KOG1082;KOG1744;KOG1507;KOG2633;KOG4161;KOG1019;KOG2683;KOG2683;KOG0355;KOG0979;KOG3949;KOG2683;KOG1473;KOG1019;KOG1744;KOG4204;KOG0389;KOG2633;KOG1745;KOG4204;KOG2416;KOG1082;KOG2441;KOG1019;KOG1020;KOG1905;KOG2441;KOG1756;KOG2656;KOG1080;KOG2416;KOG1649;KOG1343;KOG0355;KOG1080;KOG2416;KOG1082;KOG1756;KOG3467;KOG4652;KOG1156;KOG3118;KOG4652;KOG1344;KOG0355;KOG0414;KOG3118;KOG1080;KOG3467;KOG2416;KOG0414;KOG0264;KOG4364;KOG1744;KOG1744;KOG1344;KOG0355;KOG0355;KOG1279;KOG1744;KOG1082;KOG1156;KOG4652;KOG4652;KOG4204;KOG1343;KOG2656;KOG1756;KOG0526;KOG0526;KOG0890;KOG1745;KOG2131;KOG0526;KOG1279;KOG1279;KOG0355;KOG4204;KOG1279;KOG0355;KOG1156;KOG1756;KOG1745;KOG2683;KOG0892;KOG0386;KOG1020;KOG0355;KOG1156;KOG1156;KOG1756;KOG0264;KOG4652;KOG1757;KOG0386;KOG2656;KOG2266;KOG1756;KOG1911;KOG4652;KOG1080;KOG1080;KOG0414;KOG0355;KOG1756;KOG2025;KOG1507;KOG3105;KOG1745;KOG1745;KOG1082;KOG1005;KOG3001;KOG1279;KOG1507;KOG3265;KOG1756;KOG1005;KOG1082;KOG1082;KOG1744;KOG1343;KOG1019;KOG1756;KOG1973;KOG1744;KOG2130;KOG1757;KOG1756;KOG1082;KOG0386;KOG1973;KOG2084;KOG3001;KOG1507
METABOLISM	Energy production and conversion 	C	1150	TRINITY_DN10013_c0_g1_i1_14;TRINITY_DN10167_c0_g1_i1_15;TRINITY_DN10178_c0_g1_i1_6;TRINITY_DN10465_c0_g1_i4_12;TRINITY_DN10496_c0_g1_i1_10;TRINITY_DN10615_c0_g1_i1_14;TRINITY_DN10632_c0_g2_i1_18;TRINITY_DN10634_c1_g2_i1_1;TRINITY_DN10648_c0_g1_i1_12;TRINITY_DN10729_c0_g1_i3_2;TRINITY_DN10882_c0_g1_i1_10;TRINITY_DN10897_c0_g1_i4_12;TRINITY_DN10914_c0_g1_i1_4;TRINITY_DN10974_c0_g1_i1_4;TRINITY_DN11008_c0_g1_i1_18;TRINITY_DN11030_c0_g1_i1_8;TRINITY_DN11077_c0_g1_i3_18;TRINITY_DN11092_c0_g1_i1_11;TRINITY_DN11205_c0_g1_i2_10;TRINITY_DN11256_c0_g1_i1_18;TRINITY_DN11274_c0_g1_i2_6;TRINITY_DN11287_c0_g1_i1_17;TRINITY_DN11289_c0_g1_i1_2;TRINITY_DN11311_c0_g1_i1_1;TRINITY_DN11323_c0_g1_i1_9;TRINITY_DN11334_c0_g1_i2_10;TRINITY_DN11480_c0_g1_i1_12;TRINITY_DN11481_c0_g1_i1_14;TRINITY_DN11499_c0_g1_i1_4;TRINITY_DN11711_c0_g1_i1_6;TRINITY_DN11933_c0_g1_i2_12;TRINITY_DN12044_c0_g1_i3_1;TRINITY_DN12065_c0_g1_i1_16;TRINITY_DN12091_c0_g1_i2_9;TRINITY_DN12126_c0_g1_i1_4;TRINITY_DN12129_c0_g3_i1_12;TRINITY_DN12161_c0_g1_i2_7;TRINITY_DN12167_c0_g1_i1_2;TRINITY_DN12228_c0_g1_i1_5;TRINITY_DN12261_c0_g1_i2_2;TRINITY_DN12290_c0_g1_i1_9;TRINITY_DN12317_c0_g1_i1_16;TRINITY_DN1237_c0_g1_i1_4;TRINITY_DN12409_c0_g1_i1_2;TRINITY_DN12601_c0_g1_i2_17;TRINITY_DN12625_c0_g1_i2_15;TRINITY_DN12658_c0_g1_i1_1;TRINITY_DN12668_c0_g1_i1_4;TRINITY_DN12763_c0_g1_i1_2;TRINITY_DN12873_c0_g1_i1_3;TRINITY_DN12933_c0_g1_i2_2;TRINITY_DN12938_c0_g1_i6_13;TRINITY_DN13031_c0_g1_i1_12;TRINITY_DN13053_c0_g1_i2_11;TRINITY_DN13057_c0_g1_i1_12;TRINITY_DN13137_c0_g1_i3_14;TRINITY_DN13142_c0_g1_i1_3;TRINITY_DN13154_c0_g3_i1_3;TRINITY_DN13164_c0_g1_i5_15;TRINITY_DN13236_c0_g2_i1_5;TRINITY_DN13278_c0_g1_i4_4;TRINITY_DN13290_c0_g1_i1_15;TRINITY_DN13301_c0_g1_i2_14;TRINITY_DN13326_c0_g1_i1_3;TRINITY_DN13431_c0_g2_i2_6;TRINITY_DN13480_c0_g1_i2_18;TRINITY_DN13495_c0_g1_i2_3;TRINITY_DN13562_c0_g2_i2_9;TRINITY_DN13652_c0_g1_i4_9;TRINITY_DN13720_c0_g1_i2_12;TRINITY_DN13804_c0_g1_i1_9;TRINITY_DN13861_c0_g1_i1_11;TRINITY_DN13862_c0_g1_i1_9;TRINITY_DN13877_c0_g1_i6_9;TRINITY_DN13896_c0_g1_i1_18;TRINITY_DN13918_c0_g1_i2_11;TRINITY_DN14007_c0_g2_i1_4;TRINITY_DN14020_c0_g1_i2_9;TRINITY_DN1404_c0_g2_i1_10;TRINITY_DN14077_c0_g1_i4_13;TRINITY_DN14112_c0_g1_i1_15;TRINITY_DN14141_c0_g1_i1_15;TRINITY_DN1416_c0_g1_i1_7;TRINITY_DN14219_c0_g1_i1_15;TRINITY_DN14285_c0_g2_i2_11;TRINITY_DN14294_c0_g1_i2_4;TRINITY_DN14325_c0_g1_i2_13;TRINITY_DN14331_c0_g1_i1_12;TRINITY_DN1437_c0_g1_i1_1;TRINITY_DN14390_c0_g1_i1_12;TRINITY_DN14408_c0_g2_i2_10;TRINITY_DN14437_c0_g1_i1_16;TRINITY_DN14470_c0_g1_i1_4;TRINITY_DN14503_c0_g1_i1_4;TRINITY_DN14548_c0_g1_i3_18;TRINITY_DN14576_c0_g1_i1_4;TRINITY_DN14602_c0_g1_i1_10;TRINITY_DN14638_c0_g1_i1_12;TRINITY_DN14657_c0_g2_i1_13;TRINITY_DN14720_c0_g1_i1_4;TRINITY_DN14739_c0_g1_i4_11;TRINITY_DN14770_c0_g1_i3_18;TRINITY_DN14776_c0_g1_i1_11;TRINITY_DN14814_c0_g2_i1_17;TRINITY_DN14816_c0_g1_i2_12;TRINITY_DN14843_c0_g1_i2_18;TRINITY_DN14854_c0_g1_i3_12;TRINITY_DN14954_c0_g1_i1_1;TRINITY_DN14989_c0_g1_i2_9;TRINITY_DN14991_c0_g1_i3_17;TRINITY_DN15014_c0_g1_i2_12;TRINITY_DN15017_c0_g1_i2_5;TRINITY_DN15023_c0_g1_i1_4;TRINITY_DN15060_c0_g1_i3_6;TRINITY_DN15119_c0_g1_i1_15;TRINITY_DN15123_c0_g1_i2_5;TRINITY_DN15191_c0_g1_i1_4;TRINITY_DN15198_c0_g1_i1_12;TRINITY_DN15207_c0_g1_i1_14;TRINITY_DN15249_c0_g1_i2_12;TRINITY_DN15282_c0_g1_i1_13;TRINITY_DN15283_c0_g1_i1_6;TRINITY_DN15287_c0_g1_i2_2;TRINITY_DN15320_c0_g1_i1_12;TRINITY_DN15348_c0_g2_i2_13;TRINITY_DN15378_c0_g1_i4_8;TRINITY_DN15415_c0_g1_i1_5;TRINITY_DN15423_c0_g1_i2_11;TRINITY_DN15429_c0_g1_i1_3;TRINITY_DN15455_c0_g1_i2_5;TRINITY_DN15470_c0_g1_i1_6;TRINITY_DN15499_c0_g1_i5_4;TRINITY_DN15510_c0_g1_i1_12;TRINITY_DN15521_c0_g1_i2_15;TRINITY_DN15524_c0_g1_i1_2;TRINITY_DN15559_c0_g1_i1_18;TRINITY_DN15560_c0_g1_i1_7;TRINITY_DN15597_c0_g1_i1_7;TRINITY_DN15626_c0_g1_i1_4;TRINITY_DN15678_c0_g2_i2_4;TRINITY_DN15755_c0_g1_i2_13;TRINITY_DN15764_c0_g1_i2_10;TRINITY_DN15768_c0_g1_i1_5;TRINITY_DN15823_c0_g1_i1_4;TRINITY_DN15882_c0_g1_i1_11;TRINITY_DN15892_c0_g1_i1_12;TRINITY_DN15894_c0_g1_i1_1;TRINITY_DN15903_c0_g1_i1_14;TRINITY_DN15905_c0_g1_i1_12;TRINITY_DN15908_c0_g1_i1_2;TRINITY_DN15924_c0_g1_i5_15;TRINITY_DN15975_c0_g1_i1_4;TRINITY_DN15986_c0_g2_i1_7;TRINITY_DN15991_c0_g1_i3_7;TRINITY_DN16001_c0_g2_i1_7;TRINITY_DN16020_c0_g1_i3_9;TRINITY_DN16040_c0_g1_i3_12;TRINITY_DN16083_c0_g1_i1_3;TRINITY_DN16083_c0_g1_i1_7;TRINITY_DN16089_c0_g1_i2_8;TRINITY_DN16101_c0_g1_i1_15;TRINITY_DN1610_c0_g1_i1_7;TRINITY_DN16126_c0_g1_i4_11;TRINITY_DN16143_c1_g1_i1_6;TRINITY_DN16150_c1_g1_i4_5;TRINITY_DN16158_c0_g1_i6_9;TRINITY_DN16166_c0_g2_i2_6;TRINITY_DN16188_c0_g1_i1_11;TRINITY_DN16234_c0_g1_i2_12;TRINITY_DN16245_c0_g1_i1_3;TRINITY_DN16467_c0_g1_i2_18;TRINITY_DN16494_c0_g2_i1_17;TRINITY_DN16504_c0_g1_i2_11;TRINITY_DN16505_c0_g1_i5_6;TRINITY_DN16512_c0_g1_i1_12;TRINITY_DN16516_c0_g1_i1_6;TRINITY_DN16535_c0_g1_i1_12;TRINITY_DN16590_c0_g1_i2_6;TRINITY_DN16605_c0_g1_i1_14;TRINITY_DN16632_c0_g1_i2_1;TRINITY_DN16641_c0_g1_i4_3;TRINITY_DN16645_c0_g1_i6_17;TRINITY_DN16674_c0_g2_i1_8;TRINITY_DN16681_c0_g2_i2_13;TRINITY_DN16682_c0_g1_i4_8;TRINITY_DN16695_c0_g1_i2_4;TRINITY_DN16717_c0_g1_i1_4;TRINITY_DN16788_c0_g1_i2_8;TRINITY_DN16828_c0_g1_i5_12;TRINITY_DN16834_c0_g1_i1_11;TRINITY_DN16848_c0_g2_i1_7;TRINITY_DN16890_c0_g1_i1_8;TRINITY_DN16913_c0_g1_i1_4;TRINITY_DN16930_c0_g1_i1_14;TRINITY_DN16962_c0_g1_i4_10;TRINITY_DN16997_c0_g1_i4_13;TRINITY_DN16997_c0_g2_i1_4;TRINITY_DN17004_c0_g1_i2_16;TRINITY_DN17015_c0_g1_i1_4;TRINITY_DN17053_c0_g1_i1_18;TRINITY_DN17070_c0_g2_i2_17;TRINITY_DN17078_c0_g1_i1_7;TRINITY_DN17092_c0_g1_i1_10;TRINITY_DN17103_c0_g1_i1_4;TRINITY_DN17123_c0_g1_i2_3;TRINITY_DN17124_c0_g1_i7_2;TRINITY_DN17138_c1_g1_i1_18;TRINITY_DN17143_c0_g1_i1_7;TRINITY_DN17145_c0_g1_i4_8;TRINITY_DN17205_c0_g3_i2_13;TRINITY_DN17250_c0_g1_i3_9;TRINITY_DN17264_c0_g2_i1_18;TRINITY_DN17265_c0_g1_i1_3;TRINITY_DN17305_c0_g1_i1_18;TRINITY_DN17309_c0_g1_i17_5;TRINITY_DN17399_c0_g1_i4_17;TRINITY_DN17413_c0_g1_i5_6;TRINITY_DN17435_c0_g1_i1_3;TRINITY_DN17440_c0_g1_i3_7;TRINITY_DN17482_c0_g1_i4_17;TRINITY_DN17501_c1_g1_i1_18;TRINITY_DN17517_c0_g2_i1_11;TRINITY_DN17537_c0_g1_i4_18;TRINITY_DN17557_c1_g6_i1_10;TRINITY_DN17559_c0_g1_i2_14;TRINITY_DN17575_c0_g1_i2_14;TRINITY_DN17613_c0_g1_i2_5;TRINITY_DN17621_c0_g1_i3_7;TRINITY_DN17622_c0_g2_i3_10;TRINITY_DN17647_c0_g1_i2_2;TRINITY_DN17668_c0_g1_i6_4;TRINITY_DN17672_c0_g1_i2_14;TRINITY_DN17679_c0_g1_i1_11;TRINITY_DN17698_c0_g1_i3_10;TRINITY_DN17720_c0_g1_i8_10;TRINITY_DN17725_c0_g1_i2_13;TRINITY_DN17743_c1_g1_i1_7;TRINITY_DN17753_c0_g1_i3_3;TRINITY_DN17768_c0_g1_i1_4;TRINITY_DN17786_c0_g1_i2_15;TRINITY_DN17814_c0_g1_i5_11;TRINITY_DN17818_c0_g1_i1_15;TRINITY_DN17871_c0_g1_i1_3;TRINITY_DN17877_c0_g3_i1_1;TRINITY_DN17921_c0_g1_i1_12;TRINITY_DN17936_c0_g1_i2_11;TRINITY_DN17945_c0_g1_i3_16;TRINITY_DN17948_c0_g1_i1_3;TRINITY_DN17965_c0_g1_i3_13;TRINITY_DN17967_c0_g1_i5_1;TRINITY_DN18046_c0_g1_i1_2;TRINITY_DN18047_c0_g1_i2_4;TRINITY_DN18071_c0_g1_i1_1;TRINITY_DN18077_c0_g1_i1_2;TRINITY_DN18081_c0_g1_i1_15;TRINITY_DN18082_c0_g1_i8_10;TRINITY_DN18095_c0_g1_i2_14;TRINITY_DN18101_c0_g1_i1_4;TRINITY_DN18159_c0_g1_i7_9;TRINITY_DN18212_c0_g1_i2_15;TRINITY_DN18227_c0_g3_i1_10;TRINITY_DN18248_c0_g2_i1_3;TRINITY_DN18257_c0_g2_i2_3;TRINITY_DN18282_c0_g1_i1_9;TRINITY_DN18286_c0_g2_i1_9;TRINITY_DN18313_c0_g1_i2_18;TRINITY_DN18327_c0_g1_i4_3;TRINITY_DN18344_c0_g1_i5_15;TRINITY_DN18345_c0_g1_i1_14;TRINITY_DN18348_c0_g1_i1_12;TRINITY_DN18354_c0_g1_i2_15;TRINITY_DN18368_c0_g1_i3_5;TRINITY_DN18383_c0_g1_i1_8;TRINITY_DN18398_c0_g1_i2_9;TRINITY_DN18399_c0_g2_i1_7;TRINITY_DN18402_c0_g1_i8_6;TRINITY_DN18431_c0_g1_i1_11;TRINITY_DN18460_c0_g2_i8_7;TRINITY_DN18563_c0_g1_i3_2;TRINITY_DN18606_c0_g1_i3_17;TRINITY_DN18622_c0_g1_i2_4;TRINITY_DN18633_c0_g1_i1_4;TRINITY_DN18651_c1_g1_i1_14;TRINITY_DN18711_c0_g1_i3_17;TRINITY_DN18760_c0_g1_i1_11;TRINITY_DN18784_c0_g1_i2_16;TRINITY_DN18786_c0_g1_i1_10;TRINITY_DN18786_c0_g1_i2_6;TRINITY_DN18801_c0_g1_i3_16;TRINITY_DN18801_c0_g1_i3_2;TRINITY_DN18830_c0_g1_i12_17;TRINITY_DN18844_c0_g1_i4_7;TRINITY_DN18863_c0_g1_i1_11;TRINITY_DN18912_c0_g1_i1_11;TRINITY_DN18913_c0_g1_i2_3;TRINITY_DN18924_c1_g1_i10_10;TRINITY_DN18962_c0_g1_i3_2;TRINITY_DN18978_c0_g2_i2_9;TRINITY_DN19007_c0_g1_i1_4;TRINITY_DN19030_c0_g1_i8_10;TRINITY_DN19093_c0_g1_i2_4;TRINITY_DN19093_c0_g2_i1_11;TRINITY_DN19103_c0_g1_i1_4;TRINITY_DN1910_c0_g1_i1_16;TRINITY_DN19119_c2_g1_i2_16;TRINITY_DN19142_c0_g2_i1_4;TRINITY_DN19153_c0_g1_i10_12;TRINITY_DN19192_c0_g1_i1_13;TRINITY_DN19214_c0_g1_i1_11;TRINITY_DN19214_c0_g2_i1_11;TRINITY_DN19224_c0_g1_i1_12;TRINITY_DN19225_c0_g1_i1_8;TRINITY_DN19228_c0_g1_i2_16;TRINITY_DN19238_c1_g1_i4_4;TRINITY_DN19251_c0_g1_i1_7;TRINITY_DN19255_c0_g1_i2_17;TRINITY_DN19269_c1_g1_i11_14;TRINITY_DN19291_c0_g1_i5_18;TRINITY_DN19310_c1_g2_i2_9;TRINITY_DN19322_c4_g2_i4_10;TRINITY_DN19322_c4_g3_i1_10;TRINITY_DN19344_c0_g1_i2_3;TRINITY_DN19345_c0_g2_i1_18;TRINITY_DN19347_c0_g1_i1_10;TRINITY_DN19353_c1_g1_i1_14;TRINITY_DN19407_c0_g1_i1_16;TRINITY_DN19411_c0_g1_i9_9;TRINITY_DN19421_c0_g1_i1_12;TRINITY_DN19437_c0_g1_i10_11;TRINITY_DN19457_c0_g1_i1_12;TRINITY_DN19472_c0_g1_i3_6;TRINITY_DN19492_c0_g1_i3_16;TRINITY_DN19515_c0_g1_i2_7;TRINITY_DN19517_c0_g1_i16_6;TRINITY_DN19531_c0_g2_i1_14;TRINITY_DN19544_c0_g1_i1_4;TRINITY_DN19569_c0_g1_i1_3;TRINITY_DN19585_c0_g2_i1_15;TRINITY_DN19598_c0_g1_i3_10;TRINITY_DN19618_c0_g1_i1_2;TRINITY_DN19627_c0_g1_i1_14;TRINITY_DN19647_c2_g1_i1_10;TRINITY_DN19696_c0_g1_i1_15;TRINITY_DN19696_c0_g1_i6_13;TRINITY_DN19698_c0_g1_i12_9;TRINITY_DN19701_c0_g1_i1_1;TRINITY_DN19708_c0_g3_i1_3;TRINITY_DN19736_c0_g1_i1_2;TRINITY_DN19752_c0_g1_i1_10;TRINITY_DN19770_c0_g1_i1_10;TRINITY_DN19773_c0_g1_i3_4;TRINITY_DN19774_c0_g2_i3_9;TRINITY_DN19775_c0_g2_i1_10;TRINITY_DN19778_c0_g1_i6_6;TRINITY_DN19826_c1_g3_i2_2;TRINITY_DN19832_c0_g2_i2_6;TRINITY_DN1983_c0_g1_i1_4;TRINITY_DN19841_c0_g1_i1_10;TRINITY_DN19850_c0_g1_i2_18;TRINITY_DN19856_c0_g1_i4_8;TRINITY_DN19858_c0_g1_i15_16;TRINITY_DN19859_c0_g1_i1_15;TRINITY_DN19907_c5_g9_i1_9;TRINITY_DN19910_c0_g1_i4_4;TRINITY_DN19919_c0_g1_i1_2;TRINITY_DN19928_c0_g1_i1_1;TRINITY_DN19932_c0_g1_i7_13;TRINITY_DN19942_c0_g1_i9_10;TRINITY_DN19952_c0_g1_i1_17;TRINITY_DN19956_c0_g1_i3_17;TRINITY_DN19962_c0_g2_i1_5;TRINITY_DN19977_c0_g1_i4_10;TRINITY_DN20040_c0_g1_i1_12;TRINITY_DN20055_c0_g1_i1_13;TRINITY_DN20055_c1_g1_i1_15;TRINITY_DN20077_c1_g1_i2_17;TRINITY_DN20077_c2_g2_i3_12;TRINITY_DN2007_c0_g1_i1_7;TRINITY_DN20129_c3_g2_i1_12;TRINITY_DN20148_c0_g1_i2_9;TRINITY_DN20151_c0_g1_i1_8;TRINITY_DN20169_c0_g1_i2_12;TRINITY_DN20183_c1_g1_i6_17;TRINITY_DN20185_c0_g1_i3_6;TRINITY_DN20188_c0_g1_i2_11;TRINITY_DN20212_c0_g1_i2_11;TRINITY_DN20239_c0_g1_i1_15;TRINITY_DN20259_c0_g1_i4_12;TRINITY_DN20264_c0_g1_i3_15;TRINITY_DN20273_c0_g2_i1_4;TRINITY_DN20284_c1_g1_i2_9;TRINITY_DN20286_c1_g1_i3_15;TRINITY_DN20291_c0_g1_i1_3;TRINITY_DN20305_c0_g1_i14_6;TRINITY_DN20342_c0_g1_i1_1;TRINITY_DN20355_c0_g1_i5_18;TRINITY_DN20356_c0_g1_i7_4;TRINITY_DN20374_c0_g1_i2_4;TRINITY_DN20391_c0_g1_i1_12;TRINITY_DN20398_c0_g1_i2_17;TRINITY_DN20400_c1_g1_i9_13;TRINITY_DN20401_c0_g1_i1_8;TRINITY_DN20409_c0_g1_i3_10;TRINITY_DN20441_c1_g1_i8_2;TRINITY_DN20443_c0_g2_i14_5;TRINITY_DN20467_c0_g1_i1_5;TRINITY_DN20468_c0_g1_i4_6;TRINITY_DN20472_c0_g1_i3_11;TRINITY_DN20478_c1_g1_i2_17;TRINITY_DN20481_c0_g1_i3_10;TRINITY_DN20510_c0_g2_i1_4;TRINITY_DN20528_c0_g1_i11_7;TRINITY_DN20543_c0_g1_i7_13;TRINITY_DN20552_c0_g1_i10_2;TRINITY_DN20554_c0_g1_i2_5;TRINITY_DN20569_c0_g2_i1_8;TRINITY_DN20577_c0_g3_i1_17;TRINITY_DN20590_c0_g1_i3_8;TRINITY_DN20593_c0_g2_i7_12;TRINITY_DN20596_c0_g1_i12_10;TRINITY_DN20628_c0_g1_i6_15;TRINITY_DN20629_c2_g1_i3_9;TRINITY_DN20643_c1_g5_i2_10;TRINITY_DN20652_c0_g2_i2_2;TRINITY_DN20660_c0_g1_i4_16;TRINITY_DN20736_c0_g1_i4_10;TRINITY_DN20742_c0_g1_i3_1;TRINITY_DN20744_c0_g1_i2_5;TRINITY_DN20748_c0_g1_i1_16;TRINITY_DN20767_c0_g1_i3_7;TRINITY_DN20776_c0_g2_i1_11;TRINITY_DN20790_c3_g1_i9_9;TRINITY_DN20791_c1_g1_i3_12;TRINITY_DN20812_c0_g1_i1_14;TRINITY_DN20815_c0_g1_i7_5;TRINITY_DN20822_c1_g3_i5_15;TRINITY_DN20822_c3_g1_i4_9;TRINITY_DN20823_c1_g3_i3_1;TRINITY_DN20827_c0_g1_i2_6;TRINITY_DN20828_c0_g1_i5_1;TRINITY_DN20862_c0_g2_i2_16;TRINITY_DN20868_c0_g2_i4_6;TRINITY_DN20873_c1_g4_i4_17;TRINITY_DN20877_c0_g1_i2_17;TRINITY_DN20885_c0_g1_i2_7;TRINITY_DN20886_c0_g2_i1_16;TRINITY_DN20910_c0_g1_i1_7;TRINITY_DN20920_c0_g1_i2_5;TRINITY_DN20927_c0_g1_i5_13;TRINITY_DN20934_c1_g1_i1_14;TRINITY_DN20939_c3_g3_i1_5;TRINITY_DN20943_c1_g1_i3_13;TRINITY_DN20952_c0_g1_i3_6;TRINITY_DN20957_c1_g1_i4_1;TRINITY_DN20960_c0_g2_i4_11;TRINITY_DN20963_c0_g6_i5_5;TRINITY_DN2096_c0_g1_i1_18;TRINITY_DN20996_c1_g1_i4_16;TRINITY_DN21017_c0_g1_i9_3;TRINITY_DN21022_c0_g1_i3_1;TRINITY_DN21030_c0_g1_i7_10;TRINITY_DN21046_c1_g2_i6_9;TRINITY_DN21048_c0_g1_i3_16;TRINITY_DN21049_c2_g3_i4_16;TRINITY_DN21061_c0_g1_i2_14;TRINITY_DN21063_c0_g1_i8_7;TRINITY_DN21073_c0_g1_i11_2;TRINITY_DN21088_c0_g1_i4_11;TRINITY_DN21119_c0_g1_i5_7;TRINITY_DN21133_c0_g1_i1_14;TRINITY_DN21150_c0_g1_i9_16;TRINITY_DN21161_c0_g1_i9_9;TRINITY_DN21161_c0_g2_i2_9;TRINITY_DN21171_c2_g3_i7_10;TRINITY_DN21177_c0_g1_i1_16;TRINITY_DN21191_c1_g2_i7_10;TRINITY_DN21207_c4_g1_i4_12;TRINITY_DN21227_c3_g1_i4_5;TRINITY_DN21232_c1_g2_i7_4;TRINITY_DN21235_c0_g1_i3_14;TRINITY_DN21236_c0_g1_i7_13;TRINITY_DN21237_c1_g1_i3_1;TRINITY_DN21238_c0_g1_i6_12;TRINITY_DN21243_c4_g2_i10_13;TRINITY_DN21243_c4_g4_i2_13;TRINITY_DN21251_c0_g1_i1_7;TRINITY_DN21276_c0_g1_i3_9;TRINITY_DN21280_c1_g2_i19_1;TRINITY_DN21314_c0_g1_i1_4;TRINITY_DN21331_c0_g1_i1_4;TRINITY_DN21339_c3_g1_i2_12;TRINITY_DN21355_c0_g1_i2_14;TRINITY_DN21372_c1_g1_i4_10;TRINITY_DN21382_c1_g1_i3_6;TRINITY_DN21391_c0_g1_i4_8;TRINITY_DN21393_c0_g1_i12_17;TRINITY_DN21396_c0_g2_i1_9;TRINITY_DN21402_c0_g1_i10_2;TRINITY_DN21416_c2_g1_i4_9;TRINITY_DN21419_c0_g1_i4_10;TRINITY_DN21433_c0_g4_i1_15;TRINITY_DN21460_c2_g4_i1_11;TRINITY_DN21464_c1_g2_i3_8;TRINITY_DN21470_c1_g1_i2_17;TRINITY_DN21487_c1_g2_i1_3;TRINITY_DN21491_c0_g3_i1_5;TRINITY_DN21497_c3_g1_i1_9;TRINITY_DN214_c0_g1_i1_17;TRINITY_DN21500_c0_g1_i14_17;TRINITY_DN21500_c0_g1_i1_5;TRINITY_DN21518_c0_g1_i9_17;TRINITY_DN21532_c0_g1_i11_18;TRINITY_DN21569_c0_g2_i1_9;TRINITY_DN21581_c0_g1_i1_3;TRINITY_DN21590_c1_g2_i2_4;TRINITY_DN21598_c0_g1_i3_3;TRINITY_DN21602_c0_g2_i1_2;TRINITY_DN21608_c1_g2_i1_2;TRINITY_DN21622_c3_g1_i3_3;TRINITY_DN21660_c0_g1_i4_13;TRINITY_DN21664_c0_g1_i1_2;TRINITY_DN21700_c1_g2_i3_8;TRINITY_DN21712_c3_g2_i6_9;TRINITY_DN21715_c0_g1_i3_5;TRINITY_DN21719_c0_g2_i1_11;TRINITY_DN21732_c1_g1_i1_12;TRINITY_DN21741_c0_g1_i10_9;TRINITY_DN21741_c0_g5_i1_13;TRINITY_DN21741_c0_g8_i1_13;TRINITY_DN21743_c0_g1_i5_9;TRINITY_DN21754_c0_g2_i3_12;TRINITY_DN21759_c0_g1_i2_10;TRINITY_DN21765_c0_g2_i7_10;TRINITY_DN21771_c0_g1_i8_17;TRINITY_DN21773_c3_g3_i3_16;TRINITY_DN21782_c0_g1_i3_16;TRINITY_DN21782_c2_g1_i6_5;TRINITY_DN21785_c1_g2_i1_6;TRINITY_DN21818_c0_g3_i1_8;TRINITY_DN21820_c0_g1_i7_6;TRINITY_DN21828_c0_g1_i6_15;TRINITY_DN21854_c0_g1_i6_3;TRINITY_DN21854_c0_g2_i9_14;TRINITY_DN21861_c1_g4_i2_18;TRINITY_DN21865_c0_g1_i9_12;TRINITY_DN21868_c0_g2_i15_18;TRINITY_DN21871_c0_g1_i4_6;TRINITY_DN21871_c0_g2_i3_13;TRINITY_DN21872_c1_g2_i3_18;TRINITY_DN21881_c0_g1_i3_14;TRINITY_DN21881_c0_g1_i5_4;TRINITY_DN21881_c0_g3_i1_4;TRINITY_DN21912_c0_g1_i1_17;TRINITY_DN21924_c0_g2_i1_5;TRINITY_DN21930_c0_g1_i2_8;TRINITY_DN21950_c2_g2_i1_2;TRINITY_DN21968_c1_g1_i1_12;TRINITY_DN21981_c0_g1_i13_2;TRINITY_DN21990_c0_g1_i1_17;TRINITY_DN21996_c0_g2_i2_9;TRINITY_DN21996_c2_g1_i2_16;TRINITY_DN22000_c0_g1_i4_18;TRINITY_DN22008_c2_g1_i1_14;TRINITY_DN22037_c0_g1_i1_10;TRINITY_DN22047_c2_g1_i7_10;TRINITY_DN22053_c0_g2_i1_6;TRINITY_DN22054_c0_g1_i12_1;TRINITY_DN22065_c0_g3_i3_17;TRINITY_DN22089_c0_g1_i3_15;TRINITY_DN22089_c0_g1_i8_11;TRINITY_DN22091_c0_g1_i2_7;TRINITY_DN22095_c1_g1_i3_5;TRINITY_DN22104_c1_g1_i11_6;TRINITY_DN22108_c0_g3_i1_7;TRINITY_DN22109_c0_g1_i2_8;TRINITY_DN22114_c1_g3_i4_15;TRINITY_DN22118_c0_g1_i9_9;TRINITY_DN22125_c0_g1_i26_15;TRINITY_DN22130_c0_g1_i4_7;TRINITY_DN22139_c0_g1_i9_15;TRINITY_DN22157_c1_g1_i1_2;TRINITY_DN22162_c0_g1_i1_12;TRINITY_DN22171_c1_g1_i3_16;TRINITY_DN22172_c1_g6_i1_13;TRINITY_DN22190_c2_g1_i1_12;TRINITY_DN22231_c0_g1_i1_10;TRINITY_DN22231_c0_g1_i5_2;TRINITY_DN22250_c0_g3_i3_18;TRINITY_DN22252_c1_g1_i1_7;TRINITY_DN22264_c0_g1_i1_9;TRINITY_DN22267_c0_g1_i2_7;TRINITY_DN22269_c0_g1_i1_13;TRINITY_DN22275_c2_g1_i14_16;TRINITY_DN22283_c1_g3_i1_8;TRINITY_DN22287_c1_g1_i13_6;TRINITY_DN22290_c0_g1_i2_6;TRINITY_DN22296_c1_g1_i5_14;TRINITY_DN22297_c0_g2_i1_2;TRINITY_DN22300_c0_g1_i2_14;TRINITY_DN22305_c0_g1_i3_8;TRINITY_DN22309_c2_g1_i11_17;TRINITY_DN22322_c0_g1_i1_4;TRINITY_DN22331_c0_g1_i6_2;TRINITY_DN22359_c0_g1_i1_7;TRINITY_DN22372_c2_g1_i5_1;TRINITY_DN22377_c1_g1_i2_9;TRINITY_DN22402_c1_g1_i4_6;TRINITY_DN22412_c0_g5_i1_4;TRINITY_DN22431_c0_g1_i7_4;TRINITY_DN22439_c0_g2_i2_14;TRINITY_DN22454_c0_g1_i5_3;TRINITY_DN22456_c1_g1_i1_5;TRINITY_DN22464_c2_g2_i7_14;TRINITY_DN22476_c1_g5_i1_7;TRINITY_DN22479_c0_g1_i8_7;TRINITY_DN22503_c0_g1_i8_2;TRINITY_DN22512_c0_g2_i1_11;TRINITY_DN22519_c0_g1_i5_16;TRINITY_DN22525_c0_g1_i2_3;TRINITY_DN22530_c0_g1_i3_8;TRINITY_DN22532_c0_g1_i6_15;TRINITY_DN22551_c0_g1_i1_3;TRINITY_DN22572_c1_g1_i1_9;TRINITY_DN22581_c0_g1_i3_13;TRINITY_DN22582_c0_g2_i1_11;TRINITY_DN22588_c0_g1_i3_17;TRINITY_DN22599_c0_g1_i11_13;TRINITY_DN22603_c0_g1_i1_4;TRINITY_DN22608_c0_g1_i8_15;TRINITY_DN22612_c0_g3_i2_12;TRINITY_DN22643_c1_g5_i1_12;TRINITY_DN22644_c1_g1_i1_2;TRINITY_DN22647_c0_g2_i1_6;TRINITY_DN22656_c0_g1_i1_11;TRINITY_DN22659_c2_g1_i19_18;TRINITY_DN22666_c1_g1_i4_12;TRINITY_DN22683_c0_g2_i1_10;TRINITY_DN22683_c1_g2_i1_11;TRINITY_DN22706_c0_g1_i4_16;TRINITY_DN22714_c2_g1_i9_14;TRINITY_DN22732_c1_g1_i2_17;TRINITY_DN22742_c2_g1_i3_9;TRINITY_DN22745_c0_g1_i3_1;TRINITY_DN22746_c4_g2_i2_16;TRINITY_DN22748_c0_g1_i3_11;TRINITY_DN22762_c0_g1_i1_1;TRINITY_DN22764_c0_g1_i4_7;TRINITY_DN22777_c0_g1_i1_16;TRINITY_DN22786_c0_g1_i1_6;TRINITY_DN22805_c4_g3_i1_11;TRINITY_DN22809_c0_g1_i6_6;TRINITY_DN22824_c0_g1_i3_15;TRINITY_DN22837_c0_g6_i1_18;TRINITY_DN22839_c1_g1_i6_16;TRINITY_DN22841_c0_g1_i1_15;TRINITY_DN22844_c0_g3_i1_18;TRINITY_DN22847_c0_g1_i1_10;TRINITY_DN22858_c0_g1_i14_3;TRINITY_DN22869_c1_g2_i1_13;TRINITY_DN22873_c0_g1_i1_4;TRINITY_DN22885_c0_g1_i2_3;TRINITY_DN22886_c2_g2_i5_7;TRINITY_DN22890_c1_g2_i2_16;TRINITY_DN22893_c0_g4_i2_15;TRINITY_DN22918_c0_g2_i3_2;TRINITY_DN22918_c1_g1_i20_10;TRINITY_DN22928_c0_g1_i1_12;TRINITY_DN22941_c0_g1_i1_12;TRINITY_DN22943_c0_g1_i2_11;TRINITY_DN22958_c3_g1_i1_4;TRINITY_DN22971_c2_g1_i1_14;TRINITY_DN22988_c0_g1_i2_6;TRINITY_DN22991_c0_g3_i2_14;TRINITY_DN23017_c0_g2_i9_5;TRINITY_DN23019_c0_g1_i9_2;TRINITY_DN23020_c1_g4_i1_2;TRINITY_DN23044_c3_g2_i2_13;TRINITY_DN23059_c1_g1_i6_9;TRINITY_DN23067_c2_g3_i2_4;TRINITY_DN23073_c2_g1_i3_11;TRINITY_DN23084_c0_g1_i2_18;TRINITY_DN2309_c0_g1_i1_14;TRINITY_DN23100_c0_g2_i18_5;TRINITY_DN23100_c2_g1_i3_3;TRINITY_DN23107_c1_g1_i4_6;TRINITY_DN23113_c1_g1_i9_17;TRINITY_DN23113_c1_g4_i1_15;TRINITY_DN23135_c1_g1_i2_16;TRINITY_DN23155_c1_g1_i6_15;TRINITY_DN23167_c3_g1_i1_17;TRINITY_DN23195_c0_g2_i1_18;TRINITY_DN23205_c0_g2_i3_6;TRINITY_DN23224_c0_g2_i1_4;TRINITY_DN23224_c1_g1_i3_4;TRINITY_DN23228_c1_g1_i4_8;TRINITY_DN23231_c0_g2_i12_14;TRINITY_DN23233_c0_g5_i4_6;TRINITY_DN23238_c0_g1_i5_5;TRINITY_DN23242_c2_g1_i9_6;TRINITY_DN23246_c0_g3_i3_2;TRINITY_DN23252_c0_g1_i1_5;TRINITY_DN23254_c0_g1_i2_13;TRINITY_DN23255_c0_g1_i4_11;TRINITY_DN23271_c0_g6_i1_4;TRINITY_DN23280_c0_g3_i9_4;TRINITY_DN23284_c1_g1_i1_8;TRINITY_DN23298_c0_g1_i7_8;TRINITY_DN23308_c0_g1_i6_16;TRINITY_DN23308_c0_g2_i1_16;TRINITY_DN23310_c1_g1_i4_11;TRINITY_DN23315_c4_g1_i8_9;TRINITY_DN23321_c0_g1_i3_17;TRINITY_DN23323_c0_g1_i1_3;TRINITY_DN23325_c1_g1_i8_18;TRINITY_DN23341_c1_g1_i1_16;TRINITY_DN23350_c0_g3_i1_17;TRINITY_DN23351_c1_g3_i1_11;TRINITY_DN23353_c0_g2_i1_6;TRINITY_DN23359_c0_g1_i42_5;TRINITY_DN23359_c1_g1_i4_7;TRINITY_DN23359_c1_g2_i1_7;TRINITY_DN23375_c0_g3_i2_13;TRINITY_DN23378_c1_g3_i1_11;TRINITY_DN23389_c0_g1_i12_9;TRINITY_DN23397_c0_g1_i7_4;TRINITY_DN23397_c0_g2_i1_7;TRINITY_DN23409_c2_g1_i11_11;TRINITY_DN23431_c2_g1_i8_11;TRINITY_DN23433_c0_g1_i18_13;TRINITY_DN23435_c0_g1_i10_8;TRINITY_DN23435_c1_g1_i3_2;TRINITY_DN23437_c1_g3_i12_17;TRINITY_DN23448_c2_g3_i12_15;TRINITY_DN23479_c1_g1_i4_7;TRINITY_DN23488_c1_g3_i1_3;TRINITY_DN23501_c0_g1_i9_13;TRINITY_DN23506_c0_g3_i2_15;TRINITY_DN23507_c0_g2_i6_17;TRINITY_DN23508_c0_g1_i20_5;TRINITY_DN23525_c0_g1_i1_11;TRINITY_DN23529_c1_g2_i1_5;TRINITY_DN23538_c3_g3_i5_5;TRINITY_DN23538_c3_g4_i1_5;TRINITY_DN23543_c2_g1_i5_3;TRINITY_DN23545_c0_g2_i8_15;TRINITY_DN23548_c0_g3_i7_17;TRINITY_DN23551_c2_g1_i1_11;TRINITY_DN23561_c0_g1_i2_6;TRINITY_DN23576_c2_g4_i1_11;TRINITY_DN23577_c5_g2_i3_9;TRINITY_DN23585_c0_g1_i3_5;TRINITY_DN23585_c4_g1_i1_7;TRINITY_DN23610_c1_g1_i9_5;TRINITY_DN23622_c0_g2_i1_7;TRINITY_DN23623_c0_g6_i1_18;TRINITY_DN23626_c0_g3_i4_1;TRINITY_DN23637_c1_g1_i8_3;TRINITY_DN23650_c0_g1_i1_13;TRINITY_DN23651_c0_g1_i4_13;TRINITY_DN23652_c1_g1_i9_13;TRINITY_DN23652_c1_g3_i1_13;TRINITY_DN23655_c1_g1_i8_16;TRINITY_DN23664_c0_g5_i1_11;TRINITY_DN23673_c0_g1_i5_3;TRINITY_DN23685_c1_g3_i2_13;TRINITY_DN23685_c1_g6_i1_13;TRINITY_DN23689_c1_g1_i8_18;TRINITY_DN23709_c0_g4_i1_11;TRINITY_DN23726_c0_g1_i9_8;TRINITY_DN23732_c0_g1_i5_7;TRINITY_DN23735_c0_g1_i11_18;TRINITY_DN23752_c0_g5_i2_9;TRINITY_DN23781_c0_g1_i1_4;TRINITY_DN23783_c2_g1_i6_4;TRINITY_DN23784_c0_g1_i5_2;TRINITY_DN23796_c0_g1_i13_8;TRINITY_DN23803_c0_g2_i6_4;TRINITY_DN23817_c0_g1_i19_15;TRINITY_DN23832_c0_g3_i1_15;TRINITY_DN23863_c0_g2_i1_15;TRINITY_DN23888_c2_g1_i17_7;TRINITY_DN23899_c2_g3_i4_16;TRINITY_DN23910_c0_g1_i4_1;TRINITY_DN23913_c0_g2_i1_5;TRINITY_DN23914_c1_g2_i2_8;TRINITY_DN23925_c0_g3_i3_4;TRINITY_DN23926_c0_g1_i1_15;TRINITY_DN23943_c0_g1_i12_13;TRINITY_DN23957_c0_g2_i2_18;TRINITY_DN23959_c0_g4_i7_7;TRINITY_DN23971_c1_g3_i1_5;TRINITY_DN24009_c1_g1_i4_4;TRINITY_DN24015_c0_g6_i1_4;TRINITY_DN24021_c0_g3_i2_16;TRINITY_DN24025_c1_g3_i1_4;TRINITY_DN24025_c1_g8_i1_4;TRINITY_DN24044_c0_g3_i8_14;TRINITY_DN24049_c1_g1_i23_1;TRINITY_DN24049_c5_g3_i7_16;TRINITY_DN24056_c2_g5_i1_16;TRINITY_DN24071_c0_g1_i4_15;TRINITY_DN24075_c0_g1_i15_8;TRINITY_DN24085_c0_g1_i2_5;TRINITY_DN24090_c0_g1_i1_3;TRINITY_DN24115_c1_g3_i5_6;TRINITY_DN24121_c0_g2_i6_7;TRINITY_DN24124_c0_g1_i1_2;TRINITY_DN24127_c0_g1_i1_8;TRINITY_DN24129_c0_g1_i8_17;TRINITY_DN24138_c1_g3_i1_1;TRINITY_DN24154_c1_g2_i6_17;TRINITY_DN24170_c2_g2_i7_4;TRINITY_DN24171_c0_g2_i4_7;TRINITY_DN24175_c0_g2_i1_16;TRINITY_DN24183_c0_g3_i1_8;TRINITY_DN24185_c0_g1_i10_15;TRINITY_DN24202_c0_g2_i3_17;TRINITY_DN24209_c3_g1_i7_4;TRINITY_DN24214_c0_g2_i2_13;TRINITY_DN24219_c0_g2_i4_13;TRINITY_DN24220_c0_g1_i1_12;TRINITY_DN24224_c0_g1_i2_8;TRINITY_DN24227_c0_g2_i2_17;TRINITY_DN24247_c0_g1_i4_4;TRINITY_DN24255_c1_g4_i1_6;TRINITY_DN24259_c1_g2_i6_3;TRINITY_DN24275_c0_g1_i7_15;TRINITY_DN24286_c0_g1_i14_14;TRINITY_DN24295_c0_g2_i1_11;TRINITY_DN24301_c0_g1_i5_6;TRINITY_DN24331_c0_g1_i1_18;TRINITY_DN24343_c0_g3_i1_6;TRINITY_DN24350_c0_g2_i2_16;TRINITY_DN24366_c0_g1_i2_11;TRINITY_DN24402_c3_g1_i15_5;TRINITY_DN24438_c1_g2_i9_4;TRINITY_DN24446_c0_g1_i5_7;TRINITY_DN24468_c1_g2_i2_1;TRINITY_DN24470_c0_g1_i4_8;TRINITY_DN24484_c1_g1_i2_16;TRINITY_DN24487_c0_g1_i1_5;TRINITY_DN24495_c1_g2_i18_5;TRINITY_DN24496_c0_g1_i8_2;TRINITY_DN24500_c0_g6_i2_8;TRINITY_DN24513_c2_g1_i2_11;TRINITY_DN24513_c2_g2_i1_11;TRINITY_DN24525_c0_g2_i2_8;TRINITY_DN24530_c1_g1_i5_16;TRINITY_DN24565_c0_g1_i6_3;TRINITY_DN24587_c0_g2_i1_16;TRINITY_DN24589_c0_g1_i1_12;TRINITY_DN24590_c0_g1_i9_14;TRINITY_DN24598_c0_g1_i10_1;TRINITY_DN24598_c1_g4_i1_6;TRINITY_DN24613_c1_g1_i6_8;TRINITY_DN24614_c1_g4_i12_4;TRINITY_DN24625_c0_g1_i10_16;TRINITY_DN24632_c2_g1_i1_14;TRINITY_DN24636_c0_g1_i3_8;TRINITY_DN24640_c0_g1_i7_3;TRINITY_DN24642_c0_g2_i1_11;TRINITY_DN24649_c2_g1_i3_4;TRINITY_DN24653_c0_g2_i19_6;TRINITY_DN24656_c0_g1_i4_2;TRINITY_DN24658_c1_g1_i17_1;TRINITY_DN24670_c0_g1_i4_5;TRINITY_DN24695_c6_g1_i6_15;TRINITY_DN24697_c0_g1_i4_14;TRINITY_DN24701_c1_g4_i3_14;TRINITY_DN24706_c3_g3_i3_3;TRINITY_DN24708_c2_g1_i8_5;TRINITY_DN24725_c0_g1_i7_7;TRINITY_DN24775_c1_g1_i1_14;TRINITY_DN24789_c2_g1_i6_11;TRINITY_DN24792_c1_g1_i1_16;TRINITY_DN24813_c1_g5_i7_6;TRINITY_DN24814_c0_g1_i1_16;TRINITY_DN24816_c1_g1_i4_7;TRINITY_DN24816_c1_g2_i1_7;TRINITY_DN24821_c0_g2_i7_15;TRINITY_DN24821_c0_g4_i1_15;TRINITY_DN24832_c0_g3_i2_11;TRINITY_DN24842_c1_g1_i18_6;TRINITY_DN24861_c0_g2_i1_2;TRINITY_DN24875_c1_g1_i2_3;TRINITY_DN24878_c0_g1_i1_18;TRINITY_DN24891_c0_g4_i7_13;TRINITY_DN24922_c0_g1_i21_4;TRINITY_DN24949_c0_g3_i2_3;TRINITY_DN24954_c1_g4_i1_15;TRINITY_DN24966_c1_g1_i1_7;TRINITY_DN24968_c0_g1_i1_7;TRINITY_DN24969_c0_g1_i2_11;TRINITY_DN24983_c0_g1_i1_10;TRINITY_DN24986_c0_g1_i1_1;TRINITY_DN24992_c1_g1_i3_4;TRINITY_DN24992_c1_g3_i4_4;TRINITY_DN24997_c0_g2_i8_15;TRINITY_DN25003_c0_g3_i1_6;TRINITY_DN25011_c0_g2_i12_15;TRINITY_DN25035_c0_g1_i1_12;TRINITY_DN25060_c0_g1_i1_1;TRINITY_DN25065_c0_g1_i1_10;TRINITY_DN25067_c0_g1_i1_1;TRINITY_DN25084_c1_g1_i2_15;TRINITY_DN25097_c0_g1_i6_7;TRINITY_DN25100_c0_g1_i1_18;TRINITY_DN25102_c0_g1_i5_7;TRINITY_DN25102_c1_g2_i7_2;TRINITY_DN25102_c1_g5_i1_2;TRINITY_DN25120_c0_g1_i2_7;TRINITY_DN25120_c0_g1_i8_8;TRINITY_DN25123_c0_g1_i1_13;TRINITY_DN25124_c0_g1_i1_10;TRINITY_DN25125_c0_g1_i9_4;TRINITY_DN25154_c0_g1_i2_7;TRINITY_DN25158_c2_g1_i15_11;TRINITY_DN25165_c0_g1_i1_2;TRINITY_DN25190_c0_g2_i2_4;TRINITY_DN25190_c1_g1_i2_4;TRINITY_DN25197_c0_g3_i1_2;TRINITY_DN25230_c0_g1_i1_18;TRINITY_DN25238_c1_g2_i1_8;TRINITY_DN25246_c3_g1_i2_3;TRINITY_DN25283_c2_g2_i1_3;TRINITY_DN25310_c0_g2_i1_3;TRINITY_DN25333_c0_g1_i1_8;TRINITY_DN25333_c0_g2_i12_13;TRINITY_DN25335_c0_g2_i1_8;TRINITY_DN25344_c1_g2_i2_7;TRINITY_DN25362_c0_g3_i2_7;TRINITY_DN25366_c0_g3_i2_13;TRINITY_DN25371_c0_g1_i16_2;TRINITY_DN25423_c0_g1_i16_3;TRINITY_DN25481_c0_g1_i15_3;TRINITY_DN25482_c0_g1_i1_12;TRINITY_DN25514_c1_g2_i1_15;TRINITY_DN25520_c1_g1_i2_11;TRINITY_DN25601_c0_g2_i4_2;TRINITY_DN25659_c0_g1_i4_8;TRINITY_DN25661_c0_g2_i7_7;TRINITY_DN25663_c0_g3_i6_13;TRINITY_DN25682_c0_g3_i11_11;TRINITY_DN25682_c0_g4_i2_11;TRINITY_DN25692_c0_g2_i3_7;TRINITY_DN25699_c1_g1_i5_3;TRINITY_DN25711_c1_g1_i18_2;TRINITY_DN25729_c0_g2_i3_2;TRINITY_DN25734_c1_g1_i1_2;TRINITY_DN25743_c0_g2_i1_4;TRINITY_DN25746_c4_g1_i11_11;TRINITY_DN25767_c1_g1_i5_15;TRINITY_DN25781_c2_g7_i1_8;TRINITY_DN25785_c1_g3_i1_4;TRINITY_DN25795_c2_g5_i1_4;TRINITY_DN25825_c0_g1_i11_13;TRINITY_DN25834_c0_g1_i1_12;TRINITY_DN25843_c0_g1_i1_12;TRINITY_DN25847_c1_g1_i2_15;TRINITY_DN25854_c0_g1_i6_7;TRINITY_DN25854_c1_g4_i1_3;TRINITY_DN25856_c2_g2_i6_8;TRINITY_DN25860_c3_g1_i9_7;TRINITY_DN25866_c0_g1_i1_18;TRINITY_DN25869_c0_g2_i2_4;TRINITY_DN25879_c2_g2_i8_4;TRINITY_DN25890_c4_g3_i2_11;TRINITY_DN25925_c1_g1_i20_11;TRINITY_DN25931_c0_g1_i4_3;TRINITY_DN25943_c0_g1_i6_7;TRINITY_DN25997_c0_g1_i1_7;TRINITY_DN25999_c1_g3_i1_7;TRINITY_DN26005_c1_g1_i2_3;TRINITY_DN26054_c1_g1_i9_3;TRINITY_DN26064_c0_g1_i1_15;TRINITY_DN26113_c0_g1_i1_4;TRINITY_DN26193_c0_g3_i2_3;TRINITY_DN26194_c0_g1_i1_18;TRINITY_DN26208_c0_g1_i1_18;TRINITY_DN26212_c1_g1_i1_3;TRINITY_DN26212_c3_g5_i1_7;TRINITY_DN26229_c0_g1_i2_7;TRINITY_DN26354_c0_g1_i1_11;TRINITY_DN26371_c0_g1_i1_7;TRINITY_DN26377_c1_g2_i1_7;TRINITY_DN26390_c0_g1_i2_3;TRINITY_DN26390_c0_g4_i2_3;TRINITY_DN26420_c0_g1_i1_3;TRINITY_DN26478_c0_g6_i2_7;TRINITY_DN26481_c0_g1_i1_9;TRINITY_DN26483_c2_g2_i18_3;TRINITY_DN26565_c0_g1_i1_8;TRINITY_DN26626_c0_g1_i1_4;TRINITY_DN26651_c0_g1_i1_18;TRINITY_DN26727_c3_g3_i2_7;TRINITY_DN26796_c0_g1_i1_16;TRINITY_DN26813_c0_g1_i1_12;TRINITY_DN26892_c1_g1_i2_3;TRINITY_DN26895_c0_g1_i6_7;TRINITY_DN26904_c2_g4_i1_3;TRINITY_DN26909_c0_g4_i1_3;TRINITY_DN26918_c0_g1_i1_16;TRINITY_DN26943_c0_g1_i2_3;TRINITY_DN26995_c0_g3_i1_7;TRINITY_DN26995_c0_g4_i1_7;TRINITY_DN27029_c0_g1_i1_16;TRINITY_DN27112_c0_g1_i1_16;TRINITY_DN27191_c0_g1_i1_18;TRINITY_DN27248_c2_g1_i6_7;TRINITY_DN27494_c0_g1_i1_18;TRINITY_DN27536_c0_g1_i1_7;TRINITY_DN27540_c0_g1_i1_18;TRINITY_DN27571_c0_g1_i1_7;TRINITY_DN27610_c0_g1_i1_16;TRINITY_DN27639_c0_g1_i1_7;TRINITY_DN27734_c0_g1_i1_16;TRINITY_DN27995_c0_g1_i1_10;TRINITY_DN28005_c0_g1_i1_1;TRINITY_DN28010_c0_g1_i1_18;TRINITY_DN28086_c0_g1_i1_3;TRINITY_DN28148_c0_g1_i1_1;TRINITY_DN28159_c0_g1_i1_3;TRINITY_DN28166_c0_g1_i1_4;TRINITY_DN28259_c0_g1_i1_16;TRINITY_DN28395_c0_g1_i1_15;TRINITY_DN28536_c0_g1_i1_4;TRINITY_DN28644_c0_g1_i1_16;TRINITY_DN28725_c0_g1_i1_5;TRINITY_DN28737_c0_g1_i1_1;TRINITY_DN28813_c0_g1_i1_15;TRINITY_DN28824_c0_g1_i1_16;TRINITY_DN28915_c0_g1_i1_1;TRINITY_DN28927_c0_g1_i1_4;TRINITY_DN28928_c0_g1_i1_9;TRINITY_DN28962_c0_g1_i1_15;TRINITY_DN29109_c0_g1_i1_7;TRINITY_DN29170_c0_g1_i1_15;TRINITY_DN29202_c0_g1_i1_7;TRINITY_DN29327_c0_g1_i1_1;TRINITY_DN29332_c0_g1_i1_16;TRINITY_DN29425_c0_g1_i1_15;TRINITY_DN29486_c0_g1_i1_5;TRINITY_DN29512_c0_g1_i1_4;TRINITY_DN29597_c0_g1_i1_4;TRINITY_DN29648_c0_g1_i1_16;TRINITY_DN29653_c0_g1_i1_7;TRINITY_DN29772_c0_g1_i1_4;TRINITY_DN29828_c0_g1_i1_1;TRINITY_DN29941_c0_g1_i1_13;TRINITY_DN30011_c0_g1_i1_17;TRINITY_DN30047_c0_g1_i1_13;TRINITY_DN30340_c0_g1_i1_15;TRINITY_DN30343_c0_g1_i1_3;TRINITY_DN30346_c0_g1_i1_4;TRINITY_DN30384_c0_g1_i1_16;TRINITY_DN30404_c0_g1_i1_11;TRINITY_DN30685_c0_g1_i1_7;TRINITY_DN30818_c0_g1_i1_2;TRINITY_DN30887_c0_g1_i1_4;TRINITY_DN30974_c0_g1_i1_8;TRINITY_DN31369_c0_g1_i1_15;TRINITY_DN31563_c0_g1_i1_15;TRINITY_DN31752_c0_g1_i1_13;TRINITY_DN31812_c0_g1_i1_4;TRINITY_DN31825_c0_g1_i1_7;TRINITY_DN31868_c0_g1_i1_4;TRINITY_DN3199_c0_g1_i2_5;TRINITY_DN32145_c0_g1_i1_3;TRINITY_DN32325_c0_g1_i1_3;TRINITY_DN32436_c0_g1_i1_7;TRINITY_DN324_c0_g1_i1_9;TRINITY_DN3258_c0_g1_i1_7;TRINITY_DN33010_c0_g1_i1_3;TRINITY_DN33378_c0_g1_i1_3;TRINITY_DN33436_c0_g1_i1_3;TRINITY_DN350_c0_g1_i1_4;TRINITY_DN3604_c0_g1_i1_18;TRINITY_DN3614_c0_g1_i1_13;TRINITY_DN3693_c0_g1_i1_16;TRINITY_DN3719_c0_g1_i1_18;TRINITY_DN3739_c0_g1_i2_6;TRINITY_DN3773_c0_g1_i1_4;TRINITY_DN3902_c0_g1_i1_7;TRINITY_DN3946_c0_g1_i1_18;TRINITY_DN4027_c0_g1_i1_4;TRINITY_DN4173_c0_g1_i1_9;TRINITY_DN4197_c0_g1_i1_10;TRINITY_DN4232_c0_g1_i1_7;TRINITY_DN4239_c0_g1_i1_7;TRINITY_DN4246_c0_g1_i1_7;TRINITY_DN428_c0_g1_i1_4;TRINITY_DN4346_c0_g1_i2_10;TRINITY_DN457_c0_g1_i1_1;TRINITY_DN4801_c0_g1_i1_10;TRINITY_DN4954_c0_g1_i1_3;TRINITY_DN4998_c0_g1_i1_18;TRINITY_DN5015_c0_g1_i1_10;TRINITY_DN5358_c0_g1_i1_8;TRINITY_DN543_c0_g1_i1_4;TRINITY_DN5470_c0_g1_i1_6;TRINITY_DN5485_c0_g1_i1_15;TRINITY_DN5575_c0_g1_i4_9;TRINITY_DN5613_c0_g1_i1_14;TRINITY_DN5677_c0_g1_i1_17;TRINITY_DN5829_c0_g1_i1_4;TRINITY_DN5943_c0_g1_i1_18;TRINITY_DN608_c0_g1_i1_10;TRINITY_DN6140_c0_g1_i2_1;TRINITY_DN6256_c0_g1_i1_8;TRINITY_DN6415_c0_g1_i1_18;TRINITY_DN6433_c0_g1_i1_10;TRINITY_DN6482_c0_g1_i2_5;TRINITY_DN6543_c0_g1_i1_9;TRINITY_DN6591_c0_g1_i1_6;TRINITY_DN6784_c0_g1_i1_3;TRINITY_DN6818_c0_g1_i1_12;TRINITY_DN6918_c0_g1_i4_14;TRINITY_DN7336_c0_g1_i1_10;TRINITY_DN7336_c0_g2_i1_10;TRINITY_DN7375_c0_g1_i1_1;TRINITY_DN7600_c0_g1_i1_10;TRINITY_DN7651_c0_g1_i2_18;TRINITY_DN7785_c0_g1_i1_10;TRINITY_DN7791_c0_g1_i1_15;TRINITY_DN7791_c0_g2_i1_15;TRINITY_DN7833_c0_g1_i1_12;TRINITY_DN7862_c0_g1_i1_13;TRINITY_DN7928_c0_g1_i1_14;TRINITY_DN7952_c0_g1_i1_13;TRINITY_DN7992_c0_g1_i1_18;TRINITY_DN8168_c0_g1_i1_9;TRINITY_DN8454_c0_g1_i2_13;TRINITY_DN8498_c0_g1_i1_7;TRINITY_DN8541_c0_g1_i1_17;TRINITY_DN856_c0_g1_i1_10;TRINITY_DN8618_c0_g1_i1_9;TRINITY_DN8637_c0_g1_i1_2;TRINITY_DN8731_c0_g2_i1_14;TRINITY_DN8831_c0_g1_i1_12;TRINITY_DN8833_c0_g1_i1_4;TRINITY_DN8913_c0_g1_i1_17;TRINITY_DN8916_c0_g1_i1_10;TRINITY_DN891_c0_g1_i1_4;TRINITY_DN9030_c0_g1_i1_3;TRINITY_DN9055_c0_g1_i1_1;TRINITY_DN9312_c0_g1_i1_16;TRINITY_DN9630_c0_g1_i1_11;TRINITY_DN9731_c0_g1_i1_9;TRINITY_DN9772_c0_g1_i1_10;TRINITY_DN9972_c0_g3_i1_1	KOG3352;KOG4668;KOG1192;KOG3389;KOG3256;KOG1764;KOG2870;KOG4664;KOG3426;KOG3954;KOG3300;KOG0760;KOG1350;KOG4668;KOG0770;KOG0752;KOG0752;KOG1764;KOG1198;KOG0768;KOG2456;KOG1198;KOG2536;KOG1748;KOG2957;KOG2620;KOG1671;KOG1192;KOG1119;KOG2620;KOG2495;KOG1671;KOG1350;KOG1317;KOG1192;KOG0760;KOG3352;KOG3453;KOG2415;KOG1192;KOG1192;KOG1192;KOG1353;KOG1575;KOG2454;KOG1764;KOG1350;KOG3378;KOG0767;KOG2658;KOG1192;KOG3389;KOG0535;KOG1350;KOG1626;KOG0069;KOG1748;KOG2870;KOG0069;KOG1671;KOG2957;KOG1160;KOG4009;KOG2909;KOG0069;KOG0537;KOG1350;KOG0752;KOG2451;KOG0752;KOG0769;KOG3196;KOG3494;KOG0762;KOG2454;KOG1494;KOG1158;KOG2450;KOG1192;KOG0749;KOG4129;KOG0537;KOG4845;KOG2957;KOG0760;KOG3477;KOG3495;KOG1192;KOG1192;KOG3468;KOG0752;KOG3052;KOG1231;KOG3378;KOG3382;KOG1713;KOG1671;KOG0767;KOG1576;KOG1192;KOG1257;KOG1192;KOG0225;KOG3256;KOG1317;KOG1664;KOG2617;KOG1619;KOG0534;KOG0752;KOG0557;KOG0753;KOG3500;KOG1626;KOG1192;KOG3458;KOG2620;KOG1192;KOG2711;KOG1192;KOG3378;KOG3500;KOG4763;KOG3469;KOG3365;KOG0225;KOG2495;KOG2454;KOG0752;KOG0559;KOG0233;KOG3378;KOG1664;KOG2456;KOG1192;KOG0538;KOG1192;KOG0233;KOG2450;KOG0537;KOG1764;KOG1626;KOG0752;KOG0538;KOG2189;KOG1192;KOG0765;KOG0762;KOG0764;KOG1192;KOG0752;KOG2536;KOG1192;KOG1350;KOG0069;KOG1254;KOG2450;KOG1662;KOG1192;KOG0752;KOG3361;KOG0538;KOG0325;KOG0134;KOG1192;KOG0537;KOG2799;KOG0524;KOG3432;KOG1192;KOG2620;KOG4763;KOG0759;KOG0537;KOG2536;KOG0749;KOG1198;KOG1575;KOG1192;KOG1231;KOG1764;KOG1575;KOG1575;KOG0534;KOG1198;KOG3466;KOG0538;KOG1662;KOG1494;KOG1192;KOG0752;KOG0760;KOG1198;KOG1192;KOG1626;KOG1198;KOG4663;KOG1772;KOG4663;KOG1198;KOG0769;KOG3500;KOG1764;KOG1261;KOG2865;KOG0752;KOG4668;KOG3365;KOG4763;KOG3458;KOG2403;KOG2711;KOG0524;KOG1192;KOG1575;KOG3389;KOG1197;KOG1119;KOG2450;KOG1575;KOG1758;KOG1764;KOG1159;KOG3495;KOG1192;KOG0232;KOG2792;KOG3382;KOG0749;KOG0752;KOG0753;KOG1748;KOG0752;KOG1335;KOG1764;KOG2450;KOG1192;KOG0752;KOG1231;KOG1672;KOG1197;KOG0761;KOG3458;KOG2258;KOG1496;KOG1575;KOG2620;KOG1192;KOG2450;KOG0537;KOG1664;KOG1335;KOG0537;KOG1671;KOG2799;KOG1257;KOG0760;KOG0537;KOG1159;KOG3352;KOG0768;KOG0752;KOG1192;KOG1772;KOG1192;KOG1619;KOG1664;KOG3378;KOG1192;KOG1158;KOG1231;KOG1192;KOG2450;KOG3855;KOG3477;KOG2189;KOG1192;KOG1198;KOG1772;KOG1260;KOG0042;KOG1687;KOG0758;KOG2865;KOG2495;KOG2799;KOG1192;KOG1531;KOG1494;KOG2258;KOG0768;KOG2536;KOG2620;KOG1231;KOG2451;KOG2711;KOG0525;KOG0752;KOG0764;KOG0524;KOG4668;KOG2799;KOG1257;KOG0749;KOG1192;KOG1662;KOG1351;KOG1764;KOG0535;KOG0535;KOG2282;KOG0765;KOG3453;KOG2620;KOG1575;KOG2620;KOG0524;KOG1198;KOG1758;KOG1664;KOG1664;KOG1257;KOG3456;KOG1192;KOG0537;KOG1192;KOG3474;KOG1158;KOG0753;KOG1192;KOG1671;KOG1254;KOG3855;KOG2495;KOG1192;KOG1192;KOG0769;KOG3440;KOG0069;KOG2759;KOG2258;KOG1772;KOG1192;KOG1494;KOG0525;KOG1764;KOG1192;KOG0752;KOG2536;KOG1192;KOG2451;KOG3378;KOG2450;KOG2620;KOG0134;KOG2792;KOG0069;KOG0524;KOG0768;KOG2620;KOG1254;KOG1182;KOG3446;KOG2711;KOG1192;KOG0233;KOG2873;KOG2711;KOG0757;KOG1495;KOG0752;KOG1496;KOG2958;KOG0325;KOG1231;KOG0232;KOG0767;KOG4767;KOG1353;KOG1231;KOG1192;KOG0768;KOG1619;KOG1626;KOG3469;KOG0752;KOG0758;KOG0536;KOG1192;KOG2282;KOG1192;KOG1158;KOG1192;KOG0769;KOG1254;KOG1626;KOG2403;KOG1192;KOG3382;KOG1192;KOG0069;KOG1192;KOG1192;KOG2873;KOG0534;KOG3378;KOG2451;KOG3855;KOG3309;KOG1495;KOG0769;KOG2456;KOG0524;KOG1619;KOG2368;KOG3180;KOG1494;KOG1626;KOG0025;KOG0069;KOG2614;KOG3180;KOG3180;KOG3378;KOG2614;KOG2450;KOG2495;KOG1626;KOG1764;KOG1231;KOG1575;KOG2614;KOG1192;KOG1192;KOG1198;KOG2189;KOG0758;KOG3180;KOG0069;KOG0767;KOG1351;KOG2258;KOG0753;KOG2617;KOG1626;KOG1192;KOG1192;KOG1192;KOG1335;KOG1192;KOG2711;KOG1575;KOG0525;KOG2620;KOG0758;KOG0537;KOG1192;KOG0134;KOG0524;KOG1192;KOG1351;KOG1748;KOG2614;KOG1158;KOG2403;KOG0559;KOG0761;KOG2495;KOG0752;KOG1192;KOG0025;KOG2614;KOG2614;KOG2617;KOG0534;KOG0768;KOG1192;KOG2495;KOG1575;KOG1335;KOG0536;KOG1158;KOG2456;KOG1575;KOG0069;KOG0537;KOG1198;KOG2368;KOG1192;KOG4669;KOG1158;KOG1182;KOG1192;KOG0557;KOG1198;KOG2456;KOG1158;KOG2620;KOG1351;KOG1496;KOG1257;KOG1254;KOG0559;KOG2792;KOG3456;KOG1232;KOG1192;KOG2450;KOG0025;KOG1192;KOG1119;KOG1182;KOG2189;KOG1192;KOG4845;KOG0753;KOG1192;KOG1192;KOG1664;KOG1335;KOG2614;KOG1764;KOG2711;KOG0557;KOG0069;KOG0759;KOG0025;KOG0768;KOG0768;KOG1257;KOG2453;KOG1192;KOG1575;KOG1182;KOG1575;KOG2189;KOG1192;KOG0325;KOG1748;KOG0069;KOG1494;KOG1198;KOG0069;KOG1192;KOG1575;KOG0069;KOG2711;KOG1496;KOG1254;KOG1257;KOG1192;KOG1192;KOG2258;KOG1158;KOG0765;KOG1192;KOG2620;KOG1626;KOG1764;KOG1192;KOG0534;KOG0069;KOG0134;KOG1255;KOG1257;KOG1192;KOG1257;KOG1192;KOG0557;KOG0536;KOG1192;KOG1192;KOG1351;KOG0232;KOG2711;KOG0761;KOG0558;KOG1232;KOG2620;KOG0524;KOG1192;KOG4770;KOG1664;KOG2617;KOG0538;KOG1192;KOG0752;KOG4845;KOG0134;KOG1192;KOG2873;KOG0558;KOG0524;KOG0753;KOG3366;KOG1192;KOG2456;KOG0768;KOG2456;KOG3015;KOG1192;KOG1350;KOG1182;KOG1192;KOG0025;KOG1672;KOG0538;KOG4664;KOG2958;KOG1257;KOG2620;KOG1662;KOG0069;KOG4668;KOG1494;KOG2456;KOG3057;KOG1496;KOG4845;KOG1192;KOG2450;KOG1748;KOG1192;KOG1198;KOG1254;KOG2450;KOG1158;KOG1192;KOG1192;KOG1192;KOG1192;KOG1671;KOG2620;KOG1664;KOG0025;KOG4845;KOG1192;KOG0534;KOG3366;KOG2415;KOG1748;KOG3500;KOG0769;KOG1192;KOG3456;KOG1575;KOG0752;KOG0767;KOG1526;KOG1495;KOG2614;KOG1182;KOG4668;KOG1494;KOG0765;KOG3468;KOG1575;KOG1626;KOG2495;KOG1192;KOG1254;KOG3378;KOG2453;KOG0558;KOG3855;KOG0325;KOG1713;KOG1495;KOG3015;KOG0069;KOG1575;KOG1192;KOG1647;KOG0134;KOG1351;KOG2617;KOG2711;KOG1575;KOG2711;KOG1575;KOG0538;KOG1192;KOG2495;KOG0769;KOG2495;KOG1158;KOG4663;KOG1257;KOG1192;KOG0225;KOG1192;KOG0069;KOG1353;KOG4668;KOG0069;KOG1626;KOG2617;KOG1526;KOG0768;KOG1192;KOG1764;KOG2456;KOG1764;KOG0232;KOG3855;KOG1192;KOG1182;KOG1575;KOG1575;KOG2495;KOG0524;KOG1575;KOG1192;KOG1575;KOG1192;KOG1257;KOG2614;KOG2620;KOG2189;KOG0764;KOG0764;KOG0069;KOG0759;KOG1192;KOG1182;KOG0025;KOG2711;KOG1494;KOG2456;KOG0025;KOG1494;KOG0025;KOG1575;KOG1496;KOG1748;KOG1257;KOG1192;KOG1192;KOG1192;KOG1526;KOG0764;KOG1254;KOG1254;KOG2958;KOG0025;KOG1192;KOG1192;KOG2614;KOG0069;KOG0134;KOG1182;KOG2495;KOG0538;KOG1317;KOG0756;KOG1257;KOG2495;KOG0524;KOG1626;KOG2614;KOG2614;KOG0232;KOG2453;KOG1192;KOG0069;KOG0069;KOG0769;KOG2617;KOG1526;KOG2368;KOG2415;KOG3855;KOG1192;KOG2870;KOG1254;KOG1494;KOG1257;KOG2614;KOG1192;KOG4763;KOG2451;KOG2617;KOG2614;KOG3256;KOG0753;KOG2403;KOG0557;KOG2415;KOG0753;KOG1351;KOG1575;KOG1192;KOG4767;KOG1526;KOG1192;KOG1192;KOG2450;KOG0025;KOG0134;KOG3440;KOG1575;KOG1764;KOG0534;KOG0769;KOG1192;KOG0756;KOG2456;KOG0749;KOG1575;KOG4668;KOG1192;KOG0767;KOG0765;KOG0558;KOG2453;KOG1257;KOG1192;KOG1257;KOG1192;KOG2456;KOG3495;KOG1192;KOG1198;KOG1257;KOG0232;KOG0069;KOG2495;KOG1352;KOG1257;KOG1764;KOG4769;KOG1494;KOG1198;KOG1192;KOG1351;KOG0025;KOG0769;KOG1198;KOG2456;KOG1192;KOG2711;KOG1257;KOG1626;KOG3468;KOG0768;KOG0768;KOG0538;KOG1748;KOG2614;KOG1192;KOG2450;KOG1198;KOG1575;KOG0232;KOG1575;KOG1748;KOG1575;KOG1192;KOG1119;KOG1182;KOG0557;KOG3855;KOG0753;KOG1158;KOG0325;KOG1198;KOG1496;KOG0753;KOG1575;KOG2495;KOG0325;KOG0768;KOG1158;KOG1232;KOG3432;KOG2617;KOG1158;KOG2450;KOG2450;KOG2258;KOG2258;KOG1192;KOG1198;KOG0134;KOG1626;KOG4668;KOG0765;KOG2456;KOG4770;KOG1575;KOG3366;KOG0069;KOG2617;KOG1192;KOG4662;KOG0134;KOG0134;KOG1352;KOG1192;KOG2614;KOG1671;KOG4845;KOG0535;KOG1494;KOG0759;KOG2620;KOG1531;KOG1192;KOG2189;KOG2189;KOG2495;KOG1575;KOG0767;KOG0069;KOG2617;KOG1662;KOG1352;KOG1772;KOG1575;KOG1575;KOG1192;KOG1350;KOG0753;KOG4769;KOG1198;KOG2415;KOG4668;KOG1198;KOG2617;KOG4664;KOG1192;KOG1257;KOG1198;KOG2189;KOG1257;KOG4663;KOG0769;KOG1198;KOG1192;KOG1350;KOG0558;KOG0753;KOG0753;KOG0753;KOG0765;KOG1192;KOG0753;KOG2614;KOG3500;KOG2614;KOG1575;KOG1192;KOG0765;KOG4770;KOG0538;KOG1119;KOG2450;KOG0134;KOG1575;KOG2620;KOG1350;KOG0753;KOG0025;KOG1748;KOG1350;KOG0325;KOG0134;KOG0325;KOG0749;KOG1575;KOG1192;KOG1335;KOG4665;KOG1158;KOG0767;KOG1494;KOG4663;KOG1353;KOG0069;KOG1257;KOG1748;KOG1198;KOG1192;KOG1575;KOG1494;KOG1192;KOG1192;KOG2536;KOG1647;KOG0233;KOG1575;KOG1662;KOG4845;KOG4668;KOG2453;KOG1255;KOG1192;KOG2450;KOG1192;KOG2453;KOG1352;KOG1494;KOG0538;KOG1231;KOG1231;KOG4769;KOG1664;KOG0749;KOG1575;KOG4668;KOG0749;KOG0537;KOG4845;KOG4770;KOG4662;KOG1192;KOG1231;KOG4664;KOG1350;KOG0232;KOG4663;KOG4075;KOG4773;KOG0534;KOG4663;KOG1495;KOG2453;KOG0765;KOG4668;KOG4769;KOG2614;KOG1495;KOG3057;KOG1192;KOG4767;KOG1662;KOG4665;KOG0537;KOG2450;KOG4664;KOG4845;KOG1713;KOG0069;KOG4770;KOG1260;KOG4769;KOG1350;KOG4767;KOG1662;KOG1254;KOG1192;KOG4770;KOG2450;KOG1758;KOG0749;KOG4664;KOG1158;KOG0749;KOG1353;KOG3432;KOG4664;KOG1353;KOG1748;KOG2614;KOG4668;KOG4668;KOG3456;KOG2450;KOG1192;KOG1260;KOG1494;KOG1353;KOG1231;KOG2614;KOG0753;KOG1192;KOG1192;KOG1198;KOG0134;KOG3309;KOG4845;KOG1619;KOG0232;KOG1687;KOG2258;KOG1772;KOG0537;KOG4668;KOG1353;KOG0753;KOG4668;KOG1496;KOG0761;KOG0759;KOG2450;KOG0535;KOG2614;KOG0753;KOG1158;KOG2450;KOG4767;KOG1192;KOG2536;KOG1192;KOG4668;KOG4665;KOG0749;KOG1198;KOG1531;KOG4769;KOG0752;KOG3309;KOG1563;KOG4770;KOG0769;KOG3049;KOG3057;KOG2614;KOG2614;KOG3057;KOG3052;KOG2620;KOG2453;KOG0749;KOG0749;KOG1192;KOG1192;KOG1231;KOG3352;KOG1662;KOG3196;KOG0537;KOG1353;KOG0770;KOG1192;KOG0767;KOG0069;KOG0768;KOG1192;KOG4527;KOG0752;KOG1576;KOG0749;KOG1160;KOG4662;KOG1619;KOG1192;KOG1192;KOG1531;KOG1353
CELLULAR PROCESSES AND SIGNALING	Cell cycle control, cell division, chromosome partitioning 	D	619	TRINITY_DN1001_c0_g1_i1_10;TRINITY_DN10175_c0_g1_i2_3;TRINITY_DN10455_c0_g1_i1_3;TRINITY_DN10604_c0_g1_i1_17;TRINITY_DN10673_c0_g1_i1_3;TRINITY_DN10725_c1_g1_i1_10;TRINITY_DN10812_c0_g1_i1_10;TRINITY_DN10813_c0_g1_i3_15;TRINITY_DN10882_c0_g1_i1_10;TRINITY_DN10988_c0_g1_i1_8;TRINITY_DN11056_c0_g1_i3_16;TRINITY_DN11143_c0_g1_i1_10;TRINITY_DN11331_c0_g1_i1_5;TRINITY_DN11368_c0_g1_i1_4;TRINITY_DN11775_c0_g1_i1_5;TRINITY_DN11850_c0_g1_i2_4;TRINITY_DN11977_c0_g1_i5_17;TRINITY_DN12026_c0_g1_i1_17;TRINITY_DN12058_c0_g1_i1_1;TRINITY_DN12187_c0_g1_i1_9;TRINITY_DN12214_c0_g1_i2_18;TRINITY_DN12265_c0_g1_i1_1;TRINITY_DN12344_c0_g1_i1_1;TRINITY_DN12374_c0_g1_i1_11;TRINITY_DN12407_c0_g1_i1_6;TRINITY_DN12513_c0_g1_i1_6;TRINITY_DN12590_c0_g1_i1_5;TRINITY_DN12897_c0_g1_i2_16;TRINITY_DN13029_c0_g1_i2_1;TRINITY_DN13045_c0_g1_i1_14;TRINITY_DN13127_c0_g1_i1_16;TRINITY_DN13160_c0_g1_i2_6;TRINITY_DN13176_c0_g1_i1_9;TRINITY_DN13191_c0_g1_i3_17;TRINITY_DN13265_c0_g1_i2_16;TRINITY_DN13306_c0_g1_i1_5;TRINITY_DN13312_c0_g1_i1_13;TRINITY_DN13401_c0_g1_i1_6;TRINITY_DN13402_c0_g1_i2_10;TRINITY_DN13551_c0_g1_i1_17;TRINITY_DN13584_c0_g1_i1_8;TRINITY_DN13667_c0_g1_i1_8;TRINITY_DN13669_c0_g2_i1_16;TRINITY_DN13695_c0_g1_i3_2;TRINITY_DN13697_c0_g1_i1_17;TRINITY_DN13701_c0_g1_i2_16;TRINITY_DN13755_c0_g1_i2_11;TRINITY_DN13805_c0_g1_i1_1;TRINITY_DN13848_c0_g1_i2_7;TRINITY_DN13949_c0_g1_i1_8;TRINITY_DN13969_c0_g1_i2_15;TRINITY_DN13986_c0_g1_i3_10;TRINITY_DN1409_c0_g1_i1_1;TRINITY_DN14231_c0_g1_i1_2;TRINITY_DN14269_c0_g1_i1_1;TRINITY_DN14282_c0_g1_i2_2;TRINITY_DN14288_c0_g1_i1_16;TRINITY_DN14321_c0_g1_i1_11;TRINITY_DN14353_c0_g1_i1_10;TRINITY_DN14426_c0_g1_i1_6;TRINITY_DN14441_c0_g1_i1_9;TRINITY_DN14471_c0_g1_i5_18;TRINITY_DN14564_c0_g1_i3_16;TRINITY_DN14564_c0_g1_i4_10;TRINITY_DN14584_c0_g1_i3_18;TRINITY_DN14593_c0_g1_i3_2;TRINITY_DN14637_c0_g1_i2_10;TRINITY_DN14695_c0_g1_i1_16;TRINITY_DN14740_c0_g1_i2_11;TRINITY_DN14828_c0_g1_i2_2;TRINITY_DN14879_c0_g1_i1_4;TRINITY_DN15020_c0_g1_i1_13;TRINITY_DN15022_c0_g1_i3_9;TRINITY_DN15088_c0_g1_i2_9;TRINITY_DN15351_c0_g1_i2_7;TRINITY_DN15375_c0_g1_i1_11;TRINITY_DN15457_c0_g1_i1_3;TRINITY_DN15489_c0_g1_i1_4;TRINITY_DN15699_c0_g1_i3_7;TRINITY_DN15719_c0_g1_i3_6;TRINITY_DN15745_c0_g1_i2_9;TRINITY_DN15814_c0_g1_i1_8;TRINITY_DN15892_c0_g1_i1_9;TRINITY_DN15902_c0_g1_i1_18;TRINITY_DN15918_c0_g1_i1_8;TRINITY_DN15950_c0_g1_i1_10;TRINITY_DN15954_c0_g1_i1_8;TRINITY_DN15962_c0_g1_i1_17;TRINITY_DN15980_c0_g1_i1_4;TRINITY_DN15980_c0_g1_i2_2;TRINITY_DN16040_c0_g1_i1_16;TRINITY_DN16040_c0_g2_i1_16;TRINITY_DN16054_c0_g1_i2_12;TRINITY_DN16102_c0_g1_i2_6;TRINITY_DN16144_c0_g1_i1_6;TRINITY_DN16147_c0_g1_i1_5;TRINITY_DN16161_c1_g1_i2_17;TRINITY_DN16167_c0_g1_i5_11;TRINITY_DN16170_c0_g1_i2_1;TRINITY_DN16219_c0_g1_i4_16;TRINITY_DN16260_c0_g1_i1_4;TRINITY_DN16320_c0_g1_i1_4;TRINITY_DN16338_c0_g1_i1_1;TRINITY_DN16357_c0_g1_i2_17;TRINITY_DN16390_c0_g1_i2_10;TRINITY_DN16429_c0_g1_i1_5;TRINITY_DN16475_c0_g1_i1_8;TRINITY_DN16521_c0_g2_i2_6;TRINITY_DN16597_c0_g1_i4_6;TRINITY_DN16623_c0_g1_i2_4;TRINITY_DN16634_c0_g2_i2_17;TRINITY_DN16664_c0_g1_i2_7;TRINITY_DN16712_c0_g1_i1_4;TRINITY_DN16747_c0_g2_i1_9;TRINITY_DN16771_c0_g1_i1_10;TRINITY_DN16790_c0_g1_i5_7;TRINITY_DN16798_c0_g1_i1_10;TRINITY_DN16801_c0_g1_i1_18;TRINITY_DN16814_c0_g1_i2_4;TRINITY_DN16856_c0_g1_i1_6;TRINITY_DN16856_c0_g2_i1_6;TRINITY_DN16871_c0_g1_i2_5;TRINITY_DN16916_c1_g1_i1_11;TRINITY_DN17005_c0_g1_i2_10;TRINITY_DN17040_c0_g1_i2_4;TRINITY_DN17066_c0_g1_i1_8;TRINITY_DN17087_c0_g1_i2_17;TRINITY_DN17161_c0_g1_i11_16;TRINITY_DN17210_c0_g1_i3_11;TRINITY_DN17266_c0_g1_i3_8;TRINITY_DN17275_c0_g1_i1_4;TRINITY_DN17302_c0_g1_i2_15;TRINITY_DN17308_c0_g2_i1_17;TRINITY_DN17319_c0_g1_i1_7;TRINITY_DN17334_c0_g1_i2_10;TRINITY_DN17421_c0_g1_i7_10;TRINITY_DN17456_c0_g1_i4_17;TRINITY_DN17487_c0_g1_i4_16;TRINITY_DN17493_c0_g1_i3_14;TRINITY_DN17495_c0_g1_i1_10;TRINITY_DN17548_c0_g1_i1_7;TRINITY_DN17580_c0_g1_i1_4;TRINITY_DN17611_c0_g1_i4_9;TRINITY_DN17629_c0_g1_i3_11;TRINITY_DN17689_c0_g1_i3_5;TRINITY_DN17751_c0_g1_i4_2;TRINITY_DN17760_c0_g1_i4_1;TRINITY_DN17799_c0_g1_i1_17;TRINITY_DN17833_c0_g1_i1_9;TRINITY_DN17837_c0_g1_i1_4;TRINITY_DN17908_c0_g1_i5_6;TRINITY_DN17926_c0_g1_i8_6;TRINITY_DN17975_c0_g1_i2_1;TRINITY_DN18122_c1_g1_i10_7;TRINITY_DN18161_c0_g1_i2_1;TRINITY_DN18170_c0_g2_i1_5;TRINITY_DN18212_c0_g1_i1_2;TRINITY_DN18230_c0_g1_i1_9;TRINITY_DN18252_c0_g2_i2_6;TRINITY_DN18335_c0_g1_i1_1;TRINITY_DN18392_c0_g1_i6_16;TRINITY_DN18401_c0_g1_i1_10;TRINITY_DN18458_c0_g2_i4_8;TRINITY_DN18468_c0_g2_i1_8;TRINITY_DN18498_c0_g1_i8_10;TRINITY_DN18532_c0_g1_i3_2;TRINITY_DN18595_c1_g2_i2_14;TRINITY_DN18597_c0_g2_i5_16;TRINITY_DN18603_c0_g1_i1_7;TRINITY_DN18614_c0_g1_i4_4;TRINITY_DN18618_c0_g1_i1_1;TRINITY_DN18682_c0_g1_i2_4;TRINITY_DN18716_c0_g1_i1_4;TRINITY_DN18768_c0_g1_i4_3;TRINITY_DN18901_c0_g1_i4_3;TRINITY_DN18936_c0_g2_i1_6;TRINITY_DN18966_c0_g1_i1_11;TRINITY_DN18970_c0_g1_i2_8;TRINITY_DN18984_c1_g2_i2_18;TRINITY_DN18998_c0_g1_i2_11;TRINITY_DN19071_c0_g1_i2_17;TRINITY_DN19153_c0_g1_i1_16;TRINITY_DN19224_c0_g1_i4_10;TRINITY_DN19256_c0_g1_i1_2;TRINITY_DN19265_c0_g1_i1_18;TRINITY_DN19290_c0_g4_i2_3;TRINITY_DN19300_c1_g2_i24_5;TRINITY_DN19310_c1_g1_i1_9;TRINITY_DN19314_c0_g1_i1_6;TRINITY_DN19323_c0_g2_i3_5;TRINITY_DN19345_c0_g1_i3_16;TRINITY_DN19350_c0_g2_i4_16;TRINITY_DN19366_c0_g1_i1_17;TRINITY_DN19367_c1_g1_i4_8;TRINITY_DN19384_c0_g1_i1_3;TRINITY_DN19400_c0_g3_i1_10;TRINITY_DN19422_c0_g1_i1_11;TRINITY_DN19488_c0_g1_i1_8;TRINITY_DN19519_c0_g2_i4_17;TRINITY_DN19538_c0_g1_i2_18;TRINITY_DN19574_c0_g1_i4_14;TRINITY_DN19585_c0_g1_i1_12;TRINITY_DN19592_c1_g1_i8_12;TRINITY_DN19609_c0_g1_i1_6;TRINITY_DN19669_c0_g1_i2_7;TRINITY_DN19673_c0_g1_i11_13;TRINITY_DN19688_c0_g1_i1_14;TRINITY_DN19715_c0_g2_i1_6;TRINITY_DN19739_c0_g1_i6_3;TRINITY_DN19779_c0_g1_i2_18;TRINITY_DN19783_c0_g1_i3_3;TRINITY_DN19858_c0_g1_i2_4;TRINITY_DN19870_c0_g1_i8_4;TRINITY_DN19888_c0_g1_i5_11;TRINITY_DN19916_c0_g2_i1_11;TRINITY_DN19960_c0_g1_i7_18;TRINITY_DN19999_c1_g1_i3_15;TRINITY_DN20013_c0_g1_i5_12;TRINITY_DN20029_c1_g4_i2_10;TRINITY_DN20068_c0_g1_i4_8;TRINITY_DN20156_c0_g1_i6_10;TRINITY_DN20163_c0_g1_i2_13;TRINITY_DN20168_c0_g1_i1_6;TRINITY_DN20183_c3_g2_i1_13;TRINITY_DN20189_c0_g1_i1_17;TRINITY_DN20236_c0_g2_i1_7;TRINITY_DN20287_c1_g1_i2_5;TRINITY_DN20304_c0_g1_i7_8;TRINITY_DN20415_c0_g1_i1_7;TRINITY_DN20463_c0_g1_i7_12;TRINITY_DN20532_c0_g3_i1_17;TRINITY_DN20541_c0_g5_i1_17;TRINITY_DN20550_c0_g2_i1_7;TRINITY_DN20550_c0_g2_i2_10;TRINITY_DN20582_c0_g1_i3_10;TRINITY_DN20609_c0_g2_i2_6;TRINITY_DN20621_c0_g1_i4_5;TRINITY_DN20660_c0_g1_i1_11;TRINITY_DN20700_c0_g1_i1_7;TRINITY_DN20716_c1_g11_i1_16;TRINITY_DN20725_c0_g1_i1_12;TRINITY_DN20726_c0_g1_i4_17;TRINITY_DN20743_c0_g1_i3_16;TRINITY_DN20743_c0_g1_i4_17;TRINITY_DN20750_c1_g1_i2_4;TRINITY_DN20751_c1_g5_i1_10;TRINITY_DN20758_c0_g2_i1_4;TRINITY_DN20771_c0_g2_i1_16;TRINITY_DN20809_c0_g1_i9_9;TRINITY_DN20817_c0_g1_i1_6;TRINITY_DN20936_c0_g1_i1_11;TRINITY_DN20952_c0_g1_i11_5;TRINITY_DN20957_c0_g1_i1_11;TRINITY_DN20979_c0_g1_i1_9;TRINITY_DN21014_c2_g1_i7_10;TRINITY_DN21069_c2_g2_i2_13;TRINITY_DN21071_c1_g1_i3_4;TRINITY_DN21073_c0_g2_i2_16;TRINITY_DN21103_c0_g1_i1_18;TRINITY_DN21117_c0_g1_i4_17;TRINITY_DN21119_c1_g2_i2_4;TRINITY_DN21172_c0_g1_i3_16;TRINITY_DN21187_c0_g2_i1_15;TRINITY_DN21241_c0_g3_i4_16;TRINITY_DN21243_c0_g2_i1_17;TRINITY_DN21255_c0_g1_i3_3;TRINITY_DN21262_c0_g2_i3_1;TRINITY_DN21263_c0_g1_i5_1;TRINITY_DN21268_c2_g5_i7_7;TRINITY_DN21304_c1_g1_i2_14;TRINITY_DN21313_c0_g1_i17_11;TRINITY_DN21330_c0_g1_i10_8;TRINITY_DN21332_c0_g1_i6_17;TRINITY_DN21352_c0_g1_i11_18;TRINITY_DN21388_c0_g4_i1_10;TRINITY_DN21400_c0_g1_i2_15;TRINITY_DN21418_c0_g1_i5_9;TRINITY_DN21428_c0_g1_i4_18;TRINITY_DN21470_c3_g3_i14_15;TRINITY_DN21478_c0_g1_i8_6;TRINITY_DN21482_c0_g2_i4_13;TRINITY_DN21527_c0_g4_i1_6;TRINITY_DN21539_c0_g1_i2_3;TRINITY_DN21552_c0_g1_i4_6;TRINITY_DN21562_c0_g1_i2_1;TRINITY_DN21631_c0_g1_i2_11;TRINITY_DN21654_c0_g1_i12_4;TRINITY_DN21669_c2_g1_i1_16;TRINITY_DN21706_c3_g4_i1_15;TRINITY_DN21707_c0_g2_i3_1;TRINITY_DN21713_c1_g1_i4_12;TRINITY_DN21771_c0_g1_i2_18;TRINITY_DN21771_c0_g2_i3_18;TRINITY_DN21773_c3_g1_i6_12;TRINITY_DN21774_c0_g4_i1_15;TRINITY_DN21828_c1_g1_i5_11;TRINITY_DN21833_c0_g1_i1_10;TRINITY_DN21867_c0_g1_i7_4;TRINITY_DN21874_c0_g1_i1_6;TRINITY_DN21926_c0_g1_i2_3;TRINITY_DN21941_c0_g1_i2_11;TRINITY_DN21949_c0_g1_i1_15;TRINITY_DN21949_c0_g2_i2_15;TRINITY_DN21960_c0_g9_i1_4;TRINITY_DN21981_c0_g1_i4_4;TRINITY_DN21983_c1_g1_i4_12;TRINITY_DN22009_c0_g1_i10_18;TRINITY_DN22016_c2_g1_i14_16;TRINITY_DN22025_c0_g1_i2_15;TRINITY_DN22112_c0_g7_i1_14;TRINITY_DN22128_c1_g1_i1_8;TRINITY_DN22141_c0_g1_i3_1;TRINITY_DN22188_c0_g1_i1_16;TRINITY_DN22189_c1_g1_i4_3;TRINITY_DN22196_c2_g1_i3_12;TRINITY_DN22211_c0_g1_i1_3;TRINITY_DN22272_c0_g1_i6_9;TRINITY_DN22298_c2_g2_i2_6;TRINITY_DN22342_c2_g1_i5_5;TRINITY_DN22364_c0_g1_i5_13;TRINITY_DN22402_c2_g2_i8_18;TRINITY_DN22408_c1_g1_i4_10;TRINITY_DN22424_c0_g1_i12_14;TRINITY_DN22438_c0_g1_i12_9;TRINITY_DN22438_c0_g2_i1_11;TRINITY_DN22509_c0_g1_i2_2;TRINITY_DN22515_c0_g2_i3_10;TRINITY_DN22522_c0_g1_i12_13;TRINITY_DN22525_c0_g1_i4_2;TRINITY_DN2252_c0_g1_i1_3;TRINITY_DN22534_c0_g1_i1_2;TRINITY_DN22538_c0_g2_i1_4;TRINITY_DN22553_c0_g1_i5_4;TRINITY_DN22555_c2_g1_i2_10;TRINITY_DN22565_c0_g1_i8_10;TRINITY_DN22602_c1_g2_i2_14;TRINITY_DN22607_c0_g1_i1_11;TRINITY_DN22628_c1_g2_i1_1;TRINITY_DN22631_c1_g5_i1_10;TRINITY_DN22639_c2_g2_i4_6;TRINITY_DN22643_c0_g1_i2_4;TRINITY_DN22675_c0_g1_i5_2;TRINITY_DN22690_c1_g1_i4_9;TRINITY_DN22703_c0_g5_i1_11;TRINITY_DN22705_c1_g1_i3_17;TRINITY_DN22709_c0_g1_i3_16;TRINITY_DN22753_c0_g4_i1_2;TRINITY_DN22764_c3_g1_i18_9;TRINITY_DN22768_c0_g1_i10_3;TRINITY_DN22808_c1_g2_i6_10;TRINITY_DN22828_c2_g1_i4_7;TRINITY_DN22830_c0_g1_i1_11;TRINITY_DN22839_c0_g1_i11_5;TRINITY_DN22844_c0_g1_i4_2;TRINITY_DN22854_c1_g1_i9_3;TRINITY_DN22875_c0_g1_i1_16;TRINITY_DN22881_c2_g3_i6_17;TRINITY_DN22896_c2_g2_i19_10;TRINITY_DN22935_c1_g2_i1_11;TRINITY_DN22947_c0_g1_i8_2;TRINITY_DN22964_c1_g1_i6_5;TRINITY_DN22969_c1_g1_i6_15;TRINITY_DN23014_c0_g2_i1_16;TRINITY_DN23037_c1_g1_i13_13;TRINITY_DN23084_c0_g1_i14_16;TRINITY_DN23096_c0_g1_i2_6;TRINITY_DN23115_c0_g2_i1_5;TRINITY_DN23116_c1_g2_i6_18;TRINITY_DN23123_c0_g1_i1_11;TRINITY_DN23123_c1_g4_i2_8;TRINITY_DN23136_c3_g1_i1_3;TRINITY_DN23151_c0_g1_i1_5;TRINITY_DN23157_c0_g1_i8_13;TRINITY_DN23179_c1_g6_i1_8;TRINITY_DN23184_c2_g1_i2_17;TRINITY_DN23189_c0_g1_i6_17;TRINITY_DN23192_c2_g2_i1_14;TRINITY_DN23196_c1_g1_i10_6;TRINITY_DN23227_c0_g1_i2_13;TRINITY_DN23230_c0_g1_i11_9;TRINITY_DN23234_c1_g4_i1_7;TRINITY_DN23256_c1_g2_i2_5;TRINITY_DN23264_c1_g2_i2_7;TRINITY_DN23274_c1_g3_i2_2;TRINITY_DN23286_c2_g1_i5_15;TRINITY_DN23290_c0_g1_i10_9;TRINITY_DN23305_c0_g2_i1_2;TRINITY_DN23314_c2_g2_i4_14;TRINITY_DN23350_c1_g2_i2_4;TRINITY_DN23390_c0_g1_i8_17;TRINITY_DN23391_c0_g1_i6_5;TRINITY_DN23391_c0_g2_i1_5;TRINITY_DN23397_c0_g1_i2_8;TRINITY_DN23424_c0_g1_i9_13;TRINITY_DN23444_c0_g1_i13_9;TRINITY_DN23478_c0_g1_i1_7;TRINITY_DN23484_c0_g3_i3_17;TRINITY_DN23489_c0_g4_i1_14;TRINITY_DN23493_c0_g2_i1_17;TRINITY_DN23498_c1_g1_i4_18;TRINITY_DN23505_c0_g4_i1_9;TRINITY_DN23557_c1_g1_i1_14;TRINITY_DN23576_c0_g1_i1_10;TRINITY_DN23599_c1_g1_i20_8;TRINITY_DN23604_c0_g1_i1_11;TRINITY_DN23613_c1_g3_i1_17;TRINITY_DN23620_c2_g1_i7_11;TRINITY_DN23635_c0_g1_i1_16;TRINITY_DN23642_c1_g1_i2_4;TRINITY_DN23666_c0_g1_i14_3;TRINITY_DN23681_c3_g1_i1_17;TRINITY_DN23705_c0_g2_i1_8;TRINITY_DN23714_c0_g2_i7_1;TRINITY_DN23722_c0_g1_i1_9;TRINITY_DN23742_c0_g1_i2_6;TRINITY_DN23765_c1_g4_i2_7;TRINITY_DN23767_c1_g1_i2_3;TRINITY_DN23767_c1_g4_i1_3;TRINITY_DN23813_c0_g1_i8_11;TRINITY_DN23845_c0_g2_i12_5;TRINITY_DN23864_c0_g1_i23_14;TRINITY_DN23867_c1_g1_i5_18;TRINITY_DN23882_c0_g1_i12_13;TRINITY_DN23912_c0_g1_i3_16;TRINITY_DN23923_c0_g2_i6_4;TRINITY_DN23948_c0_g3_i7_14;TRINITY_DN23948_c0_g4_i5_14;TRINITY_DN23971_c1_g9_i3_3;TRINITY_DN23990_c0_g1_i8_16;TRINITY_DN23998_c2_g1_i2_2;TRINITY_DN24044_c0_g1_i13_1;TRINITY_DN24050_c0_g3_i1_16;TRINITY_DN24083_c2_g1_i5_17;TRINITY_DN24107_c1_g4_i3_1;TRINITY_DN24126_c2_g1_i4_4;TRINITY_DN24138_c1_g3_i3_7;TRINITY_DN24162_c1_g1_i10_8;TRINITY_DN24168_c0_g1_i4_11;TRINITY_DN24208_c0_g1_i4_2;TRINITY_DN24208_c1_g2_i23_4;TRINITY_DN24208_c1_g3_i1_4;TRINITY_DN24228_c0_g2_i1_17;TRINITY_DN24234_c0_g2_i8_15;TRINITY_DN24235_c0_g1_i3_15;TRINITY_DN24235_c0_g2_i7_15;TRINITY_DN24291_c1_g4_i1_15;TRINITY_DN24296_c1_g1_i20_7;TRINITY_DN2429_c0_g1_i1_3;TRINITY_DN24304_c2_g1_i1_11;TRINITY_DN24309_c0_g2_i8_6;TRINITY_DN24320_c1_g3_i3_13;TRINITY_DN24326_c2_g3_i3_16;TRINITY_DN24333_c0_g1_i2_17;TRINITY_DN24336_c0_g4_i1_11;TRINITY_DN24345_c0_g2_i9_8;TRINITY_DN24349_c0_g3_i2_16;TRINITY_DN24356_c0_g2_i11_16;TRINITY_DN24373_c0_g2_i1_8;TRINITY_DN24385_c1_g6_i1_6;TRINITY_DN24391_c0_g1_i10_8;TRINITY_DN24434_c0_g2_i1_6;TRINITY_DN24440_c0_g2_i1_15;TRINITY_DN24491_c1_g1_i5_14;TRINITY_DN24492_c0_g3_i3_3;TRINITY_DN24497_c1_g1_i5_11;TRINITY_DN24502_c0_g1_i2_11;TRINITY_DN24503_c1_g3_i9_5;TRINITY_DN24551_c1_g1_i13_11;TRINITY_DN24559_c1_g1_i19_14;TRINITY_DN24563_c1_g1_i9_16;TRINITY_DN24572_c2_g3_i6_5;TRINITY_DN24582_c0_g2_i3_5;TRINITY_DN24588_c0_g3_i1_13;TRINITY_DN24633_c3_g2_i10_2;TRINITY_DN24636_c0_g1_i10_16;TRINITY_DN24653_c1_g2_i3_16;TRINITY_DN24681_c0_g1_i7_15;TRINITY_DN24689_c0_g1_i7_7;TRINITY_DN24695_c0_g2_i1_7;TRINITY_DN24711_c0_g1_i1_6;TRINITY_DN24730_c1_g1_i7_13;TRINITY_DN24730_c1_g3_i3_13;TRINITY_DN24772_c2_g1_i7_14;TRINITY_DN24789_c0_g2_i1_6;TRINITY_DN24805_c2_g2_i2_6;TRINITY_DN24833_c2_g1_i20_15;TRINITY_DN24864_c0_g1_i15_4;TRINITY_DN24864_c1_g1_i1_14;TRINITY_DN24864_c1_g2_i2_14;TRINITY_DN24878_c1_g1_i8_13;TRINITY_DN24878_c1_g3_i10_13;TRINITY_DN24881_c0_g1_i2_3;TRINITY_DN24890_c0_g1_i28_3;TRINITY_DN24895_c1_g1_i2_15;TRINITY_DN24910_c0_g1_i13_15;TRINITY_DN24932_c0_g1_i32_11;TRINITY_DN24961_c1_g1_i8_7;TRINITY_DN24965_c1_g1_i14_13;TRINITY_DN24965_c2_g2_i1_4;TRINITY_DN25024_c0_g4_i1_3;TRINITY_DN25024_c0_g5_i1_3;TRINITY_DN25054_c1_g2_i2_11;TRINITY_DN25086_c2_g1_i2_11;TRINITY_DN25098_c0_g1_i2_11;TRINITY_DN25207_c1_g1_i26_2;TRINITY_DN25212_c2_g1_i6_13;TRINITY_DN25269_c0_g1_i13_7;TRINITY_DN25272_c2_g3_i2_2;TRINITY_DN25330_c1_g3_i1_2;TRINITY_DN25330_c3_g1_i9_7;TRINITY_DN25336_c0_g3_i2_2;TRINITY_DN25347_c0_g3_i4_13;TRINITY_DN25371_c4_g3_i2_7;TRINITY_DN25397_c1_g5_i3_13;TRINITY_DN25473_c0_g1_i2_3;TRINITY_DN25485_c0_g1_i3_11;TRINITY_DN25505_c1_g1_i8_4;TRINITY_DN25580_c2_g4_i7_2;TRINITY_DN25646_c0_g1_i17_7;TRINITY_DN25659_c2_g1_i11_4;TRINITY_DN25680_c0_g1_i1_17;TRINITY_DN25684_c3_g2_i12_15;TRINITY_DN25690_c2_g2_i2_8;TRINITY_DN25752_c0_g1_i5_7;TRINITY_DN25836_c0_g1_i1_7;TRINITY_DN2584_c0_g1_i1_8;TRINITY_DN25872_c0_g1_i1_16;TRINITY_DN25878_c4_g1_i9_15;TRINITY_DN25915_c0_g1_i6_7;TRINITY_DN25919_c2_g1_i4_8;TRINITY_DN25923_c0_g1_i8_3;TRINITY_DN25923_c0_g2_i1_3;TRINITY_DN25926_c0_g1_i1_11;TRINITY_DN25932_c2_g1_i6_11;TRINITY_DN25943_c1_g1_i1_11;TRINITY_DN25973_c0_g1_i1_14;TRINITY_DN26020_c0_g1_i11_7;TRINITY_DN26048_c0_g2_i6_3;TRINITY_DN26054_c0_g1_i1_17;TRINITY_DN26137_c0_g1_i2_3;TRINITY_DN26145_c1_g3_i3_3;TRINITY_DN26301_c0_g1_i5_3;TRINITY_DN26367_c0_g1_i1_2;TRINITY_DN26413_c2_g1_i10_7;TRINITY_DN26438_c0_g1_i13_3;TRINITY_DN26438_c0_g1_i3_7;TRINITY_DN26463_c0_g1_i6_7;TRINITY_DN26473_c0_g1_i1_18;TRINITY_DN26575_c0_g1_i1_18;TRINITY_DN26610_c0_g1_i1_15;TRINITY_DN26837_c0_g4_i1_7;TRINITY_DN26920_c0_g1_i7_3;TRINITY_DN27097_c0_g1_i6_3;TRINITY_DN27224_c0_g1_i4_3;TRINITY_DN27266_c2_g1_i12_7;TRINITY_DN27364_c2_g2_i4_3;TRINITY_DN27565_c0_g1_i1_9;TRINITY_DN2758_c0_g1_i1_4;TRINITY_DN27619_c0_g1_i1_9;TRINITY_DN27645_c0_g1_i1_15;TRINITY_DN27709_c0_g1_i1_7;TRINITY_DN27983_c0_g1_i1_16;TRINITY_DN28168_c0_g1_i1_14;TRINITY_DN28175_c0_g1_i1_16;TRINITY_DN28328_c0_g1_i1_5;TRINITY_DN28577_c0_g1_i1_17;TRINITY_DN2875_c0_g1_i1_1;TRINITY_DN28810_c0_g1_i1_8;TRINITY_DN29061_c0_g1_i1_3;TRINITY_DN29169_c0_g1_i1_8;TRINITY_DN29388_c0_g1_i1_5;TRINITY_DN30702_c0_g1_i1_15;TRINITY_DN31193_c0_g1_i1_7;TRINITY_DN31335_c0_g1_i1_2;TRINITY_DN31344_c0_g1_i1_3;TRINITY_DN3168_c0_g1_i1_3;TRINITY_DN31981_c0_g1_i1_7;TRINITY_DN32816_c0_g1_i1_3;TRINITY_DN33205_c0_g1_i1_7;TRINITY_DN3482_c0_g1_i1_6;TRINITY_DN3925_c0_g1_i1_3;TRINITY_DN4543_c0_g1_i1_4;TRINITY_DN4608_c0_g1_i1_6;TRINITY_DN471_c0_g1_i1_2;TRINITY_DN49_c0_g1_i1_6;TRINITY_DN5136_c0_g1_i1_11;TRINITY_DN5181_c0_g1_i1_14;TRINITY_DN5687_c0_g1_i1_17;TRINITY_DN5738_c0_g1_i1_11;TRINITY_DN5975_c0_g1_i1_8;TRINITY_DN6445_c0_g1_i1_17;TRINITY_DN6458_c1_g1_i1_18;TRINITY_DN6506_c0_g1_i1_14;TRINITY_DN6995_c0_g1_i1_3;TRINITY_DN7052_c0_g1_i1_15;TRINITY_DN71_c0_g1_i1_7;TRINITY_DN7261_c0_g1_i1_10;TRINITY_DN7387_c0_g1_i1_10;TRINITY_DN7442_c0_g1_i1_12;TRINITY_DN7510_c0_g1_i1_10;TRINITY_DN7649_c0_g1_i1_6;TRINITY_DN7676_c0_g1_i1_9;TRINITY_DN7676_c0_g2_i1_9;TRINITY_DN7991_c0_g1_i1_6;TRINITY_DN8111_c0_g1_i3_9;TRINITY_DN8345_c0_g1_i1_5;TRINITY_DN8356_c0_g1_i1_10;TRINITY_DN8602_c0_g2_i1_12;TRINITY_DN8674_c0_g1_i2_14;TRINITY_DN9041_c0_g1_i1_12;TRINITY_DN9082_c0_g1_i2_4;TRINITY_DN9171_c0_g1_i1_1;TRINITY_DN9422_c0_g1_i3_17;TRINITY_DN948_c0_g1_i1_1;TRINITY_DN9540_c0_g1_i1_10;TRINITY_DN9641_c0_g1_i1_9;TRINITY_DN9690_c0_g1_i1_16;TRINITY_DN9917_c0_g1_i1_16;TRINITY_DN9925_c0_g1_i1_10	KOG4302;KOG3431;KOG3022;KOG0987;KOG3105;KOG0580;KOG0890;KOG0600;KOG3300;KOG0653;KOG0373;KOG4285;KOG0987;KOG0600;KOG0656;KOG1166;KOG1493;KOG0601;KOG2328;KOG4302;KOG3772;KOG0305;KOG0580;KOG4302;KOG1845;KOG1493;KOG0654;KOG1746;KOG0822;KOG0659;KOG0987;KOG2043;KOG1166;KOG3000;KOG1731;KOG2166;KOG1173;KOG0082;KOG3433;KOG0373;KOG0987;KOG3022;KOG0440;KOG2952;KOG0987;KOG0987;KOG0654;KOG1845;KOG2166;KOG0987;KOG1987;KOG1987;KOG0987;KOG1746;KOG1126;KOG0305;KOG0995;KOG2166;KOG4563;KOG2688;KOG0653;KOG1987;KOG0656;KOG3022;KOG0600;KOG1987;KOG1525;KOG0580;KOG1746;KOG0659;KOG0305;KOG0656;KOG0653;KOG0668;KOG0987;KOG2151;KOG1987;KOG0798;KOG1507;KOG4660;KOG3414;KOG0305;KOG2328;KOG4302;KOG1987;KOG2328;KOG2073;KOG0672;KOG1845;KOG1173;KOG0580;KOG0580;KOG0656;KOG2043;KOG2166;KOG2464;KOG0987;KOG1987;KOG4563;KOG3285;KOG1987;KOG4302;KOG3285;KOG2464;KOG1845;KOG4151;KOG0656;KOG1099;KOG1845;KOG3056;KOG0656;KOG3285;KOG1525;KOG0987;KOG0668;KOG1423;KOG2867;KOG1423;KOG1987;KOG2609;KOG2609;KOG2277;KOG0305;KOG1099;KOG2167;KOG2229;KOG3186;KOG1020;KOG1987;KOG0834;KOG4593;KOG2073;KOG3022;KOG0440;KOG0656;KOG4302;KOG1546;KOG0656;KOG2101;KOG1546;KOG2073;KOG3772;KOG0305;KOG0834;KOG0018;KOG0028;KOG0653;KOG1915;KOG2687;KOG1731;KOG4563;KOG0656;KOG0596;KOG2810;KOG0082;KOG4302;KOG2167;KOG2186;KOG0987;KOG0654;KOG0656;KOG1731;KOG2809;KOG3903;KOG1987;KOG0373;KOG1987;KOG2952;KOG0933;KOG0987;KOG0654;KOG1546;KOG0600;KOG1727;KOG2360;KOG1987;KOG2229;KOG1423;KOG0656;KOG0653;KOG4438;KOG0987;KOG2952;KOG0600;KOG4731;KOG2867;KOG1019;KOG1546;KOG4322;KOG0600;KOG4660;KOG3000;KOG2513;KOG1987;KOG0600;KOG2270;KOG0653;KOG2398;KOG0600;KOG1525;KOG0082;KOG4151;KOG0996;KOG0892;KOG4151;KOG0656;KOG1546;KOG0889;KOG3022;KOG2360;KOG0600;KOG1938;KOG2165;KOG2360;KOG0987;KOG2864;KOG0987;KOG2952;KOG1509;KOG4302;KOG0653;KOG0267;KOG0267;KOG1987;KOG0050;KOG2043;KOG3000;KOG2218;KOG1213;KOG1970;KOG0890;KOG1546;KOG1036;KOG3414;KOG2152;KOG0656;KOG2101;KOG1987;KOG3999;KOG0890;KOG1525;KOG1525;KOG2101;KOG1507;KOG1987;KOG1546;KOG0653;KOG0987;KOG2218;KOG4285;KOG0082;KOG2952;KOG1858;KOG1036;KOG2277;KOG0267;KOG1987;KOG1546;KOG0668;KOG1525;KOG0267;KOG2688;KOG2688;KOG2277;KOG0889;KOG2513;KOG1987;KOG1860;KOG0834;KOG2073;KOG2011;KOG1174;KOG1970;KOG2277;KOG2163;KOG1938;KOG2739;KOG1970;KOG1987;KOG0050;KOG0600;KOG0600;KOG3022;KOG1174;KOG1849;KOG2043;KOG2166;KOG4593;KOG0267;KOG0933;KOG4660;KOG1845;KOG1845;KOG3437;KOG0267;KOG0668;KOG0600;KOG0987;KOG2739;KOG1155;KOG4640;KOG2277;KOG2277;KOG2864;KOG0996;KOG1969;KOG0414;KOG1987;KOG1727;KOG2163;KOG4151;KOG1507;KOG2166;KOG0082;KOG2151;KOG1860;KOG0889;KOG1010;KOG1987;KOG1525;KOG0656;KOG0414;KOG1987;KOG0414;KOG1987;KOG0082;KOG4660;KOG2166;KOG1166;KOG1546;KOG0987;KOG1155;KOG1507;KOG1525;KOG0668;KOG1517;KOG0600;KOG1019;KOG2739;KOG2163;KOG0600;KOG1970;KOG0028;KOG2864;KOG4302;KOG0979;KOG2277;KOG0600;KOG2277;KOG1987;KOG1019;KOG1810;KOG0082;KOG1987;KOG0656;KOG1213;KOG3022;KOG3437;KOG2688;KOG0987;KOG1987;KOG2229;KOG0987;KOG1969;KOG0987;KOG2810;KOG2810;KOG2496;KOG1849;KOG2864;KOG0082;KOG0600;KOG2151;KOG0987;KOG1845;KOG1019;KOG0050;KOG1020;KOG0973;KOG1987;KOG1174;KOG4842;KOG1173;KOG1126;KOG4302;KOG0834;KOG1845;KOG4660;KOG0600;KOG1987;KOG1434;KOG1434;KOG1036;KOG1525;KOG4660;KOG0987;KOG3285;KOG1845;KOG1546;KOG1987;KOG0987;KOG0834;KOG0656;KOG1969;KOG1845;KOG0987;KOG2277;KOG0653;KOG0987;KOG2166;KOG0987;KOG3092;KOG1166;KOG4438;KOG3437;KOG2166;KOG0267;KOG0267;KOG0267;KOG0414;KOG0414;KOG0654;KOG1987;KOG2163;KOG0656;KOG1546;KOG1546;KOG2809;KOG1546;KOG2688;KOG0987;KOG1987;KOG0028;KOG0987;KOG1126;KOG2168;KOG1845;KOG0987;KOG2874;KOG1987;KOG1987;KOG4660;KOG4660;KOG1546;KOG1546;KOG0668;KOG3000;KOG0987;KOG0987;KOG2277;KOG4660;KOG4842;KOG0987;KOG2163;KOG1546;KOG0600;KOG3437;KOG4285;KOG0668;KOG1987;KOG1987;KOG1987;KOG1987;KOG2151;KOG0890;KOG0082;KOG4660;KOG1434;KOG4660;KOG2227;KOG2227;KOG0656;KOG0600;KOG2166;KOG1832;KOG0028;KOG1166;KOG3092;KOG4302;KOG1525;KOG3437;KOG3437;KOG0028;KOG1509;KOG0028;KOG0987;KOG1987;KOG3437;KOG3437;KOG1546;KOG1546;KOG1546;KOG1987;KOG0987;KOG0987;KOG1987;KOG0018;KOG0987;KOG1010;KOG4285;KOG4285;KOG0987;KOG1845;KOG0654;KOG0028;KOG2151;KOG0654;KOG1546;KOG2218;KOG0987;KOG2227;KOG1010;KOG0987;KOG4842;KOG0892;KOG0668;KOG1166;KOG2496;KOG1020;KOG1987;KOG0028;KOG1987;KOG2277;KOG1987;KOG0964;KOG4660;KOG0987;KOG1832;KOG1166;KOG0028;KOG4660;KOG4660;KOG2151;KOG4438;KOG3437;KOG0654;KOG3437;KOG2810;KOG0987;KOG0668;KOG0600;KOG1987;KOG0028;KOG0656;KOG1166;KOG4660;KOG0600;KOG2035;KOG1727;KOG0987;KOG3092;KOG0414;KOG4660;KOG1832;KOG1509;KOG4438;KOG0987;KOG2025;KOG4660;KOG1727;KOG1727;KOG4302;KOG1507;KOG1213;KOG3105;KOG2035;KOG4302;KOG2035;KOG0082;KOG0082;KOG0028;KOG0082;KOG1507;KOG0305;KOG0987;KOG0987;KOG1987;KOG0987;KOG0987;KOG0440;KOG2043;KOG0987;KOG1987;KOG0987;KOG0987;KOG1019;KOG1213;KOG0656;KOG0987;KOG1727;KOG0987;KOG1727;KOG0987;KOG0600;KOG3004;KOG1845;KOG1987;KOG2952;KOG1987;KOG1525;KOG0596;KOG1546;KOG1546;KOG2035;KOG2952;KOG0028;KOG0656;KOG2166;KOG3414;KOG4302;KOG1507;KOG1213;KOG0654;KOG1036;KOG0668;KOG3431;KOG1213;KOG3433;KOG0654
METABOLISM	Amino acid transport and metabolism 	E	1044	TRINITY_DN10091_c0_g2_i1_4;TRINITY_DN10240_c0_g1_i1_14;TRINITY_DN1027_c0_g1_i1_10;TRINITY_DN10343_c0_g1_i1_4;TRINITY_DN10353_c0_g1_i1_2;TRINITY_DN10401_c0_g1_i2_14;TRINITY_DN10474_c0_g1_i1_7;TRINITY_DN10488_c0_g1_i1_10;TRINITY_DN1049_c0_g1_i1_13;TRINITY_DN10504_c0_g1_i2_1;TRINITY_DN10573_c0_g1_i1_12;TRINITY_DN10608_c0_g2_i2_18;TRINITY_DN10879_c0_g1_i2_10;TRINITY_DN10901_c0_g2_i1_1;TRINITY_DN10917_c0_g1_i1_16;TRINITY_DN10954_c0_g1_i1_12;TRINITY_DN10981_c0_g1_i1_10;TRINITY_DN10984_c0_g1_i1_13;TRINITY_DN11102_c0_g1_i1_14;TRINITY_DN11113_c0_g1_i3_10;TRINITY_DN11232_c0_g1_i2_16;TRINITY_DN11321_c0_g1_i1_16;TRINITY_DN11489_c0_g2_i1_11;TRINITY_DN11497_c0_g1_i1_3;TRINITY_DN11546_c0_g1_i1_11;TRINITY_DN11638_c0_g1_i3_14;TRINITY_DN11739_c0_g1_i2_12;TRINITY_DN11749_c0_g1_i2_12;TRINITY_DN11751_c0_g1_i2_12;TRINITY_DN11781_c0_g1_i6_10;TRINITY_DN11800_c0_g1_i3_1;TRINITY_DN11889_c0_g1_i3_14;TRINITY_DN11903_c0_g1_i1_12;TRINITY_DN11938_c0_g1_i1_4;TRINITY_DN11978_c0_g1_i2_17;TRINITY_DN12002_c0_g1_i1_10;TRINITY_DN12183_c0_g1_i1_7;TRINITY_DN12208_c0_g1_i2_9;TRINITY_DN12348_c0_g1_i1_4;TRINITY_DN12427_c0_g1_i3_18;TRINITY_DN12440_c0_g1_i1_2;TRINITY_DN1246_c0_g1_i1_16;TRINITY_DN12472_c0_g1_i1_11;TRINITY_DN12545_c0_g1_i1_9;TRINITY_DN12571_c0_g1_i1_18;TRINITY_DN12666_c0_g1_i1_7;TRINITY_DN12696_c0_g1_i1_2;TRINITY_DN12702_c0_g1_i3_15;TRINITY_DN12733_c0_g1_i1_14;TRINITY_DN12766_c0_g1_i2_1;TRINITY_DN12804_c0_g1_i1_12;TRINITY_DN12842_c0_g1_i1_1;TRINITY_DN12921_c0_g1_i1_10;TRINITY_DN12956_c0_g1_i1_1;TRINITY_DN12977_c0_g1_i4_4;TRINITY_DN12984_c0_g1_i9_9;TRINITY_DN13022_c0_g1_i2_1;TRINITY_DN13122_c0_g1_i4_11;TRINITY_DN13187_c0_g1_i2_12;TRINITY_DN13224_c0_g1_i3_13;TRINITY_DN13271_c0_g1_i3_15;TRINITY_DN13275_c0_g1_i1_18;TRINITY_DN13293_c0_g1_i1_6;TRINITY_DN13371_c0_g1_i1_12;TRINITY_DN13383_c0_g1_i3_10;TRINITY_DN13394_c0_g1_i2_11;TRINITY_DN13430_c0_g1_i2_8;TRINITY_DN13441_c0_g1_i4_1;TRINITY_DN13527_c0_g1_i1_1;TRINITY_DN13584_c0_g1_i1_9;TRINITY_DN13590_c0_g1_i1_12;TRINITY_DN13594_c0_g1_i1_5;TRINITY_DN13609_c0_g1_i1_1;TRINITY_DN13615_c0_g1_i2_13;TRINITY_DN13795_c0_g2_i1_2;TRINITY_DN13844_c0_g1_i3_18;TRINITY_DN13872_c0_g1_i1_9;TRINITY_DN13872_c0_g2_i1_9;TRINITY_DN13934_c0_g1_i1_2;TRINITY_DN13935_c0_g1_i4_7;TRINITY_DN13935_c0_g2_i1_7;TRINITY_DN13967_c0_g1_i2_17;TRINITY_DN14006_c0_g1_i3_1;TRINITY_DN14011_c0_g2_i1_11;TRINITY_DN14088_c0_g1_i3_16;TRINITY_DN14119_c0_g1_i3_11;TRINITY_DN14226_c0_g1_i1_10;TRINITY_DN14277_c0_g1_i1_2;TRINITY_DN14288_c1_g1_i2_2;TRINITY_DN14300_c0_g1_i2_18;TRINITY_DN14331_c0_g1_i3_4;TRINITY_DN14337_c0_g1_i1_4;TRINITY_DN14341_c0_g1_i2_10;TRINITY_DN14349_c0_g1_i1_13;TRINITY_DN14384_c0_g1_i3_12;TRINITY_DN14402_c0_g1_i1_16;TRINITY_DN14408_c0_g1_i1_2;TRINITY_DN14412_c0_g1_i4_2;TRINITY_DN14490_c0_g1_i3_1;TRINITY_DN14536_c0_g1_i1_11;TRINITY_DN14560_c0_g1_i1_10;TRINITY_DN14583_c0_g1_i3_3;TRINITY_DN14591_c0_g1_i1_17;TRINITY_DN145_c0_g1_i1_4;TRINITY_DN14611_c0_g1_i3_18;TRINITY_DN14643_c0_g1_i1_16;TRINITY_DN14687_c0_g1_i4_4;TRINITY_DN14758_c0_g2_i1_2;TRINITY_DN14760_c0_g1_i1_10;TRINITY_DN14852_c0_g1_i3_18;TRINITY_DN14869_c0_g1_i3_15;TRINITY_DN1491_c0_g1_i1_6;TRINITY_DN14998_c0_g1_i2_1;TRINITY_DN15013_c0_g1_i3_15;TRINITY_DN15026_c0_g1_i1_4;TRINITY_DN15029_c0_g1_i2_5;TRINITY_DN15085_c0_g1_i4_2;TRINITY_DN15107_c0_g1_i2_1;TRINITY_DN15118_c0_g1_i1_8;TRINITY_DN15124_c0_g1_i1_3;TRINITY_DN15148_c1_g1_i2_17;TRINITY_DN15151_c0_g1_i1_6;TRINITY_DN15173_c0_g1_i3_9;TRINITY_DN15265_c0_g1_i3_14;TRINITY_DN15323_c0_g1_i2_16;TRINITY_DN15345_c0_g1_i7_5;TRINITY_DN15372_c0_g1_i3_12;TRINITY_DN15379_c0_g1_i2_8;TRINITY_DN15386_c0_g1_i1_17;TRINITY_DN15411_c0_g1_i1_16;TRINITY_DN15442_c0_g1_i4_5;TRINITY_DN15457_c0_g1_i7_9;TRINITY_DN15508_c0_g1_i2_1;TRINITY_DN15586_c0_g1_i1_15;TRINITY_DN15610_c0_g1_i1_15;TRINITY_DN15645_c0_g1_i3_8;TRINITY_DN15668_c0_g1_i1_17;TRINITY_DN15725_c0_g1_i2_10;TRINITY_DN15737_c0_g1_i3_12;TRINITY_DN15866_c0_g2_i1_4;TRINITY_DN15882_c0_g1_i6_10;TRINITY_DN15893_c0_g1_i2_13;TRINITY_DN15895_c0_g1_i4_1;TRINITY_DN15896_c0_g1_i4_10;TRINITY_DN15923_c0_g1_i1_4;TRINITY_DN15926_c0_g1_i3_10;TRINITY_DN15932_c0_g1_i5_2;TRINITY_DN15988_c0_g1_i2_14;TRINITY_DN15988_c0_g1_i5_16;TRINITY_DN16008_c0_g1_i1_7;TRINITY_DN16029_c0_g1_i5_17;TRINITY_DN1605_c0_g1_i1_7;TRINITY_DN16081_c0_g1_i1_5;TRINITY_DN16083_c0_g1_i2_13;TRINITY_DN16083_c0_g2_i2_13;TRINITY_DN16098_c0_g1_i1_4;TRINITY_DN16098_c0_g1_i2_10;TRINITY_DN16107_c0_g1_i3_12;TRINITY_DN16140_c0_g1_i3_11;TRINITY_DN16146_c0_g1_i4_18;TRINITY_DN16157_c0_g1_i1_2;TRINITY_DN16168_c0_g1_i4_16;TRINITY_DN16175_c0_g1_i11_10;TRINITY_DN16219_c0_g1_i2_18;TRINITY_DN16263_c0_g1_i4_10;TRINITY_DN16290_c0_g1_i6_16;TRINITY_DN16312_c0_g2_i1_16;TRINITY_DN16316_c0_g1_i5_8;TRINITY_DN16321_c0_g1_i2_10;TRINITY_DN16362_c0_g1_i1_10;TRINITY_DN16363_c0_g1_i12_13;TRINITY_DN16367_c0_g1_i2_18;TRINITY_DN16422_c0_g1_i4_16;TRINITY_DN16442_c0_g1_i4_13;TRINITY_DN16447_c0_g1_i1_4;TRINITY_DN16460_c0_g1_i4_4;TRINITY_DN16473_c0_g1_i11_4;TRINITY_DN16480_c0_g1_i1_16;TRINITY_DN16484_c0_g1_i4_16;TRINITY_DN16520_c0_g2_i2_11;TRINITY_DN1653_c0_g1_i1_3;TRINITY_DN16554_c0_g1_i2_3;TRINITY_DN16581_c0_g1_i3_9;TRINITY_DN16674_c0_g1_i7_2;TRINITY_DN16685_c0_g1_i1_8;TRINITY_DN16689_c0_g1_i4_11;TRINITY_DN16713_c0_g1_i3_10;TRINITY_DN16801_c0_g1_i5_3;TRINITY_DN16807_c1_g1_i6_9;TRINITY_DN16876_c0_g1_i1_13;TRINITY_DN16930_c0_g1_i2_18;TRINITY_DN16938_c0_g1_i1_18;TRINITY_DN16963_c0_g1_i2_15;TRINITY_DN1696_c0_g1_i1_7;TRINITY_DN16973_c0_g1_i1_15;TRINITY_DN16979_c0_g1_i2_17;TRINITY_DN16984_c0_g2_i1_2;TRINITY_DN17005_c0_g1_i5_12;TRINITY_DN17060_c0_g1_i2_18;TRINITY_DN17150_c0_g2_i1_6;TRINITY_DN17202_c0_g1_i1_15;TRINITY_DN17202_c0_g1_i1_7;TRINITY_DN17280_c0_g1_i7_17;TRINITY_DN17363_c1_g1_i1_3;TRINITY_DN17379_c0_g2_i6_17;TRINITY_DN17452_c0_g1_i1_11;TRINITY_DN17461_c0_g1_i7_6;TRINITY_DN17488_c0_g1_i1_4;TRINITY_DN17516_c0_g1_i2_9;TRINITY_DN17523_c0_g1_i2_3;TRINITY_DN17523_c0_g1_i3_11;TRINITY_DN17525_c0_g1_i5_9;TRINITY_DN17544_c0_g1_i1_9;TRINITY_DN17581_c0_g1_i2_3;TRINITY_DN17603_c0_g1_i4_8;TRINITY_DN17619_c1_g1_i1_7;TRINITY_DN17671_c0_g1_i3_14;TRINITY_DN17700_c0_g1_i9_12;TRINITY_DN17753_c0_g1_i2_16;TRINITY_DN17754_c0_g2_i2_8;TRINITY_DN17768_c0_g1_i2_11;TRINITY_DN17773_c0_g1_i3_17;TRINITY_DN17782_c0_g1_i3_6;TRINITY_DN17796_c0_g1_i4_13;TRINITY_DN17802_c0_g1_i8_11;TRINITY_DN17838_c0_g1_i2_1;TRINITY_DN17853_c0_g1_i2_17;TRINITY_DN17869_c0_g1_i1_3;TRINITY_DN17879_c0_g1_i9_10;TRINITY_DN17889_c0_g1_i2_1;TRINITY_DN17961_c0_g1_i4_1;TRINITY_DN17983_c0_g1_i2_15;TRINITY_DN17989_c0_g1_i2_1;TRINITY_DN18093_c0_g1_i2_18;TRINITY_DN18111_c0_g1_i1_7;TRINITY_DN18135_c0_g1_i3_9;TRINITY_DN18165_c0_g1_i3_13;TRINITY_DN18193_c1_g1_i6_17;TRINITY_DN18202_c0_g1_i2_18;TRINITY_DN18209_c0_g1_i2_12;TRINITY_DN18262_c0_g1_i15_13;TRINITY_DN18267_c0_g1_i8_5;TRINITY_DN18277_c0_g1_i6_10;TRINITY_DN18277_c0_g2_i1_10;TRINITY_DN18299_c0_g1_i2_7;TRINITY_DN18318_c0_g1_i4_10;TRINITY_DN18346_c0_g3_i4_12;TRINITY_DN18372_c0_g1_i1_7;TRINITY_DN18406_c0_g1_i1_18;TRINITY_DN18415_c0_g5_i1_10;TRINITY_DN18435_c0_g1_i5_10;TRINITY_DN18502_c0_g1_i3_6;TRINITY_DN18530_c0_g1_i2_10;TRINITY_DN18539_c0_g1_i2_7;TRINITY_DN18540_c0_g1_i1_17;TRINITY_DN18547_c0_g1_i5_6;TRINITY_DN18578_c0_g1_i4_7;TRINITY_DN18591_c0_g1_i1_2;TRINITY_DN18592_c0_g1_i1_2;TRINITY_DN18629_c0_g1_i1_5;TRINITY_DN18635_c0_g1_i1_3;TRINITY_DN18639_c0_g1_i5_6;TRINITY_DN18679_c0_g1_i3_18;TRINITY_DN18684_c0_g1_i2_1;TRINITY_DN18737_c0_g1_i1_18;TRINITY_DN18760_c0_g1_i3_2;TRINITY_DN18780_c0_g1_i6_1;TRINITY_DN18795_c0_g1_i1_12;TRINITY_DN18840_c0_g1_i3_17;TRINITY_DN18863_c0_g1_i5_12;TRINITY_DN18905_c0_g1_i2_17;TRINITY_DN18916_c0_g1_i3_7;TRINITY_DN18917_c0_g1_i7_17;TRINITY_DN18956_c0_g2_i2_7;TRINITY_DN18973_c0_g1_i4_17;TRINITY_DN18973_c0_g1_i5_5;TRINITY_DN19013_c0_g1_i4_12;TRINITY_DN19019_c0_g2_i1_13;TRINITY_DN19041_c0_g1_i8_8;TRINITY_DN19043_c0_g1_i3_15;TRINITY_DN19062_c0_g1_i2_9;TRINITY_DN19094_c0_g1_i2_1;TRINITY_DN19140_c0_g1_i2_16;TRINITY_DN19159_c1_g1_i1_8;TRINITY_DN19161_c0_g1_i3_16;TRINITY_DN19166_c0_g1_i3_3;TRINITY_DN19167_c0_g1_i2_7;TRINITY_DN19169_c0_g1_i4_12;TRINITY_DN19211_c0_g1_i2_16;TRINITY_DN19229_c0_g1_i2_8;TRINITY_DN19244_c0_g1_i1_4;TRINITY_DN19244_c0_g2_i4_4;TRINITY_DN19287_c0_g1_i7_3;TRINITY_DN19310_c1_g3_i1_10;TRINITY_DN19312_c0_g1_i1_8;TRINITY_DN19332_c0_g1_i11_4;TRINITY_DN19347_c0_g1_i2_12;TRINITY_DN19354_c0_g1_i5_7;TRINITY_DN19359_c0_g1_i4_8;TRINITY_DN19397_c0_g1_i3_2;TRINITY_DN19432_c0_g1_i6_2;TRINITY_DN19462_c1_g1_i2_1;TRINITY_DN19465_c0_g1_i1_17;TRINITY_DN19474_c0_g1_i5_1;TRINITY_DN19479_c0_g1_i4_9;TRINITY_DN19484_c0_g1_i1_4;TRINITY_DN19550_c0_g1_i2_4;TRINITY_DN19558_c0_g1_i1_7;TRINITY_DN19570_c0_g1_i2_17;TRINITY_DN19576_c1_g2_i6_10;TRINITY_DN19581_c0_g1_i2_3;TRINITY_DN19583_c0_g1_i7_3;TRINITY_DN19596_c0_g1_i5_1;TRINITY_DN19607_c0_g1_i4_17;TRINITY_DN19611_c0_g1_i2_8;TRINITY_DN19612_c0_g1_i13_13;TRINITY_DN19622_c0_g1_i1_4;TRINITY_DN19632_c0_g1_i5_9;TRINITY_DN19647_c0_g1_i2_13;TRINITY_DN19655_c0_g1_i2_17;TRINITY_DN19656_c0_g1_i5_3;TRINITY_DN19736_c0_g1_i4_6;TRINITY_DN19739_c0_g1_i16_7;TRINITY_DN19769_c0_g1_i15_10;TRINITY_DN19785_c0_g1_i5_16;TRINITY_DN19794_c1_g2_i1_10;TRINITY_DN19821_c0_g1_i2_9;TRINITY_DN19832_c0_g1_i2_17;TRINITY_DN19840_c0_g1_i3_8;TRINITY_DN19845_c0_g1_i1_1;TRINITY_DN19854_c0_g1_i1_12;TRINITY_DN19879_c0_g1_i2_8;TRINITY_DN19891_c0_g2_i1_16;TRINITY_DN19895_c0_g2_i1_18;TRINITY_DN19924_c0_g9_i1_12;TRINITY_DN19927_c0_g1_i3_13;TRINITY_DN19947_c0_g1_i3_18;TRINITY_DN19969_c0_g1_i4_1;TRINITY_DN19975_c0_g1_i1_15;TRINITY_DN19985_c0_g1_i1_8;TRINITY_DN19991_c0_g1_i1_11;TRINITY_DN20005_c0_g1_i4_3;TRINITY_DN20024_c1_g1_i5_5;TRINITY_DN20029_c0_g1_i4_7;TRINITY_DN20036_c0_g1_i1_8;TRINITY_DN20037_c0_g1_i1_11;TRINITY_DN20041_c0_g1_i2_7;TRINITY_DN20055_c0_g1_i2_6;TRINITY_DN20055_c0_g2_i1_6;TRINITY_DN20065_c0_g1_i2_5;TRINITY_DN20081_c3_g1_i9_14;TRINITY_DN20089_c0_g1_i6_15;TRINITY_DN20102_c0_g1_i7_4;TRINITY_DN20124_c0_g1_i2_12;TRINITY_DN20126_c0_g1_i1_13;TRINITY_DN20129_c0_g1_i11_5;TRINITY_DN20135_c2_g1_i2_10;TRINITY_DN20137_c0_g1_i4_6;TRINITY_DN20148_c0_g1_i2_3;TRINITY_DN20158_c0_g1_i14_13;TRINITY_DN20162_c0_g1_i1_15;TRINITY_DN20166_c0_g1_i4_13;TRINITY_DN20179_c0_g1_i1_14;TRINITY_DN20180_c0_g2_i1_3;TRINITY_DN20181_c0_g1_i6_2;TRINITY_DN20183_c0_g1_i2_15;TRINITY_DN20187_c0_g1_i10_15;TRINITY_DN20196_c0_g1_i4_2;TRINITY_DN20240_c0_g1_i15_9;TRINITY_DN20268_c0_g1_i2_9;TRINITY_DN20305_c0_g2_i1_1;TRINITY_DN20311_c3_g2_i1_5;TRINITY_DN20324_c0_g3_i1_15;TRINITY_DN20347_c0_g1_i3_4;TRINITY_DN20349_c0_g1_i1_11;TRINITY_DN20355_c0_g2_i1_1;TRINITY_DN20359_c2_g1_i1_1;TRINITY_DN20383_c0_g1_i2_5;TRINITY_DN20389_c0_g4_i1_9;TRINITY_DN20398_c0_g1_i2_12;TRINITY_DN20459_c0_g1_i3_3;TRINITY_DN20496_c0_g2_i1_16;TRINITY_DN20526_c1_g7_i1_17;TRINITY_DN20540_c0_g1_i1_3;TRINITY_DN20540_c0_g1_i5_13;TRINITY_DN20554_c0_g1_i2_5;TRINITY_DN20561_c0_g1_i2_14;TRINITY_DN20562_c0_g2_i2_6;TRINITY_DN20573_c1_g1_i13_16;TRINITY_DN20574_c0_g1_i11_6;TRINITY_DN20577_c0_g1_i1_4;TRINITY_DN20586_c1_g3_i11_10;TRINITY_DN20601_c0_g3_i2_16;TRINITY_DN20601_c1_g3_i1_9;TRINITY_DN20604_c0_g4_i6_16;TRINITY_DN20605_c0_g1_i1_13;TRINITY_DN20624_c0_g1_i2_11;TRINITY_DN20630_c0_g1_i5_11;TRINITY_DN20644_c0_g1_i3_8;TRINITY_DN20654_c0_g1_i1_4;TRINITY_DN20677_c0_g1_i5_9;TRINITY_DN20683_c2_g1_i1_5;TRINITY_DN20692_c0_g1_i8_13;TRINITY_DN20725_c0_g1_i5_16;TRINITY_DN20735_c0_g1_i6_5;TRINITY_DN20744_c0_g5_i2_14;TRINITY_DN20755_c0_g1_i3_5;TRINITY_DN20755_c0_g2_i6_5;TRINITY_DN20771_c0_g2_i10_5;TRINITY_DN20780_c0_g1_i4_11;TRINITY_DN20784_c0_g1_i2_15;TRINITY_DN20784_c0_g2_i4_7;TRINITY_DN20784_c4_g1_i4_1;TRINITY_DN20787_c0_g2_i2_12;TRINITY_DN20809_c0_g2_i1_13;TRINITY_DN20816_c0_g2_i3_5;TRINITY_DN20818_c1_g1_i1_6;TRINITY_DN20839_c0_g1_i1_1;TRINITY_DN20871_c0_g1_i10_2;TRINITY_DN20877_c0_g1_i3_7;TRINITY_DN20903_c0_g1_i1_14;TRINITY_DN20906_c0_g2_i1_14;TRINITY_DN20908_c0_g1_i2_16;TRINITY_DN20909_c0_g1_i3_14;TRINITY_DN20914_c0_g2_i1_3;TRINITY_DN20926_c0_g1_i3_14;TRINITY_DN20939_c0_g1_i2_13;TRINITY_DN20941_c0_g1_i5_6;TRINITY_DN20962_c0_g1_i10_6;TRINITY_DN20965_c3_g2_i7_9;TRINITY_DN20973_c0_g1_i1_17;TRINITY_DN20973_c0_g4_i2_10;TRINITY_DN20984_c0_g1_i8_4;TRINITY_DN20992_c0_g2_i5_1;TRINITY_DN21006_c0_g3_i3_16;TRINITY_DN21010_c0_g1_i6_13;TRINITY_DN21033_c0_g1_i1_7;TRINITY_DN21043_c0_g2_i1_3;TRINITY_DN21053_c1_g7_i1_5;TRINITY_DN21059_c0_g1_i5_4;TRINITY_DN21078_c0_g1_i13_7;TRINITY_DN21141_c0_g1_i1_7;TRINITY_DN21151_c0_g3_i3_17;TRINITY_DN21180_c1_g2_i15_18;TRINITY_DN21203_c0_g4_i1_9;TRINITY_DN21215_c0_g2_i3_12;TRINITY_DN21240_c4_g1_i10_13;TRINITY_DN21253_c0_g1_i1_3;TRINITY_DN21261_c0_g1_i5_1;TRINITY_DN21262_c0_g1_i2_4;TRINITY_DN21277_c0_g1_i7_3;TRINITY_DN21279_c0_g1_i4_7;TRINITY_DN21280_c1_g2_i19_1;TRINITY_DN21283_c1_g2_i1_9;TRINITY_DN21284_c0_g2_i1_5;TRINITY_DN21292_c0_g1_i1_4;TRINITY_DN21304_c1_g1_i1_16;TRINITY_DN21305_c0_g1_i1_18;TRINITY_DN21318_c0_g1_i1_11;TRINITY_DN21330_c0_g1_i6_14;TRINITY_DN21362_c0_g1_i1_16;TRINITY_DN21380_c1_g1_i20_3;TRINITY_DN21381_c0_g1_i4_6;TRINITY_DN21395_c0_g1_i6_1;TRINITY_DN21405_c3_g1_i6_14;TRINITY_DN21406_c0_g1_i5_1;TRINITY_DN21409_c1_g1_i8_7;TRINITY_DN21410_c0_g1_i2_12;TRINITY_DN21413_c0_g1_i18_12;TRINITY_DN21416_c4_g3_i1_5;TRINITY_DN21434_c1_g1_i4_1;TRINITY_DN21464_c0_g1_i11_18;TRINITY_DN21465_c0_g1_i4_13;TRINITY_DN21494_c1_g2_i1_10;TRINITY_DN21494_c1_g9_i1_10;TRINITY_DN21507_c2_g2_i2_17;TRINITY_DN21508_c0_g1_i9_17;TRINITY_DN21513_c1_g1_i4_8;TRINITY_DN21514_c0_g1_i7_16;TRINITY_DN21523_c1_g1_i3_16;TRINITY_DN21535_c1_g1_i1_7;TRINITY_DN21558_c0_g2_i5_9;TRINITY_DN21558_c3_g1_i2_4;TRINITY_DN21558_c3_g2_i1_4;TRINITY_DN21560_c0_g1_i15_8;TRINITY_DN21565_c2_g2_i1_15;TRINITY_DN21570_c0_g1_i11_10;TRINITY_DN21573_c0_g1_i1_13;TRINITY_DN21600_c1_g1_i1_16;TRINITY_DN21607_c0_g1_i10_1;TRINITY_DN21619_c0_g1_i1_9;TRINITY_DN21620_c0_g3_i1_17;TRINITY_DN21631_c0_g1_i1_4;TRINITY_DN21632_c0_g1_i14_11;TRINITY_DN21633_c0_g1_i3_10;TRINITY_DN21636_c0_g1_i11_1;TRINITY_DN21655_c0_g1_i5_7;TRINITY_DN21666_c0_g1_i2_6;TRINITY_DN21668_c0_g1_i11_11;TRINITY_DN21669_c0_g1_i2_5;TRINITY_DN21671_c0_g1_i1_14;TRINITY_DN21697_c0_g1_i8_8;TRINITY_DN21706_c0_g1_i14_12;TRINITY_DN21738_c0_g2_i2_2;TRINITY_DN21748_c0_g1_i7_9;TRINITY_DN21752_c0_g1_i11_6;TRINITY_DN21774_c1_g1_i9_10;TRINITY_DN21784_c0_g1_i9_12;TRINITY_DN21802_c0_g2_i1_3;TRINITY_DN21805_c0_g1_i20_16;TRINITY_DN21807_c0_g1_i12_5;TRINITY_DN21815_c1_g1_i2_6;TRINITY_DN21819_c3_g1_i2_3;TRINITY_DN21832_c0_g1_i1_4;TRINITY_DN21847_c0_g3_i3_12;TRINITY_DN21855_c0_g1_i2_10;TRINITY_DN21863_c0_g1_i7_8;TRINITY_DN21863_c0_g4_i1_14;TRINITY_DN21882_c1_g1_i1_7;TRINITY_DN21895_c0_g1_i2_7;TRINITY_DN21922_c2_g1_i5_6;TRINITY_DN21927_c0_g1_i1_3;TRINITY_DN21936_c1_g1_i8_5;TRINITY_DN21937_c1_g3_i2_6;TRINITY_DN21940_c0_g1_i1_7;TRINITY_DN21951_c0_g1_i2_6;TRINITY_DN21960_c0_g1_i2_7;TRINITY_DN21964_c0_g1_i16_13;TRINITY_DN21968_c3_g1_i6_1;TRINITY_DN21976_c3_g2_i1_5;TRINITY_DN21983_c3_g1_i3_10;TRINITY_DN22005_c0_g1_i4_7;TRINITY_DN22017_c0_g1_i1_7;TRINITY_DN22020_c1_g1_i3_11;TRINITY_DN22028_c0_g1_i7_13;TRINITY_DN22029_c0_g1_i4_16;TRINITY_DN22041_c0_g1_i3_8;TRINITY_DN22045_c1_g1_i12_17;TRINITY_DN22065_c0_g2_i2_6;TRINITY_DN22108_c2_g3_i5_6;TRINITY_DN22114_c0_g1_i1_7;TRINITY_DN22127_c0_g1_i3_17;TRINITY_DN22141_c0_g1_i12_4;TRINITY_DN22167_c0_g2_i2_12;TRINITY_DN22169_c0_g5_i1_5;TRINITY_DN22183_c0_g1_i5_15;TRINITY_DN22211_c0_g1_i8_12;TRINITY_DN22228_c7_g3_i1_16;TRINITY_DN22232_c1_g1_i13_18;TRINITY_DN22235_c3_g2_i7_16;TRINITY_DN22241_c0_g1_i1_11;TRINITY_DN22271_c0_g1_i13_11;TRINITY_DN22271_c0_g1_i1_2;TRINITY_DN22276_c0_g1_i1_1;TRINITY_DN22280_c0_g3_i3_3;TRINITY_DN22283_c1_g1_i12_5;TRINITY_DN22286_c2_g1_i1_12;TRINITY_DN22294_c0_g1_i6_15;TRINITY_DN22312_c0_g2_i3_13;TRINITY_DN22316_c0_g2_i5_5;TRINITY_DN22320_c0_g1_i8_15;TRINITY_DN22320_c2_g4_i3_4;TRINITY_DN22345_c0_g4_i3_7;TRINITY_DN22347_c0_g1_i5_10;TRINITY_DN22363_c0_g1_i3_4;TRINITY_DN22379_c3_g1_i5_3;TRINITY_DN22394_c0_g2_i6_10;TRINITY_DN22399_c0_g1_i1_7;TRINITY_DN22409_c0_g1_i6_7;TRINITY_DN22415_c1_g1_i1_17;TRINITY_DN22426_c0_g1_i5_2;TRINITY_DN22435_c0_g1_i12_14;TRINITY_DN22436_c1_g1_i8_11;TRINITY_DN22440_c0_g2_i11_12;TRINITY_DN22444_c0_g3_i7_9;TRINITY_DN22460_c0_g2_i2_5;TRINITY_DN22464_c0_g2_i1_6;TRINITY_DN22467_c0_g1_i10_10;TRINITY_DN22473_c1_g1_i6_12;TRINITY_DN22475_c0_g1_i2_3;TRINITY_DN22482_c0_g1_i5_17;TRINITY_DN22482_c1_g2_i5_5;TRINITY_DN22485_c0_g8_i1_9;TRINITY_DN22490_c0_g2_i1_3;TRINITY_DN22499_c0_g1_i6_18;TRINITY_DN22499_c0_g3_i5_2;TRINITY_DN22501_c1_g1_i8_16;TRINITY_DN22513_c4_g2_i7_10;TRINITY_DN22517_c1_g1_i3_18;TRINITY_DN22523_c1_g1_i13_10;TRINITY_DN22530_c1_g1_i3_10;TRINITY_DN22532_c0_g3_i6_12;TRINITY_DN22544_c0_g1_i2_13;TRINITY_DN22545_c5_g3_i1_5;TRINITY_DN22546_c0_g1_i4_14;TRINITY_DN22552_c0_g1_i15_10;TRINITY_DN22562_c0_g1_i1_1;TRINITY_DN22570_c0_g1_i3_9;TRINITY_DN22575_c0_g1_i3_18;TRINITY_DN22591_c0_g1_i3_17;TRINITY_DN22591_c1_g5_i1_15;TRINITY_DN22613_c0_g2_i1_13;TRINITY_DN22618_c0_g1_i9_3;TRINITY_DN22625_c0_g4_i2_16;TRINITY_DN22646_c1_g1_i13_12;TRINITY_DN22661_c0_g1_i7_13;TRINITY_DN22681_c2_g1_i4_7;TRINITY_DN22691_c0_g1_i9_17;TRINITY_DN22701_c0_g1_i3_17;TRINITY_DN22702_c0_g1_i2_7;TRINITY_DN22702_c0_g1_i7_13;TRINITY_DN22702_c0_g4_i1_13;TRINITY_DN22703_c2_g2_i1_6;TRINITY_DN22710_c1_g2_i1_15;TRINITY_DN22719_c0_g1_i19_9;TRINITY_DN22724_c0_g1_i1_1;TRINITY_DN22735_c0_g1_i4_13;TRINITY_DN22742_c0_g1_i3_12;TRINITY_DN22753_c1_g1_i8_7;TRINITY_DN22795_c0_g1_i8_16;TRINITY_DN22830_c2_g2_i3_4;TRINITY_DN22833_c0_g1_i3_8;TRINITY_DN22841_c0_g1_i12_5;TRINITY_DN22844_c1_g1_i13_5;TRINITY_DN22871_c0_g3_i1_2;TRINITY_DN22877_c0_g1_i2_3;TRINITY_DN22882_c3_g1_i12_7;TRINITY_DN22895_c0_g1_i1_7;TRINITY_DN22897_c0_g1_i8_8;TRINITY_DN22900_c0_g1_i8_4;TRINITY_DN22902_c0_g1_i8_18;TRINITY_DN22922_c0_g1_i13_4;TRINITY_DN22938_c0_g1_i6_15;TRINITY_DN22944_c0_g1_i3_16;TRINITY_DN22963_c1_g2_i1_11;TRINITY_DN22964_c0_g3_i2_11;TRINITY_DN22967_c0_g1_i9_9;TRINITY_DN22971_c0_g1_i3_11;TRINITY_DN22972_c0_g1_i1_4;TRINITY_DN22979_c0_g1_i4_9;TRINITY_DN22983_c0_g1_i1_7;TRINITY_DN22994_c0_g1_i8_9;TRINITY_DN22997_c0_g1_i5_13;TRINITY_DN23002_c1_g1_i2_13;TRINITY_DN23003_c0_g1_i3_16;TRINITY_DN23017_c1_g6_i1_6;TRINITY_DN23025_c0_g1_i1_8;TRINITY_DN23047_c1_g1_i15_18;TRINITY_DN23050_c0_g1_i6_14;TRINITY_DN23081_c0_g1_i2_2;TRINITY_DN23081_c0_g2_i1_2;TRINITY_DN23086_c0_g1_i3_15;TRINITY_DN23089_c1_g5_i2_7;TRINITY_DN23092_c0_g1_i3_9;TRINITY_DN23109_c1_g1_i1_7;TRINITY_DN23135_c2_g4_i7_11;TRINITY_DN23147_c0_g5_i2_18;TRINITY_DN23169_c0_g1_i21_17;TRINITY_DN23173_c0_g2_i1_6;TRINITY_DN23173_c3_g1_i3_8;TRINITY_DN23184_c0_g1_i1_2;TRINITY_DN23184_c0_g2_i1_2;TRINITY_DN23185_c0_g1_i1_4;TRINITY_DN23191_c2_g1_i2_2;TRINITY_DN23194_c2_g5_i1_16;TRINITY_DN23199_c2_g2_i3_2;TRINITY_DN23206_c2_g1_i6_16;TRINITY_DN23209_c2_g4_i1_11;TRINITY_DN23212_c0_g2_i2_6;TRINITY_DN23213_c0_g1_i14_1;TRINITY_DN23214_c0_g1_i1_17;TRINITY_DN23214_c0_g2_i2_4;TRINITY_DN23217_c0_g2_i1_13;TRINITY_DN23222_c0_g2_i1_4;TRINITY_DN23223_c0_g1_i1_15;TRINITY_DN23227_c0_g1_i17_3;TRINITY_DN23271_c0_g1_i3_14;TRINITY_DN23277_c2_g1_i14_11;TRINITY_DN23280_c0_g1_i14_9;TRINITY_DN23292_c0_g1_i2_9;TRINITY_DN23305_c1_g3_i4_17;TRINITY_DN23309_c0_g1_i2_13;TRINITY_DN23311_c0_g1_i1_13;TRINITY_DN23320_c0_g1_i6_7;TRINITY_DN23327_c0_g1_i1_18;TRINITY_DN23336_c3_g3_i1_1;TRINITY_DN23349_c0_g1_i3_4;TRINITY_DN23363_c0_g1_i4_18;TRINITY_DN23371_c0_g3_i2_3;TRINITY_DN23378_c0_g1_i12_14;TRINITY_DN23394_c0_g2_i12_17;TRINITY_DN23402_c0_g1_i6_16;TRINITY_DN23439_c0_g3_i1_5;TRINITY_DN23439_c1_g2_i13_1;TRINITY_DN23442_c1_g1_i7_6;TRINITY_DN23446_c0_g2_i1_6;TRINITY_DN23451_c0_g3_i1_14;TRINITY_DN23468_c0_g1_i1_7;TRINITY_DN23471_c0_g1_i1_10;TRINITY_DN23475_c0_g5_i6_1;TRINITY_DN23506_c0_g1_i3_8;TRINITY_DN23509_c0_g1_i6_14;TRINITY_DN23510_c1_g1_i3_6;TRINITY_DN23513_c0_g3_i2_17;TRINITY_DN23517_c1_g1_i20_6;TRINITY_DN23526_c2_g1_i6_16;TRINITY_DN23540_c1_g3_i1_14;TRINITY_DN23558_c0_g1_i9_6;TRINITY_DN23566_c0_g1_i6_4;TRINITY_DN23570_c0_g2_i13_8;TRINITY_DN23586_c0_g6_i2_16;TRINITY_DN23589_c0_g1_i8_8;TRINITY_DN23598_c3_g1_i4_6;TRINITY_DN23600_c0_g1_i18_3;TRINITY_DN23611_c0_g1_i6_4;TRINITY_DN23614_c2_g1_i17_18;TRINITY_DN23654_c0_g3_i1_9;TRINITY_DN23654_c1_g1_i5_17;TRINITY_DN23665_c0_g3_i1_14;TRINITY_DN23672_c0_g1_i1_13;TRINITY_DN23678_c0_g2_i3_5;TRINITY_DN23679_c0_g1_i5_15;TRINITY_DN23694_c0_g1_i2_2;TRINITY_DN23706_c0_g3_i1_16;TRINITY_DN23713_c0_g1_i1_13;TRINITY_DN23720_c1_g2_i3_14;TRINITY_DN23732_c0_g1_i5_7;TRINITY_DN23748_c2_g1_i13_1;TRINITY_DN23748_c3_g3_i1_1;TRINITY_DN23755_c1_g2_i1_14;TRINITY_DN23762_c0_g1_i10_17;TRINITY_DN23764_c0_g1_i5_3;TRINITY_DN2376_c0_g1_i1_3;TRINITY_DN23775_c2_g3_i12_16;TRINITY_DN23779_c0_g1_i3_3;TRINITY_DN23779_c2_g1_i1_6;TRINITY_DN23794_c0_g1_i11_2;TRINITY_DN23801_c3_g1_i3_5;TRINITY_DN23811_c0_g1_i6_15;TRINITY_DN23812_c1_g3_i11_4;TRINITY_DN23863_c0_g1_i9_16;TRINITY_DN23864_c2_g1_i6_3;TRINITY_DN23878_c1_g2_i20_6;TRINITY_DN23878_c1_g3_i1_6;TRINITY_DN23882_c0_g1_i1_17;TRINITY_DN23897_c1_g1_i7_14;TRINITY_DN23909_c0_g1_i14_17;TRINITY_DN23923_c0_g1_i4_11;TRINITY_DN23930_c2_g1_i14_15;TRINITY_DN23934_c0_g1_i5_3;TRINITY_DN23942_c0_g1_i11_14;TRINITY_DN23945_c1_g1_i1_4;TRINITY_DN23960_c1_g2_i4_3;TRINITY_DN23967_c0_g1_i3_4;TRINITY_DN23984_c1_g3_i1_18;TRINITY_DN23984_c1_g4_i3_11;TRINITY_DN23992_c0_g1_i1_10;TRINITY_DN24004_c0_g2_i6_13;TRINITY_DN24005_c0_g1_i12_5;TRINITY_DN24006_c2_g1_i2_16;TRINITY_DN24006_c2_g3_i1_16;TRINITY_DN24012_c0_g1_i9_7;TRINITY_DN24014_c0_g1_i10_6;TRINITY_DN24014_c0_g2_i1_14;TRINITY_DN24021_c0_g3_i1_5;TRINITY_DN24030_c0_g1_i18_6;TRINITY_DN24032_c1_g1_i6_2;TRINITY_DN24046_c0_g3_i3_2;TRINITY_DN24053_c2_g3_i6_15;TRINITY_DN24084_c1_g2_i2_5;TRINITY_DN24094_c1_g1_i3_2;TRINITY_DN24095_c1_g6_i4_6;TRINITY_DN24098_c1_g1_i3_1;TRINITY_DN24111_c1_g3_i1_5;TRINITY_DN24121_c4_g1_i7_8;TRINITY_DN24147_c2_g6_i1_1;TRINITY_DN24150_c1_g3_i4_5;TRINITY_DN24168_c1_g2_i11_7;TRINITY_DN24168_c1_g8_i1_7;TRINITY_DN24173_c2_g1_i3_7;TRINITY_DN24184_c0_g1_i30_13;TRINITY_DN24195_c0_g2_i3_3;TRINITY_DN24195_c1_g1_i2_8;TRINITY_DN24216_c0_g2_i1_14;TRINITY_DN24230_c0_g2_i8_3;TRINITY_DN24238_c0_g1_i11_8;TRINITY_DN24238_c1_g1_i24_6;TRINITY_DN24248_c0_g1_i16_11;TRINITY_DN24270_c3_g5_i3_16;TRINITY_DN24278_c1_g6_i2_4;TRINITY_DN24288_c1_g3_i11_14;TRINITY_DN24306_c0_g1_i1_2;TRINITY_DN24307_c1_g3_i2_14;TRINITY_DN24311_c0_g1_i15_6;TRINITY_DN24320_c1_g2_i4_11;TRINITY_DN24329_c1_g1_i1_11;TRINITY_DN24332_c1_g3_i2_11;TRINITY_DN24342_c0_g2_i6_14;TRINITY_DN24367_c0_g2_i1_13;TRINITY_DN24375_c0_g2_i4_15;TRINITY_DN24376_c0_g1_i8_7;TRINITY_DN24382_c2_g1_i14_11;TRINITY_DN24390_c0_g2_i6_5;TRINITY_DN24399_c2_g2_i8_7;TRINITY_DN24405_c0_g1_i3_14;TRINITY_DN24413_c0_g1_i7_3;TRINITY_DN24415_c1_g2_i3_11;TRINITY_DN24443_c0_g1_i4_13;TRINITY_DN24478_c0_g1_i2_7;TRINITY_DN24488_c0_g2_i8_3;TRINITY_DN24492_c0_g2_i3_3;TRINITY_DN24503_c1_g2_i3_1;TRINITY_DN24509_c0_g1_i2_13;TRINITY_DN24509_c0_g3_i1_13;TRINITY_DN24510_c0_g3_i4_1;TRINITY_DN24524_c0_g6_i1_16;TRINITY_DN24553_c2_g1_i3_8;TRINITY_DN24553_c2_g5_i5_8;TRINITY_DN24554_c0_g1_i2_14;TRINITY_DN24559_c0_g1_i9_13;TRINITY_DN24574_c0_g1_i1_9;TRINITY_DN24577_c0_g1_i3_13;TRINITY_DN24581_c0_g2_i9_13;TRINITY_DN24628_c0_g2_i1_4;TRINITY_DN24643_c0_g1_i2_13;TRINITY_DN24646_c1_g3_i3_13;TRINITY_DN24650_c1_g1_i11_3;TRINITY_DN24654_c1_g1_i5_16;TRINITY_DN2465_c0_g1_i2_17;TRINITY_DN24662_c0_g1_i2_7;TRINITY_DN24663_c2_g1_i2_13;TRINITY_DN24669_c0_g3_i13_6;TRINITY_DN24669_c0_g4_i2_6;TRINITY_DN24718_c0_g1_i17_7;TRINITY_DN24722_c0_g2_i2_15;TRINITY_DN24727_c1_g1_i5_11;TRINITY_DN24727_c1_g2_i7_11;TRINITY_DN24732_c0_g1_i16_15;TRINITY_DN24732_c0_g1_i2_3;TRINITY_DN24755_c0_g1_i5_8;TRINITY_DN24757_c0_g2_i7_13;TRINITY_DN24759_c0_g2_i3_15;TRINITY_DN24763_c0_g3_i2_14;TRINITY_DN24773_c0_g2_i2_7;TRINITY_DN24774_c0_g3_i1_15;TRINITY_DN24788_c1_g2_i14_8;TRINITY_DN24798_c0_g1_i1_10;TRINITY_DN24800_c2_g1_i4_15;TRINITY_DN24803_c0_g3_i5_14;TRINITY_DN24827_c0_g1_i8_13;TRINITY_DN24828_c1_g1_i9_3;TRINITY_DN24846_c0_g1_i1_2;TRINITY_DN24846_c0_g2_i5_2;TRINITY_DN24847_c1_g1_i8_2;TRINITY_DN24855_c0_g1_i1_12;TRINITY_DN24855_c1_g1_i9_7;TRINITY_DN24864_c0_g1_i10_11;TRINITY_DN24920_c0_g1_i5_3;TRINITY_DN24923_c0_g6_i1_13;TRINITY_DN24924_c4_g5_i2_8;TRINITY_DN24934_c0_g1_i1_16;TRINITY_DN24959_c0_g1_i4_3;TRINITY_DN24962_c1_g1_i25_8;TRINITY_DN24972_c0_g1_i1_16;TRINITY_DN25001_c0_g1_i3_13;TRINITY_DN25013_c0_g2_i2_6;TRINITY_DN25029_c0_g1_i8_13;TRINITY_DN25040_c0_g1_i11_13;TRINITY_DN25043_c1_g1_i1_4;TRINITY_DN25055_c0_g2_i13_3;TRINITY_DN25060_c0_g1_i1_5;TRINITY_DN25072_c0_g1_i4_3;TRINITY_DN25113_c0_g1_i5_15;TRINITY_DN25114_c0_g2_i4_8;TRINITY_DN25143_c0_g1_i7_15;TRINITY_DN25146_c0_g1_i4_4;TRINITY_DN25184_c0_g1_i4_15;TRINITY_DN25193_c0_g2_i9_11;TRINITY_DN25222_c6_g1_i6_7;TRINITY_DN25230_c0_g5_i1_15;TRINITY_DN25279_c0_g1_i8_4;TRINITY_DN25291_c0_g3_i11_15;TRINITY_DN25291_c1_g1_i20_11;TRINITY_DN25320_c2_g2_i5_7;TRINITY_DN25331_c0_g1_i11_2;TRINITY_DN25341_c0_g1_i9_7;TRINITY_DN25341_c0_g5_i1_7;TRINITY_DN25349_c0_g1_i1_5;TRINITY_DN25377_c0_g3_i5_4;TRINITY_DN25387_c2_g1_i3_2;TRINITY_DN25393_c2_g1_i7_13;TRINITY_DN25394_c3_g1_i4_11;TRINITY_DN25401_c0_g2_i1_11;TRINITY_DN25402_c1_g1_i4_7;TRINITY_DN25432_c0_g1_i20_15;TRINITY_DN25442_c0_g1_i6_15;TRINITY_DN25452_c1_g1_i10_11;TRINITY_DN25476_c4_g1_i3_13;TRINITY_DN25509_c0_g1_i2_3;TRINITY_DN25555_c1_g1_i5_7;TRINITY_DN25555_c1_g3_i3_8;TRINITY_DN25561_c1_g4_i1_13;TRINITY_DN25562_c0_g1_i1_3;TRINITY_DN25566_c0_g2_i6_4;TRINITY_DN25570_c4_g1_i4_13;TRINITY_DN25600_c0_g5_i1_8;TRINITY_DN25606_c0_g1_i5_8;TRINITY_DN25620_c2_g1_i15_4;TRINITY_DN25624_c0_g1_i2_4;TRINITY_DN25625_c1_g1_i8_8;TRINITY_DN25631_c0_g2_i11_2;TRINITY_DN25633_c1_g4_i20_15;TRINITY_DN25645_c1_g1_i3_4;TRINITY_DN25653_c1_g1_i4_3;TRINITY_DN25656_c0_g1_i7_15;TRINITY_DN25661_c0_g1_i1_16;TRINITY_DN25677_c0_g1_i5_13;TRINITY_DN25689_c0_g1_i10_2;TRINITY_DN25693_c0_g1_i7_3;TRINITY_DN25717_c0_g1_i8_8;TRINITY_DN25742_c0_g1_i1_10;TRINITY_DN25769_c0_g1_i26_13;TRINITY_DN25781_c0_g3_i29_7;TRINITY_DN25792_c0_g3_i1_3;TRINITY_DN25813_c1_g3_i1_8;TRINITY_DN25821_c2_g1_i4_7;TRINITY_DN25824_c0_g2_i7_4;TRINITY_DN25824_c1_g2_i1_7;TRINITY_DN25876_c1_g1_i13_8;TRINITY_DN25896_c0_g1_i1_12;TRINITY_DN25919_c1_g2_i6_4;TRINITY_DN25933_c0_g1_i1_13;TRINITY_DN25947_c0_g1_i11_4;TRINITY_DN26026_c1_g1_i9_3;TRINITY_DN26047_c0_g1_i1_8;TRINITY_DN26170_c0_g1_i3_7;TRINITY_DN26216_c1_g1_i17_7;TRINITY_DN26220_c0_g1_i1_7;TRINITY_DN26269_c0_g2_i6_3;TRINITY_DN26329_c1_g1_i34_7;TRINITY_DN26350_c0_g1_i20_3;TRINITY_DN26364_c0_g1_i10_3;TRINITY_DN26533_c0_g2_i1_3;TRINITY_DN26556_c0_g1_i1_7;TRINITY_DN26557_c0_g1_i1_12;TRINITY_DN26607_c2_g1_i7_7;TRINITY_DN26622_c0_g1_i8_7;TRINITY_DN26626_c1_g2_i21_3;TRINITY_DN26627_c0_g1_i1_10;TRINITY_DN26708_c0_g1_i3_3;TRINITY_DN26825_c0_g1_i3_3;TRINITY_DN26912_c0_g3_i3_3;TRINITY_DN26912_c0_g6_i1_3;TRINITY_DN26945_c0_g1_i1_12;TRINITY_DN27025_c0_g1_i11_7;TRINITY_DN27034_c3_g2_i2_3;TRINITY_DN27044_c0_g2_i23_3;TRINITY_DN27073_c0_g1_i1_11;TRINITY_DN27084_c0_g1_i1_18;TRINITY_DN27131_c0_g1_i1_16;TRINITY_DN27279_c0_g1_i9_7;TRINITY_DN27313_c1_g1_i7_3;TRINITY_DN27676_c0_g1_i1_16;TRINITY_DN27688_c0_g1_i1_10;TRINITY_DN27730_c0_g1_i1_10;TRINITY_DN27805_c0_g1_i1_16;TRINITY_DN27850_c0_g1_i1_16;TRINITY_DN27984_c0_g1_i1_15;TRINITY_DN28333_c0_g1_i1_15;TRINITY_DN28642_c0_g1_i1_7;TRINITY_DN28652_c0_g1_i1_7;TRINITY_DN28663_c0_g1_i1_16;TRINITY_DN28710_c0_g1_i1_14;TRINITY_DN29229_c0_g1_i1_4;TRINITY_DN29346_c0_g1_i1_4;TRINITY_DN29378_c0_g1_i1_3;TRINITY_DN29557_c0_g1_i1_14;TRINITY_DN29636_c0_g1_i1_16;TRINITY_DN29651_c0_g1_i1_14;TRINITY_DN29711_c0_g1_i1_16;TRINITY_DN29728_c0_g1_i1_15;TRINITY_DN29939_c0_g1_i1_17;TRINITY_DN2994_c0_g1_i1_16;TRINITY_DN29983_c0_g1_i1_3;TRINITY_DN30012_c0_g1_i1_7;TRINITY_DN30021_c0_g1_i1_16;TRINITY_DN30035_c0_g1_i1_4;TRINITY_DN30146_c0_g1_i1_6;TRINITY_DN30218_c0_g1_i1_13;TRINITY_DN30379_c0_g1_i1_7;TRINITY_DN30749_c0_g1_i1_8;TRINITY_DN30966_c0_g1_i1_6;TRINITY_DN309_c0_g1_i1_12;TRINITY_DN31036_c0_g1_i1_7;TRINITY_DN31184_c0_g1_i1_4;TRINITY_DN31204_c0_g1_i1_13;TRINITY_DN31327_c0_g1_i1_15;TRINITY_DN31445_c0_g1_i1_6;TRINITY_DN31779_c0_g1_i1_7;TRINITY_DN31872_c0_g1_i1_7;TRINITY_DN32766_c0_g1_i1_7;TRINITY_DN33352_c0_g1_i1_7;TRINITY_DN33870_c0_g1_i1_3;TRINITY_DN4087_c0_g1_i1_2;TRINITY_DN4232_c0_g1_i1_3;TRINITY_DN4447_c0_g1_i1_12;TRINITY_DN4447_c0_g2_i1_12;TRINITY_DN5184_c0_g1_i1_10;TRINITY_DN5250_c0_g2_i1_13;TRINITY_DN5522_c0_g1_i1_18;TRINITY_DN6106_c0_g1_i1_10;TRINITY_DN6239_c0_g1_i1_12;TRINITY_DN6365_c0_g1_i1_4;TRINITY_DN6468_c0_g1_i1_2;TRINITY_DN6489_c0_g1_i1_4;TRINITY_DN6533_c0_g2_i1_8;TRINITY_DN6559_c0_g1_i1_6;TRINITY_DN7027_c0_g1_i1_15;TRINITY_DN7226_c0_g1_i1_2;TRINITY_DN7233_c0_g2_i1_5;TRINITY_DN7490_c0_g1_i1_13;TRINITY_DN7539_c0_g1_i2_12;TRINITY_DN7542_c0_g1_i1_9;TRINITY_DN7783_c0_g1_i2_12;TRINITY_DN7792_c0_g1_i1_12;TRINITY_DN7911_c0_g2_i1_16;TRINITY_DN8076_c0_g1_i2_3;TRINITY_DN8114_c0_g1_i1_16;TRINITY_DN8485_c0_g1_i1_4;TRINITY_DN8513_c0_g1_i1_7;TRINITY_DN8942_c0_g1_i2_12;TRINITY_DN8966_c0_g1_i1_14;TRINITY_DN9250_c0_g2_i1_4;TRINITY_DN9295_c0_g1_i1_12;TRINITY_DN9424_c0_g1_i1_4;TRINITY_DN9465_c0_g1_i1_4;TRINITY_DN9520_c0_g1_i1_17;TRINITY_DN9534_c0_g1_i1_16;TRINITY_DN9599_c0_g1_i2_10;TRINITY_DN9673_c0_g1_i1_2;TRINITY_DN9702_c0_g1_i1_12;TRINITY_DN9716_c0_g1_i2_1;TRINITY_DN9730_c0_g1_i1_14;TRINITY_DN9775_c0_g1_i1_14	KOG1303;KOG0784;KOG4166;KOG2040;KOG3373;KOG2250;KOG0062;KOG1441;KOG4165;KOG1441;KOG1237;KOG0683;KOG1549;KOG1303;KOG1237;KOG1052;KOG1305;KOG1395;KOG1052;KOG1305;KOG0622;KOG0540;KOG1441;KOG1237;KOG2551;KOG1441;KOG0975;KOG1282;KOG0629;KOG1303;KOG2352;KOG1303;KOG0540;KOG2263;KOG4175;KOG1287;KOG1282;KOG1237;KOG1237;KOG0975;KOG1052;KOG2467;KOG1237;KOG2797;KOG4354;KOG1237;KOG2596;KOG1448;KOG0622;KOG1305;KOG0806;KOG1441;KOG1282;KOG4750;KOG1303;KOG1303;KOG1237;KOG1448;KOG1441;KOG1579;KOG1562;KOG0454;KOG1592;KOG0807;KOG1383;KOG1303;KOG0257;KOG1615;KOG4750;KOG1237;KOG0456;KOG1052;KOG1237;KOG1441;KOG1304;KOG2449;KOG3216;KOG3216;KOG0455;KOG0454;KOG0454;KOG0257;KOG1303;KOG1185;KOG2275;KOG1593;KOG3373;KOG1303;KOG1441;KOG1252;KOG1282;KOG1441;KOG3124;KOG1189;KOG1562;KOG0258;KOG1441;KOG1395;KOG1591;KOG1237;KOG2467;KOG0975;KOG1316;KOG1303;KOG1303;KOG2663;KOG1282;KOG1401;KOG1237;KOG0795;KOG0623;KOG1282;KOG1237;KOG2663;KOG1237;KOG2448;KOG1441;KOG2275;KOG1401;KOG4750;KOG2352;KOG1223;KOG0807;KOG1237;KOG3373;KOG2797;KOG0259;KOG1282;KOG3007;KOG1305;KOG1383;KOG1282;KOG0785;KOG2596;KOG1438;KOG1223;KOG2797;KOG0795;KOG1286;KOG1052;KOG1562;KOG1441;KOG4311;KOG1579;KOG1441;KOG1562;KOG2831;KOG1282;KOG2410;KOG1237;KOG1441;KOG0571;KOG2619;KOG1359;KOG1359;KOG1237;KOG1303;KOG1303;KOG3266;KOG2467;KOG1286;KOG1282;KOG1441;KOG1441;KOG1282;KOG1286;KOG2448;KOG1303;KOG1252;KOG1303;KOG2410;KOG1303;KOG1287;KOG1303;KOG4166;KOG1237;KOG1591;KOG1591;KOG1615;KOG2467;KOG1282;KOG0062;KOG0808;KOG1305;KOG1282;KOG2414;KOG1237;KOG3143;KOG1237;KOG1282;KOG4492;KOG2790;KOG1441;KOG1052;KOG1549;KOG0808;KOG1441;KOG1282;KOG1303;KOG0638;KOG1282;KOG1591;KOG1591;KOG1286;KOG1441;KOG1282;KOG4354;KOG1052;KOG2467;KOG4175;KOG1401;KOG1252;KOG1430;KOG2352;KOG1282;KOG1303;KOG2786;KOG1303;KOG1579;KOG1282;KOG1615;KOG1237;KOG1237;KOG4201;KOG1286;KOG2449;KOG1579;KOG2276;KOG0053;KOG0795;KOG1303;KOG2352;KOG0784;KOG0633;KOG0945;KOG2352;KOG1052;KOG2352;KOG1305;KOG1282;KOG1303;KOG2449;KOG2436;KOG2436;KOG1282;KOG1237;KOG1579;KOG2797;KOG0238;KOG1052;KOG1441;KOG2526;KOG1303;KOG0806;KOG1223;KOG2352;KOG1223;KOG0189;KOG3124;KOG1237;KOG1383;KOG1303;KOG1395;KOG1441;KOG1448;KOG1303;KOG1282;KOG0683;KOG0623;KOG1237;KOG0257;KOG1562;KOG1237;KOG1282;KOG1289;KOG0257;KOG1237;KOG1579;KOG2449;KOG1549;KOG0692;KOG1411;KOG1706;KOG1562;KOG0808;KOG2797;KOG1591;KOG1417;KOG1438;KOG1303;KOG1562;KOG1562;KOG1303;KOG1184;KOG2449;KOG0189;KOG0628;KOG1303;KOG0628;KOG2250;KOG2449;KOG1401;KOG1438;KOG0683;KOG1305;KOG1430;KOG1441;KOG4354;KOG1237;KOG1591;KOG1591;KOG1052;KOG1237;KOG0186;KOG1303;KOG1282;KOG0026;KOG0258;KOG1282;KOG1252;KOG1303;KOG0138;KOG2449;KOG0280;KOG1481;KOG2250;KOG1359;KOG0053;KOG2275;KOG2367;KOG0785;KOG1706;KOG1052;KOG1395;KOG1237;KOG2449;KOG1591;KOG1591;KOG0806;KOG1052;KOG0805;KOG1430;KOG2551;KOG1223;KOG1282;KOG1287;KOG1709;KOG4201;KOG4201;KOG1237;KOG2770;KOG1237;KOG3143;KOG1237;KOG1562;KOG0053;KOG1430;KOG1237;KOG2275;KOG1305;KOG1441;KOG2436;KOG1591;KOG0795;KOG3143;KOG2797;KOG1282;KOG0186;KOG2449;KOG1289;KOG0026;KOG0795;KOG1303;KOG1383;KOG1286;KOG1282;KOG2964;KOG1504;KOG0975;KOG1237;KOG1591;KOG1395;KOG1282;KOG1383;KOG1591;KOG2368;KOG1305;KOG1052;KOG1046;KOG2449;KOG0540;KOG1184;KOG1441;KOG1237;KOG1441;KOG2413;KOG1223;KOG0692;KOG0258;KOG1411;KOG1549;KOG1305;KOG0238;KOG0053;KOG1395;KOG1591;KOG1303;KOG1303;KOG0257;KOG2413;KOG2413;KOG2414;KOG1441;KOG2770;KOG1303;KOG0258;KOG0692;KOG1303;KOG0053;KOG1251;KOG2551;KOG1251;KOG0683;KOG1052;KOG1591;KOG3373;KOG0784;KOG2786;KOG1303;KOG0257;KOG1303;KOG2380;KOG1504;KOG0068;KOG1359;KOG1591;KOG1303;KOG1441;KOG2467;KOG1047;KOG0053;KOG1448;KOG1706;KOG1303;KOG2619;KOG0683;KOG1441;KOG2367;KOG1591;KOG1282;KOG1430;KOG1430;KOG2368;KOG1237;KOG2449;KOG1185;KOG2467;KOG1282;KOG1562;KOG0258;KOG4777;KOG1282;KOG1303;KOG1282;KOG1252;KOG1282;KOG2619;KOG1289;KOG1591;KOG1282;KOG1404;KOG0692;KOG0628;KOG0564;KOG0564;KOG2770;KOG0068;KOG1303;KOG1237;KOG0975;KOG1441;KOG0259;KOG1237;KOG1237;KOG0683;KOG1441;KOG1052;KOG0628;KOG3373;KOG0053;KOG0692;KOG3266;KOG0975;KOG2449;KOG2467;KOG2575;KOG0683;KOG0683;KOG2619;KOG1395;KOG1368;KOG1303;KOG0786;KOG1404;KOG1303;KOG2770;KOG0540;KOG1303;KOG2250;KOG1303;KOG1237;KOG1154;KOG0795;KOG1286;KOG1282;KOG1303;KOG1046;KOG1303;KOG0257;KOG1046;KOG1282;KOG1237;KOG4202;KOG1237;KOG1250;KOG0975;KOG1441;KOG1223;KOG0068;KOG2352;KOG1383;KOG0784;KOG1286;KOG1549;KOG1404;KOG0785;KOG3143;KOG1286;KOG1549;KOG0259;KOG2449;KOG2467;KOG0975;KOG1282;KOG1286;KOG2352;KOG1579;KOG2352;KOG2619;KOG4165;KOG1184;KOG1303;KOG1237;KOG1303;KOG2467;KOG0454;KOG2551;KOG1282;KOG1252;KOG0571;KOG1303;KOG1237;KOG1404;KOG1441;KOG0975;KOG0975;KOG2040;KOG1304;KOG1591;KOG1052;KOG3266;KOG0540;KOG1303;KOG1252;KOG1303;KOG1304;KOG1237;KOG2263;KOG0257;KOG1448;KOG1303;KOG1303;KOG0399;KOG1303;KOG1303;KOG0068;KOG1404;KOG0692;KOG1411;KOG1303;KOG1411;KOG2770;KOG1282;KOG0683;KOG0683;KOG2644;KOG2352;KOG0571;KOG1237;KOG1549;KOG0138;KOG2352;KOG0258;KOG2467;KOG0259;KOG1303;KOG1359;KOG1562;KOG1430;KOG0138;KOG2467;KOG2467;KOG1282;KOG1404;KOG1052;KOG3266;KOG1383;KOG1052;KOG1282;KOG0454;KOG0138;KOG1383;KOG1282;KOG1303;KOG1579;KOG1441;KOG1286;KOG1395;KOG1303;KOG0692;KOG1441;KOG0683;KOG1303;KOG0692;KOG0573;KOG0806;KOG0454;KOG1591;KOG2352;KOG0786;KOG1237;KOG1411;KOG3373;KOG1282;KOG1549;KOG1303;KOG1303;KOG0692;KOG1441;KOG2250;KOG2250;KOG0053;KOG1237;KOG1282;KOG1282;KOG4165;KOG1579;KOG1282;KOG0786;KOG0975;KOG0258;KOG0258;KOG1441;KOG1579;KOG2551;KOG1305;KOG2786;KOG0053;KOG1404;KOG1303;KOG1481;KOG0238;KOG0259;KOG3055;KOG1303;KOG1303;KOG1549;KOG1939;KOG2263;KOG1237;KOG1237;KOG1252;KOG1549;KOG1052;KOG2263;KOG2619;KOG1303;KOG1591;KOG0053;KOG1303;KOG1286;KOG2413;KOG0238;KOG1303;KOG1237;KOG0280;KOG4750;KOG0683;KOG1282;KOG2436;KOG0683;KOG1579;KOG2467;KOG1304;KOG0573;KOG1282;KOG0692;KOG1282;KOG1368;KOG1303;KOG1448;KOG0638;KOG1441;KOG2449;KOG0683;KOG1303;KOG0456;KOG1579;KOG1939;KOG0638;KOG2467;KOG2436;KOG3055;KOG0786;KOG0692;KOG1303;KOG2368;KOG0257;KOG0399;KOG1237;KOG1303;KOG1252;KOG1237;KOG1282;KOG1303;KOG2619;KOG1303;KOG0259;KOG0573;KOG2352;KOG1286;KOG0257;KOG0945;KOG0945;KOG2263;KOG1282;KOG0399;KOG1286;KOG1417;KOG0692;KOG2467;KOG1303;KOG2797;KOG1052;KOG1252;KOG1252;KOG1237;KOG1237;KOG1223;KOG0259;KOG0259;KOG2250;KOG2551;KOG0786;KOG1537;KOG2467;KOG1237;KOG4202;KOG2786;KOG1417;KOG3145;KOG2797;KOG1411;KOG1411;KOG2575;KOG1481;KOG1237;KOG2770;KOG2770;KOG1441;KOG2467;KOG1430;KOG1303;KOG0683;KOG0629;KOG1046;KOG1303;KOG1303;KOG1411;KOG1303;KOG2040;KOG1282;KOG1189;KOG1303;KOG1046;KOG1237;KOG1237;KOG1303;KOG3145;KOG1303;KOG1303;KOG1592;KOG1289;KOG1237;KOG1237;KOG0683;KOG1303;KOG1237;KOG1282;KOG0257;KOG2250;KOG1237;KOG0786;KOG0786;KOG1448;KOG0258;KOG1237;KOG1237;KOG1252;KOG1303;KOG3373;KOG1237;KOG1046;KOG0786;KOG0683;KOG1448;KOG1286;KOG0068;KOG0257;KOG1438;KOG1417;KOG1303;KOG1303;KOG0573;KOG2619;KOG0259;KOG0259;KOG0399;KOG0259;KOG0786;KOG0068;KOG1404;KOG1481;KOG2467;KOG1237;KOG1303;KOG4166;KOG2770;KOG1448;KOG0945;KOG1591;KOG0280;KOG0280;KOG1282;KOG0454;KOG0068;KOG0399;KOG1282;KOG0540;KOG1237;KOG1282;KOG1304;KOG2448;KOG2040;KOG1282;KOG1441;KOG1282;KOG2263;KOG0399;KOG1303;KOG2770;KOG1592;KOG0280;KOG2644;KOG1237;KOG0399;KOG1052;KOG0068;KOG1282;KOG1237;KOG1579;KOG0068;KOG1237;KOG1237;KOG2644;KOG2797;KOG2797;KOG1252;KOG0172;KOG2040;KOG1303;KOG2697;KOG0683;KOG1237;KOG1404;KOG1252;KOG1579;KOG0141;KOG0138;KOG0172;KOG2040;KOG0692;KOG1404;KOG1237;KOG1303;KOG2348;KOG1579;KOG0945;KOG2263;KOG1252;KOG1537;KOG0257;KOG0257;KOG2352;KOG1591;KOG1303;KOG0259;KOG0454;KOG0786;KOG0454;KOG1303;KOG1252;KOG0238;KOG0053;KOG1448;KOG1237;KOG4750;KOG2352;KOG4750;KOG4165;KOG2467;KOG0186;KOG1252;KOG2770;KOG2250;KOG1282;KOG0259;KOG1305;KOG1237;KOG0280;KOG0238;KOG0399;KOG1237;KOG1411;KOG1052;KOG0259;KOG4202;KOG0172;KOG1282;KOG0692;KOG2551;KOG2644;KOG2644;KOG4165;KOG1252;KOG1402;KOG1252;KOG1286;KOG1303;KOG1441;KOG1052;KOG1237;KOG2250;KOG0805;KOG4165;KOG0258;KOG1252;KOG1287;KOG1237;KOG1052;KOG0683;KOG0571;KOG1303;KOG1237;KOG2770;KOG3216;KOG1237;KOG0399;KOG1052;KOG0683;KOG4165;KOG2263;KOG0186;KOG2770;KOG0062;KOG2040;KOG4387;KOG2250;KOG3216;KOG0683;KOG2964;KOG1303;KOG1052;KOG2263;KOG2467;KOG1052;KOG0806;KOG1184;KOG1282;KOG1430;KOG1052;KOG3627;KOG4165;KOG1287;KOG4387;KOG1286;KOG1286;KOG1154;KOG1282;KOG2263;KOG2263;KOG3266;KOG2467;KOG1282;KOG3373;KOG1282;KOG1237;KOG2352;KOG1303;KOG1237;KOG1237;KOG1052;KOG0571;KOG1052;KOG0454;KOG2770;KOG1286;KOG1250;KOG1052;KOG1289;KOG1282;KOG1052;KOG1441;KOG1237;KOG1282;KOG1237;KOG0975;KOG1441;KOG1706;KOG1052;KOG1282;KOG1237;KOG1441;KOG1287
METABOLISM	Nucleotide transport and metabolism 	F	283	TRINITY_DN10065_c0_g1_i1_11;TRINITY_DN10187_c0_g1_i1_15;TRINITY_DN10276_c0_g2_i1_12;TRINITY_DN10457_c0_g1_i2_16;TRINITY_DN10693_c0_g1_i1_10;TRINITY_DN10877_c0_g1_i5_18;TRINITY_DN11068_c0_g1_i3_10;TRINITY_DN11298_c0_g1_i2_7;TRINITY_DN11614_c0_g1_i1_12;TRINITY_DN11674_c0_g1_i1_14;TRINITY_DN11794_c0_g1_i1_9;TRINITY_DN12214_c0_g1_i1_6;TRINITY_DN12688_c0_g1_i1_12;TRINITY_DN12702_c0_g1_i3_15;TRINITY_DN13026_c0_g1_i1_12;TRINITY_DN13122_c0_g1_i4_11;TRINITY_DN13220_c1_g1_i1_1;TRINITY_DN13282_c0_g1_i2_9;TRINITY_DN13622_c0_g1_i2_18;TRINITY_DN13804_c0_g1_i4_17;TRINITY_DN13881_c0_g1_i2_10;TRINITY_DN13918_c0_g1_i1_1;TRINITY_DN13978_c0_g1_i1_12;TRINITY_DN13992_c0_g1_i4_17;TRINITY_DN14014_c0_g1_i3_3;TRINITY_DN14021_c0_g1_i2_1;TRINITY_DN14123_c0_g1_i1_12;TRINITY_DN14168_c0_g1_i7_9;TRINITY_DN14314_c0_g1_i4_6;TRINITY_DN14348_c0_g1_i1_1;TRINITY_DN14608_c0_g1_i1_17;TRINITY_DN14612_c0_g1_i5_14;TRINITY_DN14685_c0_g1_i1_16;TRINITY_DN14919_c0_g1_i1_18;TRINITY_DN15182_c0_g1_i7_5;TRINITY_DN1547_c0_g1_i1_7;TRINITY_DN15601_c0_g1_i3_11;TRINITY_DN15696_c0_g1_i1_11;TRINITY_DN15816_c0_g1_i11_18;TRINITY_DN15824_c0_g1_i4_1;TRINITY_DN15984_c0_g1_i1_5;TRINITY_DN16032_c0_g1_i11_5;TRINITY_DN16038_c0_g2_i2_2;TRINITY_DN16110_c0_g1_i1_10;TRINITY_DN16111_c0_g1_i1_12;TRINITY_DN16255_c0_g1_i1_11;TRINITY_DN16278_c0_g1_i1_9;TRINITY_DN16338_c0_g1_i5_10;TRINITY_DN16376_c0_g1_i2_7;TRINITY_DN16412_c0_g1_i2_6;TRINITY_DN16423_c0_g1_i1_9;TRINITY_DN16712_c0_g1_i7_6;TRINITY_DN16731_c0_g1_i8_13;TRINITY_DN16897_c0_g1_i2_12;TRINITY_DN16918_c0_g1_i1_18;TRINITY_DN16955_c0_g1_i1_4;TRINITY_DN16998_c0_g1_i2_8;TRINITY_DN17002_c0_g2_i1_18;TRINITY_DN17114_c0_g1_i8_12;TRINITY_DN17129_c0_g1_i1_14;TRINITY_DN17175_c0_g1_i3_16;TRINITY_DN17176_c0_g1_i8_8;TRINITY_DN17286_c0_g1_i1_3;TRINITY_DN17648_c0_g1_i2_2;TRINITY_DN17651_c0_g1_i4_2;TRINITY_DN17752_c0_g1_i8_10;TRINITY_DN17780_c0_g1_i3_8;TRINITY_DN17813_c0_g1_i1_7;TRINITY_DN17888_c0_g1_i2_6;TRINITY_DN17912_c0_g1_i7_18;TRINITY_DN17983_c0_g1_i1_9;TRINITY_DN18030_c0_g1_i4_6;TRINITY_DN18042_c0_g1_i6_2;TRINITY_DN18054_c0_g1_i3_3;TRINITY_DN18165_c0_g1_i5_2;TRINITY_DN18219_c0_g1_i3_7;TRINITY_DN18379_c0_g1_i5_2;TRINITY_DN18482_c0_g1_i15_17;TRINITY_DN18510_c1_g1_i2_1;TRINITY_DN18556_c0_g1_i2_16;TRINITY_DN18654_c0_g1_i3_3;TRINITY_DN18717_c0_g1_i5_16;TRINITY_DN18737_c0_g1_i1_18;TRINITY_DN18764_c0_g1_i3_8;TRINITY_DN18790_c0_g1_i3_10;TRINITY_DN18819_c0_g1_i2_11;TRINITY_DN18845_c0_g2_i6_12;TRINITY_DN18911_c0_g1_i2_2;TRINITY_DN18931_c0_g1_i1_8;TRINITY_DN18964_c0_g1_i3_9;TRINITY_DN19106_c0_g1_i1_7;TRINITY_DN19116_c0_g1_i3_17;TRINITY_DN19167_c0_g1_i2_13;TRINITY_DN19341_c0_g4_i1_14;TRINITY_DN19350_c0_g2_i5_7;TRINITY_DN19359_c0_g1_i10_15;TRINITY_DN19455_c0_g1_i4_4;TRINITY_DN19531_c2_g1_i4_12;TRINITY_DN19545_c0_g1_i1_7;TRINITY_DN19564_c0_g1_i2_14;TRINITY_DN19572_c0_g1_i5_3;TRINITY_DN19629_c0_g1_i2_6;TRINITY_DN19662_c0_g1_i1_2;TRINITY_DN19680_c5_g1_i9_17;TRINITY_DN19821_c0_g1_i9_13;TRINITY_DN19827_c0_g1_i1_8;TRINITY_DN19915_c6_g1_i6_9;TRINITY_DN20206_c0_g1_i5_7;TRINITY_DN20214_c0_g1_i2_10;TRINITY_DN20228_c0_g1_i4_14;TRINITY_DN20243_c0_g1_i11_10;TRINITY_DN20277_c1_g1_i5_12;TRINITY_DN20287_c2_g1_i5_9;TRINITY_DN20319_c0_g2_i2_13;TRINITY_DN20361_c0_g2_i5_6;TRINITY_DN20413_c0_g1_i10_4;TRINITY_DN20413_c2_g1_i6_8;TRINITY_DN20425_c0_g1_i11_7;TRINITY_DN20491_c0_g1_i2_13;TRINITY_DN20622_c0_g1_i3_18;TRINITY_DN20666_c0_g1_i1_3;TRINITY_DN20688_c0_g1_i4_2;TRINITY_DN20714_c2_g1_i2_10;TRINITY_DN20754_c0_g1_i16_12;TRINITY_DN20760_c0_g1_i2_5;TRINITY_DN20868_c0_g2_i5_1;TRINITY_DN20898_c0_g1_i4_17;TRINITY_DN20950_c0_g1_i3_12;TRINITY_DN20963_c0_g1_i1_11;TRINITY_DN21092_c1_g1_i3_6;TRINITY_DN21117_c0_g1_i4_7;TRINITY_DN21122_c0_g1_i9_10;TRINITY_DN21141_c0_g1_i1_7;TRINITY_DN21184_c0_g1_i1_8;TRINITY_DN21210_c0_g1_i2_5;TRINITY_DN21233_c1_g3_i1_12;TRINITY_DN21289_c0_g1_i2_4;TRINITY_DN21349_c0_g1_i14_9;TRINITY_DN21421_c1_g2_i7_10;TRINITY_DN21451_c0_g1_i5_3;TRINITY_DN21564_c3_g1_i11_1;TRINITY_DN21597_c0_g1_i16_6;TRINITY_DN21654_c0_g1_i6_16;TRINITY_DN21727_c0_g2_i1_14;TRINITY_DN21741_c1_g1_i1_1;TRINITY_DN21753_c0_g2_i1_8;TRINITY_DN21794_c1_g1_i3_16;TRINITY_DN21813_c3_g1_i2_4;TRINITY_DN21868_c0_g1_i5_12;TRINITY_DN21901_c0_g2_i2_13;TRINITY_DN21909_c0_g1_i11_7;TRINITY_DN21954_c1_g1_i7_10;TRINITY_DN22034_c0_g1_i3_18;TRINITY_DN22120_c0_g1_i1_15;TRINITY_DN22144_c2_g1_i7_13;TRINITY_DN22210_c0_g1_i2_16;TRINITY_DN22216_c0_g1_i5_3;TRINITY_DN22219_c0_g1_i12_3;TRINITY_DN22274_c1_g1_i1_18;TRINITY_DN22281_c0_g2_i1_13;TRINITY_DN22290_c1_g1_i6_17;TRINITY_DN22354_c4_g1_i3_16;TRINITY_DN22371_c0_g1_i11_7;TRINITY_DN22384_c0_g2_i1_8;TRINITY_DN22415_c0_g1_i3_14;TRINITY_DN22426_c0_g1_i12_14;TRINITY_DN22432_c0_g3_i2_13;TRINITY_DN22432_c3_g1_i15_6;TRINITY_DN22446_c0_g1_i1_7;TRINITY_DN22462_c1_g2_i4_13;TRINITY_DN22471_c0_g1_i4_15;TRINITY_DN22475_c0_g1_i2_3;TRINITY_DN22496_c1_g3_i6_12;TRINITY_DN22522_c0_g1_i5_12;TRINITY_DN22536_c0_g1_i3_6;TRINITY_DN22540_c1_g1_i6_12;TRINITY_DN22610_c0_g1_i4_9;TRINITY_DN22635_c0_g3_i1_15;TRINITY_DN22697_c0_g2_i2_1;TRINITY_DN22722_c0_g1_i12_9;TRINITY_DN22755_c1_g1_i1_17;TRINITY_DN22845_c0_g2_i10_6;TRINITY_DN22877_c0_g1_i17_17;TRINITY_DN22924_c1_g5_i1_9;TRINITY_DN22937_c3_g3_i4_7;TRINITY_DN22946_c1_g3_i1_11;TRINITY_DN23137_c0_g3_i5_15;TRINITY_DN23167_c0_g1_i4_1;TRINITY_DN23221_c0_g1_i13_9;TRINITY_DN23231_c0_g1_i1_3;TRINITY_DN23254_c0_g3_i1_4;TRINITY_DN23286_c0_g1_i13_1;TRINITY_DN23309_c0_g1_i1_2;TRINITY_DN23365_c0_g1_i5_9;TRINITY_DN23371_c1_g3_i1_6;TRINITY_DN23377_c0_g1_i2_3;TRINITY_DN23383_c0_g1_i14_18;TRINITY_DN23392_c0_g2_i5_14;TRINITY_DN23452_c0_g1_i2_1;TRINITY_DN23468_c0_g2_i21_18;TRINITY_DN23510_c0_g1_i4_7;TRINITY_DN23540_c1_g9_i1_11;TRINITY_DN23554_c0_g1_i1_15;TRINITY_DN23557_c0_g1_i2_2;TRINITY_DN23571_c0_g1_i6_11;TRINITY_DN23584_c0_g1_i4_8;TRINITY_DN23586_c0_g6_i2_16;TRINITY_DN23626_c0_g1_i4_8;TRINITY_DN23662_c0_g1_i7_15;TRINITY_DN23713_c3_g1_i8_15;TRINITY_DN23807_c6_g1_i2_8;TRINITY_DN23923_c0_g1_i3_4;TRINITY_DN23939_c0_g1_i11_8;TRINITY_DN23953_c2_g1_i5_17;TRINITY_DN23981_c0_g1_i12_15;TRINITY_DN24026_c1_g2_i9_14;TRINITY_DN24028_c0_g1_i11_4;TRINITY_DN24049_c0_g1_i21_3;TRINITY_DN24055_c1_g1_i8_2;TRINITY_DN24091_c0_g2_i7_17;TRINITY_DN24098_c0_g3_i2_17;TRINITY_DN24144_c0_g2_i1_17;TRINITY_DN24148_c0_g1_i10_11;TRINITY_DN24157_c3_g1_i13_5;TRINITY_DN24213_c1_g1_i5_3;TRINITY_DN24241_c0_g1_i10_6;TRINITY_DN24281_c0_g1_i2_4;TRINITY_DN24281_c0_g2_i1_4;TRINITY_DN24284_c0_g2_i1_7;TRINITY_DN24339_c0_g1_i10_8;TRINITY_DN24381_c0_g2_i12_16;TRINITY_DN24471_c0_g3_i2_5;TRINITY_DN24510_c0_g3_i4_1;TRINITY_DN24528_c0_g3_i5_6;TRINITY_DN24543_c0_g1_i1_5;TRINITY_DN24546_c2_g1_i2_3;TRINITY_DN24640_c1_g1_i1_7;TRINITY_DN24646_c1_g3_i3_13;TRINITY_DN24647_c0_g2_i1_5;TRINITY_DN24695_c0_g1_i3_14;TRINITY_DN24703_c0_g1_i8_13;TRINITY_DN24726_c0_g1_i1_7;TRINITY_DN24744_c0_g1_i2_11;TRINITY_DN24753_c1_g5_i4_3;TRINITY_DN24803_c0_g3_i5_14;TRINITY_DN24807_c0_g3_i1_8;TRINITY_DN24851_c0_g1_i7_7;TRINITY_DN24862_c1_g1_i12_7;TRINITY_DN24978_c0_g2_i8_13;TRINITY_DN25121_c1_g1_i2_7;TRINITY_DN25175_c1_g1_i1_8;TRINITY_DN25225_c1_g1_i12_11;TRINITY_DN25250_c0_g1_i2_7;TRINITY_DN25255_c0_g1_i3_2;TRINITY_DN25336_c0_g1_i1_2;TRINITY_DN25403_c0_g1_i1_1;TRINITY_DN25416_c0_g2_i15_8;TRINITY_DN25429_c0_g1_i4_3;TRINITY_DN25443_c1_g1_i2_3;TRINITY_DN25493_c0_g1_i3_3;TRINITY_DN25543_c0_g1_i7_2;TRINITY_DN25647_c0_g5_i2_4;TRINITY_DN25679_c0_g1_i1_13;TRINITY_DN25813_c1_g3_i1_8;TRINITY_DN25842_c0_g1_i8_3;TRINITY_DN25892_c0_g1_i7_7;TRINITY_DN25903_c0_g1_i6_3;TRINITY_DN25983_c1_g1_i3_3;TRINITY_DN26072_c0_g1_i13_3;TRINITY_DN26072_c0_g3_i2_3;TRINITY_DN26332_c0_g10_i1_7;TRINITY_DN26925_c0_g2_i7_7;TRINITY_DN27109_c0_g1_i1_10;TRINITY_DN27199_c1_g2_i2_7;TRINITY_DN2820_c0_g1_i1_7;TRINITY_DN29969_c0_g1_i1_16;TRINITY_DN33461_c0_g1_i1_7;TRINITY_DN3573_c0_g1_i1_16;TRINITY_DN5334_c0_g1_i1_8;TRINITY_DN5932_c0_g1_i1_8;TRINITY_DN64_c0_g1_i1_3;TRINITY_DN6879_c0_g1_i1_2;TRINITY_DN8635_c0_g1_i1_17	KOG0707;KOG1622;KOG0673;KOG3078;KOG3370;KOG3367;KOG1386;KOG3078;KOG0237;KOG0707;KOG1528;KOG1567;KOG3367;KOG1448;KOG0707;KOG1448;KOG1096;KOG1018;KOG3347;KOG0036;KOG0888;KOG2056;KOG3222;KOG1712;KOG0888;KOG0888;KOG2466;KOG2702;KOG3078;KOG1386;KOG0707;KOG1292;KOG0888;KOG1292;KOG1292;KOG0707;KOG1292;KOG3125;KOG1800;KOG2702;KOG4235;KOG2387;KOG0888;KOG3367;KOG1018;KOG3127;KOG1377;KOG3019;KOG0888;KOG2056;KOG2056;KOG2702;KOG3079;KOG3078;KOG1096;KOG1799;KOG1018;KOG3222;KOG3019;KOG3125;KOG0707;KOG1292;KOG0888;KOG1712;KOG3327;KOG3379;KOG3078;KOG0237;KOG1377;KOG2056;KOG1355;KOG1292;KOG2056;KOG3078;KOG3008;KOG2938;KOG1292;KOG1292;KOG3179;KOG3370;KOG0036;KOG0888;KOG1448;KOG3079;KOG3370;KOG3078;KOG2584;KOG1018;KOG2056;KOG1479;KOG0430;KOG2702;KOG2387;KOG2469;KOG1018;KOG1292;KOG3125;KOG2835;KOG1018;KOG1292;KOG3019;KOG1528;KOG1385;KOG1292;KOG1479;KOG1377;KOG0888;KOG1479;KOG1528;KOG1712;KOG2835;KOG3078;KOG1292;KOG3019;KOG1292;KOG2550;KOG1712;KOG3078;KOG2835;KOG2584;KOG4313;KOG2469;KOG1292;KOG2902;KOG3008;KOG1712;KOG2387;KOG1097;KOG1712;KOG2938;KOG0673;KOG2700;KOG1448;KOG2387;KOG2835;KOG0237;KOG2469;KOG0673;KOG1097;KOG1712;KOG2056;KOG2469;KOG1292;KOG0572;KOG1292;KOG0888;KOG2469;KOG1292;KOG0673;KOG2584;KOG2584;KOG1018;KOG1018;KOG1386;KOG2470;KOG3078;KOG2387;KOG2584;KOG2938;KOG1292;KOG1096;KOG3222;KOG1292;KOG1800;KOG2938;KOG3078;KOG1479;KOG1292;KOG1528;KOG2902;KOG2469;KOG1448;KOG0833;KOG0707;KOG1712;KOG2702;KOG2835;KOG1292;KOG3078;KOG1800;KOG1292;KOG3079;KOG1018;KOG3367;KOG3367;KOG1479;KOG0673;KOG2700;KOG0707;KOG1292;KOG0572;KOG1097;KOG2584;KOG1096;KOG1018;KOG1436;KOG0707;KOG1096;KOG1292;KOG2902;KOG2584;KOG3370;KOG1800;KOG1018;KOG2470;KOG2700;KOG1448;KOG2584;KOG1292;KOG1292;KOG1292;KOG1292;KOG0237;KOG2470;KOG1097;KOG3968;KOG1097;KOG0673;KOG0237;KOG3079;KOG2056;KOG0430;KOG2387;KOG1292;KOG1292;KOG2700;KOG2555;KOG2555;KOG1436;KOG0673;KOG0707;KOG0237;KOG1448;KOG3079;KOG0707;KOG1479;KOG2835;KOG1448;KOG0430;KOG0430;KOG1292;KOG0888;KOG1292;KOG3367;KOG1448;KOG2902;KOG1292;KOG1292;KOG2938;KOG2387;KOG1907;KOG0707;KOG1097;KOG1112;KOG3079;KOG0888;KOG0707;KOG2584;KOG3078;KOG0888;KOG0707;KOG2938;KOG2056;KOG1448;KOG3079;KOG2469;KOG2700;KOG3179;KOG3078;KOG3078;KOG0673;KOG3079;KOG3370;KOG2902;KOG3179;KOG3179;KOG3984;KOG1567;KOG3179;KOG3179;KOG3078;KOG2938;KOG3125
METABOLISM	Carbohydrate transport and metabolism 	G	1641	TRINITY_DN10037_c1_g1_i1_4;TRINITY_DN10048_c0_g1_i1_12;TRINITY_DN10070_c0_g2_i1_1;TRINITY_DN10178_c0_g1_i1_6;TRINITY_DN10255_c0_g1_i4_5;TRINITY_DN10291_c0_g1_i1_12;TRINITY_DN10297_c0_g1_i1_4;TRINITY_DN10488_c0_g1_i1_10;TRINITY_DN10504_c0_g1_i1_3;TRINITY_DN10504_c0_g1_i2_1;TRINITY_DN10749_c0_g1_i1_12;TRINITY_DN1082_c0_g1_i1_16;TRINITY_DN11016_c0_g1_i3_16;TRINITY_DN11142_c0_g1_i1_4;TRINITY_DN11174_c0_g1_i3_12;TRINITY_DN11186_c0_g1_i1_9;TRINITY_DN11230_c0_g1_i4_18;TRINITY_DN11325_c0_g1_i1_11;TRINITY_DN11330_c0_g1_i3_11;TRINITY_DN11359_c0_g1_i2_17;TRINITY_DN11363_c0_g2_i1_7;TRINITY_DN11363_c0_g3_i1_7;TRINITY_DN11410_c0_g1_i2_1;TRINITY_DN11481_c0_g1_i1_14;TRINITY_DN11489_c0_g2_i1_11;TRINITY_DN11638_c0_g1_i3_14;TRINITY_DN11652_c0_g1_i6_10;TRINITY_DN11664_c0_g1_i1_12;TRINITY_DN11664_c0_g2_i1_12;TRINITY_DN11688_c0_g1_i1_11;TRINITY_DN11710_c0_g1_i1_3;TRINITY_DN11722_c0_g1_i2_17;TRINITY_DN11884_c0_g1_i1_14;TRINITY_DN11909_c0_g1_i1_6;TRINITY_DN11956_c0_g1_i5_9;TRINITY_DN11983_c0_g1_i2_12;TRINITY_DN12126_c0_g1_i1_4;TRINITY_DN12232_c0_g1_i1_18;TRINITY_DN12261_c0_g1_i2_2;TRINITY_DN12290_c0_g1_i1_9;TRINITY_DN12301_c0_g1_i2_1;TRINITY_DN12317_c0_g1_i1_16;TRINITY_DN1240_c0_g1_i1_1;TRINITY_DN12470_c0_g1_i2_15;TRINITY_DN12498_c0_g1_i1_16;TRINITY_DN12511_c0_g1_i1_11;TRINITY_DN12515_c0_g1_i1_5;TRINITY_DN12562_c0_g1_i1_17;TRINITY_DN12578_c0_g1_i1_2;TRINITY_DN12604_c0_g1_i1_12;TRINITY_DN12713_c0_g1_i2_15;TRINITY_DN12721_c0_g1_i1_11;TRINITY_DN12724_c0_g1_i3_10;TRINITY_DN12737_c0_g1_i2_15;TRINITY_DN12792_c0_g1_i1_11;TRINITY_DN12842_c0_g1_i1_1;TRINITY_DN12933_c0_g1_i2_2;TRINITY_DN13069_c0_g1_i1_13;TRINITY_DN13166_c0_g1_i2_17;TRINITY_DN13187_c0_g1_i2_12;TRINITY_DN13233_c0_g1_i3_10;TRINITY_DN13239_c0_g1_i3_6;TRINITY_DN13268_c0_g1_i2_1;TRINITY_DN13330_c0_g1_i1_16;TRINITY_DN13400_c0_g1_i6_18;TRINITY_DN13447_c0_g1_i1_15;TRINITY_DN13461_c0_g1_i3_2;TRINITY_DN13471_c0_g1_i2_8;TRINITY_DN13601_c0_g1_i1_16;TRINITY_DN13615_c0_g1_i2_13;TRINITY_DN13667_c0_g1_i7_7;TRINITY_DN13691_c0_g1_i2_11;TRINITY_DN13714_c0_g1_i1_17;TRINITY_DN13718_c0_g1_i3_15;TRINITY_DN13726_c0_g2_i1_5;TRINITY_DN13754_c0_g1_i1_5;TRINITY_DN13754_c0_g1_i2_13;TRINITY_DN13768_c0_g1_i1_3;TRINITY_DN1378_c0_g1_i1_9;TRINITY_DN13798_c0_g1_i1_11;TRINITY_DN13800_c0_g1_i1_10;TRINITY_DN13801_c0_g1_i1_12;TRINITY_DN13844_c0_g1_i3_18;TRINITY_DN13875_c0_g1_i3_2;TRINITY_DN13939_c0_g1_i1_16;TRINITY_DN14015_c0_g1_i3_16;TRINITY_DN14020_c0_g1_i3_6;TRINITY_DN14022_c0_g1_i2_13;TRINITY_DN14030_c0_g1_i3_10;TRINITY_DN1404_c0_g2_i1_10;TRINITY_DN14188_c0_g1_i1_9;TRINITY_DN14243_c0_g1_i4_18;TRINITY_DN14267_c0_g1_i5_17;TRINITY_DN14286_c0_g1_i6_13;TRINITY_DN14287_c0_g1_i1_12;TRINITY_DN14288_c1_g1_i2_2;TRINITY_DN14296_c0_g1_i9_14;TRINITY_DN14315_c0_g1_i1_8;TRINITY_DN14331_c0_g1_i1_12;TRINITY_DN14334_c1_g2_i1_9;TRINITY_DN14337_c0_g1_i1_4;TRINITY_DN14344_c0_g1_i3_5;TRINITY_DN14346_c0_g1_i1_2;TRINITY_DN1437_c0_g1_i1_1;TRINITY_DN14408_c0_g1_i1_2;TRINITY_DN14414_c0_g1_i1_4;TRINITY_DN14462_c0_g1_i4_5;TRINITY_DN14465_c0_g1_i4_17;TRINITY_DN14515_c0_g1_i3_2;TRINITY_DN14522_c0_g1_i1_7;TRINITY_DN14538_c0_g1_i1_14;TRINITY_DN14570_c0_g1_i2_7;TRINITY_DN14584_c0_g1_i1_3;TRINITY_DN14596_c0_g1_i4_9;TRINITY_DN14596_c0_g2_i1_8;TRINITY_DN14599_c0_g1_i5_1;TRINITY_DN14600_c0_g2_i1_1;TRINITY_DN14615_c0_g1_i3_14;TRINITY_DN14658_c0_g1_i3_17;TRINITY_DN14667_c0_g1_i1_6;TRINITY_DN14720_c0_g1_i1_4;TRINITY_DN14770_c0_g1_i3_18;TRINITY_DN14781_c0_g1_i2_9;TRINITY_DN14834_c0_g1_i4_7;TRINITY_DN14864_c0_g1_i5_9;TRINITY_DN14904_c0_g1_i4_3;TRINITY_DN14939_c0_g1_i2_11;TRINITY_DN14939_c0_g1_i2_14;TRINITY_DN14942_c0_g1_i1_4;TRINITY_DN14949_c0_g1_i1_5;TRINITY_DN14957_c0_g3_i1_7;TRINITY_DN14958_c0_g1_i2_7;TRINITY_DN14959_c0_g1_i2_16;TRINITY_DN14969_c0_g1_i1_15;TRINITY_DN15038_c0_g1_i1_1;TRINITY_DN15046_c0_g1_i4_13;TRINITY_DN15085_c0_g1_i4_2;TRINITY_DN15101_c0_g1_i1_4;TRINITY_DN15119_c0_g1_i1_15;TRINITY_DN15172_c0_g1_i2_2;TRINITY_DN15198_c0_g1_i1_12;TRINITY_DN15209_c1_g1_i2_2;TRINITY_DN15227_c0_g3_i1_10;TRINITY_DN15241_c0_g1_i3_14;TRINITY_DN15249_c0_g1_i2_12;TRINITY_DN15307_c0_g1_i1_3;TRINITY_DN15313_c0_g1_i1_11;TRINITY_DN15323_c0_g1_i6_7;TRINITY_DN15325_c0_g1_i4_13;TRINITY_DN15337_c0_g1_i5_12;TRINITY_DN15388_c0_g1_i4_1;TRINITY_DN15406_c0_g1_i4_6;TRINITY_DN15437_c0_g1_i6_18;TRINITY_DN15516_c0_g2_i6_12;TRINITY_DN15524_c0_g1_i1_2;TRINITY_DN15535_c0_g2_i1_10;TRINITY_DN15542_c0_g1_i4_16;TRINITY_DN15553_c0_g1_i1_1;TRINITY_DN15560_c0_g1_i1_7;TRINITY_DN15575_c0_g1_i2_16;TRINITY_DN15579_c0_g2_i4_4;TRINITY_DN15617_c0_g2_i1_18;TRINITY_DN15682_c0_g1_i7_17;TRINITY_DN15690_c0_g1_i15_16;TRINITY_DN15690_c0_g1_i2_14;TRINITY_DN15748_c0_g1_i2_13;TRINITY_DN15761_c0_g2_i1_18;TRINITY_DN15763_c0_g1_i1_4;TRINITY_DN15774_c0_g1_i1_5;TRINITY_DN15800_c0_g2_i1_1;TRINITY_DN15840_c0_g1_i1_2;TRINITY_DN15850_c0_g1_i5_5;TRINITY_DN15892_c0_g1_i1_12;TRINITY_DN15893_c0_g1_i2_13;TRINITY_DN15908_c0_g1_i1_2;TRINITY_DN15919_c0_g1_i1_1;TRINITY_DN15923_c0_g1_i1_4;TRINITY_DN15931_c0_g1_i1_17;TRINITY_DN15985_c0_g1_i1_11;TRINITY_DN15986_c0_g2_i1_7;TRINITY_DN15998_c0_g1_i2_13;TRINITY_DN16029_c0_g1_i5_17;TRINITY_DN16046_c0_g1_i13_6;TRINITY_DN16055_c0_g1_i10_1;TRINITY_DN16062_c0_g1_i1_1;TRINITY_DN16072_c0_g1_i1_4;TRINITY_DN16078_c0_g1_i3_16;TRINITY_DN16081_c0_g1_i1_5;TRINITY_DN16083_c0_g1_i1_7;TRINITY_DN16098_c0_g1_i3_13;TRINITY_DN16146_c0_g1_i9_5;TRINITY_DN16150_c1_g1_i4_5;TRINITY_DN16161_c0_g1_i3_16;TRINITY_DN16175_c0_g1_i11_10;TRINITY_DN16207_c0_g2_i2_4;TRINITY_DN16219_c0_g1_i2_18;TRINITY_DN16243_c0_g1_i2_14;TRINITY_DN16245_c0_g1_i1_3;TRINITY_DN16246_c0_g1_i4_2;TRINITY_DN16253_c0_g1_i3_4;TRINITY_DN16266_c0_g1_i2_11;TRINITY_DN16271_c0_g1_i2_18;TRINITY_DN16279_c0_g1_i3_14;TRINITY_DN16288_c0_g1_i1_2;TRINITY_DN16311_c0_g1_i1_12;TRINITY_DN16319_c0_g1_i5_14;TRINITY_DN16323_c0_g1_i13_9;TRINITY_DN16345_c0_g1_i1_3;TRINITY_DN16363_c0_g1_i3_3;TRINITY_DN16373_c0_g1_i2_14;TRINITY_DN16395_c0_g1_i2_13;TRINITY_DN16416_c0_g1_i1_2;TRINITY_DN16428_c0_g1_i2_16;TRINITY_DN16456_c0_g1_i1_3;TRINITY_DN16465_c0_g1_i1_17;TRINITY_DN16507_c0_g1_i4_12;TRINITY_DN16516_c0_g1_i4_2;TRINITY_DN16546_c0_g3_i1_7;TRINITY_DN16553_c0_g1_i3_11;TRINITY_DN16600_c0_g1_i1_18;TRINITY_DN16602_c0_g1_i11_17;TRINITY_DN16605_c0_g1_i1_14;TRINITY_DN16616_c0_g1_i4_9;TRINITY_DN16619_c1_g1_i7_10;TRINITY_DN16647_c0_g1_i4_4;TRINITY_DN16660_c0_g1_i3_10;TRINITY_DN16699_c0_g1_i3_16;TRINITY_DN16783_c0_g1_i3_9;TRINITY_DN16812_c0_g1_i1_2;TRINITY_DN16829_c0_g1_i4_9;TRINITY_DN16834_c0_g1_i1_11;TRINITY_DN16841_c0_g1_i2_15;TRINITY_DN16845_c0_g1_i2_1;TRINITY_DN16850_c0_g2_i1_1;TRINITY_DN16865_c0_g1_i1_3;TRINITY_DN16869_c0_g1_i2_9;TRINITY_DN16875_c0_g1_i2_9;TRINITY_DN16884_c0_g1_i1_1;TRINITY_DN16891_c0_g1_i2_3;TRINITY_DN16892_c0_g1_i8_11;TRINITY_DN16896_c0_g1_i7_6;TRINITY_DN16900_c0_g1_i4_14;TRINITY_DN16916_c0_g1_i3_4;TRINITY_DN1691_c0_g1_i1_13;TRINITY_DN16926_c0_g1_i3_7;TRINITY_DN16930_c0_g1_i1_14;TRINITY_DN16939_c0_g1_i1_10;TRINITY_DN16943_c0_g1_i17_12;TRINITY_DN16946_c0_g1_i8_1;TRINITY_DN16959_c0_g1_i7_1;TRINITY_DN16963_c0_g1_i2_15;TRINITY_DN16965_c0_g3_i1_9;TRINITY_DN16981_c0_g3_i1_8;TRINITY_DN16984_c0_g2_i1_2;TRINITY_DN16988_c0_g1_i2_9;TRINITY_DN16995_c0_g1_i2_10;TRINITY_DN17027_c0_g1_i4_15;TRINITY_DN17027_c0_g1_i4_16;TRINITY_DN17044_c0_g1_i6_5;TRINITY_DN17054_c0_g1_i4_8;TRINITY_DN17079_c0_g1_i1_6;TRINITY_DN17083_c0_g1_i1_17;TRINITY_DN17083_c0_g1_i1_8;TRINITY_DN17156_c1_g2_i1_15;TRINITY_DN17176_c0_g1_i6_10;TRINITY_DN17196_c0_g1_i1_7;TRINITY_DN17221_c0_g1_i2_15;TRINITY_DN17224_c0_g1_i9_16;TRINITY_DN17227_c0_g1_i3_5;TRINITY_DN17237_c0_g1_i1_14;TRINITY_DN17245_c0_g1_i1_15;TRINITY_DN17267_c0_g1_i4_12;TRINITY_DN17286_c0_g1_i2_4;TRINITY_DN17294_c0_g1_i3_16;TRINITY_DN17301_c0_g1_i1_1;TRINITY_DN17302_c0_g1_i3_16;TRINITY_DN17305_c0_g1_i1_18;TRINITY_DN17307_c0_g1_i4_17;TRINITY_DN17315_c0_g3_i1_10;TRINITY_DN17320_c0_g1_i7_15;TRINITY_DN17337_c0_g1_i1_11;TRINITY_DN17379_c0_g2_i6_17;TRINITY_DN17426_c0_g1_i8_1;TRINITY_DN17440_c0_g1_i3_6;TRINITY_DN17445_c1_g1_i5_4;TRINITY_DN17453_c0_g2_i7_16;TRINITY_DN17458_c0_g1_i5_8;TRINITY_DN17459_c0_g1_i1_15;TRINITY_DN17479_c0_g1_i1_7;TRINITY_DN17493_c0_g1_i1_17;TRINITY_DN17505_c0_g1_i1_9;TRINITY_DN17559_c0_g1_i2_14;TRINITY_DN17561_c0_g2_i1_9;TRINITY_DN17587_c0_g1_i5_15;TRINITY_DN17603_c0_g1_i4_17;TRINITY_DN17614_c0_g1_i5_14;TRINITY_DN17661_c0_g1_i7_18;TRINITY_DN17667_c0_g2_i4_6;TRINITY_DN17671_c0_g1_i9_5;TRINITY_DN17687_c0_g1_i4_11;TRINITY_DN17689_c0_g1_i2_14;TRINITY_DN17698_c0_g1_i1_16;TRINITY_DN17708_c0_g1_i3_5;TRINITY_DN17709_c0_g1_i3_16;TRINITY_DN17710_c0_g2_i3_10;TRINITY_DN17714_c1_g1_i2_8;TRINITY_DN17716_c0_g1_i19_1;TRINITY_DN17720_c1_g2_i1_12;TRINITY_DN17721_c0_g1_i2_15;TRINITY_DN17743_c1_g1_i1_7;TRINITY_DN17754_c0_g1_i3_4;TRINITY_DN17807_c0_g1_i1_13;TRINITY_DN17816_c0_g1_i2_12;TRINITY_DN17818_c1_g2_i3_18;TRINITY_DN17833_c0_g1_i10_15;TRINITY_DN17833_c0_g1_i7_17;TRINITY_DN17838_c0_g1_i2_1;TRINITY_DN17840_c0_g1_i2_1;TRINITY_DN17840_c0_g5_i1_1;TRINITY_DN17850_c0_g1_i1_8;TRINITY_DN17863_c0_g1_i5_13;TRINITY_DN17879_c0_g2_i4_16;TRINITY_DN17896_c0_g1_i10_5;TRINITY_DN17897_c0_g1_i2_3;TRINITY_DN17900_c0_g1_i2_7;TRINITY_DN17912_c0_g1_i7_9;TRINITY_DN17916_c0_g1_i3_16;TRINITY_DN17948_c0_g1_i1_3;TRINITY_DN17957_c0_g1_i2_7;TRINITY_DN17972_c0_g1_i2_14;TRINITY_DN17985_c0_g2_i3_4;TRINITY_DN17994_c0_g1_i2_15;TRINITY_DN17994_c1_g1_i2_12;TRINITY_DN18025_c0_g1_i1_17;TRINITY_DN18051_c0_g1_i1_16;TRINITY_DN18073_c0_g1_i4_18;TRINITY_DN18075_c0_g1_i1_11;TRINITY_DN18085_c0_g1_i1_11;TRINITY_DN18089_c0_g1_i3_9;TRINITY_DN18109_c1_g2_i3_9;TRINITY_DN18113_c0_g1_i5_13;TRINITY_DN18118_c0_g1_i1_2;TRINITY_DN18135_c0_g1_i1_4;TRINITY_DN18136_c0_g1_i3_14;TRINITY_DN18142_c0_g1_i4_15;TRINITY_DN18148_c0_g2_i1_8;TRINITY_DN18148_c0_g3_i2_8;TRINITY_DN18167_c1_g1_i9_12;TRINITY_DN18172_c0_g2_i1_12;TRINITY_DN18183_c0_g1_i2_9;TRINITY_DN1819_c0_g1_i1_10;TRINITY_DN18208_c0_g1_i1_4;TRINITY_DN18209_c0_g1_i3_13;TRINITY_DN18228_c0_g1_i3_16;TRINITY_DN18245_c0_g1_i3_17;TRINITY_DN18245_c0_g2_i1_4;TRINITY_DN18247_c0_g1_i9_11;TRINITY_DN18257_c0_g2_i2_3;TRINITY_DN18267_c0_g1_i8_5;TRINITY_DN18267_c1_g1_i8_10;TRINITY_DN18271_c0_g1_i4_8;TRINITY_DN18286_c0_g2_i1_9;TRINITY_DN18288_c0_g1_i2_8;TRINITY_DN18291_c0_g1_i2_10;TRINITY_DN18291_c0_g2_i1_10;TRINITY_DN18292_c0_g1_i3_10;TRINITY_DN18306_c0_g3_i4_17;TRINITY_DN18307_c0_g1_i3_3;TRINITY_DN18323_c0_g1_i11_12;TRINITY_DN18325_c0_g1_i4_7;TRINITY_DN18340_c0_g1_i6_4;TRINITY_DN18345_c0_g1_i1_14;TRINITY_DN18352_c0_g1_i3_16;TRINITY_DN18368_c0_g1_i3_5;TRINITY_DN18404_c0_g1_i5_11;TRINITY_DN18407_c0_g1_i3_1;TRINITY_DN18416_c0_g1_i2_17;TRINITY_DN18421_c0_g1_i2_4;TRINITY_DN18428_c0_g1_i2_15;TRINITY_DN18431_c0_g1_i1_11;TRINITY_DN18434_c0_g4_i1_17;TRINITY_DN18435_c0_g1_i5_10;TRINITY_DN18441_c0_g1_i3_12;TRINITY_DN18456_c0_g1_i12_16;TRINITY_DN18472_c0_g1_i7_12;TRINITY_DN18479_c0_g1_i1_3;TRINITY_DN18488_c0_g1_i1_7;TRINITY_DN18494_c0_g1_i6_15;TRINITY_DN18498_c0_g1_i3_12;TRINITY_DN18514_c0_g1_i1_13;TRINITY_DN18515_c0_g1_i10_15;TRINITY_DN18516_c0_g2_i5_9;TRINITY_DN18517_c0_g1_i15_9;TRINITY_DN18532_c0_g1_i1_4;TRINITY_DN18625_c0_g2_i1_16;TRINITY_DN18630_c0_g1_i1_2;TRINITY_DN18636_c0_g1_i1_8;TRINITY_DN18638_c0_g1_i5_11;TRINITY_DN18644_c0_g1_i1_3;TRINITY_DN18650_c2_g2_i2_9;TRINITY_DN18682_c0_g1_i4_3;TRINITY_DN18684_c0_g1_i2_1;TRINITY_DN18705_c0_g1_i2_11;TRINITY_DN18708_c1_g1_i7_1;TRINITY_DN18726_c0_g2_i1_12;TRINITY_DN18756_c0_g1_i4_8;TRINITY_DN18760_c0_g1_i3_9;TRINITY_DN18765_c0_g1_i4_16;TRINITY_DN18769_c0_g1_i3_2;TRINITY_DN18786_c0_g1_i1_10;TRINITY_DN18797_c0_g1_i4_8;TRINITY_DN18799_c0_g2_i3_12;TRINITY_DN18828_c0_g1_i5_13;TRINITY_DN18828_c0_g2_i1_8;TRINITY_DN18842_c0_g1_i11_9;TRINITY_DN18911_c0_g1_i3_1;TRINITY_DN18911_c0_g2_i2_1;TRINITY_DN18915_c0_g1_i1_6;TRINITY_DN18917_c0_g2_i4_15;TRINITY_DN18930_c0_g2_i1_5;TRINITY_DN18943_c0_g1_i1_11;TRINITY_DN18943_c0_g1_i1_7;TRINITY_DN18947_c0_g1_i9_6;TRINITY_DN1894_c0_g1_i1_14;TRINITY_DN18964_c0_g1_i2_14;TRINITY_DN18972_c0_g1_i3_2;TRINITY_DN18974_c0_g1_i4_5;TRINITY_DN18988_c0_g2_i1_3;TRINITY_DN19007_c0_g1_i1_6;TRINITY_DN19009_c2_g1_i6_5;TRINITY_DN19012_c0_g1_i6_5;TRINITY_DN19041_c0_g1_i8_8;TRINITY_DN19046_c0_g1_i2_15;TRINITY_DN19062_c0_g1_i1_2;TRINITY_DN19088_c0_g1_i1_10;TRINITY_DN19095_c0_g1_i8_15;TRINITY_DN19110_c1_g1_i16_10;TRINITY_DN19113_c0_g1_i3_1;TRINITY_DN19119_c2_g1_i2_16;TRINITY_DN19120_c0_g1_i4_14;TRINITY_DN19133_c0_g1_i7_6;TRINITY_DN19139_c0_g1_i8_3;TRINITY_DN19146_c0_g1_i2_15;TRINITY_DN19154_c0_g2_i1_3;TRINITY_DN19166_c0_g1_i2_2;TRINITY_DN19173_c1_g1_i3_12;TRINITY_DN19175_c0_g1_i4_12;TRINITY_DN19177_c0_g1_i1_2;TRINITY_DN19205_c0_g1_i5_12;TRINITY_DN19207_c0_g1_i1_15;TRINITY_DN19234_c0_g1_i4_17;TRINITY_DN19235_c0_g1_i8_12;TRINITY_DN19239_c0_g1_i1_9;TRINITY_DN19240_c0_g1_i3_7;TRINITY_DN19253_c0_g2_i4_15;TRINITY_DN19254_c0_g1_i2_15;TRINITY_DN19260_c0_g1_i3_17;TRINITY_DN19278_c1_g1_i1_1;TRINITY_DN19283_c0_g1_i1_5;TRINITY_DN19295_c0_g1_i4_3;TRINITY_DN19297_c0_g1_i14_15;TRINITY_DN19299_c0_g1_i1_17;TRINITY_DN19301_c0_g1_i9_12;TRINITY_DN19312_c0_g1_i1_8;TRINITY_DN19322_c0_g1_i1_5;TRINITY_DN19326_c0_g1_i5_18;TRINITY_DN19329_c0_g2_i1_12;TRINITY_DN19336_c0_g1_i5_8;TRINITY_DN19345_c0_g1_i5_4;TRINITY_DN19347_c0_g1_i1_10;TRINITY_DN19349_c0_g1_i7_17;TRINITY_DN19355_c0_g1_i12_8;TRINITY_DN19355_c1_g1_i5_12;TRINITY_DN19356_c0_g1_i2_10;TRINITY_DN19358_c0_g1_i1_7;TRINITY_DN19386_c0_g1_i4_15;TRINITY_DN19392_c0_g1_i3_12;TRINITY_DN19407_c0_g1_i1_16;TRINITY_DN19407_c0_g1_i2_12;TRINITY_DN19416_c0_g2_i1_12;TRINITY_DN19431_c0_g2_i1_8;TRINITY_DN19432_c0_g1_i4_10;TRINITY_DN19432_c0_g1_i6_2;TRINITY_DN19433_c0_g1_i6_1;TRINITY_DN19437_c0_g1_i4_7;TRINITY_DN19444_c0_g2_i1_13;TRINITY_DN19452_c0_g1_i1_4;TRINITY_DN19457_c0_g1_i1_12;TRINITY_DN19466_c0_g1_i2_10;TRINITY_DN19469_c0_g1_i8_1;TRINITY_DN19494_c0_g1_i3_13;TRINITY_DN19498_c0_g1_i2_11;TRINITY_DN19517_c0_g1_i7_1;TRINITY_DN19531_c0_g2_i1_14;TRINITY_DN19544_c0_g1_i1_4;TRINITY_DN19550_c0_g1_i2_4;TRINITY_DN19550_c0_g1_i7_17;TRINITY_DN19554_c0_g1_i4_5;TRINITY_DN19556_c0_g1_i7_1;TRINITY_DN19562_c0_g1_i7_11;TRINITY_DN19576_c0_g2_i3_5;TRINITY_DN19577_c0_g1_i11_17;TRINITY_DN19604_c0_g1_i2_17;TRINITY_DN19605_c0_g2_i1_3;TRINITY_DN19611_c1_g1_i2_10;TRINITY_DN19612_c0_g1_i4_10;TRINITY_DN19612_c0_g2_i2_9;TRINITY_DN19613_c0_g1_i11_16;TRINITY_DN19632_c0_g1_i9_18;TRINITY_DN19640_c0_g1_i3_9;TRINITY_DN19640_c0_g2_i2_9;TRINITY_DN19649_c0_g2_i3_16;TRINITY_DN19663_c0_g1_i6_13;TRINITY_DN19666_c0_g1_i2_11;TRINITY_DN19668_c0_g1_i2_12;TRINITY_DN19670_c0_g1_i4_13;TRINITY_DN19673_c0_g1_i1_17;TRINITY_DN19677_c1_g1_i2_9;TRINITY_DN19689_c0_g1_i4_13;TRINITY_DN19696_c0_g1_i1_15;TRINITY_DN19698_c0_g1_i1_16;TRINITY_DN19702_c0_g1_i2_6;TRINITY_DN19705_c0_g1_i7_17;TRINITY_DN19708_c0_g3_i1_3;TRINITY_DN19715_c0_g1_i10_13;TRINITY_DN19716_c0_g1_i6_3;TRINITY_DN19716_c0_g2_i1_9;TRINITY_DN19737_c0_g1_i4_4;TRINITY_DN19739_c0_g1_i16_7;TRINITY_DN19742_c0_g5_i1_10;TRINITY_DN19767_c0_g1_i1_17;TRINITY_DN19767_c0_g2_i1_15;TRINITY_DN19770_c0_g1_i1_10;TRINITY_DN19811_c2_g1_i2_18;TRINITY_DN19820_c0_g1_i1_14;TRINITY_DN19822_c0_g2_i1_16;TRINITY_DN19839_c0_g1_i2_17;TRINITY_DN19854_c0_g1_i2_11;TRINITY_DN19866_c0_g1_i1_4;TRINITY_DN19875_c0_g1_i4_14;TRINITY_DN19875_c0_g1_i7_11;TRINITY_DN19888_c0_g1_i4_5;TRINITY_DN19908_c0_g1_i4_16;TRINITY_DN19919_c0_g1_i1_2;TRINITY_DN19927_c0_g1_i3_13;TRINITY_DN19937_c0_g2_i1_2;TRINITY_DN19941_c0_g1_i2_8;TRINITY_DN19949_c0_g1_i6_12;TRINITY_DN19955_c0_g1_i2_6;TRINITY_DN19955_c0_g1_i6_4;TRINITY_DN19959_c0_g1_i8_14;TRINITY_DN19976_c2_g2_i2_9;TRINITY_DN19981_c0_g1_i2_15;TRINITY_DN19997_c0_g1_i3_3;TRINITY_DN20005_c0_g1_i2_5;TRINITY_DN20016_c0_g1_i12_1;TRINITY_DN20017_c0_g1_i8_8;TRINITY_DN20017_c1_g2_i1_18;TRINITY_DN20032_c0_g1_i4_6;TRINITY_DN20047_c0_g1_i3_16;TRINITY_DN20061_c0_g1_i18_18;TRINITY_DN20065_c0_g1_i2_12;TRINITY_DN20068_c0_g1_i7_1;TRINITY_DN20081_c0_g1_i9_11;TRINITY_DN20083_c0_g3_i7_10;TRINITY_DN20084_c0_g1_i1_7;TRINITY_DN20106_c0_g1_i12_15;TRINITY_DN20112_c0_g1_i10_9;TRINITY_DN20113_c0_g1_i3_1;TRINITY_DN20120_c0_g1_i3_8;TRINITY_DN20121_c0_g1_i4_9;TRINITY_DN20122_c1_g1_i5_10;TRINITY_DN20143_c0_g1_i18_1;TRINITY_DN20144_c0_g1_i5_8;TRINITY_DN20149_c0_g1_i1_13;TRINITY_DN20150_c0_g1_i5_6;TRINITY_DN20151_c0_g1_i1_8;TRINITY_DN20158_c0_g2_i2_12;TRINITY_DN20162_c0_g1_i1_15;TRINITY_DN20176_c2_g3_i1_5;TRINITY_DN20178_c0_g1_i3_17;TRINITY_DN20188_c0_g1_i14_6;TRINITY_DN20194_c0_g1_i11_9;TRINITY_DN20229_c0_g2_i4_5;TRINITY_DN20232_c0_g1_i1_13;TRINITY_DN20233_c0_g1_i2_17;TRINITY_DN20239_c0_g1_i1_13;TRINITY_DN20240_c0_g1_i15_9;TRINITY_DN20262_c0_g1_i2_2;TRINITY_DN20264_c0_g1_i3_15;TRINITY_DN20276_c0_g1_i5_12;TRINITY_DN20284_c1_g1_i2_9;TRINITY_DN20289_c0_g1_i1_1;TRINITY_DN20291_c0_g1_i1_3;TRINITY_DN20295_c0_g1_i4_7;TRINITY_DN20319_c0_g2_i6_5;TRINITY_DN20321_c0_g1_i2_4;TRINITY_DN20327_c2_g1_i11_17;TRINITY_DN20333_c1_g1_i2_17;TRINITY_DN20345_c0_g1_i1_3;TRINITY_DN20348_c3_g2_i1_12;TRINITY_DN20358_c0_g1_i1_8;TRINITY_DN20359_c0_g2_i1_11;TRINITY_DN20364_c0_g1_i2_7;TRINITY_DN20374_c0_g1_i2_4;TRINITY_DN20398_c0_g1_i2_17;TRINITY_DN20401_c0_g1_i1_8;TRINITY_DN20405_c0_g1_i2_9;TRINITY_DN20409_c0_g1_i3_10;TRINITY_DN20423_c1_g1_i1_14;TRINITY_DN20431_c0_g1_i5_12;TRINITY_DN20448_c0_g1_i7_17;TRINITY_DN20450_c0_g1_i1_13;TRINITY_DN20456_c0_g1_i1_12;TRINITY_DN20456_c0_g1_i8_6;TRINITY_DN20466_c0_g3_i7_16;TRINITY_DN20469_c0_g1_i4_4;TRINITY_DN20470_c0_g1_i2_11;TRINITY_DN20484_c0_g1_i2_7;TRINITY_DN20487_c0_g1_i1_10;TRINITY_DN20487_c0_g1_i2_6;TRINITY_DN20495_c0_g1_i2_12;TRINITY_DN20499_c0_g2_i8_12;TRINITY_DN20514_c0_g1_i2_14;TRINITY_DN20516_c0_g1_i18_6;TRINITY_DN20523_c0_g2_i6_8;TRINITY_DN20529_c0_g1_i5_15;TRINITY_DN20538_c0_g1_i2_7;TRINITY_DN20539_c0_g1_i10_13;TRINITY_DN20546_c0_g1_i4_13;TRINITY_DN20547_c0_g2_i2_12;TRINITY_DN20562_c0_g1_i14_11;TRINITY_DN20574_c0_g1_i11_6;TRINITY_DN20574_c1_g2_i1_12;TRINITY_DN20601_c0_g3_i2_16;TRINITY_DN20604_c0_g1_i3_16;TRINITY_DN20604_c0_g4_i6_16;TRINITY_DN20608_c0_g2_i1_15;TRINITY_DN20610_c0_g1_i4_9;TRINITY_DN20634_c0_g1_i8_4;TRINITY_DN20638_c0_g2_i3_13;TRINITY_DN20654_c2_g1_i13_10;TRINITY_DN20656_c0_g2_i1_6;TRINITY_DN20668_c0_g1_i1_1;TRINITY_DN20676_c0_g1_i3_12;TRINITY_DN20685_c0_g1_i4_10;TRINITY_DN20688_c1_g2_i14_18;TRINITY_DN20690_c0_g1_i7_12;TRINITY_DN20692_c0_g3_i1_13;TRINITY_DN20702_c0_g1_i2_14;TRINITY_DN20705_c1_g1_i2_8;TRINITY_DN20716_c0_g3_i1_10;TRINITY_DN20719_c0_g2_i1_6;TRINITY_DN20724_c0_g1_i1_6;TRINITY_DN20739_c0_g2_i15_18;TRINITY_DN20741_c0_g2_i4_10;TRINITY_DN20747_c0_g1_i9_16;TRINITY_DN20749_c2_g1_i13_17;TRINITY_DN20750_c0_g1_i1_2;TRINITY_DN20757_c0_g2_i3_16;TRINITY_DN20776_c0_g1_i6_5;TRINITY_DN20784_c4_g1_i4_1;TRINITY_DN20788_c0_g1_i11_9;TRINITY_DN20789_c0_g2_i1_4;TRINITY_DN2078_c0_g1_i1_17;TRINITY_DN20790_c0_g1_i4_3;TRINITY_DN20791_c1_g1_i3_12;TRINITY_DN20806_c0_g1_i17_13;TRINITY_DN20809_c1_g3_i1_8;TRINITY_DN20812_c0_g1_i1_14;TRINITY_DN20813_c0_g1_i6_9;TRINITY_DN20817_c2_g2_i3_5;TRINITY_DN20825_c0_g1_i6_18;TRINITY_DN20847_c0_g2_i3_13;TRINITY_DN20852_c0_g1_i1_4;TRINITY_DN20855_c0_g3_i12_9;TRINITY_DN20886_c0_g2_i1_16;TRINITY_DN20901_c0_g1_i1_16;TRINITY_DN20903_c1_g2_i4_17;TRINITY_DN20910_c0_g1_i1_7;TRINITY_DN20911_c0_g1_i2_6;TRINITY_DN20915_c0_g1_i5_17;TRINITY_DN20920_c0_g1_i2_5;TRINITY_DN20925_c1_g1_i2_15;TRINITY_DN20931_c0_g1_i7_3;TRINITY_DN20934_c1_g1_i1_14;TRINITY_DN20941_c0_g1_i2_3;TRINITY_DN20951_c0_g1_i2_4;TRINITY_DN20953_c0_g1_i2_4;TRINITY_DN20954_c2_g2_i3_16;TRINITY_DN20962_c0_g1_i2_13;TRINITY_DN20963_c0_g1_i1_4;TRINITY_DN2096_c0_g1_i1_18;TRINITY_DN20973_c0_g1_i8_15;TRINITY_DN20976_c0_g2_i1_6;TRINITY_DN20977_c0_g1_i1_3;TRINITY_DN20988_c0_g1_i1_11;TRINITY_DN20988_c1_g1_i1_10;TRINITY_DN20989_c0_g1_i2_11;TRINITY_DN21005_c3_g1_i5_18;TRINITY_DN21014_c0_g1_i4_7;TRINITY_DN21022_c0_g1_i3_1;TRINITY_DN21027_c0_g1_i2_10;TRINITY_DN21031_c0_g1_i4_13;TRINITY_DN21043_c0_g2_i1_3;TRINITY_DN21046_c0_g1_i6_10;TRINITY_DN21059_c1_g2_i1_10;TRINITY_DN21067_c0_g1_i5_7;TRINITY_DN21070_c0_g3_i5_17;TRINITY_DN21083_c0_g1_i7_8;TRINITY_DN21106_c0_g1_i3_11;TRINITY_DN21111_c0_g2_i1_2;TRINITY_DN21111_c0_g3_i1_2;TRINITY_DN21113_c0_g2_i4_17;TRINITY_DN21118_c0_g1_i2_5;TRINITY_DN21133_c0_g1_i1_14;TRINITY_DN21139_c0_g1_i16_2;TRINITY_DN21148_c0_g1_i2_3;TRINITY_DN21163_c0_g1_i4_15;TRINITY_DN21175_c0_g2_i9_11;TRINITY_DN21190_c1_g1_i9_17;TRINITY_DN21194_c0_g1_i10_7;TRINITY_DN21196_c0_g2_i2_1;TRINITY_DN21198_c0_g1_i1_18;TRINITY_DN21203_c0_g4_i1_9;TRINITY_DN21207_c4_g1_i4_12;TRINITY_DN21226_c0_g3_i5_10;TRINITY_DN21228_c0_g1_i1_16;TRINITY_DN21240_c4_g1_i10_13;TRINITY_DN21241_c0_g1_i1_13;TRINITY_DN21254_c0_g1_i4_14;TRINITY_DN21255_c0_g1_i12_17;TRINITY_DN21260_c0_g1_i2_7;TRINITY_DN21261_c0_g1_i1_8;TRINITY_DN21269_c0_g2_i2_2;TRINITY_DN21273_c0_g1_i8_18;TRINITY_DN21273_c0_g2_i1_11;TRINITY_DN21280_c0_g1_i2_8;TRINITY_DN21284_c0_g2_i1_5;TRINITY_DN21285_c0_g1_i8_17;TRINITY_DN21288_c3_g2_i4_6;TRINITY_DN21292_c0_g1_i2_1;TRINITY_DN21292_c0_g2_i4_15;TRINITY_DN21294_c0_g1_i10_8;TRINITY_DN21294_c0_g2_i2_6;TRINITY_DN21311_c0_g1_i4_8;TRINITY_DN21314_c0_g1_i1_4;TRINITY_DN21322_c0_g1_i9_7;TRINITY_DN21329_c1_g1_i10_5;TRINITY_DN21331_c0_g1_i4_3;TRINITY_DN21347_c1_g1_i3_7;TRINITY_DN21372_c0_g1_i3_6;TRINITY_DN21372_c1_g1_i4_10;TRINITY_DN21383_c0_g1_i3_14;TRINITY_DN21386_c3_g3_i1_6;TRINITY_DN21394_c0_g1_i3_3;TRINITY_DN21408_c0_g1_i5_7;TRINITY_DN21409_c1_g1_i8_7;TRINITY_DN21412_c0_g1_i3_8;TRINITY_DN21438_c3_g1_i2_10;TRINITY_DN21441_c0_g1_i2_3;TRINITY_DN21449_c2_g7_i1_7;TRINITY_DN21450_c0_g1_i5_1;TRINITY_DN21463_c0_g1_i4_13;TRINITY_DN21467_c1_g1_i3_18;TRINITY_DN21468_c1_g1_i10_9;TRINITY_DN21497_c1_g1_i1_9;TRINITY_DN21497_c3_g1_i1_9;TRINITY_DN21499_c0_g1_i3_4;TRINITY_DN21500_c0_g1_i1_5;TRINITY_DN21503_c0_g1_i7_12;TRINITY_DN21503_c0_g2_i2_12;TRINITY_DN21509_c0_g1_i7_3;TRINITY_DN21512_c2_g1_i11_10;TRINITY_DN21521_c0_g2_i3_13;TRINITY_DN21522_c0_g1_i15_7;TRINITY_DN21525_c0_g1_i3_6;TRINITY_DN21534_c0_g1_i5_4;TRINITY_DN21535_c1_g1_i1_7;TRINITY_DN21559_c0_g1_i5_11;TRINITY_DN21564_c0_g1_i12_5;TRINITY_DN21565_c0_g1_i2_14;TRINITY_DN21565_c2_g2_i1_15;TRINITY_DN21581_c0_g1_i1_3;TRINITY_DN21594_c1_g1_i15_4;TRINITY_DN21602_c0_g1_i11_14;TRINITY_DN21602_c0_g2_i1_2;TRINITY_DN21608_c1_g2_i1_2;TRINITY_DN21615_c0_g3_i4_1;TRINITY_DN21618_c0_g1_i1_15;TRINITY_DN21627_c0_g2_i1_12;TRINITY_DN21631_c3_g1_i25_1;TRINITY_DN21632_c0_g1_i14_11;TRINITY_DN21636_c0_g1_i11_1;TRINITY_DN21647_c0_g1_i9_18;TRINITY_DN21668_c0_g1_i11_11;TRINITY_DN21668_c0_g1_i2_1;TRINITY_DN21675_c0_g1_i4_12;TRINITY_DN21678_c0_g1_i12_11;TRINITY_DN21678_c2_g2_i5_15;TRINITY_DN21679_c0_g1_i14_6;TRINITY_DN21682_c0_g2_i1_7;TRINITY_DN21686_c0_g1_i6_14;TRINITY_DN21689_c0_g1_i12_4;TRINITY_DN21693_c1_g1_i4_6;TRINITY_DN21704_c0_g1_i5_13;TRINITY_DN21717_c0_g1_i1_18;TRINITY_DN21718_c0_g1_i4_4;TRINITY_DN21727_c1_g2_i11_9;TRINITY_DN21731_c0_g1_i7_4;TRINITY_DN21731_c0_g3_i1_15;TRINITY_DN21732_c0_g1_i12_8;TRINITY_DN21733_c0_g2_i1_17;TRINITY_DN21733_c1_g4_i4_12;TRINITY_DN21736_c0_g1_i3_5;TRINITY_DN21738_c0_g1_i2_3;TRINITY_DN21738_c0_g1_i4_12;TRINITY_DN21740_c3_g1_i3_8;TRINITY_DN21741_c2_g1_i2_14;TRINITY_DN21745_c0_g1_i10_14;TRINITY_DN21745_c1_g5_i4_5;TRINITY_DN21749_c0_g1_i13_10;TRINITY_DN21751_c0_g2_i3_13;TRINITY_DN21759_c0_g1_i2_10;TRINITY_DN21761_c0_g1_i6_17;TRINITY_DN21762_c0_g1_i9_10;TRINITY_DN21763_c0_g1_i3_16;TRINITY_DN21773_c0_g2_i5_10;TRINITY_DN21776_c0_g1_i3_6;TRINITY_DN21776_c0_g2_i1_6;TRINITY_DN21782_c2_g1_i6_5;TRINITY_DN21787_c0_g1_i2_7;TRINITY_DN21789_c0_g1_i10_12;TRINITY_DN21790_c1_g2_i5_14;TRINITY_DN21797_c0_g1_i4_5;TRINITY_DN21805_c0_g1_i7_3;TRINITY_DN21806_c4_g1_i11_10;TRINITY_DN21807_c0_g2_i7_10;TRINITY_DN21808_c1_g2_i3_11;TRINITY_DN21810_c0_g1_i1_5;TRINITY_DN21861_c1_g4_i2_18;TRINITY_DN21865_c0_g1_i2_11;TRINITY_DN21869_c0_g1_i4_10;TRINITY_DN21871_c0_g1_i12_8;TRINITY_DN21877_c0_g1_i5_2;TRINITY_DN21881_c0_g1_i5_4;TRINITY_DN21881_c0_g3_i1_4;TRINITY_DN21887_c0_g3_i1_15;TRINITY_DN21889_c0_g1_i7_15;TRINITY_DN21909_c0_g1_i1_2;TRINITY_DN21911_c0_g1_i5_17;TRINITY_DN21912_c0_g1_i1_11;TRINITY_DN21912_c0_g2_i6_7;TRINITY_DN21927_c1_g5_i3_12;TRINITY_DN21938_c0_g1_i9_7;TRINITY_DN21939_c3_g2_i1_7;TRINITY_DN21943_c3_g1_i12_14;TRINITY_DN21950_c2_g2_i1_2;TRINITY_DN21960_c0_g1_i2_7;TRINITY_DN21963_c0_g1_i1_1;TRINITY_DN21963_c0_g1_i27_17;TRINITY_DN21964_c0_g1_i45_12;TRINITY_DN21974_c2_g1_i3_9;TRINITY_DN21977_c0_g1_i1_1;TRINITY_DN21992_c0_g1_i10_9;TRINITY_DN21996_c0_g2_i2_9;TRINITY_DN22021_c1_g1_i5_14;TRINITY_DN22023_c1_g1_i3_9;TRINITY_DN22027_c0_g1_i3_8;TRINITY_DN22032_c0_g1_i1_7;TRINITY_DN22034_c2_g2_i2_5;TRINITY_DN22052_c0_g1_i9_13;TRINITY_DN22053_c0_g2_i1_6;TRINITY_DN22054_c1_g2_i2_12;TRINITY_DN22056_c0_g1_i1_5;TRINITY_DN22061_c0_g1_i1_17;TRINITY_DN22065_c0_g3_i3_17;TRINITY_DN22072_c0_g1_i5_10;TRINITY_DN22077_c0_g1_i5_5;TRINITY_DN22082_c0_g1_i10_4;TRINITY_DN22086_c0_g2_i4_16;TRINITY_DN22089_c0_g1_i1_7;TRINITY_DN22091_c0_g1_i2_7;TRINITY_DN22095_c1_g1_i3_5;TRINITY_DN22096_c3_g6_i3_7;TRINITY_DN22097_c0_g1_i4_5;TRINITY_DN22114_c0_g1_i1_7;TRINITY_DN22121_c0_g1_i10_14;TRINITY_DN22132_c0_g1_i1_11;TRINITY_DN22139_c0_g1_i4_1;TRINITY_DN22139_c0_g4_i1_1;TRINITY_DN22141_c0_g1_i8_15;TRINITY_DN22149_c0_g2_i1_17;TRINITY_DN22151_c0_g1_i6_12;TRINITY_DN22152_c3_g2_i14_17;TRINITY_DN22157_c1_g1_i1_2;TRINITY_DN22158_c1_g1_i13_16;TRINITY_DN22168_c0_g1_i18_5;TRINITY_DN22172_c0_g1_i3_17;TRINITY_DN22175_c0_g3_i1_16;TRINITY_DN22179_c0_g1_i2_11;TRINITY_DN22189_c3_g4_i3_6;TRINITY_DN22200_c0_g1_i8_3;TRINITY_DN22220_c0_g4_i1_2;TRINITY_DN22224_c0_g3_i3_5;TRINITY_DN22227_c2_g2_i3_16;TRINITY_DN22231_c0_g1_i1_10;TRINITY_DN22232_c1_g1_i13_18;TRINITY_DN22264_c0_g1_i1_9;TRINITY_DN22269_c0_g1_i1_11;TRINITY_DN22273_c0_g3_i4_17;TRINITY_DN22279_c1_g1_i4_1;TRINITY_DN22283_c1_g1_i4_4;TRINITY_DN22290_c0_g1_i2_6;TRINITY_DN22290_c0_g4_i3_3;TRINITY_DN22292_c0_g1_i10_12;TRINITY_DN22299_c0_g1_i5_15;TRINITY_DN22309_c2_g1_i11_17;TRINITY_DN22314_c0_g5_i1_5;TRINITY_DN22325_c0_g1_i5_2;TRINITY_DN22334_c1_g1_i2_7;TRINITY_DN22347_c0_g1_i5_10;TRINITY_DN22348_c1_g2_i1_10;TRINITY_DN22353_c0_g1_i1_16;TRINITY_DN22356_c1_g2_i3_7;TRINITY_DN22357_c1_g1_i6_18;TRINITY_DN22359_c0_g1_i1_7;TRINITY_DN22360_c0_g1_i8_7;TRINITY_DN22386_c0_g1_i9_11;TRINITY_DN22392_c0_g1_i2_3;TRINITY_DN22404_c0_g1_i8_11;TRINITY_DN22407_c0_g2_i4_17;TRINITY_DN22428_c0_g3_i2_16;TRINITY_DN22442_c0_g1_i3_9;TRINITY_DN22447_c0_g3_i4_10;TRINITY_DN22451_c0_g1_i8_14;TRINITY_DN22463_c0_g1_i10_17;TRINITY_DN22465_c1_g1_i11_14;TRINITY_DN22468_c0_g1_i4_8;TRINITY_DN22476_c0_g1_i13_15;TRINITY_DN22479_c2_g6_i1_11;TRINITY_DN22482_c0_g1_i2_11;TRINITY_DN22485_c2_g1_i2_8;TRINITY_DN22488_c2_g1_i3_18;TRINITY_DN22492_c0_g1_i1_2;TRINITY_DN22501_c0_g1_i1_4;TRINITY_DN22502_c1_g1_i1_2;TRINITY_DN22507_c1_g7_i1_13;TRINITY_DN22514_c0_g1_i1_10;TRINITY_DN22518_c2_g1_i14_6;TRINITY_DN22530_c0_g1_i3_8;TRINITY_DN22533_c0_g1_i9_7;TRINITY_DN22542_c3_g3_i1_11;TRINITY_DN22543_c0_g1_i4_7;TRINITY_DN22546_c0_g1_i2_13;TRINITY_DN22547_c0_g1_i11_3;TRINITY_DN22572_c1_g1_i1_9;TRINITY_DN22576_c0_g1_i7_17;TRINITY_DN22592_c0_g2_i6_3;TRINITY_DN22598_c0_g2_i28_14;TRINITY_DN22598_c0_g5_i1_14;TRINITY_DN22603_c0_g1_i1_4;TRINITY_DN22608_c0_g1_i8_15;TRINITY_DN22610_c0_g1_i5_16;TRINITY_DN22612_c0_g3_i2_12;TRINITY_DN22620_c0_g1_i1_8;TRINITY_DN22629_c0_g1_i4_13;TRINITY_DN22631_c0_g1_i7_17;TRINITY_DN22643_c1_g5_i1_12;TRINITY_DN22657_c1_g1_i6_13;TRINITY_DN22659_c0_g1_i3_8;TRINITY_DN22678_c1_g2_i1_18;TRINITY_DN22683_c0_g1_i10_1;TRINITY_DN22683_c0_g2_i1_10;TRINITY_DN22693_c2_g1_i7_12;TRINITY_DN22694_c0_g1_i4_2;TRINITY_DN22714_c0_g2_i11_2;TRINITY_DN22716_c2_g1_i5_16;TRINITY_DN22719_c0_g1_i5_2;TRINITY_DN22738_c0_g1_i5_2;TRINITY_DN22738_c0_g2_i3_2;TRINITY_DN22743_c0_g1_i11_16;TRINITY_DN22744_c0_g2_i18_9;TRINITY_DN22746_c4_g2_i2_16;TRINITY_DN22760_c0_g1_i19_8;TRINITY_DN22761_c0_g1_i6_6;TRINITY_DN22761_c3_g1_i9_16;TRINITY_DN22762_c0_g2_i9_15;TRINITY_DN22769_c0_g2_i2_8;TRINITY_DN22778_c0_g1_i2_15;TRINITY_DN22778_c0_g1_i8_11;TRINITY_DN22791_c0_g2_i1_13;TRINITY_DN22800_c0_g1_i2_16;TRINITY_DN22803_c0_g1_i3_3;TRINITY_DN22804_c0_g1_i12_13;TRINITY_DN22804_c0_g2_i4_1;TRINITY_DN22806_c0_g1_i3_3;TRINITY_DN22828_c3_g1_i3_1;TRINITY_DN22829_c1_g1_i6_6;TRINITY_DN22833_c3_g3_i10_17;TRINITY_DN22844_c1_g1_i9_12;TRINITY_DN22847_c0_g2_i1_11;TRINITY_DN22854_c0_g1_i5_7;TRINITY_DN22856_c0_g1_i10_2;TRINITY_DN22873_c0_g1_i1_4;TRINITY_DN22877_c0_g1_i1_5;TRINITY_DN22877_c0_g1_i2_3;TRINITY_DN22878_c0_g1_i1_2;TRINITY_DN22883_c0_g1_i1_11;TRINITY_DN22883_c0_g1_i4_14;TRINITY_DN22890_c0_g1_i3_17;TRINITY_DN22893_c0_g1_i6_7;TRINITY_DN22896_c0_g1_i13_14;TRINITY_DN22902_c0_g1_i8_18;TRINITY_DN22907_c0_g3_i5_15;TRINITY_DN22909_c0_g1_i23_15;TRINITY_DN22921_c1_g5_i2_16;TRINITY_DN22922_c1_g1_i7_9;TRINITY_DN22924_c0_g1_i11_5;TRINITY_DN22940_c0_g1_i5_17;TRINITY_DN22943_c3_g1_i1_7;TRINITY_DN22946_c0_g1_i3_4;TRINITY_DN22955_c1_g4_i2_9;TRINITY_DN22956_c0_g1_i1_6;TRINITY_DN22963_c0_g5_i1_9;TRINITY_DN22967_c1_g1_i12_8;TRINITY_DN22973_c1_g3_i7_10;TRINITY_DN22982_c1_g1_i10_10;TRINITY_DN22988_c0_g1_i2_6;TRINITY_DN22994_c4_g1_i11_6;TRINITY_DN22997_c0_g1_i2_3;TRINITY_DN22999_c0_g1_i3_6;TRINITY_DN23012_c0_g5_i2_17;TRINITY_DN23021_c0_g1_i2_1;TRINITY_DN23025_c0_g1_i1_3;TRINITY_DN23026_c2_g6_i6_11;TRINITY_DN23031_c0_g3_i1_2;TRINITY_DN23032_c0_g1_i11_3;TRINITY_DN23041_c0_g1_i1_2;TRINITY_DN23046_c0_g1_i7_7;TRINITY_DN23050_c0_g1_i6_14;TRINITY_DN23054_c0_g1_i6_13;TRINITY_DN23060_c0_g4_i3_18;TRINITY_DN23074_c0_g1_i5_8;TRINITY_DN2307_c0_g1_i1_3;TRINITY_DN23088_c0_g1_i6_4;TRINITY_DN23093_c0_g1_i7_13;TRINITY_DN23097_c1_g1_i5_15;TRINITY_DN23099_c1_g1_i5_5;TRINITY_DN2309_c0_g1_i1_14;TRINITY_DN23101_c0_g3_i1_4;TRINITY_DN23106_c0_g2_i6_14;TRINITY_DN23112_c0_g1_i1_4;TRINITY_DN23127_c2_g2_i29_5;TRINITY_DN23130_c1_g1_i12_11;TRINITY_DN23136_c0_g1_i16_15;TRINITY_DN23142_c1_g2_i1_15;TRINITY_DN23148_c0_g2_i6_3;TRINITY_DN23155_c1_g1_i6_15;TRINITY_DN23160_c1_g1_i8_11;TRINITY_DN23160_c1_g3_i3_18;TRINITY_DN23166_c0_g1_i10_3;TRINITY_DN23176_c0_g1_i2_2;TRINITY_DN23185_c0_g1_i1_4;TRINITY_DN23185_c1_g1_i18_9;TRINITY_DN23195_c0_g2_i1_18;TRINITY_DN23199_c0_g1_i8_6;TRINITY_DN23202_c0_g2_i1_4;TRINITY_DN23205_c0_g1_i1_4;TRINITY_DN23210_c0_g1_i6_15;TRINITY_DN23210_c1_g1_i8_8;TRINITY_DN23210_c1_g2_i3_5;TRINITY_DN23221_c0_g1_i1_11;TRINITY_DN23221_c0_g3_i22_4;TRINITY_DN23227_c1_g1_i2_16;TRINITY_DN23230_c0_g2_i3_16;TRINITY_DN23238_c2_g1_i16_2;TRINITY_DN23246_c0_g3_i3_2;TRINITY_DN23247_c0_g1_i5_14;TRINITY_DN23268_c0_g1_i8_11;TRINITY_DN23283_c3_g1_i1_8;TRINITY_DN23284_c1_g1_i1_8;TRINITY_DN23285_c0_g1_i13_6;TRINITY_DN23288_c0_g1_i3_9;TRINITY_DN23289_c0_g3_i1_15;TRINITY_DN23290_c0_g1_i23_3;TRINITY_DN23294_c0_g1_i1_11;TRINITY_DN23303_c0_g1_i6_3;TRINITY_DN23304_c0_g1_i37_8;TRINITY_DN23304_c5_g1_i1_7;TRINITY_DN23318_c0_g1_i4_4;TRINITY_DN23319_c0_g2_i5_5;TRINITY_DN23323_c0_g1_i1_3;TRINITY_DN23335_c3_g2_i6_17;TRINITY_DN23336_c3_g3_i1_1;TRINITY_DN23340_c0_g2_i10_5;TRINITY_DN23341_c0_g1_i6_3;TRINITY_DN23341_c1_g1_i1_16;TRINITY_DN23368_c1_g1_i4_2;TRINITY_DN23380_c2_g3_i6_18;TRINITY_DN23382_c0_g1_i9_3;TRINITY_DN23389_c0_g1_i12_9;TRINITY_DN23402_c0_g1_i7_5;TRINITY_DN23414_c1_g1_i1_17;TRINITY_DN23418_c0_g1_i2_11;TRINITY_DN23425_c0_g2_i14_9;TRINITY_DN23426_c3_g2_i3_6;TRINITY_DN23429_c0_g1_i5_17;TRINITY_DN23431_c1_g1_i2_11;TRINITY_DN23456_c5_g1_i3_13;TRINITY_DN23459_c0_g5_i1_9;TRINITY_DN23459_c1_g2_i1_11;TRINITY_DN23472_c0_g1_i2_7;TRINITY_DN23478_c0_g1_i12_16;TRINITY_DN23478_c0_g3_i3_16;TRINITY_DN23479_c1_g1_i6_14;TRINITY_DN23484_c0_g2_i4_17;TRINITY_DN23485_c0_g3_i1_5;TRINITY_DN23495_c1_g1_i5_14;TRINITY_DN23497_c0_g1_i5_7;TRINITY_DN23499_c0_g1_i3_17;TRINITY_DN23506_c0_g3_i2_15;TRINITY_DN23507_c0_g2_i6_17;TRINITY_DN23507_c1_g1_i3_15;TRINITY_DN23508_c0_g1_i20_5;TRINITY_DN23511_c0_g1_i8_5;TRINITY_DN23524_c0_g1_i7_1;TRINITY_DN23525_c0_g1_i12_14;TRINITY_DN23535_c0_g1_i5_15;TRINITY_DN23541_c1_g2_i1_8;TRINITY_DN23542_c0_g1_i6_3;TRINITY_DN23544_c1_g2_i1_14;TRINITY_DN23546_c0_g1_i3_11;TRINITY_DN23548_c0_g3_i7_17;TRINITY_DN23550_c1_g1_i8_14;TRINITY_DN23551_c2_g1_i1_11;TRINITY_DN23552_c0_g1_i14_11;TRINITY_DN23557_c0_g1_i29_1;TRINITY_DN23557_c0_g2_i1_1;TRINITY_DN23558_c0_g1_i1_2;TRINITY_DN23562_c0_g1_i4_1;TRINITY_DN23562_c0_g3_i1_16;TRINITY_DN23570_c0_g1_i4_3;TRINITY_DN23577_c0_g1_i29_16;TRINITY_DN23596_c0_g1_i4_5;TRINITY_DN23598_c3_g1_i4_6;TRINITY_DN23599_c0_g2_i10_6;TRINITY_DN23600_c0_g1_i18_3;TRINITY_DN23607_c0_g1_i6_8;TRINITY_DN23614_c0_g1_i6_16;TRINITY_DN23617_c1_g2_i15_11;TRINITY_DN23625_c0_g2_i7_5;TRINITY_DN23629_c0_g1_i1_4;TRINITY_DN23630_c0_g1_i2_13;TRINITY_DN23631_c0_g1_i2_17;TRINITY_DN23641_c0_g1_i8_3;TRINITY_DN23662_c2_g2_i14_6;TRINITY_DN23668_c0_g2_i2_11;TRINITY_DN23669_c0_g5_i2_5;TRINITY_DN23672_c0_g3_i9_15;TRINITY_DN23673_c0_g1_i5_3;TRINITY_DN23691_c0_g1_i14_14;TRINITY_DN23694_c0_g1_i7_16;TRINITY_DN23702_c0_g1_i1_15;TRINITY_DN23705_c0_g1_i15_2;TRINITY_DN23710_c0_g2_i1_7;TRINITY_DN23716_c0_g1_i12_17;TRINITY_DN23718_c1_g1_i5_13;TRINITY_DN23718_c1_g4_i3_1;TRINITY_DN23720_c2_g1_i2_16;TRINITY_DN23729_c1_g1_i3_4;TRINITY_DN23734_c0_g1_i12_3;TRINITY_DN23759_c0_g1_i9_2;TRINITY_DN23759_c0_g3_i1_2;TRINITY_DN23763_c0_g5_i1_17;TRINITY_DN23763_c3_g1_i1_9;TRINITY_DN23779_c2_g1_i1_6;TRINITY_DN23781_c0_g1_i1_4;TRINITY_DN23787_c0_g1_i8_8;TRINITY_DN23787_c5_g1_i1_17;TRINITY_DN23789_c0_g2_i1_16;TRINITY_DN23790_c0_g1_i11_18;TRINITY_DN23794_c0_g2_i7_1;TRINITY_DN23794_c0_g7_i2_1;TRINITY_DN23809_c1_g1_i3_13;TRINITY_DN23812_c0_g1_i1_16;TRINITY_DN23823_c0_g1_i3_11;TRINITY_DN23823_c0_g1_i5_13;TRINITY_DN23832_c0_g3_i1_15;TRINITY_DN23835_c2_g1_i22_6;TRINITY_DN23843_c0_g1_i8_11;TRINITY_DN23859_c0_g1_i1_11;TRINITY_DN23869_c1_g1_i5_17;TRINITY_DN23874_c0_g1_i1_3;TRINITY_DN23875_c0_g1_i15_3;TRINITY_DN23895_c0_g1_i4_13;TRINITY_DN23904_c0_g2_i7_16;TRINITY_DN23914_c0_g5_i1_13;TRINITY_DN23925_c1_g1_i8_11;TRINITY_DN23928_c0_g5_i1_2;TRINITY_DN23934_c0_g1_i8_11;TRINITY_DN23934_c0_g2_i7_11;TRINITY_DN23943_c0_g1_i7_8;TRINITY_DN23944_c0_g1_i3_16;TRINITY_DN23944_c0_g2_i1_14;TRINITY_DN23948_c0_g1_i3_2;TRINITY_DN23961_c0_g2_i1_3;TRINITY_DN23963_c0_g1_i2_2;TRINITY_DN23963_c0_g1_i3_13;TRINITY_DN23996_c0_g1_i2_5;TRINITY_DN23996_c0_g1_i7_8;TRINITY_DN24002_c3_g3_i1_6;TRINITY_DN24009_c1_g1_i4_4;TRINITY_DN24010_c0_g3_i1_17;TRINITY_DN24025_c1_g3_i1_4;TRINITY_DN24025_c1_g8_i1_4;TRINITY_DN24027_c0_g1_i3_13;TRINITY_DN24044_c0_g1_i24_17;TRINITY_DN24057_c0_g1_i10_1;TRINITY_DN24074_c0_g1_i1_9;TRINITY_DN24074_c0_g1_i3_3;TRINITY_DN24075_c2_g1_i4_6;TRINITY_DN24076_c0_g1_i6_7;TRINITY_DN24084_c1_g4_i1_1;TRINITY_DN24092_c0_g1_i7_3;TRINITY_DN24108_c0_g6_i1_6;TRINITY_DN24109_c0_g3_i11_4;TRINITY_DN24115_c1_g3_i5_6;TRINITY_DN24116_c0_g1_i2_16;TRINITY_DN24121_c4_g1_i7_8;TRINITY_DN24123_c1_g2_i4_6;TRINITY_DN24128_c0_g3_i1_11;TRINITY_DN24134_c0_g1_i11_2;TRINITY_DN24145_c0_g1_i6_1;TRINITY_DN24154_c1_g2_i6_17;TRINITY_DN24157_c0_g2_i3_2;TRINITY_DN24160_c0_g1_i9_7;TRINITY_DN24161_c0_g1_i9_5;TRINITY_DN24163_c0_g1_i10_1;TRINITY_DN24163_c0_g2_i1_1;TRINITY_DN24163_c2_g1_i12_14;TRINITY_DN24171_c0_g2_i1_15;TRINITY_DN24173_c2_g1_i3_7;TRINITY_DN24178_c2_g1_i2_4;TRINITY_DN24182_c0_g1_i7_5;TRINITY_DN24183_c1_g7_i1_7;TRINITY_DN24190_c1_g1_i2_13;TRINITY_DN24191_c0_g2_i1_7;TRINITY_DN24202_c0_g2_i3_17;TRINITY_DN24209_c0_g1_i9_16;TRINITY_DN24214_c0_g2_i2_13;TRINITY_DN24224_c0_g1_i2_8;TRINITY_DN24225_c0_g1_i5_7;TRINITY_DN24228_c0_g1_i12_1;TRINITY_DN24248_c0_g1_i1_7;TRINITY_DN24250_c0_g1_i3_6;TRINITY_DN24268_c3_g4_i8_11;TRINITY_DN24279_c0_g2_i1_11;TRINITY_DN24280_c0_g1_i1_18;TRINITY_DN24284_c1_g1_i1_5;TRINITY_DN24296_c4_g1_i1_17;TRINITY_DN24300_c0_g1_i9_5;TRINITY_DN24306_c0_g1_i8_6;TRINITY_DN24307_c0_g1_i8_14;TRINITY_DN24309_c0_g2_i2_8;TRINITY_DN24325_c0_g1_i23_11;TRINITY_DN24340_c2_g1_i20_17;TRINITY_DN24341_c4_g1_i21_15;TRINITY_DN24341_c4_g5_i1_15;TRINITY_DN24346_c0_g2_i1_15;TRINITY_DN24354_c0_g2_i1_13;TRINITY_DN24358_c0_g3_i4_15;TRINITY_DN24361_c3_g1_i13_16;TRINITY_DN24363_c1_g1_i2_17;TRINITY_DN24363_c2_g1_i4_11;TRINITY_DN24363_c2_g1_i5_17;TRINITY_DN24363_c2_g2_i1_11;TRINITY_DN24364_c0_g1_i1_16;TRINITY_DN24365_c0_g6_i1_8;TRINITY_DN24366_c0_g1_i2_11;TRINITY_DN24371_c1_g1_i1_14;TRINITY_DN24376_c0_g2_i1_2;TRINITY_DN24377_c0_g1_i11_1;TRINITY_DN24386_c1_g4_i2_4;TRINITY_DN24394_c1_g3_i1_14;TRINITY_DN24402_c0_g1_i7_6;TRINITY_DN24411_c0_g1_i1_9;TRINITY_DN24420_c0_g1_i2_8;TRINITY_DN24420_c5_g1_i4_7;TRINITY_DN24428_c1_g1_i7_8;TRINITY_DN24435_c1_g2_i2_15;TRINITY_DN24444_c0_g2_i1_5;TRINITY_DN24449_c2_g3_i3_14;TRINITY_DN24452_c0_g2_i8_2;TRINITY_DN24452_c0_g3_i1_2;TRINITY_DN24455_c4_g1_i2_16;TRINITY_DN24469_c2_g1_i3_1;TRINITY_DN24478_c1_g2_i1_1;TRINITY_DN24480_c1_g2_i1_2;TRINITY_DN24484_c1_g1_i2_16;TRINITY_DN24494_c0_g1_i25_2;TRINITY_DN24499_c2_g2_i2_14;TRINITY_DN24513_c1_g1_i11_5;TRINITY_DN24513_c2_g1_i11_6;TRINITY_DN24534_c1_g2_i6_13;TRINITY_DN24537_c0_g1_i4_3;TRINITY_DN24537_c0_g3_i1_14;TRINITY_DN24538_c0_g2_i2_1;TRINITY_DN24541_c0_g1_i3_16;TRINITY_DN24560_c2_g1_i11_8;TRINITY_DN24561_c1_g1_i9_1;TRINITY_DN24587_c0_g2_i1_16;TRINITY_DN24597_c0_g1_i1_11;TRINITY_DN24602_c0_g1_i1_11;TRINITY_DN24603_c1_g1_i16_1;TRINITY_DN24607_c0_g1_i13_11;TRINITY_DN24624_c0_g1_i1_4;TRINITY_DN24629_c0_g5_i2_5;TRINITY_DN24632_c2_g1_i1_14;TRINITY_DN24635_c0_g2_i2_1;TRINITY_DN24660_c0_g1_i7_13;TRINITY_DN24680_c0_g1_i14_8;TRINITY_DN24680_c0_g2_i5_8;TRINITY_DN24681_c0_g2_i1_13;TRINITY_DN24684_c1_g4_i1_1;TRINITY_DN24692_c0_g1_i21_8;TRINITY_DN24694_c0_g1_i16_4;TRINITY_DN24710_c0_g1_i6_4;TRINITY_DN24722_c0_g2_i2_15;TRINITY_DN24729_c1_g1_i12_2;TRINITY_DN24740_c1_g1_i8_13;TRINITY_DN24751_c0_g1_i1_1;TRINITY_DN24760_c1_g1_i9_14;TRINITY_DN24763_c0_g1_i1_13;TRINITY_DN24763_c0_g2_i5_14;TRINITY_DN24763_c1_g1_i2_16;TRINITY_DN24776_c1_g2_i1_16;TRINITY_DN24779_c1_g2_i1_3;TRINITY_DN24789_c0_g2_i6_3;TRINITY_DN24809_c1_g1_i1_15;TRINITY_DN24815_c0_g1_i28_3;TRINITY_DN24820_c0_g1_i1_8;TRINITY_DN24820_c2_g3_i2_13;TRINITY_DN24831_c0_g1_i9_13;TRINITY_DN24832_c0_g3_i2_11;TRINITY_DN24846_c1_g4_i6_14;TRINITY_DN24850_c1_g2_i1_11;TRINITY_DN24860_c4_g1_i6_2;TRINITY_DN24866_c1_g1_i4_5;TRINITY_DN24874_c0_g1_i4_4;TRINITY_DN24875_c0_g2_i1_7;TRINITY_DN24897_c0_g1_i11_7;TRINITY_DN24900_c0_g1_i1_7;TRINITY_DN24910_c1_g1_i1_15;TRINITY_DN24925_c2_g1_i9_3;TRINITY_DN24938_c0_g2_i1_15;TRINITY_DN24940_c0_g1_i3_3;TRINITY_DN24965_c2_g1_i3_3;TRINITY_DN24970_c2_g4_i4_4;TRINITY_DN24979_c0_g1_i1_5;TRINITY_DN24983_c0_g1_i1_10;TRINITY_DN24999_c1_g4_i6_7;TRINITY_DN25003_c0_g3_i1_6;TRINITY_DN25013_c0_g2_i2_6;TRINITY_DN25020_c0_g1_i4_4;TRINITY_DN25034_c0_g1_i10_13;TRINITY_DN25035_c0_g2_i4_6;TRINITY_DN25041_c2_g2_i15_13;TRINITY_DN25073_c2_g1_i2_11;TRINITY_DN25073_c3_g3_i2_11;TRINITY_DN25102_c0_g1_i5_7;TRINITY_DN25106_c0_g1_i9_7;TRINITY_DN25110_c0_g2_i8_11;TRINITY_DN25119_c0_g1_i1_16;TRINITY_DN25125_c1_g1_i12_3;TRINITY_DN25126_c0_g2_i1_15;TRINITY_DN25139_c0_g1_i1_14;TRINITY_DN25148_c0_g1_i3_3;TRINITY_DN25169_c0_g6_i1_15;TRINITY_DN25180_c2_g1_i5_11;TRINITY_DN25184_c0_g2_i4_2;TRINITY_DN25185_c0_g1_i14_2;TRINITY_DN25190_c2_g2_i1_15;TRINITY_DN25197_c0_g3_i1_2;TRINITY_DN25230_c0_g1_i1_10;TRINITY_DN25248_c0_g1_i8_8;TRINITY_DN25257_c2_g2_i8_11;TRINITY_DN25259_c1_g1_i4_7;TRINITY_DN25262_c1_g1_i1_13;TRINITY_DN25266_c1_g3_i3_3;TRINITY_DN25276_c0_g1_i9_2;TRINITY_DN25277_c1_g2_i9_8;TRINITY_DN25277_c1_g3_i1_8;TRINITY_DN25281_c0_g1_i14_3;TRINITY_DN25285_c0_g2_i9_7;TRINITY_DN25334_c0_g1_i7_8;TRINITY_DN25357_c0_g2_i1_2;TRINITY_DN25362_c0_g3_i2_7;TRINITY_DN25366_c1_g2_i6_3;TRINITY_DN25366_c2_g1_i15_11;TRINITY_DN25391_c0_g3_i1_15;TRINITY_DN25392_c0_g1_i2_4;TRINITY_DN25392_c1_g1_i16_7;TRINITY_DN25394_c1_g1_i17_4;TRINITY_DN25405_c0_g1_i2_7;TRINITY_DN25434_c0_g1_i3_13;TRINITY_DN25437_c1_g2_i7_7;TRINITY_DN25468_c0_g2_i6_4;TRINITY_DN25484_c0_g1_i9_8;TRINITY_DN25493_c0_g2_i2_8;TRINITY_DN25507_c0_g1_i13_13;TRINITY_DN25513_c0_g1_i11_11;TRINITY_DN25523_c0_g4_i1_11;TRINITY_DN25526_c0_g2_i2_3;TRINITY_DN25529_c1_g3_i13_2;TRINITY_DN25532_c2_g1_i5_13;TRINITY_DN25533_c0_g1_i1_3;TRINITY_DN25541_c0_g1_i4_8;TRINITY_DN25549_c2_g1_i34_3;TRINITY_DN25554_c0_g1_i17_8;TRINITY_DN25559_c1_g3_i1_8;TRINITY_DN25568_c0_g1_i11_15;TRINITY_DN25570_c0_g1_i1_12;TRINITY_DN25594_c2_g2_i1_2;TRINITY_DN25601_c0_g2_i4_2;TRINITY_DN25607_c0_g1_i1_16;TRINITY_DN25607_c1_g1_i8_15;TRINITY_DN25607_c1_g2_i3_15;TRINITY_DN25614_c1_g1_i3_11;TRINITY_DN25622_c0_g1_i5_3;TRINITY_DN25625_c1_g1_i4_3;TRINITY_DN25663_c0_g1_i8_8;TRINITY_DN25668_c0_g1_i6_7;TRINITY_DN25675_c0_g1_i10_15;TRINITY_DN25699_c1_g1_i5_3;TRINITY_DN25711_c1_g4_i4_4;TRINITY_DN25716_c0_g1_i3_4;TRINITY_DN25722_c0_g1_i10_8;TRINITY_DN25725_c2_g1_i1_13;TRINITY_DN25734_c0_g1_i2_11;TRINITY_DN25752_c0_g1_i13_13;TRINITY_DN25765_c3_g1_i5_3;TRINITY_DN25767_c1_g1_i5_15;TRINITY_DN25773_c1_g1_i6_2;TRINITY_DN25786_c4_g1_i2_15;TRINITY_DN25791_c1_g4_i1_13;TRINITY_DN25799_c0_g1_i12_2;TRINITY_DN25806_c1_g1_i13_13;TRINITY_DN25824_c0_g1_i8_8;TRINITY_DN25842_c0_g1_i1_12;TRINITY_DN25849_c1_g1_i6_13;TRINITY_DN25852_c0_g1_i15_4;TRINITY_DN25862_c1_g2_i4_2;TRINITY_DN25885_c1_g1_i8_13;TRINITY_DN25891_c2_g1_i9_2;TRINITY_DN25896_c2_g1_i11_4;TRINITY_DN25896_c2_g2_i2_4;TRINITY_DN25913_c1_g1_i8_11;TRINITY_DN25966_c0_g1_i1_16;TRINITY_DN25971_c0_g1_i5_3;TRINITY_DN25971_c0_g2_i2_3;TRINITY_DN25997_c0_g1_i1_7;TRINITY_DN26014_c0_g1_i2_3;TRINITY_DN26096_c1_g1_i1_4;TRINITY_DN26108_c0_g1_i1_7;TRINITY_DN26119_c0_g1_i10_7;TRINITY_DN26120_c0_g1_i8_3;TRINITY_DN26120_c0_g2_i1_3;TRINITY_DN26122_c0_g1_i1_18;TRINITY_DN26144_c2_g3_i3_4;TRINITY_DN2616_c0_g1_i1_9;TRINITY_DN26173_c0_g1_i1_12;TRINITY_DN26231_c0_g1_i3_7;TRINITY_DN26250_c0_g1_i1_1;TRINITY_DN26297_c1_g2_i13_3;TRINITY_DN26308_c0_g1_i11_3;TRINITY_DN26315_c1_g1_i1_3;TRINITY_DN26348_c0_g1_i8_3;TRINITY_DN26354_c0_g1_i1_11;TRINITY_DN26357_c0_g1_i1_13;TRINITY_DN26379_c1_g1_i14_3;TRINITY_DN26390_c0_g1_i2_3;TRINITY_DN26390_c0_g4_i2_3;TRINITY_DN26396_c0_g1_i1_5;TRINITY_DN26470_c0_g1_i1_5;TRINITY_DN26473_c0_g1_i1_7;TRINITY_DN26474_c0_g1_i1_18;TRINITY_DN26486_c0_g1_i9_3;TRINITY_DN26488_c0_g1_i1_18;TRINITY_DN26567_c0_g1_i13_7;TRINITY_DN26578_c0_g1_i1_1;TRINITY_DN26604_c0_g2_i3_3;TRINITY_DN26691_c0_g1_i15_3;TRINITY_DN26765_c0_g1_i1_12;TRINITY_DN26771_c0_g4_i10_3;TRINITY_DN26813_c0_g1_i1_12;TRINITY_DN26840_c0_g2_i9_7;TRINITY_DN26840_c0_g3_i1_7;TRINITY_DN26865_c0_g1_i1_4;TRINITY_DN26883_c0_g1_i1_16;TRINITY_DN26895_c0_g1_i6_7;TRINITY_DN26917_c0_g2_i1_7;TRINITY_DN26979_c0_g1_i1_15;TRINITY_DN26989_c0_g2_i2_7;TRINITY_DN27004_c3_g2_i4_3;TRINITY_DN27131_c0_g1_i1_16;TRINITY_DN27152_c0_g1_i1_2;TRINITY_DN27175_c1_g2_i1_3;TRINITY_DN27301_c2_g3_i1_7;TRINITY_DN27335_c1_g1_i5_7;TRINITY_DN27344_c2_g1_i4_7;TRINITY_DN27352_c0_g2_i4_3;TRINITY_DN27396_c0_g1_i1_14;TRINITY_DN27487_c0_g1_i1_10;TRINITY_DN27514_c0_g1_i1_4;TRINITY_DN27533_c0_g1_i1_10;TRINITY_DN27558_c0_g1_i1_10;TRINITY_DN27602_c0_g1_i1_17;TRINITY_DN27622_c0_g1_i1_9;TRINITY_DN27734_c0_g1_i1_16;TRINITY_DN27768_c0_g1_i1_9;TRINITY_DN2785_c0_g1_i1_13;TRINITY_DN27966_c0_g1_i1_16;TRINITY_DN28079_c0_g1_i1_4;TRINITY_DN2819_c0_g1_i1_16;TRINITY_DN28208_c0_g1_i1_3;TRINITY_DN28227_c0_g1_i1_7;TRINITY_DN28278_c0_g1_i1_11;TRINITY_DN28361_c0_g1_i1_7;TRINITY_DN28394_c0_g1_i1_16;TRINITY_DN28442_c0_g1_i1_16;TRINITY_DN28659_c0_g1_i1_16;TRINITY_DN28928_c0_g1_i1_9;TRINITY_DN29086_c0_g1_i1_7;TRINITY_DN29119_c0_g1_i1_7;TRINITY_DN29255_c0_g1_i1_8;TRINITY_DN29322_c0_g1_i1_16;TRINITY_DN29386_c0_g1_i1_7;TRINITY_DN29847_c0_g1_i1_16;TRINITY_DN29851_c0_g1_i1_16;TRINITY_DN30040_c0_g1_i1_4;TRINITY_DN30047_c0_g1_i1_13;TRINITY_DN30061_c0_g1_i1_2;TRINITY_DN30398_c0_g1_i1_4;TRINITY_DN30426_c0_g1_i1_8;TRINITY_DN30566_c0_g1_i1_15;TRINITY_DN30590_c0_g1_i1_3;TRINITY_DN30658_c0_g1_i1_3;TRINITY_DN30704_c0_g1_i1_7;TRINITY_DN30801_c0_g1_i1_2;TRINITY_DN30932_c0_g1_i1_7;TRINITY_DN31229_c0_g1_i1_4;TRINITY_DN31535_c0_g1_i1_4;TRINITY_DN31957_c0_g1_i1_7;TRINITY_DN32119_c0_g1_i1_3;TRINITY_DN3222_c0_g1_i1_14;TRINITY_DN32241_c0_g1_i1_7;TRINITY_DN32325_c0_g1_i1_3;TRINITY_DN32547_c0_g1_i1_7;TRINITY_DN33458_c0_g1_i1_7;TRINITY_DN33622_c0_g1_i1_7;TRINITY_DN350_c0_g1_i1_4;TRINITY_DN3604_c0_g1_i1_18;TRINITY_DN3657_c0_g1_i1_16;TRINITY_DN3752_c0_g1_i1_5;TRINITY_DN3937_c0_g1_i1_4;TRINITY_DN4026_c0_g1_i1_16;TRINITY_DN4056_c0_g1_i1_3;TRINITY_DN4122_c0_g1_i1_8;TRINITY_DN4145_c0_g1_i1_5;TRINITY_DN4307_c0_g1_i1_8;TRINITY_DN4336_c0_g1_i1_1;TRINITY_DN4595_c0_g1_i1_16;TRINITY_DN4595_c0_g2_i1_16;TRINITY_DN4620_c0_g1_i1_9;TRINITY_DN4661_c0_g1_i1_13;TRINITY_DN4713_c0_g1_i1_15;TRINITY_DN4856_c0_g1_i1_4;TRINITY_DN4988_c0_g1_i1_7;TRINITY_DN515_c0_g1_i1_11;TRINITY_DN5194_c0_g1_i1_14;TRINITY_DN5201_c0_g1_i1_11;TRINITY_DN5358_c0_g1_i1_16;TRINITY_DN5375_c0_g1_i1_7;TRINITY_DN5394_c0_g1_i1_1;TRINITY_DN5394_c0_g2_i1_1;TRINITY_DN5504_c0_g1_i1_10;TRINITY_DN5575_c0_g1_i4_9;TRINITY_DN5581_c0_g1_i1_10;TRINITY_DN5581_c0_g1_i1_16;TRINITY_DN5677_c0_g1_i1_17;TRINITY_DN575_c0_g1_i1_7;TRINITY_DN5775_c0_g1_i1_12;TRINITY_DN5856_c0_g1_i1_16;TRINITY_DN590_c0_g1_i2_18;TRINITY_DN5941_c0_g1_i1_3;TRINITY_DN6346_c0_g1_i2_14;TRINITY_DN6508_c0_g1_i1_18;TRINITY_DN6627_c0_g1_i2_10;TRINITY_DN680_c0_g1_i1_6;TRINITY_DN6882_c0_g1_i1_8;TRINITY_DN6899_c0_g1_i1_12;TRINITY_DN6953_c0_g1_i1_5;TRINITY_DN6982_c0_g1_i1_11;TRINITY_DN7025_c0_g1_i1_17;TRINITY_DN7036_c0_g2_i1_7;TRINITY_DN7086_c0_g1_i2_6;TRINITY_DN7237_c0_g1_i1_6;TRINITY_DN7833_c0_g1_i1_12;TRINITY_DN7862_c0_g1_i1_13;TRINITY_DN7890_c0_g1_i1_10;TRINITY_DN7933_c0_g1_i1_7;TRINITY_DN7962_c0_g2_i1_15;TRINITY_DN8025_c0_g1_i1_15;TRINITY_DN8124_c0_g1_i1_17;TRINITY_DN8190_c0_g1_i1_14;TRINITY_DN8226_c0_g1_i1_4;TRINITY_DN8305_c0_g1_i4_7;TRINITY_DN8425_c0_g1_i1_11;TRINITY_DN856_c0_g1_i1_10;TRINITY_DN8658_c0_g1_i1_4;TRINITY_DN8708_c0_g1_i1_7;TRINITY_DN8821_c0_g1_i1_1;TRINITY_DN8831_c0_g1_i1_12;TRINITY_DN9000_c0_g1_i1_4;TRINITY_DN9010_c0_g1_i1_4;TRINITY_DN9020_c0_g1_i1_12;TRINITY_DN9070_c0_g2_i1_10;TRINITY_DN9078_c0_g1_i1_12;TRINITY_DN9112_c0_g1_i2_12;TRINITY_DN911_c0_g1_i1_4;TRINITY_DN9148_c0_g1_i1_18;TRINITY_DN9219_c0_g1_i2_1;TRINITY_DN9250_c0_g2_i1_4;TRINITY_DN9534_c0_g1_i1_16;TRINITY_DN9630_c0_g1_i1_11;TRINITY_DN9677_c0_g1_i2_12;TRINITY_DN9730_c0_g1_i1_14;TRINITY_DN9731_c0_g1_i1_9;TRINITY_DN9821_c0_g1_i1_17;TRINITY_DN9999_c0_g1_i1_7	KOG1021;KOG0626;KOG2246;KOG1192;KOG2288;KOG0637;KOG0496;KOG1441;KOG1378;KOG1441;KOG2855;KOG1594;KOG4332;KOG0223;KOG1458;KOG1203;KOG2234;KOG0657;KOG0563;KOG2246;KOG0626;KOG0626;KOG1950;KOG1192;KOG1441;KOG1441;KOG2855;KOG2741;KOG2741;KOG2533;KOG1557;KOG0523;KOG0228;KOG1444;KOG2855;KOG1203;KOG1192;KOG3340;KOG1192;KOG1192;KOG1378;KOG1192;KOG1643;KOG2431;KOG1021;KOG2532;KOG3075;KOG0637;KOG2806;KOG0523;KOG3076;KOG2532;KOG1369;KOG4748;KOG1444;KOG1441;KOG1192;KOG2287;KOG1413;KOG1441;KOG0626;KOG3147;KOG1643;KOG0223;KOG1367;KOG2323;KOG2943;KOG1378;KOG1367;KOG1441;KOG1050;KOG1616;KOG2944;KOG2855;KOG2234;KOG1460;KOG3076;KOG1557;KOG0223;KOG1021;KOG2288;KOG1950;KOG2449;KOG1594;KOG0235;KOG1369;KOG2944;KOG2855;KOG1460;KOG1192;KOG1066;KOG0657;KOG1203;KOG2670;KOG0563;KOG1441;KOG1367;KOG0658;KOG1192;KOG1065;KOG1441;KOG1444;KOG2246;KOG1192;KOG1441;KOG1378;KOG1330;KOG4513;KOG2855;KOG2234;KOG0602;KOG1794;KOG0223;KOG2762;KOG0799;KOG2446;KOG2951;KOG2323;KOG2499;KOG2246;KOG1192;KOG1192;KOG1594;KOG0228;KOG2772;KOG4332;KOG0234;KOG2951;KOG0223;KOG1616;KOG2323;KOG1330;KOG0523;KOG1378;KOG2178;KOG2855;KOG1441;KOG1021;KOG1192;KOG0563;KOG1192;KOG2854;KOG0637;KOG2854;KOG1192;KOG1330;KOG0223;KOG1340;KOG1950;KOG1203;KOG2288;KOG2854;KOG0223;KOG2288;KOG1192;KOG0631;KOG2855;KOG1950;KOG1192;KOG1378;KOG0235;KOG1050;KOG2366;KOG2287;KOG0470;KOG1367;KOG2951;KOG0626;KOG1203;KOG0234;KOG1021;KOG1616;KOG1192;KOG1441;KOG1192;KOG1378;KOG1441;KOG0799;KOG0471;KOG1192;KOG1340;KOG1441;KOG0228;KOG0625;KOG0799;KOG4513;KOG1581;KOG2619;KOG1192;KOG2440;KOG1378;KOG1192;KOG1581;KOG1441;KOG1340;KOG1441;KOG4332;KOG1192;KOG2099;KOG2943;KOG2440;KOG2533;KOG1378;KOG1378;KOG3221;KOG1460;KOG1594;KOG2653;KOG2855;KOG1604;KOG1594;KOG3221;KOG0496;KOG1958;KOG2531;KOG1429;KOG2772;KOG0496;KOG0523;KOG0496;KOG2692;KOG1192;KOG0228;KOG0658;KOG0450;KOG0228;KOG2099;KOG2855;KOG1444;KOG4754;KOG1192;KOG2288;KOG1203;KOG0223;KOG1460;KOG0658;KOG1021;KOG1330;KOG1378;KOG0658;KOG0523;KOG1203;KOG3111;KOG0523;KOG2178;KOG1192;KOG0658;KOG4332;KOG2288;KOG2670;KOG1441;KOG3221;KOG0223;KOG1441;KOG1330;KOG2854;KOG0799;KOG0747;KOG2855;KOG3018;KOG1594;KOG0223;KOG0631;KOG1616;KOG4332;KOG1369;KOG2288;KOG2741;KOG0523;KOG1021;KOG2951;KOG1369;KOG2854;KOG2692;KOG1582;KOG0626;KOG1192;KOG1050;KOG2670;KOG0523;KOG1429;KOG1441;KOG1066;KOG2517;KOG0223;KOG0747;KOG1616;KOG1050;KOG1022;KOG2855;KOG1050;KOG1192;KOG0799;KOG1203;KOG1429;KOG3147;KOG0799;KOG2426;KOG2366;KOG0523;KOG1616;KOG1369;KOG2532;KOG0658;KOG0228;KOG2024;KOG2517;KOG1203;KOG2631;KOG1192;KOG3221;KOG1021;KOG0657;KOG1378;KOG1460;KOG2288;KOG2449;KOG0223;KOG0223;KOG1367;KOG1616;KOG2440;KOG0799;KOG1950;KOG2246;KOG2854;KOG0228;KOG1192;KOG0523;KOG2288;KOG2323;KOG1021;KOG0747;KOG1429;KOG1616;KOG1203;KOG2741;KOG1378;KOG1431;KOG1594;KOG1203;KOG0523;KOG2854;KOG1458;KOG0626;KOG2532;KOG2532;KOG0563;KOG1021;KOG0747;KOG0223;KOG1581;KOG1050;KOG0658;KOG1203;KOG1378;KOG1021;KOG1192;KOG2449;KOG0496;KOG2855;KOG1192;KOG1557;KOG1429;KOG1429;KOG2533;KOG1444;KOG2943;KOG1203;KOG1616;KOG3147;KOG1192;KOG3221;KOG1192;KOG0223;KOG0563;KOG1643;KOG0563;KOG0223;KOG1192;KOG0235;KOG1441;KOG0496;KOG0626;KOG0234;KOG1378;KOG2091;KOG0223;KOG0223;KOG0799;KOG0657;KOG0657;KOG4332;KOG0223;KOG1429;KOG0658;KOG1429;KOG2426;KOG2741;KOG0658;KOG0799;KOG1441;KOG0235;KOG0626;KOG0470;KOG0223;KOG1378;KOG0235;KOG4332;KOG1192;KOG1429;KOG2446;KOG2234;KOG1065;KOG2204;KOG2670;KOG2670;KOG2692;KOG1378;KOG0228;KOG0563;KOG2288;KOG2762;KOG0496;KOG2024;KOG2446;KOG0223;KOG0747;KOG1458;KOG0637;KOG0470;KOG2449;KOG1950;KOG2532;KOG1220;KOG0223;KOG2440;KOG0471;KOG1192;KOG2670;KOG2854;KOG2762;KOG3340;KOG2288;KOG2762;KOG1594;KOG0228;KOG2854;KOG0228;KOG2288;KOG1065;KOG1050;KOG1557;KOG1050;KOG2854;KOG2517;KOG1643;KOG2288;KOG2670;KOG0626;KOG0625;KOG2429;KOG0626;KOG2449;KOG4332;KOG1330;KOG2246;KOG0626;KOG2366;KOG1192;KOG3111;KOG0228;KOG0228;KOG0223;KOG1616;KOG1557;KOG2670;KOG1192;KOG1429;KOG0626;KOG0228;KOG1021;KOG2449;KOG1582;KOG4332;KOG2670;KOG1021;KOG1192;KOG1444;KOG0658;KOG1458;KOG2446;KOG1050;KOG1192;KOG1192;KOG1441;KOG1066;KOG1050;KOG2099;KOG4332;KOG0235;KOG1203;KOG0626;KOG1594;KOG0563;KOG2323;KOG2537;KOG2366;KOG1050;KOG0657;KOG0657;KOG2091;KOG1616;KOG2653;KOG2499;KOG2532;KOG2638;KOG1050;KOG1203;KOG1192;KOG2287;KOG1429;KOG0228;KOG1192;KOG2532;KOG2234;KOG2670;KOG1367;KOG2449;KOG2161;KOG1643;KOG2426;KOG1192;KOG1950;KOG1050;KOG0496;KOG1369;KOG2366;KOG2178;KOG2692;KOG1582;KOG1369;KOG0223;KOG1192;KOG2449;KOG2446;KOG0228;KOG2099;KOG1557;KOG1429;KOG2204;KOG1021;KOG1557;KOG2854;KOG1021;KOG0626;KOG2532;KOG0228;KOG0563;KOG1444;KOG0235;KOG1458;KOG1429;KOG2446;KOG1959;KOG3147;KOG0235;KOG1050;KOG2099;KOG2178;KOG0563;KOG1050;KOG1594;KOG1458;KOG2426;KOG2366;KOG1192;KOG1378;KOG1441;KOG0223;KOG0523;KOG0747;KOG1050;KOG1444;KOG2944;KOG0235;KOG0799;KOG2449;KOG1021;KOG1192;KOG0223;KOG1192;KOG0496;KOG1192;KOG2119;KOG0626;KOG0235;KOG0626;KOG0234;KOG1378;KOG0658;KOG1050;KOG1581;KOG1021;KOG1192;KOG1192;KOG1192;KOG2323;KOG1192;KOG2757;KOG0626;KOG0496;KOG1429;KOG0496;KOG2175;KOG0228;KOG1369;KOG2531;KOG4830;KOG0658;KOG0626;KOG0470;KOG0626;KOG0235;KOG0235;KOG0470;KOG0235;KOG0658;KOG2692;KOG1429;KOG0223;KOG2366;KOG2449;KOG0223;KOG1441;KOG2288;KOG1441;KOG0658;KOG0626;KOG1050;KOG0223;KOG2499;KOG0223;KOG1021;KOG2532;KOG2854;KOG0626;KOG2947;KOG1066;KOG0657;KOG0223;KOG1378;KOG1429;KOG0626;KOG2517;KOG0637;KOG0496;KOG0563;KOG2666;KOG1444;KOG1203;KOG1441;KOG0563;KOG1616;KOG4748;KOG1367;KOG1192;KOG0626;KOG4754;KOG1192;KOG1458;KOG0223;KOG0235;KOG1557;KOG3221;KOG0496;KOG1192;KOG2670;KOG1458;KOG1192;KOG2204;KOG1369;KOG1192;KOG0223;KOG2855;KOG1192;KOG2288;KOG2670;KOG0799;KOG4626;KOG2854;KOG1928;KOG1192;KOG1203;KOG2943;KOG0631;KOG2099;KOG0496;KOG0625;KOG1378;KOG0658;KOG1192;KOG0496;KOG1429;KOG1441;KOG0223;KOG2287;KOG0626;KOG2855;KOG2246;KOG2287;KOG0471;KOG0471;KOG1616;KOG2178;KOG1192;KOG0234;KOG1021;KOG2531;KOG2204;KOG1220;KOG2854;KOG2287;KOG1050;KOG2619;KOG1192;KOG2323;KOG2843;KOG1441;KOG0235;KOG0563;KOG1616;KOG2670;KOG3340;KOG1429;KOG2366;KOG2323;KOG1557;KOG2449;KOG0228;KOG2161;KOG1203;KOG2175;KOG0234;KOG3075;KOG0372;KOG1192;KOG2532;KOG2246;KOG2440;KOG2666;KOG0223;KOG1192;KOG2366;KOG0658;KOG1594;KOG1458;KOG2619;KOG1203;KOG0637;KOG4332;KOG0658;KOG2843;KOG0228;KOG2099;KOG2638;KOG0223;KOG1192;KOG2757;KOG1192;KOG0657;KOG0657;KOG0658;KOG0625;KOG0228;KOG0235;KOG1444;KOG4644;KOG1441;KOG0657;KOG0523;KOG1429;KOG1441;KOG1192;KOG1794;KOG0626;KOG1192;KOG1192;KOG1378;KOG1021;KOG0626;KOG1050;KOG2449;KOG2575;KOG0496;KOG2619;KOG0523;KOG1203;KOG1066;KOG0657;KOG2234;KOG0625;KOG3893;KOG2692;KOG2287;KOG3340;KOG2638;KOG0228;KOG0496;KOG0626;KOG2429;KOG0563;KOG2843;KOG1220;KOG1458;KOG0523;KOG0626;KOG2499;KOG0234;KOG0626;KOG2288;KOG0626;KOG1021;KOG1192;KOG0658;KOG2757;KOG1378;KOG3354;KOG0626;KOG0626;KOG1192;KOG1616;KOG1203;KOG2429;KOG0496;KOG0470;KOG0626;KOG2323;KOG0637;KOG0657;KOG1192;KOG2638;KOG0496;KOG1429;KOG1203;KOG1192;KOG1192;KOG2843;KOG2287;KOG3018;KOG0657;KOG0496;KOG3221;KOG1557;KOG1429;KOG2533;KOG0563;KOG1192;KOG1441;KOG0626;KOG2366;KOG0626;KOG0657;KOG2099;KOG0626;KOG1192;KOG0228;KOG1021;KOG0223;KOG2287;KOG1429;KOG2499;KOG1192;KOG2161;KOG0223;KOG0496;KOG1192;KOG1021;KOG0563;KOG2499;KOG2499;KOG1065;KOG1192;KOG1192;KOG3018;KOG2947;KOG2449;KOG0223;KOG0523;KOG2440;KOG2440;KOG2855;KOG0496;KOG1950;KOG1378;KOG1192;KOG0496;KOG2234;KOG0657;KOG0657;KOG1369;KOG0799;KOG1429;KOG1950;KOG3111;KOG2288;KOG1192;KOG2619;KOG1192;KOG2323;KOG2440;KOG2532;KOG2944;KOG1192;KOG0228;KOG0626;KOG0471;KOG1192;KOG1959;KOG1429;KOG2772;KOG1441;KOG0223;KOG0637;KOG2288;KOG3354;KOG1192;KOG2234;KOG2537;KOG0637;KOG0228;KOG2099;KOG0658;KOG1203;KOG1444;KOG1203;KOG2230;KOG2638;KOG1643;KOG2366;KOG0223;KOG0626;KOG2944;KOG1429;KOG1928;KOG2533;KOG0223;KOG0626;KOG1021;KOG2499;KOG1192;KOG1458;KOG0626;KOG2532;KOG0223;KOG2843;KOG1192;KOG2246;KOG1458;KOG0626;KOG0626;KOG1192;KOG1192;KOG1021;KOG1192;KOG3076;KOG1458;KOG1950;KOG1192;KOG2947;KOG0626;KOG0626;KOG2499;KOG1192;KOG0223;KOG2772;KOG0523;KOG1065;KOG0223;KOG0228;KOG0228;KOG3974;KOG0626;KOG1192;KOG2499;KOG3354;KOG1594;KOG1950;KOG1594;KOG0747;KOG0228;KOG2175;KOG1021;KOG2323;KOG0496;KOG0496;KOG1557;KOG0223;KOG2440;KOG2943;KOG0626;KOG0223;KOG0658;KOG0626;KOG1192;KOG2666;KOG1441;KOG1950;KOG0228;KOG2855;KOG2499;KOG0496;KOG2099;KOG1441;KOG0470;KOG0234;KOG2440;KOG1594;KOG0470;KOG0471;KOG0471;KOG4626;KOG0799;KOG4644;KOG0470;KOG2440;KOG0626;KOG4135;KOG1192;KOG2670;KOG0228;KOG0470;KOG1378;KOG1460;KOG1444;KOG1429;KOG0631;KOG0496;KOG2843;KOG1203;KOG1441;KOG1050;KOG0799;KOG0496;KOG1367;KOG0657;KOG1429;KOG1594;KOG2287;KOG1192;KOG1444;KOG0657;KOG2323;KOG2499;KOG2499;KOG0228;KOG4754;KOG1021;KOG1192;KOG0657;KOG0658;KOG2287;KOG0523;KOG1441;KOG0631;KOG1192;KOG3111;KOG2499;KOG0626;KOG2757;KOG1557;KOG1378;KOG0657;KOG0626;KOG2788;KOG1050;KOG0626;KOG1192;KOG1203;KOG1021;KOG1429;KOG1192;KOG0496;KOG1557;KOG0471;KOG0234;KOG3147;KOG2429;KOG2099;KOG0471;KOG0496;KOG0228;KOG1192;KOG2440;KOG2619;KOG0223;KOG1431;KOG1192;KOG0496;KOG0626;KOG0496;KOG1192;KOG2119;KOG0631;KOG1959;KOG1378;KOG0223;KOG2234;KOG0223;KOG0799;KOG1050;KOG0637;KOG0563;KOG2429;KOG2429;KOG0228;KOG0626;KOG0626;KOG3354;KOG1203;KOG0626;KOG1192;KOG1192;KOG1582;KOG1192;KOG1378;KOG0470;KOG1458;KOG1021;KOG2323;KOG1879;KOG3734;KOG0496;KOG1192;KOG0626;KOG1192;KOG0626;KOG0626;KOG0626;KOG3147;KOG2670;KOG2234;KOG0223;KOG0626;KOG2440;KOG1441;KOG1220;KOG2449;KOG0496;KOG1066;KOG3354;KOG4626;KOG0223;KOG0223;KOG1021;KOG1050;KOG0626;KOG2741;KOG0657;KOG2947;KOG1192;KOG1050;KOG1460;KOG0470;KOG1950;KOG2944;KOG0626;KOG2429;KOG3111;KOG2806;KOG0637;KOG4754;KOG2246;KOG2246;KOG0470;KOG0626;KOG2619;KOG1192;KOG2757;KOG1643;KOG3893;KOG0626;KOG0657;KOG0657;KOG1021;KOG1021;KOG2323;KOG0657;KOG1192;KOG0471;KOG0450;KOG1021;KOG0626;KOG1203;KOG2440;KOG1066;KOG1429;KOG3147;KOG2323;KOG0223;KOG0228;KOG0228;KOG2855;KOG1050;KOG0496;KOG3076;KOG2366;KOG1444;KOG0470;KOG0223;KOG2287;KOG1604;KOG1192;KOG0470;KOG1192;KOG1192;KOG2323;KOG0626;KOG2323;KOG0223;KOG2366;KOG1021;KOG0626;KOG0626;KOG2366;KOG0470;KOG2429;KOG1192;KOG0523;KOG2575;KOG0657;KOG1879;KOG0471;KOG0626;KOG1192;KOG2638;KOG2366;KOG1203;KOG0626;KOG0626;KOG0626;KOG0637;KOG1441;KOG3354;KOG0626;KOG1794;KOG2119;KOG0234;KOG1192;KOG0470;KOG1192;KOG1192;KOG0496;KOG0631;KOG1021;KOG0223;KOG2288;KOG1378;KOG0223;KOG0631;KOG0223;KOG0631;KOG0470;KOG1557;KOG2366;KOG2366;KOG4135;KOG0496;KOG0496;KOG2499;KOG1582;KOG0658;KOG2246;KOG0626;KOG2440;KOG0626;KOG2440;KOG0470;KOG4513;KOG1192;KOG0471;KOG1928;KOG3974;KOG2119;KOG0470;KOG2366;KOG0523;KOG3974;KOG1444;KOG0657;KOG0626;KOG2638;KOG2532;KOG1203;KOG1203;KOG0626;KOG0799;KOG2323;KOG1021;KOG1192;KOG0657;KOG1458;KOG1050;KOG2234;KOG2638;KOG1065;KOG1950;KOG0626;KOG0626;KOG2944;KOG2234;KOG1192;KOG2323;KOG1950;KOG1021;KOG0470;KOG2254;KOG1959;KOG1192;KOG3354;KOG2234;KOG0626;KOG0626;KOG2440;KOG2951;KOG2161;KOG0626;KOG2323;KOG2619;KOG2429;KOG2666;KOG0626;KOG0626;KOG1378;KOG4135;KOG0626;KOG4135;KOG2323;KOG1950;KOG0626;KOG1378;KOG2638;KOG0223;KOG1203;KOG1192;KOG1413;KOG1378;KOG2288;KOG0626;KOG1022;KOG0626;KOG0657;KOG2855;KOG2532;KOG0228;KOG2288;KOG0372;KOG1604;KOG2234;KOG0496;KOG1192;KOG0657;KOG1192;KOG1441;KOG1582;KOG3893;KOG1959;KOG2161;KOG2670;KOG2670;KOG1192;KOG0496;KOG3111;KOG0626;KOG0235;KOG1050;KOG0626;KOG1582;KOG1959;KOG1065;KOG2119;KOG1378;KOG0470;KOG1192;KOG2246;KOG0799;KOG0631;KOG1429;KOG0471;KOG1594;KOG3354;KOG1050;KOG1050;KOG0625;KOG1203;KOG0658;KOG0470;KOG1192;KOG1378;KOG1460;KOG0631;KOG0223;KOG0626;KOG1460;KOG0496;KOG3111;KOG4754;KOG1950;KOG0626;KOG2440;KOG1021;KOG0626;KOG0470;KOG3147;KOG0626;KOG2943;KOG2091;KOG0626;KOG2670;KOG0626;KOG1429;KOG0626;KOG2426;KOG0223;KOG1192;KOG1950;KOG0626;KOG0626;KOG0625;KOG3221;KOG2099;KOG1378;KOG2798;KOG1367;KOG1192;KOG0657;KOG3974;KOG1367;KOG0470;KOG1367;KOG1367;KOG2944;KOG1192;KOG0625;KOG1050;KOG0626;KOG3974;KOG2099;KOG0658;KOG2517;KOG0626;KOG0626;KOG1959;KOG4135;KOG4135;KOG0626;KOG0626;KOG4135;KOG0223;KOG0626;KOG0626;KOG1192;KOG1021;KOG3111;KOG2119;KOG1959;KOG2638;KOG2638;KOG0657;KOG0626;KOG0223;KOG2670;KOG2440;KOG0223;KOG4754;KOG2798;KOG0626;KOG2119;KOG1192;KOG0223;KOG2234;KOG1192;KOG1192;KOG0496;KOG0223;KOG1959;KOG1367;KOG2288;KOG1021;KOG0626;KOG2517;KOG0658;KOG3893;KOG2517;KOG2246;KOG1192;KOG0470;KOG0470;KOG2499;KOG1429;KOG1192;KOG0626;KOG1557;KOG2254;KOG1557;KOG1441;KOG2855;KOG4748;KOG0626;KOG4135;KOG1950;KOG0626;KOG0747;KOG1367;KOG0496;KOG1950;KOG4748;KOG0626;KOG0223;KOG1192;KOG1203;KOG2246;KOG1604;KOG1643;KOG2757;KOG2323;KOG1557;KOG1065;KOG0626;KOG3111;KOG0747;KOG0626;KOG1192;KOG2323;KOG3111;KOG2024;KOG0223;KOG0235;KOG1950;KOG0228;KOG0496;KOG1192;KOG2426;KOG0657;KOG1959;KOG1050;KOG0223;KOG3111;KOG1021;KOG2517;KOG1021;KOG0657;KOG0523;KOG0626;KOG1340;KOG0747;KOG0496;KOG1192;KOG0626;KOG0228;KOG0235;KOG1192;KOG1192;KOG0626;KOG1458;KOG2806;KOG2670;KOG1372;KOG1021;KOG2741;KOG1050;KOG0223;KOG0523;KOG0523;KOG1458;KOG2499;KOG3075;KOG1557;KOG0496;KOG1378;KOG0747;KOG2234;KOG0626;KOG1021;KOG1021;KOG1021;KOG2653;KOG1192;KOG1950;KOG1367;KOG1192;KOG3221;KOG1643;KOG0523;KOG2288;KOG3221;KOG2429;KOG0657;KOG0223;KOG2246;KOG0223;KOG2855;KOG4748;KOG0626;KOG0626;KOG1643;KOG0223;KOG2855;KOG1192;KOG1192;KOG1557;KOG1429;KOG1643;KOG2666;KOG0223;KOG1050;KOG1021;KOG0223;KOG1050;KOG1192;KOG2323;KOG2246;KOG2323;KOG1192;KOG0223;KOG1050;KOG1050;KOG0223;KOG1616;KOG0799;KOG1643;KOG4626;KOG2791;KOG1441;KOG1441;KOG1192;KOG0657;KOG1441;KOG1192;KOG1458;KOG2287
METABOLISM	Coenzyme transport and metabolism 	H	288	TRINITY_DN1027_c0_g1_i1_10;TRINITY_DN11276_c0_g1_i4_9;TRINITY_DN11284_c0_g1_i1_3;TRINITY_DN11804_c0_g2_i1_6;TRINITY_DN11969_c0_g1_i1_1;TRINITY_DN12022_c0_g1_i1_7;TRINITY_DN12198_c0_g1_i2_10;TRINITY_DN12610_c0_g1_i2_12;TRINITY_DN13168_c0_g1_i1_18;TRINITY_DN13331_c0_g1_i1_18;TRINITY_DN13689_c0_g1_i1_13;TRINITY_DN13824_c0_g1_i1_2;TRINITY_DN14011_c0_g2_i1_11;TRINITY_DN14123_c0_g1_i1_12;TRINITY_DN14145_c0_g1_i5_17;TRINITY_DN14168_c0_g1_i7_9;TRINITY_DN14332_c0_g1_i1_6;TRINITY_DN14492_c0_g1_i2_10;TRINITY_DN14549_c0_g1_i2_18;TRINITY_DN14574_c0_g1_i3_4;TRINITY_DN14661_c0_g1_i2_4;TRINITY_DN14738_c0_g1_i2_8;TRINITY_DN14741_c0_g1_i1_13;TRINITY_DN14901_c0_g1_i1_11;TRINITY_DN14969_c0_g1_i1_13;TRINITY_DN14989_c0_g1_i2_9;TRINITY_DN15100_c0_g1_i2_7;TRINITY_DN15153_c0_g1_i5_1;TRINITY_DN15396_c0_g1_i3_17;TRINITY_DN15489_c0_g1_i9_15;TRINITY_DN15702_c0_g1_i2_12;TRINITY_DN15788_c0_g1_i2_7;TRINITY_DN15809_c0_g1_i1_7;TRINITY_DN15824_c0_g1_i4_1;TRINITY_DN15980_c0_g1_i2_8;TRINITY_DN16061_c0_g1_i6_8;TRINITY_DN16126_c0_g1_i4_11;TRINITY_DN16160_c0_g1_i2_16;TRINITY_DN16200_c0_g1_i3_10;TRINITY_DN16206_c0_g1_i1_10;TRINITY_DN16240_c0_g1_i3_5;TRINITY_DN16313_c0_g1_i4_5;TRINITY_DN16394_c0_g1_i1_1;TRINITY_DN16447_c0_g1_i1_4;TRINITY_DN16478_c0_g2_i1_1;TRINITY_DN16505_c0_g1_i8_10;TRINITY_DN16665_c0_g1_i5_15;TRINITY_DN16681_c0_g2_i2_13;TRINITY_DN16712_c0_g1_i7_6;TRINITY_DN16776_c0_g1_i1_11;TRINITY_DN16938_c0_g1_i1_18;TRINITY_DN16973_c0_g2_i1_5;TRINITY_DN17273_c0_g1_i1_2;TRINITY_DN17425_c0_g1_i10_14;TRINITY_DN17476_c0_g1_i1_10;TRINITY_DN17524_c0_g1_i1_11;TRINITY_DN17639_c0_g1_i5_11;TRINITY_DN17721_c0_g1_i3_7;TRINITY_DN17957_c0_g1_i2_8;TRINITY_DN17990_c0_g1_i2_9;TRINITY_DN18049_c0_g1_i2_2;TRINITY_DN18064_c0_g3_i1_15;TRINITY_DN18075_c0_g1_i1_17;TRINITY_DN18111_c0_g1_i1_7;TRINITY_DN18134_c0_g1_i6_13;TRINITY_DN18205_c0_g2_i1_12;TRINITY_DN18263_c0_g1_i1_17;TRINITY_DN18263_c0_g2_i1_17;TRINITY_DN18398_c0_g1_i2_9;TRINITY_DN18466_c0_g1_i1_2;TRINITY_DN18535_c0_g1_i1_6;TRINITY_DN18535_c0_g1_i3_16;TRINITY_DN18549_c0_g1_i5_13;TRINITY_DN18776_c0_g1_i8_14;TRINITY_DN18844_c0_g1_i1_11;TRINITY_DN18926_c0_g1_i1_4;TRINITY_DN19086_c0_g1_i5_12;TRINITY_DN19098_c0_g1_i2_17;TRINITY_DN19102_c0_g1_i2_3;TRINITY_DN19116_c0_g1_i3_17;TRINITY_DN19269_c0_g1_i1_14;TRINITY_DN19278_c0_g1_i3_7;TRINITY_DN19310_c1_g3_i1_10;TRINITY_DN19317_c0_g2_i5_10;TRINITY_DN19330_c0_g1_i4_17;TRINITY_DN19453_c0_g1_i2_8;TRINITY_DN19457_c0_g1_i2_13;TRINITY_DN19515_c0_g1_i2_7;TRINITY_DN19525_c0_g1_i1_15;TRINITY_DN19534_c0_g1_i7_10;TRINITY_DN19620_c0_g1_i2_16;TRINITY_DN19752_c0_g2_i8_6;TRINITY_DN19759_c0_g1_i2_16;TRINITY_DN19837_c0_g1_i2_2;TRINITY_DN19959_c0_g1_i2_11;TRINITY_DN20001_c0_g2_i5_17;TRINITY_DN20055_c0_g1_i1_13;TRINITY_DN20135_c0_g1_i1_16;TRINITY_DN20151_c0_g1_i3_9;TRINITY_DN20208_c0_g2_i1_3;TRINITY_DN20333_c0_g1_i1_17;TRINITY_DN20385_c0_g1_i5_6;TRINITY_DN20404_c0_g1_i3_7;TRINITY_DN20410_c0_g1_i10_15;TRINITY_DN20443_c0_g2_i14_5;TRINITY_DN20472_c0_g1_i3_11;TRINITY_DN20481_c0_g1_i1_5;TRINITY_DN20499_c0_g3_i3_12;TRINITY_DN20515_c1_g1_i1_11;TRINITY_DN20519_c2_g5_i2_10;TRINITY_DN20553_c0_g1_i2_8;TRINITY_DN20553_c0_g2_i2_8;TRINITY_DN20586_c1_g3_i11_10;TRINITY_DN20648_c0_g3_i1_18;TRINITY_DN20675_c0_g2_i1_4;TRINITY_DN20720_c1_g1_i8_9;TRINITY_DN20765_c0_g1_i1_7;TRINITY_DN20997_c0_g2_i1_3;TRINITY_DN21024_c1_g1_i4_17;TRINITY_DN21177_c0_g1_i1_16;TRINITY_DN21210_c0_g1_i4_12;TRINITY_DN21247_c0_g1_i6_16;TRINITY_DN21265_c1_g4_i1_9;TRINITY_DN21292_c0_g1_i1_4;TRINITY_DN21361_c3_g3_i1_16;TRINITY_DN21439_c0_g1_i11_2;TRINITY_DN21441_c0_g1_i3_6;TRINITY_DN21578_c0_g2_i2_8;TRINITY_DN21633_c0_g1_i2_18;TRINITY_DN21639_c0_g2_i4_6;TRINITY_DN21655_c0_g1_i10_1;TRINITY_DN21662_c0_g1_i1_9;TRINITY_DN21662_c0_g2_i4_9;TRINITY_DN21741_c1_g3_i1_14;TRINITY_DN21785_c1_g2_i1_6;TRINITY_DN21849_c1_g1_i1_9;TRINITY_DN21922_c0_g1_i15_10;TRINITY_DN21964_c0_g1_i11_3;TRINITY_DN21996_c2_g1_i2_16;TRINITY_DN22116_c0_g1_i3_17;TRINITY_DN22122_c0_g1_i6_9;TRINITY_DN22125_c0_g2_i2_18;TRINITY_DN22130_c1_g1_i4_13;TRINITY_DN22189_c3_g7_i1_6;TRINITY_DN22211_c0_g1_i1_7;TRINITY_DN22218_c0_g1_i1_12;TRINITY_DN22241_c0_g1_i1_11;TRINITY_DN22252_c0_g1_i3_13;TRINITY_DN22268_c0_g3_i1_3;TRINITY_DN22540_c1_g1_i6_12;TRINITY_DN22549_c2_g1_i4_6;TRINITY_DN22552_c0_g1_i15_10;TRINITY_DN22558_c0_g2_i1_7;TRINITY_DN22641_c0_g2_i1_16;TRINITY_DN22645_c0_g4_i1_9;TRINITY_DN22656_c0_g3_i6_10;TRINITY_DN22683_c1_g2_i1_11;TRINITY_DN22740_c0_g7_i2_10;TRINITY_DN22841_c3_g1_i6_9;TRINITY_DN22845_c0_g1_i3_2;TRINITY_DN22904_c3_g4_i3_11;TRINITY_DN22906_c1_g1_i1_4;TRINITY_DN22918_c0_g2_i3_2;TRINITY_DN22918_c1_g1_i20_10;TRINITY_DN22985_c0_g1_i1_14;TRINITY_DN23069_c0_g2_i1_1;TRINITY_DN23130_c0_g1_i3_18;TRINITY_DN23139_c1_g3_i3_3;TRINITY_DN23141_c0_g1_i2_13;TRINITY_DN23141_c0_g3_i1_13;TRINITY_DN23196_c0_g1_i9_2;TRINITY_DN23217_c0_g1_i12_16;TRINITY_DN23234_c1_g1_i3_9;TRINITY_DN23242_c0_g5_i1_17;TRINITY_DN23270_c0_g1_i3_15;TRINITY_DN23270_c0_g1_i3_3;TRINITY_DN23280_c0_g3_i9_4;TRINITY_DN23321_c0_g1_i9_15;TRINITY_DN23342_c0_g4_i6_17;TRINITY_DN23350_c0_g1_i2_4;TRINITY_DN23369_c0_g1_i11_8;TRINITY_DN23402_c0_g1_i6_15;TRINITY_DN23486_c0_g1_i1_5;TRINITY_DN23496_c0_g1_i4_13;TRINITY_DN23560_c0_g1_i15_14;TRINITY_DN23582_c0_g1_i6_18;TRINITY_DN23597_c0_g1_i3_18;TRINITY_DN23674_c0_g2_i3_3;TRINITY_DN23674_c0_g4_i1_3;TRINITY_DN23697_c0_g1_i7_1;TRINITY_DN23704_c0_g1_i6_6;TRINITY_DN23752_c0_g5_i2_9;TRINITY_DN23753_c1_g1_i4_4;TRINITY_DN23758_c0_g5_i1_1;TRINITY_DN23777_c0_g2_i6_7;TRINITY_DN23784_c2_g1_i2_15;TRINITY_DN23806_c0_g2_i11_6;TRINITY_DN23833_c2_g2_i1_17;TRINITY_DN23851_c1_g7_i1_3;TRINITY_DN23878_c1_g2_i20_6;TRINITY_DN23878_c1_g3_i1_6;TRINITY_DN23894_c0_g1_i25_17;TRINITY_DN23915_c0_g1_i3_3;TRINITY_DN23931_c0_g2_i6_8;TRINITY_DN23958_c0_g1_i1_1;TRINITY_DN23974_c0_g3_i3_14;TRINITY_DN23998_c0_g1_i5_13;TRINITY_DN24067_c0_g5_i2_8;TRINITY_DN24083_c0_g1_i3_13;TRINITY_DN24085_c0_g1_i2_5;TRINITY_DN24108_c1_g2_i4_13;TRINITY_DN24150_c1_g1_i1_17;TRINITY_DN24174_c0_g3_i9_1;TRINITY_DN24248_c0_g1_i3_13;TRINITY_DN24257_c0_g2_i3_13;TRINITY_DN24273_c0_g2_i15_14;TRINITY_DN24299_c1_g3_i11_3;TRINITY_DN24312_c0_g1_i4_4;TRINITY_DN24390_c1_g1_i3_11;TRINITY_DN24401_c0_g1_i17_5;TRINITY_DN24433_c0_g1_i29_6;TRINITY_DN24433_c0_g3_i1_6;TRINITY_DN24584_c1_g4_i1_11;TRINITY_DN24604_c1_g1_i13_15;TRINITY_DN24649_c2_g1_i3_4;TRINITY_DN24658_c1_g1_i17_1;TRINITY_DN24662_c0_g2_i1_6;TRINITY_DN24708_c2_g1_i8_5;TRINITY_DN24728_c0_g5_i2_14;TRINITY_DN24785_c0_g1_i9_13;TRINITY_DN24786_c1_g1_i7_3;TRINITY_DN24798_c0_g1_i1_10;TRINITY_DN24827_c0_g1_i8_13;TRINITY_DN24948_c0_g1_i6_3;TRINITY_DN25020_c1_g1_i15_11;TRINITY_DN25114_c0_g2_i4_8;TRINITY_DN25154_c0_g1_i1_16;TRINITY_DN25226_c0_g1_i7_7;TRINITY_DN25230_c0_g1_i4_4;TRINITY_DN25289_c0_g1_i8_2;TRINITY_DN25331_c0_g1_i11_2;TRINITY_DN25345_c2_g2_i1_13;TRINITY_DN25345_c2_g4_i9_13;TRINITY_DN25351_c0_g1_i1_10;TRINITY_DN25370_c0_g2_i1_8;TRINITY_DN25422_c0_g1_i7_2;TRINITY_DN25423_c0_g1_i1_12;TRINITY_DN25466_c1_g1_i2_3;TRINITY_DN25510_c0_g2_i11_11;TRINITY_DN25518_c0_g2_i1_13;TRINITY_DN25525_c0_g4_i2_11;TRINITY_DN25532_c0_g1_i12_11;TRINITY_DN25567_c0_g2_i5_7;TRINITY_DN25572_c0_g2_i7_7;TRINITY_DN25582_c0_g2_i2_7;TRINITY_DN25620_c2_g1_i15_4;TRINITY_DN25675_c0_g1_i3_7;TRINITY_DN25690_c0_g1_i12_4;TRINITY_DN25768_c5_g1_i1_3;TRINITY_DN25768_c5_g2_i18_3;TRINITY_DN25768_c5_g4_i1_3;TRINITY_DN25857_c0_g1_i1_5;TRINITY_DN25879_c2_g2_i8_4;TRINITY_DN25925_c1_g1_i20_11;TRINITY_DN25927_c3_g1_i4_8;TRINITY_DN26063_c0_g2_i16_3;TRINITY_DN26258_c0_g1_i1_3;TRINITY_DN26410_c0_g1_i1_16;TRINITY_DN26697_c2_g1_i2_7;TRINITY_DN26912_c0_g3_i3_3;TRINITY_DN26912_c0_g6_i1_3;TRINITY_DN27019_c0_g1_i1_7;TRINITY_DN27075_c2_g2_i1_7;TRINITY_DN27248_c2_g5_i2_7;TRINITY_DN27282_c0_g1_i1_16;TRINITY_DN27482_c0_g1_i1_13;TRINITY_DN27540_c0_g1_i1_11;TRINITY_DN28259_c0_g1_i1_16;TRINITY_DN29530_c0_g1_i1_4;TRINITY_DN30376_c0_g1_i1_1;TRINITY_DN31445_c0_g1_i1_6;TRINITY_DN32637_c0_g1_i1_7;TRINITY_DN45_c0_g1_i1_10;TRINITY_DN5253_c0_g1_i1_15;TRINITY_DN6431_c0_g1_i1_16;TRINITY_DN6799_c0_g1_i1_1;TRINITY_DN7550_c0_g1_i1_15;TRINITY_DN9808_c0_g1_i3_10	KOG4166;KOG3042;KOG0776;KOG2337;KOG2303;KOG2337;KOG1284;KOG1540;KOG0089;KOG0776;KOG3220;KOG1606;KOG1185;KOG2466;KOG0089;KOG2702;KOG4254;KOG1527;KOG1606;KOG3042;KOG1284;KOG2876;KOG1270;KOG0685;KOG0711;KOG0534;KOG1270;KOG2017;KOG3093;KOG3110;KOG2892;KOG2142;KOG0089;KOG2702;KOG0776;KOG1559;KOG0325;KOG0776;KOG2371;KOG1540;KOG4410;KOG2598;KOG2336;KOG4166;KOG2598;KOG1380;KOG4254;KOG0534;KOG2702;KOG2698;KOG2790;KOG1606;KOG2142;KOG2794;KOG1559;KOG3310;KOG3110;KOG1284;KOG2672;KOG2599;KOG1370;KOG3210;KOG1284;KOG0945;KOG2794;KOG0089;KOG2900;KOG2900;KOG3855;KOG2743;KOG2017;KOG1284;KOG3093;KOG4410;KOG0776;KOG3093;KOG1540;KOG1370;KOG0776;KOG2702;KOG2544;KOG3243;KOG1184;KOG1276;KOG1506;KOG2876;KOG2201;KOG3855;KOG2892;KOG1518;KOG2743;KOG2743;KOG2525;KOG1540;KOG2336;KOG2142;KOG0325;KOG2201;KOG2017;KOG3093;KOG1321;KOG2598;KOG1559;KOG4410;KOG0534;KOG3855;KOG1370;KOG1381;KOG1370;KOG0776;KOG4254;KOG4254;KOG1184;KOG2525;KOG3243;KOG1276;KOG1321;KOG0711;KOG1518;KOG0534;KOG1506;KOG1324;KOG4254;KOG1185;KOG2672;KOG1381;KOG4254;KOG1321;KOG1540;KOG4254;KOG2142;KOG2525;KOG2525;KOG1321;KOG0325;KOG0776;KOG1381;KOG2599;KOG0534;KOG0685;KOG3210;KOG2525;KOG2743;KOG1527;KOG0089;KOG0776;KOG1184;KOG1321;KOG3210;KOG2702;KOG1380;KOG2644;KOG1540;KOG1321;KOG2142;KOG0089;KOG0534;KOG2524;KOG3153;KOG1527;KOG2672;KOG3199;KOG3855;KOG0325;KOG2525;KOG2525;KOG2201;KOG2672;KOG1276;KOG3159;KOG2142;KOG1540;KOG2949;KOG3244;KOG2201;KOG2142;KOG3855;KOG1284;KOG2142;KOG1527;KOG2525;KOG0776;KOG2949;KOG2525;KOG1284;KOG2872;KOG0776;KOG2017;KOG2017;KOG2524;KOG3307;KOG3855;KOG2201;KOG1540;KOG1380;KOG2336;KOG2872;KOG2743;KOG1380;KOG0945;KOG0945;KOG3199;KOG1536;KOG0776;KOG2142;KOG2872;KOG2142;KOG1506;KOG2336;KOG0534;KOG2949;KOG2017;KOG1540;KOG2525;KOG2872;KOG3153;KOG1284;KOG2142;KOG1284;KOG2142;KOG2142;KOG2142;KOG0089;KOG0089;KOG3855;KOG0325;KOG1270;KOG0325;KOG1276;KOG3307;KOG2142;KOG4166;KOG0945;KOG2876;KOG2743;KOG2644;KOG1559;KOG1506;KOG0776;KOG2201;KOG2644;KOG2511;KOG2511;KOG1606;KOG2872;KOG3153;KOG1370;KOG4254;KOG3307;KOG2142;KOG2525;KOG2142;KOG3159;KOG2525;KOG1536;KOG0945;KOG3199;KOG3110;KOG2743;KOG2743;KOG2743;KOG1370;KOG0325;KOG0325;KOG3153;KOG0776;KOG2371;KOG1606;KOG2743;KOG2644;KOG2644;KOG3307;KOG4410;KOG2900;KOG1559;KOG1270;KOG2743;KOG0534;KOG1370;KOG0776;KOG1184;KOG1370;KOG2142;KOG0776;KOG1370;KOG1606;KOG2017;KOG0711
METABOLISM	Lipid transport and metabolism 	I	1254	TRINITY_DN10041_c0_g1_i1_18;TRINITY_DN10103_c0_g1_i1_4;TRINITY_DN10190_c0_g1_i1_7;TRINITY_DN10493_c0_g1_i1_18;TRINITY_DN10549_c0_g1_i1_1;TRINITY_DN10648_c0_g1_i2_4;TRINITY_DN10888_c0_g1_i1_2;TRINITY_DN10972_c0_g1_i3_14;TRINITY_DN11196_c0_g1_i3_17;TRINITY_DN11206_c0_g1_i2_12;TRINITY_DN11311_c0_g1_i1_1;TRINITY_DN11321_c0_g1_i1_16;TRINITY_DN11448_c0_g1_i2_4;TRINITY_DN11515_c0_g1_i1_15;TRINITY_DN11560_c0_g1_i1_12;TRINITY_DN11603_c0_g1_i1_17;TRINITY_DN11628_c0_g1_i1_18;TRINITY_DN11634_c0_g1_i3_6;TRINITY_DN11641_c0_g1_i3_18;TRINITY_DN11685_c0_g1_i1_9;TRINITY_DN11723_c0_g1_i1_5;TRINITY_DN11741_c0_g1_i1_11;TRINITY_DN11800_c0_g1_i3_3;TRINITY_DN11851_c0_g1_i5_10;TRINITY_DN11903_c0_g1_i1_12;TRINITY_DN11918_c0_g1_i2_9;TRINITY_DN12108_c0_g1_i1_7;TRINITY_DN12198_c0_g2_i1_5;TRINITY_DN12397_c0_g1_i1_15;TRINITY_DN12500_c0_g1_i5_17;TRINITY_DN12544_c0_g1_i4_5;TRINITY_DN12657_c0_g1_i3_5;TRINITY_DN12694_c0_g1_i1_9;TRINITY_DN12715_c0_g1_i1_13;TRINITY_DN12772_c0_g1_i1_15;TRINITY_DN12870_c0_g1_i1_11;TRINITY_DN12884_c0_g1_i6_2;TRINITY_DN12933_c0_g1_i1_9;TRINITY_DN13012_c0_g1_i2_6;TRINITY_DN13052_c0_g1_i1_1;TRINITY_DN13107_c0_g1_i5_10;TRINITY_DN13108_c0_g1_i1_4;TRINITY_DN13142_c0_g1_i1_3;TRINITY_DN13281_c0_g1_i1_10;TRINITY_DN13294_c0_g1_i2_8;TRINITY_DN13493_c0_g1_i1_9;TRINITY_DN13523_c0_g1_i2_15;TRINITY_DN13542_c0_g1_i2_13;TRINITY_DN13629_c0_g1_i2_15;TRINITY_DN13699_c0_g1_i1_4;TRINITY_DN13721_c0_g1_i3_11;TRINITY_DN13727_c0_g1_i1_9;TRINITY_DN13736_c0_g1_i2_16;TRINITY_DN13749_c0_g1_i2_17;TRINITY_DN13757_c0_g1_i5_9;TRINITY_DN13837_c0_g1_i2_17;TRINITY_DN13873_c0_g1_i1_2;TRINITY_DN13882_c0_g1_i3_3;TRINITY_DN14189_c0_g1_i3_17;TRINITY_DN141_c0_g1_i1_16;TRINITY_DN14216_c0_g1_i6_5;TRINITY_DN14261_c0_g1_i1_14;TRINITY_DN14277_c0_g1_i2_8;TRINITY_DN14300_c0_g1_i5_12;TRINITY_DN14305_c0_g1_i5_18;TRINITY_DN14330_c0_g1_i1_13;TRINITY_DN14357_c0_g1_i1_13;TRINITY_DN14378_c0_g2_i2_1;TRINITY_DN14381_c0_g1_i1_17;TRINITY_DN14394_c0_g1_i5_2;TRINITY_DN14452_c0_g1_i3_7;TRINITY_DN14485_c0_g2_i1_17;TRINITY_DN14566_c0_g1_i2_1;TRINITY_DN14569_c0_g1_i1_13;TRINITY_DN14600_c0_g1_i1_7;TRINITY_DN14614_c0_g1_i1_18;TRINITY_DN14632_c0_g1_i3_16;TRINITY_DN14659_c0_g1_i2_17;TRINITY_DN14659_c0_g2_i1_4;TRINITY_DN14667_c0_g1_i1_10;TRINITY_DN14715_c0_g1_i2_17;TRINITY_DN14738_c0_g2_i1_7;TRINITY_DN14766_c0_g1_i4_12;TRINITY_DN14776_c0_g1_i4_13;TRINITY_DN14794_c0_g1_i3_5;TRINITY_DN14795_c0_g2_i1_2;TRINITY_DN14864_c0_g1_i1_15;TRINITY_DN14869_c0_g1_i3_14;TRINITY_DN14880_c0_g1_i2_4;TRINITY_DN14884_c0_g1_i2_8;TRINITY_DN14907_c0_g1_i1_3;TRINITY_DN14938_c0_g1_i1_16;TRINITY_DN14941_c0_g1_i1_12;TRINITY_DN14943_c0_g2_i1_10;TRINITY_DN14955_c0_g1_i9_12;TRINITY_DN14966_c0_g1_i2_11;TRINITY_DN15004_c0_g1_i2_1;TRINITY_DN15029_c0_g1_i1_9;TRINITY_DN15056_c0_g1_i1_17;TRINITY_DN15060_c0_g1_i3_9;TRINITY_DN15069_c0_g1_i2_3;TRINITY_DN15074_c0_g1_i2_3;TRINITY_DN15134_c0_g1_i1_10;TRINITY_DN15160_c0_g1_i3_12;TRINITY_DN15177_c1_g2_i2_17;TRINITY_DN15180_c0_g1_i1_2;TRINITY_DN1519_c0_g1_i1_4;TRINITY_DN15267_c0_g2_i1_6;TRINITY_DN15307_c0_g1_i5_16;TRINITY_DN15314_c0_g1_i2_11;TRINITY_DN15323_c0_g1_i6_7;TRINITY_DN15359_c0_g1_i1_18;TRINITY_DN15421_c0_g1_i1_2;TRINITY_DN15457_c0_g1_i7_13;TRINITY_DN15459_c0_g1_i4_11;TRINITY_DN15469_c0_g1_i2_12;TRINITY_DN15475_c0_g1_i7_7;TRINITY_DN15513_c0_g1_i3_11;TRINITY_DN15548_c1_g2_i1_11;TRINITY_DN15559_c0_g1_i2_10;TRINITY_DN15572_c0_g1_i8_13;TRINITY_DN15582_c0_g2_i4_13;TRINITY_DN15594_c0_g1_i1_4;TRINITY_DN15627_c0_g1_i3_6;TRINITY_DN15629_c0_g1_i3_15;TRINITY_DN15690_c0_g1_i1_6;TRINITY_DN15771_c0_g1_i1_11;TRINITY_DN15782_c0_g1_i3_11;TRINITY_DN15791_c0_g2_i6_11;TRINITY_DN15806_c0_g1_i4_15;TRINITY_DN15828_c0_g1_i1_16;TRINITY_DN15828_c0_g1_i2_4;TRINITY_DN15846_c0_g1_i4_8;TRINITY_DN15861_c0_g1_i4_12;TRINITY_DN15861_c0_g2_i1_12;TRINITY_DN15879_c0_g1_i2_4;TRINITY_DN15895_c0_g1_i2_8;TRINITY_DN15915_c0_g1_i1_5;TRINITY_DN15966_c0_g1_i2_11;TRINITY_DN15995_c0_g1_i3_1;TRINITY_DN15998_c0_g1_i2_13;TRINITY_DN16037_c0_g1_i2_16;TRINITY_DN16048_c0_g1_i3_4;TRINITY_DN16097_c0_g2_i2_7;TRINITY_DN16109_c0_g1_i4_14;TRINITY_DN16141_c0_g1_i4_2;TRINITY_DN16154_c0_g1_i3_1;TRINITY_DN16156_c0_g1_i1_16;TRINITY_DN16156_c0_g1_i1_6;TRINITY_DN16182_c0_g1_i1_9;TRINITY_DN16195_c0_g1_i1_3;TRINITY_DN16207_c0_g2_i2_4;TRINITY_DN16208_c0_g1_i1_15;TRINITY_DN16243_c0_g2_i1_12;TRINITY_DN16249_c0_g1_i1_17;TRINITY_DN16300_c0_g2_i2_17;TRINITY_DN16381_c0_g1_i2_17;TRINITY_DN16385_c0_g1_i1_1;TRINITY_DN16400_c0_g1_i2_13;TRINITY_DN16425_c0_g1_i5_17;TRINITY_DN16445_c0_g1_i6_18;TRINITY_DN16491_c0_g1_i3_3;TRINITY_DN16564_c0_g1_i2_8;TRINITY_DN16584_c0_g1_i4_10;TRINITY_DN16640_c0_g1_i2_10;TRINITY_DN16663_c1_g1_i6_13;TRINITY_DN16715_c0_g1_i1_7;TRINITY_DN16726_c0_g1_i3_12;TRINITY_DN16747_c0_g1_i1_4;TRINITY_DN16749_c0_g1_i1_16;TRINITY_DN16757_c0_g1_i1_12;TRINITY_DN16775_c0_g1_i1_16;TRINITY_DN16806_c0_g1_i1_2;TRINITY_DN16836_c0_g1_i1_15;TRINITY_DN16942_c0_g1_i11_15;TRINITY_DN16949_c0_g1_i7_2;TRINITY_DN16968_c0_g1_i2_9;TRINITY_DN16974_c0_g1_i1_4;TRINITY_DN17008_c0_g1_i4_3;TRINITY_DN17072_c0_g1_i1_15;TRINITY_DN17089_c0_g1_i2_4;TRINITY_DN17148_c0_g1_i1_2;TRINITY_DN17179_c0_g2_i7_10;TRINITY_DN17198_c0_g3_i4_10;TRINITY_DN17208_c0_g1_i2_2;TRINITY_DN17228_c0_g1_i9_14;TRINITY_DN17229_c0_g1_i4_16;TRINITY_DN17235_c0_g2_i1_17;TRINITY_DN17263_c0_g1_i2_5;TRINITY_DN17291_c0_g1_i3_12;TRINITY_DN17399_c0_g1_i7_2;TRINITY_DN17402_c1_g1_i4_9;TRINITY_DN17422_c0_g1_i2_9;TRINITY_DN17433_c0_g1_i6_17;TRINITY_DN17452_c0_g1_i6_7;TRINITY_DN17501_c0_g2_i3_16;TRINITY_DN17544_c0_g1_i1_9;TRINITY_DN17557_c0_g2_i1_11;TRINITY_DN17573_c0_g2_i1_8;TRINITY_DN17625_c0_g3_i1_11;TRINITY_DN17668_c0_g3_i1_7;TRINITY_DN17672_c0_g1_i2_14;TRINITY_DN17687_c0_g1_i7_12;TRINITY_DN17698_c1_g3_i2_13;TRINITY_DN17734_c0_g1_i7_1;TRINITY_DN17748_c0_g1_i1_14;TRINITY_DN17750_c0_g2_i1_6;TRINITY_DN17783_c0_g1_i2_10;TRINITY_DN17789_c0_g1_i1_3;TRINITY_DN17792_c0_g1_i3_12;TRINITY_DN17819_c0_g2_i1_1;TRINITY_DN17830_c0_g2_i1_4;TRINITY_DN17846_c0_g1_i6_2;TRINITY_DN17889_c0_g1_i1_3;TRINITY_DN17894_c0_g1_i2_11;TRINITY_DN17904_c0_g1_i4_8;TRINITY_DN17938_c0_g1_i3_12;TRINITY_DN17944_c0_g1_i1_5;TRINITY_DN17946_c1_g1_i15_14;TRINITY_DN18017_c0_g1_i2_15;TRINITY_DN18046_c0_g1_i1_13;TRINITY_DN18046_c0_g2_i7_13;TRINITY_DN18054_c0_g1_i3_10;TRINITY_DN18055_c0_g2_i2_10;TRINITY_DN18074_c0_g1_i4_10;TRINITY_DN18081_c0_g1_i1_4;TRINITY_DN18122_c0_g1_i5_9;TRINITY_DN18129_c0_g1_i3_2;TRINITY_DN18129_c0_g1_i6_14;TRINITY_DN18142_c0_g1_i4_10;TRINITY_DN18158_c0_g1_i1_7;TRINITY_DN18162_c0_g1_i1_14;TRINITY_DN18176_c0_g1_i1_15;TRINITY_DN18184_c0_g1_i1_8;TRINITY_DN18193_c0_g1_i2_13;TRINITY_DN18196_c0_g1_i2_5;TRINITY_DN18220_c0_g1_i3_5;TRINITY_DN18232_c0_g1_i2_2;TRINITY_DN18250_c0_g1_i1_12;TRINITY_DN18263_c0_g1_i5_9;TRINITY_DN18281_c0_g2_i2_6;TRINITY_DN18288_c0_g1_i4_16;TRINITY_DN18294_c0_g1_i1_8;TRINITY_DN18319_c0_g1_i9_9;TRINITY_DN18327_c0_g1_i4_5;TRINITY_DN18340_c0_g1_i1_16;TRINITY_DN18362_c0_g1_i1_18;TRINITY_DN18363_c0_g1_i2_7;TRINITY_DN18371_c0_g1_i6_12;TRINITY_DN18376_c0_g1_i1_15;TRINITY_DN18406_c0_g1_i1_18;TRINITY_DN18440_c0_g1_i4_2;TRINITY_DN18463_c0_g1_i5_4;TRINITY_DN18471_c0_g2_i5_18;TRINITY_DN18484_c0_g2_i1_2;TRINITY_DN18495_c0_g1_i19_2;TRINITY_DN18513_c0_g1_i1_2;TRINITY_DN18514_c0_g1_i1_4;TRINITY_DN18552_c0_g1_i4_14;TRINITY_DN18572_c0_g1_i3_13;TRINITY_DN18575_c0_g2_i3_3;TRINITY_DN18584_c0_g1_i1_1;TRINITY_DN18608_c0_g1_i4_15;TRINITY_DN18613_c0_g1_i3_11;TRINITY_DN18664_c1_g1_i1_9;TRINITY_DN18666_c0_g1_i1_3;TRINITY_DN18680_c0_g2_i2_7;TRINITY_DN18700_c0_g1_i2_18;TRINITY_DN18701_c0_g1_i1_16;TRINITY_DN18742_c0_g1_i1_15;TRINITY_DN18744_c0_g1_i3_7;TRINITY_DN18751_c0_g1_i4_5;TRINITY_DN18771_c0_g1_i1_10;TRINITY_DN18771_c0_g2_i2_8;TRINITY_DN18780_c0_g1_i1_3;TRINITY_DN18796_c0_g1_i2_3;TRINITY_DN18798_c0_g1_i1_12;TRINITY_DN18805_c0_g1_i4_12;TRINITY_DN18809_c0_g1_i1_17;TRINITY_DN18813_c0_g1_i3_3;TRINITY_DN18818_c0_g1_i3_7;TRINITY_DN18846_c0_g1_i5_17;TRINITY_DN18878_c0_g2_i1_16;TRINITY_DN18882_c0_g3_i11_4;TRINITY_DN18907_c0_g1_i2_18;TRINITY_DN18953_c0_g1_i1_2;TRINITY_DN18962_c1_g1_i2_18;TRINITY_DN19003_c0_g1_i1_11;TRINITY_DN19004_c0_g2_i1_7;TRINITY_DN19018_c0_g2_i1_5;TRINITY_DN19056_c0_g1_i1_2;TRINITY_DN19070_c0_g1_i1_11;TRINITY_DN19078_c0_g1_i3_17;TRINITY_DN19104_c0_g2_i6_13;TRINITY_DN19125_c0_g1_i1_6;TRINITY_DN19146_c0_g1_i1_5;TRINITY_DN19151_c0_g1_i1_14;TRINITY_DN19154_c0_g1_i12_6;TRINITY_DN19165_c0_g1_i1_15;TRINITY_DN19204_c0_g1_i5_9;TRINITY_DN19213_c0_g2_i9_11;TRINITY_DN19226_c0_g1_i4_4;TRINITY_DN19239_c0_g1_i7_1;TRINITY_DN19243_c0_g2_i5_3;TRINITY_DN19260_c1_g2_i1_15;TRINITY_DN19261_c0_g1_i5_18;TRINITY_DN19317_c0_g1_i6_7;TRINITY_DN19356_c0_g1_i14_15;TRINITY_DN19409_c0_g2_i1_8;TRINITY_DN19431_c0_g1_i1_14;TRINITY_DN19439_c0_g1_i3_3;TRINITY_DN19454_c0_g1_i3_16;TRINITY_DN19469_c0_g1_i4_7;TRINITY_DN19479_c1_g1_i2_13;TRINITY_DN19484_c0_g1_i1_4;TRINITY_DN19490_c0_g3_i1_5;TRINITY_DN19510_c0_g1_i4_12;TRINITY_DN19530_c0_g2_i2_5;TRINITY_DN19531_c0_g1_i1_6;TRINITY_DN19541_c0_g2_i2_1;TRINITY_DN19556_c0_g1_i3_18;TRINITY_DN19558_c0_g1_i5_11;TRINITY_DN19558_c1_g1_i3_12;TRINITY_DN19602_c0_g1_i1_8;TRINITY_DN19622_c0_g1_i1_7;TRINITY_DN19625_c0_g1_i2_1;TRINITY_DN19648_c0_g1_i3_13;TRINITY_DN19661_c0_g1_i3_17;TRINITY_DN19662_c0_g1_i9_14;TRINITY_DN19671_c0_g1_i1_15;TRINITY_DN19701_c0_g1_i1_5;TRINITY_DN19707_c1_g2_i8_9;TRINITY_DN19712_c0_g1_i3_7;TRINITY_DN19722_c0_g1_i5_6;TRINITY_DN19748_c3_g1_i2_12;TRINITY_DN19802_c0_g3_i1_17;TRINITY_DN19803_c0_g1_i2_9;TRINITY_DN19804_c3_g2_i12_17;TRINITY_DN19805_c0_g1_i3_9;TRINITY_DN19851_c0_g1_i11_4;TRINITY_DN19863_c0_g1_i1_10;TRINITY_DN19872_c0_g1_i3_4;TRINITY_DN19888_c0_g1_i1_18;TRINITY_DN19889_c0_g1_i6_9;TRINITY_DN19906_c0_g2_i1_12;TRINITY_DN19908_c0_g1_i11_6;TRINITY_DN19937_c1_g2_i3_8;TRINITY_DN19958_c0_g1_i1_1;TRINITY_DN19961_c0_g1_i6_17;TRINITY_DN19973_c0_g2_i1_1;TRINITY_DN20005_c0_g1_i4_3;TRINITY_DN20016_c0_g1_i3_2;TRINITY_DN20019_c0_g1_i4_15;TRINITY_DN20032_c0_g1_i15_13;TRINITY_DN20039_c0_g1_i2_9;TRINITY_DN20056_c0_g1_i1_14;TRINITY_DN20059_c0_g2_i8_15;TRINITY_DN20064_c0_g1_i11_5;TRINITY_DN20076_c0_g1_i9_2;TRINITY_DN20079_c0_g1_i5_16;TRINITY_DN20107_c0_g1_i1_2;TRINITY_DN20135_c2_g1_i2_10;TRINITY_DN20138_c0_g1_i2_3;TRINITY_DN20139_c0_g1_i6_5;TRINITY_DN20164_c0_g1_i4_10;TRINITY_DN20191_c0_g1_i1_15;TRINITY_DN20196_c0_g1_i4_1;TRINITY_DN20232_c1_g1_i8_2;TRINITY_DN20238_c0_g1_i2_5;TRINITY_DN20246_c0_g1_i8_16;TRINITY_DN20247_c0_g2_i1_12;TRINITY_DN20253_c0_g1_i16_12;TRINITY_DN20254_c3_g1_i1_7;TRINITY_DN20291_c0_g1_i5_11;TRINITY_DN20333_c0_g1_i5_5;TRINITY_DN20334_c0_g1_i2_2;TRINITY_DN20342_c0_g2_i1_14;TRINITY_DN20350_c0_g1_i1_8;TRINITY_DN20354_c0_g1_i3_11;TRINITY_DN20356_c0_g1_i2_16;TRINITY_DN20360_c0_g8_i2_9;TRINITY_DN20372_c0_g1_i1_11;TRINITY_DN20378_c0_g1_i5_18;TRINITY_DN20378_c0_g2_i1_18;TRINITY_DN20381_c0_g1_i2_2;TRINITY_DN20387_c0_g1_i1_7;TRINITY_DN20449_c0_g1_i2_14;TRINITY_DN20449_c0_g1_i3_12;TRINITY_DN20457_c1_g3_i7_10;TRINITY_DN20466_c0_g1_i18_10;TRINITY_DN20468_c0_g1_i2_14;TRINITY_DN20472_c1_g1_i3_18;TRINITY_DN20476_c0_g1_i3_2;TRINITY_DN20483_c0_g1_i2_10;TRINITY_DN20492_c3_g1_i9_16;TRINITY_DN20527_c0_g1_i8_2;TRINITY_DN20539_c0_g1_i2_14;TRINITY_DN20568_c0_g1_i9_17;TRINITY_DN20572_c0_g1_i3_12;TRINITY_DN20577_c0_g1_i1_4;TRINITY_DN20587_c0_g2_i3_3;TRINITY_DN20596_c0_g2_i1_5;TRINITY_DN20606_c0_g1_i1_12;TRINITY_DN20622_c0_g1_i4_10;TRINITY_DN20629_c0_g1_i2_6;TRINITY_DN20644_c0_g1_i3_5;TRINITY_DN20657_c0_g1_i5_7;TRINITY_DN20660_c3_g1_i11_16;TRINITY_DN20685_c0_g1_i2_4;TRINITY_DN20687_c1_g1_i6_14;TRINITY_DN20692_c0_g1_i8_13;TRINITY_DN20700_c2_g2_i1_10;TRINITY_DN20709_c0_g2_i10_9;TRINITY_DN20712_c6_g1_i1_12;TRINITY_DN20722_c0_g2_i3_6;TRINITY_DN20725_c0_g1_i1_7;TRINITY_DN20735_c0_g1_i9_3;TRINITY_DN20735_c2_g1_i3_18;TRINITY_DN20737_c0_g4_i1_10;TRINITY_DN20739_c0_g1_i1_7;TRINITY_DN20748_c0_g1_i1_12;TRINITY_DN20752_c0_g1_i10_10;TRINITY_DN20771_c0_g1_i8_11;TRINITY_DN20771_c5_g1_i9_6;TRINITY_DN20777_c0_g1_i7_11;TRINITY_DN20777_c0_g4_i1_11;TRINITY_DN20779_c0_g1_i4_17;TRINITY_DN20787_c0_g3_i14_6;TRINITY_DN20792_c5_g2_i1_12;TRINITY_DN20795_c0_g1_i4_5;TRINITY_DN20799_c0_g1_i12_12;TRINITY_DN20805_c0_g1_i9_1;TRINITY_DN20805_c1_g1_i6_11;TRINITY_DN20839_c2_g1_i12_16;TRINITY_DN20854_c0_g2_i1_16;TRINITY_DN20856_c0_g1_i8_5;TRINITY_DN20866_c1_g1_i3_15;TRINITY_DN20870_c0_g1_i2_15;TRINITY_DN20878_c0_g2_i11_15;TRINITY_DN20894_c0_g1_i2_16;TRINITY_DN20911_c1_g4_i1_10;TRINITY_DN20915_c0_g1_i7_10;TRINITY_DN20919_c1_g1_i4_14;TRINITY_DN20935_c0_g1_i1_17;TRINITY_DN20937_c0_g3_i1_17;TRINITY_DN20943_c0_g2_i6_10;TRINITY_DN20949_c0_g1_i1_9;TRINITY_DN20953_c0_g1_i10_13;TRINITY_DN20982_c0_g1_i1_4;TRINITY_DN21025_c0_g3_i1_7;TRINITY_DN21031_c0_g1_i15_11;TRINITY_DN21039_c0_g1_i2_16;TRINITY_DN21042_c0_g2_i5_12;TRINITY_DN21045_c0_g1_i4_6;TRINITY_DN21046_c1_g2_i6_9;TRINITY_DN21048_c1_g2_i1_1;TRINITY_DN21049_c0_g1_i2_9;TRINITY_DN21054_c0_g1_i2_17;TRINITY_DN21059_c0_g1_i5_4;TRINITY_DN21061_c0_g1_i11_6;TRINITY_DN21069_c0_g2_i8_10;TRINITY_DN21101_c0_g1_i1_4;TRINITY_DN21122_c0_g1_i1_14;TRINITY_DN21157_c0_g1_i3_6;TRINITY_DN21190_c1_g3_i1_9;TRINITY_DN21204_c0_g1_i2_17;TRINITY_DN21210_c0_g2_i3_15;TRINITY_DN21214_c0_g1_i10_3;TRINITY_DN21223_c1_g7_i3_16;TRINITY_DN21224_c0_g1_i2_12;TRINITY_DN21235_c0_g1_i9_12;TRINITY_DN21242_c0_g1_i1_11;TRINITY_DN21246_c0_g3_i1_7;TRINITY_DN21277_c0_g1_i7_3;TRINITY_DN21279_c0_g1_i4_7;TRINITY_DN21295_c0_g2_i2_10;TRINITY_DN21301_c0_g1_i15_12;TRINITY_DN21324_c0_g1_i3_3;TRINITY_DN21344_c4_g1_i7_2;TRINITY_DN21345_c2_g1_i6_13;TRINITY_DN21355_c0_g2_i1_6;TRINITY_DN21363_c0_g1_i2_12;TRINITY_DN21387_c0_g1_i3_6;TRINITY_DN21407_c0_g1_i6_7;TRINITY_DN21414_c0_g4_i1_12;TRINITY_DN21417_c0_g1_i3_1;TRINITY_DN21418_c0_g2_i1_17;TRINITY_DN2141_c0_g1_i1_15;TRINITY_DN21421_c0_g1_i2_4;TRINITY_DN21434_c0_g1_i7_15;TRINITY_DN21454_c0_g1_i2_3;TRINITY_DN21458_c0_g1_i6_13;TRINITY_DN21471_c0_g1_i3_3;TRINITY_DN21472_c0_g1_i1_11;TRINITY_DN21525_c1_g1_i11_10;TRINITY_DN21527_c0_g2_i4_5;TRINITY_DN21537_c0_g1_i1_16;TRINITY_DN21543_c0_g1_i2_9;TRINITY_DN21561_c0_g1_i31_12;TRINITY_DN21568_c0_g1_i17_11;TRINITY_DN21576_c0_g2_i13_5;TRINITY_DN21585_c0_g1_i4_10;TRINITY_DN21603_c0_g1_i2_3;TRINITY_DN21606_c3_g3_i8_12;TRINITY_DN21614_c0_g1_i1_13;TRINITY_DN21614_c0_g2_i12_13;TRINITY_DN21618_c0_g2_i7_18;TRINITY_DN21619_c1_g2_i1_16;TRINITY_DN21636_c1_g2_i11_17;TRINITY_DN21637_c0_g1_i1_17;TRINITY_DN21640_c1_g4_i1_5;TRINITY_DN21654_c0_g1_i10_5;TRINITY_DN21659_c1_g1_i3_2;TRINITY_DN21674_c0_g1_i4_6;TRINITY_DN21676_c0_g3_i4_9;TRINITY_DN21703_c0_g1_i4_5;TRINITY_DN21711_c2_g2_i8_12;TRINITY_DN21712_c0_g1_i5_1;TRINITY_DN21725_c0_g1_i3_3;TRINITY_DN21725_c0_g1_i6_2;TRINITY_DN21742_c1_g1_i8_18;TRINITY_DN21747_c0_g2_i1_13;TRINITY_DN21774_c0_g3_i1_14;TRINITY_DN21774_c1_g1_i9_10;TRINITY_DN21780_c0_g2_i9_15;TRINITY_DN21786_c3_g2_i4_1;TRINITY_DN21789_c0_g1_i2_16;TRINITY_DN21800_c1_g3_i4_13;TRINITY_DN21804_c0_g1_i2_11;TRINITY_DN21813_c0_g1_i9_7;TRINITY_DN21814_c0_g1_i19_18;TRINITY_DN21817_c3_g5_i1_16;TRINITY_DN21818_c0_g3_i1_8;TRINITY_DN21825_c0_g1_i2_5;TRINITY_DN21837_c0_g5_i3_16;TRINITY_DN21838_c0_g2_i1_6;TRINITY_DN21852_c0_g1_i1_3;TRINITY_DN21863_c0_g1_i1_7;TRINITY_DN21863_c4_g1_i15_17;TRINITY_DN21864_c0_g1_i7_7;TRINITY_DN21866_c1_g4_i1_16;TRINITY_DN21879_c0_g2_i11_14;TRINITY_DN21884_c1_g1_i1_4;TRINITY_DN21895_c1_g1_i22_18;TRINITY_DN21909_c0_g1_i3_9;TRINITY_DN21923_c0_g1_i11_10;TRINITY_DN21972_c0_g1_i2_11;TRINITY_DN21979_c0_g1_i9_12;TRINITY_DN21982_c0_g1_i1_13;TRINITY_DN21987_c0_g1_i8_5;TRINITY_DN21993_c0_g1_i7_16;TRINITY_DN22008_c1_g4_i4_11;TRINITY_DN22011_c1_g2_i8_18;TRINITY_DN22017_c0_g1_i1_15;TRINITY_DN22018_c0_g1_i6_17;TRINITY_DN22026_c3_g1_i3_3;TRINITY_DN22051_c0_g4_i1_12;TRINITY_DN22052_c0_g5_i1_17;TRINITY_DN22055_c0_g1_i8_1;TRINITY_DN22061_c2_g3_i7_5;TRINITY_DN22061_c2_g7_i1_5;TRINITY_DN22074_c2_g2_i7_18;TRINITY_DN22078_c0_g2_i1_5;TRINITY_DN22114_c0_g1_i3_4;TRINITY_DN22114_c0_g2_i1_4;TRINITY_DN22115_c0_g2_i6_18;TRINITY_DN22137_c0_g1_i1_18;TRINITY_DN22139_c0_g1_i34_17;TRINITY_DN22141_c0_g3_i5_12;TRINITY_DN22148_c2_g1_i2_8;TRINITY_DN22154_c1_g3_i1_16;TRINITY_DN22156_c1_g4_i2_10;TRINITY_DN22174_c1_g1_i12_1;TRINITY_DN22187_c0_g1_i9_4;TRINITY_DN22190_c2_g2_i5_13;TRINITY_DN22193_c1_g1_i7_3;TRINITY_DN22195_c3_g3_i5_9;TRINITY_DN22200_c2_g5_i1_16;TRINITY_DN22208_c2_g4_i1_10;TRINITY_DN22210_c0_g3_i2_7;TRINITY_DN22228_c0_g1_i3_7;TRINITY_DN22231_c1_g2_i3_15;TRINITY_DN22234_c0_g1_i14_16;TRINITY_DN22260_c2_g1_i3_18;TRINITY_DN22271_c0_g1_i8_1;TRINITY_DN22282_c1_g1_i6_14;TRINITY_DN22291_c1_g1_i2_1;TRINITY_DN22306_c1_g1_i8_15;TRINITY_DN22313_c0_g1_i2_1;TRINITY_DN22314_c1_g3_i1_9;TRINITY_DN22320_c0_g2_i4_1;TRINITY_DN22323_c1_g3_i1_3;TRINITY_DN22330_c1_g1_i20_12;TRINITY_DN22334_c2_g1_i1_18;TRINITY_DN22344_c0_g1_i1_12;TRINITY_DN22356_c0_g1_i2_9;TRINITY_DN22358_c0_g1_i6_6;TRINITY_DN22365_c1_g2_i11_6;TRINITY_DN22374_c0_g1_i1_13;TRINITY_DN22376_c0_g1_i7_13;TRINITY_DN22393_c0_g2_i3_2;TRINITY_DN22398_c0_g3_i1_3;TRINITY_DN22405_c0_g1_i2_7;TRINITY_DN22405_c0_g1_i4_11;TRINITY_DN22409_c3_g2_i1_15;TRINITY_DN22411_c0_g1_i2_12;TRINITY_DN22413_c1_g1_i13_14;TRINITY_DN22427_c1_g5_i2_12;TRINITY_DN22429_c3_g1_i1_17;TRINITY_DN22433_c3_g1_i8_9;TRINITY_DN22435_c0_g1_i12_14;TRINITY_DN22439_c0_g1_i2_5;TRINITY_DN22446_c0_g1_i2_12;TRINITY_DN22448_c0_g1_i14_17;TRINITY_DN22450_c0_g1_i7_18;TRINITY_DN22460_c0_g2_i7_1;TRINITY_DN22467_c1_g2_i15_17;TRINITY_DN22479_c1_g4_i1_7;TRINITY_DN22486_c0_g2_i2_18;TRINITY_DN22507_c1_g3_i3_11;TRINITY_DN22510_c1_g1_i1_13;TRINITY_DN22512_c0_g1_i6_16;TRINITY_DN22518_c0_g1_i1_8;TRINITY_DN22524_c1_g2_i10_14;TRINITY_DN22537_c1_g1_i1_4;TRINITY_DN22548_c0_g1_i17_12;TRINITY_DN22549_c0_g1_i1_3;TRINITY_DN22551_c0_g1_i1_3;TRINITY_DN22558_c3_g1_i4_9;TRINITY_DN22562_c1_g1_i4_11;TRINITY_DN22562_c1_g2_i1_18;TRINITY_DN22571_c0_g1_i2_6;TRINITY_DN22574_c0_g1_i4_1;TRINITY_DN22578_c0_g2_i1_3;TRINITY_DN22580_c0_g1_i4_12;TRINITY_DN22584_c1_g5_i3_9;TRINITY_DN22586_c0_g1_i5_11;TRINITY_DN22587_c1_g2_i2_11;TRINITY_DN22603_c2_g2_i5_14;TRINITY_DN22617_c0_g1_i1_16;TRINITY_DN22617_c0_g1_i20_14;TRINITY_DN22625_c2_g2_i1_12;TRINITY_DN22629_c1_g1_i9_3;TRINITY_DN22629_c1_g3_i1_3;TRINITY_DN22629_c1_g4_i2_6;TRINITY_DN22638_c0_g4_i3_10;TRINITY_DN22641_c0_g1_i5_4;TRINITY_DN22642_c2_g4_i3_10;TRINITY_DN22651_c0_g3_i1_17;TRINITY_DN22653_c2_g1_i3_3;TRINITY_DN22665_c1_g2_i1_17;TRINITY_DN22666_c1_g2_i6_12;TRINITY_DN22667_c0_g1_i8_11;TRINITY_DN22667_c0_g2_i1_11;TRINITY_DN22668_c0_g2_i2_7;TRINITY_DN22675_c0_g1_i4_13;TRINITY_DN22677_c2_g6_i1_5;TRINITY_DN22681_c0_g1_i11_5;TRINITY_DN22686_c0_g1_i7_13;TRINITY_DN22692_c2_g1_i7_2;TRINITY_DN22698_c1_g1_i3_3;TRINITY_DN22699_c0_g1_i3_18;TRINITY_DN22701_c0_g1_i3_17;TRINITY_DN22703_c1_g3_i10_15;TRINITY_DN22715_c0_g3_i1_17;TRINITY_DN22721_c0_g1_i5_11;TRINITY_DN22723_c0_g1_i5_13;TRINITY_DN22731_c2_g1_i2_5;TRINITY_DN22732_c1_g1_i2_17;TRINITY_DN22732_c2_g4_i3_10;TRINITY_DN22734_c2_g8_i1_5;TRINITY_DN22744_c0_g2_i9_3;TRINITY_DN22750_c0_g1_i16_17;TRINITY_DN22750_c0_g2_i6_17;TRINITY_DN22751_c0_g1_i13_7;TRINITY_DN22753_c0_g1_i5_5;TRINITY_DN22762_c1_g4_i3_14;TRINITY_DN22768_c0_g4_i1_1;TRINITY_DN22786_c0_g1_i7_5;TRINITY_DN22786_c0_g2_i2_5;TRINITY_DN22790_c0_g3_i2_4;TRINITY_DN22798_c0_g2_i1_2;TRINITY_DN22798_c1_g1_i6_1;TRINITY_DN22802_c1_g1_i5_18;TRINITY_DN22809_c0_g2_i1_8;TRINITY_DN22815_c1_g7_i1_14;TRINITY_DN22820_c0_g1_i3_11;TRINITY_DN22821_c0_g1_i6_4;TRINITY_DN22840_c1_g3_i1_16;TRINITY_DN22841_c0_g1_i1_4;TRINITY_DN22845_c0_g2_i5_14;TRINITY_DN22847_c0_g8_i1_4;TRINITY_DN22847_c1_g1_i1_11;TRINITY_DN22865_c0_g6_i1_17;TRINITY_DN22868_c4_g1_i8_18;TRINITY_DN22872_c0_g1_i4_1;TRINITY_DN22872_c0_g2_i11_1;TRINITY_DN22879_c0_g1_i20_4;TRINITY_DN22880_c3_g3_i4_18;TRINITY_DN22882_c3_g3_i3_18;TRINITY_DN22888_c2_g1_i1_10;TRINITY_DN22891_c0_g1_i4_16;TRINITY_DN22896_c0_g1_i6_11;TRINITY_DN22897_c1_g2_i23_6;TRINITY_DN22898_c0_g1_i4_6;TRINITY_DN22901_c3_g1_i22_10;TRINITY_DN22903_c0_g1_i1_8;TRINITY_DN22911_c0_g1_i1_14;TRINITY_DN22918_c5_g1_i1_11;TRINITY_DN22918_c5_g3_i1_11;TRINITY_DN22919_c0_g3_i3_17;TRINITY_DN22933_c0_g1_i1_13;TRINITY_DN22933_c1_g1_i8_13;TRINITY_DN22933_c1_g2_i4_13;TRINITY_DN22937_c1_g1_i5_15;TRINITY_DN22937_c3_g1_i3_7;TRINITY_DN22940_c1_g1_i9_11;TRINITY_DN22949_c0_g1_i2_5;TRINITY_DN22955_c0_g1_i6_1;TRINITY_DN22973_c0_g2_i4_13;TRINITY_DN22985_c1_g2_i20_13;TRINITY_DN23009_c0_g3_i5_3;TRINITY_DN23012_c0_g1_i10_2;TRINITY_DN23014_c1_g1_i5_14;TRINITY_DN23019_c1_g1_i9_15;TRINITY_DN23032_c0_g1_i3_13;TRINITY_DN23036_c0_g1_i9_17;TRINITY_DN23040_c0_g2_i7_13;TRINITY_DN23046_c0_g2_i1_2;TRINITY_DN23046_c0_g3_i7_2;TRINITY_DN23048_c1_g1_i9_13;TRINITY_DN23048_c1_g2_i3_13;TRINITY_DN23055_c2_g4_i1_5;TRINITY_DN23058_c0_g1_i1_7;TRINITY_DN23060_c2_g1_i5_1;TRINITY_DN23067_c0_g1_i11_5;TRINITY_DN23069_c0_g1_i10_4;TRINITY_DN23072_c2_g1_i1_13;TRINITY_DN23077_c0_g1_i2_11;TRINITY_DN23090_c1_g3_i1_11;TRINITY_DN23096_c3_g3_i1_1;TRINITY_DN23098_c0_g1_i9_7;TRINITY_DN23130_c0_g1_i10_7;TRINITY_DN23145_c0_g1_i8_7;TRINITY_DN23150_c1_g2_i2_15;TRINITY_DN23157_c1_g1_i11_9;TRINITY_DN23170_c0_g1_i7_5;TRINITY_DN23171_c0_g2_i7_16;TRINITY_DN23175_c0_g4_i14_6;TRINITY_DN23193_c0_g1_i6_9;TRINITY_DN23198_c0_g1_i1_1;TRINITY_DN23198_c1_g1_i2_5;TRINITY_DN23198_c2_g2_i4_5;TRINITY_DN23200_c1_g3_i12_3;TRINITY_DN23205_c0_g1_i5_17;TRINITY_DN23214_c0_g2_i2_4;TRINITY_DN23216_c0_g1_i1_12;TRINITY_DN23223_c0_g6_i1_6;TRINITY_DN23224_c0_g1_i11_2;TRINITY_DN23230_c1_g1_i1_18;TRINITY_DN23238_c2_g1_i10_4;TRINITY_DN23246_c1_g3_i2_9;TRINITY_DN23261_c3_g1_i4_15;TRINITY_DN23271_c0_g4_i1_4;TRINITY_DN23272_c0_g1_i3_13;TRINITY_DN23280_c1_g2_i1_3;TRINITY_DN23283_c0_g2_i4_15;TRINITY_DN23297_c2_g1_i6_4;TRINITY_DN23304_c1_g2_i2_4;TRINITY_DN23305_c2_g1_i2_3;TRINITY_DN23309_c1_g1_i7_9;TRINITY_DN23311_c0_g1_i11_9;TRINITY_DN23322_c2_g1_i3_4;TRINITY_DN23330_c0_g1_i6_14;TRINITY_DN23331_c1_g1_i18_11;TRINITY_DN23337_c2_g2_i3_9;TRINITY_DN23339_c0_g1_i9_16;TRINITY_DN23363_c0_g1_i13_1;TRINITY_DN23373_c2_g1_i1_1;TRINITY_DN23380_c1_g1_i2_16;TRINITY_DN23383_c0_g1_i4_6;TRINITY_DN23402_c1_g1_i4_7;TRINITY_DN23439_c0_g3_i1_5;TRINITY_DN23440_c0_g1_i2_16;TRINITY_DN23442_c0_g1_i1_10;TRINITY_DN23451_c1_g1_i5_16;TRINITY_DN23476_c0_g3_i6_14;TRINITY_DN23482_c0_g1_i7_17;TRINITY_DN23485_c0_g1_i3_2;TRINITY_DN23488_c1_g3_i1_3;TRINITY_DN23495_c0_g2_i5_6;TRINITY_DN23497_c0_g1_i13_13;TRINITY_DN23497_c1_g3_i1_5;TRINITY_DN23512_c0_g1_i7_1;TRINITY_DN23517_c1_g4_i1_14;TRINITY_DN23529_c0_g1_i1_12;TRINITY_DN23541_c1_g1_i9_1;TRINITY_DN23580_c0_g1_i15_18;TRINITY_DN23582_c0_g1_i1_6;TRINITY_DN23590_c0_g2_i2_6;TRINITY_DN23597_c0_g1_i8_8;TRINITY_DN23598_c0_g1_i1_4;TRINITY_DN23599_c0_g2_i1_15;TRINITY_DN23600_c1_g1_i3_17;TRINITY_DN23601_c0_g2_i1_9;TRINITY_DN23604_c0_g1_i7_5;TRINITY_DN23610_c1_g4_i2_9;TRINITY_DN23614_c2_g2_i2_7;TRINITY_DN23618_c0_g1_i7_17;TRINITY_DN23629_c1_g3_i2_13;TRINITY_DN23633_c0_g9_i1_17;TRINITY_DN23638_c1_g1_i14_1;TRINITY_DN23673_c1_g1_i21_13;TRINITY_DN23686_c0_g2_i1_11;TRINITY_DN23691_c1_g1_i2_18;TRINITY_DN23698_c0_g1_i16_6;TRINITY_DN23699_c0_g1_i20_4;TRINITY_DN23711_c1_g3_i2_6;TRINITY_DN23721_c0_g3_i2_16;TRINITY_DN23727_c2_g1_i1_4;TRINITY_DN23733_c0_g2_i2_6;TRINITY_DN23734_c0_g1_i1_11;TRINITY_DN23734_c1_g3_i3_14;TRINITY_DN23735_c1_g2_i13_15;TRINITY_DN23750_c2_g2_i2_15;TRINITY_DN23752_c1_g3_i3_7;TRINITY_DN23760_c0_g3_i7_11;TRINITY_DN23762_c6_g1_i5_15;TRINITY_DN23772_c0_g2_i5_18;TRINITY_DN23786_c0_g6_i1_5;TRINITY_DN23792_c4_g2_i5_6;TRINITY_DN23794_c0_g5_i2_1;TRINITY_DN23818_c0_g1_i4_5;TRINITY_DN23825_c0_g4_i4_3;TRINITY_DN23834_c0_g1_i11_6;TRINITY_DN23837_c1_g1_i8_14;TRINITY_DN23844_c1_g1_i1_7;TRINITY_DN23863_c0_g1_i11_6;TRINITY_DN23874_c2_g1_i12_15;TRINITY_DN23879_c1_g2_i5_13;TRINITY_DN23885_c0_g1_i18_17;TRINITY_DN23885_c1_g1_i1_17;TRINITY_DN23889_c1_g5_i3_15;TRINITY_DN23895_c0_g2_i1_18;TRINITY_DN23904_c2_g1_i1_17;TRINITY_DN23909_c0_g1_i1_9;TRINITY_DN23911_c0_g2_i1_11;TRINITY_DN23927_c0_g1_i10_13;TRINITY_DN23927_c0_g2_i1_6;TRINITY_DN23928_c0_g2_i6_3;TRINITY_DN23943_c0_g1_i9_18;TRINITY_DN23955_c0_g2_i12_17;TRINITY_DN23955_c0_g2_i22_4;TRINITY_DN23959_c2_g1_i2_5;TRINITY_DN23960_c0_g1_i11_4;TRINITY_DN23960_c0_g2_i1_4;TRINITY_DN23960_c0_g3_i1_4;TRINITY_DN23962_c0_g1_i9_8;TRINITY_DN23962_c0_g5_i1_4;TRINITY_DN23966_c1_g1_i1_16;TRINITY_DN23968_c0_g2_i3_15;TRINITY_DN23976_c2_g1_i2_15;TRINITY_DN23977_c0_g2_i1_7;TRINITY_DN23978_c0_g1_i3_5;TRINITY_DN23983_c0_g1_i8_6;TRINITY_DN23990_c0_g3_i1_13;TRINITY_DN23993_c1_g7_i5_6;TRINITY_DN24014_c1_g3_i2_17;TRINITY_DN24035_c0_g1_i6_16;TRINITY_DN24047_c1_g2_i6_6;TRINITY_DN24047_c1_g3_i5_6;TRINITY_DN24074_c1_g1_i2_1;TRINITY_DN24074_c3_g2_i4_2;TRINITY_DN24081_c1_g1_i11_16;TRINITY_DN24103_c1_g1_i1_5;TRINITY_DN24118_c0_g1_i5_7;TRINITY_DN24137_c0_g2_i1_3;TRINITY_DN24151_c0_g1_i5_6;TRINITY_DN24157_c0_g1_i6_16;TRINITY_DN24157_c1_g1_i8_8;TRINITY_DN24163_c0_g3_i1_16;TRINITY_DN24164_c0_g1_i3_3;TRINITY_DN24167_c2_g1_i4_5;TRINITY_DN24167_c2_g2_i3_5;TRINITY_DN24174_c0_g1_i7_3;TRINITY_DN24181_c0_g1_i1_8;TRINITY_DN24182_c0_g2_i14_15;TRINITY_DN24191_c0_g1_i13_17;TRINITY_DN24195_c0_g2_i3_3;TRINITY_DN24202_c0_g1_i1_7;TRINITY_DN24202_c0_g2_i2_7;TRINITY_DN24202_c0_g3_i1_7;TRINITY_DN24226_c0_g2_i7_11;TRINITY_DN24230_c0_g4_i1_3;TRINITY_DN24241_c0_g1_i3_14;TRINITY_DN24254_c0_g3_i2_7;TRINITY_DN24265_c0_g1_i5_16;TRINITY_DN24265_c0_g2_i6_16;TRINITY_DN24272_c0_g2_i13_14;TRINITY_DN24273_c0_g1_i8_5;TRINITY_DN24278_c2_g1_i2_6;TRINITY_DN24282_c2_g6_i1_14;TRINITY_DN24283_c1_g1_i8_6;TRINITY_DN24288_c1_g3_i2_17;TRINITY_DN24294_c1_g1_i3_2;TRINITY_DN24299_c1_g1_i14_13;TRINITY_DN24312_c0_g1_i2_14;TRINITY_DN24316_c1_g1_i9_6;TRINITY_DN24326_c2_g1_i6_15;TRINITY_DN24345_c0_g1_i4_4;TRINITY_DN24348_c0_g1_i3_13;TRINITY_DN24353_c0_g1_i5_11;TRINITY_DN24356_c0_g3_i7_7;TRINITY_DN24359_c0_g1_i4_2;TRINITY_DN24364_c0_g1_i14_1;TRINITY_DN24364_c0_g6_i1_16;TRINITY_DN24365_c0_g2_i5_8;TRINITY_DN24375_c0_g1_i23_8;TRINITY_DN24393_c1_g1_i7_15;TRINITY_DN24406_c0_g1_i9_8;TRINITY_DN24408_c1_g1_i5_2;TRINITY_DN24414_c0_g1_i5_15;TRINITY_DN24420_c0_g1_i1_15;TRINITY_DN24420_c1_g1_i9_13;TRINITY_DN24427_c2_g3_i2_13;TRINITY_DN24428_c0_g1_i6_7;TRINITY_DN24432_c0_g2_i38_14;TRINITY_DN24439_c0_g2_i1_2;TRINITY_DN24447_c0_g1_i1_13;TRINITY_DN24448_c1_g3_i1_13;TRINITY_DN24451_c0_g1_i10_3;TRINITY_DN24453_c2_g3_i7_7;TRINITY_DN24462_c0_g1_i3_11;TRINITY_DN24463_c1_g1_i6_2;TRINITY_DN24480_c0_g1_i1_4;TRINITY_DN24480_c0_g2_i1_4;TRINITY_DN24485_c0_g1_i6_2;TRINITY_DN24495_c1_g7_i2_1;TRINITY_DN24500_c0_g1_i2_7;TRINITY_DN24501_c2_g1_i7_7;TRINITY_DN24501_c2_g2_i5_7;TRINITY_DN24502_c0_g1_i10_13;TRINITY_DN24530_c1_g1_i5_16;TRINITY_DN24531_c0_g2_i1_7;TRINITY_DN24533_c1_g1_i5_1;TRINITY_DN24538_c0_g1_i1_8;TRINITY_DN24551_c2_g1_i3_14;TRINITY_DN24566_c0_g1_i27_14;TRINITY_DN24576_c0_g1_i1_12;TRINITY_DN24579_c0_g1_i9_2;TRINITY_DN24586_c2_g1_i6_14;TRINITY_DN24587_c0_g1_i18_3;TRINITY_DN24614_c1_g4_i12_4;TRINITY_DN24632_c0_g2_i2_1;TRINITY_DN24638_c1_g2_i11_4;TRINITY_DN24643_c0_g1_i2_1;TRINITY_DN24647_c0_g1_i8_7;TRINITY_DN24657_c4_g3_i9_11;TRINITY_DN24659_c0_g1_i7_11;TRINITY_DN24662_c0_g12_i1_15;TRINITY_DN24662_c0_g5_i3_15;TRINITY_DN24676_c1_g4_i2_6;TRINITY_DN24678_c1_g3_i1_6;TRINITY_DN24682_c0_g2_i1_15;TRINITY_DN24684_c0_g6_i1_6;TRINITY_DN24691_c0_g6_i1_5;TRINITY_DN24694_c0_g3_i1_15;TRINITY_DN24695_c5_g1_i5_15;TRINITY_DN24711_c0_g1_i20_5;TRINITY_DN24717_c0_g2_i4_15;TRINITY_DN24722_c1_g1_i9_5;TRINITY_DN24741_c1_g4_i1_8;TRINITY_DN24743_c2_g1_i8_15;TRINITY_DN24747_c0_g1_i2_7;TRINITY_DN24747_c0_g2_i1_5;TRINITY_DN24748_c0_g1_i10_15;TRINITY_DN24758_c0_g1_i1_8;TRINITY_DN24766_c0_g2_i4_13;TRINITY_DN24769_c0_g1_i25_4;TRINITY_DN24786_c0_g1_i15_6;TRINITY_DN24786_c0_g1_i2_13;TRINITY_DN24787_c0_g1_i4_2;TRINITY_DN24787_c0_g4_i1_2;TRINITY_DN24791_c0_g1_i1_3;TRINITY_DN24791_c0_g2_i10_3;TRINITY_DN24804_c3_g1_i9_3;TRINITY_DN24804_c3_g7_i1_3;TRINITY_DN24812_c0_g3_i2_11;TRINITY_DN24815_c0_g4_i1_3;TRINITY_DN24817_c0_g1_i8_6;TRINITY_DN24834_c1_g1_i12_4;TRINITY_DN24836_c1_g1_i9_13;TRINITY_DN24837_c5_g1_i5_7;TRINITY_DN24840_c1_g1_i10_4;TRINITY_DN24840_c1_g2_i1_4;TRINITY_DN24843_c1_g1_i7_6;TRINITY_DN24850_c1_g5_i1_11;TRINITY_DN24858_c0_g1_i6_7;TRINITY_DN24865_c3_g1_i5_7;TRINITY_DN24865_c3_g2_i1_7;TRINITY_DN24866_c0_g5_i1_7;TRINITY_DN24866_c1_g6_i7_15;TRINITY_DN24881_c1_g6_i3_3;TRINITY_DN24908_c1_g2_i3_3;TRINITY_DN24918_c0_g2_i13_6;TRINITY_DN24920_c1_g1_i3_6;TRINITY_DN24923_c0_g6_i1_13;TRINITY_DN24924_c3_g3_i1_8;TRINITY_DN24942_c0_g2_i14_15;TRINITY_DN24946_c0_g1_i1_8;TRINITY_DN24951_c0_g3_i9_2;TRINITY_DN24978_c2_g2_i4_4;TRINITY_DN24983_c0_g1_i6_15;TRINITY_DN24985_c1_g2_i1_8;TRINITY_DN24993_c2_g1_i6_13;TRINITY_DN25017_c1_g1_i6_7;TRINITY_DN25019_c2_g1_i34_2;TRINITY_DN25035_c0_g1_i7_13;TRINITY_DN25039_c0_g2_i4_15;TRINITY_DN25042_c1_g3_i1_3;TRINITY_DN25047_c0_g1_i1_1;TRINITY_DN25050_c2_g1_i1_6;TRINITY_DN25055_c0_g1_i2_2;TRINITY_DN25070_c2_g1_i1_11;TRINITY_DN25086_c1_g2_i4_7;TRINITY_DN25086_c2_g3_i1_2;TRINITY_DN25097_c0_g1_i9_2;TRINITY_DN25102_c0_g1_i4_2;TRINITY_DN25116_c0_g1_i6_7;TRINITY_DN25119_c0_g1_i12_3;TRINITY_DN25119_c0_g2_i2_3;TRINITY_DN25130_c0_g1_i5_7;TRINITY_DN25133_c0_g2_i7_13;TRINITY_DN25135_c0_g1_i8_11;TRINITY_DN25153_c0_g2_i12_11;TRINITY_DN25158_c0_g3_i1_2;TRINITY_DN25158_c0_g5_i1_8;TRINITY_DN25162_c0_g1_i5_2;TRINITY_DN25174_c0_g5_i1_15;TRINITY_DN25180_c3_g1_i4_7;TRINITY_DN25181_c0_g1_i1_10;TRINITY_DN25197_c0_g1_i6_4;TRINITY_DN25205_c0_g1_i2_15;TRINITY_DN25205_c0_g2_i1_15;TRINITY_DN25222_c0_g1_i14_8;TRINITY_DN25227_c0_g1_i7_8;TRINITY_DN25229_c1_g1_i30_4;TRINITY_DN25229_c1_g1_i3_3;TRINITY_DN25239_c1_g1_i12_15;TRINITY_DN25242_c0_g1_i7_3;TRINITY_DN25254_c0_g2_i1_4;TRINITY_DN25267_c2_g1_i1_11;TRINITY_DN25270_c0_g1_i1_18;TRINITY_DN25278_c0_g1_i19_2;TRINITY_DN25278_c1_g1_i10_3;TRINITY_DN25287_c0_g1_i10_4;TRINITY_DN25307_c0_g2_i8_4;TRINITY_DN25318_c2_g1_i3_2;TRINITY_DN25355_c3_g2_i1_7;TRINITY_DN25363_c0_g1_i9_11;TRINITY_DN25366_c2_g1_i1_2;TRINITY_DN25367_c0_g7_i1_15;TRINITY_DN25370_c0_g1_i10_15;TRINITY_DN25378_c2_g3_i6_11;TRINITY_DN25403_c0_g1_i10_15;TRINITY_DN25403_c0_g5_i1_13;TRINITY_DN25406_c0_g4_i13_2;TRINITY_DN25407_c0_g1_i1_8;TRINITY_DN25414_c0_g4_i1_8;TRINITY_DN25417_c3_g2_i11_2;TRINITY_DN25428_c0_g1_i7_7;TRINITY_DN25444_c0_g1_i2_11;TRINITY_DN25465_c0_g2_i4_3;TRINITY_DN25466_c1_g2_i2_11;TRINITY_DN25467_c2_g1_i3_15;TRINITY_DN25473_c0_g2_i1_7;TRINITY_DN25476_c3_g2_i11_13;TRINITY_DN25476_c4_g1_i3_13;TRINITY_DN25478_c2_g1_i12_8;TRINITY_DN25496_c0_g3_i4_7;TRINITY_DN25501_c0_g1_i4_7;TRINITY_DN25514_c1_g1_i2_13;TRINITY_DN25514_c1_g2_i3_13;TRINITY_DN25516_c1_g4_i4_7;TRINITY_DN25527_c1_g2_i2_7;TRINITY_DN25527_c1_g6_i1_7;TRINITY_DN25530_c0_g1_i5_7;TRINITY_DN25532_c0_g1_i2_7;TRINITY_DN25536_c2_g3_i1_3;TRINITY_DN25543_c0_g1_i1_17;TRINITY_DN25546_c0_g1_i10_2;TRINITY_DN25553_c1_g1_i22_13;TRINITY_DN25581_c0_g1_i4_4;TRINITY_DN25588_c0_g1_i3_2;TRINITY_DN25593_c0_g1_i8_13;TRINITY_DN25594_c3_g1_i5_3;TRINITY_DN25629_c3_g1_i5_8;TRINITY_DN25630_c0_g1_i1_10;TRINITY_DN25630_c0_g1_i1_12;TRINITY_DN25630_c3_g3_i6_7;TRINITY_DN25630_c4_g2_i5_4;TRINITY_DN25631_c0_g1_i15_7;TRINITY_DN25636_c0_g2_i4_13;TRINITY_DN25661_c0_g2_i14_15;TRINITY_DN25664_c1_g1_i6_7;TRINITY_DN25667_c0_g1_i18_13;TRINITY_DN25667_c0_g1_i26_3;TRINITY_DN25678_c0_g2_i3_3;TRINITY_DN25696_c0_g1_i1_15;TRINITY_DN25707_c0_g2_i9_3;TRINITY_DN25781_c0_g3_i29_7;TRINITY_DN25796_c3_g1_i2_13;TRINITY_DN25809_c2_g1_i7_11;TRINITY_DN25811_c1_g1_i19_13;TRINITY_DN25811_c1_g3_i1_13;TRINITY_DN25820_c3_g1_i1_4;TRINITY_DN25828_c0_g2_i1_7;TRINITY_DN25842_c2_g1_i3_15;TRINITY_DN25863_c0_g1_i9_4;TRINITY_DN25866_c0_g1_i1_18;TRINITY_DN25892_c2_g1_i4_8;TRINITY_DN25909_c1_g4_i2_4;TRINITY_DN25917_c0_g1_i10_4;TRINITY_DN25965_c1_g3_i1_3;TRINITY_DN25996_c0_g3_i7_3;TRINITY_DN25996_c0_g4_i1_3;TRINITY_DN25997_c2_g2_i4_3;TRINITY_DN26072_c0_g3_i2_4;TRINITY_DN26110_c3_g1_i7_3;TRINITY_DN26171_c0_g2_i4_3;TRINITY_DN26212_c3_g5_i1_7;TRINITY_DN26237_c1_g1_i16_7;TRINITY_DN26292_c0_g5_i1_3;TRINITY_DN26314_c1_g1_i3_7;TRINITY_DN26350_c0_g1_i20_3;TRINITY_DN26436_c1_g5_i7_7;TRINITY_DN26479_c2_g1_i5_7;TRINITY_DN26486_c1_g1_i27_3;TRINITY_DN26486_c1_g3_i1_3;TRINITY_DN26574_c3_g1_i4_7;TRINITY_DN26578_c0_g1_i1_10;TRINITY_DN26591_c0_g4_i4_7;TRINITY_DN26711_c0_g2_i13_3;TRINITY_DN26822_c5_g3_i12_7;TRINITY_DN26825_c0_g1_i3_7;TRINITY_DN26831_c0_g2_i2_7;TRINITY_DN26852_c0_g2_i2_7;TRINITY_DN26859_c0_g1_i1_1;TRINITY_DN26860_c0_g1_i2_7;TRINITY_DN26897_c0_g1_i14_3;TRINITY_DN26900_c1_g1_i13_3;TRINITY_DN26910_c0_g2_i1_3;TRINITY_DN26951_c1_g3_i7_7;TRINITY_DN26992_c0_g1_i2_3;TRINITY_DN27046_c3_g3_i3_7;TRINITY_DN27048_c0_g1_i1_3;TRINITY_DN27117_c1_g3_i3_7;TRINITY_DN27117_c1_g5_i1_7;TRINITY_DN27136_c3_g1_i11_7;TRINITY_DN27150_c1_g1_i2_7;TRINITY_DN27197_c0_g1_i3_3;TRINITY_DN27208_c0_g1_i1_13;TRINITY_DN27229_c0_g1_i4_3;TRINITY_DN27243_c0_g2_i14_3;TRINITY_DN27252_c0_g1_i1_16;TRINITY_DN27314_c1_g1_i4_7;TRINITY_DN27341_c0_g6_i1_3;TRINITY_DN27366_c0_g1_i1_10;TRINITY_DN27391_c2_g1_i20_3;TRINITY_DN27438_c0_g1_i1_7;TRINITY_DN27475_c0_g1_i1_16;TRINITY_DN27478_c0_g1_i1_1;TRINITY_DN27782_c0_g1_i1_18;TRINITY_DN27854_c0_g1_i1_7;TRINITY_DN28005_c0_g1_i1_13;TRINITY_DN28013_c0_g1_i1_4;TRINITY_DN28185_c0_g1_i1_4;TRINITY_DN28191_c0_g1_i1_4;TRINITY_DN28304_c0_g1_i1_3;TRINITY_DN28379_c0_g1_i1_1;TRINITY_DN28519_c0_g1_i1_16;TRINITY_DN28531_c0_g1_i1_16;TRINITY_DN28656_c0_g1_i1_6;TRINITY_DN28855_c0_g1_i1_16;TRINITY_DN29122_c0_g1_i1_1;TRINITY_DN2921_c0_g1_i1_7;TRINITY_DN294_c0_g1_i1_15;TRINITY_DN29534_c0_g1_i1_16;TRINITY_DN29718_c0_g1_i1_4;TRINITY_DN29832_c0_g1_i1_8;TRINITY_DN29929_c0_g1_i1_4;TRINITY_DN29982_c0_g1_i1_7;TRINITY_DN30081_c0_g1_i1_5;TRINITY_DN30109_c0_g1_i1_13;TRINITY_DN30553_c0_g1_i1_4;TRINITY_DN30582_c0_g1_i1_4;TRINITY_DN3060_c0_g1_i1_18;TRINITY_DN30702_c0_g1_i1_7;TRINITY_DN30959_c0_g1_i1_11;TRINITY_DN30976_c0_g1_i1_3;TRINITY_DN31215_c0_g1_i1_6;TRINITY_DN31351_c0_g1_i1_4;TRINITY_DN31398_c0_g1_i1_4;TRINITY_DN31462_c0_g1_i1_6;TRINITY_DN31668_c0_g1_i1_15;TRINITY_DN31752_c0_g1_i1_13;TRINITY_DN31872_c0_g1_i1_7;TRINITY_DN32119_c0_g1_i1_3;TRINITY_DN32877_c0_g1_i1_7;TRINITY_DN33356_c0_g1_i1_7;TRINITY_DN33675_c0_g1_i1_7;TRINITY_DN3586_c0_g1_i1_18;TRINITY_DN4050_c0_g1_i2_7;TRINITY_DN4078_c0_g1_i1_1;TRINITY_DN4087_c0_g1_i1_18;TRINITY_DN4353_c0_g1_i1_10;TRINITY_DN4353_c0_g2_i1_10;TRINITY_DN437_c0_g1_i1_8;TRINITY_DN4732_c0_g1_i1_14;TRINITY_DN4875_c0_g2_i1_1;TRINITY_DN5131_c0_g1_i1_3;TRINITY_DN5234_c0_g1_i1_13;TRINITY_DN5419_c0_g1_i1_12;TRINITY_DN5562_c0_g2_i1_7;TRINITY_DN5645_c0_g1_i1_10;TRINITY_DN5730_c0_g1_i1_10;TRINITY_DN5730_c0_g2_i1_10;TRINITY_DN6196_c0_g1_i1_14;TRINITY_DN6454_c0_g1_i2_10;TRINITY_DN6711_c0_g1_i2_12;TRINITY_DN6718_c0_g1_i1_15;TRINITY_DN7020_c0_g1_i2_6;TRINITY_DN7142_c0_g1_i2_14;TRINITY_DN7370_c0_g1_i2_11;TRINITY_DN738_c0_g1_i1_1;TRINITY_DN743_c0_g1_i1_11;TRINITY_DN7558_c0_g1_i1_7;TRINITY_DN7558_c0_g2_i1_7;TRINITY_DN7602_c0_g1_i1_17;TRINITY_DN7751_c0_g1_i1_16;TRINITY_DN7751_c0_g2_i1_16;TRINITY_DN7816_c0_g1_i1_15;TRINITY_DN8201_c0_g1_i1_7;TRINITY_DN8228_c0_g1_i2_10;TRINITY_DN8547_c0_g1_i1_7;TRINITY_DN8618_c0_g1_i1_1;TRINITY_DN8737_c0_g1_i1_2;TRINITY_DN8889_c0_g1_i1_6;TRINITY_DN9153_c0_g1_i2_15;TRINITY_DN9300_c0_g1_i1_12;TRINITY_DN9584_c0_g1_i1_10;TRINITY_DN9649_c0_g1_i1_2;TRINITY_DN9929_c0_g1_i2_10;TRINITY_DN9977_c0_g1_i1_12	KOG1176;KOG0157;KOG2304;KOG1329;KOG4178;KOG1435;KOG0157;KOG0157;KOG2803;KOG2112;KOG1748;KOG0540;KOG0135;KOG0817;KOG2480;KOG1471;KOG3189;KOG0157;KOG2847;KOG1617;KOG0136;KOG1298;KOG1362;KOG1640;KOG0540;KOG0817;KOG0157;KOG2847;KOG0497;KOG1256;KOG3030;KOG1116;KOG3035;KOG2926;KOG1505;KOG1221;KOG0278;KOG0157;KOG1014;KOG2987;KOG1176;KOG1471;KOG1748;KOG1269;KOG2088;KOG1176;KOG2847;KOG1600;KOG1737;KOG1455;KOG0513;KOG0157;KOG0157;KOG1176;KOG1679;KOG1435;KOG3071;KOG0817;KOG0874;KOG0157;KOG2112;KOG3030;KOG1389;KOG0157;KOG1471;KOG3290;KOG4569;KOG1298;KOG0157;KOG0157;KOG0136;KOG1737;KOG1200;KOG1269;KOG0157;KOG0157;KOG3016;KOG2112;KOG0513;KOG2624;KOG4231;KOG1600;KOG1455;KOG1600;KOG0157;KOG1394;KOG0157;KOG1600;KOG2547;KOG2779;KOG4170;KOG4232;KOG1471;KOG1470;KOG1679;KOG0157;KOG1455;KOG4569;KOG1116;KOG0157;KOG1176;KOG1471;KOG1256;KOG0157;KOG1600;KOG0157;KOG1221;KOG0278;KOG1298;KOG0059;KOG1340;KOG3035;KOG1620;KOG1471;KOG1298;KOG1889;KOG2112;KOG1393;KOG1602;KOG2345;KOG2112;KOG0874;KOG0368;KOG1440;KOG0157;KOG1640;KOG2624;KOG1329;KOG1679;KOG1169;KOG1602;KOG0157;KOG1679;KOG1389;KOG1389;KOG0157;KOG4569;KOG4569;KOG0874;KOG0513;KOG1340;KOG0513;KOG1455;KOG2112;KOG1600;KOG1390;KOG1362;KOG1329;KOG4569;KOG2112;KOG1393;KOG1340;KOG1298;KOG1600;KOG1362;KOG1470;KOG0539;KOG3035;KOG1329;KOG2112;KOG1600;KOG3177;KOG1600;KOG2898;KOG1737;KOG0278;KOG4178;KOG1206;KOG4178;KOG0157;KOG1680;KOG0513;KOG0872;KOG2624;KOG0278;KOG1600;KOG1470;KOG0157;KOG1680;KOG1256;KOG3035;KOG4666;KOG1455;KOG0157;KOG1176;KOG2088;KOG1269;KOG1683;KOG1455;KOG1389;KOG2112;KOG0157;KOG1620;KOG0278;KOG1298;KOG1471;KOG1430;KOG2112;KOG0157;KOG1394;KOG4170;KOG1748;KOG0157;KOG2088;KOG1169;KOG0157;KOG2345;KOG1176;KOG2508;KOG1175;KOG2761;KOG1638;KOG1175;KOG1737;KOG1684;KOG0157;KOG0873;KOG1329;KOG1256;KOG0157;KOG1389;KOG1389;KOG0873;KOG1200;KOG1471;KOG2761;KOG2541;KOG0157;KOG1390;KOG3035;KOG0157;KOG4569;KOG2420;KOG3668;KOG1269;KOG0157;KOG1175;KOG2833;KOG1111;KOG1600;KOG1471;KOG4170;KOG1256;KOG1471;KOG0157;KOG0539;KOG0059;KOG0157;KOG1471;KOG1180;KOG0238;KOG2735;KOG2468;KOG2468;KOG1471;KOG2329;KOG4569;KOG1176;KOG0060;KOG1116;KOG1394;KOG0874;KOG1175;KOG0157;KOG0157;KOG0157;KOG1471;KOG0157;KOG1470;KOG1390;KOG2088;KOG1175;KOG1269;KOG2761;KOG2112;KOG0157;KOG1116;KOG2369;KOG1269;KOG1176;KOG2624;KOG2926;KOG1440;KOG1362;KOG1176;KOG3035;KOG0157;KOG1511;KOG1394;KOG2088;KOG1684;KOG0157;KOG1116;KOG0157;KOG1470;KOG4569;KOG0497;KOG1471;KOG0157;KOG0513;KOG1470;KOG1177;KOG1393;KOG1471;KOG2345;KOG1256;KOG0157;KOG2112;KOG2804;KOG1362;KOG1169;KOG1511;KOG3035;KOG1471;KOG1430;KOG0157;KOG0157;KOG1176;KOG1390;KOG0157;KOG2833;KOG2833;KOG0513;KOG2369;KOG0157;KOG1471;KOG1256;KOG1639;KOG1116;KOG0157;KOG0157;KOG1269;KOG1176;KOG3016;KOG1440;KOG1390;KOG0157;KOG1256;KOG2369;KOG1471;KOG1329;KOG0157;KOG0380;KOG1169;KOG1455;KOG1256;KOG0157;KOG2088;KOG1362;KOG1116;KOG1430;KOG1362;KOG0497;KOG2735;KOG4178;KOG0157;KOG0873;KOG1455;KOG2541;KOG3030;KOG0157;KOG1430;KOG1256;KOG1329;KOG0157;KOG4178;KOG0059;KOG1169;KOG1329;KOG2088;KOG0157;KOG0513;KOG0157;KOG0513;KOG3035;KOG1600;KOG1176;KOG0497;KOG0157;KOG1394;KOG2761;KOG1175;KOG2480;KOG2480;KOG1176;KOG1455;KOG1176;KOG0817;KOG2877;KOG1600;KOG4471;KOG0157;KOG0059;KOG2369;KOG1169;KOG1269;KOG1298;KOG4569;KOG4178;KOG0540;KOG4178;KOG0497;KOG1683;KOG1889;KOG0136;KOG1389;KOG1600;KOG1600;KOG2804;KOG2480;KOG0238;KOG1602;KOG1888;KOG2624;KOG4178;KOG2088;KOG1888;KOG0497;KOG2480;KOG0157;KOG4667;KOG1169;KOG0817;KOG1471;KOG2345;KOG2345;KOG1455;KOG1180;KOG0497;KOG0157;KOG2541;KOG1180;KOG2803;KOG1435;KOG1176;KOG4232;KOG1169;KOG0157;KOG1684;KOG1256;KOG2468;KOG2541;KOG2761;KOG3006;KOG1175;KOG1256;KOG1298;KOG0157;KOG1455;KOG0873;KOG1111;KOG2480;KOG3059;KOG4569;KOG1748;KOG4471;KOG0059;KOG0157;KOG1047;KOG1600;KOG0157;KOG0157;KOG1737;KOG4569;KOG1176;KOG0157;KOG2822;KOG1389;KOG2761;KOG4569;KOG3030;KOG0817;KOG1471;KOG1430;KOG1430;KOG0157;KOG1933;KOG0157;KOG1435;KOG0157;KOG0497;KOG2763;KOG4178;KOG1455;KOG3146;KOG0157;KOG2468;KOG0157;KOG1269;KOG3030;KOG1269;KOG0157;KOG1390;KOG1175;KOG1888;KOG1684;KOG1505;KOG1505;KOG1115;KOG4178;KOG1256;KOG1684;KOG1471;KOG1470;KOG1600;KOG1600;KOG0136;KOG2761;KOG4178;KOG2763;KOG1329;KOG2088;KOG2088;KOG1680;KOG0157;KOG2369;KOG0157;KOG0157;KOG1329;KOG1470;KOG1600;KOG0157;KOG1459;KOG0540;KOG1256;KOG0136;KOG2877;KOG1470;KOG0157;KOG0059;KOG1389;KOG1737;KOG1748;KOG2369;KOG0157;KOG3030;KOG2624;KOG1471;KOG2761;KOG0157;KOG1470;KOG1256;KOG2345;KOG1470;KOG1888;KOG1600;KOG0135;KOG1684;KOG0157;KOG0136;KOG1470;KOG0157;KOG2369;KOG1440;KOG1111;KOG2803;KOG4569;KOG4569;KOG1389;KOG4720;KOG4720;KOG1471;KOG1256;KOG0157;KOG0157;KOG1169;KOG1680;KOG1471;KOG1638;KOG1470;KOG0157;KOG2112;KOG1256;KOG1256;KOG2761;KOG1470;KOG1169;KOG1176;KOG1617;KOG0539;KOG1256;KOG1169;KOG1471;KOG0157;KOG4178;KOG1169;KOG0513;KOG1471;KOG0157;KOG2818;KOG1455;KOG1256;KOG0368;KOG0874;KOG0157;KOG0157;KOG0136;KOG1737;KOG1684;KOG1470;KOG0817;KOG2926;KOG1256;KOG1329;KOG4178;KOG0497;KOG0497;KOG0497;KOG4720;KOG1176;KOG0540;KOG1459;KOG0693;KOG1470;KOG1256;KOG2329;KOG1505;KOG0136;KOG3146;KOG0157;KOG0157;KOG0513;KOG2033;KOG1180;KOG0157;KOG1176;KOG2369;KOG1748;KOG0497;KOG2642;KOG1933;KOG1470;KOG3030;KOG0873;KOG1298;KOG1600;KOG1683;KOG0157;KOG1470;KOG1681;KOG1889;KOG2761;KOG1684;KOG1684;KOG1684;KOG1298;KOG1888;KOG0157;KOG1933;KOG2898;KOG1470;KOG0136;KOG1180;KOG1180;KOG2761;KOG0497;KOG2308;KOG2848;KOG0497;KOG0157;KOG2088;KOG0873;KOG1430;KOG2419;KOG0135;KOG1269;KOG0157;KOG1455;KOG1748;KOG4232;KOG1505;KOG0539;KOG0497;KOG0497;KOG1180;KOG4178;KOG1470;KOG1459;KOG1169;KOG1169;KOG1256;KOG2541;KOG1394;KOG1679;KOG1455;KOG4178;KOG2898;KOG1471;KOG0157;KOG0157;KOG0060;KOG2735;KOG0157;KOG0157;KOG2763;KOG1470;KOG1470;KOG0497;KOG1111;KOG0157;KOG0874;KOG0157;KOG2926;KOG1256;KOG1169;KOG2898;KOG0817;KOG1176;KOG2624;KOG2624;KOG2761;KOG1600;KOG1600;KOG1600;KOG1329;KOG0368;KOG4667;KOG0157;KOG0157;KOG4667;KOG1435;KOG1111;KOG3030;KOG1600;KOG0157;KOG1329;KOG2369;KOG1390;KOG0157;KOG0157;KOG2761;KOG2761;KOG1169;KOG1175;KOG3006;KOG0059;KOG1889;KOG2345;KOG1455;KOG0497;KOG2735;KOG2735;KOG0693;KOG1455;KOG4232;KOG3240;KOG1176;KOG3030;KOG1459;KOG0497;KOG1600;KOG0157;KOG1602;KOG1737;KOG1683;KOG0238;KOG1176;KOG1600;KOG1169;KOG2088;KOG0157;KOG1470;KOG1116;KOG2761;KOG1680;KOG0157;KOG2547;KOG1169;KOG1470;KOG1602;KOG4178;KOG2898;KOG1390;KOG0497;KOG1256;KOG1256;KOG1206;KOG4178;KOG0157;KOG1470;KOG1169;KOG1435;KOG0238;KOG1221;KOG0157;KOG1394;KOG1684;KOG1256;KOG1256;KOG1748;KOG2822;KOG2624;KOG4667;KOG1455;KOG1111;KOG3770;KOG1256;KOG1459;KOG0157;KOG0157;KOG0157;KOG1176;KOG0157;KOG1175;KOG4232;KOG0497;KOG0497;KOG0157;KOG3030;KOG0368;KOG3035;KOG0513;KOG1200;KOG1684;KOG4519;KOG0513;KOG2369;KOG3006;KOG1888;KOG1440;KOG1470;KOG4178;KOG3030;KOG2369;KOG1471;KOG2848;KOG1505;KOG1435;KOG1617;KOG1394;KOG2369;KOG2088;KOG1176;KOG0157;KOG0693;KOG4232;KOG1455;KOG2369;KOG1256;KOG0157;KOG1115;KOG1115;KOG2480;KOG0497;KOG1737;KOG2624;KOG1459;KOG4178;KOG1176;KOG4667;KOG1206;KOG0368;KOG0513;KOG2088;KOG1459;KOG1459;KOG1459;KOG0157;KOG1329;KOG0874;KOG1176;KOG1256;KOG1459;KOG0693;KOG1329;KOG1176;KOG0817;KOG2822;KOG1115;KOG0497;KOG0497;KOG1362;KOG4178;KOG2419;KOG1115;KOG0301;KOG4471;KOG0497;KOG1176;KOG2735;KOG4178;KOG2926;KOG0157;KOG0157;KOG1175;KOG0497;KOG4178;KOG1617;KOG1430;KOG0157;KOG0157;KOG0157;KOG1394;KOG0157;KOG0157;KOG2761;KOG0368;KOG0368;KOG2369;KOG1176;KOG0157;KOG0368;KOG1683;KOG1362;KOG1176;KOG0497;KOG0157;KOG1394;KOG1638;KOG0497;KOG0693;KOG0135;KOG0157;KOG0831;KOG0157;KOG1455;KOG0157;KOG0513;KOG1600;KOG1176;KOG0157;KOG0497;KOG1176;KOG1888;KOG0060;KOG2541;KOG3240;KOG1169;KOG0157;KOG1470;KOG0157;KOG0157;KOG1176;KOG1471;KOG1176;KOG1176;KOG0157;KOG1505;KOG2642;KOG3006;KOG2898;KOG1256;KOG1748;KOG0135;KOG0157;KOG4178;KOG1256;KOG1888;KOG0874;KOG1889;KOG0136;KOG4178;KOG1748;KOG4826;KOG1111;KOG0157;KOG1175;KOG0157;KOG1221;KOG0157;KOG0157;KOG0157;KOG1394;KOG4519;KOG1329;KOG0368;KOG3006;KOG2761;KOG1471;KOG1256;KOG0157;KOG1471;KOG4667;KOG2116;KOG0497;KOG1256;KOG1600;KOG0135;KOG1200;KOG1206;KOG0136;KOG1683;KOG1683;KOG2624;KOG2624;KOG2419;KOG2419;KOG2329;KOG0135;KOG1471;KOG0157;KOG0497;KOG1602;KOG1221;KOG1221;KOG0157;KOG0817;KOG4720;KOG2419;KOG2419;KOG1471;KOG1111;KOG4667;KOG1470;KOG0157;KOG1617;KOG0540;KOG4178;KOG3059;KOG2761;KOG2822;KOG1111;KOG1684;KOG3006;KOG1681;KOG1111;KOG1256;KOG1471;KOG4569;KOG1600;KOG0497;KOG1269;KOG0693;KOG3071;KOG0497;KOG0157;KOG3030;KOG0497;KOG1889;KOG1329;KOG1329;KOG0157;KOG1505;KOG1115;KOG1329;KOG2761;KOG0157;KOG1176;KOG0368;KOG0157;KOG1176;KOG1115;KOG1455;KOG1455;KOG0059;KOG1176;KOG1256;KOG2735;KOG1115;KOG1256;KOG0157;KOG4232;KOG0157;KOG0157;KOG1329;KOG4519;KOG4178;KOG4178;KOG0157;KOG1200;KOG2847;KOG0368;KOG1256;KOG3240;KOG1459;KOG4569;KOG4667;KOG0157;KOG0157;KOG0157;KOG0059;KOG1600;KOG1471;KOG0157;KOG1471;KOG4178;KOG3668;KOG0141;KOG1256;KOG0497;KOG0497;KOG0157;KOG0157;KOG1602;KOG0157;KOG0157;KOG1389;KOG1329;KOG1440;KOG1176;KOG3240;KOG1256;KOG0497;KOG1459;KOG1455;KOG4720;KOG1111;KOG1298;KOG3847;KOG1470;KOG0497;KOG1200;KOG2088;KOG0136;KOG1470;KOG0157;KOG0513;KOG1505;KOG0513;KOG0497;KOG0238;KOG0497;KOG2088;KOG1471;KOG1471;KOG3006;KOG4519;KOG0157;KOG1888;KOG1748;KOG1470;KOG0157;KOG0831;KOG1362;KOG1600;KOG1600;KOG0157;KOG1206;KOG1470;KOG2308;KOG1748;KOG1206;KOG0060;KOG2088;KOG0238;KOG1455;KOG1471;KOG1115;KOG1115;KOG2803;KOG1176;KOG1600;KOG1455;KOG1737;KOG0497;KOG0136;KOG1505;KOG4569;KOG1617;KOG1459;KOG4569;KOG0368;KOG1470;KOG4232;KOG1683;KOG0497;KOG3240;KOG3240;KOG2761;KOG4232;KOG0497;KOG1600;KOG1681;KOG1471;KOG1455;KOG1471;KOG0136;KOG1176;KOG1888;KOG2761;KOG0157;KOG1329;KOG0157;KOG0157;KOG3847;KOG0693;KOG1459;KOG0157;KOG3770;KOG1600;KOG0693;KOG4569;KOG1176;KOG0136;KOG0513;KOG1455;KOG1329;KOG0136;KOG1471;KOG0157;KOG1176;KOG4569;KOG1471;KOG2624;KOG0157;KOG1176;KOG4178;KOG3847;KOG1176;KOG0157;KOG1176;KOG3071;KOG2761;KOG0157;KOG4015;KOG1748;KOG1430;KOG1340;KOG1176;KOG2761;KOG3770;KOG1176;KOG0157;KOG0157;KOG0157;KOG0693;KOG0693;KOG4178;KOG4569;KOG0157;KOG3146;KOG1600;KOG0513;KOG0157;KOG2304;KOG1455;KOG1455;KOG4569;KOG0157;KOG2369;KOG1176;KOG2116;KOG0157;KOG1471;KOG4569;KOG0497;KOG0497;KOG0497;KOG1471;KOG1600;KOG1600;KOG4338;KOG0157;KOG1014;KOG0157;KOG1176;KOG4411;KOG0872;KOG0157;KOG0135;KOG0497;KOG3146;KOG1600;KOG2112
INFORMATION STORAGE AND PROCESSING	Translation, ribosomal structure and biogenesis 	J	1465	TRINITY_DN10128_c0_g1_i1_7;TRINITY_DN10148_c0_g1_i1_9;TRINITY_DN10162_c0_g1_i1_7;TRINITY_DN10178_c0_g1_i1_3;TRINITY_DN10222_c0_g1_i1_18;TRINITY_DN10300_c0_g2_i1_7;TRINITY_DN10400_c0_g1_i1_15;TRINITY_DN10416_c0_g2_i1_2;TRINITY_DN10449_c0_g1_i1_3;TRINITY_DN10474_c0_g1_i1_7;TRINITY_DN1058_c0_g2_i1_10;TRINITY_DN10614_c0_g1_i1_15;TRINITY_DN10617_c0_g1_i1_9;TRINITY_DN10719_c0_g1_i1_15;TRINITY_DN10723_c0_g1_i1_18;TRINITY_DN10743_c0_g1_i1_3;TRINITY_DN10785_c0_g1_i1_4;TRINITY_DN10801_c0_g2_i1_14;TRINITY_DN10845_c0_g1_i1_15;TRINITY_DN10863_c0_g1_i2_17;TRINITY_DN10866_c0_g2_i1_12;TRINITY_DN10879_c0_g1_i2_13;TRINITY_DN10910_c0_g1_i1_15;TRINITY_DN10922_c0_g2_i1_12;TRINITY_DN10933_c0_g1_i1_1;TRINITY_DN10935_c0_g1_i1_4;TRINITY_DN10935_c0_g1_i2_13;TRINITY_DN10935_c0_g2_i1_4;TRINITY_DN10992_c0_g1_i1_16;TRINITY_DN11065_c0_g1_i1_11;TRINITY_DN1107_c0_g1_i1_15;TRINITY_DN11122_c0_g1_i2_4;TRINITY_DN11126_c0_g1_i1_12;TRINITY_DN11186_c0_g1_i1_14;TRINITY_DN11209_c0_g1_i1_18;TRINITY_DN11209_c0_g1_i2_11;TRINITY_DN11240_c0_g2_i2_8;TRINITY_DN11282_c0_g1_i3_10;TRINITY_DN1129_c0_g2_i1_1;TRINITY_DN11388_c0_g1_i1_14;TRINITY_DN11533_c0_g2_i1_4;TRINITY_DN11554_c0_g1_i1_5;TRINITY_DN11561_c0_g2_i1_9;TRINITY_DN11680_c0_g1_i1_9;TRINITY_DN11687_c0_g1_i2_11;TRINITY_DN11705_c0_g2_i3_13;TRINITY_DN11778_c0_g2_i1_1;TRINITY_DN11866_c0_g2_i1_4;TRINITY_DN11882_c0_g1_i1_14;TRINITY_DN11890_c0_g1_i1_7;TRINITY_DN11911_c0_g2_i1_4;TRINITY_DN11965_c0_g1_i1_14;TRINITY_DN11994_c0_g1_i1_3;TRINITY_DN12005_c0_g1_i1_14;TRINITY_DN12078_c0_g1_i1_3;TRINITY_DN12103_c2_g1_i2_5;TRINITY_DN12119_c0_g1_i1_7;TRINITY_DN12127_c0_g1_i1_5;TRINITY_DN12146_c0_g1_i1_5;TRINITY_DN12147_c0_g1_i1_18;TRINITY_DN12218_c0_g1_i1_16;TRINITY_DN12244_c0_g1_i1_14;TRINITY_DN12309_c0_g2_i2_15;TRINITY_DN12355_c0_g1_i1_15;TRINITY_DN12375_c0_g1_i3_11;TRINITY_DN12440_c0_g1_i1_7;TRINITY_DN12554_c0_g1_i4_10;TRINITY_DN12564_c0_g1_i1_4;TRINITY_DN12586_c0_g1_i2_6;TRINITY_DN12608_c0_g1_i1_1;TRINITY_DN12637_c0_g1_i4_4;TRINITY_DN12651_c0_g2_i1_10;TRINITY_DN12755_c0_g1_i1_7;TRINITY_DN12833_c0_g1_i1_2;TRINITY_DN13052_c0_g1_i2_11;TRINITY_DN13061_c0_g1_i2_10;TRINITY_DN13100_c0_g1_i1_8;TRINITY_DN13132_c0_g1_i1_3;TRINITY_DN13139_c0_g1_i1_1;TRINITY_DN13161_c0_g1_i2_6;TRINITY_DN13183_c0_g3_i1_12;TRINITY_DN13214_c0_g1_i3_9;TRINITY_DN13217_c0_g2_i1_15;TRINITY_DN13246_c0_g1_i1_2;TRINITY_DN13276_c0_g1_i1_9;TRINITY_DN13306_c0_g1_i1_8;TRINITY_DN13306_c0_g1_i3_11;TRINITY_DN13354_c0_g1_i3_5;TRINITY_DN13383_c0_g1_i3_18;TRINITY_DN13395_c0_g1_i4_4;TRINITY_DN13400_c0_g1_i2_17;TRINITY_DN13438_c0_g1_i2_2;TRINITY_DN13448_c0_g2_i1_4;TRINITY_DN13521_c0_g1_i1_11;TRINITY_DN13523_c0_g1_i1_2;TRINITY_DN13583_c0_g1_i2_1;TRINITY_DN13648_c0_g1_i4_9;TRINITY_DN13649_c0_g2_i1_11;TRINITY_DN13657_c0_g2_i1_12;TRINITY_DN13675_c0_g1_i4_1;TRINITY_DN13703_c0_g1_i2_10;TRINITY_DN13729_c0_g1_i4_16;TRINITY_DN13760_c0_g1_i2_10;TRINITY_DN13781_c0_g1_i2_10;TRINITY_DN13813_c0_g2_i1_7;TRINITY_DN13828_c0_g1_i1_7;TRINITY_DN13853_c0_g1_i1_13;TRINITY_DN13884_c0_g1_i1_16;TRINITY_DN13890_c0_g2_i1_11;TRINITY_DN13910_c0_g1_i1_5;TRINITY_DN13933_c0_g1_i1_1;TRINITY_DN13966_c0_g1_i1_16;TRINITY_DN13996_c0_g1_i1_17;TRINITY_DN14030_c0_g1_i6_2;TRINITY_DN14058_c0_g1_i2_11;TRINITY_DN14099_c0_g1_i1_15;TRINITY_DN14133_c0_g1_i2_11;TRINITY_DN14248_c0_g1_i3_1;TRINITY_DN14289_c0_g1_i2_3;TRINITY_DN14291_c0_g2_i1_9;TRINITY_DN14296_c0_g1_i1_17;TRINITY_DN14316_c0_g1_i3_16;TRINITY_DN14327_c0_g1_i1_12;TRINITY_DN14330_c0_g1_i1_7;TRINITY_DN14357_c0_g1_i1_6;TRINITY_DN14363_c0_g1_i2_6;TRINITY_DN1437_c1_g1_i1_9;TRINITY_DN14408_c0_g1_i1_4;TRINITY_DN14412_c0_g1_i3_12;TRINITY_DN14415_c0_g1_i3_8;TRINITY_DN14445_c0_g1_i3_7;TRINITY_DN1444_c0_g1_i1_15;TRINITY_DN14464_c0_g1_i1_11;TRINITY_DN14500_c0_g1_i1_10;TRINITY_DN14501_c0_g1_i1_8;TRINITY_DN14566_c1_g1_i1_7;TRINITY_DN14568_c0_g1_i2_3;TRINITY_DN14574_c0_g1_i1_13;TRINITY_DN14579_c0_g1_i3_3;TRINITY_DN14609_c0_g1_i1_12;TRINITY_DN14636_c0_g1_i1_7;TRINITY_DN14651_c0_g3_i1_1;TRINITY_DN14711_c0_g1_i6_11;TRINITY_DN14742_c0_g1_i1_6;TRINITY_DN14750_c0_g2_i1_2;TRINITY_DN14817_c0_g1_i1_3;TRINITY_DN14848_c0_g1_i1_18;TRINITY_DN14887_c0_g1_i2_2;TRINITY_DN14901_c0_g1_i1_12;TRINITY_DN14908_c0_g2_i1_4;TRINITY_DN14921_c0_g1_i1_5;TRINITY_DN14924_c0_g1_i2_9;TRINITY_DN14927_c0_g1_i2_14;TRINITY_DN14929_c0_g1_i1_12;TRINITY_DN15017_c0_g2_i1_10;TRINITY_DN15021_c0_g1_i1_14;TRINITY_DN15022_c0_g1_i4_10;TRINITY_DN15033_c0_g1_i3_7;TRINITY_DN15092_c0_g1_i1_9;TRINITY_DN15099_c0_g1_i5_13;TRINITY_DN15104_c0_g1_i1_2;TRINITY_DN15132_c0_g1_i1_7;TRINITY_DN15137_c0_g1_i1_11;TRINITY_DN15139_c0_g1_i3_17;TRINITY_DN15140_c0_g1_i1_3;TRINITY_DN15280_c0_g1_i3_8;TRINITY_DN15381_c0_g1_i7_18;TRINITY_DN15416_c0_g1_i1_13;TRINITY_DN15427_c0_g2_i3_3;TRINITY_DN15438_c0_g3_i1_8;TRINITY_DN15474_c0_g1_i23_12;TRINITY_DN15478_c0_g1_i1_7;TRINITY_DN15480_c0_g1_i1_8;TRINITY_DN15493_c0_g1_i3_11;TRINITY_DN15527_c0_g1_i1_16;TRINITY_DN15557_c0_g1_i1_9;TRINITY_DN1557_c0_g1_i1_15;TRINITY_DN15621_c0_g1_i1_7;TRINITY_DN15629_c0_g1_i1_18;TRINITY_DN15646_c0_g1_i2_18;TRINITY_DN15665_c0_g1_i4_11;TRINITY_DN15676_c0_g1_i5_12;TRINITY_DN15715_c0_g1_i1_17;TRINITY_DN15729_c0_g1_i4_11;TRINITY_DN15747_c0_g2_i1_10;TRINITY_DN15761_c0_g2_i1_2;TRINITY_DN15763_c0_g1_i2_5;TRINITY_DN15773_c0_g1_i3_18;TRINITY_DN15797_c0_g1_i3_12;TRINITY_DN15809_c0_g2_i2_6;TRINITY_DN15843_c0_g1_i2_12;TRINITY_DN15878_c0_g1_i1_2;TRINITY_DN16002_c0_g2_i1_11;TRINITY_DN16003_c0_g1_i1_5;TRINITY_DN16017_c0_g1_i1_15;TRINITY_DN16017_c0_g2_i1_15;TRINITY_DN16040_c0_g1_i2_11;TRINITY_DN16041_c0_g1_i2_17;TRINITY_DN16049_c0_g1_i3_6;TRINITY_DN16088_c0_g1_i1_18;TRINITY_DN16113_c0_g1_i5_12;TRINITY_DN16117_c0_g1_i1_12;TRINITY_DN16126_c0_g1_i2_8;TRINITY_DN16154_c0_g1_i2_11;TRINITY_DN16156_c0_g1_i3_12;TRINITY_DN16183_c0_g1_i3_7;TRINITY_DN16224_c0_g2_i1_16;TRINITY_DN16232_c0_g1_i2_3;TRINITY_DN16250_c0_g1_i1_10;TRINITY_DN16254_c0_g1_i4_17;TRINITY_DN16261_c0_g1_i2_10;TRINITY_DN16261_c0_g1_i2_9;TRINITY_DN1630_c0_g1_i1_15;TRINITY_DN16323_c0_g1_i2_4;TRINITY_DN16359_c0_g1_i1_4;TRINITY_DN16385_c0_g1_i2_14;TRINITY_DN16386_c0_g1_i1_4;TRINITY_DN1639_c0_g1_i1_15;TRINITY_DN16450_c0_g1_i1_9;TRINITY_DN16464_c0_g1_i1_5;TRINITY_DN16486_c0_g1_i3_7;TRINITY_DN16487_c0_g1_i1_5;TRINITY_DN16503_c0_g1_i2_12;TRINITY_DN16518_c0_g1_i1_16;TRINITY_DN16524_c0_g1_i9_12;TRINITY_DN16540_c0_g1_i1_7;TRINITY_DN16550_c0_g1_i3_8;TRINITY_DN16554_c0_g1_i2_3;TRINITY_DN16600_c0_g1_i1_17;TRINITY_DN16606_c0_g1_i1_11;TRINITY_DN16606_c0_g2_i1_11;TRINITY_DN16641_c0_g1_i2_11;TRINITY_DN16701_c0_g1_i2_5;TRINITY_DN16710_c0_g1_i4_5;TRINITY_DN16757_c0_g1_i3_14;TRINITY_DN16771_c0_g1_i2_6;TRINITY_DN16772_c0_g1_i2_14;TRINITY_DN16787_c0_g1_i2_8;TRINITY_DN1679_c0_g1_i1_15;TRINITY_DN16842_c0_g1_i3_3;TRINITY_DN16889_c0_g3_i1_7;TRINITY_DN16899_c0_g1_i1_16;TRINITY_DN16912_c0_g1_i1_16;TRINITY_DN16924_c0_g1_i4_13;TRINITY_DN16931_c0_g1_i3_16;TRINITY_DN16936_c0_g1_i3_6;TRINITY_DN1693_c0_g1_i1_8;TRINITY_DN16951_c0_g2_i1_2;TRINITY_DN16952_c0_g1_i2_7;TRINITY_DN16976_c0_g1_i2_2;TRINITY_DN16996_c1_g2_i2_1;TRINITY_DN17069_c0_g1_i1_3;TRINITY_DN17072_c0_g3_i1_9;TRINITY_DN1707_c0_g1_i1_4;TRINITY_DN17123_c0_g1_i1_10;TRINITY_DN1713_c0_g1_i1_15;TRINITY_DN17159_c0_g1_i3_6;TRINITY_DN17180_c0_g1_i3_18;TRINITY_DN17188_c0_g1_i2_8;TRINITY_DN17204_c0_g1_i3_9;TRINITY_DN17284_c0_g1_i22_17;TRINITY_DN17292_c0_g1_i1_15;TRINITY_DN17334_c0_g1_i3_9;TRINITY_DN17364_c0_g1_i3_11;TRINITY_DN17375_c0_g1_i8_5;TRINITY_DN17376_c0_g1_i3_18;TRINITY_DN17398_c0_g1_i1_10;TRINITY_DN17426_c0_g1_i1_11;TRINITY_DN17469_c0_g1_i5_11;TRINITY_DN17471_c0_g1_i2_13;TRINITY_DN17479_c0_g2_i1_2;TRINITY_DN17481_c0_g1_i1_7;TRINITY_DN17490_c0_g1_i1_16;TRINITY_DN17497_c0_g1_i1_16;TRINITY_DN17526_c0_g1_i5_5;TRINITY_DN17529_c0_g2_i1_16;TRINITY_DN17543_c0_g1_i4_9;TRINITY_DN17544_c0_g1_i3_11;TRINITY_DN17547_c0_g1_i1_1;TRINITY_DN17547_c0_g2_i1_1;TRINITY_DN17564_c0_g2_i1_12;TRINITY_DN17577_c0_g1_i1_12;TRINITY_DN17579_c0_g2_i1_3;TRINITY_DN17603_c0_g1_i1_2;TRINITY_DN17630_c0_g1_i1_8;TRINITY_DN17655_c0_g1_i1_8;TRINITY_DN17679_c0_g2_i4_5;TRINITY_DN17716_c0_g1_i1_11;TRINITY_DN17733_c0_g1_i1_6;TRINITY_DN17739_c0_g2_i1_8;TRINITY_DN17804_c0_g1_i1_2;TRINITY_DN17809_c0_g1_i1_17;TRINITY_DN17809_c0_g1_i3_2;TRINITY_DN17811_c0_g2_i1_17;TRINITY_DN17812_c0_g1_i2_11;TRINITY_DN17853_c0_g2_i2_6;TRINITY_DN17869_c0_g1_i5_17;TRINITY_DN17884_c0_g1_i1_6;TRINITY_DN17904_c0_g2_i1_14;TRINITY_DN17910_c0_g1_i2_18;TRINITY_DN17946_c1_g1_i6_17;TRINITY_DN17949_c0_g2_i3_6;TRINITY_DN17951_c0_g1_i1_13;TRINITY_DN17956_c0_g1_i1_17;TRINITY_DN17956_c0_g1_i5_9;TRINITY_DN17981_c1_g2_i3_11;TRINITY_DN17992_c0_g1_i1_10;TRINITY_DN17992_c0_g1_i5_17;TRINITY_DN17992_c0_g2_i1_10;TRINITY_DN18006_c0_g1_i3_16;TRINITY_DN18014_c0_g1_i1_16;TRINITY_DN18018_c0_g1_i2_11;TRINITY_DN18021_c0_g2_i2_12;TRINITY_DN18030_c0_g1_i2_10;TRINITY_DN18040_c0_g1_i1_2;TRINITY_DN18082_c0_g2_i1_14;TRINITY_DN18092_c0_g1_i7_17;TRINITY_DN18093_c0_g1_i1_16;TRINITY_DN18120_c0_g1_i2_13;TRINITY_DN18121_c0_g1_i16_10;TRINITY_DN18131_c0_g1_i6_6;TRINITY_DN18144_c0_g1_i3_17;TRINITY_DN18161_c0_g1_i11_10;TRINITY_DN18186_c0_g1_i3_9;TRINITY_DN18204_c0_g2_i2_11;TRINITY_DN18218_c0_g1_i1_7;TRINITY_DN18222_c0_g2_i1_6;TRINITY_DN18223_c0_g1_i3_9;TRINITY_DN18236_c0_g1_i1_5;TRINITY_DN18269_c0_g2_i1_9;TRINITY_DN18272_c0_g1_i1_5;TRINITY_DN18275_c0_g1_i1_3;TRINITY_DN18292_c0_g1_i2_12;TRINITY_DN18305_c0_g1_i3_9;TRINITY_DN18305_c0_g2_i2_1;TRINITY_DN18306_c0_g12_i1_17;TRINITY_DN18306_c0_g1_i2_18;TRINITY_DN18311_c0_g1_i1_6;TRINITY_DN18321_c0_g1_i4_5;TRINITY_DN18324_c0_g1_i1_2;TRINITY_DN18345_c0_g1_i3_4;TRINITY_DN18358_c0_g1_i4_15;TRINITY_DN18367_c0_g2_i1_9;TRINITY_DN18393_c0_g1_i4_8;TRINITY_DN18401_c0_g3_i1_9;TRINITY_DN18434_c0_g1_i1_12;TRINITY_DN18443_c0_g1_i9_10;TRINITY_DN18457_c0_g1_i2_17;TRINITY_DN18462_c0_g1_i5_6;TRINITY_DN18476_c0_g2_i3_11;TRINITY_DN18485_c0_g1_i4_4;TRINITY_DN18498_c0_g2_i5_18;TRINITY_DN18507_c0_g1_i1_12;TRINITY_DN18528_c0_g1_i3_3;TRINITY_DN18534_c0_g1_i3_17;TRINITY_DN18542_c0_g1_i9_12;TRINITY_DN18554_c0_g1_i1_18;TRINITY_DN18561_c0_g1_i1_1;TRINITY_DN18562_c0_g2_i1_1;TRINITY_DN18567_c0_g1_i3_14;TRINITY_DN18575_c0_g2_i1_14;TRINITY_DN18598_c0_g1_i1_6;TRINITY_DN18605_c0_g1_i5_14;TRINITY_DN18623_c0_g1_i3_10;TRINITY_DN18643_c0_g1_i4_6;TRINITY_DN18656_c0_g1_i1_16;TRINITY_DN18659_c1_g1_i1_2;TRINITY_DN18670_c0_g1_i2_7;TRINITY_DN18670_c0_g1_i6_6;TRINITY_DN18717_c0_g1_i1_2;TRINITY_DN18724_c2_g1_i3_10;TRINITY_DN18730_c0_g1_i2_11;TRINITY_DN18748_c0_g1_i1_8;TRINITY_DN18752_c0_g1_i2_9;TRINITY_DN18757_c0_g1_i5_1;TRINITY_DN18791_c0_g2_i2_13;TRINITY_DN18803_c0_g2_i2_10;TRINITY_DN18808_c0_g1_i2_18;TRINITY_DN18821_c0_g2_i1_3;TRINITY_DN18836_c1_g2_i6_7;TRINITY_DN18843_c0_g1_i2_6;TRINITY_DN18849_c0_g1_i1_13;TRINITY_DN18870_c0_g3_i1_15;TRINITY_DN18871_c0_g1_i5_7;TRINITY_DN18880_c0_g1_i2_11;TRINITY_DN18914_c0_g1_i4_12;TRINITY_DN18950_c0_g1_i1_4;TRINITY_DN18971_c0_g1_i1_6;TRINITY_DN18976_c0_g1_i5_14;TRINITY_DN18996_c0_g1_i5_10;TRINITY_DN18997_c0_g1_i6_12;TRINITY_DN189_c0_g1_i1_16;TRINITY_DN19014_c0_g1_i2_8;TRINITY_DN19029_c0_g1_i5_2;TRINITY_DN19039_c0_g1_i1_14;TRINITY_DN19066_c0_g1_i6_11;TRINITY_DN19111_c0_g1_i4_2;TRINITY_DN19125_c0_g1_i1_3;TRINITY_DN19139_c0_g1_i1_12;TRINITY_DN19158_c0_g2_i3_12;TRINITY_DN19163_c0_g2_i2_13;TRINITY_DN19168_c0_g3_i2_15;TRINITY_DN19180_c0_g1_i6_14;TRINITY_DN19205_c0_g1_i1_4;TRINITY_DN19214_c0_g1_i15_3;TRINITY_DN19227_c0_g1_i1_16;TRINITY_DN19233_c0_g1_i2_16;TRINITY_DN19240_c0_g1_i7_14;TRINITY_DN19251_c0_g1_i2_2;TRINITY_DN19268_c0_g1_i3_9;TRINITY_DN19270_c0_g2_i1_14;TRINITY_DN19290_c0_g3_i1_3;TRINITY_DN19296_c0_g1_i3_6;TRINITY_DN19303_c0_g1_i2_9;TRINITY_DN19310_c0_g2_i1_17;TRINITY_DN19310_c2_g5_i1_10;TRINITY_DN19318_c0_g1_i2_3;TRINITY_DN19326_c0_g1_i1_7;TRINITY_DN19326_c0_g2_i1_7;TRINITY_DN19328_c0_g1_i1_2;TRINITY_DN19338_c0_g1_i2_18;TRINITY_DN19403_c0_g1_i1_1;TRINITY_DN19416_c0_g1_i4_12;TRINITY_DN19429_c0_g2_i1_8;TRINITY_DN19430_c0_g1_i8_14;TRINITY_DN19432_c0_g1_i1_12;TRINITY_DN19457_c0_g1_i9_5;TRINITY_DN19457_c0_g2_i1_17;TRINITY_DN19474_c0_g2_i1_13;TRINITY_DN19489_c0_g1_i8_16;TRINITY_DN19490_c1_g3_i1_10;TRINITY_DN19492_c0_g1_i8_11;TRINITY_DN19496_c0_g1_i3_6;TRINITY_DN19503_c3_g2_i3_11;TRINITY_DN19507_c0_g2_i1_5;TRINITY_DN19514_c0_g1_i6_17;TRINITY_DN19519_c0_g1_i1_13;TRINITY_DN19521_c0_g1_i1_6;TRINITY_DN19530_c0_g1_i3_1;TRINITY_DN19531_c0_g1_i4_15;TRINITY_DN19567_c0_g1_i2_11;TRINITY_DN19598_c0_g2_i1_11;TRINITY_DN19609_c0_g1_i1_11;TRINITY_DN19614_c1_g3_i1_17;TRINITY_DN19615_c1_g1_i4_10;TRINITY_DN19626_c0_g3_i1_9;TRINITY_DN19628_c0_g1_i8_15;TRINITY_DN19630_c0_g1_i1_4;TRINITY_DN19649_c0_g1_i2_2;TRINITY_DN19652_c0_g1_i7_16;TRINITY_DN19711_c0_g1_i2_9;TRINITY_DN19719_c0_g2_i5_5;TRINITY_DN19722_c0_g1_i4_17;TRINITY_DN19739_c0_g1_i3_1;TRINITY_DN19742_c0_g1_i3_14;TRINITY_DN19749_c0_g1_i1_18;TRINITY_DN19753_c0_g3_i1_3;TRINITY_DN19782_c0_g2_i1_9;TRINITY_DN19783_c0_g4_i1_15;TRINITY_DN19801_c0_g5_i2_10;TRINITY_DN19806_c0_g1_i1_2;TRINITY_DN19809_c0_g1_i9_6;TRINITY_DN19822_c0_g1_i2_2;TRINITY_DN19830_c0_g1_i10_13;TRINITY_DN19837_c0_g1_i1_13;TRINITY_DN19837_c0_g2_i1_16;TRINITY_DN19839_c0_g4_i1_13;TRINITY_DN19842_c1_g3_i8_1;TRINITY_DN19857_c0_g1_i3_6;TRINITY_DN19858_c0_g1_i13_8;TRINITY_DN19872_c5_g5_i1_10;TRINITY_DN19878_c0_g2_i1_18;TRINITY_DN19882_c0_g1_i2_2;TRINITY_DN19883_c0_g1_i11_8;TRINITY_DN19885_c0_g1_i1_15;TRINITY_DN19888_c0_g1_i7_4;TRINITY_DN19900_c0_g2_i2_16;TRINITY_DN19912_c0_g1_i2_13;TRINITY_DN19918_c0_g1_i2_15;TRINITY_DN19920_c0_g1_i1_16;TRINITY_DN19930_c0_g1_i1_2;TRINITY_DN19972_c0_g1_i2_3;TRINITY_DN19979_c0_g1_i2_11;TRINITY_DN19990_c0_g1_i11_16;TRINITY_DN20009_c1_g2_i1_16;TRINITY_DN20012_c0_g1_i1_9;TRINITY_DN20020_c0_g1_i3_8;TRINITY_DN20025_c0_g3_i2_6;TRINITY_DN20034_c0_g1_i4_2;TRINITY_DN20036_c0_g1_i1_17;TRINITY_DN20036_c0_g3_i1_17;TRINITY_DN20037_c0_g1_i1_14;TRINITY_DN20043_c0_g1_i1_17;TRINITY_DN20048_c0_g7_i1_5;TRINITY_DN20052_c0_g1_i5_17;TRINITY_DN20061_c0_g1_i7_6;TRINITY_DN20068_c4_g1_i4_4;TRINITY_DN20089_c0_g1_i2_9;TRINITY_DN20090_c0_g1_i1_13;TRINITY_DN20105_c0_g1_i2_6;TRINITY_DN20110_c0_g1_i2_13;TRINITY_DN20122_c0_g2_i1_14;TRINITY_DN20130_c2_g1_i2_10;TRINITY_DN20132_c0_g1_i4_9;TRINITY_DN20145_c0_g1_i1_11;TRINITY_DN20162_c0_g3_i1_6;TRINITY_DN20181_c1_g3_i1_12;TRINITY_DN20182_c0_g1_i1_2;TRINITY_DN20192_c0_g1_i4_3;TRINITY_DN20220_c0_g2_i6_9;TRINITY_DN20268_c1_g1_i4_2;TRINITY_DN20269_c0_g3_i4_13;TRINITY_DN20271_c0_g1_i5_9;TRINITY_DN2031_c0_g1_i1_16;TRINITY_DN20330_c0_g1_i2_8;TRINITY_DN20341_c0_g1_i4_12;TRINITY_DN20350_c0_g1_i2_1;TRINITY_DN20362_c0_g2_i3_4;TRINITY_DN20372_c0_g1_i5_3;TRINITY_DN20394_c0_g1_i3_8;TRINITY_DN20412_c0_g1_i4_17;TRINITY_DN20432_c0_g1_i3_14;TRINITY_DN20432_c1_g1_i1_16;TRINITY_DN20457_c0_g1_i4_13;TRINITY_DN20468_c0_g2_i2_12;TRINITY_DN20470_c0_g1_i2_13;TRINITY_DN20470_c0_g2_i4_12;TRINITY_DN20512_c0_g1_i5_14;TRINITY_DN20533_c0_g1_i2_2;TRINITY_DN20546_c0_g1_i2_14;TRINITY_DN20582_c0_g1_i8_17;TRINITY_DN20586_c0_g1_i12_3;TRINITY_DN20599_c0_g1_i3_11;TRINITY_DN20609_c2_g1_i2_12;TRINITY_DN20611_c0_g2_i1_10;TRINITY_DN20612_c0_g1_i1_4;TRINITY_DN20616_c0_g1_i4_10;TRINITY_DN20624_c1_g1_i9_12;TRINITY_DN20639_c0_g2_i3_2;TRINITY_DN20640_c0_g1_i2_4;TRINITY_DN20641_c0_g2_i1_3;TRINITY_DN20644_c0_g1_i14_11;TRINITY_DN20653_c1_g3_i2_17;TRINITY_DN20654_c0_g1_i7_6;TRINITY_DN20660_c0_g1_i3_7;TRINITY_DN20669_c0_g1_i1_15;TRINITY_DN20711_c0_g1_i4_18;TRINITY_DN20712_c1_g1_i1_17;TRINITY_DN20716_c0_g3_i1_8;TRINITY_DN20727_c0_g2_i1_8;TRINITY_DN20768_c0_g1_i5_16;TRINITY_DN20769_c0_g1_i7_9;TRINITY_DN20772_c0_g1_i6_8;TRINITY_DN20776_c0_g1_i4_15;TRINITY_DN20777_c1_g2_i3_12;TRINITY_DN20784_c0_g1_i3_17;TRINITY_DN20815_c1_g3_i2_18;TRINITY_DN20827_c2_g3_i14_17;TRINITY_DN20829_c1_g2_i7_8;TRINITY_DN20843_c0_g3_i1_9;TRINITY_DN20849_c0_g2_i2_1;TRINITY_DN20852_c0_g1_i7_13;TRINITY_DN20868_c0_g1_i4_9;TRINITY_DN20924_c0_g1_i2_2;TRINITY_DN20936_c0_g1_i1_10;TRINITY_DN20936_c0_g1_i2_6;TRINITY_DN20936_c0_g2_i1_12;TRINITY_DN20939_c0_g1_i6_10;TRINITY_DN20941_c0_g1_i1_11;TRINITY_DN20942_c5_g1_i2_12;TRINITY_DN20945_c0_g1_i3_4;TRINITY_DN20945_c1_g1_i1_13;TRINITY_DN20949_c0_g2_i3_3;TRINITY_DN20949_c5_g1_i3_17;TRINITY_DN20967_c0_g2_i4_10;TRINITY_DN21015_c1_g1_i5_15;TRINITY_DN21029_c0_g1_i9_4;TRINITY_DN21049_c0_g1_i7_14;TRINITY_DN21060_c0_g3_i4_4;TRINITY_DN21087_c2_g1_i7_8;TRINITY_DN21091_c0_g1_i1_13;TRINITY_DN21092_c0_g1_i6_10;TRINITY_DN21097_c0_g1_i9_5;TRINITY_DN21111_c3_g2_i11_6;TRINITY_DN21122_c0_g4_i1_7;TRINITY_DN21148_c0_g1_i1_5;TRINITY_DN21154_c0_g2_i1_18;TRINITY_DN21159_c0_g7_i1_17;TRINITY_DN21164_c0_g2_i3_13;TRINITY_DN21172_c0_g1_i3_5;TRINITY_DN21181_c0_g1_i2_15;TRINITY_DN21185_c0_g1_i2_3;TRINITY_DN21186_c0_g5_i2_12;TRINITY_DN211_c0_g1_i1_10;TRINITY_DN21203_c2_g1_i3_12;TRINITY_DN21205_c0_g1_i1_17;TRINITY_DN21205_c1_g1_i2_13;TRINITY_DN21233_c0_g1_i2_14;TRINITY_DN21237_c0_g1_i2_6;TRINITY_DN21249_c0_g1_i3_7;TRINITY_DN21253_c0_g1_i6_13;TRINITY_DN21263_c0_g1_i1_2;TRINITY_DN21265_c0_g2_i1_7;TRINITY_DN21276_c0_g2_i11_6;TRINITY_DN21292_c1_g1_i6_9;TRINITY_DN21302_c0_g2_i2_7;TRINITY_DN21320_c1_g2_i6_15;TRINITY_DN21321_c6_g1_i2_4;TRINITY_DN21330_c5_g1_i2_15;TRINITY_DN21346_c1_g1_i3_18;TRINITY_DN21356_c2_g3_i4_9;TRINITY_DN21369_c0_g1_i2_7;TRINITY_DN21371_c0_g1_i7_13;TRINITY_DN21375_c1_g2_i2_17;TRINITY_DN21384_c0_g4_i3_13;TRINITY_DN21394_c1_g1_i7_18;TRINITY_DN21396_c1_g3_i6_10;TRINITY_DN21396_c1_g4_i1_10;TRINITY_DN21397_c0_g1_i4_12;TRINITY_DN21417_c0_g2_i3_10;TRINITY_DN21440_c1_g3_i13_12;TRINITY_DN21442_c6_g1_i14_10;TRINITY_DN21452_c0_g2_i4_3;TRINITY_DN21462_c0_g2_i9_9;TRINITY_DN21464_c0_g1_i10_16;TRINITY_DN21492_c0_g1_i3_12;TRINITY_DN21497_c0_g2_i3_6;TRINITY_DN21518_c0_g2_i1_18;TRINITY_DN21528_c1_g1_i11_11;TRINITY_DN21542_c0_g1_i1_10;TRINITY_DN21543_c0_g2_i3_13;TRINITY_DN21548_c1_g1_i3_16;TRINITY_DN21548_c2_g3_i6_9;TRINITY_DN21549_c0_g1_i5_8;TRINITY_DN21554_c0_g1_i4_15;TRINITY_DN21558_c0_g1_i3_15;TRINITY_DN21565_c0_g2_i1_18;TRINITY_DN21584_c2_g1_i7_3;TRINITY_DN21588_c0_g1_i1_15;TRINITY_DN21594_c2_g2_i22_9;TRINITY_DN21606_c2_g4_i2_12;TRINITY_DN21612_c0_g1_i2_1;TRINITY_DN21616_c0_g1_i1_8;TRINITY_DN21618_c1_g1_i24_9;TRINITY_DN21621_c0_g1_i1_6;TRINITY_DN21625_c1_g3_i1_1;TRINITY_DN21627_c2_g2_i13_17;TRINITY_DN21629_c0_g1_i12_16;TRINITY_DN21630_c2_g1_i9_12;TRINITY_DN21635_c0_g1_i2_6;TRINITY_DN21639_c0_g8_i1_10;TRINITY_DN21643_c0_g1_i5_10;TRINITY_DN21657_c0_g1_i3_5;TRINITY_DN21674_c0_g1_i3_1;TRINITY_DN21675_c0_g2_i5_2;TRINITY_DN2167_c0_g1_i1_15;TRINITY_DN21721_c1_g2_i9_12;TRINITY_DN21725_c0_g6_i1_16;TRINITY_DN21745_c1_g2_i3_5;TRINITY_DN21768_c0_g1_i8_5;TRINITY_DN21784_c0_g2_i23_17;TRINITY_DN21797_c0_g1_i17_3;TRINITY_DN21803_c0_g1_i2_17;TRINITY_DN21804_c2_g1_i3_4;TRINITY_DN21806_c0_g2_i8_9;TRINITY_DN21806_c0_g4_i1_12;TRINITY_DN21830_c0_g1_i3_17;TRINITY_DN21830_c0_g2_i6_2;TRINITY_DN21833_c2_g1_i1_6;TRINITY_DN21840_c2_g3_i1_18;TRINITY_DN21841_c2_g1_i13_18;TRINITY_DN21854_c0_g1_i5_18;TRINITY_DN21865_c0_g2_i1_15;TRINITY_DN21872_c0_g1_i2_10;TRINITY_DN21872_c0_g1_i2_12;TRINITY_DN21882_c2_g1_i1_10;TRINITY_DN21882_c2_g1_i1_14;TRINITY_DN21891_c0_g3_i1_10;TRINITY_DN21893_c1_g2_i1_12;TRINITY_DN21897_c0_g1_i6_3;TRINITY_DN21898_c2_g4_i1_17;TRINITY_DN21901_c0_g1_i1_5;TRINITY_DN2190_c0_g1_i1_15;TRINITY_DN21931_c4_g1_i1_10;TRINITY_DN21941_c3_g1_i3_15;TRINITY_DN21944_c0_g1_i2_17;TRINITY_DN21953_c0_g1_i2_15;TRINITY_DN21955_c0_g1_i3_5;TRINITY_DN21957_c0_g2_i2_15;TRINITY_DN21960_c1_g2_i1_14;TRINITY_DN21972_c3_g1_i1_15;TRINITY_DN21977_c3_g5_i6_16;TRINITY_DN21979_c1_g2_i1_5;TRINITY_DN21985_c0_g2_i2_8;TRINITY_DN21997_c0_g2_i1_11;TRINITY_DN22003_c0_g2_i1_4;TRINITY_DN22005_c0_g1_i6_1;TRINITY_DN22010_c0_g1_i7_17;TRINITY_DN22013_c1_g3_i2_6;TRINITY_DN22015_c0_g1_i6_3;TRINITY_DN22028_c0_g3_i6_9;TRINITY_DN22032_c2_g2_i1_17;TRINITY_DN22040_c3_g1_i4_10;TRINITY_DN22042_c0_g1_i1_5;TRINITY_DN22042_c1_g2_i2_1;TRINITY_DN22046_c0_g1_i5_12;TRINITY_DN22049_c0_g2_i3_5;TRINITY_DN22055_c1_g8_i1_9;TRINITY_DN22063_c0_g1_i1_16;TRINITY_DN22070_c0_g1_i2_1;TRINITY_DN22079_c0_g3_i1_9;TRINITY_DN22091_c0_g1_i2_12;TRINITY_DN22096_c1_g1_i2_13;TRINITY_DN22127_c0_g2_i1_16;TRINITY_DN22127_c0_g3_i4_12;TRINITY_DN22133_c0_g2_i1_12;TRINITY_DN22139_c0_g2_i1_11;TRINITY_DN22144_c0_g1_i11_1;TRINITY_DN22164_c0_g3_i1_11;TRINITY_DN22171_c2_g1_i12_10;TRINITY_DN22172_c0_g2_i2_8;TRINITY_DN22179_c0_g1_i1_15;TRINITY_DN22212_c0_g2_i1_10;TRINITY_DN22228_c0_g1_i2_2;TRINITY_DN22241_c1_g1_i2_13;TRINITY_DN22242_c0_g1_i2_13;TRINITY_DN22250_c0_g1_i4_18;TRINITY_DN22250_c0_g2_i1_18;TRINITY_DN22255_c2_g2_i8_17;TRINITY_DN22256_c0_g2_i2_13;TRINITY_DN22270_c0_g2_i12_11;TRINITY_DN22288_c0_g3_i1_17;TRINITY_DN22311_c0_g1_i14_15;TRINITY_DN22315_c0_g1_i2_10;TRINITY_DN22335_c0_g1_i1_17;TRINITY_DN22346_c0_g2_i3_3;TRINITY_DN22359_c0_g1_i3_5;TRINITY_DN22364_c0_g2_i2_11;TRINITY_DN22366_c0_g2_i1_11;TRINITY_DN22371_c2_g2_i10_12;TRINITY_DN22373_c0_g1_i1_2;TRINITY_DN22377_c2_g2_i2_8;TRINITY_DN22381_c0_g1_i4_5;TRINITY_DN22385_c0_g2_i6_5;TRINITY_DN22396_c1_g2_i2_2;TRINITY_DN22418_c0_g1_i4_13;TRINITY_DN22440_c0_g1_i6_2;TRINITY_DN22459_c1_g2_i1_16;TRINITY_DN22474_c0_g1_i7_5;TRINITY_DN22483_c1_g3_i5_11;TRINITY_DN22512_c1_g1_i14_12;TRINITY_DN22518_c0_g2_i3_13;TRINITY_DN22532_c0_g1_i8_7;TRINITY_DN22533_c0_g1_i3_18;TRINITY_DN22538_c0_g1_i4_1;TRINITY_DN22538_c0_g5_i3_13;TRINITY_DN22549_c0_g1_i3_15;TRINITY_DN22553_c0_g2_i2_9;TRINITY_DN22564_c0_g1_i7_8;TRINITY_DN22580_c0_g1_i19_3;TRINITY_DN22589_c0_g1_i1_6;TRINITY_DN22603_c2_g1_i6_5;TRINITY_DN22612_c0_g2_i3_14;TRINITY_DN22617_c3_g4_i7_5;TRINITY_DN22629_c0_g1_i2_9;TRINITY_DN22637_c1_g1_i4_11;TRINITY_DN22650_c0_g1_i2_16;TRINITY_DN22658_c2_g1_i7_9;TRINITY_DN22658_c2_g2_i2_9;TRINITY_DN22663_c3_g2_i15_10;TRINITY_DN22669_c0_g1_i1_14;TRINITY_DN22680_c0_g1_i11_15;TRINITY_DN22680_c0_g1_i2_6;TRINITY_DN22689_c0_g1_i1_11;TRINITY_DN22709_c1_g2_i3_13;TRINITY_DN22710_c0_g2_i1_16;TRINITY_DN22713_c0_g1_i2_3;TRINITY_DN22722_c2_g1_i7_6;TRINITY_DN22729_c0_g1_i12_18;TRINITY_DN22743_c2_g1_i2_9;TRINITY_DN22754_c0_g3_i7_18;TRINITY_DN22771_c0_g1_i1_11;TRINITY_DN22785_c2_g1_i3_9;TRINITY_DN22789_c0_g1_i4_1;TRINITY_DN22803_c0_g1_i2_1;TRINITY_DN22808_c3_g3_i7_1;TRINITY_DN22812_c1_g1_i14_9;TRINITY_DN22832_c0_g1_i8_13;TRINITY_DN22841_c2_g1_i2_9;TRINITY_DN22842_c0_g3_i10_3;TRINITY_DN22848_c0_g6_i1_18;TRINITY_DN22848_c1_g1_i2_6;TRINITY_DN22850_c0_g1_i1_2;TRINITY_DN22856_c0_g1_i2_1;TRINITY_DN22859_c0_g2_i2_7;TRINITY_DN22866_c0_g2_i2_7;TRINITY_DN22872_c0_g1_i16_5;TRINITY_DN22887_c0_g2_i4_13;TRINITY_DN22893_c0_g1_i3_3;TRINITY_DN22895_c0_g2_i11_2;TRINITY_DN22920_c0_g1_i29_18;TRINITY_DN22920_c0_g1_i3_9;TRINITY_DN22928_c0_g1_i5_1;TRINITY_DN22930_c0_g1_i7_14;TRINITY_DN22931_c1_g1_i4_10;TRINITY_DN22943_c0_g1_i11_14;TRINITY_DN22943_c0_g1_i9_2;TRINITY_DN22947_c1_g1_i6_10;TRINITY_DN22949_c0_g1_i11_17;TRINITY_DN22949_c0_g2_i6_18;TRINITY_DN22951_c3_g2_i2_11;TRINITY_DN22956_c3_g2_i1_16;TRINITY_DN22960_c0_g1_i2_6;TRINITY_DN22960_c0_g1_i3_7;TRINITY_DN22960_c1_g1_i6_11;TRINITY_DN22975_c2_g1_i11_11;TRINITY_DN22978_c0_g1_i12_6;TRINITY_DN22984_c0_g1_i13_17;TRINITY_DN22998_c2_g2_i18_18;TRINITY_DN23000_c0_g1_i2_6;TRINITY_DN23000_c0_g4_i1_9;TRINITY_DN23008_c0_g1_i7_3;TRINITY_DN23015_c0_g1_i5_4;TRINITY_DN23017_c1_g4_i2_2;TRINITY_DN23042_c0_g1_i3_5;TRINITY_DN23048_c1_g1_i9_11;TRINITY_DN23052_c0_g1_i1_7;TRINITY_DN23072_c0_g1_i4_6;TRINITY_DN23097_c0_g1_i12_3;TRINITY_DN23099_c0_g2_i6_17;TRINITY_DN23112_c0_g2_i2_13;TRINITY_DN23121_c0_g1_i7_13;TRINITY_DN23122_c0_g1_i3_11;TRINITY_DN23136_c1_g1_i7_11;TRINITY_DN23143_c0_g2_i1_2;TRINITY_DN23147_c0_g2_i1_3;TRINITY_DN23162_c0_g5_i2_11;TRINITY_DN23167_c0_g1_i9_15;TRINITY_DN23177_c0_g1_i13_1;TRINITY_DN23196_c2_g1_i14_3;TRINITY_DN23207_c0_g3_i10_17;TRINITY_DN23208_c1_g2_i1_6;TRINITY_DN23228_c0_g1_i1_3;TRINITY_DN23228_c0_g2_i5_15;TRINITY_DN23237_c1_g1_i6_13;TRINITY_DN23262_c0_g1_i6_7;TRINITY_DN23263_c0_g1_i3_18;TRINITY_DN23278_c0_g1_i5_18;TRINITY_DN23278_c0_g2_i1_8;TRINITY_DN23280_c0_g5_i5_11;TRINITY_DN23292_c0_g2_i2_6;TRINITY_DN23295_c0_g1_i9_3;TRINITY_DN23299_c0_g1_i10_6;TRINITY_DN23315_c0_g3_i1_3;TRINITY_DN23320_c1_g1_i5_17;TRINITY_DN23328_c0_g1_i15_14;TRINITY_DN23337_c0_g1_i4_15;TRINITY_DN23342_c0_g2_i3_14;TRINITY_DN23349_c0_g2_i2_6;TRINITY_DN23349_c0_g4_i1_5;TRINITY_DN23367_c0_g2_i2_8;TRINITY_DN23370_c0_g3_i1_5;TRINITY_DN23371_c1_g5_i1_16;TRINITY_DN23371_c1_g6_i1_16;TRINITY_DN23381_c1_g1_i6_18;TRINITY_DN23382_c0_g3_i1_17;TRINITY_DN23384_c0_g1_i1_14;TRINITY_DN23406_c2_g1_i3_15;TRINITY_DN23410_c2_g1_i18_13;TRINITY_DN23423_c0_g1_i19_16;TRINITY_DN23429_c0_g1_i1_15;TRINITY_DN23436_c1_g1_i4_14;TRINITY_DN23468_c0_g1_i9_6;TRINITY_DN23480_c0_g1_i4_6;TRINITY_DN23480_c0_g2_i2_4;TRINITY_DN23486_c0_g3_i2_5;TRINITY_DN23487_c0_g1_i3_4;TRINITY_DN23502_c0_g2_i3_14;TRINITY_DN23504_c0_g1_i1_18;TRINITY_DN23506_c0_g1_i1_13;TRINITY_DN23520_c3_g3_i12_7;TRINITY_DN23529_c1_g3_i1_13;TRINITY_DN23531_c0_g2_i6_4;TRINITY_DN23549_c0_g4_i6_8;TRINITY_DN23557_c2_g8_i1_14;TRINITY_DN23567_c0_g1_i5_8;TRINITY_DN23567_c1_g2_i3_5;TRINITY_DN23575_c0_g2_i2_14;TRINITY_DN23575_c1_g2_i7_9;TRINITY_DN23579_c0_g1_i1_14;TRINITY_DN23582_c0_g5_i1_4;TRINITY_DN23591_c0_g1_i8_6;TRINITY_DN23591_c2_g1_i1_18;TRINITY_DN23603_c1_g1_i1_1;TRINITY_DN23614_c0_g1_i14_5;TRINITY_DN23623_c0_g2_i2_18;TRINITY_DN23623_c0_g7_i1_18;TRINITY_DN23627_c0_g1_i2_17;TRINITY_DN23632_c4_g1_i8_18;TRINITY_DN23639_c1_g1_i13_5;TRINITY_DN23641_c1_g3_i1_6;TRINITY_DN23649_c0_g5_i1_3;TRINITY_DN2364_c0_g1_i1_15;TRINITY_DN23651_c0_g1_i13_9;TRINITY_DN23657_c0_g1_i1_1;TRINITY_DN23657_c0_g1_i1_6;TRINITY_DN23659_c0_g2_i1_9;TRINITY_DN23659_c0_g2_i9_16;TRINITY_DN23662_c0_g2_i5_18;TRINITY_DN23671_c4_g1_i3_1;TRINITY_DN23675_c0_g3_i1_13;TRINITY_DN23676_c0_g2_i3_8;TRINITY_DN23677_c0_g1_i5_2;TRINITY_DN23677_c0_g1_i7_1;TRINITY_DN23679_c0_g2_i1_7;TRINITY_DN23680_c0_g2_i1_18;TRINITY_DN23680_c0_g4_i2_16;TRINITY_DN23685_c1_g1_i1_18;TRINITY_DN23685_c1_g4_i1_18;TRINITY_DN23694_c0_g1_i4_3;TRINITY_DN23709_c1_g5_i1_6;TRINITY_DN23718_c1_g2_i2_1;TRINITY_DN23719_c0_g2_i5_5;TRINITY_DN23721_c0_g1_i8_4;TRINITY_DN23723_c1_g1_i5_14;TRINITY_DN23728_c1_g1_i11_3;TRINITY_DN23733_c0_g2_i1_8;TRINITY_DN23736_c2_g1_i2_11;TRINITY_DN23737_c0_g1_i3_11;TRINITY_DN23741_c1_g1_i2_11;TRINITY_DN23761_c1_g2_i6_7;TRINITY_DN23763_c0_g2_i1_6;TRINITY_DN23776_c3_g2_i1_17;TRINITY_DN23778_c0_g1_i2_11;TRINITY_DN23781_c1_g1_i8_14;TRINITY_DN23811_c1_g1_i6_8;TRINITY_DN23816_c0_g1_i2_4;TRINITY_DN23839_c0_g1_i2_7;TRINITY_DN23874_c0_g1_i8_6;TRINITY_DN23881_c0_g1_i1_10;TRINITY_DN23881_c0_g1_i1_12;TRINITY_DN23887_c2_g2_i3_5;TRINITY_DN23902_c0_g3_i2_8;TRINITY_DN23907_c0_g1_i2_5;TRINITY_DN23912_c0_g1_i13_4;TRINITY_DN23912_c0_g1_i1_8;TRINITY_DN23921_c3_g1_i5_16;TRINITY_DN23937_c0_g1_i4_2;TRINITY_DN23939_c0_g2_i12_4;TRINITY_DN23940_c1_g2_i8_15;TRINITY_DN23941_c0_g1_i1_12;TRINITY_DN23943_c1_g1_i2_16;TRINITY_DN23951_c0_g1_i1_7;TRINITY_DN23966_c2_g2_i3_5;TRINITY_DN23968_c0_g5_i1_16;TRINITY_DN23979_c0_g1_i1_1;TRINITY_DN24003_c0_g1_i6_11;TRINITY_DN24006_c0_g1_i13_15;TRINITY_DN24016_c0_g3_i4_17;TRINITY_DN24019_c2_g1_i3_13;TRINITY_DN24040_c0_g1_i13_13;TRINITY_DN24041_c1_g1_i2_5;TRINITY_DN24041_c1_g6_i1_4;TRINITY_DN24046_c0_g6_i3_2;TRINITY_DN24048_c0_g1_i6_6;TRINITY_DN24062_c2_g1_i12_6;TRINITY_DN24075_c0_g3_i5_16;TRINITY_DN24084_c0_g1_i5_5;TRINITY_DN24085_c0_g1_i15_15;TRINITY_DN24106_c0_g1_i1_13;TRINITY_DN24114_c0_g2_i11_14;TRINITY_DN24116_c0_g3_i2_2;TRINITY_DN24128_c1_g1_i6_16;TRINITY_DN24136_c0_g3_i5_15;TRINITY_DN24137_c0_g2_i16_11;TRINITY_DN24140_c0_g2_i13_15;TRINITY_DN24141_c1_g2_i6_5;TRINITY_DN24146_c0_g2_i17_5;TRINITY_DN24151_c1_g1_i8_16;TRINITY_DN24162_c0_g1_i2_11;TRINITY_DN24162_c0_g6_i1_11;TRINITY_DN24171_c0_g1_i5_1;TRINITY_DN24175_c2_g1_i2_3;TRINITY_DN24177_c0_g1_i13_2;TRINITY_DN24184_c0_g1_i10_11;TRINITY_DN24193_c0_g1_i1_13;TRINITY_DN24208_c0_g1_i1_9;TRINITY_DN24208_c0_g1_i4_2;TRINITY_DN24213_c1_g1_i2_15;TRINITY_DN24217_c0_g1_i3_7;TRINITY_DN24217_c1_g3_i1_13;TRINITY_DN24222_c2_g1_i2_7;TRINITY_DN24222_c2_g3_i7_7;TRINITY_DN24227_c0_g1_i15_8;TRINITY_DN24228_c0_g2_i2_4;TRINITY_DN24229_c0_g2_i1_5;TRINITY_DN24230_c3_g2_i15_11;TRINITY_DN24231_c2_g3_i1_15;TRINITY_DN24241_c1_g1_i5_8;TRINITY_DN24246_c0_g2_i2_6;TRINITY_DN24265_c0_g1_i3_7;TRINITY_DN24268_c1_g3_i1_16;TRINITY_DN24281_c1_g1_i1_1;TRINITY_DN24290_c1_g1_i14_17;TRINITY_DN24291_c0_g2_i1_11;TRINITY_DN24299_c2_g2_i6_6;TRINITY_DN24312_c0_g1_i4_2;TRINITY_DN24330_c0_g1_i4_3;TRINITY_DN24342_c0_g1_i8_6;TRINITY_DN24344_c0_g5_i4_4;TRINITY_DN24349_c0_g1_i9_4;TRINITY_DN24368_c0_g1_i2_5;TRINITY_DN24368_c0_g5_i1_5;TRINITY_DN24371_c0_g1_i7_3;TRINITY_DN24375_c0_g3_i1_11;TRINITY_DN24380_c1_g8_i2_1;TRINITY_DN24383_c0_g1_i1_1;TRINITY_DN24388_c0_g2_i1_14;TRINITY_DN24390_c0_g1_i15_8;TRINITY_DN24392_c0_g1_i7_16;TRINITY_DN24405_c1_g5_i1_5;TRINITY_DN24416_c1_g2_i5_11;TRINITY_DN24420_c0_g2_i1_16;TRINITY_DN24440_c0_g1_i9_6;TRINITY_DN24441_c0_g4_i1_11;TRINITY_DN24445_c2_g1_i2_14;TRINITY_DN24450_c0_g1_i1_5;TRINITY_DN24462_c0_g1_i8_16;TRINITY_DN24462_c0_g2_i2_16;TRINITY_DN24487_c0_g1_i13_15;TRINITY_DN24488_c1_g1_i5_16;TRINITY_DN24497_c1_g1_i10_5;TRINITY_DN24501_c0_g1_i1_12;TRINITY_DN24505_c0_g1_i8_3;TRINITY_DN24515_c0_g3_i5_4;TRINITY_DN2451_c0_g1_i1_6;TRINITY_DN24522_c0_g1_i2_11;TRINITY_DN24532_c1_g2_i1_11;TRINITY_DN24533_c2_g1_i2_11;TRINITY_DN24545_c0_g4_i1_13;TRINITY_DN24567_c1_g2_i4_5;TRINITY_DN24569_c1_g1_i1_6;TRINITY_DN24571_c0_g1_i9_15;TRINITY_DN24594_c0_g1_i2_13;TRINITY_DN24595_c2_g4_i2_6;TRINITY_DN24602_c1_g2_i2_16;TRINITY_DN24604_c1_g1_i8_7;TRINITY_DN24605_c0_g2_i2_7;TRINITY_DN24605_c0_g6_i1_7;TRINITY_DN24605_c0_g7_i1_6;TRINITY_DN24606_c2_g1_i7_8;TRINITY_DN24617_c0_g2_i2_3;TRINITY_DN24617_c0_g2_i3_1;TRINITY_DN24627_c0_g3_i1_15;TRINITY_DN24631_c2_g1_i2_1;TRINITY_DN24635_c1_g2_i2_7;TRINITY_DN24646_c0_g1_i1_12;TRINITY_DN24646_c0_g1_i1_4;TRINITY_DN24663_c0_g1_i5_15;TRINITY_DN24667_c0_g1_i6_11;TRINITY_DN24670_c0_g2_i5_13;TRINITY_DN24671_c0_g1_i7_1;TRINITY_DN24672_c0_g1_i18_15;TRINITY_DN24672_c0_g2_i7_15;TRINITY_DN24672_c0_g3_i1_15;TRINITY_DN24680_c0_g4_i1_2;TRINITY_DN24682_c0_g7_i1_3;TRINITY_DN24683_c3_g2_i5_3;TRINITY_DN24684_c0_g3_i1_11;TRINITY_DN24698_c0_g2_i1_2;TRINITY_DN24702_c0_g1_i11_6;TRINITY_DN24703_c1_g2_i6_16;TRINITY_DN24723_c1_g1_i7_14;TRINITY_DN24727_c0_g1_i9_3;TRINITY_DN24733_c0_g2_i3_6;TRINITY_DN24735_c1_g1_i2_11;TRINITY_DN24741_c0_g1_i7_4;TRINITY_DN24745_c0_g1_i10_8;TRINITY_DN24756_c0_g1_i12_5;TRINITY_DN24760_c1_g4_i1_1;TRINITY_DN24761_c0_g1_i2_6;TRINITY_DN24785_c0_g7_i3_8;TRINITY_DN24787_c2_g5_i1_11;TRINITY_DN24792_c0_g1_i1_3;TRINITY_DN247_c0_g1_i1_15;TRINITY_DN24800_c0_g2_i6_13;TRINITY_DN24803_c0_g1_i2_13;TRINITY_DN24816_c1_g1_i3_13;TRINITY_DN24822_c0_g2_i4_6;TRINITY_DN24826_c0_g3_i1_6;TRINITY_DN24832_c1_g4_i1_4;TRINITY_DN24845_c0_g1_i1_9;TRINITY_DN24869_c1_g2_i5_15;TRINITY_DN24880_c3_g3_i1_4;TRINITY_DN24894_c1_g1_i5_3;TRINITY_DN24900_c0_g1_i1_16;TRINITY_DN24903_c0_g1_i8_13;TRINITY_DN24915_c1_g5_i4_8;TRINITY_DN24917_c0_g1_i6_13;TRINITY_DN24929_c0_g1_i1_16;TRINITY_DN24933_c1_g5_i1_15;TRINITY_DN24938_c0_g1_i12_7;TRINITY_DN24938_c2_g1_i4_11;TRINITY_DN24949_c0_g3_i1_15;TRINITY_DN24952_c1_g1_i5_11;TRINITY_DN24974_c0_g2_i4_2;TRINITY_DN24995_c1_g1_i4_6;TRINITY_DN24997_c1_g1_i5_3;TRINITY_DN25003_c0_g1_i1_7;TRINITY_DN25012_c1_g3_i9_6;TRINITY_DN25018_c3_g1_i1_13;TRINITY_DN25036_c0_g2_i8_7;TRINITY_DN25041_c0_g1_i10_11;TRINITY_DN25066_c0_g1_i1_11;TRINITY_DN25071_c0_g1_i2_3;TRINITY_DN25078_c3_g2_i2_11;TRINITY_DN25103_c1_g1_i3_15;TRINITY_DN25114_c2_g3_i1_13;TRINITY_DN25140_c0_g8_i1_2;TRINITY_DN25148_c3_g1_i2_8;TRINITY_DN25155_c0_g1_i23_15;TRINITY_DN25161_c0_g1_i1_10;TRINITY_DN25161_c3_g2_i2_3;TRINITY_DN25174_c0_g1_i1_14;TRINITY_DN25176_c1_g3_i1_4;TRINITY_DN25179_c0_g2_i19_8;TRINITY_DN2517_c0_g2_i1_4;TRINITY_DN25202_c0_g1_i7_4;TRINITY_DN25208_c0_g1_i1_16;TRINITY_DN25213_c3_g1_i5_7;TRINITY_DN25220_c0_g2_i8_2;TRINITY_DN25224_c2_g1_i8_3;TRINITY_DN25225_c0_g3_i1_15;TRINITY_DN25228_c2_g1_i2_7;TRINITY_DN25230_c0_g1_i8_11;TRINITY_DN25236_c0_g1_i8_2;TRINITY_DN25247_c0_g1_i6_7;TRINITY_DN25250_c0_g2_i5_3;TRINITY_DN25259_c0_g1_i1_3;TRINITY_DN25267_c0_g2_i2_8;TRINITY_DN25296_c0_g1_i7_4;TRINITY_DN25313_c0_g1_i3_4;TRINITY_DN25314_c0_g1_i3_3;TRINITY_DN25324_c0_g1_i5_11;TRINITY_DN25335_c3_g3_i1_7;TRINITY_DN25344_c0_g2_i4_11;TRINITY_DN25347_c0_g2_i6_8;TRINITY_DN25350_c0_g3_i3_2;TRINITY_DN25362_c4_g1_i3_8;TRINITY_DN25362_c4_g2_i1_8;TRINITY_DN25375_c2_g4_i3_7;TRINITY_DN25378_c2_g1_i3_3;TRINITY_DN25421_c0_g1_i14_13;TRINITY_DN25431_c1_g4_i1_13;TRINITY_DN25440_c0_g1_i1_18;TRINITY_DN25477_c5_g1_i7_3;TRINITY_DN25504_c0_g2_i2_7;TRINITY_DN25511_c0_g1_i8_11;TRINITY_DN25528_c0_g5_i1_13;TRINITY_DN25529_c0_g1_i8_11;TRINITY_DN25534_c0_g1_i1_2;TRINITY_DN25544_c0_g1_i19_3;TRINITY_DN25553_c0_g1_i1_2;TRINITY_DN25557_c0_g1_i2_13;TRINITY_DN25565_c0_g1_i19_2;TRINITY_DN25569_c0_g2_i1_2;TRINITY_DN25585_c2_g1_i6_15;TRINITY_DN25586_c0_g4_i2_3;TRINITY_DN25596_c0_g1_i5_3;TRINITY_DN25628_c0_g3_i1_2;TRINITY_DN25629_c0_g2_i4_11;TRINITY_DN25631_c1_g1_i5_11;TRINITY_DN25697_c0_g1_i1_1;TRINITY_DN25697_c0_g1_i6_3;TRINITY_DN25728_c0_g3_i2_4;TRINITY_DN25728_c0_g4_i1_4;TRINITY_DN25749_c1_g1_i8_4;TRINITY_DN25757_c0_g1_i3_13;TRINITY_DN25766_c1_g2_i2_3;TRINITY_DN25771_c1_g1_i5_13;TRINITY_DN25781_c0_g4_i2_7;TRINITY_DN25785_c0_g1_i8_7;TRINITY_DN25790_c2_g2_i4_4;TRINITY_DN25791_c0_g1_i11_11;TRINITY_DN25806_c3_g2_i3_2;TRINITY_DN25849_c0_g1_i12_15;TRINITY_DN25853_c1_g1_i6_4;TRINITY_DN25856_c0_g1_i1_9;TRINITY_DN25868_c0_g3_i1_4;TRINITY_DN25868_c0_g4_i1_4;TRINITY_DN25871_c0_g1_i20_11;TRINITY_DN25898_c0_g5_i2_7;TRINITY_DN25976_c0_g1_i1_13;TRINITY_DN25987_c0_g1_i1_16;TRINITY_DN25992_c0_g2_i1_4;TRINITY_DN25_c0_g1_i1_15;TRINITY_DN26020_c0_g1_i4_3;TRINITY_DN26027_c0_g1_i1_10;TRINITY_DN26042_c0_g1_i1_16;TRINITY_DN26073_c0_g1_i13_3;TRINITY_DN26085_c0_g1_i6_4;TRINITY_DN26120_c1_g2_i3_4;TRINITY_DN26127_c0_g1_i6_4;TRINITY_DN26145_c1_g4_i3_3;TRINITY_DN26146_c0_g1_i1_15;TRINITY_DN26155_c0_g1_i15_7;TRINITY_DN26187_c0_g1_i1_18;TRINITY_DN26199_c0_g2_i3_3;TRINITY_DN26222_c0_g1_i1_12;TRINITY_DN26250_c0_g1_i1_10;TRINITY_DN26291_c3_g1_i2_3;TRINITY_DN26292_c0_g6_i1_3;TRINITY_DN26297_c0_g3_i1_7;TRINITY_DN26299_c0_g1_i1_15;TRINITY_DN26324_c1_g2_i5_7;TRINITY_DN26327_c0_g1_i1_16;TRINITY_DN26340_c0_g1_i1_15;TRINITY_DN26360_c1_g1_i3_7;TRINITY_DN26365_c0_g2_i2_3;TRINITY_DN26398_c0_g1_i1_15;TRINITY_DN26434_c0_g1_i1_15;TRINITY_DN26459_c0_g1_i1_15;TRINITY_DN26565_c0_g1_i1_13;TRINITY_DN26584_c0_g1_i1_15;TRINITY_DN26654_c0_g2_i1_7;TRINITY_DN26654_c0_g3_i1_7;TRINITY_DN26655_c0_g1_i1_12;TRINITY_DN26664_c0_g1_i8_3;TRINITY_DN26692_c0_g1_i1_15;TRINITY_DN26698_c0_g1_i1_12;TRINITY_DN26710_c0_g2_i8_7;TRINITY_DN26750_c0_g2_i1_7;TRINITY_DN26780_c0_g1_i11_7;TRINITY_DN26798_c4_g4_i1_3;TRINITY_DN26813_c2_g2_i1_7;TRINITY_DN26815_c0_g1_i1_7;TRINITY_DN26816_c0_g1_i1_8;TRINITY_DN26846_c0_g1_i10_7;TRINITY_DN2684_c0_g2_i1_8;TRINITY_DN26878_c0_g8_i1_7;TRINITY_DN26888_c0_g1_i1_16;TRINITY_DN26896_c0_g1_i1_16;TRINITY_DN26916_c0_g1_i1_15;TRINITY_DN26916_c0_g1_i2_7;TRINITY_DN26936_c0_g4_i1_7;TRINITY_DN26948_c0_g1_i1_13;TRINITY_DN26961_c0_g1_i10_7;TRINITY_DN27003_c2_g3_i1_7;TRINITY_DN27004_c0_g1_i1_15;TRINITY_DN27069_c0_g2_i2_7;TRINITY_DN27111_c1_g1_i8_3;TRINITY_DN27140_c0_g2_i1_7;TRINITY_DN27150_c0_g2_i1_3;TRINITY_DN27177_c0_g1_i19_3;TRINITY_DN27261_c1_g1_i5_3;TRINITY_DN27293_c0_g1_i1_3;TRINITY_DN27293_c0_g3_i13_3;TRINITY_DN27384_c0_g1_i1_10;TRINITY_DN27390_c0_g1_i1_10;TRINITY_DN27593_c0_g1_i1_10;TRINITY_DN27601_c0_g1_i1_15;TRINITY_DN27631_c0_g1_i1_15;TRINITY_DN27649_c0_g1_i1_16;TRINITY_DN27660_c0_g1_i1_10;TRINITY_DN27751_c0_g1_i1_10;TRINITY_DN27764_c0_g1_i1_4;TRINITY_DN27817_c0_g1_i1_15;TRINITY_DN27817_c0_g1_i1_4;TRINITY_DN27864_c0_g1_i1_7;TRINITY_DN27885_c0_g1_i1_7;TRINITY_DN27939_c0_g1_i1_15;TRINITY_DN27984_c0_g1_i1_4;TRINITY_DN27986_c0_g1_i1_7;TRINITY_DN28020_c0_g1_i1_4;TRINITY_DN28024_c0_g1_i1_7;TRINITY_DN28028_c0_g1_i1_4;TRINITY_DN28109_c0_g1_i1_13;TRINITY_DN28128_c0_g1_i1_10;TRINITY_DN28169_c0_g1_i1_4;TRINITY_DN28173_c0_g1_i1_3;TRINITY_DN28222_c0_g1_i1_15;TRINITY_DN28228_c0_g1_i1_11;TRINITY_DN2824_c0_g1_i1_10;TRINITY_DN28253_c0_g1_i1_16;TRINITY_DN28269_c0_g1_i1_10;TRINITY_DN28357_c0_g1_i1_16;TRINITY_DN28373_c0_g1_i1_16;TRINITY_DN28431_c0_g1_i1_16;TRINITY_DN28534_c0_g1_i1_15;TRINITY_DN28574_c0_g1_i1_18;TRINITY_DN28606_c0_g1_i1_7;TRINITY_DN28615_c0_g1_i1_3;TRINITY_DN28635_c0_g1_i1_7;TRINITY_DN28664_c0_g1_i1_3;TRINITY_DN28691_c0_g1_i1_15;TRINITY_DN28749_c0_g1_i1_15;TRINITY_DN28850_c0_g1_i1_15;TRINITY_DN28874_c0_g1_i1_4;TRINITY_DN28946_c0_g1_i1_3;TRINITY_DN29088_c0_g1_i1_15;TRINITY_DN29205_c0_g1_i1_15;TRINITY_DN29228_c0_g1_i1_1;TRINITY_DN29254_c0_g1_i1_4;TRINITY_DN29279_c0_g1_i1_8;TRINITY_DN29411_c0_g1_i1_15;TRINITY_DN29412_c0_g1_i1_13;TRINITY_DN29425_c0_g1_i1_2;TRINITY_DN29443_c0_g1_i1_15;TRINITY_DN29450_c0_g1_i1_3;TRINITY_DN29521_c0_g1_i1_16;TRINITY_DN29533_c0_g1_i1_3;TRINITY_DN29537_c0_g1_i1_15;TRINITY_DN29604_c0_g1_i1_15;TRINITY_DN2974_c0_g1_i1_13;TRINITY_DN29772_c0_g1_i1_15;TRINITY_DN29831_c0_g1_i1_15;TRINITY_DN29895_c0_g1_i1_7;TRINITY_DN2991_c0_g1_i2_13;TRINITY_DN29964_c0_g1_i1_16;TRINITY_DN29984_c0_g1_i1_15;TRINITY_DN30012_c0_g1_i1_7;TRINITY_DN30033_c0_g1_i1_1;TRINITY_DN30088_c0_g1_i1_13;TRINITY_DN3015_c0_g1_i1_5;TRINITY_DN30207_c0_g1_i1_15;TRINITY_DN30225_c0_g1_i1_15;TRINITY_DN30250_c0_g1_i1_7;TRINITY_DN30268_c0_g1_i1_4;TRINITY_DN30331_c0_g1_i1_7;TRINITY_DN30345_c0_g1_i1_6;TRINITY_DN30355_c0_g1_i1_15;TRINITY_DN30405_c0_g1_i1_7;TRINITY_DN30435_c0_g1_i1_15;TRINITY_DN30454_c0_g1_i1_15;TRINITY_DN30458_c0_g1_i1_15;TRINITY_DN30539_c0_g1_i1_4;TRINITY_DN30633_c0_g1_i1_15;TRINITY_DN30754_c0_g1_i1_15;TRINITY_DN30910_c0_g1_i1_15;TRINITY_DN31010_c0_g1_i1_4;TRINITY_DN31123_c0_g1_i1_15;TRINITY_DN31182_c0_g1_i1_15;TRINITY_DN31214_c0_g1_i1_15;TRINITY_DN31814_c0_g1_i1_7;TRINITY_DN31843_c0_g1_i1_4;TRINITY_DN31908_c0_g1_i1_7;TRINITY_DN31915_c0_g1_i1_4;TRINITY_DN31931_c0_g1_i1_4;TRINITY_DN32063_c0_g1_i1_15;TRINITY_DN32137_c0_g1_i1_7;TRINITY_DN32822_c0_g1_i1_3;TRINITY_DN33257_c0_g1_i1_3;TRINITY_DN3343_c0_g1_i1_12;TRINITY_DN33763_c0_g1_i1_3;TRINITY_DN33820_c0_g1_i1_7;TRINITY_DN3650_c0_g1_i1_7;TRINITY_DN3657_c0_g1_i1_4;TRINITY_DN3685_c0_g2_i1_8;TRINITY_DN3711_c0_g1_i1_5;TRINITY_DN3743_c0_g2_i1_9;TRINITY_DN3827_c0_g1_i1_14;TRINITY_DN3903_c0_g1_i1_17;TRINITY_DN4076_c0_g1_i1_4;TRINITY_DN4188_c0_g2_i1_10;TRINITY_DN4220_c0_g1_i1_11;TRINITY_DN4469_c0_g1_i1_10;TRINITY_DN4528_c0_g1_i1_1;TRINITY_DN4546_c0_g1_i1_3;TRINITY_DN4563_c0_g1_i1_7;TRINITY_DN465_c0_g1_i1_8;TRINITY_DN4662_c0_g1_i1_15;TRINITY_DN4695_c0_g1_i1_4;TRINITY_DN4701_c0_g1_i1_16;TRINITY_DN4714_c0_g2_i1_18;TRINITY_DN4748_c0_g1_i1_4;TRINITY_DN4758_c0_g1_i1_15;TRINITY_DN4763_c0_g1_i1_4;TRINITY_DN4798_c0_g1_i1_3;TRINITY_DN5014_c0_g1_i1_12;TRINITY_DN5144_c0_g1_i1_4;TRINITY_DN5406_c0_g1_i1_15;TRINITY_DN5423_c0_g1_i1_16;TRINITY_DN551_c0_g1_i1_15;TRINITY_DN5621_c0_g1_i1_4;TRINITY_DN5647_c0_g1_i1_4;TRINITY_DN5700_c0_g1_i1_11;TRINITY_DN5728_c0_g2_i1_3;TRINITY_DN5804_c0_g1_i1_15;TRINITY_DN5932_c0_g1_i1_15;TRINITY_DN6142_c0_g1_i1_3;TRINITY_DN6235_c0_g1_i1_12;TRINITY_DN6299_c0_g1_i1_3;TRINITY_DN6448_c0_g1_i1_15;TRINITY_DN6541_c0_g1_i1_4;TRINITY_DN6630_c0_g1_i1_11;TRINITY_DN6695_c1_g1_i1_15;TRINITY_DN6704_c0_g1_i2_15;TRINITY_DN6735_c0_g1_i2_3;TRINITY_DN6762_c0_g1_i1_15;TRINITY_DN6785_c0_g1_i1_11;TRINITY_DN6799_c0_g1_i1_7;TRINITY_DN682_c0_g1_i1_18;TRINITY_DN6885_c0_g2_i1_3;TRINITY_DN6898_c0_g1_i1_9;TRINITY_DN6945_c0_g2_i1_3;TRINITY_DN70_c0_g1_i1_15;TRINITY_DN7109_c0_g1_i1_15;TRINITY_DN7112_c0_g1_i1_7;TRINITY_DN7130_c0_g1_i1_18;TRINITY_DN7226_c0_g1_i2_8;TRINITY_DN7268_c0_g1_i1_14;TRINITY_DN7460_c0_g1_i1_2;TRINITY_DN7500_c0_g1_i1_7;TRINITY_DN7524_c0_g1_i2_9;TRINITY_DN754_c0_g1_i1_15;TRINITY_DN7569_c0_g1_i1_1;TRINITY_DN7572_c0_g1_i2_7;TRINITY_DN7614_c0_g1_i2_4;TRINITY_DN7666_c0_g2_i1_4;TRINITY_DN7715_c0_g1_i1_17;TRINITY_DN7779_c0_g1_i1_15;TRINITY_DN7883_c0_g1_i2_16;TRINITY_DN7910_c0_g2_i1_18;TRINITY_DN7942_c0_g1_i1_15;TRINITY_DN7942_c0_g2_i1_15;TRINITY_DN7992_c0_g2_i1_14;TRINITY_DN8002_c0_g1_i1_4;TRINITY_DN8039_c0_g1_i1_15;TRINITY_DN8043_c0_g1_i1_18;TRINITY_DN822_c0_g1_i1_17;TRINITY_DN8242_c0_g1_i1_15;TRINITY_DN8336_c0_g2_i1_14;TRINITY_DN8415_c0_g1_i1_10;TRINITY_DN844_c0_g1_i1_10;TRINITY_DN8482_c0_g1_i1_2;TRINITY_DN8494_c0_g1_i1_15;TRINITY_DN8502_c0_g1_i1_15;TRINITY_DN8699_c0_g1_i1_1;TRINITY_DN8757_c0_g1_i1_14;TRINITY_DN8776_c0_g1_i1_1;TRINITY_DN8826_c0_g1_i1_10;TRINITY_DN8856_c0_g1_i1_15;TRINITY_DN8897_c0_g1_i1_10;TRINITY_DN8938_c0_g1_i1_7;TRINITY_DN8979_c0_g1_i1_11;TRINITY_DN8993_c0_g2_i1_15;TRINITY_DN9138_c0_g1_i1_15;TRINITY_DN9215_c0_g1_i1_9;TRINITY_DN9289_c0_g1_i1_12;TRINITY_DN9354_c0_g1_i1_7;TRINITY_DN9364_c0_g1_i1_3;TRINITY_DN9382_c0_g1_i1_7;TRINITY_DN9454_c0_g1_i1_12;TRINITY_DN9510_c0_g1_i1_13;TRINITY_DN956_c0_g1_i1_4;TRINITY_DN9583_c0_g1_i1_15;TRINITY_DN9631_c0_g1_i1_15;TRINITY_DN9678_c0_g1_i1_9;TRINITY_DN9700_c0_g1_i1_15;TRINITY_DN9851_c0_g1_i1_10;TRINITY_DN9861_c0_g1_i1_18;TRINITY_DN9873_c0_g1_i3_9;TRINITY_DN9894_c0_g1_i1_7;TRINITY_DN9914_c0_g1_i1_2;TRINITY_DN9965_c0_g1_i1_15	KOG0469;KOG3295;KOG3504;KOG3475;KOG0900;KOG3184;KOG3412;KOG3411;KOG0830;KOG0062;KOG0857;KOG0877;KOG0003;KOG0875;KOG3162;KOG0401;KOG3283;KOG1570;KOG1694;KOG2241;KOG3141;KOG0188;KOG0877;KOG3412;KOG1697;KOG0052;KOG3123;KOG0052;KOG1696;KOG3070;KOG3184;KOG0123;KOG3419;KOG0898;KOG4089;KOG0004;KOG0002;KOG3504;KOG0123;KOG3301;KOG0400;KOG0122;KOG3323;KOG3411;KOG3051;KOG1708;KOG2522;KOG0122;KOG3506;KOG2988;KOG0052;KOG2278;KOG1041;KOG0123;KOG0469;KOG3141;KOG0815;KOG2206;KOG0460;KOG0398;KOG4759;KOG1715;KOG1751;KOG1696;KOG2255;KOG0052;KOG2869;KOG3506;KOG0556;KOG1728;KOG3452;KOG2768;KOG3311;KOG1698;KOG3082;KOG0328;KOG2509;KOG1670;KOG1253;KOG1694;KOG0460;KOG2255;KOG3254;KOG2072;KOG0878;KOG1936;KOG1714;KOG2917;KOG2314;KOG3255;KOG3255;KOG1560;KOG0004;KOG3436;KOG2869;KOG3406;KOG2553;KOG3283;KOG2278;KOG0554;KOG0187;KOG1770;KOG2198;KOG0397;KOG2758;KOG2335;KOG2049;KOG0688;KOG0877;KOG3070;KOG0886;KOG2198;KOG2506;KOG3452;KOG0003;KOG0003;KOG4759;KOG2523;KOG3353;KOG1253;KOG0554;KOG0436;KOG3301;KOG3137;KOG1722;KOG4771;KOG1384;KOG3271;KOG2007;KOG0846;KOG4759;KOG3166;KOG1694;KOG3283;KOG0003;KOG0460;KOG2335;KOG2335;KOG3403;KOG3452;KOG3257;KOG3184;KOG1754;KOG0002;KOG0402;KOG1722;KOG4163;KOG1770;KOG3203;KOG2187;KOG2767;KOG3499;KOG3051;KOG0554;KOG1696;KOG2768;KOG1488;KOG1694;KOG0460;KOG3203;KOG1715;KOG1624;KOG3422;KOG3403;KOG4599;KOG1728;KOG3331;KOG1751;KOG3344;KOG1768;KOG1936;KOG3070;KOG0875;KOG2917;KOG2590;KOG1762;KOG3424;KOG1560;KOG3486;KOG2315;KOG1678;KOG1722;KOG1646;KOG1646;KOG1770;KOG1790;KOG3387;KOG1790;KOG1723;KOG3506;KOG1149;KOG1762;KOG3492;KOG3311;KOG0815;KOG0815;KOG3280;KOG1646;KOG2187;KOG1461;KOG1465;KOG1145;KOG1071;KOG4607;KOG2298;KOG3452;KOG3344;KOG1749;KOG0400;KOG1767;KOG1384;KOG1466;KOG0400;KOG1708;KOG0460;KOG0688;KOG0052;KOG1722;KOG3409;KOG3320;KOG1613;KOG4393;KOG1770;KOG0460;KOG2768;KOG0398;KOG2154;KOG0062;KOG3434;KOG0829;KOG0829;KOG1466;KOG2869;KOG0893;KOG2364;KOG4685;KOG1211;KOG1384;KOG1754;KOG1722;KOG3411;KOG0878;KOG2623;KOG0460;KOG1722;KOG0452;KOG1742;KOG1697;KOG1465;KOG0004;KOG3411;KOG3070;KOG2241;KOG3295;KOG2726;KOG0407;KOG4759;KOG0123;KOG2314;KOG1723;KOG1041;KOG3295;KOG3412;KOG0436;KOG1570;KOG3504;KOG2145;KOG1041;KOG1749;KOG1753;KOG3311;KOG2975;KOG0832;KOG1740;KOG1224;KOG3464;KOG1570;KOG0188;KOG0436;KOG0436;KOG1762;KOG3928;KOG3283;KOG3506;KOG1384;KOG0857;KOG1416;KOG0434;KOG2988;KOG0460;KOG1753;KOG1697;KOG3424;KOG3452;KOG0398;KOG4599;KOG3424;KOG2187;KOG0397;KOG3185;KOG1004;KOG0901;KOG3486;KOG0746;KOG4393;KOG3331;KOG3475;KOG2314;KOG3475;KOG1697;KOG3280;KOG1714;KOG0554;KOG2317;KOG0328;KOG2255;KOG2554;KOG1191;KOG2255;KOG4393;KOG1696;KOG3506;KOG2159;KOG2726;KOG3421;KOG2767;KOG1570;KOG3255;KOG1753;KOG0052;KOG0877;KOG3418;KOG0815;KOG0893;KOG0052;KOG0466;KOG0900;KOG3421;KOG1951;KOG0398;KOG0402;KOG0458;KOG0002;KOG1211;KOG3464;KOG1569;KOG2255;KOG1768;KOG1749;KOG3387;KOG2315;KOG2726;KOG3464;KOG3191;KOG3421;KOG4759;KOG0432;KOG1628;KOG1698;KOG2573;KOG0554;KOG1627;KOG2298;KOG1462;KOG0435;KOG1211;KOG3424;KOG0328;KOG1714;KOG0435;KOG1624;KOG2314;KOG2726;KOG1722;KOG1041;KOG0462;KOG3506;KOG3320;KOG3504;KOG4599;KOG2613;KOG1669;KOG1191;KOG3331;KOG1723;KOG3295;KOG0877;KOG2573;KOG3141;KOG2971;KOG1637;KOG2309;KOG0123;KOG4122;KOG3464;KOG1722;KOG3191;KOG0187;KOG0466;KOG1885;KOG4607;KOG1750;KOG2255;KOG1750;KOG1041;KOG0123;KOG2509;KOG4639;KOG1790;KOG1191;KOG1885;KOG2553;KOG2590;KOG0829;KOG2509;KOG3271;KOG2509;KOG0052;KOG0052;KOG2479;KOG1211;KOG0462;KOG1145;KOG1708;KOG0407;KOG3434;KOG1628;KOG0397;KOG2815;KOG2971;KOG1790;KOG1696;KOG2147;KOG2334;KOG0829;KOG0407;KOG3185;KOG4707;KOG1722;KOG3353;KOG1646;KOG3141;KOG1467;KOG1762;KOG2334;KOG3424;KOG2411;KOG1224;KOG0901;KOG3412;KOG0378;KOG2255;KOG3401;KOG1669;KOG1698;KOG1696;KOG3424;KOG2314;KOG3419;KOG0898;KOG2007;KOG3185;KOG1715;KOG0327;KOG3424;KOG0554;KOG0436;KOG3073;KOG0402;KOG2255;KOG3486;KOG0846;KOG4393;KOG0554;KOG2255;KOG3320;KOG2713;KOG1694;KOG2145;KOG3429;KOG1041;KOG0004;KOG0462;KOG0407;KOG1211;KOG1767;KOG1637;KOG1628;KOG3051;KOG0436;KOG0436;KOG0438;KOG1741;KOG3475;KOG3420;KOG0402;KOG3191;KOG2256;KOG1147;KOG3419;KOG2963;KOG1749;KOG0003;KOG0830;KOG0400;KOG1762;KOG0901;KOG0926;KOG1191;KOG3181;KOG1770;KOG0397;KOG4639;KOG3283;KOG0900;KOG2159;KOG1041;KOG0886;KOG1211;KOG1722;KOG2522;KOG3429;KOG0003;KOG2144;KOG1211;KOG3255;KOG1191;KOG4599;KOG2102;KOG0465;KOG3051;KOG3420;KOG1765;KOG0397;KOG0554;KOG0462;KOG0650;KOG3320;KOG4600;KOG3184;KOG2529;KOG1069;KOG3184;KOG2206;KOG1570;KOG2590;KOG3141;KOG2539;KOG2153;KOG1698;KOG1191;KOG1041;KOG4639;KOG2726;KOG0438;KOG3311;KOG3271;KOG2255;KOG1041;KOG2198;KOG3204;KOG1033;KOG2988;KOG0066;KOG0460;KOG0052;KOG1708;KOG1714;KOG2590;KOG2334;KOG3677;KOG2916;KOG0458;KOG2925;KOG0052;KOG0554;KOG1211;KOG0458;KOG0397;KOG2916;KOG2529;KOG2297;KOG3420;KOG3181;KOG1767;KOG0554;KOG2925;KOG0052;KOG0402;KOG2311;KOG2102;KOG1767;KOG3271;KOG0469;KOG3051;KOG3933;KOG1885;KOG1624;KOG0829;KOG3401;KOG3141;KOG1628;KOG1768;KOG2971;KOG4122;KOG2783;KOG2144;KOG1071;KOG3070;KOG0003;KOG1467;KOG3255;KOG3181;KOG4600;KOG0437;KOG0009;KOG3271;KOG3271;KOG1211;KOG1041;KOG1211;KOG1728;KOG1570;KOG2153;KOG2206;KOG1779;KOG0003;KOG2297;KOG0407;KOG1885;KOG3271;KOG1076;KOG2522;KOG2335;KOG4772;KOG2554;KOG2153;KOG2335;KOG3271;KOG1211;KOG0460;KOG3184;KOG2648;KOG2553;KOG1614;KOG2315;KOG0401;KOG1041;KOG1068;KOG3505;KOG3278;KOG3464;KOG1211;KOG1767;KOG0875;KOG3411;KOG1728;KOG3406;KOG2916;KOG2021;KOG2159;KOG1936;KOG2153;KOG1488;KOG0875;KOG1041;KOG2646;KOG1041;KOG0877;KOG0877;KOG2255;KOG0401;KOG3191;KOG0327;KOG3162;KOG3353;KOG1211;KOG0328;KOG1686;KOG1698;KOG2916;KOG0462;KOG1678;KOG2256;KOG4600;KOG1211;KOG0433;KOG3185;KOG1628;KOG3204;KOG0877;KOG1885;KOG4163;KOG0901;KOG0438;KOG1714;KOG2713;KOG3320;KOG2159;KOG3185;KOG1041;KOG1790;KOG1068;KOG0378;KOG1041;KOG0468;KOG1754;KOG4607;KOG3271;KOG0378;KOG0003;KOG1384;KOG3280;KOG0815;KOG0857;KOG0846;KOG2297;KOG0407;KOG3475;KOG1211;KOG1211;KOG1751;KOG1732;KOG0815;KOG2159;KOG2311;KOG3422;KOG0438;KOG1211;KOG3295;KOG1628;KOG0901;KOG3254;KOG0887;KOG2805;KOG0465;KOG0887;KOG3255;KOG2783;KOG0434;KOG0465;KOG1570;KOG2522;KOG2726;KOG3486;KOG2726;KOG1488;KOG2072;KOG0830;KOG3301;KOG0746;KOG2317;KOG2315;KOG2915;KOG0003;KOG3449;KOG3429;KOG3254;KOG2206;KOG1033;KOG3271;KOG1936;KOG0875;KOG1728;KOG1041;KOG1211;KOG2007;KOG3502;KOG3502;KOG1041;KOG2963;KOG1612;KOG3254;KOG1624;KOG3137;KOG2988;KOG1569;KOG2159;KOG0459;KOG2102;KOG1041;KOG2021;KOG0400;KOG0877;KOG3257;KOG3331;KOG3166;KOG2159;KOG3204;KOG1416;KOG3449;KOG0846;KOG1715;KOG0893;KOG0462;KOG2007;KOG1612;KOG3387;KOG2554;KOG1754;KOG4163;KOG1148;KOG1468;KOG4772;KOG0926;KOG2159;KOG3185;KOG1041;KOG2147;KOG3291;KOG2334;KOG3295;KOG4548;KOG1468;KOG1416;KOG4163;KOG3434;KOG3387;KOG1211;KOG2072;KOG0459;KOG2971;KOG2916;KOG3255;KOG2572;KOG1669;KOG2255;KOG1035;KOG2869;KOG4844;KOG1740;KOG1728;KOG2805;KOG1488;KOG0462;KOG2298;KOG1751;KOG1211;KOG1041;KOG0875;KOG3166;KOG2783;KOG1488;KOG0875;KOG3429;KOG0327;KOG2572;KOG0898;KOG2144;KOG3271;KOG0469;KOG3181;KOG1041;KOG2198;KOG2007;KOG1041;KOG0401;KOG2297;KOG0688;KOG1242;KOG0878;KOG2438;KOG2335;KOG1416;KOG1041;KOG0400;KOG3677;KOG1627;KOG2572;KOG3184;KOG0452;KOG1041;KOG3271;KOG1211;KOG3434;KOG0901;KOG1041;KOG3257;KOG0887;KOG0846;KOG1754;KOG0830;KOG3486;KOG3271;KOG1211;KOG0327;KOG0886;KOG1722;KOG0466;KOG2198;KOG0875;KOG3051;KOG2726;KOG1242;KOG0400;KOG1742;KOG1742;KOG4426;KOG1069;KOG2335;KOG2364;KOG0328;KOG3449;KOG1779;KOG2153;KOG1728;KOG0432;KOG3278;KOG0466;KOG1627;KOG0462;KOG2147;KOG0830;KOG0846;KOG3499;KOG1041;KOG1612;KOG0460;KOG0460;KOG2317;KOG1754;KOG1742;KOG2364;KOG0378;KOG2309;KOG2159;KOG3436;KOG2529;KOG4772;KOG0901;KOG0401;KOG2309;KOG1715;KOG0746;KOG2925;KOG1068;KOG3073;KOG1041;KOG0746;KOG3280;KOG3401;KOG3204;KOG1686;KOG4548;KOG2334;KOG1211;KOG1211;KOG3320;KOG1041;KOG4163;KOG3311;KOG3255;KOG0052;KOG1148;KOG3411;KOG1728;KOG2309;KOG3051;KOG2309;KOG2539;KOG3166;KOG3291;KOG3271;KOG2916;KOG2159;KOG2188;KOG0327;KOG1669;KOG0878;KOG2188;KOG2159;KOG0643;KOG1570;KOG4122;KOG3278;KOG2713;KOG0832;KOG3278;KOG0459;KOG0875;KOG0875;KOG0401;KOG1041;KOG2159;KOG1041;KOG3403;KOG3031;KOG2874;KOG3434;KOG2613;KOG0746;KOG1041;KOG1041;KOG2159;KOG0830;KOG1144;KOG3166;KOG2038;KOG2726;KOG3184;KOG2411;KOG3499;KOG2334;KOG0746;KOG4548;KOG1041;KOG0328;KOG3271;KOG0432;KOG0438;KOG4756;KOG0052;KOG0052;KOG1041;KOG2314;KOG1211;KOG1678;KOG3411;KOG2915;KOG0746;KOG1041;KOG1211;KOG1384;KOG0459;KOG0009;KOG1728;KOG3506;KOG1242;KOG1242;KOG2159;KOG1669;KOG0846;KOG0878;KOG1488;KOG3184;KOG0460;KOG3387;KOG3254;KOG2916;KOG1732;KOG1467;KOG3184;KOG3406;KOG3411;KOG0327;KOG1041;KOG2159;KOG1041;KOG1041;KOG3291;KOG1041;KOG0901;KOG0926;KOG4813;KOG1041;KOG3255;KOG3353;KOG3184;KOG2726;KOG3184;KOG1041;KOG0437;KOG3166;KOG1714;KOG3166;KOG1742;KOG4607;KOG0886;KOG0401;KOG2572;KOG0469;KOG1069;KOG1041;KOG2925;KOG3475;KOG1211;KOG0554;KOG2472;KOG1041;KOG0004;KOG0003;KOG3445;KOG3166;KOG3320;KOG3291;KOG3486;KOG0188;KOG1468;KOG4163;KOG1144;KOG0887;KOG3203;KOG1041;KOG2159;KOG3073;KOG0460;KOG3203;KOG0875;KOG2768;KOG2317;KOG1742;KOG2713;KOG3181;KOG0887;KOG3435;KOG1004;KOG1069;KOG3301;KOG0397;KOG1148;KOG1041;KOG3271;KOG2198;KOG1041;KOG2007;KOG3344;KOG1790;KOG2726;KOG1951;KOG2255;KOG0459;KOG1768;KOG0327;KOG0829;KOG3403;KOG1211;KOG0469;KOG2188;KOG1732;KOG1612;KOG2309;KOG1211;KOG0432;KOG2102;KOG4426;KOG1041;KOG0898;KOG2768;KOG2805;KOG1754;KOG3406;KOG0857;KOG3387;KOG2409;KOG0003;KOG1732;KOG0328;KOG2363;KOG3387;KOG3387;KOG3486;KOG3184;KOG1041;KOG0438;KOG0877;KOG0438;KOG1466;KOG1041;KOG1211;KOG1779;KOG1041;KOG1612;KOG1144;KOG1253;KOG1041;KOG1678;KOG1041;KOG1715;KOG1462;KOG2438;KOG0898;KOG1211;KOG3486;KOG0898;KOG0009;KOG0009;KOG2572;KOG0432;KOG1714;KOG1779;KOG1211;KOG1041;KOG0467;KOG1041;KOG1148;KOG0746;KOG0466;KOG0002;KOG1041;KOG1041;KOG0746;KOG3486;KOG1767;KOG2506;KOG1144;KOG1646;KOG0830;KOG3255;KOG0009;KOG0401;KOG0746;KOG3162;KOG3436;KOG0886;KOG0327;KOG1211;KOG3301;KOG0462;KOG1750;KOG0746;KOG2334;KOG3184;KOG0846;KOG3271;KOG1714;KOG3406;KOG0830;KOG1247;KOG1732;KOG1762;KOG1790;KOG3181;KOG3419;KOG1749;KOG3406;KOG3406;KOG0462;KOG0459;KOG3070;KOG3475;KOG0898;KOG4426;KOG0459;KOG3505;KOG2925;KOG0469;KOG0901;KOG0875;KOG0438;KOG3505;KOG3320;KOG3271;KOG3464;KOG3445;KOG1211;KOG0846;KOG0746;KOG1790;KOG2309;KOG3502;KOG3411;KOG1041;KOG1144;KOG3291;KOG2159;KOG1041;KOG1041;KOG3421;KOG1740;KOG3412;KOG0009;KOG3301;KOG0815;KOG0875;KOG1694;KOG1754;KOG1753;KOG0052;KOG0407;KOG3424;KOG3204;KOG1686;KOG1951;KOG0893;KOG1646;KOG0123;KOG0052;KOG3436;KOG1770;KOG0857;KOG0003;KOG0123;KOG1749;KOG1628;KOG0002;KOG0407;KOG3411;KOG3353;KOG3436;KOG0187;KOG3406;KOG1041;KOG0400;KOG1728;KOG0397;KOG3418;KOG0901;KOG0887;KOG4600;KOG1628;KOG3344;KOG3504;KOG0898;KOG3254;KOG1732;KOG3436;KOG0688;KOG0877;KOG3464;KOG1770;KOG1694;KOG3401;KOG1570;KOG1754;KOG1751;KOG1767;KOG3291;KOG1762;KOG3434;KOG0893;KOG0062;KOG3449;KOG3301;KOG1741;KOG0886;KOG1768;KOG0886;KOG3291;KOG0397;KOG0003;KOG1714;KOG0875;KOG3353;KOG0003;KOG0829;KOG3418;KOG3283;KOG1627;KOG0187;KOG3301;KOG3295;KOG0378;KOG0327;KOG3166;KOG2309;KOG3166;KOG3424;KOG1696;KOG3452;KOG0469;KOG3452;KOG3412;KOG0052;KOG2309;KOG3271;KOG0401;KOG1384;KOG0469;KOG1742;KOG4771;KOG2648;KOG0460;KOG0188;KOG1035;KOG2049;KOG0469;KOG0123;KOG3262;KOG3254;KOG0401;KOG0857;KOG1714;KOG0901;KOG0327;KOG3344;KOG1728;KOG0052;KOG2144;KOG0469;KOG1678;KOG1779;KOG1715;KOG2726;KOG0469;KOG0187;KOG0123;KOG1732;KOG1742;KOG0887;KOG0052;KOG3271;KOG0401;KOG3434;KOG1678;KOG3499;KOG1749;KOG3070;KOG2784;KOG0898;KOG2050;KOG3421;KOG0003;KOG0123;KOG1711;KOG3401;KOG0004;KOG3255;KOG3295;KOG1465;KOG4600;KOG0327;KOG3434;KOG1696;KOG0643;KOG0052;KOG0378;KOG0397;KOG0004;KOG0886;KOG4607;KOG3311;KOG3051;KOG1751;KOG0746;KOG0746;KOG1628;KOG0401;KOG0893;KOG4707;KOG0460;KOG0900;KOG3204;KOG3181;KOG0815;KOG4708;KOG0875;KOG0878;KOG0123;KOG0900;KOG3141;KOG3283;KOG3401;KOG3301;KOG0878;KOG2335;KOG1767;KOG1670;KOG1686;KOG3418;KOG1637;KOG0402;KOG1628;KOG3123;KOG3422;KOG0746;KOG1753;KOG0469;KOG3409;KOG1696;KOG2784;KOG2988;KOG1751;KOG1779;KOG1714;KOG0402
INFORMATION STORAGE AND PROCESSING	Transcription 	K	1407	TRINITY_DN10027_c0_g1_i1_12;TRINITY_DN10120_c0_g1_i1_12;TRINITY_DN10126_c0_g1_i1_9;TRINITY_DN10156_c0_g1_i1_12;TRINITY_DN10248_c0_g1_i1_18;TRINITY_DN10269_c0_g1_i1_12;TRINITY_DN10329_c0_g2_i1_1;TRINITY_DN10353_c0_g1_i1_4;TRINITY_DN10409_c0_g1_i1_1;TRINITY_DN10426_c0_g1_i1_10;TRINITY_DN10446_c0_g1_i2_10;TRINITY_DN10475_c0_g2_i1_14;TRINITY_DN10508_c0_g1_i2_13;TRINITY_DN10516_c0_g1_i2_2;TRINITY_DN10522_c0_g1_i3_4;TRINITY_DN10700_c0_g1_i3_12;TRINITY_DN10741_c0_g1_i2_8;TRINITY_DN10777_c0_g1_i3_12;TRINITY_DN10788_c0_g1_i1_1;TRINITY_DN10880_c0_g1_i1_12;TRINITY_DN10896_c0_g1_i1_11;TRINITY_DN10916_c0_g1_i2_17;TRINITY_DN1099_c0_g1_i1_11;TRINITY_DN11001_c0_g1_i2_13;TRINITY_DN11010_c0_g1_i1_18;TRINITY_DN11013_c0_g1_i1_8;TRINITY_DN11050_c0_g1_i1_12;TRINITY_DN11062_c0_g1_i1_4;TRINITY_DN11088_c0_g1_i1_15;TRINITY_DN11097_c0_g1_i1_18;TRINITY_DN11110_c0_g1_i3_12;TRINITY_DN11116_c0_g1_i1_3;TRINITY_DN11133_c0_g1_i2_10;TRINITY_DN11139_c0_g2_i1_16;TRINITY_DN11150_c0_g1_i1_6;TRINITY_DN11167_c0_g1_i1_18;TRINITY_DN11242_c0_g1_i1_9;TRINITY_DN11294_c0_g1_i1_10;TRINITY_DN11313_c0_g1_i1_1;TRINITY_DN11362_c0_g2_i1_17;TRINITY_DN11396_c0_g1_i2_10;TRINITY_DN11432_c0_g1_i3_8;TRINITY_DN11495_c0_g1_i2_10;TRINITY_DN11528_c0_g1_i5_9;TRINITY_DN11602_c0_g1_i3_18;TRINITY_DN11676_c0_g1_i2_15;TRINITY_DN11681_c0_g1_i2_4;TRINITY_DN11786_c0_g1_i1_10;TRINITY_DN11786_c0_g1_i3_17;TRINITY_DN11820_c0_g1_i6_1;TRINITY_DN11879_c0_g1_i2_14;TRINITY_DN11903_c0_g1_i1_11;TRINITY_DN11905_c0_g1_i1_10;TRINITY_DN11927_c0_g2_i1_5;TRINITY_DN11954_c0_g1_i3_13;TRINITY_DN11981_c0_g1_i1_1;TRINITY_DN12072_c0_g1_i1_8;TRINITY_DN12119_c0_g1_i1_3;TRINITY_DN12170_c0_g1_i1_10;TRINITY_DN12196_c0_g1_i1_9;TRINITY_DN12202_c0_g1_i1_17;TRINITY_DN12283_c0_g2_i3_12;TRINITY_DN12301_c0_g1_i2_6;TRINITY_DN12327_c0_g1_i1_2;TRINITY_DN12332_c0_g1_i1_17;TRINITY_DN12344_c0_g1_i2_17;TRINITY_DN12366_c0_g1_i1_6;TRINITY_DN12398_c0_g1_i2_11;TRINITY_DN12410_c0_g1_i4_8;TRINITY_DN12478_c0_g1_i3_10;TRINITY_DN12547_c0_g1_i2_16;TRINITY_DN12657_c0_g1_i2_13;TRINITY_DN12660_c0_g1_i2_10;TRINITY_DN12764_c0_g1_i1_9;TRINITY_DN12781_c0_g1_i2_3;TRINITY_DN12828_c0_g1_i1_16;TRINITY_DN12845_c0_g1_i1_2;TRINITY_DN12859_c0_g1_i1_17;TRINITY_DN12874_c0_g1_i1_4;TRINITY_DN12914_c0_g1_i2_1;TRINITY_DN12923_c0_g1_i1_16;TRINITY_DN12964_c0_g2_i3_10;TRINITY_DN12983_c0_g4_i1_9;TRINITY_DN12992_c0_g2_i1_4;TRINITY_DN13042_c0_g1_i2_4;TRINITY_DN13045_c0_g1_i1_14;TRINITY_DN13105_c0_g1_i1_11;TRINITY_DN13125_c0_g1_i2_8;TRINITY_DN13143_c0_g1_i1_12;TRINITY_DN13160_c0_g1_i2_6;TRINITY_DN13206_c0_g1_i2_4;TRINITY_DN13232_c0_g1_i2_15;TRINITY_DN13237_c0_g1_i2_1;TRINITY_DN13309_c0_g1_i3_9;TRINITY_DN13342_c1_g1_i2_4;TRINITY_DN13346_c0_g1_i1_2;TRINITY_DN13364_c0_g1_i3_16;TRINITY_DN13478_c0_g1_i1_1;TRINITY_DN13489_c0_g2_i1_4;TRINITY_DN13506_c0_g1_i2_11;TRINITY_DN13515_c0_g1_i1_5;TRINITY_DN13522_c0_g1_i2_9;TRINITY_DN13533_c0_g1_i3_13;TRINITY_DN13534_c0_g1_i1_11;TRINITY_DN13556_c0_g1_i1_1;TRINITY_DN13581_c0_g1_i2_12;TRINITY_DN13581_c0_g1_i3_1;TRINITY_DN13583_c0_g1_i1_11;TRINITY_DN13591_c0_g1_i3_5;TRINITY_DN13635_c0_g1_i2_4;TRINITY_DN13638_c0_g1_i2_4;TRINITY_DN13667_c0_g1_i1_14;TRINITY_DN13677_c0_g1_i2_18;TRINITY_DN13695_c0_g1_i3_2;TRINITY_DN13742_c0_g1_i3_12;TRINITY_DN13784_c0_g1_i3_3;TRINITY_DN13804_c0_g1_i1_14;TRINITY_DN13806_c0_g2_i1_12;TRINITY_DN13808_c0_g1_i1_18;TRINITY_DN13813_c0_g1_i1_15;TRINITY_DN13831_c0_g1_i2_10;TRINITY_DN13850_c0_g1_i1_2;TRINITY_DN13868_c0_g1_i2_17;TRINITY_DN13872_c0_g1_i3_3;TRINITY_DN13879_c0_g1_i3_4;TRINITY_DN13914_c0_g1_i1_10;TRINITY_DN13914_c0_g2_i1_12;TRINITY_DN13929_c0_g2_i3_9;TRINITY_DN13931_c0_g1_i2_10;TRINITY_DN13940_c0_g1_i2_3;TRINITY_DN13956_c0_g1_i1_18;TRINITY_DN13962_c0_g1_i1_1;TRINITY_DN13972_c0_g1_i5_17;TRINITY_DN14015_c0_g1_i2_9;TRINITY_DN14027_c0_g1_i1_3;TRINITY_DN14030_c0_g1_i1_6;TRINITY_DN14067_c0_g1_i3_13;TRINITY_DN14076_c0_g1_i1_7;TRINITY_DN14093_c0_g1_i1_14;TRINITY_DN14123_c0_g1_i1_6;TRINITY_DN14135_c0_g1_i32_17;TRINITY_DN14197_c0_g1_i1_8;TRINITY_DN14229_c0_g1_i1_10;TRINITY_DN14236_c0_g1_i1_7;TRINITY_DN14257_c0_g1_i1_18;TRINITY_DN14258_c0_g1_i2_4;TRINITY_DN14340_c0_g1_i8_10;TRINITY_DN14343_c0_g1_i4_7;TRINITY_DN14422_c0_g1_i4_7;TRINITY_DN14433_c0_g1_i1_7;TRINITY_DN14438_c0_g1_i11_7;TRINITY_DN14445_c0_g1_i1_2;TRINITY_DN14459_c0_g1_i2_9;TRINITY_DN14492_c0_g1_i4_3;TRINITY_DN14516_c1_g1_i1_2;TRINITY_DN14531_c0_g1_i1_4;TRINITY_DN14552_c0_g1_i1_14;TRINITY_DN14566_c0_g1_i2_18;TRINITY_DN14569_c0_g2_i2_16;TRINITY_DN14570_c0_g1_i2_6;TRINITY_DN14573_c0_g1_i1_10;TRINITY_DN14577_c0_g1_i2_14;TRINITY_DN14598_c0_g1_i5_17;TRINITY_DN14618_c0_g1_i3_11;TRINITY_DN14646_c0_g1_i1_1;TRINITY_DN14669_c0_g1_i1_5;TRINITY_DN14675_c0_g1_i1_3;TRINITY_DN14682_c0_g1_i3_4;TRINITY_DN14686_c0_g1_i3_17;TRINITY_DN14707_c0_g1_i3_14;TRINITY_DN14793_c0_g1_i1_4;TRINITY_DN14801_c0_g1_i1_12;TRINITY_DN14814_c0_g1_i1_5;TRINITY_DN14824_c0_g1_i1_14;TRINITY_DN14826_c0_g1_i1_5;TRINITY_DN14828_c0_g1_i2_2;TRINITY_DN14862_c0_g1_i1_11;TRINITY_DN14863_c0_g1_i1_8;TRINITY_DN14874_c0_g1_i1_13;TRINITY_DN14882_c0_g1_i1_14;TRINITY_DN14890_c0_g1_i1_6;TRINITY_DN14890_c0_g1_i4_10;TRINITY_DN14891_c0_g1_i2_4;TRINITY_DN14908_c0_g1_i1_9;TRINITY_DN14937_c0_g1_i4_10;TRINITY_DN15056_c0_g1_i3_11;TRINITY_DN15060_c1_g1_i2_13;TRINITY_DN15088_c0_g1_i2_9;TRINITY_DN15090_c0_g1_i8_6;TRINITY_DN15093_c0_g1_i3_14;TRINITY_DN1509_c0_g1_i1_6;TRINITY_DN15103_c0_g2_i1_14;TRINITY_DN15113_c0_g1_i14_10;TRINITY_DN15123_c0_g1_i2_4;TRINITY_DN15130_c0_g1_i5_18;TRINITY_DN15138_c0_g1_i1_16;TRINITY_DN15210_c0_g1_i3_18;TRINITY_DN15233_c0_g1_i2_11;TRINITY_DN15304_c0_g1_i3_17;TRINITY_DN15347_c0_g2_i1_9;TRINITY_DN15367_c0_g1_i4_6;TRINITY_DN15375_c0_g1_i1_11;TRINITY_DN15416_c0_g2_i3_6;TRINITY_DN15421_c0_g1_i1_2;TRINITY_DN15429_c0_g1_i3_10;TRINITY_DN15434_c0_g2_i5_14;TRINITY_DN15448_c0_g1_i2_15;TRINITY_DN15454_c0_g1_i2_18;TRINITY_DN15459_c0_g1_i2_14;TRINITY_DN15464_c0_g1_i2_7;TRINITY_DN15478_c0_g1_i1_15;TRINITY_DN15482_c0_g1_i1_13;TRINITY_DN15508_c0_g1_i2_14;TRINITY_DN15515_c0_g1_i1_11;TRINITY_DN15520_c0_g1_i1_3;TRINITY_DN15528_c0_g1_i2_13;TRINITY_DN15532_c0_g1_i5_6;TRINITY_DN15559_c0_g1_i2_10;TRINITY_DN15590_c0_g1_i2_1;TRINITY_DN15617_c0_g1_i1_12;TRINITY_DN15642_c0_g1_i3_7;TRINITY_DN15649_c0_g1_i2_11;TRINITY_DN15656_c0_g1_i1_1;TRINITY_DN15657_c0_g1_i1_8;TRINITY_DN15704_c0_g1_i5_13;TRINITY_DN15727_c0_g1_i3_16;TRINITY_DN15765_c0_g1_i2_11;TRINITY_DN15777_c0_g1_i4_1;TRINITY_DN15794_c0_g1_i1_11;TRINITY_DN15798_c0_g1_i1_3;TRINITY_DN15818_c0_g1_i2_3;TRINITY_DN15819_c1_g1_i3_17;TRINITY_DN15847_c0_g1_i1_4;TRINITY_DN1589_c0_g1_i1_10;TRINITY_DN15913_c0_g1_i2_9;TRINITY_DN15917_c0_g1_i3_8;TRINITY_DN15923_c0_g1_i2_5;TRINITY_DN15928_c0_g1_i1_4;TRINITY_DN15981_c0_g1_i6_3;TRINITY_DN15999_c0_g1_i1_7;TRINITY_DN16028_c0_g1_i3_16;TRINITY_DN16029_c0_g2_i5_12;TRINITY_DN16057_c0_g2_i1_4;TRINITY_DN16064_c0_g1_i1_13;TRINITY_DN16080_c0_g1_i1_13;TRINITY_DN16102_c0_g1_i2_6;TRINITY_DN16119_c0_g1_i2_10;TRINITY_DN16161_c0_g1_i1_4;TRINITY_DN16164_c0_g1_i1_14;TRINITY_DN16170_c0_g1_i7_9;TRINITY_DN16187_c0_g2_i1_11;TRINITY_DN16187_c0_g3_i1_11;TRINITY_DN16205_c0_g1_i2_11;TRINITY_DN16235_c0_g1_i1_3;TRINITY_DN16236_c0_g1_i1_10;TRINITY_DN16243_c0_g1_i3_3;TRINITY_DN16256_c0_g1_i5_11;TRINITY_DN16259_c0_g1_i2_1;TRINITY_DN16263_c0_g1_i2_8;TRINITY_DN16278_c0_g1_i5_8;TRINITY_DN16279_c0_g1_i5_2;TRINITY_DN16283_c0_g1_i1_11;TRINITY_DN16291_c0_g1_i1_14;TRINITY_DN16304_c0_g1_i5_8;TRINITY_DN16313_c0_g1_i4_5;TRINITY_DN16317_c0_g1_i1_1;TRINITY_DN16324_c0_g1_i7_10;TRINITY_DN16327_c0_g1_i4_9;TRINITY_DN16362_c0_g1_i2_7;TRINITY_DN16394_c0_g1_i1_10;TRINITY_DN16419_c1_g1_i1_16;TRINITY_DN16430_c0_g1_i5_12;TRINITY_DN16432_c0_g2_i4_5;TRINITY_DN16434_c0_g1_i1_7;TRINITY_DN16463_c0_g1_i4_4;TRINITY_DN16471_c0_g1_i1_3;TRINITY_DN16478_c0_g2_i1_1;TRINITY_DN16499_c0_g1_i2_5;TRINITY_DN16503_c0_g1_i2_5;TRINITY_DN16564_c0_g1_i1_16;TRINITY_DN16567_c0_g1_i2_11;TRINITY_DN16572_c0_g1_i1_3;TRINITY_DN16593_c0_g1_i2_15;TRINITY_DN16650_c0_g1_i1_2;TRINITY_DN16679_c0_g1_i2_18;TRINITY_DN16681_c1_g2_i2_1;TRINITY_DN16745_c0_g1_i4_7;TRINITY_DN16751_c0_g1_i3_2;TRINITY_DN16756_c0_g1_i2_5;TRINITY_DN16771_c0_g1_i1_10;TRINITY_DN16773_c0_g1_i3_12;TRINITY_DN16806_c0_g1_i5_10;TRINITY_DN16835_c1_g1_i1_11;TRINITY_DN16860_c0_g1_i2_17;TRINITY_DN16863_c0_g1_i2_2;TRINITY_DN16868_c0_g1_i1_1;TRINITY_DN16871_c0_g1_i5_18;TRINITY_DN16875_c0_g1_i2_1;TRINITY_DN16887_c0_g1_i2_15;TRINITY_DN16894_c0_g1_i1_1;TRINITY_DN16895_c0_g1_i1_18;TRINITY_DN16903_c0_g1_i8_17;TRINITY_DN16915_c0_g1_i2_15;TRINITY_DN16920_c0_g1_i1_14;TRINITY_DN16929_c0_g1_i4_3;TRINITY_DN16947_c0_g1_i1_14;TRINITY_DN16958_c0_g1_i1_17;TRINITY_DN16962_c0_g2_i1_6;TRINITY_DN16979_c0_g2_i2_15;TRINITY_DN16992_c0_g1_i7_7;TRINITY_DN16995_c0_g1_i6_12;TRINITY_DN1699_c0_g1_i1_12;TRINITY_DN17005_c0_g1_i2_15;TRINITY_DN17013_c0_g1_i7_2;TRINITY_DN17046_c0_g2_i1_17;TRINITY_DN17059_c0_g1_i5_17;TRINITY_DN17063_c0_g1_i1_7;TRINITY_DN17091_c0_g1_i2_17;TRINITY_DN17092_c0_g1_i1_15;TRINITY_DN17097_c0_g1_i1_1;TRINITY_DN17098_c0_g1_i1_16;TRINITY_DN1710_c0_g1_i1_18;TRINITY_DN17120_c0_g1_i1_5;TRINITY_DN17137_c0_g1_i2_14;TRINITY_DN17147_c0_g1_i5_9;TRINITY_DN17148_c0_g1_i1_17;TRINITY_DN17153_c0_g1_i1_9;TRINITY_DN17161_c0_g1_i4_12;TRINITY_DN17194_c0_g1_i7_11;TRINITY_DN17218_c0_g1_i1_13;TRINITY_DN17220_c0_g1_i1_11;TRINITY_DN17221_c0_g1_i4_9;TRINITY_DN17223_c0_g1_i3_17;TRINITY_DN17247_c0_g1_i1_10;TRINITY_DN17260_c0_g1_i1_3;TRINITY_DN17269_c0_g1_i1_11;TRINITY_DN17290_c1_g1_i14_9;TRINITY_DN17316_c0_g1_i7_10;TRINITY_DN17316_c0_g2_i1_10;TRINITY_DN17316_c0_g3_i1_10;TRINITY_DN17326_c0_g1_i1_10;TRINITY_DN17328_c0_g1_i4_17;TRINITY_DN17339_c0_g1_i1_10;TRINITY_DN17340_c0_g1_i1_16;TRINITY_DN17341_c0_g1_i7_5;TRINITY_DN17355_c0_g1_i1_8;TRINITY_DN17361_c0_g1_i5_17;TRINITY_DN17363_c2_g1_i3_18;TRINITY_DN17370_c0_g1_i1_13;TRINITY_DN17371_c0_g1_i1_16;TRINITY_DN17396_c0_g1_i1_4;TRINITY_DN17422_c0_g1_i2_9;TRINITY_DN17484_c0_g1_i2_14;TRINITY_DN17519_c0_g1_i1_7;TRINITY_DN17531_c0_g1_i7_15;TRINITY_DN17550_c0_g2_i1_3;TRINITY_DN17552_c0_g1_i1_16;TRINITY_DN17566_c0_g2_i3_10;TRINITY_DN17570_c0_g1_i1_9;TRINITY_DN17593_c0_g1_i1_18;TRINITY_DN17615_c0_g1_i2_6;TRINITY_DN17637_c1_g1_i4_17;TRINITY_DN17649_c0_g1_i1_2;TRINITY_DN17662_c0_g1_i2_14;TRINITY_DN17699_c0_g1_i3_3;TRINITY_DN17750_c0_g2_i1_6;TRINITY_DN17753_c0_g1_i2_17;TRINITY_DN17771_c0_g1_i6_18;TRINITY_DN17780_c0_g1_i3_16;TRINITY_DN17781_c0_g1_i3_7;TRINITY_DN17800_c0_g1_i1_10;TRINITY_DN17802_c0_g1_i1_12;TRINITY_DN17838_c0_g1_i6_10;TRINITY_DN17845_c0_g1_i1_4;TRINITY_DN17850_c0_g1_i1_4;TRINITY_DN17860_c0_g1_i2_9;TRINITY_DN17886_c1_g1_i1_14;TRINITY_DN17894_c0_g1_i1_16;TRINITY_DN17916_c0_g1_i1_7;TRINITY_DN17957_c0_g2_i1_13;TRINITY_DN17958_c0_g1_i1_18;TRINITY_DN17973_c0_g1_i1_15;TRINITY_DN17984_c0_g1_i1_11;TRINITY_DN17990_c0_g1_i1_6;TRINITY_DN17999_c0_g1_i6_9;TRINITY_DN18030_c0_g1_i3_11;TRINITY_DN18033_c0_g1_i4_7;TRINITY_DN18040_c0_g1_i1_8;TRINITY_DN18080_c2_g2_i1_6;TRINITY_DN18110_c0_g2_i7_10;TRINITY_DN18140_c0_g1_i1_15;TRINITY_DN18151_c0_g3_i3_6;TRINITY_DN18152_c0_g1_i1_10;TRINITY_DN18163_c0_g1_i1_5;TRINITY_DN18165_c0_g1_i1_7;TRINITY_DN18165_c0_g1_i2_16;TRINITY_DN18170_c0_g1_i1_11;TRINITY_DN18172_c0_g2_i1_7;TRINITY_DN18174_c0_g1_i2_3;TRINITY_DN18181_c0_g2_i1_7;TRINITY_DN18213_c0_g5_i1_16;TRINITY_DN18215_c0_g1_i1_7;TRINITY_DN18216_c0_g1_i3_5;TRINITY_DN18225_c0_g2_i1_14;TRINITY_DN18252_c0_g1_i1_4;TRINITY_DN18260_c0_g1_i2_12;TRINITY_DN18287_c0_g1_i2_18;TRINITY_DN18295_c0_g1_i3_13;TRINITY_DN1838_c0_g1_i1_11;TRINITY_DN18399_c0_g1_i3_15;TRINITY_DN18409_c0_g1_i1_3;TRINITY_DN18410_c0_g1_i2_3;TRINITY_DN18440_c0_g1_i2_1;TRINITY_DN18441_c0_g1_i7_16;TRINITY_DN18459_c0_g1_i3_4;TRINITY_DN18461_c0_g1_i6_6;TRINITY_DN18473_c0_g1_i2_1;TRINITY_DN18498_c0_g1_i1_2;TRINITY_DN18498_c0_g5_i1_2;TRINITY_DN18522_c0_g1_i1_1;TRINITY_DN18529_c0_g2_i1_1;TRINITY_DN18547_c0_g1_i3_10;TRINITY_DN1854_c0_g1_i1_4;TRINITY_DN18555_c0_g1_i1_4;TRINITY_DN18573_c0_g1_i3_13;TRINITY_DN18597_c0_g2_i5_16;TRINITY_DN18619_c0_g1_i6_9;TRINITY_DN18629_c0_g1_i8_10;TRINITY_DN18629_c0_g3_i3_12;TRINITY_DN18630_c0_g1_i2_15;TRINITY_DN18631_c0_g1_i4_2;TRINITY_DN18639_c0_g1_i6_16;TRINITY_DN18641_c0_g1_i13_13;TRINITY_DN18641_c0_g2_i1_13;TRINITY_DN18653_c0_g1_i1_11;TRINITY_DN18669_c0_g1_i6_13;TRINITY_DN18671_c0_g1_i5_12;TRINITY_DN18679_c0_g1_i1_13;TRINITY_DN18685_c0_g1_i1_6;TRINITY_DN18700_c0_g1_i2_7;TRINITY_DN18702_c0_g1_i1_8;TRINITY_DN18705_c0_g1_i2_10;TRINITY_DN18708_c1_g1_i11_8;TRINITY_DN18738_c1_g2_i1_4;TRINITY_DN18759_c0_g1_i5_15;TRINITY_DN18820_c0_g1_i1_12;TRINITY_DN18821_c0_g4_i1_13;TRINITY_DN18824_c0_g1_i4_5;TRINITY_DN18840_c0_g1_i4_18;TRINITY_DN18851_c1_g1_i4_16;TRINITY_DN18862_c0_g2_i2_17;TRINITY_DN18875_c0_g1_i4_17;TRINITY_DN18909_c0_g1_i3_1;TRINITY_DN18910_c0_g1_i9_16;TRINITY_DN18913_c0_g2_i3_13;TRINITY_DN18918_c0_g1_i4_18;TRINITY_DN18919_c0_g1_i6_17;TRINITY_DN18922_c0_g3_i4_17;TRINITY_DN18946_c0_g1_i8_15;TRINITY_DN18960_c0_g1_i1_2;TRINITY_DN18972_c0_g1_i3_4;TRINITY_DN18993_c0_g1_i1_18;TRINITY_DN19001_c0_g1_i2_7;TRINITY_DN19009_c0_g1_i1_2;TRINITY_DN19012_c0_g1_i1_18;TRINITY_DN19025_c0_g1_i2_7;TRINITY_DN19026_c0_g1_i5_3;TRINITY_DN19027_c0_g1_i2_7;TRINITY_DN19033_c0_g1_i3_9;TRINITY_DN19043_c0_g1_i2_1;TRINITY_DN19049_c1_g2_i1_11;TRINITY_DN19057_c0_g1_i1_14;TRINITY_DN19067_c0_g1_i3_16;TRINITY_DN19101_c2_g1_i5_4;TRINITY_DN19107_c0_g1_i5_8;TRINITY_DN19108_c0_g1_i1_4;TRINITY_DN19123_c0_g1_i1_17;TRINITY_DN19139_c0_g1_i6_16;TRINITY_DN19150_c0_g1_i2_6;TRINITY_DN19167_c0_g1_i1_2;TRINITY_DN19177_c0_g2_i1_7;TRINITY_DN19183_c0_g2_i2_13;TRINITY_DN19184_c0_g1_i6_10;TRINITY_DN19186_c0_g1_i1_17;TRINITY_DN19211_c0_g1_i3_17;TRINITY_DN19215_c1_g1_i7_4;TRINITY_DN19216_c0_g1_i5_7;TRINITY_DN19222_c0_g1_i3_3;TRINITY_DN19224_c0_g1_i4_10;TRINITY_DN19225_c0_g1_i4_17;TRINITY_DN19228_c0_g1_i2_1;TRINITY_DN19228_c0_g1_i2_14;TRINITY_DN19248_c0_g1_i14_17;TRINITY_DN19260_c1_g2_i1_15;TRINITY_DN19279_c1_g2_i1_13;TRINITY_DN19318_c0_g3_i2_11;TRINITY_DN19319_c0_g1_i1_1;TRINITY_DN19326_c0_g1_i4_11;TRINITY_DN19388_c0_g4_i3_10;TRINITY_DN19426_c0_g1_i1_7;TRINITY_DN19432_c0_g1_i1_4;TRINITY_DN19453_c0_g1_i5_5;TRINITY_DN19459_c0_g1_i3_18;TRINITY_DN19461_c0_g1_i7_8;TRINITY_DN19479_c0_g1_i5_11;TRINITY_DN19496_c0_g1_i9_11;TRINITY_DN19501_c0_g1_i3_14;TRINITY_DN19522_c0_g1_i1_4;TRINITY_DN19545_c0_g1_i1_9;TRINITY_DN19548_c0_g1_i5_7;TRINITY_DN19550_c0_g1_i5_16;TRINITY_DN19551_c0_g1_i2_3;TRINITY_DN19557_c0_g1_i9_18;TRINITY_DN19565_c0_g1_i1_9;TRINITY_DN19585_c0_g1_i1_1;TRINITY_DN19588_c1_g1_i2_4;TRINITY_DN19592_c1_g3_i7_12;TRINITY_DN19635_c0_g1_i3_1;TRINITY_DN19638_c0_g1_i4_2;TRINITY_DN19638_c0_g2_i4_2;TRINITY_DN19644_c0_g2_i1_2;TRINITY_DN19676_c0_g2_i1_12;TRINITY_DN19694_c0_g1_i3_4;TRINITY_DN19703_c0_g1_i1_7;TRINITY_DN19725_c0_g1_i3_3;TRINITY_DN19725_c0_g1_i4_11;TRINITY_DN19731_c0_g1_i1_11;TRINITY_DN19738_c0_g1_i4_11;TRINITY_DN19750_c1_g2_i1_2;TRINITY_DN19751_c0_g2_i5_10;TRINITY_DN19762_c0_g1_i8_18;TRINITY_DN19767_c0_g8_i1_12;TRINITY_DN19774_c0_g1_i7_3;TRINITY_DN19776_c0_g2_i1_2;TRINITY_DN19778_c0_g2_i1_3;TRINITY_DN19789_c1_g1_i1_7;TRINITY_DN19813_c0_g1_i3_3;TRINITY_DN19822_c1_g1_i1_18;TRINITY_DN19850_c0_g1_i1_3;TRINITY_DN19852_c0_g1_i12_6;TRINITY_DN19859_c0_g1_i4_6;TRINITY_DN19915_c4_g1_i1_9;TRINITY_DN19935_c0_g1_i1_2;TRINITY_DN19939_c0_g1_i7_17;TRINITY_DN19952_c1_g1_i3_10;TRINITY_DN19961_c1_g1_i4_6;TRINITY_DN19962_c0_g1_i2_3;TRINITY_DN19979_c0_g1_i4_17;TRINITY_DN19994_c0_g1_i2_3;TRINITY_DN19998_c0_g1_i2_9;TRINITY_DN19999_c0_g1_i2_2;TRINITY_DN20013_c0_g1_i5_12;TRINITY_DN20030_c1_g1_i2_17;TRINITY_DN20045_c0_g1_i6_3;TRINITY_DN20091_c0_g1_i5_11;TRINITY_DN20092_c0_g1_i7_14;TRINITY_DN20102_c0_g1_i10_3;TRINITY_DN20108_c0_g1_i3_9;TRINITY_DN20115_c0_g2_i1_12;TRINITY_DN20127_c0_g1_i3_17;TRINITY_DN20161_c0_g1_i3_6;TRINITY_DN20171_c0_g2_i1_9;TRINITY_DN20176_c0_g1_i2_14;TRINITY_DN20177_c0_g1_i1_14;TRINITY_DN20205_c0_g1_i1_3;TRINITY_DN20210_c1_g1_i7_3;TRINITY_DN20236_c0_g2_i1_7;TRINITY_DN20241_c0_g1_i1_1;TRINITY_DN20254_c0_g1_i3_17;TRINITY_DN20260_c0_g2_i6_12;TRINITY_DN20264_c0_g1_i6_12;TRINITY_DN20275_c0_g1_i8_14;TRINITY_DN20277_c0_g1_i1_3;TRINITY_DN20282_c0_g1_i1_16;TRINITY_DN20286_c1_g5_i6_5;TRINITY_DN20290_c0_g1_i1_16;TRINITY_DN20294_c0_g3_i1_7;TRINITY_DN20306_c0_g1_i2_11;TRINITY_DN20315_c0_g1_i1_1;TRINITY_DN20353_c0_g1_i9_9;TRINITY_DN20356_c0_g1_i2_10;TRINITY_DN20363_c2_g5_i1_10;TRINITY_DN20385_c0_g1_i2_1;TRINITY_DN20385_c0_g1_i5_6;TRINITY_DN20387_c0_g3_i1_15;TRINITY_DN20390_c0_g1_i3_10;TRINITY_DN20396_c0_g1_i1_3;TRINITY_DN20401_c3_g1_i2_5;TRINITY_DN20404_c0_g2_i2_2;TRINITY_DN20406_c0_g1_i3_3;TRINITY_DN20409_c0_g1_i1_18;TRINITY_DN20418_c0_g1_i1_4;TRINITY_DN20438_c0_g1_i1_12;TRINITY_DN20438_c0_g1_i3_7;TRINITY_DN20442_c0_g2_i1_10;TRINITY_DN20493_c1_g1_i16_12;TRINITY_DN20503_c0_g1_i5_11;TRINITY_DN20506_c0_g2_i1_1;TRINITY_DN20521_c0_g1_i2_15;TRINITY_DN20525_c0_g1_i2_12;TRINITY_DN20532_c0_g1_i4_7;TRINITY_DN20546_c0_g2_i1_10;TRINITY_DN20558_c0_g1_i10_17;TRINITY_DN20561_c0_g1_i4_11;TRINITY_DN20593_c0_g2_i7_12;TRINITY_DN20607_c1_g1_i5_2;TRINITY_DN20610_c0_g1_i1_3;TRINITY_DN20632_c0_g1_i1_10;TRINITY_DN20637_c1_g1_i2_7;TRINITY_DN20653_c0_g1_i2_11;TRINITY_DN20654_c0_g1_i2_8;TRINITY_DN20657_c1_g1_i1_16;TRINITY_DN20663_c0_g1_i1_5;TRINITY_DN20670_c0_g2_i1_11;TRINITY_DN20677_c0_g1_i4_15;TRINITY_DN20686_c0_g2_i1_2;TRINITY_DN20689_c1_g1_i1_12;TRINITY_DN20691_c0_g2_i1_10;TRINITY_DN20704_c0_g1_i15_5;TRINITY_DN20707_c0_g1_i2_7;TRINITY_DN20717_c0_g1_i3_7;TRINITY_DN20725_c0_g1_i9_3;TRINITY_DN20740_c4_g7_i3_13;TRINITY_DN20759_c0_g1_i1_8;TRINITY_DN20770_c0_g1_i1_11;TRINITY_DN20777_c0_g1_i7_11;TRINITY_DN20777_c0_g4_i1_11;TRINITY_DN20784_c1_g3_i1_16;TRINITY_DN20785_c1_g2_i3_9;TRINITY_DN20788_c1_g1_i1_12;TRINITY_DN20790_c0_g1_i5_13;TRINITY_DN20792_c1_g1_i10_1;TRINITY_DN20795_c0_g1_i8_8;TRINITY_DN20807_c0_g2_i2_6;TRINITY_DN20829_c0_g1_i1_17;TRINITY_DN20831_c0_g1_i2_15;TRINITY_DN20842_c0_g1_i1_3;TRINITY_DN20842_c1_g1_i11_9;TRINITY_DN20852_c0_g2_i2_2;TRINITY_DN20871_c0_g1_i9_9;TRINITY_DN2087_c0_g1_i1_16;TRINITY_DN20889_c0_g1_i4_12;TRINITY_DN20938_c1_g1_i20_1;TRINITY_DN20941_c0_g1_i10_5;TRINITY_DN20945_c0_g1_i3_4;TRINITY_DN20952_c0_g1_i11_5;TRINITY_DN20959_c0_g1_i2_13;TRINITY_DN20972_c0_g1_i1_11;TRINITY_DN20974_c0_g1_i1_7;TRINITY_DN20978_c0_g1_i1_16;TRINITY_DN20979_c0_g1_i2_3;TRINITY_DN20981_c0_g1_i1_17;TRINITY_DN20997_c1_g2_i1_9;TRINITY_DN20998_c0_g3_i1_9;TRINITY_DN21005_c0_g1_i4_7;TRINITY_DN21012_c0_g1_i2_11;TRINITY_DN21020_c2_g1_i1_17;TRINITY_DN21026_c0_g1_i6_8;TRINITY_DN21032_c0_g1_i3_12;TRINITY_DN21047_c3_g3_i9_10;TRINITY_DN21064_c0_g1_i4_17;TRINITY_DN21069_c0_g2_i1_16;TRINITY_DN21088_c0_g1_i2_14;TRINITY_DN21098_c0_g1_i20_6;TRINITY_DN21099_c0_g2_i2_10;TRINITY_DN21103_c0_g1_i1_18;TRINITY_DN21108_c1_g2_i12_13;TRINITY_DN21113_c0_g1_i10_10;TRINITY_DN21113_c0_g2_i3_10;TRINITY_DN21113_c2_g1_i1_16;TRINITY_DN21125_c0_g4_i1_9;TRINITY_DN21126_c1_g1_i10_17;TRINITY_DN21129_c0_g1_i1_12;TRINITY_DN21149_c0_g1_i6_5;TRINITY_DN21150_c0_g1_i9_16;TRINITY_DN21166_c1_g1_i7_12;TRINITY_DN21171_c0_g1_i1_5;TRINITY_DN21176_c0_g1_i4_12;TRINITY_DN21176_c4_g2_i7_11;TRINITY_DN21178_c0_g1_i1_11;TRINITY_DN21182_c2_g3_i1_6;TRINITY_DN21186_c1_g1_i1_16;TRINITY_DN21203_c0_g1_i1_7;TRINITY_DN21207_c0_g2_i1_10;TRINITY_DN21227_c0_g1_i5_18;TRINITY_DN21244_c4_g2_i1_18;TRINITY_DN21273_c0_g1_i1_2;TRINITY_DN21275_c0_g2_i1_7;TRINITY_DN21295_c0_g1_i4_11;TRINITY_DN21316_c0_g1_i3_4;TRINITY_DN21321_c0_g3_i1_5;TRINITY_DN21322_c0_g1_i1_13;TRINITY_DN21326_c0_g1_i3_9;TRINITY_DN21334_c1_g1_i1_10;TRINITY_DN21349_c0_g1_i4_10;TRINITY_DN21358_c0_g2_i10_10;TRINITY_DN21375_c0_g1_i7_10;TRINITY_DN21383_c0_g1_i1_4;TRINITY_DN21387_c2_g6_i1_17;TRINITY_DN21396_c1_g2_i6_13;TRINITY_DN21397_c4_g2_i5_11;TRINITY_DN21399_c0_g1_i10_2;TRINITY_DN21418_c0_g1_i5_1;TRINITY_DN21438_c0_g1_i3_8;TRINITY_DN21441_c1_g1_i15_4;TRINITY_DN21448_c1_g1_i3_10;TRINITY_DN21449_c1_g1_i8_11;TRINITY_DN21449_c2_g1_i2_11;TRINITY_DN21463_c0_g2_i1_15;TRINITY_DN21468_c4_g1_i8_12;TRINITY_DN21484_c0_g1_i13_2;TRINITY_DN21500_c0_g1_i14_17;TRINITY_DN21502_c1_g3_i5_9;TRINITY_DN21505_c0_g1_i1_7;TRINITY_DN21507_c0_g1_i3_9;TRINITY_DN21514_c0_g3_i1_13;TRINITY_DN21517_c0_g1_i1_3;TRINITY_DN21519_c3_g4_i1_16;TRINITY_DN21530_c0_g1_i5_11;TRINITY_DN21544_c0_g1_i4_11;TRINITY_DN21571_c1_g1_i16_6;TRINITY_DN21585_c0_g1_i3_7;TRINITY_DN21587_c0_g7_i1_2;TRINITY_DN21598_c0_g1_i5_9;TRINITY_DN21611_c0_g1_i3_6;TRINITY_DN21622_c0_g1_i2_5;TRINITY_DN21622_c0_g6_i1_5;TRINITY_DN21624_c0_g1_i11_13;TRINITY_DN21631_c0_g1_i2_11;TRINITY_DN21634_c5_g1_i3_9;TRINITY_DN21647_c1_g2_i6_10;TRINITY_DN21655_c0_g1_i1_17;TRINITY_DN21659_c0_g2_i2_15;TRINITY_DN21698_c0_g2_i7_12;TRINITY_DN21706_c2_g1_i4_15;TRINITY_DN21713_c0_g1_i3_7;TRINITY_DN21721_c1_g1_i17_4;TRINITY_DN21728_c6_g1_i2_13;TRINITY_DN21731_c0_g1_i2_16;TRINITY_DN21734_c0_g1_i3_2;TRINITY_DN21741_c0_g1_i10_9;TRINITY_DN21752_c0_g1_i10_17;TRINITY_DN21752_c0_g1_i10_18;TRINITY_DN21782_c0_g1_i2_11;TRINITY_DN21787_c0_g1_i1_15;TRINITY_DN21787_c0_g2_i2_15;TRINITY_DN21789_c0_g1_i3_18;TRINITY_DN21792_c0_g1_i1_7;TRINITY_DN21812_c0_g1_i1_2;TRINITY_DN21816_c0_g1_i3_3;TRINITY_DN21826_c0_g1_i9_14;TRINITY_DN21828_c0_g3_i6_16;TRINITY_DN21828_c1_g1_i5_11;TRINITY_DN21842_c0_g1_i4_9;TRINITY_DN2184_c0_g1_i1_17;TRINITY_DN21851_c0_g1_i4_17;TRINITY_DN21862_c0_g2_i2_8;TRINITY_DN21863_c1_g1_i1_10;TRINITY_DN21869_c0_g1_i2_5;TRINITY_DN21876_c0_g1_i1_2;TRINITY_DN21882_c0_g1_i2_10;TRINITY_DN21883_c0_g1_i4_14;TRINITY_DN21884_c1_g1_i1_4;TRINITY_DN21904_c0_g1_i2_5;TRINITY_DN21905_c0_g1_i2_1;TRINITY_DN21913_c1_g1_i19_2;TRINITY_DN21918_c2_g1_i2_17;TRINITY_DN21943_c0_g1_i1_1;TRINITY_DN21943_c0_g1_i3_12;TRINITY_DN21943_c0_g2_i1_16;TRINITY_DN21950_c0_g1_i2_18;TRINITY_DN21963_c0_g1_i2_6;TRINITY_DN21967_c2_g1_i19_1;TRINITY_DN21967_c3_g3_i3_7;TRINITY_DN21978_c0_g1_i4_13;TRINITY_DN21978_c0_g2_i2_13;TRINITY_DN21984_c0_g2_i1_18;TRINITY_DN21986_c1_g1_i3_1;TRINITY_DN22007_c0_g1_i7_6;TRINITY_DN22009_c0_g2_i4_10;TRINITY_DN22017_c0_g3_i1_14;TRINITY_DN22023_c0_g1_i6_3;TRINITY_DN22031_c1_g2_i1_14;TRINITY_DN22059_c0_g1_i1_12;TRINITY_DN22081_c0_g1_i11_17;TRINITY_DN22083_c0_g1_i1_7;TRINITY_DN22083_c0_g1_i2_16;TRINITY_DN22096_c2_g1_i1_1;TRINITY_DN22106_c2_g1_i6_7;TRINITY_DN22132_c0_g1_i6_13;TRINITY_DN22145_c0_g1_i1_10;TRINITY_DN22145_c0_g2_i2_10;TRINITY_DN22151_c0_g2_i20_15;TRINITY_DN22152_c3_g1_i2_17;TRINITY_DN22161_c2_g1_i6_6;TRINITY_DN22168_c0_g1_i2_14;TRINITY_DN22178_c0_g1_i8_16;TRINITY_DN22182_c0_g1_i2_3;TRINITY_DN22190_c1_g2_i2_14;TRINITY_DN22196_c0_g1_i3_3;TRINITY_DN22196_c2_g1_i3_12;TRINITY_DN22198_c1_g6_i4_10;TRINITY_DN22199_c0_g1_i2_16;TRINITY_DN22221_c0_g1_i1_14;TRINITY_DN22223_c2_g1_i11_8;TRINITY_DN22241_c0_g1_i1_3;TRINITY_DN22247_c1_g1_i3_1;TRINITY_DN22248_c0_g1_i3_7;TRINITY_DN22249_c0_g1_i7_3;TRINITY_DN22264_c1_g4_i2_13;TRINITY_DN22265_c2_g2_i4_11;TRINITY_DN22277_c0_g1_i1_17;TRINITY_DN22281_c0_g1_i5_16;TRINITY_DN22301_c0_g1_i4_2;TRINITY_DN22303_c0_g1_i3_3;TRINITY_DN22307_c0_g1_i2_2;TRINITY_DN22314_c0_g1_i8_1;TRINITY_DN22314_c0_g2_i1_7;TRINITY_DN22318_c2_g2_i1_17;TRINITY_DN22319_c3_g1_i3_6;TRINITY_DN22339_c2_g3_i9_8;TRINITY_DN22340_c0_g1_i2_18;TRINITY_DN22341_c0_g1_i1_7;TRINITY_DN22345_c2_g2_i1_17;TRINITY_DN22349_c0_g1_i1_5;TRINITY_DN22352_c0_g1_i6_16;TRINITY_DN22352_c0_g4_i1_16;TRINITY_DN22354_c0_g1_i7_11;TRINITY_DN22361_c1_g3_i5_8;TRINITY_DN22372_c2_g1_i5_1;TRINITY_DN22384_c0_g4_i8_14;TRINITY_DN22394_c1_g1_i1_17;TRINITY_DN22395_c1_g1_i1_5;TRINITY_DN22402_c0_g1_i3_2;TRINITY_DN22422_c0_g1_i2_7;TRINITY_DN22433_c0_g1_i3_5;TRINITY_DN22434_c0_g1_i9_18;TRINITY_DN22452_c1_g4_i2_2;TRINITY_DN22460_c3_g1_i1_15;TRINITY_DN22485_c0_g1_i6_5;TRINITY_DN22487_c0_g1_i2_17;TRINITY_DN22492_c2_g1_i1_11;TRINITY_DN22495_c0_g1_i5_7;TRINITY_DN22515_c0_g1_i2_5;TRINITY_DN22519_c0_g1_i6_5;TRINITY_DN22533_c0_g1_i2_8;TRINITY_DN22534_c1_g1_i9_9;TRINITY_DN22536_c1_g2_i2_9;TRINITY_DN22536_c1_g8_i1_9;TRINITY_DN22537_c0_g2_i1_10;TRINITY_DN22559_c0_g1_i9_11;TRINITY_DN22560_c0_g1_i15_3;TRINITY_DN22562_c0_g1_i8_17;TRINITY_DN22562_c1_g1_i4_11;TRINITY_DN22564_c0_g1_i9_13;TRINITY_DN22565_c0_g1_i8_10;TRINITY_DN22581_c2_g1_i13_6;TRINITY_DN22585_c0_g1_i8_6;TRINITY_DN22588_c0_g1_i6_6;TRINITY_DN22594_c1_g3_i3_17;TRINITY_DN22596_c0_g1_i13_5;TRINITY_DN22596_c0_g3_i1_5;TRINITY_DN22615_c0_g1_i2_10;TRINITY_DN22624_c1_g2_i11_9;TRINITY_DN22639_c1_g2_i2_10;TRINITY_DN22640_c0_g1_i1_2;TRINITY_DN22642_c0_g1_i1_4;TRINITY_DN22649_c1_g2_i3_13;TRINITY_DN22652_c0_g1_i19_15;TRINITY_DN22652_c0_g3_i1_15;TRINITY_DN22653_c1_g1_i5_3;TRINITY_DN22655_c1_g1_i9_16;TRINITY_DN22658_c0_g6_i6_16;TRINITY_DN22659_c2_g1_i19_18;TRINITY_DN22661_c0_g2_i1_3;TRINITY_DN22662_c3_g1_i7_13;TRINITY_DN22673_c0_g1_i10_18;TRINITY_DN22673_c0_g1_i14_9;TRINITY_DN22674_c0_g1_i4_1;TRINITY_DN22681_c3_g5_i2_3;TRINITY_DN22705_c0_g1_i3_5;TRINITY_DN22705_c1_g1_i16_1;TRINITY_DN22709_c0_g2_i6_4;TRINITY_DN22716_c0_g1_i1_9;TRINITY_DN22726_c0_g1_i4_12;TRINITY_DN22726_c0_g1_i7_9;TRINITY_DN22728_c0_g2_i5_15;TRINITY_DN22739_c1_g1_i14_9;TRINITY_DN22742_c0_g1_i13_16;TRINITY_DN22749_c0_g1_i15_1;TRINITY_DN22767_c0_g1_i9_17;TRINITY_DN22771_c1_g1_i10_8;TRINITY_DN22792_c0_g1_i1_14;TRINITY_DN22793_c0_g1_i3_4;TRINITY_DN22806_c2_g1_i3_15;TRINITY_DN22816_c0_g2_i1_9;TRINITY_DN22821_c0_g1_i2_16;TRINITY_DN22836_c0_g3_i1_14;TRINITY_DN22847_c1_g1_i13_18;TRINITY_DN22850_c5_g1_i5_4;TRINITY_DN22857_c0_g1_i1_13;TRINITY_DN22862_c0_g1_i3_17;TRINITY_DN22866_c0_g1_i1_11;TRINITY_DN22866_c0_g1_i3_1;TRINITY_DN22868_c0_g1_i15_17;TRINITY_DN22869_c1_g1_i10_13;TRINITY_DN22887_c0_g1_i8_17;TRINITY_DN22893_c1_g1_i5_6;TRINITY_DN22894_c0_g1_i4_5;TRINITY_DN22896_c0_g1_i2_8;TRINITY_DN22896_c1_g2_i1_6;TRINITY_DN22907_c0_g3_i1_8;TRINITY_DN22909_c0_g1_i1_7;TRINITY_DN22909_c1_g2_i1_18;TRINITY_DN22923_c1_g1_i2_11;TRINITY_DN22929_c0_g1_i4_8;TRINITY_DN22952_c0_g1_i4_2;TRINITY_DN22960_c0_g1_i5_14;TRINITY_DN22961_c0_g3_i1_14;TRINITY_DN22962_c1_g1_i1_10;TRINITY_DN22963_c1_g1_i8_15;TRINITY_DN22975_c1_g1_i10_14;TRINITY_DN22982_c0_g1_i14_5;TRINITY_DN22982_c0_g2_i5_16;TRINITY_DN22996_c0_g1_i1_6;TRINITY_DN22998_c0_g1_i10_14;TRINITY_DN23000_c2_g1_i14_15;TRINITY_DN23019_c0_g1_i6_18;TRINITY_DN23020_c0_g1_i1_3;TRINITY_DN23023_c0_g1_i7_6;TRINITY_DN23024_c0_g1_i6_8;TRINITY_DN23035_c1_g1_i4_13;TRINITY_DN23040_c0_g3_i1_14;TRINITY_DN23056_c0_g7_i1_17;TRINITY_DN23057_c0_g1_i5_4;TRINITY_DN23072_c2_g1_i1_13;TRINITY_DN23077_c2_g1_i2_17;TRINITY_DN23082_c0_g1_i6_13;TRINITY_DN23091_c2_g1_i23_16;TRINITY_DN23104_c0_g1_i4_6;TRINITY_DN23105_c0_g2_i4_14;TRINITY_DN23105_c0_g5_i1_14;TRINITY_DN23107_c1_g1_i7_3;TRINITY_DN23110_c0_g1_i1_15;TRINITY_DN23116_c1_g2_i6_18;TRINITY_DN23122_c0_g1_i3_18;TRINITY_DN23127_c3_g1_i16_4;TRINITY_DN23136_c1_g2_i4_6;TRINITY_DN23144_c0_g2_i4_18;TRINITY_DN23146_c2_g2_i7_1;TRINITY_DN23151_c0_g1_i1_3;TRINITY_DN23157_c0_g1_i8_13;TRINITY_DN23163_c0_g6_i1_9;TRINITY_DN23172_c2_g3_i3_1;TRINITY_DN23193_c0_g1_i4_14;TRINITY_DN23200_c0_g1_i3_7;TRINITY_DN23214_c0_g1_i2_5;TRINITY_DN23227_c0_g1_i2_13;TRINITY_DN23241_c0_g1_i5_15;TRINITY_DN23243_c1_g2_i12_17;TRINITY_DN23247_c1_g1_i5_16;TRINITY_DN23247_c1_g2_i9_16;TRINITY_DN23252_c0_g1_i14_11;TRINITY_DN23264_c3_g3_i7_11;TRINITY_DN23281_c0_g6_i2_11;TRINITY_DN23281_c1_g2_i3_7;TRINITY_DN23287_c0_g2_i3_5;TRINITY_DN23292_c1_g2_i4_18;TRINITY_DN23314_c0_g1_i10_8;TRINITY_DN23319_c1_g2_i4_8;TRINITY_DN23345_c1_g1_i1_13;TRINITY_DN23362_c0_g1_i4_2;TRINITY_DN23362_c0_g3_i1_3;TRINITY_DN23364_c0_g1_i1_15;TRINITY_DN23367_c1_g5_i1_9;TRINITY_DN23376_c0_g1_i9_6;TRINITY_DN23380_c0_g1_i9_5;TRINITY_DN23384_c0_g1_i1_14;TRINITY_DN23384_c0_g2_i2_18;TRINITY_DN23385_c0_g1_i16_17;TRINITY_DN23385_c0_g3_i1_2;TRINITY_DN23397_c0_g2_i1_7;TRINITY_DN23403_c3_g1_i9_18;TRINITY_DN23406_c0_g3_i2_2;TRINITY_DN23408_c0_g1_i4_3;TRINITY_DN23409_c0_g3_i5_4;TRINITY_DN23411_c2_g1_i2_8;TRINITY_DN23424_c3_g1_i7_17;TRINITY_DN23435_c0_g1_i10_8;TRINITY_DN23437_c1_g3_i12_17;TRINITY_DN23439_c2_g1_i2_17;TRINITY_DN23442_c0_g1_i3_7;TRINITY_DN23444_c0_g1_i1_7;TRINITY_DN23448_c0_g1_i8_3;TRINITY_DN23460_c1_g1_i7_15;TRINITY_DN23474_c0_g2_i4_13;TRINITY_DN23477_c1_g1_i24_6;TRINITY_DN23488_c0_g1_i2_3;TRINITY_DN23492_c4_g4_i5_3;TRINITY_DN23516_c0_g2_i15_1;TRINITY_DN23517_c1_g1_i1_14;TRINITY_DN23528_c0_g1_i12_9;TRINITY_DN23535_c0_g2_i2_6;TRINITY_DN23545_c0_g1_i5_6;TRINITY_DN23545_c0_g2_i8_15;TRINITY_DN23550_c0_g2_i3_1;TRINITY_DN23554_c0_g1_i1_1;TRINITY_DN23589_c2_g2_i6_2;TRINITY_DN23617_c1_g1_i8_11;TRINITY_DN23646_c1_g1_i2_8;TRINITY_DN23654_c0_g2_i2_4;TRINITY_DN23662_c0_g2_i3_5;TRINITY_DN23666_c0_g1_i3_4;TRINITY_DN23688_c1_g3_i13_3;TRINITY_DN23691_c0_g1_i1_3;TRINITY_DN23692_c0_g2_i6_1;TRINITY_DN23697_c1_g4_i1_9;TRINITY_DN23702_c0_g1_i15_2;TRINITY_DN23705_c0_g2_i1_8;TRINITY_DN23706_c0_g1_i2_4;TRINITY_DN23714_c0_g2_i5_11;TRINITY_DN23714_c0_g3_i1_11;TRINITY_DN23716_c0_g1_i23_15;TRINITY_DN23717_c0_g2_i2_7;TRINITY_DN23729_c0_g2_i5_3;TRINITY_DN23744_c0_g1_i2_16;TRINITY_DN23745_c1_g8_i1_13;TRINITY_DN23757_c0_g1_i1_10;TRINITY_DN23759_c0_g1_i2_3;TRINITY_DN23762_c0_g1_i2_13;TRINITY_DN23772_c0_g1_i1_16;TRINITY_DN23780_c0_g1_i2_13;TRINITY_DN23786_c2_g1_i15_4;TRINITY_DN23796_c1_g1_i1_17;TRINITY_DN23802_c1_g1_i14_15;TRINITY_DN23818_c1_g1_i3_16;TRINITY_DN23827_c1_g1_i2_8;TRINITY_DN23840_c0_g1_i3_7;TRINITY_DN23844_c0_g2_i4_17;TRINITY_DN23845_c0_g3_i3_1;TRINITY_DN23849_c0_g1_i7_1;TRINITY_DN23849_c0_g1_i8_16;TRINITY_DN23850_c0_g4_i1_2;TRINITY_DN23851_c0_g1_i4_5;TRINITY_DN23852_c2_g1_i7_11;TRINITY_DN23855_c0_g1_i6_7;TRINITY_DN23866_c2_g3_i1_5;TRINITY_DN23873_c0_g1_i1_13;TRINITY_DN23877_c4_g1_i4_16;TRINITY_DN23886_c0_g1_i7_18;TRINITY_DN23896_c1_g1_i3_7;TRINITY_DN23919_c0_g1_i17_11;TRINITY_DN23921_c0_g1_i2_11;TRINITY_DN23936_c1_g1_i16_8;TRINITY_DN23955_c0_g1_i4_14;TRINITY_DN23966_c0_g2_i3_2;TRINITY_DN23972_c0_g2_i3_5;TRINITY_DN23976_c1_g1_i5_16;TRINITY_DN23991_c0_g1_i3_16;TRINITY_DN23994_c0_g1_i19_8;TRINITY_DN23996_c0_g1_i9_13;TRINITY_DN23999_c0_g1_i16_17;TRINITY_DN24002_c0_g4_i3_2;TRINITY_DN24041_c1_g3_i2_13;TRINITY_DN24042_c0_g1_i1_7;TRINITY_DN24043_c3_g3_i1_14;TRINITY_DN24049_c1_g1_i23_1;TRINITY_DN24052_c0_g1_i2_16;TRINITY_DN24058_c1_g3_i1_17;TRINITY_DN24068_c0_g1_i1_15;TRINITY_DN24071_c0_g2_i9_14;TRINITY_DN24078_c0_g2_i13_6;TRINITY_DN24091_c2_g1_i1_8;TRINITY_DN24099_c1_g1_i8_15;TRINITY_DN24110_c0_g1_i4_4;TRINITY_DN24110_c1_g1_i22_13;TRINITY_DN24145_c0_g1_i1_13;TRINITY_DN24145_c1_g2_i2_14;TRINITY_DN24154_c0_g2_i1_8;TRINITY_DN24170_c4_g1_i5_4;TRINITY_DN24177_c0_g1_i17_6;TRINITY_DN24183_c0_g1_i10_15;TRINITY_DN24197_c0_g1_i1_2;TRINITY_DN24198_c3_g2_i8_2;TRINITY_DN24200_c0_g1_i2_7;TRINITY_DN24200_c1_g1_i5_1;TRINITY_DN24211_c1_g1_i13_5;TRINITY_DN24216_c0_g6_i1_7;TRINITY_DN24219_c4_g1_i1_7;TRINITY_DN24231_c2_g3_i1_15;TRINITY_DN24234_c1_g2_i3_6;TRINITY_DN24251_c2_g2_i1_6;TRINITY_DN24272_c0_g2_i3_7;TRINITY_DN24278_c3_g1_i2_6;TRINITY_DN24288_c0_g1_i1_6;TRINITY_DN24291_c1_g4_i1_15;TRINITY_DN24300_c2_g1_i9_6;TRINITY_DN24316_c0_g2_i7_17;TRINITY_DN24317_c0_g1_i15_8;TRINITY_DN24320_c0_g1_i3_16;TRINITY_DN24321_c1_g5_i3_1;TRINITY_DN24329_c0_g2_i3_7;TRINITY_DN24331_c1_g3_i2_17;TRINITY_DN24335_c0_g5_i1_7;TRINITY_DN24347_c1_g4_i1_16;TRINITY_DN24353_c0_g1_i1_18;TRINITY_DN24376_c2_g1_i1_13;TRINITY_DN24385_c1_g6_i1_6;TRINITY_DN24391_c0_g5_i1_15;TRINITY_DN24407_c4_g2_i3_3;TRINITY_DN24408_c1_g1_i2_14;TRINITY_DN24416_c0_g1_i4_6;TRINITY_DN24426_c0_g1_i2_3;TRINITY_DN24427_c2_g1_i1_13;TRINITY_DN24438_c1_g2_i9_4;TRINITY_DN24443_c0_g1_i2_7;TRINITY_DN24443_c0_g1_i3_16;TRINITY_DN24446_c1_g2_i3_16;TRINITY_DN24454_c0_g1_i2_7;TRINITY_DN24469_c0_g2_i1_14;TRINITY_DN24469_c0_g3_i3_14;TRINITY_DN24478_c1_g1_i1_2;TRINITY_DN24484_c2_g2_i5_16;TRINITY_DN24492_c0_g3_i3_3;TRINITY_DN24499_c1_g1_i1_2;TRINITY_DN24500_c0_g1_i2_7;TRINITY_DN24504_c0_g1_i4_4;TRINITY_DN24506_c2_g1_i11_16;TRINITY_DN24509_c2_g1_i7_4;TRINITY_DN24514_c2_g2_i5_6;TRINITY_DN24521_c0_g2_i1_2;TRINITY_DN24533_c2_g1_i14_1;TRINITY_DN24534_c1_g1_i2_2;TRINITY_DN24539_c2_g2_i1_14;TRINITY_DN24540_c0_g2_i4_11;TRINITY_DN24554_c0_g2_i1_4;TRINITY_DN24583_c0_g1_i11_1;TRINITY_DN24595_c0_g2_i5_11;TRINITY_DN24646_c2_g1_i2_14;TRINITY_DN24659_c3_g1_i10_14;TRINITY_DN24662_c1_g2_i8_4;TRINITY_DN24675_c1_g1_i4_8;TRINITY_DN24683_c1_g3_i4_4;TRINITY_DN24687_c0_g2_i3_11;TRINITY_DN24689_c0_g1_i7_7;TRINITY_DN24697_c1_g4_i3_6;TRINITY_DN24703_c1_g4_i2_16;TRINITY_DN24717_c0_g1_i5_13;TRINITY_DN24732_c0_g4_i1_11;TRINITY_DN24736_c2_g2_i2_7;TRINITY_DN24758_c0_g1_i6_3;TRINITY_DN24777_c0_g1_i1_11;TRINITY_DN24789_c0_g1_i21_3;TRINITY_DN24800_c0_g1_i1_6;TRINITY_DN24808_c0_g1_i4_15;TRINITY_DN24808_c0_g2_i2_5;TRINITY_DN24825_c0_g1_i13_7;TRINITY_DN24836_c0_g3_i1_8;TRINITY_DN24837_c1_g1_i2_6;TRINITY_DN24868_c3_g1_i6_7;TRINITY_DN24878_c1_g3_i1_7;TRINITY_DN24894_c0_g2_i1_11;TRINITY_DN24914_c1_g1_i6_6;TRINITY_DN24922_c1_g3_i2_8;TRINITY_DN24933_c0_g1_i18_3;TRINITY_DN24939_c0_g2_i1_2;TRINITY_DN24959_c0_g1_i8_13;TRINITY_DN24976_c1_g1_i3_2;TRINITY_DN24982_c2_g1_i6_6;TRINITY_DN24985_c0_g1_i2_3;TRINITY_DN24990_c0_g1_i2_11;TRINITY_DN24996_c0_g2_i4_15;TRINITY_DN25009_c1_g1_i3_8;TRINITY_DN25011_c0_g1_i1_18;TRINITY_DN25017_c0_g3_i1_11;TRINITY_DN25020_c0_g1_i18_15;TRINITY_DN25033_c0_g2_i1_4;TRINITY_DN25044_c0_g3_i1_2;TRINITY_DN25046_c1_g2_i3_2;TRINITY_DN25060_c0_g1_i4_7;TRINITY_DN25074_c0_g1_i2_7;TRINITY_DN25074_c1_g1_i4_6;TRINITY_DN25079_c0_g1_i1_17;TRINITY_DN25089_c0_g1_i1_8;TRINITY_DN25091_c0_g1_i1_9;TRINITY_DN25094_c1_g1_i2_15;TRINITY_DN25103_c0_g5_i1_7;TRINITY_DN25110_c1_g1_i5_3;TRINITY_DN25135_c0_g1_i8_15;TRINITY_DN25145_c1_g1_i7_3;TRINITY_DN25170_c2_g1_i3_4;TRINITY_DN25179_c0_g1_i2_7;TRINITY_DN25179_c0_g1_i3_11;TRINITY_DN25202_c0_g2_i1_3;TRINITY_DN25212_c2_g1_i6_13;TRINITY_DN25215_c0_g1_i7_7;TRINITY_DN25215_c0_g4_i2_2;TRINITY_DN25227_c0_g1_i1_18;TRINITY_DN25229_c0_g1_i6_2;TRINITY_DN25231_c0_g1_i1_10;TRINITY_DN25264_c0_g3_i3_7;TRINITY_DN25273_c1_g1_i1_3;TRINITY_DN25280_c0_g3_i2_8;TRINITY_DN25286_c0_g2_i4_3;TRINITY_DN25298_c0_g1_i1_1;TRINITY_DN25308_c0_g1_i6_8;TRINITY_DN25338_c0_g1_i3_7;TRINITY_DN25353_c0_g1_i10_8;TRINITY_DN25356_c2_g2_i6_2;TRINITY_DN25382_c2_g1_i5_2;TRINITY_DN25438_c3_g1_i11_3;TRINITY_DN25441_c2_g3_i2_8;TRINITY_DN25451_c0_g1_i4_11;TRINITY_DN25485_c0_g1_i3_11;TRINITY_DN25485_c0_g2_i1_13;TRINITY_DN25488_c0_g2_i14_2;TRINITY_DN25498_c2_g4_i4_11;TRINITY_DN25549_c0_g1_i1_6;TRINITY_DN25554_c0_g3_i5_7;TRINITY_DN25580_c2_g4_i7_2;TRINITY_DN25593_c0_g1_i1_4;TRINITY_DN25595_c0_g2_i11_8;TRINITY_DN25603_c0_g2_i25_11;TRINITY_DN25605_c1_g3_i12_13;TRINITY_DN25605_c1_g4_i1_13;TRINITY_DN25629_c0_g1_i8_3;TRINITY_DN25635_c0_g1_i5_7;TRINITY_DN25645_c0_g3_i1_11;TRINITY_DN25645_c0_g5_i9_11;TRINITY_DN25655_c0_g1_i13_15;TRINITY_DN25701_c0_g1_i6_3;TRINITY_DN25712_c0_g1_i6_3;TRINITY_DN25724_c0_g4_i4_4;TRINITY_DN25740_c3_g2_i1_13;TRINITY_DN25753_c0_g1_i13_15;TRINITY_DN25768_c2_g1_i7_11;TRINITY_DN25768_c2_g2_i6_11;TRINITY_DN25797_c0_g1_i4_13;TRINITY_DN25798_c1_g1_i14_8;TRINITY_DN25812_c1_g6_i1_4;TRINITY_DN25824_c0_g1_i4_3;TRINITY_DN25827_c0_g2_i10_8;TRINITY_DN25836_c0_g3_i1_3;TRINITY_DN25860_c3_g1_i9_7;TRINITY_DN25922_c0_g2_i1_7;TRINITY_DN25926_c0_g1_i1_11;TRINITY_DN25960_c0_g1_i5_7;TRINITY_DN25970_c0_g1_i1_9;TRINITY_DN25981_c0_g1_i5_4;TRINITY_DN26016_c0_g1_i1_1;TRINITY_DN26028_c1_g1_i1_3;TRINITY_DN26040_c0_g1_i20_7;TRINITY_DN26040_c0_g2_i2_4;TRINITY_DN26070_c2_g1_i12_4;TRINITY_DN26082_c0_g1_i8_3;TRINITY_DN26086_c0_g1_i5_7;TRINITY_DN26136_c2_g1_i1_4;TRINITY_DN26137_c0_g1_i2_3;TRINITY_DN26138_c2_g1_i21_3;TRINITY_DN26164_c1_g1_i6_7;TRINITY_DN26187_c0_g1_i1_9;TRINITY_DN26199_c0_g1_i1_7;TRINITY_DN26212_c0_g2_i8_3;TRINITY_DN26217_c1_g1_i2_7;TRINITY_DN26241_c0_g1_i1_3;TRINITY_DN26276_c0_g1_i10_3;TRINITY_DN26359_c0_g1_i1_10;TRINITY_DN26378_c0_g1_i5_3;TRINITY_DN26405_c1_g3_i1_3;TRINITY_DN26478_c0_g3_i2_7;TRINITY_DN26540_c0_g1_i1_3;TRINITY_DN26582_c0_g1_i1_9;TRINITY_DN26607_c1_g1_i3_7;TRINITY_DN26647_c0_g1_i3_7;TRINITY_DN26671_c0_g1_i11_3;TRINITY_DN26703_c0_g1_i2_7;TRINITY_DN26756_c2_g4_i1_3;TRINITY_DN26765_c1_g1_i4_3;TRINITY_DN26778_c1_g2_i7_3;TRINITY_DN26786_c0_g1_i1_18;TRINITY_DN26837_c0_g4_i1_7;TRINITY_DN26987_c0_g2_i1_3;TRINITY_DN2700_c0_g1_i1_9;TRINITY_DN27010_c2_g2_i4_3;TRINITY_DN27026_c0_g2_i3_7;TRINITY_DN27059_c0_g1_i1_10;TRINITY_DN27063_c0_g1_i1_2;TRINITY_DN27081_c1_g2_i1_7;TRINITY_DN27092_c1_g1_i1_7;TRINITY_DN27093_c1_g2_i2_3;TRINITY_DN27201_c3_g12_i2_7;TRINITY_DN2721_c0_g1_i1_18;TRINITY_DN27248_c0_g1_i12_3;TRINITY_DN27266_c3_g2_i1_3;TRINITY_DN27299_c4_g5_i3_7;TRINITY_DN27318_c1_g1_i18_7;TRINITY_DN27397_c3_g1_i11_3;TRINITY_DN27435_c0_g1_i1_10;TRINITY_DN27481_c0_g1_i1_18;TRINITY_DN27547_c0_g1_i1_9;TRINITY_DN27581_c0_g1_i1_5;TRINITY_DN27656_c0_g1_i1_5;TRINITY_DN27769_c0_g1_i1_4;TRINITY_DN27818_c0_g1_i1_3;TRINITY_DN27946_c0_g1_i1_14;TRINITY_DN28260_c0_g1_i1_7;TRINITY_DN28441_c0_g1_i1_10;TRINITY_DN28638_c0_g1_i1_13;TRINITY_DN28688_c0_g1_i1_16;TRINITY_DN28941_c0_g1_i1_11;TRINITY_DN29175_c0_g1_i1_4;TRINITY_DN29293_c0_g1_i1_16;TRINITY_DN29607_c0_g1_i1_13;TRINITY_DN29937_c0_g1_i1_14;TRINITY_DN29938_c0_g1_i1_14;TRINITY_DN30326_c0_g1_i1_3;TRINITY_DN30489_c0_g1_i1_3;TRINITY_DN30709_c0_g1_i1_2;TRINITY_DN30994_c0_g1_i1_4;TRINITY_DN31166_c0_g1_i1_7;TRINITY_DN31170_c0_g1_i1_4;TRINITY_DN31248_c0_g1_i1_11;TRINITY_DN31413_c0_g1_i1_4;TRINITY_DN31626_c0_g1_i1_3;TRINITY_DN31874_c0_g1_i1_15;TRINITY_DN31_c0_g1_i1_1;TRINITY_DN32297_c0_g1_i1_7;TRINITY_DN32_c0_g1_i1_5;TRINITY_DN3359_c0_g1_i1_16;TRINITY_DN3389_c0_g1_i1_14;TRINITY_DN3411_c0_g1_i1_12;TRINITY_DN358_c0_g1_i2_11;TRINITY_DN3708_c0_g1_i1_18;TRINITY_DN3757_c0_g1_i1_12;TRINITY_DN3797_c0_g1_i1_7;TRINITY_DN3814_c0_g1_i1_18;TRINITY_DN3925_c0_g1_i1_3;TRINITY_DN3950_c0_g1_i1_14;TRINITY_DN4212_c0_g1_i1_17;TRINITY_DN4213_c0_g1_i1_10;TRINITY_DN4228_c0_g1_i1_10;TRINITY_DN4241_c0_g1_i1_3;TRINITY_DN4388_c0_g1_i1_4;TRINITY_DN5276_c0_g1_i1_14;TRINITY_DN5415_c0_g1_i1_17;TRINITY_DN5471_c0_g1_i1_16;TRINITY_DN5919_c0_g1_i1_9;TRINITY_DN5944_c0_g1_i1_16;TRINITY_DN599_c0_g1_i1_1;TRINITY_DN6081_c0_g1_i1_7;TRINITY_DN6088_c0_g1_i2_18;TRINITY_DN6218_c0_g1_i3_17;TRINITY_DN6282_c0_g1_i1_16;TRINITY_DN6296_c0_g1_i1_11;TRINITY_DN6514_c0_g1_i1_4;TRINITY_DN6532_c0_g1_i3_2;TRINITY_DN6557_c0_g1_i2_16;TRINITY_DN677_c0_g1_i1_1;TRINITY_DN6793_c0_g1_i1_17;TRINITY_DN6882_c0_g1_i1_5;TRINITY_DN6899_c0_g1_i2_11;TRINITY_DN7026_c0_g1_i1_6;TRINITY_DN7064_c0_g2_i2_6;TRINITY_DN713_c0_g1_i1_4;TRINITY_DN7146_c0_g1_i1_2;TRINITY_DN7234_c0_g2_i1_10;TRINITY_DN7376_c0_g1_i1_4;TRINITY_DN7387_c0_g1_i1_10;TRINITY_DN7395_c0_g1_i1_3;TRINITY_DN7489_c0_g1_i1_4;TRINITY_DN7534_c0_g1_i2_15;TRINITY_DN7540_c0_g1_i1_18;TRINITY_DN7685_c0_g1_i2_1;TRINITY_DN7757_c0_g1_i2_10;TRINITY_DN7900_c0_g1_i1_2;TRINITY_DN7999_c0_g1_i1_14;TRINITY_DN8003_c0_g1_i1_3;TRINITY_DN8078_c0_g1_i2_14;TRINITY_DN8111_c0_g1_i3_9;TRINITY_DN823_c0_g1_i1_1;TRINITY_DN8257_c0_g1_i1_17;TRINITY_DN8262_c0_g1_i1_13;TRINITY_DN8430_c0_g1_i2_15;TRINITY_DN8494_c0_g1_i1_3;TRINITY_DN8512_c0_g2_i1_17;TRINITY_DN8723_c0_g2_i1_18;TRINITY_DN8736_c0_g1_i1_15;TRINITY_DN8757_c0_g1_i1_9;TRINITY_DN8909_c0_g1_i1_13;TRINITY_DN8956_c0_g1_i1_16;TRINITY_DN8961_c0_g1_i2_11;TRINITY_DN8983_c0_g1_i1_13;TRINITY_DN8988_c0_g1_i1_1;TRINITY_DN9008_c0_g1_i1_11;TRINITY_DN9155_c0_g1_i1_10;TRINITY_DN9157_c0_g1_i1_2;TRINITY_DN9188_c0_g1_i2_18;TRINITY_DN9288_c0_g1_i1_2;TRINITY_DN9425_c0_g1_i1_7;TRINITY_DN9463_c0_g1_i1_12;TRINITY_DN9540_c0_g1_i1_10;TRINITY_DN9581_c0_g1_i1_9;TRINITY_DN961_c0_g1_i1_11;TRINITY_DN9642_c0_g1_i1_11;TRINITY_DN9709_c0_g1_i1_16;TRINITY_DN9718_c0_g1_i1_9;TRINITY_DN9822_c0_g1_i1_9	KOG4430;KOG2389;KOG1522;KOG1946;KOG2068;KOG0048;KOG0014;KOG4282;KOG4282;KOG0014;KOG1601;KOG1267;KOG1267;KOG0773;KOG0048;KOG1946;KOG0773;KOG0627;KOG2578;KOG1267;KOG4362;KOG1080;KOG1001;KOG2905;KOG1267;KOG2577;KOG1659;KOG1001;KOG2807;KOG4282;KOG1601;KOG1356;KOG0483;KOG4282;KOG0048;KOG0048;KOG2577;KOG2593;KOG0048;KOG1601;KOG3168;KOG1946;KOG0627;KOG0014;KOG1946;KOG3786;KOG0048;KOG1946;KOG2039;KOG1946;KOG0048;KOG1267;KOG0048;KOG4161;KOG0048;KOG0939;KOG1356;KOG1597;KOG2744;KOG0014;KOG2744;KOG3149;KOG0627;KOG1926;KOG0014;KOG3219;KOG3400;KOG2578;KOG2294;KOG0483;KOG1886;KOG3265;KOG1474;KOG4282;KOG1356;KOG4362;KOG0627;KOG1601;KOG0871;KOG1601;KOG0048;KOG1657;KOG2744;KOG4282;KOG0048;KOG0659;KOG0869;KOG2868;KOG0871;KOG2043;KOG1601;KOG1601;KOG1946;KOG0483;KOG0048;KOG1267;KOG1668;KOG1082;KOG4282;KOG0048;KOG3490;KOG1886;KOG2434;KOG0048;KOG4210;KOG1500;KOG0483;KOG0048;KOG1601;KOG0048;KOG0048;KOG1601;KOG2929;KOG2952;KOG4210;KOG2587;KOG0048;KOG3334;KOG2577;KOG0048;KOG0048;KOG1510;KOG4495;KOG1597;KOG0014;KOG4282;KOG1267;KOG2633;KOG0014;KOG2626;KOG2633;KOG0048;KOG0014;KOG0014;KOG1601;KOG4282;KOG1946;KOG0048;KOG3497;KOG1598;KOG1601;KOG3463;KOG0260;KOG0386;KOG2829;KOG0048;KOG0214;KOG1561;KOG2293;KOG2341;KOG0048;KOG1522;KOG1946;KOG1668;KOG0014;KOG0869;KOG0627;KOG0014;KOG3405;KOG4661;KOG2261;KOG0048;KOG1267;KOG1267;KOG1034;KOG0483;KOG0627;KOG1499;KOG1601;KOG3095;KOG1356;KOG1878;KOG3152;KOG2239;KOG3047;KOG0659;KOG1001;KOG0014;KOG1946;KOG4392;KOG0869;KOG0387;KOG2240;KOG0014;KOG3047;KOG1601;KOG1946;KOG0668;KOG0794;KOG1356;KOG1601;KOG0773;KOG1356;KOG3390;KOG0483;KOG3490;KOG0014;KOG0048;KOG4479;KOG2633;KOG1946;KOG2151;KOG1946;KOG1620;KOG2406;KOG0014;KOG0048;KOG1601;KOG2593;KOG1946;KOG1034;KOG0483;KOG3471;KOG0048;KOG0483;KOG0048;KOG0014;KOG2345;KOG0483;KOG0067;KOG3001;KOG2587;KOG3227;KOG1597;KOG1500;KOG1472;KOG0048;KOG2487;KOG4283;KOG2068;KOG2570;KOG3391;KOG4161;KOG0048;KOG3901;KOG0483;KOG2076;KOG2652;KOG2434;KOG0483;KOG1886;KOG1267;KOG3374;KOG0014;KOG3334;KOG2043;KOG0048;KOG0483;KOG4282;KOG3149;KOG0048;KOG0048;KOG1601;KOG1267;KOG1601;KOG0871;KOG3405;KOG4161;KOG1659;KOG2593;KOG0620;KOG1601;KOG1038;KOG0385;KOG2598;KOG0939;KOG1601;KOG0014;KOG4282;KOG0483;KOG4282;KOG3374;KOG1499;KOG1267;KOG1499;KOG4282;KOG2598;KOG0014;KOG1601;KOG1082;KOG3047;KOG0483;KOG2240;KOG2239;KOG1601;KOG2712;KOG0627;KOG4661;KOG3095;KOG0668;KOG0216;KOG0048;KOG0483;KOG2633;KOG1082;KOG3391;KOG2633;KOG4210;KOG3463;KOG0869;KOG2354;KOG0014;KOG4210;KOG2068;KOG4210;KOG2570;KOG1601;KOG1946;KOG2652;KOG0014;KOG4661;KOG0048;KOG0483;KOG1634;KOG1883;KOG0014;KOG1946;KOG0483;KOG3405;KOG0048;KOG0048;KOG0048;KOG0483;KOG2906;KOG1499;KOG3122;KOG3104;KOG1601;KOG0014;KOG2076;KOG1267;KOG1601;KOG1601;KOG3218;KOG3374;KOG4795;KOG1605;KOG1952;KOG1952;KOG1952;KOG1601;KOG1946;KOG2576;KOG1952;KOG3095;KOG0048;KOG1142;KOG0262;KOG0048;KOG3404;KOG0483;KOG1620;KOG1601;KOG0773;KOG1886;KOG3405;KOG2577;KOG1561;KOG0387;KOG0323;KOG2338;KOG1601;KOG1601;KOG1105;KOG0773;KOG2345;KOG2857;KOG1534;KOG0387;KOG0048;KOG4282;KOG0048;KOG1601;KOG1886;KOG0048;KOG2633;KOG0214;KOG2633;KOG1601;KOG1946;KOG1601;KOG1561;KOG1082;KOG3334;KOG0014;KOG0014;KOG1601;KOG0773;KOG2424;KOG0014;KOG2294;KOG4210;KOG1001;KOG0483;KOG0483;KOG3794;KOG2169;KOG0048;KOG1668;KOG3095;KOG4282;KOG0048;KOG1082;KOG1601;KOG0261;KOG1267;KOG0773;KOG1038;KOG4282;KOG1521;KOG2487;KOG3095;KOG4282;KOG2906;KOG3497;KOG1601;KOG0666;KOG3218;KOG3218;KOG2355;KOG0048;KOG0620;KOG0869;KOG0014;KOG0014;KOG2952;KOG1932;KOG1932;KOG2683;KOG4661;KOG0014;KOG3438;KOG0014;KOG0014;KOG4282;KOG0483;KOG2355;KOG2406;KOG1499;KOG0627;KOG4282;KOG1521;KOG0014;KOG1601;KOG3095;KOG0048;KOG0014;KOG4282;KOG4661;KOG1561;KOG2240;KOG1601;KOG0483;KOG2169;KOG0014;KOG2355;KOG1778;KOG3901;KOG0048;KOG1474;KOG0048;KOG1499;KOG2239;KOG2338;KOG3074;KOG4661;KOG0869;KOG2577;KOG3507;KOG0773;KOG1883;KOG0666;KOG2338;KOG1561;KOG1601;KOG0483;KOG2393;KOG2907;KOG0214;KOG2355;KOG2338;KOG0627;KOG0773;KOG2744;KOG1521;KOG2744;KOG2393;KOG0048;KOG2952;KOG1668;KOG1267;KOG1561;KOG1474;KOG2345;KOG1601;KOG0014;KOG1267;KOG1561;KOG0323;KOG0627;KOG1920;KOG4282;KOG0627;KOG0794;KOG0483;KOG1356;KOG1534;KOG0385;KOG0483;KOG3471;KOG1561;KOG3047;KOG3227;KOG1080;KOG1267;KOG1601;KOG3398;KOG1561;KOG0773;KOG0773;KOG1001;KOG1267;KOG3471;KOG0483;KOG2744;KOG2845;KOG2845;KOG4661;KOG0627;KOG2633;KOG2351;KOG0773;KOG2169;KOG1634;KOG1474;KOG4795;KOG2633;KOG0483;KOG2424;KOG0014;KOG0627;KOG1267;KOG2845;KOG1932;KOG1601;KOG4282;KOG2868;KOG1561;KOG1499;KOG0048;KOG2656;KOG2952;KOG2773;KOG0794;KOG0048;KOG0048;KOG3404;KOG1886;KOG1473;KOG3473;KOG0216;KOG1605;KOG1831;KOG2549;KOG2906;KOG1123;KOG2043;KOG2868;KOG1913;KOG1668;KOG1267;KOG0014;KOG1082;KOG0773;KOG0869;KOG0627;KOG1946;KOG2478;KOG0048;KOG4161;KOG4673;KOG4168;KOG0048;KOG2598;KOG0627;KOG1601;KOG1001;KOG1474;KOG1123;KOG1657;KOG2535;KOG0483;KOG2351;KOG3473;KOG2773;KOG2169;KOG0483;KOG1267;KOG1886;KOG1634;KOG1601;KOG1131;KOG1474;KOG0048;KOG0025;KOG0627;KOG1472;KOG1601;KOG1474;KOG0620;KOG2240;KOG4282;KOG0215;KOG3507;KOG2338;KOG1778;KOG3227;KOG2097;KOG1267;KOG2576;KOG1601;KOG0014;KOG1499;KOG4468;KOG1474;KOG2345;KOG2345;KOG2393;KOG1267;KOG1601;KOG2633;KOG1905;KOG4282;KOG1601;KOG1875;KOG2434;KOG1267;KOG1601;KOG2169;KOG1605;KOG1082;KOG1474;KOG0014;KOG2338;KOG3677;KOG2952;KOG1778;KOG2136;KOG3949;KOG1474;KOG2832;KOG4430;KOG2239;KOG2473;KOG1499;KOG1267;KOG2577;KOG1561;KOG1904;KOG1601;KOG3046;KOG1999;KOG1601;KOG0048;KOG1267;KOG0668;KOG0014;KOG1474;KOG1474;KOG2549;KOG0014;KOG1267;KOG0392;KOG1778;KOG0025;KOG0384;KOG1080;KOG4210;KOG1561;KOG3218;KOG1601;KOG1123;KOG1927;KOG0214;KOG0014;KOG1063;KOG0214;KOG1474;KOG2549;KOG0014;KOG0048;KOG0627;KOG2549;KOG1063;KOG0919;KOG2664;KOG3104;KOG2821;KOG4168;KOG1267;KOG1597;KOG2338;KOG2009;KOG0048;KOG0773;KOG1474;KOG0794;KOG4430;KOG1038;KOG2907;KOG1601;KOG0025;KOG3400;KOG1142;KOG0048;KOG1082;KOG2712;KOG0773;KOG1905;KOG3169;KOG2068;KOG1521;KOG1001;KOG1886;KOG3104;KOG3297;KOG3297;KOG4661;KOG2043;KOG4011;KOG1601;KOG1601;KOG0048;KOG1267;KOG0014;KOG1034;KOG3298;KOG1605;KOG0214;KOG1001;KOG0025;KOG0214;KOG1932;KOG1601;KOG0048;KOG0048;KOG0773;KOG1561;KOG1561;KOG1499;KOG3423;KOG0627;KOG0668;KOG1601;KOG1886;KOG0155;KOG1267;KOG2680;KOG1142;KOG0048;KOG0048;KOG0773;KOG2345;KOG3423;KOG1649;KOG3298;KOG0048;KOG0014;KOG1473;KOG1474;KOG1601;KOG0323;KOG2068;KOG1601;KOG2009;KOG2009;KOG1668;KOG0773;KOG0014;KOG1037;KOG0014;KOG2338;KOG3169;KOG1946;KOG3423;KOG3298;KOG1601;KOG0014;KOG0014;KOG2338;KOG1601;KOG1601;KOG1474;KOG1905;KOG1267;KOG1267;KOG3341;KOG1657;KOG1267;KOG1082;KOG2151;KOG4168;KOG1601;KOG0260;KOG3302;KOG4073;KOG1474;KOG2549;KOG2169;KOG1649;KOG0014;KOG1037;KOG1534;KOG4430;KOG1601;KOG1601;KOG1131;KOG0014;KOG3297;KOG1601;KOG0014;KOG1267;KOG1079;KOG2907;KOG1080;KOG0048;KOG0048;KOG0773;KOG1080;KOG0025;KOG1356;KOG0627;KOG4210;KOG1601;KOG0014;KOG1356;KOG1905;KOG0773;KOG1601;KOG2341;KOG1131;KOG1082;KOG0627;KOG1886;KOG4210;KOG2814;KOG0014;KOG1668;KOG1668;KOG1267;KOG2633;KOG2814;KOG4161;KOG2642;KOG3438;KOG0668;KOG0262;KOG1267;KOG1474;KOG0048;KOG0323;KOG0323;KOG0919;KOG1037;KOG4086;KOG4661;KOG0263;KOG1267;KOG2683;KOG2683;KOG2068;KOG1999;KOG2068;KOG0025;KOG1474;KOG2338;KOG0773;KOG2338;KOG1142;KOG1946;KOG1601;KOG0214;KOG0147;KOG3949;KOG1267;KOG2558;KOG0048;KOG1601;KOG0919;KOG3341;KOG0773;KOG2683;KOG3104;KOG1473;KOG0627;KOG0147;KOG2074;KOG0483;KOG1601;KOG3169;KOG0155;KOG1356;KOG0773;KOG2338;KOG3341;KOG0869;KOG4282;KOG0620;KOG1601;KOG2239;KOG1601;KOG0387;KOG4430;KOG3427;KOG1874;KOG2633;KOG1015;KOG1037;KOG1267;KOG1267;KOG2169;KOG1601;KOG1474;KOG1513;KOG1601;KOG2068;KOG1267;KOG2558;KOG1904;KOG1474;KOG1601;KOG1081;KOG0260;KOG0323;KOG1548;KOG2345;KOG1778;KOG0627;KOG3298;KOG1601;KOG1123;KOG1123;KOG2068;KOG0048;KOG2496;KOG1778;KOG2169;KOG1597;KOG4086;KOG1601;KOG1082;KOG2151;KOG1267;KOG2068;KOG2097;KOG1905;KOG0014;KOG0973;KOG2656;KOG3233;KOG0570;KOG0323;KOG3423;KOG4168;KOG1080;KOG1267;KOG1474;KOG4210;KOG1267;KOG1649;KOG2907;KOG1267;KOG0048;KOG2338;KOG0214;KOG1999;KOG1080;KOG3677;KOG1267;KOG1946;KOG1356;KOG0025;KOG0384;KOG1079;KOG0483;KOG2169;KOG0260;KOG2402;KOG0025;KOG0025;KOG0773;KOG1668;KOG0048;KOG1001;KOG2074;KOG2356;KOG3298;KOG1082;KOG1499;KOG3298;KOG1267;KOG1356;KOG1657;KOG1131;KOG0025;KOG1267;KOG1874;KOG1356;KOG2068;KOG3046;KOG1601;KOG1932;KOG1081;KOG3298;KOG4430;KOG1414;KOG1356;KOG2068;KOG3092;KOG0048;KOG1037;KOG1037;KOG3298;KOG3463;KOG1778;KOG1932;KOG1946;KOG0869;KOG4468;KOG1267;KOG0262;KOG0147;KOG2351;KOG1038;KOG1267;KOG1946;KOG0570;KOG0773;KOG1267;KOG1861;KOG4430;KOG3297;KOG1080;KOG2402;KOG1605;KOG0014;KOG1598;KOG1601;KOG0260;KOG1356;KOG1999;KOG3298;KOG0387;KOG0014;KOG0773;KOG1474;KOG2293;KOG1474;KOG1605;KOG3104;KOG2351;KOG2169;KOG0869;KOG3046;KOG1267;KOG4282;KOG0025;KOG0627;KOG0260;KOG1131;KOG1356;KOG1267;KOG3398;KOG0323;KOG0773;KOG2074;KOG0939;KOG2150;KOG1267;KOG1874;KOG2169;KOG0919;KOG1267;KOG2351;KOG1082;KOG1601;KOG4011;KOG1598;KOG4522;KOG2038;KOG2261;KOG2558;KOG1267;KOG1861;KOG0483;KOG0668;KOG2907;KOG1267;KOG2338;KOG1267;KOG1267;KOG1904;KOG3398;KOG2068;KOG1946;KOG0869;KOG0773;KOG0668;KOG1267;KOG2656;KOG0014;KOG4011;KOG2959;KOG0963;KOG0025;KOG0323;KOG1079;KOG0385;KOG1601;KOG0526;KOG0526;KOG3297;KOG0014;KOG2151;KOG1601;KOG2642;KOG0014;KOG4086;KOG2473;KOG1142;KOG1474;KOG4011;KOG0627;KOG0014;KOG0051;KOG3297;KOG2558;KOG1001;KOG0773;KOG0384;KOG0014;KOG0014;KOG0773;KOG0526;KOG3092;KOG1601;KOG4282;KOG0773;KOG0919;KOG1267;KOG0387;KOG1267;KOG0323;KOG0773;KOG2473;KOG0262;KOG0627;KOG1267;KOG1267;KOG0014;KOG1778;KOG0048;KOG4086;KOG0014;KOG3438;KOG1561;KOG4210;KOG1601;KOG1778;KOG1778;KOG1267;KOG0147;KOG1267;KOG1927;KOG2351;KOG1474;KOG3233;KOG1267;KOG3400;KOG0570;KOG1605;KOG0627;KOG4282;KOG2744;KOG1083;KOG0014;KOG0014;KOG1561;KOG1561;KOG1267;KOG2814;KOG2683;KOG0048;KOG2680;KOG2151;KOG3341;KOG4282;KOG0014;KOG2558;KOG0483;KOG1601;KOG0048;KOG2169;KOG4282;KOG0014;KOG0871;KOG3302;KOG2558;KOG4183;KOG0384;KOG0570;KOG0048;KOG2169;KOG0668;KOG1356;KOG0386;KOG1267;KOG1037;KOG1001;KOG2496;KOG2558;KOG1267;KOG4086;KOG2558;KOG2558;KOG0483;KOG2169;KOG3298;KOG3298;KOG1356;KOG0008;KOG1079;KOG3302;KOG0384;KOG2680;KOG1356;KOG1356;KOG0627;KOG1414;KOG3473;KOG2074;KOG2150;KOG1668;KOG0025;KOG4282;KOG2151;KOG1131;KOG1105;KOG3404;KOG1927;KOG1267;KOG2338;KOG0048;KOG1601;KOG0386;KOG0773;KOG1267;KOG0668;KOG1861;KOG2356;KOG1601;KOG2656;KOG0963;KOG1267;KOG3391;KOG2558;KOG1778;KOG4501;KOG3213;KOG4210;KOG0048;KOG0627;KOG1142;KOG1037;KOG3901;KOG2261;KOG1080;KOG2068;KOG1080;KOG0014;KOG3092;KOG1267;KOG0483;KOG2341;KOG1597;KOG0869;KOG0048;KOG2074;KOG1267;KOG0048;KOG1601;KOG0014;KOG1356;KOG2294;KOG1474;KOG4086;KOG1967;KOG0048;KOG0483;KOG0869;KOG2239;KOG1267;KOG2341;KOG1001;KOG0214;KOG4210;KOG0869;KOG1522;KOG1605;KOG3227;KOG0048;KOG1267;KOG1082;KOG0048;KOG0214;KOG3001;KOG1267;KOG0048;KOG0014;KOG1668;KOG2240;KOG1356;KOG1668;KOG3463;KOG0014;KOG2905;KOG2691;KOG3265;KOG3149;KOG0048;KOG0483;KOG2712;KOG0870;KOG1267;KOG0869;KOG1668;KOG2043;KOG2905;KOG1657;KOG0483;KOG1082;KOG1082;KOG1601;KOG2744;KOG0014;KOG0048;KOG0014;KOG0014;KOG0048;KOG1001;KOG1601;KOG0773;KOG1601;KOG0048;KOG0048;KOG0627;KOG1659;KOG4362;KOG1657;KOG3497;KOG1082;KOG0048;KOG1267;KOG0048;KOG0048;KOG1927;KOG0048;KOG2952;KOG3398;KOG2389;KOG0483;KOG0483;KOG0014;KOG0048;KOG1267;KOG3901;KOG2239;KOG1601;KOG2952;KOG1083;KOG0386;KOG0048;KOG2905;KOG0483;KOG0773;KOG0048;KOG2239;KOG3001;KOG0048;KOG0048;KOG0048;KOG1601;KOG0385;KOG1081;KOG1079;KOG1597;KOG2578;KOG0014;KOG0048;KOG0048;KOG0668;KOG0048;KOG0048;KOG3497;KOG2664;KOG3122;KOG1946
INFORMATION STORAGE AND PROCESSING	Replication, recombination and repair 	L	724	TRINITY_DN10102_c0_g1_i2_4;TRINITY_DN10292_c0_g1_i1_4;TRINITY_DN10372_c0_g2_i1_9;TRINITY_DN10471_c0_g1_i1_10;TRINITY_DN10484_c0_g2_i1_12;TRINITY_DN10485_c0_g1_i1_2;TRINITY_DN10510_c0_g1_i1_6;TRINITY_DN10582_c0_g1_i2_15;TRINITY_DN10659_c0_g2_i1_1;TRINITY_DN10688_c0_g1_i1_1;TRINITY_DN10772_c0_g1_i1_1;TRINITY_DN10812_c0_g1_i1_10;TRINITY_DN10896_c0_g1_i1_11;TRINITY_DN10909_c0_g1_i2_17;TRINITY_DN10990_c0_g1_i1_8;TRINITY_DN1099_c0_g1_i1_11;TRINITY_DN11062_c0_g1_i1_4;TRINITY_DN11088_c0_g1_i1_15;TRINITY_DN11220_c0_g1_i1_18;TRINITY_DN11220_c0_g2_i1_18;TRINITY_DN11283_c0_g3_i1_9;TRINITY_DN11361_c0_g1_i1_10;TRINITY_DN11363_c0_g1_i1_16;TRINITY_DN11469_c0_g1_i1_11;TRINITY_DN11606_c0_g1_i1_18;TRINITY_DN11630_c0_g1_i2_6;TRINITY_DN11783_c0_g1_i2_1;TRINITY_DN11884_c0_g1_i1_16;TRINITY_DN11940_c0_g1_i1_4;TRINITY_DN11985_c0_g1_i4_4;TRINITY_DN11999_c0_g1_i2_9;TRINITY_DN12040_c0_g1_i2_12;TRINITY_DN12054_c0_g1_i2_14;TRINITY_DN12137_c0_g1_i4_17;TRINITY_DN12139_c0_g1_i2_2;TRINITY_DN12170_c0_g1_i1_17;TRINITY_DN12248_c0_g1_i1_4;TRINITY_DN12271_c0_g1_i1_4;TRINITY_DN12370_c0_g1_i1_6;TRINITY_DN12383_c0_g1_i1_12;TRINITY_DN12437_c0_g1_i4_4;TRINITY_DN12729_c0_g1_i2_18;TRINITY_DN12747_c0_g1_i4_16;TRINITY_DN12828_c0_g1_i1_16;TRINITY_DN13045_c0_g1_i1_14;TRINITY_DN13150_c0_g1_i3_17;TRINITY_DN13160_c0_g1_i2_6;TRINITY_DN13186_c0_g2_i1_5;TRINITY_DN13230_c0_g2_i1_10;TRINITY_DN13231_c0_g1_i4_14;TRINITY_DN13239_c0_g1_i1_10;TRINITY_DN13309_c0_g1_i3_18;TRINITY_DN13346_c0_g1_i3_6;TRINITY_DN1334_c0_g1_i1_10;TRINITY_DN13362_c0_g2_i1_16;TRINITY_DN13465_c0_g1_i1_15;TRINITY_DN13484_c0_g1_i1_3;TRINITY_DN13498_c1_g1_i4_12;TRINITY_DN13515_c0_g1_i1_2;TRINITY_DN13595_c0_g1_i1_2;TRINITY_DN13650_c0_g1_i3_17;TRINITY_DN13845_c0_g1_i1_9;TRINITY_DN14016_c0_g1_i2_9;TRINITY_DN14021_c0_g1_i1_16;TRINITY_DN14086_c0_g1_i1_1;TRINITY_DN14157_c0_g1_i1_3;TRINITY_DN14179_c0_g1_i2_6;TRINITY_DN14183_c0_g1_i1_13;TRINITY_DN14271_c0_g1_i1_18;TRINITY_DN14293_c0_g1_i2_9;TRINITY_DN1438_c0_g1_i1_16;TRINITY_DN14401_c0_g1_i2_16;TRINITY_DN14472_c0_g1_i1_16;TRINITY_DN14504_c0_g1_i2_15;TRINITY_DN14710_c0_g1_i1_2;TRINITY_DN14828_c0_g1_i2_2;TRINITY_DN14858_c0_g1_i1_16;TRINITY_DN14862_c0_g1_i1_11;TRINITY_DN14890_c0_g1_i4_10;TRINITY_DN14895_c0_g1_i1_11;TRINITY_DN14957_c0_g1_i1_11;TRINITY_DN14985_c0_g1_i1_5;TRINITY_DN15030_c0_g1_i1_11;TRINITY_DN15031_c0_g1_i1_14;TRINITY_DN15039_c0_g1_i2_13;TRINITY_DN15059_c0_g1_i2_9;TRINITY_DN15132_c0_g1_i1_5;TRINITY_DN15385_c0_g1_i4_15;TRINITY_DN15402_c0_g1_i6_16;TRINITY_DN15408_c0_g1_i4_3;TRINITY_DN15480_c0_g1_i3_2;TRINITY_DN15495_c0_g1_i5_3;TRINITY_DN15508_c0_g1_i2_14;TRINITY_DN15521_c0_g1_i1_11;TRINITY_DN15539_c0_g1_i1_4;TRINITY_DN15577_c0_g1_i3_15;TRINITY_DN15584_c0_g1_i1_16;TRINITY_DN15715_c0_g1_i2_10;TRINITY_DN15727_c0_g1_i1_17;TRINITY_DN15736_c0_g1_i2_11;TRINITY_DN15760_c0_g1_i3_17;TRINITY_DN15765_c0_g1_i3_6;TRINITY_DN15777_c0_g1_i4_1;TRINITY_DN15794_c0_g1_i1_11;TRINITY_DN15929_c0_g1_i1_4;TRINITY_DN15944_c0_g2_i1_17;TRINITY_DN15975_c0_g1_i2_12;TRINITY_DN16027_c0_g1_i5_7;TRINITY_DN16031_c0_g2_i3_12;TRINITY_DN16044_c0_g1_i3_12;TRINITY_DN16044_c0_g1_i6_13;TRINITY_DN16052_c0_g1_i1_8;TRINITY_DN16101_c0_g1_i1_17;TRINITY_DN16102_c0_g1_i2_6;TRINITY_DN16133_c0_g1_i1_12;TRINITY_DN16151_c0_g1_i3_8;TRINITY_DN16191_c0_g1_i1_1;TRINITY_DN16222_c0_g1_i1_16;TRINITY_DN16237_c0_g1_i2_17;TRINITY_DN16291_c0_g1_i1_14;TRINITY_DN16373_c0_g1_i1_16;TRINITY_DN16373_c0_g2_i1_16;TRINITY_DN16398_c0_g2_i1_11;TRINITY_DN16452_c0_g1_i3_12;TRINITY_DN16476_c0_g1_i1_16;TRINITY_DN16488_c0_g1_i1_2;TRINITY_DN16509_c0_g1_i9_9;TRINITY_DN16547_c3_g1_i5_15;TRINITY_DN16591_c0_g1_i1_1;TRINITY_DN16605_c0_g1_i4_11;TRINITY_DN16738_c0_g1_i1_4;TRINITY_DN16741_c0_g1_i3_13;TRINITY_DN16762_c0_g1_i1_11;TRINITY_DN16783_c0_g1_i3_3;TRINITY_DN16866_c0_g1_i3_9;TRINITY_DN16883_c0_g1_i1_7;TRINITY_DN16891_c2_g1_i1_18;TRINITY_DN16940_c0_g1_i1_4;TRINITY_DN16988_c0_g1_i4_1;TRINITY_DN17060_c0_g1_i2_3;TRINITY_DN17145_c0_g1_i2_4;TRINITY_DN17161_c0_g1_i11_16;TRINITY_DN17218_c0_g1_i11_14;TRINITY_DN17264_c0_g1_i1_16;TRINITY_DN17278_c0_g1_i3_8;TRINITY_DN17279_c0_g1_i2_1;TRINITY_DN17356_c0_g1_i1_7;TRINITY_DN17368_c0_g1_i1_11;TRINITY_DN17371_c0_g1_i1_7;TRINITY_DN17376_c0_g1_i1_1;TRINITY_DN17441_c0_g1_i1_4;TRINITY_DN17492_c0_g1_i4_2;TRINITY_DN17570_c0_g1_i1_9;TRINITY_DN17578_c0_g1_i4_16;TRINITY_DN17656_c0_g1_i2_7;TRINITY_DN17706_c0_g1_i2_13;TRINITY_DN17780_c0_g1_i3_16;TRINITY_DN17795_c0_g1_i1_13;TRINITY_DN1786_c0_g1_i1_16;TRINITY_DN17908_c0_g1_i1_8;TRINITY_DN17965_c0_g1_i8_8;TRINITY_DN18071_c0_g1_i1_2;TRINITY_DN18122_c1_g1_i10_7;TRINITY_DN18152_c0_g1_i1_10;TRINITY_DN18236_c0_g1_i2_17;TRINITY_DN18239_c0_g2_i6_17;TRINITY_DN18295_c0_g1_i3_13;TRINITY_DN18298_c0_g1_i10_12;TRINITY_DN18322_c0_g1_i2_12;TRINITY_DN18356_c0_g2_i1_3;TRINITY_DN18376_c0_g1_i10_16;TRINITY_DN18409_c0_g1_i1_3;TRINITY_DN18434_c0_g3_i1_16;TRINITY_DN18582_c0_g1_i3_6;TRINITY_DN18701_c0_g1_i7_17;TRINITY_DN18878_c0_g1_i4_4;TRINITY_DN18917_c0_g1_i3_8;TRINITY_DN18933_c0_g1_i10_9;TRINITY_DN18935_c0_g1_i1_7;TRINITY_DN18955_c0_g1_i2_10;TRINITY_DN18978_c1_g4_i1_18;TRINITY_DN19013_c0_g2_i4_6;TRINITY_DN19098_c0_g1_i2_4;TRINITY_DN19104_c0_g1_i4_12;TRINITY_DN19136_c3_g1_i2_12;TRINITY_DN19156_c0_g1_i8_6;TRINITY_DN19166_c1_g1_i2_6;TRINITY_DN19168_c0_g1_i1_3;TRINITY_DN19217_c2_g1_i2_5;TRINITY_DN19251_c0_g1_i2_13;TRINITY_DN19272_c0_g1_i1_16;TRINITY_DN19326_c0_g1_i1_8;TRINITY_DN19345_c1_g1_i3_10;TRINITY_DN19369_c0_g1_i6_12;TRINITY_DN19401_c0_g1_i1_13;TRINITY_DN19540_c0_g1_i3_13;TRINITY_DN19548_c0_g1_i5_7;TRINITY_DN19570_c0_g1_i11_15;TRINITY_DN19609_c0_g1_i1_6;TRINITY_DN19612_c0_g1_i2_11;TRINITY_DN19644_c0_g2_i1_2;TRINITY_DN19671_c0_g1_i4_6;TRINITY_DN19672_c0_g1_i13_16;TRINITY_DN19694_c0_g1_i3_4;TRINITY_DN19715_c0_g2_i1_6;TRINITY_DN19759_c0_g1_i1_2;TRINITY_DN19788_c0_g1_i3_16;TRINITY_DN19832_c0_g1_i4_18;TRINITY_DN19839_c0_g1_i5_1;TRINITY_DN19851_c0_g1_i5_14;TRINITY_DN19851_c1_g8_i1_10;TRINITY_DN19854_c0_g1_i11_7;TRINITY_DN19878_c0_g2_i1_15;TRINITY_DN20004_c0_g2_i2_1;TRINITY_DN20017_c0_g1_i7_13;TRINITY_DN20115_c1_g1_i1_9;TRINITY_DN20175_c1_g1_i11_17;TRINITY_DN20182_c5_g1_i10_18;TRINITY_DN20190_c0_g4_i2_12;TRINITY_DN20198_c0_g1_i5_14;TRINITY_DN20210_c1_g1_i7_3;TRINITY_DN20229_c0_g3_i2_10;TRINITY_DN20230_c0_g2_i1_9;TRINITY_DN20236_c0_g2_i1_7;TRINITY_DN20244_c0_g1_i3_3;TRINITY_DN20253_c0_g1_i3_3;TRINITY_DN2025_c0_g1_i1_2;TRINITY_DN20276_c0_g1_i1_7;TRINITY_DN20298_c0_g1_i6_15;TRINITY_DN20314_c2_g1_i9_16;TRINITY_DN20327_c0_g1_i1_6;TRINITY_DN20327_c0_g1_i4_5;TRINITY_DN20366_c0_g1_i3_7;TRINITY_DN20379_c0_g1_i1_7;TRINITY_DN20394_c0_g1_i1_11;TRINITY_DN20396_c0_g1_i1_3;TRINITY_DN20404_c0_g2_i2_2;TRINITY_DN20441_c0_g1_i5_6;TRINITY_DN20455_c0_g1_i1_10;TRINITY_DN20463_c0_g1_i7_12;TRINITY_DN20502_c0_g1_i3_16;TRINITY_DN20510_c0_g1_i5_6;TRINITY_DN20531_c0_g1_i2_12;TRINITY_DN20532_c0_g3_i1_17;TRINITY_DN20533_c0_g1_i1_14;TRINITY_DN20533_c0_g1_i4_1;TRINITY_DN20546_c0_g2_i1_10;TRINITY_DN20560_c0_g2_i3_10;TRINITY_DN20563_c0_g2_i7_18;TRINITY_DN20583_c0_g1_i8_2;TRINITY_DN20617_c7_g2_i1_12;TRINITY_DN20639_c0_g1_i5_5;TRINITY_DN20688_c1_g1_i7_18;TRINITY_DN20696_c0_g1_i20_10;TRINITY_DN20700_c0_g1_i1_7;TRINITY_DN20716_c1_g11_i1_16;TRINITY_DN20731_c3_g1_i1_12;TRINITY_DN20785_c5_g2_i5_5;TRINITY_DN20840_c0_g2_i2_13;TRINITY_DN20856_c0_g1_i3_1;TRINITY_DN20875_c0_g4_i4_10;TRINITY_DN20876_c0_g1_i1_1;TRINITY_DN20897_c0_g1_i2_4;TRINITY_DN20898_c0_g2_i1_12;TRINITY_DN20900_c0_g1_i19_2;TRINITY_DN20908_c1_g1_i6_17;TRINITY_DN20928_c0_g1_i1_8;TRINITY_DN20939_c0_g1_i2_11;TRINITY_DN20963_c0_g1_i4_9;TRINITY_DN20965_c2_g1_i2_14;TRINITY_DN20999_c0_g2_i2_12;TRINITY_DN21015_c0_g1_i5_3;TRINITY_DN21020_c1_g2_i22_11;TRINITY_DN21027_c0_g1_i2_8;TRINITY_DN21042_c0_g1_i3_9;TRINITY_DN21065_c0_g1_i4_9;TRINITY_DN21100_c0_g1_i1_7;TRINITY_DN21108_c0_g4_i3_9;TRINITY_DN21119_c0_g2_i1_18;TRINITY_DN21134_c0_g1_i2_1;TRINITY_DN21135_c0_g1_i1_12;TRINITY_DN21165_c1_g1_i1_5;TRINITY_DN21186_c1_g1_i1_16;TRINITY_DN21189_c0_g1_i9_15;TRINITY_DN21209_c0_g5_i1_12;TRINITY_DN21210_c1_g3_i7_16;TRINITY_DN21243_c0_g2_i1_17;TRINITY_DN21246_c0_g1_i1_11;TRINITY_DN21248_c2_g1_i9_9;TRINITY_DN21252_c0_g1_i14_10;TRINITY_DN21264_c0_g1_i8_11;TRINITY_DN21283_c0_g2_i1_2;TRINITY_DN21332_c0_g1_i6_17;TRINITY_DN21379_c1_g3_i6_17;TRINITY_DN21392_c0_g1_i8_5;TRINITY_DN21402_c0_g1_i3_11;TRINITY_DN21404_c1_g1_i3_1;TRINITY_DN21425_c2_g1_i2_15;TRINITY_DN21428_c0_g1_i4_18;TRINITY_DN21463_c0_g2_i1_15;TRINITY_DN21472_c0_g1_i3_13;TRINITY_DN21481_c0_g2_i1_6;TRINITY_DN21513_c0_g1_i5_4;TRINITY_DN21521_c0_g2_i3_4;TRINITY_DN21538_c0_g1_i20_2;TRINITY_DN21549_c0_g1_i11_6;TRINITY_DN21587_c0_g7_i1_2;TRINITY_DN21611_c0_g1_i8_10;TRINITY_DN21631_c0_g1_i2_11;TRINITY_DN21656_c3_g1_i1_12;TRINITY_DN21687_c0_g3_i3_17;TRINITY_DN21694_c0_g2_i2_11;TRINITY_DN21702_c0_g1_i4_15;TRINITY_DN21714_c1_g2_i3_16;TRINITY_DN21723_c0_g3_i1_12;TRINITY_DN21723_c0_g6_i1_12;TRINITY_DN21730_c3_g2_i1_18;TRINITY_DN21733_c0_g1_i6_6;TRINITY_DN21734_c0_g1_i3_2;TRINITY_DN21736_c0_g1_i3_17;TRINITY_DN21763_c1_g2_i1_14;TRINITY_DN21786_c1_g2_i5_9;TRINITY_DN21808_c0_g2_i1_8;TRINITY_DN21821_c0_g1_i7_12;TRINITY_DN21875_c0_g1_i13_14;TRINITY_DN21891_c1_g2_i2_14;TRINITY_DN21898_c0_g2_i6_12;TRINITY_DN21909_c0_g1_i1_11;TRINITY_DN21945_c1_g3_i10_7;TRINITY_DN21955_c0_g1_i5_8;TRINITY_DN21970_c1_g1_i2_4;TRINITY_DN21983_c1_g1_i4_12;TRINITY_DN21983_c2_g1_i1_18;TRINITY_DN21989_c1_g1_i5_9;TRINITY_DN22006_c0_g1_i16_11;TRINITY_DN22009_c0_g2_i4_10;TRINITY_DN22026_c0_g1_i14_15;TRINITY_DN22080_c0_g2_i1_2;TRINITY_DN22091_c3_g2_i1_16;TRINITY_DN22095_c0_g1_i1_11;TRINITY_DN22112_c0_g3_i5_4;TRINITY_DN22115_c1_g2_i5_9;TRINITY_DN22115_c2_g2_i27_6;TRINITY_DN22120_c0_g1_i6_1;TRINITY_DN22134_c0_g1_i1_9;TRINITY_DN22142_c0_g1_i5_16;TRINITY_DN22172_c0_g1_i15_6;TRINITY_DN22197_c0_g2_i1_9;TRINITY_DN22197_c0_g3_i5_9;TRINITY_DN22197_c0_g6_i1_9;TRINITY_DN22220_c0_g1_i1_10;TRINITY_DN22236_c0_g1_i1_14;TRINITY_DN22241_c0_g1_i10_6;TRINITY_DN22248_c0_g1_i3_11;TRINITY_DN22266_c0_g1_i6_3;TRINITY_DN22272_c0_g1_i6_9;TRINITY_DN22277_c0_g1_i1_17;TRINITY_DN22282_c0_g1_i9_11;TRINITY_DN22283_c0_g3_i3_3;TRINITY_DN22284_c0_g2_i1_10;TRINITY_DN22314_c0_g1_i8_1;TRINITY_DN22326_c2_g1_i8_12;TRINITY_DN22339_c1_g2_i1_1;TRINITY_DN22384_c0_g2_i1_10;TRINITY_DN22392_c0_g3_i3_7;TRINITY_DN22396_c0_g3_i1_9;TRINITY_DN22401_c1_g2_i2_8;TRINITY_DN22410_c2_g2_i1_1;TRINITY_DN22419_c0_g1_i10_9;TRINITY_DN22440_c0_g1_i5_9;TRINITY_DN22474_c4_g2_i2_18;TRINITY_DN22477_c1_g3_i4_15;TRINITY_DN22477_c1_g4_i1_15;TRINITY_DN22487_c0_g1_i2_17;TRINITY_DN22505_c2_g1_i3_6;TRINITY_DN22527_c0_g1_i1_7;TRINITY_DN22528_c1_g1_i9_14;TRINITY_DN22536_c0_g2_i4_16;TRINITY_DN22606_c0_g1_i1_1;TRINITY_DN22615_c0_g1_i2_7;TRINITY_DN22624_c1_g2_i11_9;TRINITY_DN22638_c0_g1_i2_16;TRINITY_DN22639_c1_g2_i2_10;TRINITY_DN22643_c0_g1_i3_15;TRINITY_DN22675_c0_g1_i5_2;TRINITY_DN22709_c0_g1_i3_16;TRINITY_DN22725_c0_g2_i1_3;TRINITY_DN22734_c1_g7_i1_13;TRINITY_DN22736_c2_g5_i1_2;TRINITY_DN22743_c0_g1_i4_5;TRINITY_DN22743_c1_g4_i1_13;TRINITY_DN22770_c0_g3_i4_15;TRINITY_DN22797_c0_g1_i2_7;TRINITY_DN22807_c0_g1_i1_5;TRINITY_DN22821_c0_g1_i2_16;TRINITY_DN22832_c0_g1_i1_7;TRINITY_DN22841_c1_g2_i7_12;TRINITY_DN22857_c0_g1_i2_18;TRINITY_DN22864_c0_g1_i1_13;TRINITY_DN22878_c0_g1_i2_10;TRINITY_DN22880_c2_g1_i4_15;TRINITY_DN22891_c0_g1_i8_13;TRINITY_DN22907_c0_g3_i1_8;TRINITY_DN22910_c0_g1_i1_16;TRINITY_DN22912_c0_g1_i4_6;TRINITY_DN22914_c0_g1_i6_2;TRINITY_DN22960_c0_g1_i5_14;TRINITY_DN22988_c0_g3_i1_16;TRINITY_DN22991_c0_g1_i3_10;TRINITY_DN22991_c1_g1_i7_10;TRINITY_DN23014_c0_g1_i1_15;TRINITY_DN23015_c1_g2_i1_16;TRINITY_DN23022_c0_g1_i5_2;TRINITY_DN23037_c1_g1_i13_13;TRINITY_DN23043_c0_g1_i8_16;TRINITY_DN23061_c0_g1_i2_6;TRINITY_DN23066_c0_g1_i3_5;TRINITY_DN23067_c2_g4_i1_4;TRINITY_DN23096_c0_g1_i2_6;TRINITY_DN23105_c0_g2_i4_14;TRINITY_DN23105_c0_g5_i1_14;TRINITY_DN23115_c0_g2_i1_5;TRINITY_DN23116_c1_g2_i6_18;TRINITY_DN23125_c0_g2_i1_11;TRINITY_DN23136_c2_g1_i5_3;TRINITY_DN23139_c0_g2_i9_16;TRINITY_DN23144_c0_g2_i4_18;TRINITY_DN23156_c0_g1_i17_11;TRINITY_DN23196_c1_g1_i10_6;TRINITY_DN23197_c2_g1_i1_5;TRINITY_DN23197_c2_g6_i1_5;TRINITY_DN23198_c0_g1_i1_7;TRINITY_DN23215_c0_g1_i6_13;TRINITY_DN23244_c0_g3_i2_9;TRINITY_DN23260_c0_g1_i11_8;TRINITY_DN23260_c0_g1_i16_16;TRINITY_DN23267_c1_g1_i16_3;TRINITY_DN23268_c0_g1_i12_7;TRINITY_DN23295_c2_g1_i12_5;TRINITY_DN23314_c0_g2_i2_18;TRINITY_DN23319_c0_g2_i4_3;TRINITY_DN23326_c0_g1_i1_9;TRINITY_DN23338_c0_g1_i3_11;TRINITY_DN23340_c4_g2_i2_11;TRINITY_DN23357_c0_g1_i9_13;TRINITY_DN23378_c0_g1_i11_8;TRINITY_DN23391_c0_g1_i6_5;TRINITY_DN23391_c0_g2_i1_5;TRINITY_DN23432_c0_g1_i16_13;TRINITY_DN23448_c0_g1_i8_3;TRINITY_DN23456_c1_g1_i1_15;TRINITY_DN23460_c1_g1_i7_15;TRINITY_DN23468_c0_g2_i5_15;TRINITY_DN23499_c1_g2_i2_13;TRINITY_DN23515_c0_g2_i1_5;TRINITY_DN23517_c0_g1_i1_16;TRINITY_DN23522_c0_g2_i20_9;TRINITY_DN23525_c0_g2_i8_9;TRINITY_DN23545_c0_g1_i5_6;TRINITY_DN23571_c0_g7_i1_15;TRINITY_DN23591_c0_g2_i8_6;TRINITY_DN23599_c1_g1_i20_8;TRINITY_DN23616_c0_g1_i10_14;TRINITY_DN23637_c3_g7_i1_13;TRINITY_DN23637_c3_g8_i1_13;TRINITY_DN23666_c0_g1_i3_6;TRINITY_DN23670_c0_g1_i4_17;TRINITY_DN23688_c0_g1_i6_18;TRINITY_DN23714_c0_g2_i5_11;TRINITY_DN23714_c0_g3_i1_11;TRINITY_DN23716_c0_g2_i4_16;TRINITY_DN23730_c0_g2_i8_17;TRINITY_DN23747_c0_g1_i1_3;TRINITY_DN23763_c0_g1_i1_1;TRINITY_DN23768_c0_g4_i2_17;TRINITY_DN23769_c0_g2_i1_6;TRINITY_DN23773_c0_g1_i18_9;TRINITY_DN23796_c1_g1_i1_17;TRINITY_DN23796_c3_g1_i2_5;TRINITY_DN23797_c2_g1_i11_18;TRINITY_DN23806_c0_g1_i4_11;TRINITY_DN23816_c1_g1_i13_17;TRINITY_DN23830_c0_g1_i26_5;TRINITY_DN23830_c0_g2_i1_5;TRINITY_DN23832_c0_g1_i1_1;TRINITY_DN23833_c0_g1_i3_11;TRINITY_DN23835_c1_g3_i4_8;TRINITY_DN23842_c0_g1_i2_5;TRINITY_DN23854_c2_g3_i1_6;TRINITY_DN23881_c0_g1_i1_16;TRINITY_DN23881_c1_g1_i6_16;TRINITY_DN23881_c1_g2_i1_16;TRINITY_DN23900_c1_g1_i5_8;TRINITY_DN23906_c1_g1_i2_5;TRINITY_DN23907_c2_g1_i1_3;TRINITY_DN23914_c0_g1_i1_3;TRINITY_DN23915_c0_g1_i4_1;TRINITY_DN23921_c0_g1_i2_11;TRINITY_DN23932_c0_g1_i3_8;TRINITY_DN23963_c0_g1_i26_6;TRINITY_DN23971_c1_g2_i2_11;TRINITY_DN24002_c1_g2_i4_17;TRINITY_DN24039_c0_g1_i9_17;TRINITY_DN24042_c0_g1_i3_15;TRINITY_DN24046_c0_g2_i1_13;TRINITY_DN24058_c1_g2_i12_6;TRINITY_DN24068_c0_g1_i1_15;TRINITY_DN24074_c0_g1_i5_17;TRINITY_DN24078_c0_g1_i2_1;TRINITY_DN24080_c0_g2_i3_11;TRINITY_DN24101_c2_g2_i14_16;TRINITY_DN24110_c1_g1_i22_13;TRINITY_DN24126_c0_g2_i1_6;TRINITY_DN24131_c1_g2_i1_14;TRINITY_DN24134_c2_g2_i3_4;TRINITY_DN24135_c0_g2_i3_6;TRINITY_DN24153_c2_g1_i5_11;TRINITY_DN24157_c0_g1_i15_3;TRINITY_DN24162_c1_g3_i1_5;TRINITY_DN24168_c0_g2_i3_6;TRINITY_DN24201_c2_g7_i1_16;TRINITY_DN24206_c1_g1_i4_1;TRINITY_DN24215_c2_g2_i12_1;TRINITY_DN24248_c1_g1_i2_4;TRINITY_DN24254_c0_g1_i5_15;TRINITY_DN24257_c1_g1_i11_2;TRINITY_DN24272_c0_g1_i21_5;TRINITY_DN24277_c1_g2_i1_14;TRINITY_DN24280_c0_g1_i1_2;TRINITY_DN24287_c0_g2_i4_16;TRINITY_DN24299_c1_g5_i5_11;TRINITY_DN24301_c1_g1_i5_17;TRINITY_DN24337_c1_g5_i1_2;TRINITY_DN24337_c2_g3_i8_15;TRINITY_DN24350_c0_g1_i6_1;TRINITY_DN24364_c4_g1_i2_17;TRINITY_DN24367_c0_g1_i2_7;TRINITY_DN24373_c1_g1_i4_3;TRINITY_DN24378_c0_g1_i1_3;TRINITY_DN24378_c0_g1_i3_4;TRINITY_DN24400_c1_g3_i1_11;TRINITY_DN24408_c1_g1_i19_11;TRINITY_DN24412_c1_g1_i1_16;TRINITY_DN24427_c0_g1_i8_2;TRINITY_DN24444_c0_g2_i9_6;TRINITY_DN24447_c0_g1_i3_5;TRINITY_DN24469_c0_g2_i1_14;TRINITY_DN24469_c0_g3_i3_14;TRINITY_DN24480_c0_g2_i3_14;TRINITY_DN24497_c1_g1_i5_11;TRINITY_DN24506_c2_g1_i11_16;TRINITY_DN24548_c1_g1_i7_16;TRINITY_DN24551_c1_g1_i13_11;TRINITY_DN24563_c1_g1_i9_16;TRINITY_DN24572_c2_g3_i6_5;TRINITY_DN24590_c0_g1_i3_7;TRINITY_DN24595_c0_g2_i5_11;TRINITY_DN24604_c1_g1_i1_16;TRINITY_DN24622_c0_g3_i2_6;TRINITY_DN24636_c0_g1_i5_11;TRINITY_DN24651_c0_g1_i5_5;TRINITY_DN24687_c0_g2_i3_11;TRINITY_DN24695_c0_g1_i22_6;TRINITY_DN24716_c0_g2_i1_13;TRINITY_DN24752_c0_g1_i1_5;TRINITY_DN24757_c0_g3_i6_3;TRINITY_DN24758_c0_g1_i6_3;TRINITY_DN24774_c0_g1_i3_3;TRINITY_DN24820_c0_g1_i7_2;TRINITY_DN24839_c2_g3_i1_7;TRINITY_DN24854_c4_g2_i5_14;TRINITY_DN24864_c0_g2_i1_3;TRINITY_DN24882_c0_g3_i1_4;TRINITY_DN24885_c0_g1_i3_15;TRINITY_DN24893_c1_g1_i1_11;TRINITY_DN24896_c0_g2_i1_5;TRINITY_DN24896_c0_g2_i3_8;TRINITY_DN24896_c1_g1_i12_5;TRINITY_DN24910_c0_g1_i9_4;TRINITY_DN24914_c1_g1_i6_6;TRINITY_DN24924_c4_g4_i4_8;TRINITY_DN24926_c0_g1_i3_7;TRINITY_DN24928_c3_g2_i2_3;TRINITY_DN24936_c2_g1_i24_13;TRINITY_DN24943_c0_g2_i1_7;TRINITY_DN24949_c0_g1_i1_3;TRINITY_DN24951_c2_g1_i3_13;TRINITY_DN24977_c1_g1_i10_3;TRINITY_DN25016_c0_g1_i1_13;TRINITY_DN25018_c4_g1_i12_15;TRINITY_DN25022_c0_g1_i1_15;TRINITY_DN25054_c1_g1_i15_6;TRINITY_DN25062_c0_g3_i4_11;TRINITY_DN25106_c1_g3_i2_11;TRINITY_DN25137_c1_g3_i1_15;TRINITY_DN25194_c0_g1_i2_11;TRINITY_DN25205_c0_g2_i3_3;TRINITY_DN25222_c0_g1_i1_16;TRINITY_DN25226_c0_g2_i4_8;TRINITY_DN25247_c1_g2_i1_4;TRINITY_DN25256_c2_g1_i1_13;TRINITY_DN25275_c0_g1_i9_2;TRINITY_DN2528_c0_g1_i1_2;TRINITY_DN25296_c0_g2_i7_13;TRINITY_DN25328_c0_g1_i10_7;TRINITY_DN25331_c1_g2_i1_4;TRINITY_DN25334_c0_g1_i3_13;TRINITY_DN25336_c0_g3_i2_2;TRINITY_DN25347_c1_g1_i9_11;TRINITY_DN25384_c0_g1_i4_8;TRINITY_DN25388_c0_g3_i1_2;TRINITY_DN25419_c0_g1_i11_4;TRINITY_DN25473_c0_g1_i2_3;TRINITY_DN25512_c0_g4_i1_13;TRINITY_DN25512_c0_g5_i1_13;TRINITY_DN25549_c0_g1_i1_6;TRINITY_DN25550_c0_g2_i6_7;TRINITY_DN25554_c0_g3_i5_7;TRINITY_DN25580_c2_g4_i7_2;TRINITY_DN25592_c1_g1_i6_13;TRINITY_DN25603_c0_g2_i25_11;TRINITY_DN25607_c0_g2_i8_11;TRINITY_DN25646_c0_g1_i17_7;TRINITY_DN25647_c0_g2_i17_15;TRINITY_DN25664_c0_g2_i1_11;TRINITY_DN25664_c0_g3_i8_11;TRINITY_DN25671_c0_g2_i1_8;TRINITY_DN25688_c1_g1_i3_15;TRINITY_DN25753_c0_g1_i2_13;TRINITY_DN25757_c0_g2_i15_15;TRINITY_DN25773_c0_g2_i2_4;TRINITY_DN25779_c1_g3_i3_2;TRINITY_DN25824_c0_g1_i4_3;TRINITY_DN25831_c0_g1_i15_3;TRINITY_DN25835_c0_g5_i1_3;TRINITY_DN25837_c2_g3_i2_11;TRINITY_DN25875_c0_g1_i4_15;TRINITY_DN25886_c1_g1_i19_11;TRINITY_DN25903_c2_g1_i8_2;TRINITY_DN25930_c1_g1_i2_7;TRINITY_DN25930_c1_g3_i7_7;TRINITY_DN25960_c0_g1_i5_7;TRINITY_DN25982_c1_g1_i2_7;TRINITY_DN26048_c0_g2_i6_3;TRINITY_DN26051_c0_g1_i9_7;TRINITY_DN26087_c1_g1_i3_4;TRINITY_DN26087_c1_g3_i4_4;TRINITY_DN26094_c4_g4_i1_4;TRINITY_DN2609_c0_g1_i1_6;TRINITY_DN26105_c1_g6_i2_4;TRINITY_DN26105_c5_g1_i3_7;TRINITY_DN261_c0_g1_i1_17;TRINITY_DN26201_c1_g3_i7_3;TRINITY_DN26210_c2_g1_i12_7;TRINITY_DN26238_c1_g1_i10_3;TRINITY_DN26251_c0_g1_i3_7;TRINITY_DN26253_c1_g2_i3_3;TRINITY_DN26288_c0_g1_i1_18;TRINITY_DN26373_c0_g1_i1_1;TRINITY_DN26387_c0_g4_i1_3;TRINITY_DN26407_c0_g1_i1_17;TRINITY_DN26473_c0_g1_i1_18;TRINITY_DN26557_c0_g1_i1_13;TRINITY_DN26597_c2_g1_i1_3;TRINITY_DN26647_c0_g1_i3_7;TRINITY_DN26663_c0_g2_i1_7;TRINITY_DN26707_c0_g1_i1_10;TRINITY_DN26712_c0_g2_i8_3;TRINITY_DN26901_c0_g2_i5_3;TRINITY_DN26942_c0_g3_i20_7;TRINITY_DN26949_c0_g1_i5_3;TRINITY_DN26985_c0_g1_i1_16;TRINITY_DN27043_c0_g1_i1_11;TRINITY_DN27058_c0_g1_i5_3;TRINITY_DN27081_c1_g2_i1_7;TRINITY_DN27087_c0_g1_i13_7;TRINITY_DN27162_c1_g1_i10_3;TRINITY_DN27282_c0_g1_i1_9;TRINITY_DN27312_c1_g1_i18_7;TRINITY_DN27318_c1_g1_i18_7;TRINITY_DN27387_c1_g2_i10_3;TRINITY_DN27397_c3_g1_i11_3;TRINITY_DN27597_c0_g1_i1_15;TRINITY_DN27743_c0_g1_i1_11;TRINITY_DN27796_c0_g1_i1_4;TRINITY_DN27818_c0_g1_i1_3;TRINITY_DN27927_c0_g1_i1_11;TRINITY_DN28497_c0_g1_i1_16;TRINITY_DN28577_c0_g1_i1_17;TRINITY_DN28685_c0_g1_i1_13;TRINITY_DN28810_c0_g1_i1_8;TRINITY_DN28842_c0_g1_i1_11;TRINITY_DN2914_c0_g1_i2_5;TRINITY_DN29316_c0_g1_i1_14;TRINITY_DN30007_c0_g1_i1_14;TRINITY_DN30018_c0_g1_i1_8;TRINITY_DN30395_c0_g1_i1_4;TRINITY_DN30595_c0_g1_i1_11;TRINITY_DN31048_c0_g1_i1_8;TRINITY_DN31300_c0_g1_i1_11;TRINITY_DN3855_c0_g2_i1_10;TRINITY_DN3914_c0_g1_i1_8;TRINITY_DN3925_c0_g1_i1_3;TRINITY_DN4171_c0_g1_i1_1;TRINITY_DN4474_c0_g2_i1_16;TRINITY_DN4625_c0_g1_i2_12;TRINITY_DN5893_c0_g1_i1_5;TRINITY_DN6029_c0_g1_i1_11;TRINITY_DN6081_c0_g1_i1_7;TRINITY_DN658_c0_g1_i1_17;TRINITY_DN6733_c0_g1_i1_15;TRINITY_DN677_c0_g1_i1_1;TRINITY_DN7017_c0_g1_i1_15;TRINITY_DN7315_c0_g1_i1_18;TRINITY_DN7991_c0_g1_i1_6;TRINITY_DN8116_c0_g1_i1_6;TRINITY_DN8280_c0_g1_i1_10;TRINITY_DN8291_c0_g1_i1_2;TRINITY_DN8576_c0_g2_i1_14;TRINITY_DN8614_c0_g1_i1_1;TRINITY_DN8828_c0_g1_i3_9;TRINITY_DN8986_c0_g1_i1_11;TRINITY_DN9132_c0_g2_i1_11;TRINITY_DN9473_c0_g1_i1_11	KOG1653;KOG0851;KOG1361;KOG3108;KOG1121;KOG1361;KOG0542;KOG1133;KOG0480;KOG1636;KOG1121;KOG0890;KOG4362;KOG4557;KOG3388;KOG1001;KOG1001;KOG2807;KOG2249;KOG2249;KOG1121;KOG2248;KOG2207;KOG1805;KOG1990;KOG0542;KOG0851;KOG1990;KOG1921;KOG3020;KOG1929;KOG1625;KOG2249;KOG3084;KOG0133;KOG1005;KOG1361;KOG2928;KOG2028;KOG1508;KOG1361;KOG4585;KOG3084;KOG4362;KOG0659;KOG2134;KOG2043;KOG1121;KOG2093;KOG3084;KOG1906;KOG1167;KOG2228;KOG1653;KOG2875;KOG1433;KOG0851;KOG1918;KOG1361;KOG0390;KOG0133;KOG1906;KOG0477;KOG2543;KOG0351;KOG0219;KOG1133;KOG2519;KOG1121;KOG1990;KOG4585;KOG1009;KOG0480;KOG1294;KOG2928;KOG0659;KOG4486;KOG1001;KOG0387;KOG2248;KOG2994;KOG1121;KOG0390;KOG1990;KOG1294;KOG0851;KOG2534;KOG1508;KOG2859;KOG2795;KOG0217;KOG1433;KOG3471;KOG1167;KOG2134;KOG2249;KOG0351;KOG0220;KOG3314;KOG3303;KOG0217;KOG0351;KOG2487;KOG4283;KOG1121;KOG2841;KOG2519;KOG3020;KOG1803;KOG4585;KOG3084;KOG4585;KOG3069;KOG2043;KOG3069;KOG1990;KOG0851;KOG0480;KOG2299;KOG1038;KOG3176;KOG3176;KOG4751;KOG4793;KOG3069;KOG1897;KOG1167;KOG0133;KOG4751;KOG1294;KOG0851;KOG2671;KOG2372;KOG2795;KOG2405;KOG2372;KOG4585;KOG3084;KOG2401;KOG3069;KOG0481;KOG1020;KOG3084;KOG0250;KOG1906;KOG4585;KOG1906;KOG4585;KOG1929;KOG2520;KOG1121;KOG0990;KOG0387;KOG2519;KOG4585;KOG4585;KOG0387;KOG1921;KOG1564;KOG0217;KOG3069;KOG0390;KOG2810;KOG1001;KOG4762;KOG1121;KOG1038;KOG4585;KOG0011;KOG3069;KOG1121;KOG2487;KOG4751;KOG3041;KOG0298;KOG2249;KOG0133;KOG0133;KOG1121;KOG3818;KOG1803;KOG1974;KOG4585;KOG0981;KOG2538;KOG2841;KOG0989;KOG1918;KOG1361;KOG3314;KOG2267;KOG1990;KOG0011;KOG0967;KOG0011;KOG1132;KOG3471;KOG1990;KOG0892;KOG2875;KOG1001;KOG2248;KOG4585;KOG3471;KOG0889;KOG1002;KOG2405;KOG0011;KOG2249;KOG1990;KOG1121;KOG4585;KOG4585;KOG3662;KOG1294;KOG0891;KOG4585;KOG0011;KOG0012;KOG1977;KOG1123;KOG2519;KOG0962;KOG2043;KOG1167;KOG1990;KOG1121;KOG0011;KOG0221;KOG1508;KOG0011;KOG0981;KOG2841;KOG1121;KOG3084;KOG1001;KOG1123;KOG1990;KOG0479;KOG1970;KOG2031;KOG3314;KOG1942;KOG0890;KOG2732;KOG2841;KOG1131;KOG1979;KOG1990;KOG2841;KOG2327;KOG2401;KOG4585;KOG1121;KOG3999;KOG0890;KOG1121;KOG0012;KOG2249;KOG1167;KOG1121;KOG1956;KOG0133;KOG1121;KOG2031;KOG4585;KOG1121;KOG1956;KOG1636;KOG1121;KOG0542;KOG2520;KOG2327;KOG2179;KOG4835;KOG2310;KOG3069;KOG1121;KOG2401;KOG2519;KOG2134;KOG2519;KOG1123;KOG1990;KOG0851;KOG3226;KOG0889;KOG4762;KOG0011;KOG3662;KOG2841;KOG1121;KOG1970;KOG0012;KOG0133;KOG0221;KOG1121;KOG0012;KOG1970;KOG1038;KOG2044;KOG3662;KOG2520;KOG1433;KOG0133;KOG2326;KOG1001;KOG0966;KOG2043;KOG0442;KOG1121;KOG2207;KOG2044;KOG0851;KOG1121;KOG1121;KOG1121;KOG2044;KOG1001;KOG2093;KOG1803;KOG1803;KOG0969;KOG0851;KOG3662;KOG4793;KOG2379;KOG1433;KOG1906;KOG2859;KOG2372;KOG1969;KOG1121;KOG1433;KOG0478;KOG1037;KOG2094;KOG4585;KOG4585;KOG1906;KOG2310;KOG2044;KOG1906;KOG4585;KOG0477;KOG1121;KOG0221;KOG1121;KOG1121;KOG1121;KOG0478;KOG1806;KOG2401;KOG2732;KOG3314;KOG0889;KOG1037;KOG0298;KOG2401;KOG1121;KOG1131;KOG0133;KOG2044;KOG0298;KOG0478;KOG4557;KOG4585;KOG0478;KOG0133;KOG2519;KOG1957;KOG1121;KOG1433;KOG1131;KOG0220;KOG0133;KOG0220;KOG0851;KOG0388;KOG1002;KOG1037;KOG2401;KOG4086;KOG1636;KOG1970;KOG0979;KOG0217;KOG0478;KOG0991;KOG2859;KOG1121;KOG2859;KOG1121;KOG1968;KOG2074;KOG0851;KOG1121;KOG1121;KOG1942;KOG0133;KOG1361;KOG2310;KOG0387;KOG1514;KOG4585;KOG1294;KOG1037;KOG1121;KOG1121;KOG1121;KOG1906;KOG1121;KOG1361;KOG1969;KOG2044;KOG2401;KOG0217;KOG4585;KOG2810;KOG1123;KOG1123;KOG2810;KOG2496;KOG2519;KOG0542;KOG4585;KOG4086;KOG1294;KOG1020;KOG0962;KOG0962;KOG0482;KOG0218;KOG1433;KOG2401;KOG0966;KOG3226;KOG2031;KOG3662;KOG1121;KOG1361;KOG0968;KOG0390;KOG1978;KOG2401;KOG2401;KOG1434;KOG1434;KOG1361;KOG1001;KOG1294;KOG2074;KOG2851;KOG2248;KOG1978;KOG0989;KOG1121;KOG2044;KOG1131;KOG2519;KOG3020;KOG1969;KOG1433;KOG1957;KOG1957;KOG1921;KOG0217;KOG0133;KOG1037;KOG1037;KOG2520;KOG0351;KOG1121;KOG1132;KOG1982;KOG2249;KOG3662;KOG1038;KOG1957;KOG0390;KOG0989;KOG2475;KOG1990;KOG1906;KOG1121;KOG1433;KOG0011;KOG1990;KOG1294;KOG1121;KOG1121;KOG1121;KOG1121;KOG1121;KOG1982;KOG1121;KOG1990;KOG0387;KOG1433;KOG1978;KOG1121;KOG0351;KOG0968;KOG1121;KOG0133;KOG0133;KOG1131;KOG0989;KOG2519;KOG1121;KOG1121;KOG2074;KOG0477;KOG1990;KOG1532;KOG1121;KOG2475;KOG2519;KOG0966;KOG1361;KOG0891;KOG0351;KOG1121;KOG1990;KOG1968;KOG3662;KOG1121;KOG1990;KOG1974;KOG0351;KOG1968;KOG0133;KOG1121;KOG4585;KOG0968;KOG1121;KOG1121;KOG0221;KOG0967;KOG1977;KOG0991;KOG2044;KOG0970;KOG4585;KOG0351;KOG0968;KOG0526;KOG0526;KOG0851;KOG0890;KOG4086;KOG1121;KOG1434;KOG2227;KOG2227;KOG4585;KOG1001;KOG0851;KOG0478;KOG1798;KOG0133;KOG0526;KOG1121;KOG0351;KOG0891;KOG2207;KOG0387;KOG2044;KOG2519;KOG2108;KOG0891;KOG0351;KOG1121;KOG2520;KOG2326;KOG1121;KOG1968;KOG1121;KOG2044;KOG4086;KOG3108;KOG0967;KOG2094;KOG0133;KOG1979;KOG1906;KOG2044;KOG0966;KOG2095;KOG2327;KOG1806;KOG0851;KOG0351;KOG3069;KOG1121;KOG1121;KOG1906;KOG0351;KOG2519;KOG0966;KOG0851;KOG1990;KOG0851;KOG1121;KOG2095;KOG1121;KOG4585;KOG2227;KOG0220;KOG2475;KOG2519;KOG0351;KOG0892;KOG1121;KOG1121;KOG1037;KOG1121;KOG1001;KOG2496;KOG1121;KOG4086;KOG1121;KOG1020;KOG1121;KOG1121;KOG1121;KOG1121;KOG4585;KOG2044;KOG2044;KOG2095;KOG1121;KOG2074;KOG0851;KOG2379;KOG1121;KOG1121;KOG1121;KOG0891;KOG1957;KOG1957;KOG1131;KOG4585;KOG2810;KOG1167;KOG0133;KOG0133;KOG1957;KOG2457;KOG2519;KOG1132;KOG0851;KOG1957;KOG2044;KOG1121;KOG0851;KOG1121;KOG1121;KOG0480;KOG1990;KOG0351;KOG2035;KOG1121;KOG1121;KOG1037;KOG0351;KOG1803;KOG0220;KOG2095;KOG1121;KOG1121;KOG3069;KOG1121;KOG0133;KOG2074;KOG2379;KOG1121;KOG0351;KOG0891;KOG4086;KOG0891;KOG1967;KOG1121;KOG0480;KOG2795;KOG1001;KOG0351;KOG0480;KOG2035;KOG2518;KOG2035;KOG2795;KOG1906;KOG1132;KOG1005;KOG0851;KOG2795;KOG0851;KOG1508;KOG2249;KOG1956;KOG2094;KOG2043;KOG1005;KOG2518;KOG0390;KOG0851;KOG2795;KOG1001;KOG0851;KOG1121;KOG4362;KOG1121;KOG1121;KOG2035;KOG0351;KOG3014;KOG4585;KOG0351;KOG4585;KOG3020;KOG0851;KOG2518;KOG2518
[truncated: 655,273 more chars]
