# Supplementary material for: The effects of Rhodopseudomonas palustris on the improvement of agronomic traits and key enzyme-coding genes related to polysaccharide biosynthesis in Codonopsis pilosula
Source: PLoS One. 2025 Jun 3;20(6):e0319989. doi: 10.1371/journal.pone.0319989 (PMC12132940; doi:10.1371/journal.pone.0319989)
Supplement: S1 File — (ZIP) [file pone.0319989.s004.zip › Transcriptomics of Codonopsis pilosula roots, stems, and leaves/3.Basic_function/KOG/Unigene.KOG.gene.anno.xls]

#Gene name	Portein name in KOG	E value	Identity	Score	Organism	KOG id	KOG defination	Function code	Functional categories	Function class defination
TRINITY_DN10001_c0_g1_i1_13	At1g17020	1.7e-96	172/347(49.57)	352	ath	KOG0143	Iron/ascorbate family oxidoreductases	[QR]	METABOLISM|POORLY CHARACTERIZED	Secondary metabolites biosynthesis, transport and catabolism |General function prediction only
TRINITY_DN10002_c0_g1_i1_10	At1g29260	1.1e-58	101/139(72.66)	226	ath	KOG0277	Peroxisomal targeting signal type 2 receptor	[U]	CELLULAR PROCESSES AND SIGNALING	Intracellular trafficking, secretion, and vesicular transport
TRINITY_DN10003_c0_g1_i1_1	At2g19770	4.7e-61	108/134(80.60)	234	ath	KOG1755	Profilin	[Z]	CELLULAR PROCESSES AND SIGNALING	Cytoskeleton
TRINITY_DN10005_c0_g1_i1_13	At2g16670	1.4e-26	61/119(51.26)	118	ath	KOG0017	FOG: Transposon-encoded proteins with TYA, reverse transcriptase, integrase domains in various combinations	[R]	POORLY CHARACTERIZED	General function prediction only
TRINITY_DN10011_c0_g2_i1_4	Hs4504447	1.3e-40	91/91(100.00)	165	hsa	KOG0118	FOG: RRM domain	[R]	POORLY CHARACTERIZED	General function prediction only
TRINITY_DN10013_c0_g1_i1_14	At3g15640	2.6e-57	106/174(60.92)	221	ath	KOG3352	Cytochrome c oxidase, subunit Vb/COX4	[C]	METABOLISM	Energy production and conversion
TRINITY_DN10014_c0_g1_i1_16	At1g76520	3.9e-112	212/433(48.96)	404	ath	KOG2722	Predicted membrane protein	[S]	POORLY CHARACTERIZED	Function unknown
TRINITY_DN1001_c0_g1_i1_10	At3g60840	6.7e-06	67/223(30.04)	50	ath	KOG4302	Microtubule-associated protein essential for anaphase spindle elongation	[DZ]	CELLULAR PROCESSES AND SIGNALING|CELLULAR PROCESSES AND SIGNALING	Cell cycle control, cell division, chromosome partitioning |Cytoskeleton
TRINITY_DN10027_c0_g1_i1_12	At3g05670	8.6e-43	100/256(39.06)	174	ath	KOG4430	Topoisomerase I-binding arginine-serine-rich protein	[K]	INFORMATION STORAGE AND PROCESSING	Transcription
TRINITY_DN10028_c0_g2_i1_9	At2g13930	5.8e-35	98/308(31.82)	147	ath	KOG0017	FOG: Transposon-encoded proteins with TYA, reverse transcriptase, integrase domains in various combinations	[R]	POORLY CHARACTERIZED	General function prediction only
TRINITY_DN1002_c0_g1_i1_14	At4g30360	1.3e-283	497/701(70.90)	975	ath	KOG0498	K+-channel ERG and related proteins, contain PAS/PAC sensor domain	[PT]	METABOLISM|CELLULAR PROCESSES AND SIGNALING	Inorganic ion transport and metabolism |Signal transduction mechanisms
TRINITY_DN10030_c0_g1_i1_13	At1g47910	1.3e-08	42/148(28.38)	58	ath	KOG1075	FOG: Reverse transcriptase	[R]	POORLY CHARACTERIZED	General function prediction only
TRINITY_DN10037_c0_g1_i1_9	At2g17420	9.3e-160	273/331(82.48)	562	ath	KOG0404	Thioredoxin reductase	[O]	CELLULAR PROCESSES AND SIGNALING	Posttranslational modification, protein turnover, chaperones
TRINITY_DN10037_c1_g1_i1_4	At2g20370	6.9e-32	55/86(63.95)	136	ath	KOG1021	Acetylglucosaminyltransferase EXT1/exostosin 1	[GMW]	METABOLISM|CELLULAR PROCESSES AND SIGNALING|CELLULAR PROCESSES AND SIGNALING	Carbohydrate transport and metabolism |Cell wall/membrane/envelope biogenesis |Extracellular structures
TRINITY_DN10040_c1_g1_i1_1	At2g23880_2	4.3e-14	34/87(39.08)	77	ath	KOG1075	FOG: Reverse transcriptase	[R]	POORLY CHARACTERIZED	General function prediction only
TRINITY_DN10041_c0_g1_i1_18	At3g16910	8.2e-23	50/73(68.49)	106	ath	KOG1176	Acyl-CoA synthetase	[I]	METABOLISM	Lipid transport and metabolism
TRINITY_DN10042_c0_g1_i1_1	At4g31540	2.5e-183	344/666(51.65)	641	ath	KOG2344	Exocyst component protein and related proteins	[U]	CELLULAR PROCESSES AND SIGNALING	Intracellular trafficking, secretion, and vesicular transport
TRINITY_DN10047_c0_g1_i2_2	At2g13620	1.1e-158	319/800(39.88)	560	ath	KOG1650	Predicted K+/H+-antiporter	[P]	METABOLISM	Inorganic ion transport and metabolism
TRINITY_DN10048_c0_g1_i1_12	At2g44480	1.1e-49	87/205(42.44)	196	ath	KOG0626	Beta-glucosidase, lactase phlorizinhydrolase, and related proteins	[G]	METABOLISM	Carbohydrate transport and metabolism
TRINITY_DN10051_c0_g1_i1_11	At3g54560	5.4e-54	119/139(85.61)	210	ath	KOG1757	Histone 2A	[B]	INFORMATION STORAGE AND PROCESSING	Chromatin structure and dynamics
TRINITY_DN10052_c0_g2_i3_12	At3g03610	3.9e-88	150/180(83.33)	324	ath	KOG2998	Uncharacterized conserved protein	[S]	POORLY CHARACTERIZED	Function unknown
TRINITY_DN10057_c0_g1_i1_10	At3g51550	1.8e-06	32/70(45.71)	52	ath	KOG1187	Serine/threonine protein kinase	[T]	CELLULAR PROCESSES AND SIGNALING	Signal transduction mechanisms
TRINITY_DN10061_c0_g1_i1_3	At1g44510	9.0e-77	148/276(53.62)	286	ath	KOG0017	FOG: Transposon-encoded proteins with TYA, reverse transcriptase, integrase domains in various combinations	[R]	POORLY CHARACTERIZED	General function prediction only
TRINITY_DN10061_c0_g2_i1_3	At1g27285	2.9e-43	78/116(67.24)	173	ath	KOG0017	FOG: Transposon-encoded proteins with TYA, reverse transcriptase, integrase domains in various combinations	[R]	POORLY CHARACTERIZED	General function prediction only
TRINITY_DN10065_c0_g1_i1_11	At2g41880	4.9e-12	46/104(44.23)	72	ath	KOG0707	Guanylate kinase	[F]	METABOLISM	Nucleotide transport and metabolism
TRINITY_DN10065_c0_g1_i1_7	At1g70010	2.0e-13	40/104(38.46)	75	ath	KOG0017	FOG: Transposon-encoded proteins with TYA, reverse transcriptase, integrase domains in various combinations	[R]	POORLY CHARACTERIZED	General function prediction only
TRINITY_DN10066_c0_g1_i1_16	At1g51750	9.6e-08	32/80(40.00)	57	ath	KOG1075	FOG: Reverse transcriptase	[R]	POORLY CHARACTERIZED	General function prediction only
TRINITY_DN1006_c0_g1_i1_7	At1g71980	9.1e-13	33/43(76.74)	72	ath	KOG4628	Predicted E3 ubiquitin ligase	[O]	CELLULAR PROCESSES AND SIGNALING	Posttranslational modification, protein turnover, chaperones
TRINITY_DN1006_c0_g1_i1_9	At4g14050	3.2e-138	230/348(66.09)	490	ath	KOG4197	FOG: PPR repeat	[R]	POORLY CHARACTERIZED	General function prediction only
TRINITY_DN10070_c0_g2_i1_1	At5g41460	9.0e-06	24/54(44.44)	50	ath	KOG2246	Galactosyltransferases	[G]	METABOLISM	Carbohydrate transport and metabolism
TRINITY_DN10083_c0_g1_i1_11	At1g47128_1	2.0e-98	181/286(63.29)	359	ath	KOG1543	Cysteine proteinase Cathepsin L	[O]	CELLULAR PROCESSES AND SIGNALING	Posttranslational modification, protein turnover, chaperones
TRINITY_DN10091_c0_g2_i1_4	At5g01240	5.0e-10	28/29(96.55)	63	ath	KOG1303	Amino acid transporters	[E]	METABOLISM	Amino acid transport and metabolism
TRINITY_DN10092_c0_g1_i1_8	At4g30320	1.7e-54	94/160(58.75)	212	ath	KOG3017	Defense-related protein containing SCP domain	[S]	POORLY CHARACTERIZED	Function unknown
TRINITY_DN10093_c0_g1_i1_17	At4g35470	6.4e-13	40/71(56.34)	73	ath	KOG0619	FOG: Leucine rich repeat	[R]	POORLY CHARACTERIZED	General function prediction only
TRINITY_DN100_c0_g1_i1_4	YLL050c	4.5e-30	60/137(43.80)	130	sce	KOG1735	Actin depolymerizing factor	[Z]	CELLULAR PROCESSES AND SIGNALING	Cytoskeleton
TRINITY_DN10102_c0_g1_i2_4	At4g11060	9.7e-66	136/235(57.87)	250	ath	KOG1653	Single-stranded DNA-binding protein	[L]	INFORMATION STORAGE AND PROCESSING	Replication, recombination and repair
TRINITY_DN10103_c0_g1_i1_4	At2g42850	8.7e-176	297/441(67.35)	616	ath	KOG0157	Cytochrome P450 CYP4/CYP19/CYP26 subfamilies	[QI]	METABOLISM|METABOLISM	Secondary metabolites biosynthesis, transport and catabolism |Lipid transport and metabolism
TRINITY_DN10107_c0_g1_i1_12	At3g06730	8.2e-60	117/174(67.24)	230	ath	KOG0907	Thioredoxin	[O]	CELLULAR PROCESSES AND SIGNALING	Posttranslational modification, protein turnover, chaperones
TRINITY_DN10113_c0_g1_i1_7	At2g13940	9.3e-12	62/170(36.47)	70	ath	KOG0017	FOG: Transposon-encoded proteins with TYA, reverse transcriptase, integrase domains in various combinations	[R]	POORLY CHARACTERIZED	General function prediction only
TRINITY_DN10120_c0_g1_i1_12	At3g02160	4.2e-56	151/381(39.63)	218	ath	KOG2389	Predicted bromodomain transcription factor	[K]	INFORMATION STORAGE AND PROCESSING	Transcription
TRINITY_DN10126_c0_g1_i1_9	At2g15430	9.0e-38	78/91(85.71)	158	ath	KOG1522	RNA polymerase II, subunit POLR2C/RPB3	[K]	INFORMATION STORAGE AND PROCESSING	Transcription
TRINITY_DN10128_c0_g1_i1_7	SPCP31B10.07	1.6e-59	104/143(72.73)	228	spo	KOG0469	Elongation factor 2	[J]	INFORMATION STORAGE AND PROCESSING	Translation, ribosomal structure and biogenesis
TRINITY_DN10133_c0_g1_i2_12	At2g17560	8.7e-16	47/116(40.52)	83	ath	KOG0381	HMG box-containing protein	[R]	POORLY CHARACTERIZED	General function prediction only
TRINITY_DN10148_c0_g1_i1_9	At3g49010	1.6e-99	178/206(86.41)	362	ath	KOG3295	60S Ribosomal protein L13	[J]	INFORMATION STORAGE AND PROCESSING	Translation, ribosomal structure and biogenesis
TRINITY_DN10150_c0_g1_i3_9	At1g02370	4.4e-95	190/473(40.17)	348	ath	KOG4197	FOG: PPR repeat	[R]	POORLY CHARACTERIZED	General function prediction only
TRINITY_DN10152_c0_g1_i1_8	At3g22950	6.5e-96	167/183(91.26)	350	ath	KOG0070	GTP-binding ADP-ribosylation factor Arf1	[U]	CELLULAR PROCESSES AND SIGNALING	Intracellular trafficking, secretion, and vesicular transport
TRINITY_DN10153_c0_g1_i1_11	At3g15130	7.0e-39	76/142(53.52)	159	ath	KOG4197	FOG: PPR repeat	[R]	POORLY CHARACTERIZED	General function prediction only
TRINITY_DN10156_c0_g1_i1_12	At3g03590	7.2e-25	82/144(56.94)	114	ath	KOG1946	RNA polymerase I transcription factor UAF	[K]	INFORMATION STORAGE AND PROCESSING	Transcription
TRINITY_DN10160_c0_g1_i1_11	At5g14870	2.1e-114	197/307(64.17)	411	ath	KOG0498	K+-channel ERG and related proteins, contain PAS/PAC sensor domain	[PT]	METABOLISM|CELLULAR PROCESSES AND SIGNALING	Inorganic ion transport and metabolism |Signal transduction mechanisms
TRINITY_DN10160_c0_g2_i1_11	At5g14870	2.7e-140	264/372(70.97)	497	ath	KOG0498	K+-channel ERG and related proteins, contain PAS/PAC sensor domain	[PT]	METABOLISM|CELLULAR PROCESSES AND SIGNALING	Inorganic ion transport and metabolism |Signal transduction mechanisms
TRINITY_DN10162_c0_g1_i1_7	Hs4506629	3.6e-37	82/98(83.67)	153	hsa	KOG3504	60S ribosomal protein L29	[J]	INFORMATION STORAGE AND PROCESSING	Translation, ribosomal structure and biogenesis
TRINITY_DN10163_c0_g1_i2_14	At3g19000	5.3e-24	81/271(29.89)	111	ath	KOG0143	Iron/ascorbate family oxidoreductases	[QR]	METABOLISM|POORLY CHARACTERIZED	Secondary metabolites biosynthesis, transport and catabolism |General function prediction only
TRINITY_DN10163_c0_g2_i1_10	At1g59540	1.2e-134	248/318(77.99)	478	ath	KOG0242	Kinesin-like protein	[Z]	CELLULAR PROCESSES AND SIGNALING	Cytoskeleton
TRINITY_DN10166_c0_g1_i1_14	At3g43810	9.4e-48	135/149(90.60)	189	ath	KOG0027	Calmodulin and related proteins (EF-Hand superfamily)	[T]	CELLULAR PROCESSES AND SIGNALING	Signal transduction mechanisms
TRINITY_DN10167_c0_g1_i1_15	HsMi011	1.0e-107	202/214(94.39)	388	hsa	KOG4668	NADH dehydrogenase subunits 2, 5, and related proteins	[C]	METABOLISM	Energy production and conversion
TRINITY_DN10174_c0_g1_i1_8	At1g08440	8.8e-77	142/251(56.57)	287	ath	KOG4711	Predicted membrane protein	[R]	POORLY CHARACTERIZED	General function prediction only
TRINITY_DN10175_c0_g1_i2_3	At1g29850	7.6e-22	101/119(84.87)	104	ath	KOG3431	Apoptosis-related protein/predicted DNA-binding protein	[D]	CELLULAR PROCESSES AND SIGNALING	Cell cycle control, cell division, chromosome partitioning
TRINITY_DN10178_c0_g1_i1_3	At1g15250	2.5e-18	43/50(86.00)	92	ath	KOG3475	60S ribosomal protein L37	[J]	INFORMATION STORAGE AND PROCESSING	Translation, ribosomal structure and biogenesis
TRINITY_DN10178_c0_g1_i1_6	At5g12890	3.2e-15	43/113(38.05)	80	ath	KOG1192	UDP-glucuronosyl and UDP-glucosyl transferase	[GC]	METABOLISM|METABOLISM	Carbohydrate transport and metabolism |Energy production and conversion
TRINITY_DN10185_c0_g1_i1_5	At1g77370	4.1e-19	43/57(75.44)	95	ath	KOG1752	Glutaredoxin and related proteins	[O]	CELLULAR PROCESSES AND SIGNALING	Posttranslational modification, protein turnover, chaperones
TRINITY_DN10187_c0_g1_i1_15	At1g63660	5.7e-260	434/538(80.67)	896	ath	KOG1622	GMP synthase	[F]	METABOLISM	Nucleotide transport and metabolism
TRINITY_DN10190_c0_g1_i1_7	At3g15290	9.6e-75	130/161(80.75)	280	ath	KOG2304	3-hydroxyacyl-CoA dehydrogenase	[I]	METABOLISM	Lipid transport and metabolism
TRINITY_DN10193_c0_g1_i1_9	At1g24130	4.4e-67	131/222(59.01)	255	ath	KOG4155	FOG: WD40 repeat	[R]	POORLY CHARACTERIZED	General function prediction only
TRINITY_DN10193_c0_g1_i2_11	At5g52450	6.1e-09	31/71(43.66)	61	ath	KOG1347	Uncharacterized membrane protein, predicted efflux pump	[R]	POORLY CHARACTERIZED	General function prediction only
TRINITY_DN10194_c0_g1_i1_12	At5g11900	4.9e-75	144/227(63.44)	280	ath	KOG3239	Density-regulated protein related to translation initiation factor 1 (eIF-1/SUI1)	[R]	POORLY CHARACTERIZED	General function prediction only
TRINITY_DN10202_c0_g1_i1_18	At3g28345	5.0e-59	120/269(44.61)	227	ath	KOG0055	Multidrug/pheromone exporter, ABC superfamily	[Q]	METABOLISM	Secondary metabolites biosynthesis, transport and catabolism
TRINITY_DN10202_c1_g3_i1_18	At3g28345	1.4e-96	177/274(64.60)	352	ath	KOG0055	Multidrug/pheromone exporter, ABC superfamily	[Q]	METABOLISM	Secondary metabolites biosynthesis, transport and catabolism
TRINITY_DN10206_c0_g1_i1_15	At3g48010	1.3e-245	420/661(63.54)	848	ath	KOG0498	K+-channel ERG and related proteins, contain PAS/PAC sensor domain	[PT]	METABOLISM|CELLULAR PROCESSES AND SIGNALING	Inorganic ion transport and metabolism |Signal transduction mechanisms
TRINITY_DN10208_c0_g2_i1_7	At2g28980	1.3e-29	70/152(46.05)	129	ath	KOG1075	FOG: Reverse transcriptase	[R]	POORLY CHARACTERIZED	General function prediction only
TRINITY_DN10210_c0_g1_i1_1	At2g29900	6.1e-122	284/432(65.74)	437	ath	KOG2736	Presenilin	[T]	CELLULAR PROCESSES AND SIGNALING	Signal transduction mechanisms
TRINITY_DN10212_c0_g1_i1_12	At4g31850	7.4e-26	59/143(41.26)	119	ath	KOG4197	FOG: PPR repeat	[R]	POORLY CHARACTERIZED	General function prediction only
TRINITY_DN10222_c0_g1_i1_18	At3g13120	7.4e-56	123/190(64.74)	216	ath	KOG0900	40S ribosomal protein S20	[J]	INFORMATION STORAGE AND PROCESSING	Translation, ribosomal structure and biogenesis
TRINITY_DN10223_c0_g1_i1_13	At1g27285	8.5e-115	204/316(64.56)	412	ath	KOG0017	FOG: Transposon-encoded proteins with TYA, reverse transcriptase, integrase domains in various combinations	[R]	POORLY CHARACTERIZED	General function prediction only
TRINITY_DN10226_c0_g1_i3_14	At4g02450	2.4e-35	73/112(65.18)	150	ath	KOG3158	HSP90 co-chaperone p23	[O]	CELLULAR PROCESSES AND SIGNALING	Posttranslational modification, protein turnover, chaperones
TRINITY_DN10229_c0_g1_i1_17	At2g21310	4.1e-29	100/412(24.27)	129	ath	KOG0017	FOG: Transposon-encoded proteins with TYA, reverse transcriptase, integrase domains in various combinations	[R]	POORLY CHARACTERIZED	General function prediction only
TRINITY_DN10239_c0_g1_i1_10	At2g34930	1.3e-06	23/45(51.11)	52	ath	KOG0619	FOG: Leucine rich repeat	[R]	POORLY CHARACTERIZED	General function prediction only
TRINITY_DN10240_c0_g1_i1_14	At4g35260	9.8e-137	238/277(85.92)	486	ath	KOG0784	Isocitrate dehydrogenase, gamma subunit	[E]	METABOLISM	Amino acid transport and metabolism
TRINITY_DN10242_c0_g1_i1_3	At3g50310	5.2e-61	142/326(43.56)	235	ath	KOG0198	MEKK and related serine/threonine protein kinases	[T]	CELLULAR PROCESSES AND SIGNALING	Signal transduction mechanisms
TRINITY_DN10246_c0_g1_i1_14	At4g30400	3.1e-98	230/453(50.77)	359	ath	KOG0800	FOG: Predicted E3 ubiquitin ligase	[O]	CELLULAR PROCESSES AND SIGNALING	Posttranslational modification, protein turnover, chaperones
TRINITY_DN10248_c0_g1_i1_18	At3g48070	5.9e-06	26/49(53.06)	49	ath	KOG2068	MOT2 transcription factor	[K]	INFORMATION STORAGE AND PROCESSING	Transcription
TRINITY_DN10249_c0_g2_i1_7	At1g47128_1	3.3e-79	150/150(100.00)	293	ath	KOG1543	Cysteine proteinase Cathepsin L	[O]	CELLULAR PROCESSES AND SIGNALING	Posttranslational modification, protein turnover, chaperones
TRINITY_DN10252_c0_g1_i1_11	At2g07670	5.0e-18	56/184(30.43)	90	ath	KOG1075	FOG: Reverse transcriptase	[R]	POORLY CHARACTERIZED	General function prediction only
TRINITY_DN10252_c0_g1_i2_10	At4g33990	2.0e-26	74/125(59.20)	119	ath	KOG4197	FOG: PPR repeat	[R]	POORLY CHARACTERIZED	General function prediction only
TRINITY_DN10254_c0_g1_i1_9	At5g49970_1	2.7e-112	195/266(73.31)	406	ath	KOG2585	Uncharacterized conserved protein	[S]	POORLY CHARACTERIZED	Function unknown
TRINITY_DN10255_c0_g1_i4_5	At4g32120	1.3e-140	252/397(63.48)	499	ath	KOG2288	Galactosyltransferases	[G]	METABOLISM	Carbohydrate transport and metabolism
TRINITY_DN10259_c0_g1_i1_9	At5g17450	2.7e-09	37/115(32.17)	62	ath	KOG1603	Copper chaperone	[P]	METABOLISM	Inorganic ion transport and metabolism
TRINITY_DN10269_c0_g1_i1_12	At3g27810	2.8e-07	21/34(61.76)	55	ath	KOG0048	Transcription factor, Myb superfamily	[K]	INFORMATION STORAGE AND PROCESSING	Transcription
TRINITY_DN10269_c0_g1_i1_18	At1g76770	1.0e-32	72/139(51.80)	140	ath	KOG0710	Molecular chaperone (small heat-shock protein Hsp26/Hsp42)	[O]	CELLULAR PROCESSES AND SIGNALING	Posttranslational modification, protein turnover, chaperones
TRINITY_DN10274_c0_g2_i1_10	At3g25970	5.8e-72	129/235(54.89)	270	ath	KOG4197	FOG: PPR repeat	[R]	POORLY CHARACTERIZED	General function prediction only
TRINITY_DN10276_c0_g2_i1_12	At4g34570_2	5.8e-115	184/215(85.58)	412	ath	KOG0673	Thymidylate synthase	[F]	METABOLISM	Nucleotide transport and metabolism
TRINITY_DN1027_c0_g1_i1_10	At3g48560	2.7e-62	116/116(100.00)	236	ath	KOG4166	Thiamine pyrophosphate-requiring enzyme	[EH]	METABOLISM|METABOLISM	Amino acid transport and metabolism |Coenzyme transport and metabolism
TRINITY_DN10280_c0_g1_i1_7	At1g53820	5.3e-14	38/80(47.50)	77	ath	KOG0800	FOG: Predicted E3 ubiquitin ligase	[O]	CELLULAR PROCESSES AND SIGNALING	Posttranslational modification, protein turnover, chaperones
TRINITY_DN10285_c0_g1_i3_14	Hs7705590	4.2e-06	29/87(33.33)	51	hsa	KOG4066	Cell growth regulatory protein CGR11	[S]	POORLY CHARACTERIZED	Function unknown
TRINITY_DN10291_c0_g1_i1_12	At1g09960	3.5e-200	341/476(71.64)	697	ath	KOG0637	Sucrose transporter and related proteins	[G]	METABOLISM	Carbohydrate transport and metabolism
TRINITY_DN10291_c0_g1_i1_16	At2g15570	4.9e-43	85/152(55.92)	174	ath	KOG0910	Thioredoxin-like protein	[O]	CELLULAR PROCESSES AND SIGNALING	Posttranslational modification, protein turnover, chaperones
TRINITY_DN10292_c0_g1_i1_4	At4g19130	4.3e-218	407/822(49.51)	757	ath	KOG0851	Single-stranded DNA-binding replication protein A (RPA), large (70 kD) subunit and related ssDNA-binding proteins	[L]	INFORMATION STORAGE AND PROCESSING	Replication, recombination and repair
TRINITY_DN10294_c0_g1_i1_18	At1g04850	2.5e-72	184/314(58.60)	271	ath	KOG2699	Predicted ubiquitin regulatory protein	[O]	CELLULAR PROCESSES AND SIGNALING	Posttranslational modification, protein turnover, chaperones
TRINITY_DN10297_c0_g1_i1_4	At3g13750	2.3e-36	66/66(100.00)	150	ath	KOG0496	Beta-galactosidase	[G]	METABOLISM	Carbohydrate transport and metabolism
TRINITY_DN10298_c0_g1_i1_1	At1g19190	3.5e-69	139/316(43.99)	261	ath	KOG1515	Arylacetamide deacetylase	[V]	CELLULAR PROCESSES AND SIGNALING	Defense mechanisms
TRINITY_DN10300_c0_g2_i1_7	Hs15431301	3.7e-107	191/193(98.96)	387	hsa	KOG3184	60S ribosomal protein L7	[J]	INFORMATION STORAGE AND PROCESSING	Translation, ribosomal structure and biogenesis
TRINITY_DN10312_c0_g1_i1_9	At5g25900	2.3e-180	302/470(64.26)	631	ath	KOG0156	Cytochrome P450 CYP2 subfamily	[Q]	METABOLISM	Secondary metabolites biosynthesis, transport and catabolism
TRINITY_DN10316_c0_g1_i1_16	At2g31080	1.2e-07	29/71(40.85)	55	ath	KOG1075	FOG: Reverse transcriptase	[R]	POORLY CHARACTERIZED	General function prediction only
TRINITY_DN10318_c0_g1_i1_9	At1g25420	6.9e-09	30/47(63.83)	59	ath	KOG2027	Spindle pole body protein	[Z]	CELLULAR PROCESSES AND SIGNALING	Cytoskeleton
TRINITY_DN10319_c0_g1_i2_9	At3g20410	2.3e-225	379/467(81.16)	781	ath	KOG0032	Ca2+/calmodulin-dependent protein kinase, EF-Hand protein superfamily	[T]	CELLULAR PROCESSES AND SIGNALING	Signal transduction mechanisms
TRINITY_DN10322_c0_g1_i1_11	At1g70010	3.6e-11	34/66(51.52)	67	ath	KOG0017	FOG: Transposon-encoded proteins with TYA, reverse transcriptase, integrase domains in various combinations	[R]	POORLY CHARACTERIZED	General function prediction only
TRINITY_DN10323_c0_g1_i1_2	At1g27730	2.6e-40	139/254(54.72)	165	ath	KOG1721	FOG: Zn-finger	[R]	POORLY CHARACTERIZED	General function prediction only
TRINITY_DN10328_c0_g1_i2_3	At5g56020	3.3e-51	117/199(58.79)	201	ath	KOG2887	Membrane protein involved in ER to Golgi transport	[U]	CELLULAR PROCESSES AND SIGNALING	Intracellular trafficking, secretion, and vesicular transport
TRINITY_DN10329_c0_g2_i1_1	At2g45660	1.6e-47	106/190(55.79)	188	ath	KOG0014	MADS box transcription factor	[K]	INFORMATION STORAGE AND PROCESSING	Transcription
TRINITY_DN10331_c0_g2_i2_9	At3g54130	6.4e-61	117/177(66.10)	235	ath	KOG2935	Ataxin 3/Josephin	[R]	POORLY CHARACTERIZED	General function prediction only
TRINITY_DN10332_c0_g1_i2_4	At1g11260	3.4e-168	296/399(74.19)	592	ath	KOG0254	Predicted transporter (major facilitator superfamily)	[R]	POORLY CHARACTERIZED	General function prediction only
TRINITY_DN10340_c0_g1_i1_14	At4g10690	6.3e-148	265/557(47.58)	523	ath	KOG0017	FOG: Transposon-encoded proteins with TYA, reverse transcriptase, integrase domains in various combinations	[R]	POORLY CHARACTERIZED	General function prediction only
TRINITY_DN10343_c0_g1_i1_4	At4g33010	0.0e+00	1033/1033(100.00)	2085	ath	KOG2040	Glycine dehydrogenase (decarboxylating)	[E]	METABOLISM	Amino acid transport and metabolism
TRINITY_DN10346_c0_g1_i1_3	At2g16680	8.1e-11	40/89(44.94)	66	ath	KOG1075	FOG: Reverse transcriptase	[R]	POORLY CHARACTERIZED	General function prediction only
TRINITY_DN10349_c0_g1_i1_4	At2g30020	2.9e-115	228/399(57.14)	414	ath	KOG0698	Serine/threonine protein phosphatase	[T]	CELLULAR PROCESSES AND SIGNALING	Signal transduction mechanisms
TRINITY_DN10352_c0_g2_i2_16	At2g24660	9.1e-13	44/117(37.61)	73	ath	KOG0017	FOG: Transposon-encoded proteins with TYA, reverse transcriptase, integrase domains in various combinations	[R]	POORLY CHARACTERIZED	General function prediction only
TRINITY_DN10353_c0_g1_i1_2	At2g35120	1.0e-58	106/129(82.17)	226	ath	KOG3373	Glycine cleavage system H protein (lipoate-binding)	[E]	METABOLISM	Amino acid transport and metabolism
TRINITY_DN10353_c0_g1_i1_4	At5g01380	1.3e-43	151/266(56.77)	176	ath	KOG4282	Transcription factor GT-2 and related proteins, contains trihelix DNA-binding/SANT domain	[K]	INFORMATION STORAGE AND PROCESSING	Transcription
TRINITY_DN10354_c0_g1_i1_9	At4g29140	2.6e-191	348/536(64.93)	667	ath	KOG1347	Uncharacterized membrane protein, predicted efflux pump	[R]	POORLY CHARACTERIZED	General function prediction only
TRINITY_DN10356_c0_g1_i1_3	At1g60020	1.0e-06	27/61(44.26)	52	ath	KOG0017	FOG: Transposon-encoded proteins with TYA, reverse transcriptase, integrase domains in various combinations	[R]	POORLY CHARACTERIZED	General function prediction only
TRINITY_DN10356_c0_g1_i1_7	Hs10863927	1.1e-96	165/165(100.00)	352	hsa	KOG0865	Cyclophilin type peptidyl-prolyl cis-trans isomerase	[O]	CELLULAR PROCESSES AND SIGNALING	Posttranslational modification, protein turnover, chaperones
TRINITY_DN10359_c0_g1_i1_17	At1g80710	5.3e-132	252/517(48.74)	470	ath	KOG4328	WD40 protein	[S]	POORLY CHARACTERIZED	Function unknown
TRINITY_DN10361_c0_g1_i1_14	At4g39250	1.1e-11	31/41(75.61)	70	ath	KOG0724	Zuotin and related molecular chaperones (DnaJ superfamily), contains DNA-binding domains	[O]	CELLULAR PROCESSES AND SIGNALING	Posttranslational modification, protein turnover, chaperones
TRINITY_DN10368_c0_g1_i1_18	Hs5174735	1.2e-258	433/443(97.74)	891	hsa	KOG1375	Beta tubulin	[Z]	CELLULAR PROCESSES AND SIGNALING	Cytoskeleton
TRINITY_DN10372_c0_g2_i1_9	At1g27410	7.8e-85	144/225(64.00)	313	ath	KOG1361	Predicted hydrolase involved in interstrand cross-link repair	[L]	INFORMATION STORAGE AND PROCESSING	Replication, recombination and repair
TRINITY_DN10377_c0_g1_i1_16	At5g16040	6.2e-166	319/395(80.76)	583	ath	KOG1426	FOG: RCC1 domain	[S]	POORLY CHARACTERIZED	Function unknown
TRINITY_DN10378_c0_g2_i1_6	At1g31030	4.8e-10	46/180(25.56)	65	ath	KOG1075	FOG: Reverse transcriptase	[R]	POORLY CHARACTERIZED	General function prediction only
TRINITY_DN1037_c0_g2_i1_13	Hs17933770	7.6e-43	71/108(65.74)	172	hsa	KOG4297	C-type lectin	[TV]	CELLULAR PROCESSES AND SIGNALING|CELLULAR PROCESSES AND SIGNALING	Signal transduction mechanisms |Defense mechanisms
TRINITY_DN10380_c0_g1_i1_12	At2g17610	4.3e-11	70/303(23.10)	68	ath	KOG1075	FOG: Reverse transcriptase	[R]	POORLY CHARACTERIZED	General function prediction only
TRINITY_DN10384_c0_g1_i1_2	At3g43430	1.3e-11	38/74(51.35)	69	ath	KOG0800	FOG: Predicted E3 ubiquitin ligase	[O]	CELLULAR PROCESSES AND SIGNALING	Posttranslational modification, protein turnover, chaperones
TRINITY_DN10390_c0_g1_i1_14	At3g57430	0.0e+00	523/812(64.41)	1109	ath	KOG4197	FOG: PPR repeat	[R]	POORLY CHARACTERIZED	General function prediction only
TRINITY_DN10391_c0_g1_i1_11	At1g34545	1.1e-18	42/73(57.53)	92	ath	KOG0017	FOG: Transposon-encoded proteins with TYA, reverse transcriptase, integrase domains in various combinations	[R]	POORLY CHARACTERIZED	General function prediction only
TRINITY_DN10391_c0_g1_i1_12	At5g53400	1.5e-81	159/283(56.18)	302	ath	KOG2265	Nuclear distribution protein NUDC	[T]	CELLULAR PROCESSES AND SIGNALING	Signal transduction mechanisms
TRINITY_DN10391_c0_g3_i1_11	At3g32110	2.1e-26	123/503(24.45)	120	ath	KOG1075	FOG: Reverse transcriptase	[R]	POORLY CHARACTERIZED	General function prediction only
TRINITY_DN10393_c0_g1_i1_5	At1g52820	4.5e-31	57/84(67.86)	134	ath	KOG0143	Iron/ascorbate family oxidoreductases	[QR]	METABOLISM|POORLY CHARACTERIZED	Secondary metabolites biosynthesis, transport and catabolism |General function prediction only
TRINITY_DN10396_c0_g1_i1_3	At4g02960	1.7e-53	101/185(54.59)	208	ath	KOG0017	FOG: Transposon-encoded proteins with TYA, reverse transcriptase, integrase domains in various combinations	[R]	POORLY CHARACTERIZED	General function prediction only
TRINITY_DN1039_c0_g1_i1_2	At1g03050	6.4e-18	55/142(38.73)	90	ath	KOG0251	Clathrin assembly protein AP180 and related proteins, contain ENTH domain	[TU]	CELLULAR PROCESSES AND SIGNALING|CELLULAR PROCESSES AND SIGNALING	Signal transduction mechanisms |Intracellular trafficking, secretion, and vesicular transport
TRINITY_DN10400_c0_g1_i1_10	At5g51720	3.8e-14	33/34(97.06)	79	ath	KOG3461	CDGSH-type Zn-finger containing protein	[R]	POORLY CHARACTERIZED	General function prediction only
TRINITY_DN10400_c0_g1_i1_15	7292335	1.2e-40	95/138(68.84)	165	dme	KOG3412	60S ribosomal protein L28	[J]	INFORMATION STORAGE AND PROCESSING	Translation, ribosomal structure and biogenesis
TRINITY_DN10400_c0_g1_i1_16	At2g04900	3.1e-48	89/111(80.18)	191	ath	KOG3472	Predicted small membrane protein	[S]	POORLY CHARACTERIZED	Function unknown
TRINITY_DN10401_c0_g1_i2_14	At1g51720	6.0e-273	449/548(81.93)	939	ath	KOG2250	Glutamate/leucine/phenylalanine/valine dehydrogenases	[E]	METABOLISM	Amino acid transport and metabolism
TRINITY_DN10401_c0_g1_i5_16	At1g04230	5.7e-55	129/213(60.56)	214	ath	KOG4484	Uncharacterized conserved protein	[S]	POORLY CHARACTERIZED	Function unknown
TRINITY_DN10407_c0_g1_i1_17	At4g18900	1.9e-07	24/40(60.00)	55	ath	KOG0270	WD40 repeat-containing protein	[S]	POORLY CHARACTERIZED	Function unknown
TRINITY_DN10409_c0_g1_i1_1	At1g13450	1.3e-46	92/199(46.23)	186	ath	KOG4282	Transcription factor GT-2 and related proteins, contains trihelix DNA-binding/SANT domain	[K]	INFORMATION STORAGE AND PROCESSING	Transcription
TRINITY_DN10416_c0_g1_i1_16	At1g18010	4.3e-156	273/392(69.64)	551	ath	KOG3098	Uncharacterized conserved protein	[S]	POORLY CHARACTERIZED	Function unknown
TRINITY_DN10416_c0_g2_i1_2	Hs4506695	1.6e-78	145/145(100.00)	291	hsa	KOG3411	40S ribosomal protein S19	[J]	INFORMATION STORAGE AND PROCESSING	Translation, ribosomal structure and biogenesis
TRINITY_DN10417_c0_g1_i1_5	At2g18030	1.6e-65	119/179(66.48)	250	ath	KOG1635	Peptide methionine sulfoxide reductase	[O]	CELLULAR PROCESSES AND SIGNALING	Posttranslational modification, protein turnover, chaperones
TRINITY_DN10417_c1_g1_i1_16	At1g08070	4.2e-83	164/437(37.53)	308	ath	KOG4197	FOG: PPR repeat	[R]	POORLY CHARACTERIZED	General function prediction only
TRINITY_DN10420_c0_g1_i1_9	At3g23990	1.3e-266	489/592(82.60)	918	ath	KOG0356	Mitochondrial chaperonin, Cpn60/Hsp60p	[O]	CELLULAR PROCESSES AND SIGNALING	Posttranslational modification, protein turnover, chaperones
TRINITY_DN10426_c0_g1_i1_10	At5g60440	1.7e-25	67/155(43.23)	115	ath	KOG0014	MADS box transcription factor	[K]	INFORMATION STORAGE AND PROCESSING	Transcription
TRINITY_DN1042_c0_g1_i1_15	At5g06470	2.0e-48	89/165(53.94)	193	ath	KOG2824	Glutaredoxin-related protein	[O]	CELLULAR PROCESSES AND SIGNALING	Posttranslational modification, protein turnover, chaperones
TRINITY_DN10433_c0_g1_i1_5	At2g45230	3.9e-15	42/100(42.00)	81	ath	KOG1075	FOG: Reverse transcriptase	[R]	POORLY CHARACTERIZED	General function prediction only
TRINITY_DN10439_c0_g1_i1_9	At1g60020	1.3e-30	55/106(51.89)	131	ath	KOG0017	FOG: Transposon-encoded proteins with TYA, reverse transcriptase, integrase domains in various combinations	[R]	POORLY CHARACTERIZED	General function prediction only
TRINITY_DN10439_c0_g2_i3_17	At4g20350	4.9e-35	85/162(52.47)	148	ath	KOG3200	Uncharacterized conserved protein	[S]	POORLY CHARACTERIZED	Function unknown
TRINITY_DN10443_c0_g2_i1_4	At5g39000	7.6e-28	72/153(47.06)	123	ath	KOG1187	Serine/threonine protein kinase	[T]	CELLULAR PROCESSES AND SIGNALING	Signal transduction mechanisms
TRINITY_DN10446_c0_g1_i2_10	At5g24930	1.6e-26	69/128(53.91)	120	ath	KOG1601	GATA-4/5/6 transcription factors	[K]	INFORMATION STORAGE AND PROCESSING	Transcription
TRINITY_DN10448_c0_g1_i1_15	7290649	2.8e-222	376/376(100.00)	770	dme	KOG0676	Actin and related proteins	[Z]	CELLULAR PROCESSES AND SIGNALING	Cytoskeleton
TRINITY_DN10449_c0_g1_i1_3	Hs9845502	7.9e-160	292/295(98.98)	562	hsa	KOG0830	40S ribosomal protein SA (P40)/Laminin receptor 1	[J]	INFORMATION STORAGE AND PROCESSING	Translation, ribosomal structure and biogenesis
TRINITY_DN10451_c0_g1_i1_13	At4g02860	4.9e-84	165/307(53.75)	311	ath	KOG3033	Predicted PhzC/PhzF-type epimerase	[R]	POORLY CHARACTERIZED	General function prediction only
TRINITY_DN10452_c0_g1_i1_3	At5g51980	6.6e-127	295/453(65.12)	454	ath	KOG0274	Cdc4 and related F-box and WD-40 proteins	[R]	POORLY CHARACTERIZED	General function prediction only
TRINITY_DN10455_c0_g1_i1_3	At5g50960	5.6e-124	213/240(88.75)	443	ath	KOG3022	Predicted ATPase, nucleotide-binding	[D]	CELLULAR PROCESSES AND SIGNALING	Cell cycle control, cell division, chromosome partitioning
TRINITY_DN10457_c0_g1_i2_16	At5g63400	4.6e-105	195/326(59.82)	380	ath	KOG3078	Adenylate kinase	[F]	METABOLISM	Nucleotide transport and metabolism
TRINITY_DN10464_c0_g2_i1_12	At5g58060	2.1e-97	171/199(85.93)	355	ath	KOG0861	SNARE protein YKT6, synaptobrevin/VAMP syperfamily	[U]	CELLULAR PROCESSES AND SIGNALING	Intracellular trafficking, secretion, and vesicular transport
TRINITY_DN10465_c0_g1_i4_12	At5g67590	2.9e-45	85/111(76.58)	181	ath	KOG3389	NADH:ubiquinone oxidoreductase, NDUFS4/18 kDa subunit	[C]	METABOLISM	Energy production and conversion
TRINITY_DN10470_c0_g2_i1_11	At1g73050	1.9e-49	94/143(65.73)	194	ath	KOG1238	Glucose dehydrogenase/choline dehydrogenase/mandelonitrile lyase (GMC oxidoreductase family)	[R]	POORLY CHARACTERIZED	General function prediction only
TRINITY_DN10471_c0_g1_i1_10	At3g02920	2.4e-55	117/277(42.24)	216	ath	KOG3108	Single-stranded DNA-binding replication protein A (RPA), medium (30 kD) subunit	[L]	INFORMATION STORAGE AND PROCESSING	Replication, recombination and repair
TRINITY_DN10472_c0_g1_i1_3	Hs16507237	3.1e-76	144/144(100.00)	283	hsa	KOG0100	Molecular chaperones GRP78/BiP/KAR2, HSP70 superfamily	[O]	CELLULAR PROCESSES AND SIGNALING	Posttranslational modification, protein turnover, chaperones
TRINITY_DN10472_c0_g2_i1_3	Hs16507237	1.2e-111	223/224(99.55)	401	hsa	KOG0100	Molecular chaperones GRP78/BiP/KAR2, HSP70 superfamily	[O]	CELLULAR PROCESSES AND SIGNALING	Posttranslational modification, protein turnover, chaperones
TRINITY_DN10472_c1_g2_i1_3	Hs16507237	1.4e-16	40/42(95.24)	85	hsa	KOG0100	Molecular chaperones GRP78/BiP/KAR2, HSP70 superfamily	[O]	CELLULAR PROCESSES AND SIGNALING	Posttranslational modification, protein turnover, chaperones
TRINITY_DN10474_c0_g1_i1_4	At1g30480	5.4e-91	254/390(65.13)	334	ath	KOG1996	mRNA splicing factor	[A]	INFORMATION STORAGE AND PROCESSING	RNA processing and modification
TRINITY_DN10474_c0_g1_i1_7	SPCC417.08_2	3.4e-42	85/145(58.62)	170	spo	KOG0062	ATPase component of ABC transporters with duplicated ATPase domains/Translation elongation factor EF-3b	[EJ]	METABOLISM|INFORMATION STORAGE AND PROCESSING	Amino acid transport and metabolism |Translation, ribosomal structure and biogenesis
TRINITY_DN10475_c0_g1_i1_3	At2g06170	1.5e-40	73/116(62.93)	165	ath	KOG0017	FOG: Transposon-encoded proteins with TYA, reverse transcriptase, integrase domains in various combinations	[R]	POORLY CHARACTERIZED	General function prediction only
TRINITY_DN10475_c0_g2_i1_14	At1g29060	1.2e-21	49/73(67.12)	103	ath	KOG1267	Mitochondrial transcription termination factor, mTERF	[KR]	INFORMATION STORAGE AND PROCESSING|POORLY CHARACTERIZED	Transcription |General function prediction only
TRINITY_DN10477_c0_g1_i1_13	At2g34400	8.7e-76	157/508(30.91)	283	ath	KOG4197	FOG: PPR repeat	[R]	POORLY CHARACTERIZED	General function prediction only
TRINITY_DN10478_c0_g2_i1_17	At4g04560	4.1e-16	45/106(42.45)	84	ath	KOG0017	FOG: Transposon-encoded proteins with TYA, reverse transcriptase, integrase domains in various combinations	[R]	POORLY CHARACTERIZED	General function prediction only
TRINITY_DN10481_c0_g1_i2_18	At2g28660	1.6e-08	29/54(53.70)	59	ath	KOG1603	Copper chaperone	[P]	METABOLISM	Inorganic ion transport and metabolism
TRINITY_DN10484_c0_g1_i2_1	At5g62700	3.4e-246	422/485(87.01)	850	ath	KOG1375	Beta tubulin	[Z]	CELLULAR PROCESSES AND SIGNALING	Cytoskeleton
TRINITY_DN10484_c0_g2_i1_12	At3g62520	2.8e-29	81/190(42.63)	129	ath	KOG1121	Tam3-transposase (Ac family)	[L]	INFORMATION STORAGE AND PROCESSING	Replication, recombination and repair
TRINITY_DN10485_c0_g1_i1_2	At1g19020	1.3e-06	28/76(36.84)	52	ath	KOG1361	Predicted hydrolase involved in interstrand cross-link repair	[L]	INFORMATION STORAGE AND PROCESSING	Replication, recombination and repair
TRINITY_DN10485_c0_g1_i1_4	At5g10780	4.9e-70	129/166(77.71)	264	ath	KOG3318	Predicted membrane protein	[S]	POORLY CHARACTERIZED	Function unknown
TRINITY_DN10487_c0_g1_i1_16	At2g17910	9.4e-16	41/89(46.07)	82	ath	KOG1075	FOG: Reverse transcriptase	[R]	POORLY CHARACTERIZED	General function prediction only
TRINITY_DN10487_c0_g2_i1_16	At1g47910	6.2e-39	86/218(39.45)	160	ath	KOG1075	FOG: Reverse transcriptase	[R]	POORLY CHARACTERIZED	General function prediction only
TRINITY_DN10488_c0_g1_i1_10	At5g17630	4.4e-153	304/439(69.25)	540	ath	KOG1441	Glucose-6-phosphate/phosphate and phosphoenolpyruvate/phosphate antiporter	[GE]	METABOLISM|METABOLISM	Carbohydrate transport and metabolism |Amino acid transport and metabolism
TRINITY_DN10491_c0_g1_i1_1	At3g09270	5.9e-22	52/122(42.62)	103	ath	KOG0406	Glutathione S-transferase	[O]	CELLULAR PROCESSES AND SIGNALING	Posttranslational modification, protein turnover, chaperones
TRINITY_DN10493_c0_g1_i1_18	At3g15730	0.0e+00	546/823(66.34)	1191	ath	KOG1329	Phospholipase D1	[I]	METABOLISM	Lipid transport and metabolism
TRINITY_DN10496_c0_g1_i1_10	At1g79010	1.2e-81	193/229(84.28)	302	ath	KOG3256	NADH:ubiquinone oxidoreductase, NDUFS8/23 kDa subunit	[C]	METABOLISM	Energy production and conversion
TRINITY_DN10496_c0_g1_i1_16	At2g06950	2.0e-09	34/94(36.17)	62	ath	KOG0017	FOG: Transposon-encoded proteins with TYA, reverse transcriptase, integrase domains in various combinations	[R]	POORLY CHARACTERIZED	General function prediction only
TRINITY_DN10499_c0_g1_i1_3	At1g13410	5.3e-19	46/103(44.66)	93	ath	KOG4197	FOG: PPR repeat	[R]	POORLY CHARACTERIZED	General function prediction only
TRINITY_DN1049_c0_g1_i1_13	At3g55610_2	9.1e-48	89/125(71.20)	188	ath	KOG4165	Gamma-glutamyl phosphate reductase	[E]	METABOLISM	Amino acid transport and metabolism
TRINITY_DN10501_c0_g1_i1_13	At3g23600	2.0e-84	151/239(63.18)	312	ath	KOG3043	Predicted hydrolase related to dienelactone hydrolase	[R]	POORLY CHARACTERIZED	General function prediction only
TRINITY_DN10503_c0_g2_i1_16	At1g27285	2.1e-08	40/127(31.50)	58	ath	KOG0017	FOG: Transposon-encoded proteins with TYA, reverse transcriptase, integrase domains in various combinations	[R]	POORLY CHARACTERIZED	General function prediction only
TRINITY_DN10504_c0_g1_i1_14	At2g20460	8.8e-47	99/311(31.83)	187	ath	KOG0017	FOG: Transposon-encoded proteins with TYA, reverse transcriptase, integrase domains in various combinations	[R]	POORLY CHARACTERIZED	General function prediction only
TRINITY_DN10504_c0_g1_i1_3	At3g20500	8.5e-189	291/378(76.98)	659	ath	KOG1378	Purple acid phosphatase	[G]	METABOLISM	Carbohydrate transport and metabolism
TRINITY_DN10504_c0_g1_i1_7	At4g16870	2.2e-25	53/75(70.67)	115	ath	KOG0017	FOG: Transposon-encoded proteins with TYA, reverse transcriptase, integrase domains in various combinations	[R]	POORLY CHARACTERIZED	General function prediction only
TRINITY_DN10504_c0_g1_i2_1	At5g55950	7.2e-166	301/373(80.70)	583	ath	KOG1441	Glucose-6-phosphate/phosphate and phosphoenolpyruvate/phosphate antiporter	[GE]	METABOLISM|METABOLISM	Carbohydrate transport and metabolism |Amino acid transport and metabolism
TRINITY_DN10505_c0_g1_i2_6	At5g02280	1.9e-65	124/172(72.09)	248	ath	KOG3369	Transport protein particle (TRAPP) complex subunit	[U]	CELLULAR PROCESSES AND SIGNALING	Intracellular trafficking, secretion, and vesicular transport
TRINITY_DN10507_c0_g1_i1_4	At1g60190	3.7e-09	34/78(43.59)	60	ath	KOG0167	FOG: Armadillo/beta-catenin-like repeats	[S]	POORLY CHARACTERIZED	Function unknown
TRINITY_DN10507_c0_g1_i2_2	At2g28910	9.8e-50	99/130(76.15)	198	ath	KOG2985	Uncharacterized conserved protein	[S]	POORLY CHARACTERIZED	Function unknown
TRINITY_DN10508_c0_g1_i2_13	At5g64950	1.3e-33	105/354(29.66)	143	ath	KOG1267	Mitochondrial transcription termination factor, mTERF	[KR]	INFORMATION STORAGE AND PROCESSING|POORLY CHARACTERIZED	Transcription |General function prediction only
TRINITY_DN10509_c0_g1_i1_11	At5g46460	1.0e-42	82/143(57.34)	172	ath	KOG4197	FOG: PPR repeat	[R]	POORLY CHARACTERIZED	General function prediction only
TRINITY_DN10510_c0_g1_i1_6	Hs18087835	4.2e-40	91/223(40.81)	165	hsa	KOG0542	Predicted exonuclease	[L]	INFORMATION STORAGE AND PROCESSING	Replication, recombination and repair
TRINITY_DN10515_c0_g1_i1_12	At5g24060	1.8e-88	220/432(50.93)	326	ath	KOG4197	FOG: PPR repeat	[R]	POORLY CHARACTERIZED	General function prediction only
TRINITY_DN10516_c0_g1_i2_2	At4g32980	4.6e-80	171/315(54.29)	298	ath	KOG0773	Transcription factor MEIS1 and related HOX domain proteins	[K]	INFORMATION STORAGE AND PROCESSING	Transcription
TRINITY_DN10517_c0_g1_i1_3	At1g19520	2.5e-104	216/414(52.17)	379	ath	KOG4197	FOG: PPR repeat	[R]	POORLY CHARACTERIZED	General function prediction only
TRINITY_DN10517_c0_g1_i1_7	At1g78610	4.5e-237	460/870(52.87)	820	ath	KOG4629	Predicted mechanosensitive ion channel	[M]	CELLULAR PROCESSES AND SIGNALING	Cell wall/membrane/envelope biogenesis
TRINITY_DN10518_c0_g2_i1_18	At4g25200	2.0e-44	108/220(49.09)	179	ath	KOG0710	Molecular chaperone (small heat-shock protein Hsp26/Hsp42)	[O]	CELLULAR PROCESSES AND SIGNALING	Posttranslational modification, protein turnover, chaperones
TRINITY_DN10522_c0_g1_i3_4	At1g16490	4.8e-57	99/116(85.34)	221	ath	KOG0048	Transcription factor, Myb superfamily	[K]	INFORMATION STORAGE AND PROCESSING	Transcription
TRINITY_DN10544_c0_g2_i1_16	At3g46530	7.0e-45	90/211(42.65)	179	ath	KOG4658	Apoptotic ATPase	[T]	CELLULAR PROCESSES AND SIGNALING	Signal transduction mechanisms
TRINITY_DN10544_c0_g4_i1_16	At3g46730	1.6e-21	51/101(50.50)	102	ath	KOG4658	Apoptotic ATPase	[T]	CELLULAR PROCESSES AND SIGNALING	Signal transduction mechanisms
TRINITY_DN10549_c0_g1_i1_1	At4g02340	1.3e-121	192/329(58.36)	435	ath	KOG4178	Soluble epoxide hydrolase	[I]	METABOLISM	Lipid transport and metabolism
TRINITY_DN10549_c0_g1_i1_15	At1g47710	5.4e-46	88/214(41.12)	184	ath	KOG2392	Serpin	[V]	CELLULAR PROCESSES AND SIGNALING	Defense mechanisms
TRINITY_DN10549_c0_g2_i1_15	At3g45220	5.0e-25	67/154(43.51)	113	ath	KOG2392	Serpin	[V]	CELLULAR PROCESSES AND SIGNALING	Defense mechanisms
TRINITY_DN10552_c0_g1_i1_8	Hs14760974	4.1e-95	183/367(49.86)	350	hsa	KOG0017	FOG: Transposon-encoded proteins with TYA, reverse transcriptase, integrase domains in various combinations	[R]	POORLY CHARACTERIZED	General function prediction only
TRINITY_DN10553_c0_g1_i2_12	At2g29420	2.1e-35	63/103(61.17)	149	ath	KOG0406	Glutathione S-transferase	[O]	CELLULAR PROCESSES AND SIGNALING	Posttranslational modification, protein turnover, chaperones
TRINITY_DN10557_c0_g1_i1_2	At4g11280	1.8e-189	327/495(66.06)	661	ath	KOG0256	1-aminocyclopropane-1-carboxylate synthase, and related proteins	[T]	CELLULAR PROCESSES AND SIGNALING	Signal transduction mechanisms
TRINITY_DN10557_c0_g1_i2_9	At1g14400	2.8e-34	62/113(54.87)	145	ath	KOG0419	Ubiquitin-protein ligase	[O]	CELLULAR PROCESSES AND SIGNALING	Posttranslational modification, protein turnover, chaperones
TRINITY_DN10558_c0_g1_i1_18	At5g04780_1	3.2e-78	138/229(60.26)	290	ath	KOG4197	FOG: PPR repeat	[R]	POORLY CHARACTERIZED	General function prediction only
TRINITY_DN10560_c0_g1_i1_4	At4g00350	1.6e-146	263/407(64.62)	518	ath	KOG1347	Uncharacterized membrane protein, predicted efflux pump	[R]	POORLY CHARACTERIZED	General function prediction only
TRINITY_DN10566_c0_g1_i1_8	At3g06410	1.4e-44	187/361(51.80)	181	ath	KOG1677	CCCH-type Zn-finger protein	[R]	POORLY CHARACTERIZED	General function prediction only
TRINITY_DN10568_c0_g1_i2_18	At5g59900	6.9e-06	28/73(38.36)	50	ath	KOG4197	FOG: PPR repeat	[R]	POORLY CHARACTERIZED	General function prediction only
TRINITY_DN10573_c0_g1_i1_12	At2g40460	1.5e-09	47/142(33.10)	62	ath	KOG1237	H+/oligopeptide symporter	[E]	METABOLISM	Amino acid transport and metabolism
TRINITY_DN10575_c0_g1_i1_2	At3g14440	3.4e-249	420/607(69.19)	860	ath	KOG1285	Beta, beta-carotene 15,15'-dioxygenase and related enzymes	[Q]	METABOLISM	Secondary metabolites biosynthesis, transport and catabolism
TRINITY_DN10580_c0_g1_i1_15	At3g42860	3.0e-06	20/36(55.56)	51	ath	KOG4400	E3 ubiquitin ligase interacting with arginine methyltransferase	[O]	CELLULAR PROCESSES AND SIGNALING	Posttranslational modification, protein turnover, chaperones
TRINITY_DN10582_c0_g1_i2_15	At1g79890	1.1e-294	576/912(63.16)	1011	ath	KOG1133	Helicase of the DEAD superfamily	[L]	INFORMATION STORAGE AND PROCESSING	Replication, recombination and repair
TRINITY_DN10584_c0_g1_i1_5	At3g05520	4.7e-126	211/319(66.14)	451	ath	KOG0836	F-actin capping protein, alpha subunit	[Z]	CELLULAR PROCESSES AND SIGNALING	Cytoskeleton
TRINITY_DN10587_c0_g1_i1_18	At1g58889	3.3e-33	71/125(56.80)	141	ath	KOG0017	FOG: Transposon-encoded proteins with TYA, reverse transcriptase, integrase domains in various combinations	[R]	POORLY CHARACTERIZED	General function prediction only
TRINITY_DN10588_c0_g1_i1_13	At5g02540	3.9e-78	135/189(71.43)	290	ath	KOG1208	Dehydrogenases with different specificities (related to short-chain alcohol dehydrogenases)	[Q]	METABOLISM	Secondary metabolites biosynthesis, transport and catabolism
TRINITY_DN10589_c0_g1_i1_2	At2g46900	9.4e-178	314/526(59.70)	623	ath	KOG2422	Uncharacterized conserved protein	[S]	POORLY CHARACTERIZED	Function unknown
TRINITY_DN1058_c0_g2_i1_10	At1g26910	4.9e-122	210/221(95.02)	436	ath	KOG0857	60s ribosomal protein L10	[J]	INFORMATION STORAGE AND PROCESSING	Translation, ribosomal structure and biogenesis
TRINITY_DN10593_c0_g1_i1_9	At4g34500	3.3e-07	25/41(60.98)	53	ath	KOG1187	Serine/threonine protein kinase	[T]	CELLULAR PROCESSES AND SIGNALING	Signal transduction mechanisms
TRINITY_DN105_c0_g1_i1_1	At2g39620	4.7e-44	85/164(51.83)	176	ath	KOG4197	FOG: PPR repeat	[R]	POORLY CHARACTERIZED	General function prediction only
TRINITY_DN10600_c0_g1_i1_4	Hs22042961	1.0e-33	71/79(89.87)	142	hsa	KOG1744	Histone H2B	[B]	INFORMATION STORAGE AND PROCESSING	Chromatin structure and dynamics
TRINITY_DN10603_c0_g1_i1_7	At3g21510	6.1e-06	22/83(26.51)	50	ath	KOG4747	Two-component phosphorelay intermediate involved in MAP kinase cascade regulation	[T]	CELLULAR PROCESSES AND SIGNALING	Signal transduction mechanisms
TRINITY_DN10604_c0_g1_i1_17	At2g05640	1.1e-06	36/123(29.27)	52	ath	KOG0987	DNA helicase PIF1/RRM3	[D]	CELLULAR PROCESSES AND SIGNALING	Cell cycle control, cell division, chromosome partitioning
TRINITY_DN10605_c0_g1_i1_5	At4g04970	1.1e-13	38/56(67.86)	77	ath	KOG0916	1,3-beta-glucan synthase/callose synthase catalytic subunit	[M]	CELLULAR PROCESSES AND SIGNALING	Cell wall/membrane/envelope biogenesis
TRINITY_DN10608_c0_g2_i2_18	At3g53180	7.8e-07	25/49(51.02)	53	ath	KOG0683	Glutamine synthetase	[E]	METABOLISM	Amino acid transport and metabolism
TRINITY_DN10609_c0_g1_i1_17	At5g58230	4.2e-173	282/309(91.26)	607	ath	KOG0264	Nucleosome remodeling factor, subunit CAF1/NURF55/MSI1	[B]	INFORMATION STORAGE AND PROCESSING	Chromatin structure and dynamics
TRINITY_DN10614_c0_g1_i1_15	7297568	2.3e-112	200/210(95.24)	404	dme	KOG0877	40S ribosomal protein S2/30S ribosomal protein S5	[J]	INFORMATION STORAGE AND PROCESSING	Translation, ribosomal structure and biogenesis
TRINITY_DN10615_c0_g1_i1_14	At1g09020	2.8e-140	245/364(67.31)	498	ath	KOG1764	5'-AMP-activated protein kinase, gamma subunit	[C]	METABOLISM	Energy production and conversion
TRINITY_DN10616_c0_g1_i2_13	At2g41580	1.1e-06	21/63(33.33)	53	ath	KOG1075	FOG: Reverse transcriptase	[R]	POORLY CHARACTERIZED	General function prediction only
TRINITY_DN10617_c0_g1_i1_9	At2g36170	7.8e-67	126/128(98.44)	253	ath	KOG0003	Ubiquitin/60s ribosomal protein L40 fusion	[J]	INFORMATION STORAGE AND PROCESSING	Translation, ribosomal structure and biogenesis
TRINITY_DN10619_c0_g1_i1_17	At1g02260	1.3e-189	363/537(67.60)	662	ath	KOG2639	Sodium sulfate symporter and related arsenite permeases	[P]	METABOLISM	Inorganic ion transport and metabolism
TRINITY_DN10620_c0_g1_i1_2	At3g09270	3.9e-65	117/219(53.42)	248	ath	KOG0406	Glutathione S-transferase	[O]	CELLULAR PROCESSES AND SIGNALING	Posttranslational modification, protein turnover, chaperones
TRINITY_DN10621_c0_g1_i1_7	At2g45230	8.9e-09	32/92(34.78)	59	ath	KOG1075	FOG: Reverse transcriptase	[R]	POORLY CHARACTERIZED	General function prediction only
TRINITY_DN10630_c0_g1_i2_10	At4g18370	1.6e-67	133/230(57.83)	256	ath	KOG1320	Serine protease	[O]	CELLULAR PROCESSES AND SIGNALING	Posttranslational modification, protein turnover, chaperones
TRINITY_DN10632_c0_g2_i1_18	AtMi039	9.9e-76	137/149(91.95)	282	ath	KOG2870	NADH:ubiquinone oxidoreductase, NDUFS2/49 kDa subunit	[C]	METABOLISM	Energy production and conversion
TRINITY_DN10634_c0_g1_i1_10	At3g49750	3.2e-47	202/268(75.37)	188	ath	KOG0619	FOG: Leucine rich repeat	[R]	POORLY CHARACTERIZED	General function prediction only
TRINITY_DN10634_c1_g2_i1_1	HsMi005	7.5e-116	209/257(81.32)	416	hsa	KOG4664	Cytochrome oxidase subunit III and related proteins	[C]	METABOLISM	Energy production and conversion
TRINITY_DN10636_c0_g1_i1_14	At2g20270	5.1e-40	74/104(71.15)	164	ath	KOG1752	Glutaredoxin and related proteins	[O]	CELLULAR PROCESSES AND SIGNALING	Posttranslational modification, protein turnover, chaperones
TRINITY_DN10636_c0_g1_i1_6	At3g29160	2.6e-64	115/176(65.34)	245	ath	KOG0583	Serine/threonine protein kinase	[T]	CELLULAR PROCESSES AND SIGNALING	Signal transduction mechanisms
TRINITY_DN10637_c0_g1_i1_9	At1g05150	3.9e-277	604/830(72.77)	953	ath	KOG1124	FOG: TPR repeat	[R]	POORLY CHARACTERIZED	General function prediction only
TRINITY_DN10640_c0_g1_i1_3	Hs20561421	2.1e-25	58/61(95.08)	114	hsa	KOG3655	Drebrins and related actin binding proteins	[Z]	CELLULAR PROCESSES AND SIGNALING	Cytoskeleton
TRINITY_DN10641_c0_g1_i1_10	At2g29640	2.6e-68	116/165(70.30)	258	ath	KOG2934	Uncharacterized conserved protein, contains Josephin domain	[R]	POORLY CHARACTERIZED	General function prediction only
TRINITY_DN10641_c0_g1_i2_8	At4g17040	2.3e-68	138/226(61.06)	259	ath	KOG0840	ATP-dependent Clp protease, proteolytic subunit	[O]	CELLULAR PROCESSES AND SIGNALING	Posttranslational modification, protein turnover, chaperones
TRINITY_DN10643_c0_g1_i1_6	At5g63140	1.1e-136	230/338(68.05)	486	ath	KOG1432	Predicted DNA repair exonuclease SIA1	[R]	POORLY CHARACTERIZED	General function prediction only
TRINITY_DN10645_c0_g1_i1_3	At1g53810	9.7e-36	70/138(50.72)	149	ath	KOG0017	FOG: Transposon-encoded proteins with TYA, reverse transcriptase, integrase domains in various combinations	[R]	POORLY CHARACTERIZED	General function prediction only
TRINITY_DN10648_c0_g1_i1_12	At3g12260	6.5e-51	94/130(72.31)	200	ath	KOG3426	NADH:ubiquinone oxidoreductase, NDUFA6/B14 subunit	[C]	METABOLISM	Energy production and conversion
TRINITY_DN10648_c0_g1_i2_4	At3g52940	5.6e-129	231/369(62.60)	460	ath	KOG1435	Sterol reductase/lamin B receptor	[IT]	METABOLISM|CELLULAR PROCESSES AND SIGNALING	Lipid transport and metabolism |Signal transduction mechanisms
TRINITY_DN10653_c0_g1_i1_3	At4g09710	3.9e-40	103/279(36.92)	164	ath	KOG1075	FOG: Reverse transcriptase	[R]	POORLY CHARACTERIZED	General function prediction only
TRINITY_DN10656_c0_g1_i3_1	At1g52790	2.6e-77	149/315(47.30)	288	ath	KOG0143	Iron/ascorbate family oxidoreductases	[QR]	METABOLISM|POORLY CHARACTERIZED	Secondary metabolites biosynthesis, transport and catabolism |General function prediction only
TRINITY_DN10659_c0_g2_i1_1	At3g09660	5.9e-54	125/198(63.13)	209	ath	KOG0480	DNA replication licensing factor, MCM6 component	[L]	INFORMATION STORAGE AND PROCESSING	Replication, recombination and repair
TRINITY_DN10661_c0_g1_i2_12	At5g03160	4.5e-188	332/441(75.28)	657	ath	KOG0550	Molecular chaperone (DnaJ superfamily)	[O]	CELLULAR PROCESSES AND SIGNALING	Posttranslational modification, protein turnover, chaperones
TRINITY_DN10673_c0_g1_i1_3	At2g06660	4.5e-41	77/121(63.64)	167	ath	KOG3105	DNA-binding centromere protein B (CENP-B)	[BD]	INFORMATION STORAGE AND PROCESSING|CELLULAR PROCESSES AND SIGNALING	Chromatin structure and dynamics |Cell cycle control, cell division, chromosome partitioning
TRINITY_DN1067_c0_g1_i1_12	At4g10990_1	3.0e-31	62/117(52.99)	134	ath	KOG0017	FOG: Transposon-encoded proteins with TYA, reverse transcriptase, integrase domains in various combinations	[R]	POORLY CHARACTERIZED	General function prediction only
TRINITY_DN10687_c0_g1_i1_9	At3g19260	5.0e-100	181/294(61.56)	364	ath	KOG1607	Protein transporter of the TRAM (translocating chain-associating membrane) superfamily	[U]	CELLULAR PROCESSES AND SIGNALING	Intracellular trafficking, secretion, and vesicular transport
TRINITY_DN10688_c0_g1_i1_1	At2g29570	3.1e-128	226/260(86.92)	458	ath	KOG1636	DNA polymerase delta processivity factor (proliferating cell nuclear antigen)	[L]	INFORMATION STORAGE AND PROCESSING	Replication, recombination and repair
TRINITY_DN10693_c0_g1_i1_10	At3g46940	3.0e-35	78/101(77.23)	147	ath	KOG3370	dUTPase	[F]	METABOLISM	Nucleotide transport and metabolism
TRINITY_DN10700_c0_g1_i3_12	At3g03590	5.8e-08	25/39(64.10)	57	ath	KOG1946	RNA polymerase I transcription factor UAF	[K]	INFORMATION STORAGE AND PROCESSING	Transcription
TRINITY_DN10702_c0_g1_i1_3	At2g38360	1.4e-76	153/223(68.61)	286	ath	KOG3142	Prenylated rab acceptor 1	[U]	CELLULAR PROCESSES AND SIGNALING	Intracellular trafficking, secretion, and vesicular transport
TRINITY_DN10707_c0_g1_i1_3	At4g15590	1.2e-12	31/76(40.79)	72	ath	KOG1075	FOG: Reverse transcriptase	[R]	POORLY CHARACTERIZED	General function prediction only
TRINITY_DN10708_c0_g1_i2_18	At2g27830	3.3e-28	69/122(56.56)	125	ath	KOG4197	FOG: PPR repeat	[R]	POORLY CHARACTERIZED	General function prediction only
TRINITY_DN10711_c0_g1_i1_3	At4g08830	2.7e-08	25/53(47.17)	57	ath	KOG1075	FOG: Reverse transcriptase	[R]	POORLY CHARACTERIZED	General function prediction only
TRINITY_DN10713_c0_g1_i2_12	At2g14930	4.6e-11	29/66(43.94)	67	ath	KOG0017	FOG: Transposon-encoded proteins with TYA, reverse transcriptase, integrase domains in various combinations	[R]	POORLY CHARACTERIZED	General function prediction only
TRINITY_DN10715_c0_g1_i1_14	At5g18600	1.5e-31	62/102(60.78)	135	ath	KOG1752	Glutaredoxin and related proteins	[O]	CELLULAR PROCESSES AND SIGNALING	Posttranslational modification, protein turnover, chaperones
TRINITY_DN10715_c0_g1_i1_15	Hs5174735	4.8e-150	253/260(97.31)	529	hsa	KOG1375	Beta tubulin	[Z]	CELLULAR PROCESSES AND SIGNALING	Cytoskeleton
TRINITY_DN10715_c0_g2_i1_15	Hs4507729	1.8e-96	170/172(98.84)	351	hsa	KOG1375	Beta tubulin	[Z]	CELLULAR PROCESSES AND SIGNALING	Cytoskeleton
TRINITY_DN10717_c0_g1_i1_3	At4g35130	9.3e-21	62/205(30.24)	100	ath	KOG4197	FOG: PPR repeat	[R]	POORLY CHARACTERIZED	General function prediction only
TRINITY_DN10719_c0_g1_i1_15	Hs14591909	4.8e-47	98/98(100.00)	186	hsa	KOG0875	60S ribosomal protein L5	[J]	INFORMATION STORAGE AND PROCESSING	Translation, ribosomal structure and biogenesis
TRINITY_DN1071_c0_g1_i1_7	At4g26360	3.2e-07	29/91(31.87)	55	ath	KOG1075	FOG: Reverse transcriptase	[R]	POORLY CHARACTERIZED	General function prediction only
TRINITY_DN10721_c0_g1_i1_10	At2g31080	3.2e-12	39/116(33.62)	72	ath	KOG1075	FOG: Reverse transcriptase	[R]	POORLY CHARACTERIZED	General function prediction only
TRINITY_DN10722_c0_g1_i1_9	At5g50980	4.9e-101	171/252(67.86)	368	ath	KOG0265	U5 snRNP-specific protein-like factor and related proteins	[A]	INFORMATION STORAGE AND PROCESSING	RNA processing and modification
TRINITY_DN10723_c0_g1_i1_18	AtCh045	1.0e-30	74/93(79.57)	134	ath	KOG3162	Mitochondrial/chloroplast ribosomal protein S18	[J]	INFORMATION STORAGE AND PROCESSING	Translation, ribosomal structure and biogenesis
TRINITY_DN10724_c0_g1_i1_17	At5g53940	1.5e-11	34/45(75.56)	69	ath	KOG3399	Predicted Yippee-type zinc-binding protein	[R]	POORLY CHARACTERIZED	General function prediction only
TRINITY_DN10725_c1_g1_i1_10	At2g45490	2.3e-61	112/163(68.71)	235	ath	KOG0580	Serine/threonine protein kinase	[D]	CELLULAR PROCESSES AND SIGNALING	Cell cycle control, cell division, chromosome partitioning
TRINITY_DN10726_c0_g2_i1_11	At1g33350	9.1e-96	166/272(61.03)	349	ath	KOG4197	FOG: PPR repeat	[R]	POORLY CHARACTERIZED	General function prediction only
TRINITY_DN10727_c0_g1_i2_1	At1g15510	5.1e-105	203/572(35.49)	381	ath	KOG4197	FOG: PPR repeat	[R]	POORLY CHARACTERIZED	General function prediction only
TRINITY_DN10729_c0_g1_i3_2	At1g50940	2.2e-135	245/336(72.92)	482	ath	KOG3954	Electron transfer flavoprotein, alpha subunit	[C]	METABOLISM	Energy production and conversion
TRINITY_DN10732_c0_g1_i1_12	At4g39620	2.1e-74	143/233(61.37)	279	ath	KOG4197	FOG: PPR repeat	[R]	POORLY CHARACTERIZED	General function prediction only
TRINITY_DN10736_c0_g1_i1_15	At1g36035	5.5e-21	55/126(43.65)	100	ath	KOG0017	FOG: Transposon-encoded proteins with TYA, reverse transcriptase, integrase domains in various combinations	[R]	POORLY CHARACTERIZED	General function prediction only
TRINITY_DN10737_c0_g1_i1_3	At2g07010	8.7e-48	125/285(43.86)	190	ath	KOG0017	FOG: Transposon-encoded proteins with TYA, reverse transcriptase, integrase domains in various combinations	[R]	POORLY CHARACTERIZED	General function prediction only
TRINITY_DN10737_c1_g1_i1_3	At2g23330	2.5e-30	57/103(55.34)	130	ath	KOG0017	FOG: Transposon-encoded proteins with TYA, reverse transcriptase, integrase domains in various combinations	[R]	POORLY CHARACTERIZED	General function prediction only
TRINITY_DN10738_c0_g1_i1_12	At2g18390	2.0e-95	168/185(90.81)	348	ath	KOG0073	GTP-binding ADP-ribosylation factor-like protein ARL2	[UZ]	CELLULAR PROCESSES AND SIGNALING|CELLULAR PROCESSES AND SIGNALING	Intracellular trafficking, secretion, and vesicular transport |Cytoskeleton
TRINITY_DN10741_c0_g1_i2_8	At1g62360	3.8e-112	205/265(77.36)	404	ath	KOG0773	Transcription factor MEIS1 and related HOX domain proteins	[K]	INFORMATION STORAGE AND PROCESSING	Transcription
TRINITY_DN10743_c0_g1_i1_3	Hs4503539	3.1e-99	220/225(97.78)	360	hsa	KOG0401	Translation initiation factor 4F, ribosome/mRNA-bridging subunit (eIF-4G)	[J]	INFORMATION STORAGE AND PROCESSING	Translation, ribosomal structure and biogenesis
TRINITY_DN10744_c0_g1_i3_8	At4g14460	2.9e-32	59/158(37.34)	138	ath	KOG0017	FOG: Transposon-encoded proteins with TYA, reverse transcriptase, integrase domains in various combinations	[R]	POORLY CHARACTERIZED	General function prediction only
TRINITY_DN10746_c0_g1_i2_13	At4g35070	2.6e-24	71/187(37.97)	112	ath	KOG1100	Predicted E3 ubiquitin ligase	[O]	CELLULAR PROCESSES AND SIGNALING	Posttranslational modification, protein turnover, chaperones
TRINITY_DN10748_c0_g1_i1_17	At3g42660	7.3e-253	508/900(56.44)	873	ath	KOG1274	WD40 repeat protein	[R]	POORLY CHARACTERIZED	General function prediction only
TRINITY_DN10749_c0_g1_i1_12	At1g69200	1.8e-161	341/584(58.39)	568	ath	KOG2855	Ribokinase	[G]	METABOLISM	Carbohydrate transport and metabolism
TRINITY_DN1074_c0_g1_i1_17	At2g27870	6.9e-06	40/135(29.63)	51	ath	KOG1075	FOG: Reverse transcriptase	[R]	POORLY CHARACTERIZED	General function prediction only
TRINITY_DN10755_c0_g1_i1_13	At1g11290	2.8e-125	238/681(34.95)	449	ath	KOG4197	FOG: PPR repeat	[R]	POORLY CHARACTERIZED	General function prediction only
TRINITY_DN10757_c0_g2_i1_5	At1g80570	2.2e-139	293/469(62.47)	495	ath	KOG1947	Leucine rich repeat proteins, some proteins contain F-box	[R]	POORLY CHARACTERIZED	General function prediction only
TRINITY_DN10762_c0_g1_i1_12	At5g24090	8.3e-80	136/206(66.02)	297	ath	KOG4701	Chitinase	[M]	CELLULAR PROCESSES AND SIGNALING	Cell wall/membrane/envelope biogenesis
TRINITY_DN10764_c0_g1_i1_1	At2g18670	3.1e-15	35/68(51.47)	82	ath	KOG0800	FOG: Predicted E3 ubiquitin ligase	[O]	CELLULAR PROCESSES AND SIGNALING	Posttranslational modification, protein turnover, chaperones
TRINITY_DN10767_c0_g1_i2_17	At3g48740	3.3e-57	110/217(50.69)	221	ath	KOG1623	Multitransmembrane protein	[R]	POORLY CHARACTERIZED	General function prediction only
TRINITY_DN10768_c0_g1_i1_6	At5g09950	4.7e-99	191/375(50.93)	360	ath	KOG4197	FOG: PPR repeat	[R]	POORLY CHARACTERIZED	General function prediction only
TRINITY_DN10770_c0_g1_i1_2	At3g52100	2.5e-10	33/57(57.89)	65	ath	KOG4443	Putative transcription factor HALR/MLL3, involved in embryonic development	[R]	POORLY CHARACTERIZED	General function prediction only
TRINITY_DN10771_c1_g2_i2_6	At2g36060	2.5e-75	125/137(91.24)	283	ath	KOG0896	Ubiquitin-conjugating enzyme E2	[O]	CELLULAR PROCESSES AND SIGNALING	Posttranslational modification, protein turnover, chaperones
TRINITY_DN10772_c0_g1_i1_1	At3g62520	1.3e-24	51/73(69.86)	113	ath	KOG1121	Tam3-transposase (Ac family)	[L]	INFORMATION STORAGE AND PROCESSING	Replication, recombination and repair
TRINITY_DN10777_c0_g1_i3_12	At4g36990	9.6e-53	134/279(48.03)	207	ath	KOG0627	Heat shock transcription factor	[K]	INFORMATION STORAGE AND PROCESSING	Transcription
TRINITY_DN10780_c0_g1_i1_9	At2g27870	2.2e-20	63/175(36.00)	99	ath	KOG1075	FOG: Reverse transcriptase	[R]	POORLY CHARACTERIZED	General function prediction only
TRINITY_DN10785_c0_g1_i1_4	Hs4506743	1.2e-116	208/208(100.00)	418	hsa	KOG3283	40S ribosomal protein S8	[J]	INFORMATION STORAGE AND PROCESSING	Translation, ribosomal structure and biogenesis
TRINITY_DN10786_c1_g2_i1_10	At1g27285	6.8e-87	151/244(61.89)	320	ath	KOG0017	FOG: Transposon-encoded proteins with TYA, reverse transcriptase, integrase domains in various combinations	[R]	POORLY CHARACTERIZED	General function prediction only
TRINITY_DN10788_c0_g1_i1_1	At3g01330	3.0e-53	134/292(45.89)	209	ath	KOG2578	Transcription factor E2F/dimerization partner (TDP)-like proteins	[K]	INFORMATION STORAGE AND PROCESSING	Transcription
TRINITY_DN10790_c0_g1_i1_2	At3g14470	2.7e-36	102/312(32.69)	152	ath	KOG4658	Apoptotic ATPase	[T]	CELLULAR PROCESSES AND SIGNALING	Signal transduction mechanisms
TRINITY_DN10791_c0_g1_i2_8	At2g11140	3.6e-17	40/87(45.98)	87	ath	KOG0017	FOG: Transposon-encoded proteins with TYA, reverse transcriptase, integrase domains in various combinations	[R]	POORLY CHARACTERIZED	General function prediction only
TRINITY_DN10794_c0_g1_i1_5	At1g24620	5.5e-43	92/144(63.89)	174	ath	KOG0027	Calmodulin and related proteins (EF-Hand superfamily)	[T]	CELLULAR PROCESSES AND SIGNALING	Signal transduction mechanisms
TRINITY_DN10801_c0_g2_i1_14	Hs15431288	1.8e-109	200/200(100.00)	394	hsa	KOG1570	60S ribosomal protein L10A	[J]	INFORMATION STORAGE AND PROCESSING	Translation, ribosomal structure and biogenesis
TRINITY_DN10807_c0_g1_i1_7	At2g31080	1.3e-12	58/203(28.57)	73	ath	KOG1075	FOG: Reverse transcriptase	[R]	POORLY CHARACTERIZED	General function prediction only
TRINITY_DN10812_c0_g1_i1_10	At5g40820	2.8e-10	45/143(31.47)	66	ath	KOG0890	Protein kinase of the PI-3 kinase family involved in mitotic growth, DNA repair and meiotic recombination	[TBLD]	CELLULAR PROCESSES AND SIGNALING|INFORMATION STORAGE AND PROCESSING|INFORMATION STORAGE AND PROCESSING|CELLULAR PROCESSES AND SIGNALING	Signal transduction mechanisms |Chromatin structure and dynamics |Replication, recombination and repair |Cell cycle control, cell division, chromosome partitioning
TRINITY_DN10813_c0_g1_i3_15	At5g10270	1.6e-182	295/352(83.81)	639	ath	KOG0600	Cdc2-related protein kinase	[D]	CELLULAR PROCESSES AND SIGNALING	Cell cycle control, cell division, chromosome partitioning
TRINITY_DN10819_c0_g1_i3_10	At1g77120	3.2e-104	174/209(83.25)	378	ath	KOG0022	Alcohol dehydrogenase, class III	[Q]	METABOLISM	Secondary metabolites biosynthesis, transport and catabolism
TRINITY_DN10824_c0_g1_i2_1	At2g45170	3.4e-52	97/114(85.09)	204	ath	KOG1654	Microtubule-associated anchor protein involved in autophagy and membrane trafficking	[Z]	CELLULAR PROCESSES AND SIGNALING	Cytoskeleton
TRINITY_DN10826_c0_g1_i1_10	At1g78230	2.7e-73	179/357(50.14)	276	ath	KOG0531	Protein phosphatase 1, regulatory subunit, and related proteins	[T]	CELLULAR PROCESSES AND SIGNALING	Signal transduction mechanisms
TRINITY_DN10826_c0_g1_i1_18	At1g76080	5.3e-09	34/60(56.67)	60	ath	KOG0907	Thioredoxin	[O]	CELLULAR PROCESSES AND SIGNALING	Posttranslational modification, protein turnover, chaperones
TRINITY_DN1082_c0_g1_i1_16	At4g23730	1.1e-71	123/155(79.35)	268	ath	KOG1594	Uncharacterized enzymes related to aldose 1-epimerase	[G]	METABOLISM	Carbohydrate transport and metabolism
TRINITY_DN10835_c1_g1_i1_10	At2g46570	4.5e-239	366/542(67.53)	826	ath	KOG1263	Multicopper oxidases	[Q]	METABOLISM	Secondary metabolites biosynthesis, transport and catabolism
TRINITY_DN10837_c0_g1_i1_8	At4g04290	2.9e-18	40/78(51.28)	91	ath	KOG0017	FOG: Transposon-encoded proteins with TYA, reverse transcriptase, integrase domains in various combinations	[R]	POORLY CHARACTERIZED	General function prediction only
TRINITY_DN10839_c0_g1_i2_15	At3g27120	2.4e-166	288/317(90.85)	585	ath	KOG0740	AAA+-type ATPase	[O]	CELLULAR PROCESSES AND SIGNALING	Posttranslational modification, protein turnover, chaperones
TRINITY_DN10840_c0_g1_i1_14	At5g24960	8.5e-126	229/511(44.81)	450	ath	KOG0156	Cytochrome P450 CYP2 subfamily	[Q]	METABOLISM	Secondary metabolites biosynthesis, transport and catabolism
TRINITY_DN10845_c0_g1_i1_15	7302066	5.3e-72	142/267(53.18)	270	dme	KOG1694	60s ribosomal protein L6	[J]	INFORMATION STORAGE AND PROCESSING	Translation, ribosomal structure and biogenesis
TRINITY_DN10845_c0_g1_i1_17	At2g41580	2.7e-19	62/246(25.20)	95	ath	KOG1075	FOG: Reverse transcriptase	[R]	POORLY CHARACTERIZED	General function prediction only
TRINITY_DN10846_c0_g1_i1_5	At3g24000	2.0e-90	161/295(54.58)	332	ath	KOG4197	FOG: PPR repeat	[R]	POORLY CHARACTERIZED	General function prediction only
TRINITY_DN10849_c0_g1_i1_4	Hs14141166	2.3e-20	51/51(100.00)	97	hsa	KOG2190	PolyC-binding proteins alphaCP-1 and related KH domain proteins	[AR]	INFORMATION STORAGE AND PROCESSING|POORLY CHARACTERIZED	RNA processing and modification |General function prediction only
TRINITY_DN10849_c1_g1_i1_1	At3g26614	9.5e-06	24/77(31.17)	48	ath	KOG1075	FOG: Reverse transcriptase	[R]	POORLY CHARACTERIZED	General function prediction only
TRINITY_DN10852_c0_g1_i2_9	At1g10360	3.9e-49	115/288(39.93)	194	ath	KOG0406	Glutathione S-transferase	[O]	CELLULAR PROCESSES AND SIGNALING	Posttranslational modification, protein turnover, chaperones
TRINITY_DN10854_c0_g1_i2_18	At4g02080	1.4e-103	179/193(92.75)	375	ath	KOG0077	Vesicle coat complex COPII, GTPase subunit SAR1	[U]	CELLULAR PROCESSES AND SIGNALING	Intracellular trafficking, secretion, and vesicular transport
TRINITY_DN10859_c0_g1_i1_3	At1g15520	3.4e-06	18/30(60.00)	50	ath	KOG0065	Pleiotropic drug resistance proteins (PDR1-15), ABC superfamily	[Q]	METABOLISM	Secondary metabolites biosynthesis, transport and catabolism
TRINITY_DN10860_c0_g1_i1_16	At3g55950	4.1e-201	442/820(53.90)	701	ath	KOG1187	Serine/threonine protein kinase	[T]	CELLULAR PROCESSES AND SIGNALING	Signal transduction mechanisms
TRINITY_DN10862_c0_g1_i2_12	At1g47740	6.7e-81	135/220(61.36)	300	ath	KOG0324	Uncharacterized conserved protein	[S]	POORLY CHARACTERIZED	Function unknown
TRINITY_DN10863_c0_g1_i2_17	At2g40660	1.1e-89	188/351(53.56)	330	ath	KOG2241	tRNA-binding protein	[J]	INFORMATION STORAGE AND PROCESSING	Translation, ribosomal structure and biogenesis
TRINITY_DN10863_c0_g1_i2_18	At1g05030	8.5e-190	329/420(78.33)	662	ath	KOG0254	Predicted transporter (major facilitator superfamily)	[R]	POORLY CHARACTERIZED	General function prediction only
TRINITY_DN10866_c0_g1_i2_14	At1g10390	1.4e-101	206/393(52.42)	370	ath	KOG0845	Nuclear pore complex, Nup98 component (sc Nup145/Nup100/Nup116)	[YU]	CELLULAR PROCESSES AND SIGNALING|CELLULAR PROCESSES AND SIGNALING	Nuclear structure |Intracellular trafficking, secretion, and vesicular transport
TRINITY_DN10866_c0_g2_i1_12	At2g43030	2.1e-24	51/74(68.92)	110	ath	KOG3141	Mitochondrial/chloroplast ribosomal protein L3	[J]	INFORMATION STORAGE AND PROCESSING	Translation, ribosomal structure and biogenesis
TRINITY_DN10867_c0_g1_i1_5	At3g07490	5.1e-52	115/149(77.18)	204	ath	KOG0027	Calmodulin and related proteins (EF-Hand superfamily)	[T]	CELLULAR PROCESSES AND SIGNALING	Signal transduction mechanisms
TRINITY_DN10868_c0_g2_i1_7	At3g27730	1.1e-69	132/180(73.33)	261	ath	KOG0952	DNA/RNA helicase MER3/SLH1, DEAD-box superfamily	[A]	INFORMATION STORAGE AND PROCESSING	RNA processing and modification
TRINITY_DN10869_c0_g1_i1_2	At5g24090	3.7e-96	168/293(57.34)	351	ath	KOG4701	Chitinase	[M]	CELLULAR PROCESSES AND SIGNALING	Cell wall/membrane/envelope biogenesis
TRINITY_DN10875_c0_g1_i1_2	At5g45750	6.6e-104	190/218(87.16)	376	ath	KOG0087	GTPase Rab11/YPT3, small G protein superfamily	[U]	CELLULAR PROCESSES AND SIGNALING	Intracellular trafficking, secretion, and vesicular transport
TRINITY_DN10876_c0_g1_i1_13	At3g46010	3.8e-62	114/139(82.01)	237	ath	KOG1735	Actin depolymerizing factor	[Z]	CELLULAR PROCESSES AND SIGNALING	Cytoskeleton
TRINITY_DN10877_c0_g1_i5_18	At1g71750	7.5e-56	105/157(66.88)	217	ath	KOG3367	Hypoxanthine-guanine phosphoribosyltransferase	[F]	METABOLISM	Nucleotide transport and metabolism
TRINITY_DN10879_c0_g1_i2_10	At5g65720	5.3e-203	356/459(77.56)	706	ath	KOG1549	Cysteine desulfurase NFS1	[E]	METABOLISM	Amino acid transport and metabolism
TRINITY_DN10879_c0_g1_i2_13	At1g50200	0.0e+00	711/977(72.77)	1455	ath	KOG0188	Alanyl-tRNA synthetase	[J]	INFORMATION STORAGE AND PROCESSING	Translation, ribosomal structure and biogenesis
TRINITY_DN10880_c0_g1_i1_12	At5g07900	3.4e-44	153/339(45.13)	179	ath	KOG1267	Mitochondrial transcription termination factor, mTERF	[KR]	INFORMATION STORAGE AND PROCESSING|POORLY CHARACTERIZED	Transcription |General function prediction only
TRINITY_DN10882_c0_g1_i1_10	At2g33220	5.4e-68	120/143(83.92)	257	ath	KOG3300	NADH:ubiquinone oxidoreductase, B16.6 subunit/cell death-regulatory protein	[CD]	METABOLISM|CELLULAR PROCESSES AND SIGNALING	Energy production and conversion |Cell cycle control, cell division, chromosome partitioning
TRINITY_DN10883_c0_g1_i1_11	At4g27740	6.0e-45	80/106(75.47)	180	ath	KOG3399	Predicted Yippee-type zinc-binding protein	[R]	POORLY CHARACTERIZED	General function prediction only
TRINITY_DN10883_c0_g1_i1_9	At2g30360	5.3e-153	277/431(64.27)	540	ath	KOG0583	Serine/threonine protein kinase	[T]	CELLULAR PROCESSES AND SIGNALING	Signal transduction mechanisms
TRINITY_DN10884_c0_g1_i1_7	At1g13410	7.3e-26	56/119(47.06)	115	ath	KOG4197	FOG: PPR repeat	[R]	POORLY CHARACTERIZED	General function prediction only
TRINITY_DN10886_c0_g1_i1_6	Hs4885109	4.5e-07	24/32(75.00)	55	hsa	KOG0027	Calmodulin and related proteins (EF-Hand superfamily)	[T]	CELLULAR PROCESSES AND SIGNALING	Signal transduction mechanisms
TRINITY_DN10888_c0_g1_i1_2	At3g14690	3.9e-167	280/511(54.79)	587	ath	KOG0157	Cytochrome P450 CYP4/CYP19/CYP26 subfamilies	[QI]	METABOLISM|METABOLISM	Secondary metabolites biosynthesis, transport and catabolism |Lipid transport and metabolism
TRINITY_DN10894_c0_g1_i1_17	At2g07550	4.0e-06	19/32(59.38)	50	ath	KOG0017	FOG: Transposon-encoded proteins with TYA, reverse transcriptase, integrase domains in various combinations	[R]	POORLY CHARACTERIZED	General function prediction only
TRINITY_DN10896_c0_g1_i1_11	At1g04020	1.2e-104	194/416(46.63)	380	ath	KOG4362	Transcriptional regulator BRCA1	[LK]	INFORMATION STORAGE AND PROCESSING|INFORMATION STORAGE AND PROCESSING	Replication, recombination and repair |Transcription
TRINITY_DN10897_c0_g1_i4_12	At1g07020	1.2e-15	65/153(42.48)	83	ath	KOG0760	Mitochondrial carrier protein MRS3/4	[C]	METABOLISM	Energy production and conversion
TRINITY_DN10900_c0_g1_i1_16	At1g18370	0.0e+00	719/976(73.67)	1316	ath	KOG0242	Kinesin-like protein	[Z]	CELLULAR PROCESSES AND SIGNALING	Cytoskeleton
TRINITY_DN10900_c0_g3_i1_12	At1g14980	3.9e-38	74/95(77.89)	157	ath	KOG1641	Mitochondrial chaperonin	[O]	CELLULAR PROCESSES AND SIGNALING	Posttranslational modification, protein turnover, chaperones
TRINITY_DN10901_c0_g2_i1_1	At1g47670	2.2e-72	142/264(53.79)	271	ath	KOG1303	Amino acid transporters	[E]	METABOLISM	Amino acid transport and metabolism
TRINITY_DN10903_c0_g1_i1_10	At3g16560	1.2e-165	319/495(64.44)	582	ath	KOG0700	Protein phosphatase 2C/pyruvate dehydrogenase (lipoamide) phosphatase	[T]	CELLULAR PROCESSES AND SIGNALING	Signal transduction mechanisms
TRINITY_DN10904_c0_g1_i1_15	At1g60000	1.8e-68	120/177(67.80)	259	ath	KOG0118	FOG: RRM domain	[R]	POORLY CHARACTERIZED	General function prediction only
TRINITY_DN10904_c0_g1_i2_5	At1g56700	3.1e-52	97/140(69.29)	206	ath	KOG4755	Predicted pyroglutamyl peptidase	[O]	CELLULAR PROCESSES AND SIGNALING	Posttranslational modification, protein turnover, chaperones
TRINITY_DN10909_c0_g1_i2_17	At1g26840	1.1e-93	180/293(61.43)	343	ath	KOG4557	Origin recognition complex, subunit 6	[L]	INFORMATION STORAGE AND PROCESSING	Replication, recombination and repair
TRINITY_DN10910_c0_g1_i1_15	At3g57490	2.6e-12	31/44(70.45)	73	ath	KOG0877	40S ribosomal protein S2/30S ribosomal protein S5	[J]	INFORMATION STORAGE AND PROCESSING	Translation, ribosomal structure and biogenesis
TRINITY_DN10914_c0_g1_i1_4	Hs4502295	8.7e-55	107/108(99.07)	211	hsa	KOG1350	F0F1-type ATP synthase, beta subunit	[C]	METABOLISM	Energy production and conversion
TRINITY_DN10916_c0_g1_i2_17	At5g53430	3.6e-196	321/419(76.61)	685	ath	KOG1080	Histone H3 (Lys4) methyltransferase complex, subunit SET1 and related methyltransferases	[BK]	INFORMATION STORAGE AND PROCESSING|INFORMATION STORAGE AND PROCESSING	Chromatin structure and dynamics |Transcription
TRINITY_DN10917_c0_g1_i1_16	At1g59740	1.7e-242	437/583(74.96)	838	ath	KOG1237	H+/oligopeptide symporter	[E]	METABOLISM	Amino acid transport and metabolism
TRINITY_DN1091_c0_g1_i1_4	Hs22049976	4.4e-33	88/243(36.21)	141	hsa	KOG0017	FOG: Transposon-encoded proteins with TYA, reverse transcriptase, integrase domains in various combinations	[R]	POORLY CHARACTERIZED	General function prediction only
TRINITY_DN10922_c0_g2_i1_12	At4g29410	5.0e-55	108/143(75.52)	214	ath	KOG3412	60S ribosomal protein L28	[J]	INFORMATION STORAGE AND PROCESSING	Translation, ribosomal structure and biogenesis
TRINITY_DN10925_c0_g1_i1_10	At3g49240	5.4e-64	148/276(53.62)	245	ath	KOG4197	FOG: PPR repeat	[R]	POORLY CHARACTERIZED	General function prediction only
TRINITY_DN10933_c0_g1_i1_1	At3g49080	4.6e-64	116/143(81.12)	245	ath	KOG1697	Mitochondrial/chloroplast ribosomal protein S9	[J]	INFORMATION STORAGE AND PROCESSING	Translation, ribosomal structure and biogenesis
TRINITY_DN10934_c0_g2_i1_12	At1g79400	5.8e-45	111/345(32.17)	181	ath	KOG1650	Predicted K+/H+-antiporter	[P]	METABOLISM	Inorganic ion transport and metabolism
TRINITY_DN10935_c0_g1_i1_4	Hs4503471	3.0e-43	84/110(76.36)	173	hsa	KOG0052	Translation elongation factor EF-1 alpha/Tu	[J]	INFORMATION STORAGE AND PROCESSING	Translation, ribosomal structure and biogenesis
TRINITY_DN10935_c0_g1_i1_7	At1g53810	1.7e-08	26/46(56.52)	58	ath	KOG0017	FOG: Transposon-encoded proteins with TYA, reverse transcriptase, integrase domains in various combinations	[R]	POORLY CHARACTERIZED	General function prediction only
TRINITY_DN10935_c0_g1_i2_13	At4g31790	5.2e-41	80/104(76.92)	167	ath	KOG3123	Diphthine synthase	[J]	INFORMATION STORAGE AND PROCESSING	Translation, ribosomal structure and biogenesis
TRINITY_DN10935_c0_g2_i1_4	At1g07940	3.4e-50	93/127(73.23)	196	ath	KOG0052	Translation elongation factor EF-1 alpha/Tu	[J]	INFORMATION STORAGE AND PROCESSING	Translation, ribosomal structure and biogenesis
TRINITY_DN10937_c0_g1_i1_6	At5g20280	1.0e-152	276/469(58.85)	539	ath	KOG0853	Glycosyltransferase	[M]	CELLULAR PROCESSES AND SIGNALING	Cell wall/membrane/envelope biogenesis
TRINITY_DN10940_c0_g1_i1_1	At3g02330	7.4e-270	521/848(61.44)	929	ath	KOG4197	FOG: PPR repeat	[R]	POORLY CHARACTERIZED	General function prediction only
TRINITY_DN10940_c0_g1_i5_10	At4g27740	2.0e-30	59/76(77.63)	132	ath	KOG3399	Predicted Yippee-type zinc-binding protein	[R]	POORLY CHARACTERIZED	General function prediction only
TRINITY_DN10941_c0_g1_i1_12	At3g50930	9.2e-30	64/143(44.76)	129	ath	KOG0743	AAA+-type ATPase	[O]	CELLULAR PROCESSES AND SIGNALING	Posttranslational modification, protein turnover, chaperones
TRINITY_DN10944_c0_g1_i1_1	At5g05680	1.4e-07	20/32(62.50)	55	ath	KOG4460	Nuclear pore complex, Nup88/rNup84 component	[YU]	CELLULAR PROCESSES AND SIGNALING|CELLULAR PROCESSES AND SIGNALING	Nuclear structure |Intracellular trafficking, secretion, and vesicular transport
TRINITY_DN10947_c0_g1_i2_2	At4g04830	1.8e-19	40/50(80.00)	97	ath	KOG0856	Predicted pilin-like transcription factor	[O]	CELLULAR PROCESSES AND SIGNALING	Posttranslational modification, protein turnover, chaperones
TRINITY_DN1094_c0_g1_i1_7	At1g29330	6.1e-100	172/215(80.00)	364	ath	KOG3106	ER lumen protein retaining receptor	[U]	CELLULAR PROCESSES AND SIGNALING	Intracellular trafficking, secretion, and vesicular transport
TRINITY_DN10951_c0_g1_i1_11	At2g15870	1.0e-24	59/119(49.58)	112	ath	KOG0017	FOG: Transposon-encoded proteins with TYA, reverse transcriptase, integrase domains in various combinations	[R]	POORLY CHARACTERIZED	General function prediction only
TRINITY_DN10952_c0_g2_i1_10	At5g24430	9.7e-15	36/48(75.00)	79	ath	KOG0032	Ca2+/calmodulin-dependent protein kinase, EF-Hand protein superfamily	[T]	CELLULAR PROCESSES AND SIGNALING	Signal transduction mechanisms
TRINITY_DN10954_c0_g1_i1_12	At2g29110	9.2e-168	296/658(44.98)	589	ath	KOG1052	Glutamate-gated kainate-type ion channel receptor subunit GluR5 and related subunits	[PET]	METABOLISM|METABOLISM|CELLULAR PROCESSES AND SIGNALING	Inorganic ion transport and metabolism |Amino acid transport and metabolism |Signal transduction mechanisms
TRINITY_DN10954_c0_g1_i1_14	At3g61270	4.1e-171	271/452(59.96)	600	ath	KOG2458	Endoplasmic reticulum protein EP58, contains filamin rod domain and KDEL motif	[R]	POORLY CHARACTERIZED	General function prediction only
TRINITY_DN10956_c0_g1_i2_13	At5g03150	7.2e-89	228/534(42.70)	327	ath	KOG1721	FOG: Zn-finger	[R]	POORLY CHARACTERIZED	General function prediction only
TRINITY_DN10958_c0_g1_i3_9	At5g06210	7.7e-23	52/70(74.29)	107	ath	KOG0118	FOG: RRM domain	[R]	POORLY CHARACTERIZED	General function prediction only
TRINITY_DN10962_c0_g1_i1_4	At4g19780	3.3e-13	49/142(34.51)	75	ath	KOG0017	FOG: Transposon-encoded proteins with TYA, reverse transcriptase, integrase domains in various combinations	[R]	POORLY CHARACTERIZED	General function prediction only
TRINITY_DN10967_c0_g1_i2_13	At5g45280	1.0e-76	128/303(42.24)	287	ath	KOG4287	Pectin acetylesterase and similar proteins	[M]	CELLULAR PROCESSES AND SIGNALING	Cell wall/membrane/envelope biogenesis
TRINITY_DN10971_c0_g1_i4_16	At3g48880	2.8e-68	119/186(63.98)	259	ath	KOG1947	Leucine rich repeat proteins, some proteins contain F-box	[R]	POORLY CHARACTERIZED	General function prediction only
TRINITY_DN10972_c0_g1_i3_14	At2g45510	1.1e-100	194/379(51.19)	367	ath	KOG0157	Cytochrome P450 CYP4/CYP19/CYP26 subfamilies	[QI]	METABOLISM|METABOLISM	Secondary metabolites biosynthesis, transport and catabolism |Lipid transport and metabolism
TRINITY_DN10974_c0_g1_i1_4	AtCh070	7.3e-06	34/58(58.62)	50	ath	KOG4668	NADH dehydrogenase subunits 2, 5, and related proteins	[C]	METABOLISM	Energy production and conversion
TRINITY_DN10975_c0_g1_i2_12	At1g53020	3.6e-18	49/106(46.23)	92	ath	KOG0895	Ubiquitin-conjugating enzyme	[O]	CELLULAR PROCESSES AND SIGNALING	Posttranslational modification, protein turnover, chaperones
TRINITY_DN10978_c0_g1_i1_13	At2g34400	1.3e-116	213/381(55.91)	420	ath	KOG4197	FOG: PPR repeat	[R]	POORLY CHARACTERIZED	General function prediction only
TRINITY_DN10979_c0_g1_i1_4	At1g17390	1.8e-07	42/122(34.43)	57	ath	KOG1075	FOG: Reverse transcriptase	[R]	POORLY CHARACTERIZED	General function prediction only
TRINITY_DN10980_c0_g1_i3_12	At5g42990	1.8e-77	141/201(70.15)	289	ath	KOG0427	Ubiquitin conjugating enzyme	[O]	CELLULAR PROCESSES AND SIGNALING	Posttranslational modification, protein turnover, chaperones
TRINITY_DN10981_c0_g1_i1_10	At3g56200	1.4e-124	234/423(55.32)	446	ath	KOG1305	Amino acid transporter protein	[E]	METABOLISM	Amino acid transport and metabolism
TRINITY_DN10984_c0_g1_i1_13	At4g27070	6.7e-98	172/258(66.67)	356	ath	KOG1395	Tryptophan synthase beta chain	[E]	METABOLISM	Amino acid transport and metabolism
TRINITY_DN10985_c0_g2_i1_7	At3g44650	7.5e-06	39/149(26.17)	50	ath	KOG1075	FOG: Reverse transcriptase	[R]	POORLY CHARACTERIZED	General function prediction only
TRINITY_DN10986_c0_g1_i1_11	At1g70010	5.5e-11	57/174(32.76)	68	ath	KOG0017	FOG: Transposon-encoded proteins with TYA, reverse transcriptase, integrase domains in various combinations	[R]	POORLY CHARACTERIZED	General function prediction only
TRINITY_DN10988_c0_g1_i1_8	At1g14750_2	6.9e-61	113/181(62.43)	233	ath	KOG0653	Cyclin B and related kinase-activating proteins	[D]	CELLULAR PROCESSES AND SIGNALING	Cell cycle control, cell division, chromosome partitioning
TRINITY_DN10988_c0_g1_i2_17	7296981	7.6e-14	55/183(30.05)	77	dme	KOG4836	Uncharacterized conserved protein	[S]	POORLY CHARACTERIZED	Function unknown
TRINITY_DN10990_c0_g1_i1_8	At1g31170	7.0e-46	88/122(72.13)	183	ath	KOG3388	Predicted transcription regulator/nuclease, contains ParB domain	[L]	INFORMATION STORAGE AND PROCESSING	Replication, recombination and repair
TRINITY_DN10992_c0_g1_i1_16	At1g02780	1.5e-13	36/44(81.82)	75	ath	KOG1696	60s ribosomal protein L19	[J]	INFORMATION STORAGE AND PROCESSING	Translation, ribosomal structure and biogenesis
TRINITY_DN10993_c0_g1_i1_14	At5g61520	1.6e-163	295/490(60.20)	575	ath	KOG0254	Predicted transporter (major facilitator superfamily)	[R]	POORLY CHARACTERIZED	General function prediction only
TRINITY_DN10997_c0_g2_i1_6	At1g54050	3.3e-12	32/58(55.17)	70	ath	KOG0710	Molecular chaperone (small heat-shock protein Hsp26/Hsp42)	[O]	CELLULAR PROCESSES AND SIGNALING	Posttranslational modification, protein turnover, chaperones
TRINITY_DN1099_c0_g1_i1_11	At5g43530	6.9e-64	132/265(49.81)	243	ath	KOG1001	Helicase-like transcription factor HLTF/DNA helicase RAD5, DEAD-box superfamily	[KL]	INFORMATION STORAGE AND PROCESSING|INFORMATION STORAGE AND PROCESSING	Transcription |Replication, recombination and repair
TRINITY_DN11001_c0_g1_i2_13	At1g75510	1.5e-82	147/190(77.37)	306	ath	KOG2905	Transcription initiation factor IIF, small subunit (RAP30)	[K]	INFORMATION STORAGE AND PROCESSING	Transcription
TRINITY_DN11003_c0_g1_i1_12	At3g59280	4.3e-39	82/114(71.93)	161	ath	KOG3442	Uncharacterized conserved protein	[S]	POORLY CHARACTERIZED	Function unknown
TRINITY_DN11005_c0_g1_i1_7	7300360	1.2e-58	113/225(50.22)	225	dme	KOG0841	Multifunctional chaperone (14-3-3 family)	[O]	CELLULAR PROCESSES AND SIGNALING	Posttranslational modification, protein turnover, chaperones
TRINITY_DN11006_c0_g1_i1_11	At3g45550	1.0e-12	35/72(48.61)	72	ath	KOG1075	FOG: Reverse transcriptase	[R]	POORLY CHARACTERIZED	General function prediction only
TRINITY_DN11008_c0_g1_i1_18	At1g74240	6.3e-131	234/395(59.24)	466	ath	KOG0770	Predicted mitochondrial carrier protein	[C]	METABOLISM	Energy production and conversion
TRINITY_DN11010_c0_g1_i1_18	At1g29060	3.7e-14	38/53(71.70)	80	ath	KOG1267	Mitochondrial transcription termination factor, mTERF	[KR]	INFORMATION STORAGE AND PROCESSING|POORLY CHARACTERIZED	Transcription |General function prediction only
TRINITY_DN11013_c0_g1_i1_8	At2g36010	3.3e-104	242/531(45.57)	378	ath	KOG2577	Transcription factor E2F/dimerization partner (TDP)	[K]	INFORMATION STORAGE AND PROCESSING	Transcription
TRINITY_DN11013_c0_g1_i3_17	At1g68310	3.7e-28	57/80(71.25)	125	ath	KOG3381	Uncharacterized conserved protein	[S]	POORLY CHARACTERIZED	Function unknown
TRINITY_DN11016_c0_g1_i3_16	At1g64650	3.0e-172	302/343(88.05)	604	ath	KOG4332	Predicted sugar transporter	[G]	METABOLISM	Carbohydrate transport and metabolism
TRINITY_DN11024_c0_g1_i1_1	At3g06030	4.0e-161	313/518(60.42)	568	ath	KOG0198	MEKK and related serine/threonine protein kinases	[T]	CELLULAR PROCESSES AND SIGNALING	Signal transduction mechanisms
TRINITY_DN11030_c0_g1_i1_8	At1g14560	7.1e-134	242/341(70.97)	477	ath	KOG0752	Mitochondrial solute carrier protein	[C]	METABOLISM	Energy production and conversion
TRINITY_DN11032_c0_g1_i1_3	At1g23220	1.5e-44	93/131(70.99)	179	ath	KOG3430	Dynein light chain type 1	[Z]	CELLULAR PROCESSES AND SIGNALING	Cytoskeleton
TRINITY_DN11034_c0_g1_i1_6	At1g36035	2.5e-11	31/52(59.62)	68	ath	KOG0017	FOG: Transposon-encoded proteins with TYA, reverse transcriptase, integrase domains in various combinations	[R]	POORLY CHARACTERIZED	General function prediction only
TRINITY_DN11034_c1_g1_i1_6	At1g36035	2.1e-10	37/78(47.44)	65	ath	KOG0017	FOG: Transposon-encoded proteins with TYA, reverse transcriptase, integrase domains in various combinations	[R]	POORLY CHARACTERIZED	General function prediction only
TRINITY_DN11039_c0_g1_i1_12	At3g18930	6.1e-58	156/383(40.73)	224	ath	KOG0800	FOG: Predicted E3 ubiquitin ligase	[O]	CELLULAR PROCESSES AND SIGNALING	Posttranslational modification, protein turnover, chaperones
TRINITY_DN11041_c0_g1_i1_11	At3g16690	3.4e-39	89/199(44.72)	161	ath	KOG1623	Multitransmembrane protein	[R]	POORLY CHARACTERIZED	General function prediction only
TRINITY_DN11042_c0_g1_i1_17	At5g21080	2.3e-196	423/875(48.34)	685	ath	KOG1877	Putative transmembrane protein cmp44E	[R]	POORLY CHARACTERIZED	General function prediction only
TRINITY_DN11043_c0_g1_i3_6	At2g27870	3.1e-06	36/97(37.11)	52	ath	KOG1075	FOG: Reverse transcriptase	[R]	POORLY CHARACTERIZED	General function prediction only
TRINITY_DN11045_c0_g1_i1_2	At4g15700	1.7e-32	67/102(65.69)	139	ath	KOG1752	Glutaredoxin and related proteins	[O]	CELLULAR PROCESSES AND SIGNALING	Posttranslational modification, protein turnover, chaperones
TRINITY_DN11046_c0_g1_i3_18	At2g11520	3.3e-122	209/300(69.67)	439	ath	KOG1187	Serine/threonine protein kinase	[T]	CELLULAR PROCESSES AND SIGNALING	Signal transduction mechanisms
TRINITY_DN11050_c0_g1_i1_12	At3g12480	1.5e-38	133/291(45.70)	159	ath	KOG1659	Class 2 transcription repressor NC2, alpha subunit (DRAP1)	[K]	INFORMATION STORAGE AND PROCESSING	Transcription
TRINITY_DN11056_c0_g1_i3_16	At3g19980	3.9e-182	295/303(97.36)	637	ath	KOG0373	Serine/threonine specific protein phosphatase involved in cell cycle control, PP2A-related	[DT]	CELLULAR PROCESSES AND SIGNALING|CELLULAR PROCESSES AND SIGNALING	Cell cycle control, cell division, chromosome partitioning |Signal transduction mechanisms
TRINITY_DN11062_c0_g1_i1_4	At5g43530	0.0e+00	665/923(72.05)	1353	ath	KOG1001	Helicase-like transcription factor HLTF/DNA helicase RAD5, DEAD-box superfamily	[KL]	INFORMATION STORAGE AND PROCESSING|INFORMATION STORAGE AND PROCESSING	Transcription |Replication, recombination and repair
TRINITY_DN11064_c0_g1_i2_10	At1g11390	8.5e-190	325/459(70.81)	663	ath	KOG1236	Predicted unusual protein kinase	[R]	POORLY CHARACTERIZED	General function prediction only
TRINITY_DN11065_c0_g1_i1_11	At2g21060	5.8e-15	39/74(52.70)	81	ath	KOG3070	Predicted RNA-binding protein containing PIN domain and invovled in translation or RNA processing	[J]	INFORMATION STORAGE AND PROCESSING	Translation, ribosomal structure and biogenesis
TRINITY_DN11065_c0_g1_i1_2	At4g23340	4.5e-112	200/332(60.24)	404	ath	KOG0143	Iron/ascorbate family oxidoreductases	[QR]	METABOLISM|POORLY CHARACTERIZED	Secondary metabolites biosynthesis, transport and catabolism |General function prediction only
TRINITY_DN11068_c0_g1_i3_10	At4g19180_2	3.8e-74	170/513(33.14)	278	ath	KOG1386	Nucleoside phosphatase	[F]	METABOLISM	Nucleotide transport and metabolism
TRINITY_DN11070_c0_g1_i3_1	At2g20330	1.3e-254	495/655(75.57)	878	ath	KOG0772	Uncharacterized conserved protein, contains WD40 repeat	[S]	POORLY CHARACTERIZED	Function unknown
TRINITY_DN11072_c0_g1_i1_14	At3g54900	1.3e-49	95/137(69.34)	196	ath	KOG0911	Glutaredoxin-related protein	[O]	CELLULAR PROCESSES AND SIGNALING	Posttranslational modification, protein turnover, chaperones
TRINITY_DN11077_c0_g1_i3_18	At4g26180	1.3e-129	230/322(71.43)	462	ath	KOG0752	Mitochondrial solute carrier protein	[C]	METABOLISM	Energy production and conversion
TRINITY_DN11079_c0_g1_i10_12	At1g72710	4.4e-160	327/596(54.87)	564	ath	KOG1164	Casein kinase (serine/threonine/tyrosine protein kinase)	[T]	CELLULAR PROCESSES AND SIGNALING	Signal transduction mechanisms
TRINITY_DN1107_c0_g1_i1_15	7297615	2.2e-60	125/170(73.53)	231	dme	KOG3184	60S ribosomal protein L7	[J]	INFORMATION STORAGE AND PROCESSING	Translation, ribosomal structure and biogenesis
TRINITY_DN11080_c0_g1_i1_16	At2g15540	6.2e-37	75/173(43.35)	153	ath	KOG1075	FOG: Reverse transcriptase	[R]	POORLY CHARACTERIZED	General function prediction only
TRINITY_DN11080_c0_g1_i1_7	At3g49100	1.7e-44	85/103(82.52)	178	ath	KOG3465	Signal recognition particle, subunit Srp9	[U]	CELLULAR PROCESSES AND SIGNALING	Intracellular trafficking, secretion, and vesicular transport
TRINITY_DN11086_c0_g1_i1_13	At2g42920	4.1e-135	312/508(61.42)	481	ath	KOG4197	FOG: PPR repeat	[R]	POORLY CHARACTERIZED	General function prediction only
TRINITY_DN11086_c0_g4_i1_12	At1g71420	4.6e-201	371/735(50.48)	700	ath	KOG4197	FOG: PPR repeat	[R]	POORLY CHARACTERIZED	General function prediction only
TRINITY_DN11088_c0_g1_i1_15	At1g05050	2.7e-184	306/390(78.46)	644	ath	KOG2807	RNA polymerase II transcription initiation/nucleotide excision repair factor TFIIH, subunit SSL1	[KL]	INFORMATION STORAGE AND PROCESSING|INFORMATION STORAGE AND PROCESSING	Transcription |Replication, recombination and repair
TRINITY_DN11091_c0_g1_i1_9	At1g01180	1.3e-102	166/239(69.46)	372	ath	KOG1075	FOG: Reverse transcriptase	[R]	POORLY CHARACTERIZED	General function prediction only
TRINITY_DN11092_c0_g1_i1_11	At1g15330	6.6e-97	170/269(63.20)	353	ath	KOG1764	5'-AMP-activated protein kinase, gamma subunit	[C]	METABOLISM	Energy production and conversion
TRINITY_DN11092_c0_g2_i1_10	At1g07630	1.8e-15	41/77(53.25)	81	ath	KOG0700	Protein phosphatase 2C/pyruvate dehydrogenase (lipoamide) phosphatase	[T]	CELLULAR PROCESSES AND SIGNALING	Signal transduction mechanisms
TRINITY_DN11097_c0_g1_i1_18	At2g44730	1.6e-31	66/96(68.75)	137	ath	KOG4282	Transcription factor GT-2 and related proteins, contains trihelix DNA-binding/SANT domain	[K]	INFORMATION STORAGE AND PROCESSING	Transcription
TRINITY_DN11099_c0_g1_i1_10	At3g13860	8.8e-138	252/310(81.29)	490	ath	KOG0356	Mitochondrial chaperonin, Cpn60/Hsp60p	[O]	CELLULAR PROCESSES AND SIGNALING	Posttranslational modification, protein turnover, chaperones
TRINITY_DN11102_c0_g1_i1_14	At5g11210	1.7e-18	49/148(33.11)	91	ath	KOG1052	Glutamate-gated kainate-type ion channel receptor subunit GluR5 and related subunits	[PET]	METABOLISM|METABOLISM|CELLULAR PROCESSES AND SIGNALING	Inorganic ion transport and metabolism |Amino acid transport and metabolism |Signal transduction mechanisms
TRINITY_DN11102_c0_g1_i3_10	At1g15290	2.4e-142	265/513(51.66)	506	ath	KOG1839	Uncharacterized protein CLU1/cluA/TIF31 involved in mitochondrial morphology/distribution, also found associated with eIF-3	[R]	POORLY CHARACTERIZED	General function prediction only
TRINITY_DN11110_c0_g1_i3_12	At2g01760	2.1e-19	71/238(29.83)	96	ath	KOG1601	GATA-4/5/6 transcription factors	[K]	INFORMATION STORAGE AND PROCESSING	Transcription
TRINITY_DN11112_c0_g1_i1_8	At5g51970	2.0e-30	53/74(71.62)	131	ath	KOG0024	Sorbitol dehydrogenase	[Q]	METABOLISM	Secondary metabolites biosynthesis, transport and catabolism
TRINITY_DN11113_c0_g1_i3_10	At3g56200	2.1e-119	255/498(51.20)	429	ath	KOG1305	Amino acid transporter protein	[E]	METABOLISM	Amino acid transport and metabolism
TRINITY_DN11116_c0_g1_i1_3	At4g21430	1.6e-128	319/964(33.09)	460	ath	KOG1356	Putative transcription factor 5qNCA, contains JmjC domain	[K]	INFORMATION STORAGE AND PROCESSING	Transcription
TRINITY_DN11117_c0_g2_i1_11	At5g14870	7.4e-21	46/73(63.01)	99	ath	KOG0498	K+-channel ERG and related proteins, contain PAS/PAC sensor domain	[PT]	METABOLISM|CELLULAR PROCESSES AND SIGNALING	Inorganic ion transport and metabolism |Signal transduction mechanisms
TRINITY_DN11122_c0_g1_i2_4	Hs4505575	2.2e-264	461/465(99.14)	910	hsa	KOG0123	Polyadenylate-binding protein (RRM superfamily)	[AJ]	INFORMATION STORAGE AND PROCESSING|INFORMATION STORAGE AND PROCESSING	RNA processing and modification |Translation, ribosomal structure and biogenesis
TRINITY_DN11123_c0_g1_i1_11	At5g48050	4.9e-11	37/112(33.04)	67	ath	KOG0017	FOG: Transposon-encoded proteins with TYA, reverse transcriptase, integrase domains in various combinations	[R]	POORLY CHARACTERIZED	General function prediction only
TRINITY_DN11124_c0_g1_i2_7	At2g31080	2.0e-13	41/91(45.05)	76	ath	KOG1075	FOG: Reverse transcriptase	[R]	POORLY CHARACTERIZED	General function prediction only
TRINITY_DN11126_c0_g1_i1_12	At5g56940	3.8e-55	98/124(79.03)	214	ath	KOG3419	Mitochondrial/chloroplast ribosomal protein S16	[J]	INFORMATION STORAGE AND PROCESSING	Translation, ribosomal structure and biogenesis
TRINITY_DN11127_c0_g1_i1_16	At1g65810	7.5e-32	90/233(38.63)	136	ath	KOG1801	tRNA-splicing endonuclease positive effector (SEN1)	[A]	INFORMATION STORAGE AND PROCESSING	RNA processing and modification
TRINITY_DN11130_c0_g1_i1_10	At3g18260	2.4e-48	101/224(45.09)	191	ath	KOG1792	Reticulon	[U]	CELLULAR PROCESSES AND SIGNALING	Intracellular trafficking, secretion, and vesicular transport
TRINITY_DN11133_c0_g1_i2_10	At1g27050	2.3e-22	80/197(40.61)	106	ath	KOG0483	Transcription factor HEX, contains HOX and HALZ domains	[K]	INFORMATION STORAGE AND PROCESSING	Transcription
TRINITY_DN11139_c0_g2_i1_16	At1g13450	5.1e-15	36/46(78.26)	80	ath	KOG4282	Transcription factor GT-2 and related proteins, contains trihelix DNA-binding/SANT domain	[K]	INFORMATION STORAGE AND PROCESSING	Transcription
TRINITY_DN11141_c0_g1_i4_2	At5g40490	2.8e-62	111/159(69.81)	239	ath	KOG0118	FOG: RRM domain	[R]	POORLY CHARACTERIZED	General function prediction only
TRINITY_DN11142_c0_g1_i1_4	At4g01470	5.9e-109	195/252(77.38)	393	ath	KOG0223	Aquaporin (major intrinsic protein family)	[G]	METABOLISM	Carbohydrate transport and metabolism
TRINITY_DN11142_c0_g1_i3_18	At5g09430	4.7e-76	139/248(56.05)	285	ath	KOG1454	Predicted hydrolase/acyltransferase (alpha/beta hydrolase superfamily)	[R]	POORLY CHARACTERIZED	General function prediction only
TRINITY_DN11143_c0_g1_i1_10	At3g16310	1.1e-118	229/355(64.51)	426	ath	KOG4285	Mitotic phosphoprotein	[D]	CELLULAR PROCESSES AND SIGNALING	Cell cycle control, cell division, chromosome partitioning
TRINITY_DN11146_c0_g1_i1_3	At4g26890	4.4e-90	177/356(49.72)	331	ath	KOG0198	MEKK and related serine/threonine protein kinases	[T]	CELLULAR PROCESSES AND SIGNALING	Signal transduction mechanisms
TRINITY_DN11149_c0_g1_i2_17	At1g44510	1.8e-76	131/206(63.59)	286	ath	KOG0017	FOG: Transposon-encoded proteins with TYA, reverse transcriptase, integrase domains in various combinations	[R]	POORLY CHARACTERIZED	General function prediction only
TRINITY_DN11149_c0_g2_i1_17	At2g04820	1.1e-17	47/93(50.54)	88	ath	KOG0017	FOG: Transposon-encoded proteins with TYA, reverse transcriptase, integrase domains in various combinations	[R]	POORLY CHARACTERIZED	General function prediction only
TRINITY_DN1114_c0_g1_i1_16	At1g33350	5.7e-15	36/56(64.29)	80	ath	KOG4197	FOG: PPR repeat	[R]	POORLY CHARACTERIZED	General function prediction only
TRINITY_DN11150_c0_g1_i1_6	At5g57620	1.7e-56	93/124(75.00)	219	ath	KOG0048	Transcription factor, Myb superfamily	[K]	INFORMATION STORAGE AND PROCESSING	Transcription
TRINITY_DN11151_c0_g1_i2_16	At5g39950	1.1e-18	38/70(54.29)	94	ath	KOG0907	Thioredoxin	[O]	CELLULAR PROCESSES AND SIGNALING	Posttranslational modification, protein turnover, chaperones
TRINITY_DN11162_c0_g1_i1_17	At4g37880	8.3e-113	205/389(52.70)	408	ath	KOG2817	Predicted E3 ubiquitin ligase	[O]	CELLULAR PROCESSES AND SIGNALING	Posttranslational modification, protein turnover, chaperones
TRINITY_DN11166_c0_g1_i1_7	At1g76410	3.3e-46	99/174(56.90)	185	ath	KOG0800	FOG: Predicted E3 ubiquitin ligase	[O]	CELLULAR PROCESSES AND SIGNALING	Posttranslational modification, protein turnover, chaperones
TRINITY_DN11167_c0_g1_i1_18	At5g57620	5.9e-82	186/369(50.41)	304	ath	KOG0048	Transcription factor, Myb superfamily	[K]	INFORMATION STORAGE AND PROCESSING	Transcription
TRINITY_DN11167_c0_g1_i1_5	At1g71360	1.3e-78	163/320(50.94)	293	ath	KOG1396	Uncharacterized conserved protein	[S]	POORLY CHARACTERIZED	Function unknown
TRINITY_DN11174_c0_g1_i3_12	At3g54050	1.3e-98	172/224(76.79)	360	ath	KOG1458	Fructose-1,6-bisphosphatase	[G]	METABOLISM	Carbohydrate transport and metabolism
TRINITY_DN11184_c0_g1_i1_14	At1g32590	1.0e-50	132/369(35.77)	200	ath	KOG0017	FOG: Transposon-encoded proteins with TYA, reverse transcriptase, integrase domains in various combinations	[R]	POORLY CHARACTERIZED	General function prediction only
TRINITY_DN11184_c0_g1_i1_4	At5g55510	1.4e-60	123/191(64.40)	233	ath	KOG1652	Mitochondrial import inner membrane translocase, subunit TIM17	[U]	CELLULAR PROCESSES AND SIGNALING	Intracellular trafficking, secretion, and vesicular transport
TRINITY_DN11184_c0_g1_i2_10	At2g15570	2.2e-41	84/158(53.16)	169	ath	KOG0910	Thioredoxin-like protein	[O]	CELLULAR PROCESSES AND SIGNALING	Posttranslational modification, protein turnover, chaperones
TRINITY_DN11186_c0_g1_i1_14	Hs4506687	3.8e-77	145/145(100.00)	286	hsa	KOG0898	40S ribosomal protein S15	[J]	INFORMATION STORAGE AND PROCESSING	Translation, ribosomal structure and biogenesis
TRINITY_DN11186_c0_g1_i1_9	At2g34460	2.5e-31	90/156(57.69)	135	ath	KOG1203	Predicted dehydrogenase	[G]	METABOLISM	Carbohydrate transport and metabolism
TRINITY_DN1118_c0_g1_i1_6	At5g60020	1.2e-35	65/93(69.89)	148	ath	KOG1263	Multicopper oxidases	[Q]	METABOLISM	Secondary metabolites biosynthesis, transport and catabolism
TRINITY_DN11194_c0_g1_i2_16	At5g48870	1.9e-40	78/84(92.86)	164	ath	KOG1775	U6 snRNA-associated Sm-like protein	[A]	INFORMATION STORAGE AND PROCESSING	RNA processing and modification
TRINITY_DN11196_c0_g1_i3_17	At2g38670	1.3e-173	305/418(72.97)	609	ath	KOG2803	Choline phosphate cytidylyltransferase/Predicted CDP-ethanolamine synthase	[I]	METABOLISM	Lipid transport and metabolism
TRINITY_DN11201_c0_g1_i1_16	At2g29760	8.7e-118	238/474(50.21)	423	ath	KOG4197	FOG: PPR repeat	[R]	POORLY CHARACTERIZED	General function prediction only
TRINITY_DN11205_c0_g1_i2_10	At3g15090	2.9e-143	255/373(68.36)	508	ath	KOG1198	Zinc-binding oxidoreductase	[CR]	METABOLISM|POORLY CHARACTERIZED	Energy production and conversion |General function prediction only
TRINITY_DN11206_c0_g1_i2_12	At5g20060	2.5e-66	116/169(68.64)	252	ath	KOG2112	Lysophospholipase	[I]	METABOLISM	Lipid transport and metabolism
TRINITY_DN11209_c0_g1_i1_18	At4g39880	3.7e-44	88/115(76.52)	178	ath	KOG4089	Predicted mitochondrial ribosomal protein L23	[J]	INFORMATION STORAGE AND PROCESSING	Translation, ribosomal structure and biogenesis
TRINITY_DN11209_c0_g1_i2_11	At2g47110	1.8e-63	150/156(96.15)	242	ath	KOG0004	Ubiquitin/40S ribosomal protein S27a fusion	[J]	INFORMATION STORAGE AND PROCESSING	Translation, ribosomal structure and biogenesis
TRINITY_DN11211_c0_g1_i1_4	At1g12440	4.9e-48	93/167(55.69)	190	ath	KOG3173	Predicted Zn-finger protein	[R]	POORLY CHARACTERIZED	General function prediction only
TRINITY_DN11217_c0_g1_i2_10	At1g80680	0.0e+00	573/932(61.48)	1149	ath	KOG0845	Nuclear pore complex, Nup98 component (sc Nup145/Nup100/Nup116)	[YU]	CELLULAR PROCESSES AND SIGNALING|CELLULAR PROCESSES AND SIGNALING	Nuclear structure |Intracellular trafficking, secretion, and vesicular transport
TRINITY_DN11219_c0_g1_i1_4	At3g05200	9.4e-53	137/348(39.37)	207	ath	KOG0800	FOG: Predicted E3 ubiquitin ligase	[O]	CELLULAR PROCESSES AND SIGNALING	Posttranslational modification, protein turnover, chaperones
TRINITY_DN1121_c0_g1_i1_14	At5g41990	5.6e-11	30/60(50.00)	67	ath	KOG0584	Serine/threonine protein kinase	[R]	POORLY CHARACTERIZED	General function prediction only
TRINITY_DN11220_c0_g1_i1_18	At3g27970	5.6e-73	126/193(65.28)	273	ath	KOG2249	3'-5' exonuclease	[L]	INFORMATION STORAGE AND PROCESSING	Replication, recombination and repair
TRINITY_DN11220_c0_g2_i1_18	At3g27970	7.4e-78	131/161(81.37)	289	ath	KOG2249	3'-5' exonuclease	[L]	INFORMATION STORAGE AND PROCESSING	Replication, recombination and repair
TRINITY_DN11225_c0_g1_i1_3	At2g22410	4.1e-22	52/104(50.00)	103	ath	KOG4197	FOG: PPR repeat	[R]	POORLY CHARACTERIZED	General function prediction only
TRINITY_DN11228_c0_g1_i1_3	At1g11290	1.4e-10	56/226(24.78)	66	ath	KOG4197	FOG: PPR repeat	[R]	POORLY CHARACTERIZED	General function prediction only
TRINITY_DN11230_c0_g1_i2_17	At5g47530	3.0e-101	181/380(47.63)	368	ath	KOG4293	Predicted membrane protein, contains DoH and Cytochrome b-561/ferric reductase transmembrane domains	[T]	CELLULAR PROCESSES AND SIGNALING	Signal transduction mechanisms
TRINITY_DN11230_c0_g1_i4_18	At5g41760	1.6e-145	251/321(78.19)	515	ath	KOG2234	Predicted UDP-galactose transporter	[G]	METABOLISM	Carbohydrate transport and metabolism
TRINITY_DN11231_c0_g2_i1_9	At5g47710	2.8e-10	30/37(81.08)	65	ath	KOG1030	Predicted Ca2+-dependent phospholipid-binding protein	[R]	POORLY CHARACTERIZED	General function prediction only
TRINITY_DN11232_c0_g1_i2_16	At3g14390	3.8e-155	275/395(69.62)	547	ath	KOG0622	Ornithine decarboxylase	[E]	METABOLISM	Amino acid transport and metabolism
TRINITY_DN11232_c0_g1_i2_3	At1g20650_2	2.9e-105	187/320(58.44)	381	ath	KOG1187	Serine/threonine protein kinase	[T]	CELLULAR PROCESSES AND SIGNALING	Signal transduction mechanisms
TRINITY_DN11240_c0_g1_i1_13	At3g32110	4.2e-26	111/463(23.97)	118	ath	KOG1075	FOG: Reverse transcriptase	[R]	POORLY CHARACTERIZED	General function prediction only
TRINITY_DN11240_c0_g2_i2_8	At2g25210	3.4e-18	42/43(97.67)	91	ath	KOG0002	60s ribosomal protein L39	[J]	INFORMATION STORAGE AND PROCESSING	Translation, ribosomal structure and biogenesis
TRINITY_DN11242_c0_g1_i1_9	At2g36010	3.2e-62	157/356(44.10)	239	ath	KOG2577	Transcription factor E2F/dimerization partner (TDP)	[K]	INFORMATION STORAGE AND PROCESSING	Transcription
TRINITY_DN11244_c0_g1_i1_7	At1g10360	4.1e-58	114/218(52.29)	224	ath	KOG0406	Glutathione S-transferase	[O]	CELLULAR PROCESSES AND SIGNALING	Posttranslational modification, protein turnover, chaperones
TRINITY_DN11245_c0_g1_i1_17	At4g25200	8.3e-39	81/147(55.10)	161	ath	KOG0710	Molecular chaperone (small heat-shock protein Hsp26/Hsp42)	[O]	CELLULAR PROCESSES AND SIGNALING	Posttranslational modification, protein turnover, chaperones
TRINITY_DN11254_c0_g1_i1_7	At4g02900	1.5e-52	94/120(78.33)	204	ath	KOG1134	Uncharacterized conserved protein	[R]	POORLY CHARACTERIZED	General function prediction only
TRINITY_DN11256_c0_g1_i1_18	At2g35800	2.3e-283	533/866(61.55)	974	ath	KOG0768	Mitochondrial carrier protein PET8	[C]	METABOLISM	Energy production and conversion
TRINITY_DN11259_c0_g1_i3_3	At5g42800	1.2e-72	149/392(38.01)	273	ath	KOG1502	Flavonol reductase/cinnamoyl-CoA reductase	[V]	CELLULAR PROCESSES AND SIGNALING	Defense mechanisms
TRINITY_DN11264_c0_g1_i1_15	At4g15590	1.1e-19	57/158(36.08)	95	ath	KOG1075	FOG: Reverse transcriptase	[R]	POORLY CHARACTERIZED	General function prediction only
TRINITY_DN11269_c0_g1_i4_16	At4g33460	2.0e-61	125/198(63.13)	236	ath	KOG0055	Multidrug/pheromone exporter, ABC superfamily	[Q]	METABOLISM	Secondary metabolites biosynthesis, transport and catabolism
TRINITY_DN11271_c0_g1_i1_9	At2g37510	3.4e-35	74/102(72.55)	150	ath	KOG0118	FOG: RRM domain	[R]	POORLY CHARACTERIZED	General function prediction only
TRINITY_DN11274_c0_g1_i2_6	At4g36250	1.6e-150	268/473(56.66)	532	ath	KOG2456	Aldehyde dehydrogenase	[C]	METABOLISM	Energy production and conversion
TRINITY_DN11276_c0_g1_i4_9	At5g48840	1.6e-102	213/464(45.91)	372	ath	KOG3042	Panthothenate synthetase	[H]	METABOLISM	Coenzyme transport and metabolism
TRINITY_DN11277_c0_g1_i1_16	At3g09270	3.9e-48	99/216(45.83)	191	ath	KOG0406	Glutathione S-transferase	[O]	CELLULAR PROCESSES AND SIGNALING	Posttranslational modification, protein turnover, chaperones
TRINITY_DN11279_c0_g1_i1_12	At1g01930	1.0e-120	250/515(48.54)	433	ath	KOG2505	Ankyrin repeat protein	[R]	POORLY CHARACTERIZED	General function prediction only
TRINITY_DN11282_c0_g1_i3_10	At3g06700	7.8e-18	42/60(70.00)	90	ath	KOG3504	60S ribosomal protein L29	[J]	INFORMATION STORAGE AND PROCESSING	Translation, ribosomal structure and biogenesis
TRINITY_DN11283_c0_g3_i1_9	At1g08105	2.3e-33	72/160(45.00)	142	ath	KOG1121	Tam3-transposase (Ac family)	[L]	INFORMATION STORAGE AND PROCESSING	Replication, recombination and repair
TRINITY_DN11284_c0_g1_i1_3	At4g36810	1.2e-115	216/313(69.01)	416	ath	KOG0776	Geranylgeranyl pyrophosphate synthase/Polyprenyl synthetase	[H]	METABOLISM	Coenzyme transport and metabolism
TRINITY_DN11286_c0_g1_i1_15	At3g60820	9.8e-12	33/39(84.62)	69	ath	KOG0179	20S proteasome, regulatory subunit beta type PSMB1/PRE7	[O]	CELLULAR PROCESSES AND SIGNALING	Posttranslational modification, protein turnover, chaperones
TRINITY_DN11286_c0_g1_i1_16	At4g15930	6.5e-41	77/92(83.70)	167	ath	KOG3430	Dynein light chain type 1	[Z]	CELLULAR PROCESSES AND SIGNALING	Cytoskeleton
TRINITY_DN11287_c0_g1_i1_17	At1g23740	5.4e-44	130/331(39.27)	179	ath	KOG1198	Zinc-binding oxidoreductase	[CR]	METABOLISM|POORLY CHARACTERIZED	Energy production and conversion |General function prediction only
TRINITY_DN11287_c0_g1_i1_2	At5g59500	7.5e-103	202/398(50.75)	373	ath	KOG2628	Farnesyl cysteine-carboxyl methyltransferase	[O]	CELLULAR PROCESSES AND SIGNALING	Posttranslational modification, protein turnover, chaperones
TRINITY_DN11288_c0_g1_i1_18	At2g15650	2.2e-08	34/96(35.42)	58	ath	KOG0017	FOG: Transposon-encoded proteins with TYA, reverse transcriptase, integrase domains in various combinations	[R]	POORLY CHARACTERIZED	General function prediction only
TRINITY_DN11289_c0_g1_i1_2	At5g05990	1.9e-45	113/269(42.01)	182	ath	KOG2536	MAM33, mitochondrial matrix glycoprotein	[C]	METABOLISM	Energy production and conversion
TRINITY_DN11290_c0_g1_i1_12	At3g61790	7.6e-155	250/270(92.59)	546	ath	KOG3002	Zn finger protein	[R]	POORLY CHARACTERIZED	General function prediction only
TRINITY_DN11294_c0_g1_i1_10	At1g03280	2.1e-142	278/448(62.05)	505	ath	KOG2593	Transcription initiation factor IIE, alpha subunit	[K]	INFORMATION STORAGE AND PROCESSING	Transcription
TRINITY_DN11295_c0_g1_i1_12	At3g24570	3.5e-52	92/132(69.70)	205	ath	KOG1944	Peroxisomal membrane protein MPV17 and related proteins	[R]	POORLY CHARACTERIZED	General function prediction only
TRINITY_DN11297_c0_g1_i3_18	At4g32900	1.7e-38	98/214(45.79)	159	ath	KOG3282	Uncharacterized conserved protein	[S]	POORLY CHARACTERIZED	Function unknown
TRINITY_DN11298_c0_g1_i2_7	At5g63400	7.3e-112	192/244(78.69)	403	ath	KOG3078	Adenylate kinase	[F]	METABOLISM	Nucleotide transport and metabolism
TRINITY_DN1129_c0_g2_i1_1	At4g34110	2.8e-50	91/132(68.94)	197	ath	KOG0123	Polyadenylate-binding protein (RRM superfamily)	[AJ]	INFORMATION STORAGE AND PROCESSING|INFORMATION STORAGE AND PROCESSING	RNA processing and modification |Translation, ribosomal structure and biogenesis
TRINITY_DN11300_c0_g1_i1_7	At2g15650	1.5e-28	58/118(49.15)	124	ath	KOG0017	FOG: Transposon-encoded proteins with TYA, reverse transcriptase, integrase domains in various combinations	[R]	POORLY CHARACTERIZED	General function prediction only
TRINITY_DN11301_c0_g1_i1_6	At1g56675	9.9e-20	45/72(62.50)	96	ath	KOG0017	FOG: Transposon-encoded proteins with TYA, reverse transcriptase, integrase domains in various combinations	[R]	POORLY CHARACTERIZED	General function prediction only
TRINITY_DN11302_c0_g1_i1_7	Hs22042102	1.9e-79	146/146(100.00)	294	hsa	KOG0118	FOG: RRM domain	[R]	POORLY CHARACTERIZED	General function prediction only
TRINITY_DN11311_c0_g1_i1_1	At4g25050	2.8e-15	43/79(54.43)	81	ath	KOG1748	Acyl carrier protein/NADH-ubiquinone oxidoreductase, NDUFAB1/SDAP subunit	[CIQ]	METABOLISM|METABOLISM|METABOLISM	Energy production and conversion |Lipid transport and metabolism |Secondary metabolites biosynthesis, transport and catabolism
TRINITY_DN11311_c0_g1_i1_5	At5g06120	0.0e+00	734/1243(59.05)	1381	ath	KOG1410	Nuclear transport receptor RanBP16 (importin beta superfamily)	[YU]	CELLULAR PROCESSES AND SIGNALING|CELLULAR PROCESSES AND SIGNALING	Nuclear structure |Intracellular trafficking, secretion, and vesicular transport
TRINITY_DN11312_c0_g1_i1_4	At1g03220	3.9e-145	274/433(63.28)	514	ath	KOG1339	Aspartyl protease	[O]	CELLULAR PROCESSES AND SIGNALING	Posttranslational modification, protein turnover, chaperones
TRINITY_DN11312_c0_g1_i1_5	At3g12790	1.9e-74	136/172(79.07)	279	ath	KOG0725	Reductases with broad range of substrate specificities	[R]	POORLY CHARACTERIZED	General function prediction only
TRINITY_DN11313_c0_g1_i1_1	At3g30210	2.9e-52	89/115(77.39)	204	ath	KOG0048	Transcription factor, Myb superfamily	[K]	INFORMATION STORAGE AND PROCESSING	Transcription
TRINITY_DN11321_c0_g1_i1_16	AtCh032	1.3e-14	35/69(50.72)	81	ath	KOG0540	3-Methylcrotonyl-CoA carboxylase, non-biotin containing subunit/Acetyl-CoA carboxylase carboxyl transferase, subunit beta	[EI]	METABOLISM|METABOLISM	Amino acid transport and metabolism |Lipid transport and metabolism
TRINITY_DN11322_c0_g1_i4_9	At4g33700	2.0e-94	182/230(79.13)	346	ath	KOG2118	Predicted membrane protein, contains two CBS domains	[S]	POORLY CHARACTERIZED	Function unknown
TRINITY_DN11323_c0_g1_i1_9	At3g28715	6.8e-94	162/173(93.64)	344	ath	KOG2957	Vacuolar H+-ATPase V0 sector, subunit d	[C]	METABOLISM	Energy production and conversion
TRINITY_DN11325_c0_g1_i1_11	At3g26650	2.2e-195	339/387(87.60)	681	ath	KOG0657	Glyceraldehyde 3-phosphate dehydrogenase	[G]	METABOLISM	Carbohydrate transport and metabolism
TRINITY_DN11327_c0_g1_i1_12	At4g01710	3.3e-50	91/105(86.67)	198	ath	KOG3380	Actin-related protein Arp2/3 complex, subunit ARPC5	[Z]	CELLULAR PROCESSES AND SIGNALING	Cytoskeleton
TRINITY_DN11327_c0_g2_i1_10	At4g02960	5.1e-14	48/134(35.82)	77	ath	KOG0017	FOG: Transposon-encoded proteins with TYA, reverse transcriptase, integrase domains in various combinations	[R]	POORLY CHARACTERIZED	General function prediction only
TRINITY_DN11329_c0_g1_i3_17	At4g09730	8.2e-81	182/324(56.17)	301	ath	KOG0331	ATP-dependent RNA helicase	[A]	INFORMATION STORAGE AND PROCESSING	RNA processing and modification
TRINITY_DN11330_c0_g1_i3_11	At5g35790	2.9e-261	452/574(78.75)	900	ath	KOG0563	Glucose-6-phosphate 1-dehydrogenase	[G]	METABOLISM	Carbohydrate transport and metabolism
TRINITY_DN11331_c0_g1_i1_5	At2g05640	3.8e-45	99/190(52.11)	181	ath	KOG0987	DNA helicase PIF1/RRM3	[D]	CELLULAR PROCESSES AND SIGNALING	Cell cycle control, cell division, chromosome partitioning
TRINITY_DN11334_c0_g1_i2_10	At5g62740	8.2e-100	204/285(71.58)	364	ath	KOG2620	Prohibitins and stomatins of the PID superfamily	[C]	METABOLISM	Energy production and conversion
TRINITY_DN11335_c0_g1_i1_11	At1g63800	3.4e-71	130/170(76.47)	268	ath	KOG0416	Ubiquitin-protein ligase	[O]	CELLULAR PROCESSES AND SIGNALING	Posttranslational modification, protein turnover, chaperones
TRINITY_DN11338_c0_g1_i1_15	At5g14530	5.2e-147	247/322(76.71)	520	ath	KOG1446	Histone H3 (Lys4) methyltransferase complex and RNA cleavage factor II complex, subunit SWD2	[ABO]	INFORMATION STORAGE AND PROCESSING|INFORMATION STORAGE AND PROCESSING|CELLULAR PROCESSES AND SIGNALING	RNA processing and modification |Chromatin structure and dynamics |Posttranslational modification, protein turnover, chaperones
TRINITY_DN11353_c0_g1_i2_12	At1g71140	1.7e-65	135/262(51.53)	250	ath	KOG1347	Uncharacterized membrane protein, predicted efflux pump	[R]	POORLY CHARACTERIZED	General function prediction only
TRINITY_DN11353_c0_g1_i3_10	At3g58170	1.6e-16	43/49(87.76)	87	ath	KOG3385	V-SNARE	[U]	CELLULAR PROCESSES AND SIGNALING	Intracellular trafficking, secretion, and vesicular transport
TRINITY_DN11357_c0_g1_i1_5	At4g21170	1.0e-48	126/331(38.07)	193	ath	KOG4197	FOG: PPR repeat	[R]	POORLY CHARACTERIZED	General function prediction only
TRINITY_DN11359_c0_g1_i2_10	At5g21040	4.4e-194	337/523(64.44)	677	ath	KOG0274	Cdc4 and related F-box and WD-40 proteins	[R]	POORLY CHARACTERIZED	General function prediction only
TRINITY_DN11359_c0_g1_i2_17	At1g07850	3.6e-88	159/225(70.67)	325	ath	KOG2246	Galactosyltransferases	[G]	METABOLISM	Carbohydrate transport and metabolism
TRINITY_DN11361_c0_g1_i1_10	At3g50100	9.6e-110	210/416(50.48)	397	ath	KOG2248	3'-5' exonuclease	[L]	INFORMATION STORAGE AND PROCESSING	Replication, recombination and repair
TRINITY_DN11362_c0_g2_i1_17	At5g61380	4.9e-125	279/598(46.66)	448	ath	KOG1601	GATA-4/5/6 transcription factors	[K]	INFORMATION STORAGE AND PROCESSING	Transcription
TRINITY_DN11363_c0_g1_i1_16	At1g56310	1.5e-185	320/569(56.24)	649	ath	KOG2207	Predicted 3'-5' exonuclease	[L]	INFORMATION STORAGE AND PROCESSING	Replication, recombination and repair
TRINITY_DN11363_c0_g2_i1_7	At5g54570	2.9e-24	50/74(67.57)	112	ath	KOG0626	Beta-glucosidase, lactase phlorizinhydrolase, and related proteins	[G]	METABOLISM	Carbohydrate transport and metabolism
TRINITY_DN11363_c0_g3_i1_7	At5g54570	5.6e-133	256/487(52.57)	473	ath	KOG0626	Beta-glucosidase, lactase phlorizinhydrolase, and related proteins	[G]	METABOLISM	Carbohydrate transport and metabolism
TRINITY_DN11367_c0_g1_i1_15	At1g61770	2.1e-70	145/240(60.42)	266	ath	KOG0722	Molecular chaperone (DnaJ superfamily)	[O]	CELLULAR PROCESSES AND SIGNALING	Posttranslational modification, protein turnover, chaperones
TRINITY_DN11368_c0_g1_i1_4	At1g54610	6.3e-125	217/364(59.62)	447	ath	KOG0600	Cdc2-related protein kinase	[D]	CELLULAR PROCESSES AND SIGNALING	Cell cycle control, cell division, chromosome partitioning
TRINITY_DN11369_c0_g1_i1_9	At4g08830	1.7e-06	36/107(33.64)	52	ath	KOG1075	FOG: Reverse transcriptase	[R]	POORLY CHARACTERIZED	General function prediction only
TRINITY_DN1136_c0_g1_i1_7	At2g23330	3.3e-47	97/195(49.74)	188	ath	KOG0017	FOG: Transposon-encoded proteins with TYA, reverse transcriptase, integrase domains in various combinations	[R]	POORLY CHARACTERIZED	General function prediction only
TRINITY_DN1136_c0_g1_i2_10	At3g08980	1.4e-48	87/163(53.37)	193	ath	KOG1568	Mitochondrial inner membrane protease, subunit IMP2	[OU]	CELLULAR PROCESSES AND SIGNALING|CELLULAR PROCESSES AND SIGNALING	Posttranslational modification, protein turnover, chaperones |Intracellular trafficking, secretion, and vesicular transport
TRINITY_DN11372_c0_g1_i1_2	At1g54690	2.0e-67	133/142(93.66)	255	ath	KOG1756	Histone 2A	[B]	INFORMATION STORAGE AND PROCESSING	Chromatin structure and dynamics
TRINITY_DN11373_c0_g1_i1_13	At5g67330	1.4e-09	31/48(64.58)	63	ath	KOG1291	Mn2+ and Fe2+ transporters of the NRAMP family	[P]	METABOLISM	Inorganic ion transport and metabolism
TRINITY_DN11375_c0_g1_i1_1	At4g04240	2.7e-08	50/176(28.41)	58	ath	KOG0017	FOG: Transposon-encoded proteins with TYA, reverse transcriptase, integrase domains in various combinations	[R]	POORLY CHARACTERIZED	General function prediction only
TRINITY_DN11382_c0_g1_i1_2	At1g47910	3.7e-12	43/151(28.48)	71	ath	KOG1075	FOG: Reverse transcriptase	[R]	POORLY CHARACTERIZED	General function prediction only
TRINITY_DN11385_c0_g1_i3_12	At5g41340	1.7e-73	137/181(75.69)	275	ath	KOG0416	Ubiquitin-protein ligase	[O]	CELLULAR PROCESSES AND SIGNALING	Posttranslational modification, protein turnover, chaperones
TRINITY_DN11386_c0_g2_i2_16	At2g42210	7.2e-61	109/156(69.87)	234	ath	KOG3225	Mitochondrial import inner membrane translocase, subunit TIM22	[U]	CELLULAR PROCESSES AND SIGNALING	Intracellular trafficking, secretion, and vesicular transport
TRINITY_DN11388_c0_g1_i1_14	At5g39850	1.4e-89	161/176(91.48)	329	ath	KOG3301	Ribosomal protein S4	[J]	INFORMATION STORAGE AND PROCESSING	Translation, ribosomal structure and biogenesis
TRINITY_DN11395_c0_g1_i1_1	At5g11640	1.1e-66	127/232(54.74)	253	ath	KOG0914	Thioredoxin-like protein	[O]	CELLULAR PROCESSES AND SIGNALING	Posttranslational modification, protein turnover, chaperones
TRINITY_DN11396_c0_g1_i2_10	At5g44500	1.2e-48	105/134(78.36)	193	ath	KOG3168	U1 snRNP component	[K]	INFORMATION STORAGE AND PROCESSING	Transcription
TRINITY_DN11398_c0_g1_i1_7	At4g16640	7.6e-94	161/295(54.58)	343	ath	KOG1565	Gelatinase A and related matrix metalloproteases	[OW]	CELLULAR PROCESSES AND SIGNALING|CELLULAR PROCESSES AND SIGNALING	Posttranslational modification, protein turnover, chaperones |Extracellular structures
TRINITY_DN11400_c0_g1_i1_5	At2g47450	2.3e-52	120/266(45.11)	205	ath	KOG0504	FOG: Ankyrin repeat	[R]	POORLY CHARACTERIZED	General function prediction only
TRINITY_DN11409_c0_g1_i1_6	At1g68930	5.9e-41	82/152(53.95)	166	ath	KOG4197	FOG: PPR repeat	[R]	POORLY CHARACTERIZED	General function prediction only
TRINITY_DN11410_c0_g1_i2_1	At1g60470	4.7e-155	251/313(80.19)	547	ath	KOG1950	Glycosyl transferase, family 8 - glycogenin	[G]	METABOLISM	Carbohydrate transport and metabolism
TRINITY_DN11425_c0_g1_i1_16	At1g47910	9.1e-07	33/94(35.11)	53	ath	KOG1075	FOG: Reverse transcriptase	[R]	POORLY CHARACTERIZED	General function prediction only
TRINITY_DN11427_c0_g1_i3_4	At5g57170	4.1e-51	102/115(88.70)	200	ath	KOG1759	Macrophage migration inhibitory factor	[V]	CELLULAR PROCESSES AND SIGNALING	Defense mechanisms
TRINITY_DN11429_c0_g1_i1_4	At2g15650	8.3e-32	86/284(30.28)	137	ath	KOG0017	FOG: Transposon-encoded proteins with TYA, reverse transcriptase, integrase domains in various combinations	[R]	POORLY CHARACTERIZED	General function prediction only
TRINITY_DN11432_c0_g1_i3_8	At4g26810	3.7e-41	79/100(79.00)	167	ath	KOG1946	RNA polymerase I transcription factor UAF	[K]	INFORMATION STORAGE AND PROCESSING	Transcription
TRINITY_DN11433_c0_g1_i2_14	At1g13710	9.7e-77	135/201(67.16)	287	ath	KOG0156	Cytochrome P450 CYP2 subfamily	[Q]	METABOLISM	Secondary metabolites biosynthesis, transport and catabolism
TRINITY_DN11438_c0_g1_i3_17	At2g27600	5.3e-174	346/541(63.96)	610	ath	KOG0739	AAA+-type ATPase	[O]	CELLULAR PROCESSES AND SIGNALING	Posttranslational modification, protein turnover, chaperones
TRINITY_DN11447_c0_g1_i1_10	At3g32110	3.0e-12	37/116(31.90)	71	ath	KOG1075	FOG: Reverse transcriptase	[R]	POORLY CHARACTERIZED	General function prediction only
TRINITY_DN11448_c0_g1_i2_4	At1g06290	3.9e-44	86/155(55.48)	177	ath	KOG0135	Pristanoyl-CoA/acyl-CoA oxidase	[IQ]	METABOLISM|METABOLISM	Lipid transport and metabolism |Secondary metabolites biosynthesis, transport and catabolism
TRINITY_DN11451_c0_g1_i2_18	At1g37200	9.0e-07	26/70(37.14)	55	ath	KOG0017	FOG: Transposon-encoded proteins with TYA, reverse transcriptase, integrase domains in various combinations	[R]	POORLY CHARACTERIZED	General function prediction only
TRINITY_DN11452_c0_g1_i1_9	At1g17180	7.1e-82	137/219(62.56)	303	ath	KOG0406	Glutathione S-transferase	[O]	CELLULAR PROCESSES AND SIGNALING	Posttranslational modification, protein turnover, chaperones
TRINITY_DN11452_c0_g1_i2_18	At1g03370_2	0.0e+00	680/1060(64.15)	1328	ath	KOG1032	Uncharacterized conserved protein, contains GRAM domain	[S]	POORLY CHARACTERIZED	Function unknown
TRINITY_DN11453_c0_g1_i3_17	At2g45140	1.1e-62	132/202(65.35)	240	ath	KOG0439	VAMP-associated protein involved in inositol metabolism	[U]	CELLULAR PROCESSES AND SIGNALING	Intracellular trafficking, secretion, and vesicular transport
TRINITY_DN11463_c0_g1_i1_2	At4g19210	2.9e-09	26/30(86.67)	62	ath	KOG0063	RNAse L inhibitor, ABC superfamily	[A]	INFORMATION STORAGE AND PROCESSING	RNA processing and modification
TRINITY_DN11464_c0_g1_i2_10	At1g61780	1.3e-48	87/98(88.78)	192	ath	KOG3476	Microtubule-associated protein CRIPT	[Z]	CELLULAR PROCESSES AND SIGNALING	Cytoskeleton
TRINITY_DN11469_c0_g1_i1_11	At1g08840	0.0e+00	766/1388(55.19)	1360	ath	KOG1805	DNA replication helicase	[L]	INFORMATION STORAGE AND PROCESSING	Replication, recombination and repair
TRINITY_DN11480_c0_g1_i1_12	At4g03280	1.7e-31	59/69(85.51)	137	ath	KOG1671	Ubiquinol cytochrome c reductase, subunit RIP1	[C]	METABOLISM	Energy production and conversion
TRINITY_DN11481_c0_g1_i1_14	At2g23260	4.2e-111	207/458(45.20)	401	ath	KOG1192	UDP-glucuronosyl and UDP-glucosyl transferase	[GC]	METABOLISM|METABOLISM	Carbohydrate transport and metabolism |Energy production and conversion
TRINITY_DN11487_c0_g1_i1_1	At1g07360	6.3e-113	200/321(62.31)	407	ath	KOG0153	Predicted RNA-binding protein (RRM superfamily)	[R]	POORLY CHARACTERIZED	General function prediction only
TRINITY_DN11489_c0_g2_i1_11	At1g61800	1.7e-64	136/216(62.96)	245	ath	KOG1441	Glucose-6-phosphate/phosphate and phosphoenolpyruvate/phosphate antiporter	[GE]	METABOLISM|METABOLISM	Carbohydrate transport and metabolism |Amino acid transport and metabolism
TRINITY_DN1148_c0_g1_i1_16	At1g74400	8.4e-58	128/264(48.48)	223	ath	KOG4197	FOG: PPR repeat	[R]	POORLY CHARACTERIZED	General function prediction only
TRINITY_DN11494_c0_g1_i2_11	At2g47140	2.0e-88	162/258(62.79)	325	ath	KOG0725	Reductases with broad range of substrate specificities	[R]	POORLY CHARACTERIZED	General function prediction only
TRINITY_DN11495_c0_g1_i1_4	At1g10200	7.3e-81	143/213(67.14)	300	ath	KOG1700	Regulatory protein MLP and related LIM proteins	[TZ]	CELLULAR PROCESSES AND SIGNALING|CELLULAR PROCESSES AND SIGNALING	Signal transduction mechanisms |Cytoskeleton
TRINITY_DN11495_c0_g1_i2_10	At1g46264	1.4e-71	192/406(47.29)	270	ath	KOG0627	Heat shock transcription factor	[K]	INFORMATION STORAGE AND PROCESSING	Transcription
TRINITY_DN11497_c0_g1_i1_11	At3g61750	3.3e-111	194/364(53.30)	401	ath	KOG4293	Predicted membrane protein, contains DoH and Cytochrome b-561/ferric reductase transmembrane domains	[T]	CELLULAR PROCESSES AND SIGNALING	Signal transduction mechanisms
TRINITY_DN11497_c0_g1_i1_16	At1g47650_1	5.7e-28	62/156(39.74)	124	ath	KOG0017	FOG: Transposon-encoded proteins with TYA, reverse transcriptase, integrase domains in various combinations	[R]	POORLY CHARACTERIZED	General function prediction only
TRINITY_DN11497_c0_g1_i1_3	At3g45660	1.2e-158	286/568(50.35)	559	ath	KOG1237	H+/oligopeptide symporter	[E]	METABOLISM	Amino acid transport and metabolism
TRINITY_DN11499_c0_g1_i1_10	At3g51090	3.4e-11	34/39(87.18)	69	ath	KOG3156	Uncharacterized membrane protein	[S]	POORLY CHARACTERIZED	Function unknown
TRINITY_DN11499_c0_g1_i1_4	At5g03900	4.2e-50	112/156(71.79)	198	ath	KOG1119	Mitochondrial Fe-S cluster biosynthesis protein ISA2 (contains a HesB-like domain)	[CU]	METABOLISM|CELLULAR PROCESSES AND SIGNALING	Energy production and conversion |Intracellular trafficking, secretion, and vesicular transport
TRINITY_DN11505_c0_g2_i2_17	At1g20390	6.5e-137	266/655(40.61)	487	ath	KOG0017	FOG: Transposon-encoded proteins with TYA, reverse transcriptase, integrase domains in various combinations	[R]	POORLY CHARACTERIZED	General function prediction only
TRINITY_DN11507_c0_g1_i2_3	At1g62460	1.5e-07	39/131(29.77)	55	ath	KOG0017	FOG: Transposon-encoded proteins with TYA, reverse transcriptase, integrase domains in various combinations	[R]	POORLY CHARACTERIZED	General function prediction only
TRINITY_DN11510_c0_g1_i1_10	At1g61770	1.5e-108	188/264(71.21)	392	ath	KOG0722	Molecular chaperone (DnaJ superfamily)	[O]	CELLULAR PROCESSES AND SIGNALING	Posttranslational modification, protein turnover, chaperones
TRINITY_DN11512_c0_g1_i1_4	Hs4885109	2.3e-30	67/70(95.71)	132	hsa	KOG0027	Calmodulin and related proteins (EF-Hand superfamily)	[T]	CELLULAR PROCESSES AND SIGNALING	Signal transduction mechanisms
TRINITY_DN11514_c0_g1_i1_11	At5g03870	8.0e-93	196/404(48.51)	340	ath	KOG2824	Glutaredoxin-related protein	[O]	CELLULAR PROCESSES AND SIGNALING	Posttranslational modification, protein turnover, chaperones
TRINITY_DN11515_c0_g1_i1_15	At5g53470	1.2e-92	179/287(62.37)	340	ath	KOG0817	Acyl-CoA-binding protein	[I]	METABOLISM	Lipid transport and metabolism
TRINITY_DN11515_c0_g1_i1_9	At5g59730	6.3e-152	293/602(48.67)	537	ath	KOG2344	Exocyst component protein and related proteins	[U]	CELLULAR PROCESSES AND SIGNALING	Intracellular trafficking, secretion, and vesicular transport
TRINITY_DN11520_c0_g1_i1_2	At1g01910	2.9e-146	262/350(74.86)	518	ath	KOG2825	Putative arsenite-translocating ATPase	[P]	METABOLISM	Inorganic ion transport and metabolism
TRINITY_DN11520_c0_g1_i2_9	At4g17910_3	3.4e-74	156/280(55.71)	278	ath	KOG0411	Uncharacterized membrane protein	[S]	POORLY CHARACTERIZED	Function unknown
TRINITY_DN11521_c0_g1_i6_9	At3g62080	1.5e-36	79/162(48.77)	154	ath	KOG2911	Uncharacterized conserved protein	[S]	POORLY CHARACTERIZED	Function unknown
TRINITY_DN11527_c0_g1_i1_9	At2g24660	4.9e-37	90/182(49.45)	154	ath	KOG0017	FOG: Transposon-encoded proteins with TYA, reverse transcriptase, integrase domains in various combinations	[R]	POORLY CHARACTERIZED	General function prediction only
TRINITY_DN11528_c0_g1_i5_9	At4g37940	9.0e-56	113/154(73.38)	216	ath	KOG0014	MADS box transcription factor	[K]	INFORMATION STORAGE AND PROCESSING	Transcription
TRINITY_DN11532_c0_g1_i3_5	At3g51240	2.7e-164	279/353(79.04)	577	ath	KOG0143	Iron/ascorbate family oxidoreductases	[QR]	METABOLISM|POORLY CHARACTERIZED	Secondary metabolites biosynthesis, transport and catabolism |General function prediction only
TRINITY_DN11533_c0_g2_i1_4	At4g00100	1.6e-73	141/151(93.38)	275	ath	KOG0400	40S ribosomal protein S13	[J]	INFORMATION STORAGE AND PROCESSING	Translation, ribosomal structure and biogenesis
TRINITY_DN11534_c0_g1_i2_2	At1g69460	6.4e-53	94/157(59.87)	207	ath	KOG1691	emp24/gp25L/p24 family of membrane trafficking proteins	[U]	CELLULAR PROCESSES AND SIGNALING	Intracellular trafficking, secretion, and vesicular transport
TRINITY_DN11536_c0_g1_i1_15	Hs14141166	9.3e-54	105/105(100.00)	208	hsa	KOG2190	PolyC-binding proteins alphaCP-1 and related KH domain proteins	[AR]	INFORMATION STORAGE AND PROCESSING|POORLY CHARACTERIZED	RNA processing and modification |General function prediction only
TRINITY_DN11543_c1_g1_i1_11	At3g32110	2.5e-22	77/248(31.05)	105	ath	KOG1075	FOG: Reverse transcriptase	[R]	POORLY CHARACTERIZED	General function prediction only
TRINITY_DN11543_c2_g1_i1_11	At1g47910	1.4e-37	92/255(36.08)	156	ath	KOG1075	FOG: Reverse transcriptase	[R]	POORLY CHARACTERIZED	General function prediction only
TRINITY_DN11546_c0_g1_i1_11	At4g24380	5.4e-53	92/149(61.74)	207	ath	KOG2551	Phospholipase/carboxyhydrolase	[E]	METABOLISM	Amino acid transport and metabolism
TRINITY_DN11548_c0_g1_i1_13	At3g23330	1.3e-121	202/430(46.98)	436	ath	KOG4197	FOG: PPR repeat	[R]	POORLY CHARACTERIZED	General function prediction only
TRINITY_DN11548_c0_g1_i1_8	Hs7656934	5.8e-12	37/76(48.68)	70	hsa	KOG4452	Predicted membrane protein	[S]	POORLY CHARACTERIZED	Function unknown
TRINITY_DN11549_c0_g1_i3_2	At4g20350	1.1e-59	156/430(36.28)	230	ath	KOG3200	Uncharacterized conserved protein	[S]	POORLY CHARACTERIZED	Function unknown
TRINITY_DN11554_c0_g1_i1_5	At3g11400	3.3e-124	218/284(76.76)	444	ath	KOG0122	Translation initiation factor 3, subunit g (eIF-3g)	[J]	INFORMATION STORAGE AND PROCESSING	Translation, ribosomal structure and biogenesis
TRINITY_DN11556_c0_g1_i1_17	At3g07810	1.4e-123	279/491(56.82)	443	ath	KOG4205	RNA-binding protein musashi/mRNA cleavage and polyadenylation factor I complex, subunit HRP1	[A]	INFORMATION STORAGE AND PROCESSING	RNA processing and modification
TRINITY_DN1155_c0_g1_i1_12	At1g24640	1.8e-16	73/256(28.52)	86	ath	KOG1075	FOG: Reverse transcriptase	[R]	POORLY CHARACTERIZED	General function prediction only
TRINITY_DN1155_c0_g1_i1_15	At1g42375	1.1e-39	76/128(59.38)	162	ath	KOG0017	FOG: Transposon-encoded proteins with TYA, reverse transcriptase, integrase domains in various combinations	[R]	POORLY CHARACTERIZED	General function prediction only
TRINITY_DN11560_c0_g1_i1_12	At1g76490	3.5e-221	397/531(74.76)	767	ath	KOG2480	3-hydroxy-3-methylglutaryl-CoA (HMG-CoA) reductase	[I]	METABOLISM	Lipid transport and metabolism
TRINITY_DN11561_c0_g2_i1_9	At4g18460	1.3e-56	106/146(72.60)	219	ath	KOG3323	D-Tyr-tRNA (Tyr) deacylase	[J]	INFORMATION STORAGE AND PROCESSING	Translation, ribosomal structure and biogenesis
TRINITY_DN11563_c0_g1_i1_4	At3g52100	1.5e-15	37/74(50.00)	82	ath	KOG4443	Putative transcription factor HALR/MLL3, involved in embryonic development	[R]	POORLY CHARACTERIZED	General function prediction only
TRINITY_DN11565_c0_g1_i2_1	At4g09720	1.5e-87	147/180(81.67)	323	ath	KOG0394	Ras-related GTPase	[R]	POORLY CHARACTERIZED	General function prediction only
TRINITY_DN11568_c0_g1_i3_15	At5g14420	3.4e-159	279/387(72.09)	561	ath	KOG1327	Copine	[T]	CELLULAR PROCESSES AND SIGNALING	Signal transduction mechanisms
TRINITY_DN1156_c0_g1_i1_7	At2g15650	4.8e-30	65/178(36.52)	130	ath	KOG0017	FOG: Transposon-encoded proteins with TYA, reverse transcriptase, integrase domains in various combinations	[R]	POORLY CHARACTERIZED	General function prediction only
TRINITY_DN1156_c0_g2_i1_7	At2g15650	2.0e-32	62/131(47.33)	137	ath	KOG0017	FOG: Transposon-encoded proteins with TYA, reverse transcriptase, integrase domains in various combinations	[R]	POORLY CHARACTERIZED	General function prediction only
TRINITY_DN11570_c0_g1_i1_4	At2g17490	5.5e-10	30/74(40.54)	63	ath	KOG0017	FOG: Transposon-encoded proteins with TYA, reverse transcriptase, integrase domains in various combinations	[R]	POORLY CHARACTERIZED	General function prediction only
TRINITY_DN11572_c0_g1_i2_3	At3g06820	9.6e-114	249/459(54.25)	410	ath	KOG1555	26S proteasome regulatory complex, subunit RPN11	[O]	CELLULAR PROCESSES AND SIGNALING	Posttranslational modification, protein turnover, chaperones
TRINITY_DN11578_c0_g1_i2_9	At5g46630	1.6e-229	394/417(94.48)	795	ath	KOG0938	Adaptor complexes medium subunit family	[U]	CELLULAR PROCESSES AND SIGNALING	Intracellular trafficking, secretion, and vesicular transport
TRINITY_DN11582_c0_g1_i2_9	At1g19920	2.4e-193	319/375(85.07)	675	ath	KOG0636	ATP sulfurylase (sulfate adenylyltransferase)	[P]	METABOLISM	Inorganic ion transport and metabolism
TRINITY_DN11587_c0_g1_i2_1	At4g03460	4.2e-11	71/241(29.46)	68	ath	KOG0504	FOG: Ankyrin repeat	[R]	POORLY CHARACTERIZED	General function prediction only
TRINITY_DN11589_c0_g2_i2_17	At3g19300	2.1e-214	396/686(57.73)	745	ath	KOG1187	Serine/threonine protein kinase	[T]	CELLULAR PROCESSES AND SIGNALING	Signal transduction mechanisms
TRINITY_DN11593_c0_g1_i2_16	At1g28010	2.7e-111	218/497(43.86)	403	ath	KOG0055	Multidrug/pheromone exporter, ABC superfamily	[Q]	METABOLISM	Secondary metabolites biosynthesis, transport and catabolism
TRINITY_DN11598_c0_g1_i2_5	At1g32360_1	6.8e-43	107/214(50.00)	174	ath	KOG1677	CCCH-type Zn-finger protein	[R]	POORLY CHARACTERIZED	General function prediction only
TRINITY_DN11599_c0_g1_i1_14	At5g33280	4.9e-284	531/931(57.04)	976	ath	KOG0474	Cl- channel CLC-7 and related proteins (CLC superfamily)	[P]	METABOLISM	Inorganic ion transport and metabolism
TRINITY_DN11602_c0_g1_i3_18	At3g19080	3.0e-58	188/463(40.60)	225	ath	KOG1946	RNA polymerase I transcription factor UAF	[K]	INFORMATION STORAGE AND PROCESSING	Transcription
TRINITY_DN11603_c0_g1_i1_17	At3g46450	3.3e-110	196/398(49.25)	398	ath	KOG1471	Phosphatidylinositol transfer protein SEC14 and related proteins	[I]	METABOLISM	Lipid transport and metabolism
TRINITY_DN11604_c0_g1_i1_18	At5g35100	3.9e-88	163/247(65.99)	324	ath	KOG0865	Cyclophilin type peptidyl-prolyl cis-trans isomerase	[O]	CELLULAR PROCESSES AND SIGNALING	Posttranslational modification, protein turnover, chaperones
TRINITY_DN11605_c0_g1_i2_5	At1g47240	2.8e-129	228/313(72.84)	461	ath	KOG1291	Mn2+ and Fe2+ transporters of the NRAMP family	[P]	METABOLISM	Inorganic ion transport and metabolism
TRINITY_DN11606_c0_g1_i1_18	At3g27550	1.2e-140	259/325(79.69)	500	ath	KOG1990	Poly(A)-specific exoribonuclease PARN	[L]	INFORMATION STORAGE AND PROCESSING	Replication, recombination and repair
TRINITY_DN11608_c0_g1_i1_10	At5g62700	1.2e-228	423/652(64.88)	792	ath	KOG1375	Beta tubulin	[Z]	CELLULAR PROCESSES AND SIGNALING	Cytoskeleton
TRINITY_DN11609_c0_g1_i1_18	At5g57370	1.2e-28	68/96(70.83)	126	ath	KOG3263	Nucleic acid binding protein	[R]	POORLY CHARACTERIZED	General function prediction only
TRINITY_DN11609_c0_g1_i1_7	At1g16210	4.6e-35	65/86(75.58)	148	ath	KOG3223	Uncharacterized conserved protein	[S]	POORLY CHARACTERIZED	Function unknown
TRINITY_DN1160_c0_g1_i1_1	At1g04840	2.1e-26	51/87(58.62)	118	ath	KOG4197	FOG: PPR repeat	[R]	POORLY CHARACTERIZED	General function prediction only
TRINITY_DN11610_c0_g1_i1_11	At5g02070	2.0e-38	81/190(42.63)	159	ath	KOG1187	Serine/threonine protein kinase	[T]	CELLULAR PROCESSES AND SIGNALING	Signal transduction mechanisms
TRINITY_DN11614_c0_g1_i1_12	At1g09830	3.0e-12	36/41(87.80)	73	ath	KOG0237	Glycinamide ribonucleotide synthetase (GARS)/Aminoimidazole ribonucleotide synthetase (AIRS)	[F]	METABOLISM	Nucleotide transport and metabolism
TRINITY_DN11614_c0_g1_i2_6	At3g20810	5.1e-159	285/489(58.28)	560	ath	KOG2132	Uncharacterized conserved protein, contains JmjC domain	[BT]	INFORMATION STORAGE AND PROCESSING|CELLULAR PROCESSES AND SIGNALING	Chromatin structure and dynamics |Signal transduction mechanisms
TRINITY_DN11615_c0_g1_i1_18	At1g68740	1.9e-310	562/830(67.71)	1064	ath	KOG1162	Predicted small molecule transporter	[U]	CELLULAR PROCESSES AND SIGNALING	Intracellular trafficking, secretion, and vesicular transport
TRINITY_DN11617_c0_g1_i6_17	At2g25110	4.4e-68	115/146(78.77)	259	ath	KOG3358	Uncharacterized secreted protein SDF2 (Stromal cell-derived factor 2), contains MIR domains	[R]	POORLY CHARACTERIZED	General function prediction only
TRINITY_DN11618_c0_g1_i1_17	At2g27870	4.4e-09	35/82(42.68)	61	ath	KOG1075	FOG: Reverse transcriptase	[R]	POORLY CHARACTERIZED	General function prediction only
TRINITY_DN11620_c0_g1_i2_17	At5g08520	8.2e-30	115/402(28.61)	131	ath	KOG0724	Zuotin and related molecular chaperones (DnaJ superfamily), contains DNA-binding domains	[O]	CELLULAR PROCESSES AND SIGNALING	Posttranslational modification, protein turnover, chaperones
TRINITY_DN11625_c0_g1_i1_7	At5g58060	1.8e-46	86/98(87.76)	187	ath	KOG0861	SNARE protein YKT6, synaptobrevin/VAMP syperfamily	[U]	CELLULAR PROCESSES AND SIGNALING	Intracellular trafficking, secretion, and vesicular transport
TRINITY_DN11628_c0_g1_i1_18	At2g45790	9.7e-115	194/245(79.18)	413	ath	KOG3189	Phosphomannomutase	[I]	METABOLISM	Lipid transport and metabolism
TRINITY_DN11630_c0_g1_i2_6	At3g15140	3.4e-63	123/239(51.46)	243	ath	KOG0542	Predicted exonuclease	[L]	INFORMATION STORAGE AND PROCESSING	Replication, recombination and repair
TRINITY_DN11631_c0_g1_i2_3	At1g13190	3.8e-75	163/325(50.15)	282	ath	KOG0118	FOG: RRM domain	[R]	POORLY CHARACTERIZED	General function prediction only
TRINITY_DN11634_c0_g1_i3_6	At3g14610	1.2e-93	167/268(62.31)	344	ath	KOG0157	Cytochrome P450 CYP4/CYP19/CYP26 subfamilies	[QI]	METABOLISM|METABOLISM	Secondary metabolites biosynthesis, transport and catabolism |Lipid transport and metabolism
TRINITY_DN11635_c0_g1_i3_6	At3g50790	7.1e-166	278/382(72.77)	583	ath	KOG1838	Alpha/beta hydrolase	[R]	POORLY CHARACTERIZED	General function prediction only
TRINITY_DN11637_c0_g1_i1_3	At4g19210	7.5e-18	43/64(67.19)	89	ath	KOG0063	RNAse L inhibitor, ABC superfamily	[A]	INFORMATION STORAGE AND PROCESSING	RNA processing and modification
TRINITY_DN11638_c0_g1_i1_3	At2g05200	1.0e-31	98/360(27.22)	137	ath	KOG1075	FOG: Reverse transcriptase	[R]	POORLY CHARACTERIZED	General function prediction only
TRINITY_DN11638_c0_g1_i3_14	At3g01550	1.9e-123	235/357(65.83)	442	ath	KOG1441	Glucose-6-phosphate/phosphate and phosphoenolpyruvate/phosphate antiporter	[GE]	METABOLISM|METABOLISM	Carbohydrate transport and metabolism |Amino acid transport and metabolism
TRINITY_DN11641_c0_g1_i3_18	At3g05510	4.4e-130	246/448(54.91)	464	ath	KOG2847	Phosphate acyltransferase	[I]	METABOLISM	Lipid transport and metabolism
TRINITY_DN11642_c0_g1_i3_18	At1g55910	1.1e-45	112/164(68.29)	184	ath	KOG1558	Fe2+/Zn2+ regulated transporter	[P]	METABOLISM	Inorganic ion transport and metabolism
TRINITY_DN11647_c0_g1_i1_16	At4g30850	1.1e-74	135/181(74.59)	280	ath	KOG0748	Predicted membrane proteins, contain hemolysin III domain	[RT]	POORLY CHARACTERIZED|CELLULAR PROCESSES AND SIGNALING	General function prediction only |Signal transduction mechanisms
TRINITY_DN11647_c0_g1_i1_7	At2g17220	9.2e-59	112/208(53.85)	226	ath	KOG1187	Serine/threonine protein kinase	[T]	CELLULAR PROCESSES AND SIGNALING	Signal transduction mechanisms
TRINITY_DN11652_c0_g1_i6_10	At1g66430	3.5e-81	154/238(64.71)	302	ath	KOG2855	Ribokinase	[G]	METABOLISM	Carbohydrate transport and metabolism
TRINITY_DN11664_c0_g1_i1_12	At4g09670	1.9e-130	215/357(60.22)	465	ath	KOG2741	Dimeric dihydrodiol dehydrogenase	[GQ]	METABOLISM|METABOLISM	Carbohydrate transport and metabolism |Secondary metabolites biosynthesis, transport and catabolism
TRINITY_DN11664_c0_g2_i1_12	At4g09670	3.6e-11	30/39(76.92)	68	ath	KOG2741	Dimeric dihydrodiol dehydrogenase	[GQ]	METABOLISM|METABOLISM	Carbohydrate transport and metabolism |Secondary metabolites biosynthesis, transport and catabolism
TRINITY_DN11665_c0_g1_i4_11	At5g02530	1.7e-38	117/209(55.98)	159	ath	KOG0533	RRM motif-containing protein	[A]	INFORMATION STORAGE AND PROCESSING	RNA processing and modification
TRINITY_DN11674_c0_g1_i1_14	At3g57550	2.2e-59	112/148(75.68)	227	ath	KOG0707	Guanylate kinase	[F]	METABOLISM	Nucleotide transport and metabolism
TRINITY_DN11676_c0_g1_i2_15	At3g22590	6.8e-135	248/417(59.47)	480	ath	KOG3786	RNA polymerase II assessory factor Cdc73p	[K]	INFORMATION STORAGE AND PROCESSING	Transcription
TRINITY_DN11677_c0_g2_i1_12	At4g14460	4.7e-50	108/256(42.19)	198	ath	KOG0017	FOG: Transposon-encoded proteins with TYA, reverse transcriptase, integrase domains in various combinations	[R]	POORLY CHARACTERIZED	General function prediction only
TRINITY_DN11677_c0_g2_i1_3	At2g26660	7.6e-41	85/193(44.04)	166	ath	KOG1161	Protein involved in vacuolar polyphosphate accumulation, contains SPX domain	[P]	METABOLISM	Inorganic ion transport and metabolism
TRINITY_DN11679_c0_g2_i1_1	At2g31680	3.2e-93	175/217(80.65)	341	ath	KOG0087	GTPase Rab11/YPT3, small G protein superfamily	[U]	CELLULAR PROCESSES AND SIGNALING	Intracellular trafficking, secretion, and vesicular transport
TRINITY_DN11680_c0_g1_i1_15	At2g28660	8.5e-21	46/61(75.41)	100	ath	KOG1603	Copper chaperone	[P]	METABOLISM	Inorganic ion transport and metabolism
TRINITY_DN11680_c0_g1_i1_9	At5g61170	5.4e-25	62/146(42.47)	116	ath	KOG3411	40S ribosomal protein S19	[J]	INFORMATION STORAGE AND PROCESSING	Translation, ribosomal structure and biogenesis
TRINITY_DN11680_c0_g1_i4_18	At1g05610	6.0e-133	250/448(55.80)	474	ath	KOG1322	GDP-mannose pyrophosphorylase/mannose-1-phosphate guanylyltransferase	[M]	CELLULAR PROCESSES AND SIGNALING	Cell wall/membrane/envelope biogenesis
TRINITY_DN11681_c0_g1_i2_4	At5g52260	1.3e-16	39/46(84.78)	87	ath	KOG0048	Transcription factor, Myb superfamily	[K]	INFORMATION STORAGE AND PROCESSING	Transcription
TRINITY_DN11685_c0_g1_i1_9	At2g39290	2.7e-67	134/171(78.36)	255	ath	KOG1617	CDP-alcohol phosphatidyltransferase/Phosphatidylglycerol-phosphate synthase	[I]	METABOLISM	Lipid transport and metabolism
TRINITY_DN11687_c0_g1_i2_11	At3g01920	2.8e-69	153/309(49.51)	261	ath	KOG3051	RNA binding/translational regulation protein of the SUA5 family	[J]	INFORMATION STORAGE AND PROCESSING	Translation, ribosomal structure and biogenesis
TRINITY_DN11688_c0_g1_i1_11	At3g47420	3.2e-125	225/325(69.23)	449	ath	KOG2533	Permease of the major facilitator superfamily	[G]	METABOLISM	Carbohydrate transport and metabolism
TRINITY_DN11692_c0_g1_i4_8	At2g40550	5.2e-183	333/587(56.73)	640	ath	KOG2545	Conserved membrane protein	[S]	POORLY CHARACTERIZED	Function unknown
TRINITY_DN11699_c0_g1_i1_5	At5g18600	5.5e-32	59/102(57.84)	137	ath	KOG1752	Glutaredoxin and related proteins	[O]	CELLULAR PROCESSES AND SIGNALING	Posttranslational modification, protein turnover, chaperones
TRINITY_DN11702_c0_g1_i1_15	At4g30560	5.3e-282	496/749(66.22)	969	ath	KOG0498	K+-channel ERG and related proteins, contain PAS/PAC sensor domain	[PT]	METABOLISM|CELLULAR PROCESSES AND SIGNALING	Inorganic ion transport and metabolism |Signal transduction mechanisms
TRINITY_DN11702_c0_g2_i3_17	At5g18140	6.7e-49	112/209(53.59)	194	ath	KOG0715	Molecular chaperone (DnaJ superfamily)	[O]	CELLULAR PROCESSES AND SIGNALING	Posttranslational modification, protein turnover, chaperones
TRINITY_DN11705_c0_g2_i3_13	At5g54600	4.9e-58	107/146(73.29)	225	ath	KOG1708	Mitochondrial/chloroplast ribosomal protein L24	[J]	INFORMATION STORAGE AND PROCESSING	Translation, ribosomal structure and biogenesis
TRINITY_DN11706_c0_g1_i2_17	At1g17210	5.3e-268	490/802(61.10)	923	ath	KOG4765	Uncharacterized conserved protein	[S]	POORLY CHARACTERIZED	Function unknown
TRINITY_DN11707_c0_g1_i1_8	At3g12630	2.4e-47	101/178(56.74)	189	ath	KOG3173	Predicted Zn-finger protein	[R]	POORLY CHARACTERIZED	General function prediction only
TRINITY_DN11710_c0_g1_i1_3	At2g01140	1.6e-168	299/397(75.31)	592	ath	KOG1557	Fructose-biphosphate aldolase	[G]	METABOLISM	Carbohydrate transport and metabolism
TRINITY_DN11710_c0_g2_i1_9	At1g47910	2.9e-26	62/198(31.31)	119	ath	KOG1075	FOG: Reverse transcriptase	[R]	POORLY CHARACTERIZED	General function prediction only
TRINITY_DN11711_c0_g1_i1_6	At4g27580	4.3e-69	141/203(69.46)	261	ath	KOG2620	Prohibitins and stomatins of the PID superfamily	[C]	METABOLISM	Energy production and conversion
TRINITY_DN11712_c0_g1_i1_5	At1g74600	4.0e-133	239/427(55.97)	474	ath	KOG4197	FOG: PPR repeat	[R]	POORLY CHARACTERIZED	General function prediction only
TRINITY_DN11716_c0_g3_i1_17	At1g15510	1.5e-64	123/362(33.98)	246	ath	KOG4197	FOG: PPR repeat	[R]	POORLY CHARACTERIZED	General function prediction only
TRINITY_DN11719_c0_g1_i1_18	At1g15460	1.4e-267	454/669(67.86)	921	ath	KOG1172	Na+-independent Cl/HCO3 exchanger AE1 and related transporters (SLC4 family)	[P]	METABOLISM	Inorganic ion transport and metabolism
TRINITY_DN1171_c0_g1_i1_16	At3g04710_2	1.7e-19	46/106(43.40)	95	ath	KOG0548	Molecular co-chaperone STI1	[O]	CELLULAR PROCESSES AND SIGNALING	Posttranslational modification, protein turnover, chaperones
TRINITY_DN11721_c0_g1_i1_4	At4g17910_4	4.1e-19	47/167(28.14)	95	ath	KOG0800	FOG: Predicted E3 ubiquitin ligase	[O]	CELLULAR PROCESSES AND SIGNALING	Posttranslational modification, protein turnover, chaperones
TRINITY_DN11722_c0_g1_i2_17	At2g45290	6.4e-210	354/422(83.89)	730	ath	KOG0523	Transketolase	[G]	METABOLISM	Carbohydrate transport and metabolism
TRINITY_DN11723_c0_g1_i1_5	At2g35690	6.6e-17	40/56(71.43)	87	ath	KOG0136	Acyl-CoA oxidase	[I]	METABOLISM	Lipid transport and metabolism
TRINITY_DN11730_c0_g1_i2_11	At2g45230	3.9e-09	67/290(23.10)	61	ath	KOG1075	FOG: Reverse transcriptase	[R]	POORLY CHARACTERIZED	General function prediction only
TRINITY_DN11739_c0_g1_i2_12	At5g65780	1.5e-159	276/346(79.77)	562	ath	KOG0975	Branched chain aminotransferase BCAT1, pyridoxal phosphate enzymes type IV superfamily	[E]	METABOLISM	Amino acid transport and metabolism
TRINITY_DN11739_c0_g1_i2_3	At4g30360	3.5e-276	497/759(65.48)	950	ath	KOG0498	K+-channel ERG and related proteins, contain PAS/PAC sensor domain	[PT]	METABOLISM|CELLULAR PROCESSES AND SIGNALING	Inorganic ion transport and metabolism |Signal transduction mechanisms
TRINITY_DN11739_c0_g1_i4_1	At5g06060	4.9e-102	179/234(76.50)	371	ath	KOG0725	Reductases with broad range of substrate specificities	[R]	POORLY CHARACTERIZED	General function prediction only
TRINITY_DN11741_c0_g1_i1_11	At4g37760	5.0e-22	56/102(54.90)	105	ath	KOG1298	Squalene monooxygenase	[I]	METABOLISM	Lipid transport and metabolism
TRINITY_DN11742_c0_g1_i2_3	At3g07810	1.3e-117	254/498(51.00)	423	ath	KOG4205	RNA-binding protein musashi/mRNA cleavage and polyadenylation factor I complex, subunit HRP1	[A]	INFORMATION STORAGE AND PROCESSING	RNA processing and modification
TRINITY_DN11743_c0_g1_i3_4	At4g36550	2.1e-97	236/667(35.38)	356	ath	KOG0167	FOG: Armadillo/beta-catenin-like repeats	[S]	POORLY CHARACTERIZED	Function unknown
TRINITY_DN11743_c0_g2_i1_11	At2g17910	5.4e-10	40/141(28.37)	63	ath	KOG1075	FOG: Reverse transcriptase	[R]	POORLY CHARACTERIZED	General function prediction only
TRINITY_DN11745_c0_g2_i1_2	At2g23330	1.7e-20	54/120(45.00)	98	ath	KOG0017	FOG: Transposon-encoded proteins with TYA, reverse transcriptase, integrase domains in various combinations	[R]	POORLY CHARACTERIZED	General function prediction only
TRINITY_DN11745_c0_g3_i1_2	At4g22040	6.5e-07	24/52(46.15)	52	ath	KOG0017	FOG: Transposon-encoded proteins with TYA, reverse transcriptase, integrase domains in various combinations	[R]	POORLY CHARACTERIZED	General function prediction only
TRINITY_DN11748_c0_g1_i1_18	At1g08070	3.2e-115	187/391(47.83)	414	ath	KOG4197	FOG: PPR repeat	[R]	POORLY CHARACTERIZED	General function prediction only
TRINITY_DN11749_c0_g1_i1_4	At5g50700	1.6e-87	163/318(51.26)	322	ath	KOG1205	Predicted dehydrogenase	[Q]	METABOLISM	Secondary metabolites biosynthesis, transport and catabolism
TRINITY_DN11749_c0_g1_i2_12	At4g30610	1.8e-161	269/357(75.35)	568	ath	KOG1282	Serine carboxypeptidases (lysosomal cathepsin A)	[OE]	CELLULAR PROCESSES AND SIGNALING|METABOLISM	Posttranslational modification, protein turnover, chaperones |Amino acid transport and metabolism
TRINITY_DN11751_c0_g1_i2_12	At1g43710	8.2e-122	200/234(85.47)	437	ath	KOG0629	Glutamate decarboxylase and related proteins	[E]	METABOLISM	Amino acid transport and metabolism
TRINITY_DN11753_c0_g1_i3_17	At2g39660	8.5e-20	66/209(31.58)	98	ath	KOG1187	Serine/threonine protein kinase	[T]	CELLULAR PROCESSES AND SIGNALING	Signal transduction mechanisms
TRINITY_DN11755_c0_g1_i2_9	At3g26210	7.0e-61	111/210(52.86)	235	ath	KOG0156	Cytochrome P450 CYP2 subfamily	[Q]	METABOLISM	Secondary metabolites biosynthesis, transport and catabolism
TRINITY_DN11758_c0_g1_i1_4	At4g12330	9.3e-169	286/505(56.63)	592	ath	KOG0156	Cytochrome P450 CYP2 subfamily	[Q]	METABOLISM	Secondary metabolites biosynthesis, transport and catabolism
TRINITY_DN11764_c0_g1_i1_16	At2g15510	3.0e-13	60/222(27.03)	75	ath	KOG1075	FOG: Reverse transcriptase	[R]	POORLY CHARACTERIZED	General function prediction only
TRINITY_DN11774_c0_g1_i1_7	Hs15809016	2.0e-76	169/172(98.26)	285	hsa	KOG0031	Myosin regulatory light chain, EF-Hand protein superfamily	[Z]	CELLULAR PROCESSES AND SIGNALING	Cytoskeleton
TRINITY_DN11775_c0_g1_i1_5	At5g65420	3.1e-72	149/275(54.18)	272	ath	KOG0656	G1/S-specific cyclin D	[D]	CELLULAR PROCESSES AND SIGNALING	Cell cycle control, cell division, chromosome partitioning
TRINITY_DN11777_c0_g1_i2_16	At2g38130	1.8e-75	137/173(79.19)	282	ath	KOG3139	N-acetyltransferase	[R]	POORLY CHARACTERIZED	General function prediction only
TRINITY_DN11777_c0_g1_i3_14	At4g22150	2.1e-46	96/159(60.38)	186	ath	KOG2086	Protein tyrosine phosphatase SHP1/Cofactor for p97 ATPase-mediated vesicle membrane fusion	[Y]	CELLULAR PROCESSES AND SIGNALING	Nuclear structure
TRINITY_DN11778_c0_g2_i1_1	At1g71350	7.5e-12	32/63(50.79)	69	ath	KOG2522	Filamentous baseplate protein Ligatin, contains PUA domain	[J]	INFORMATION STORAGE AND PROCESSING	Translation, ribosomal structure and biogenesis
TRINITY_DN11781_c0_g1_i6_10	At2g39890	1.7e-35	78/189(41.27)	150	ath	KOG1303	Amino acid transporters	[E]	METABOLISM	Amino acid transport and metabolism
TRINITY_DN11783_c0_g1_i2_1	At5g61000	1.2e-240	422/641(65.83)	832	ath	KOG0851	Single-stranded DNA-binding replication protein A (RPA), large (70 kD) subunit and related ssDNA-binding proteins	[L]	INFORMATION STORAGE AND PROCESSING	Replication, recombination and repair
TRINITY_DN11783_c0_g1_i2_6	At2g37920_2	2.3e-58	108/132(81.82)	226	ath	KOG0342	ATP-dependent RNA helicase pitchoune	[A]	INFORMATION STORAGE AND PROCESSING	RNA processing and modification
TRINITY_DN11786_c0_g1_i1_10	At3g19080	1.2e-60	128/203(63.05)	233	ath	KOG1946	RNA polymerase I transcription factor UAF	[K]	INFORMATION STORAGE AND PROCESSING	Transcription
TRINITY_DN11786_c0_g1_i3_17	At5g07350	0.0e+00	684/974(70.23)	1314	ath	KOG2039	Transcriptional coactivator p100	[K]	INFORMATION STORAGE AND PROCESSING	Transcription
TRINITY_DN1178_c0_g1_i1_12	At5g58640	9.6e-75	136/227(59.91)	280	ath	KOG3286	Selenoprotein T	[R]	POORLY CHARACTERIZED	General function prediction only
TRINITY_DN11794_c0_g1_i1_9	At5g54390	5.7e-138	245/381(64.30)	490	ath	KOG1528	Salt-sensitive 3'-phosphoadenosine-5'-phosphatase HAL2/SAL1	[FP]	METABOLISM|METABOLISM	Nucleotide transport and metabolism |Inorganic ion transport and metabolism
TRINITY_DN11799_c0_g1_i1_5	At2g38910	7.0e-10	25/50(50.00)	63	ath	KOG0032	Ca2+/calmodulin-dependent protein kinase, EF-Hand protein superfamily	[T]	CELLULAR PROCESSES AND SIGNALING	Signal transduction mechanisms
TRINITY_DN11800_c0_g1_i3_1	At3g60910	3.1e-50	90/134(67.16)	198	ath	KOG2352	Predicted spermine/spermidine synthase	[E]	METABOLISM	Amino acid transport and metabolism
TRINITY_DN11800_c0_g1_i3_3	At3g15380	4.1e-279	503/847(59.39)	960	ath	KOG1362	Choline transporter-like protein	[I]	METABOLISM	Lipid transport and metabolism
TRINITY_DN11803_c0_g1_i1_17	At2g41000	5.6e-31	99/194(51.03)	134	ath	KOG0714	Molecular chaperone (DnaJ superfamily)	[O]	CELLULAR PROCESSES AND SIGNALING	Posttranslational modification, protein turnover, chaperones
TRINITY_DN11804_c0_g2_i1_6	At5g45900	3.3e-09	29/49(59.18)	61	ath	KOG2337	Ubiquitin activating E1 enzyme-like protein	[H]	METABOLISM	Coenzyme transport and metabolism
TRINITY_DN11805_c0_g1_i1_14	At3g51550	1.2e-50	96/166(57.83)	199	ath	KOG1187	Serine/threonine protein kinase	[T]	CELLULAR PROCESSES AND SIGNALING	Signal transduction mechanisms
TRINITY_DN11807_c0_g1_i1_4	At2g28930	2.2e-143	247/354(69.77)	508	ath	KOG1187	Serine/threonine protein kinase	[T]	CELLULAR PROCESSES AND SIGNALING	Signal transduction mechanisms
TRINITY_DN11811_c0_g1_i1_8	At2g45080	3.2e-80	156/226(69.03)	298	ath	KOG1674	Cyclin	[R]	POORLY CHARACTERIZED	General function prediction only
TRINITY_DN11820_c0_g1_i6_1	At3g51120_2	1.8e-105	219/452(48.45)	384	ath	KOG1946	RNA polymerase I transcription factor UAF	[K]	INFORMATION STORAGE AND PROCESSING	Transcription
TRINITY_DN11822_c0_g1_i1_12	At5g11010	2.2e-126	219/377(58.09)	452	ath	KOG2750	Uncharacterized conserved protein similar to ATP/GTP-binding protein	[R]	POORLY CHARACTERIZED	General function prediction only
TRINITY_DN11824_c0_g1_i2_10	At3g61220	2.5e-45	107/225(47.56)	182	ath	KOG1208	Dehydrogenases with different specificities (related to short-chain alcohol dehydrogenases)	[Q]	METABOLISM	Secondary metabolites biosynthesis, transport and catabolism
TRINITY_DN11826_c0_g1_i1_9	At1g20960	4.2e-21	51/81(62.96)	100	ath	KOG0951	RNA helicase BRR2, DEAD-box superfamily	[A]	INFORMATION STORAGE AND PROCESSING	RNA processing and modification
TRINITY_DN11829_c0_g1_i1_8	At3g10150	3.3e-145	244/356(68.54)	514	ath	KOG1432	Predicted DNA repair exonuclease SIA1	[R]	POORLY CHARACTERIZED	General function prediction only
TRINITY_DN11830_c0_g1_i1_8	At1g27285	4.3e-30	127/408(31.13)	132	ath	KOG0017	FOG: Transposon-encoded proteins with TYA, reverse transcriptase, integrase domains in various combinations	[R]	POORLY CHARACTERIZED	General function prediction only
TRINITY_DN11832_c0_g2_i1_13	At1g28690_2	4.6e-127	279/452(61.73)	454	ath	KOG4197	FOG: PPR repeat	[R]	POORLY CHARACTERIZED	General function prediction only
TRINITY_DN1183_c0_g1_i1_4	Hs5803137	2.9e-31	106/129(82.17)	134	hsa	KOG0118	FOG: RRM domain	[R]	POORLY CHARACTERIZED	General function prediction only
TRINITY_DN11850_c0_g1_i2_4	At2g33560	2.0e-69	154/359(42.90)	262	ath	KOG1166	Mitotic checkpoint serine/threonine protein kinase	[D]	CELLULAR PROCESSES AND SIGNALING	Cell cycle control, cell division, chromosome partitioning
TRINITY_DN11851_c0_g1_i5_10	At2g16530	9.4e-55	108/226(47.79)	214	ath	KOG1640	Predicted steroid reductase	[I]	METABOLISM	Lipid transport and metabolism
TRINITY_DN11859_c0_g1_i2_7	At5g45280	4.1e-122	200/369(54.20)	437	ath	KOG4287	Pectin acetylesterase and similar proteins	[M]	CELLULAR PROCESSES AND SIGNALING	Cell wall/membrane/envelope biogenesis
TRINITY_DN11866_c0_g2_i1_4	At3g11400	1.7e-129	231/289(79.93)	461	ath	KOG0122	Translation initiation factor 3, subunit g (eIF-3g)	[J]	INFORMATION STORAGE AND PROCESSING	Translation, ribosomal structure and biogenesis
TRINITY_DN11867_c0_g1_i5_14	At2g11140	8.3e-19	53/149(35.57)	94	ath	KOG0017	FOG: Transposon-encoded proteins with TYA, reverse transcriptase, integrase domains in various combinations	[R]	POORLY CHARACTERIZED	General function prediction only
TRINITY_DN11870_c0_g1_i1_6	At5g10090	1.1e-79	151/289(52.25)	297	ath	KOG1124	FOG: TPR repeat	[R]	POORLY CHARACTERIZED	General function prediction only
TRINITY_DN11879_c0_g1_i1_4	At4g14940	9.2e-241	388/647(59.97)	832	ath	KOG1186	Copper amine oxidase	[Q]	METABOLISM	Secondary metabolites biosynthesis, transport and catabolism
TRINITY_DN11879_c0_g1_i2_14	At1g34670	6.8e-82	191/381(50.13)	303	ath	KOG0048	Transcription factor, Myb superfamily	[K]	INFORMATION STORAGE AND PROCESSING	Transcription
TRINITY_DN11880_c0_g1_i2_16	At1g72280	1.6e-204	323/410(78.78)	711	ath	KOG2608	Endoplasmic reticulum membrane-associated oxidoreductin involved in disulfide bond formation	[OU]	CELLULAR PROCESSES AND SIGNALING|CELLULAR PROCESSES AND SIGNALING	Posttranslational modification, protein turnover, chaperones |Intracellular trafficking, secretion, and vesicular transport
TRINITY_DN11882_c0_g1_i1_14	At3g43980	1.9e-12	31/33(93.94)	73	ath	KOG3506	40S ribosomal protein S29	[J]	INFORMATION STORAGE AND PROCESSING	Translation, ribosomal structure and biogenesis
TRINITY_DN11884_c0_g1_i1_14	At1g12240	6.4e-63	121/185(65.41)	241	ath	KOG0228	Beta-fructofuranosidase (invertase)	[G]	METABOLISM	Carbohydrate transport and metabolism
TRINITY_DN11884_c0_g1_i1_16	At3g18390	4.3e-223	455/836(54.43)	774	ath	KOG1990	Poly(A)-specific exoribonuclease PARN	[L]	INFORMATION STORAGE AND PROCESSING	Replication, recombination and repair
TRINITY_DN11889_c0_g1_i1_7	At1g44960	4.1e-86	162/261(62.07)	317	ath	KOG3140	Predicted membrane protein	[S]	POORLY CHARACTERIZED	Function unknown
TRINITY_DN11889_c0_g1_i3_14	At2g39890	4.5e-88	167/420(39.76)	324	ath	KOG1303	Amino acid transporters	[E]	METABOLISM	Amino acid transport and metabolism
TRINITY_DN11889_c0_g1_i3_15	At2g21600	1.1e-43	85/117(72.65)	177	ath	KOG1688	Golgi proteins involved in ER retention (RER)	[U]	CELLULAR PROCESSES AND SIGNALING	Intracellular trafficking, secretion, and vesicular transport
TRINITY_DN11890_c0_g1_i1_7	Hs4506631	2.4e-60	115/115(100.00)	230	hsa	KOG2988	60S ribosomal protein L30	[J]	INFORMATION STORAGE AND PROCESSING	Translation, ribosomal structure and biogenesis
TRINITY_DN11890_c0_g1_i4_1	At3g01490	2.2e-108	182/211(86.26)	392	ath	KOG0192	Tyrosine kinase specific for activated (GTP-bound) p21cdc42Hs	[T]	CELLULAR PROCESSES AND SIGNALING	Signal transduction mechanisms
TRINITY_DN11899_c0_g1_i1_8	At3g61080	8.1e-143	246/326(75.46)	506	ath	KOG3021	Predicted kinase	[R]	POORLY CHARACTERIZED	General function prediction only
TRINITY_DN11903_c0_g1_i1_11	At4g19650	8.2e-117	223/485(45.98)	420	ath	KOG1267	Mitochondrial transcription termination factor, mTERF	[KR]	INFORMATION STORAGE AND PROCESSING|POORLY CHARACTERIZED	Transcription |General function prediction only
TRINITY_DN11903_c0_g1_i1_12	At4g34030	1.8e-249	425/592(71.79)	861	ath	KOG0540	3-Methylcrotonyl-CoA carboxylase, non-biotin containing subunit/Acetyl-CoA carboxylase carboxyl transferase, subunit beta	[EI]	METABOLISM|METABOLISM	Amino acid transport and metabolism |Lipid transport and metabolism
TRINITY_DN11905_c0_g1_i1_10	At1g68320	4.6e-61	134/290(46.21)	234	ath	KOG0048	Transcription factor, Myb superfamily	[K]	INFORMATION STORAGE AND PROCESSING	Transcription
TRINITY_DN11905_c0_g1_i1_12	Hs22056376	2.3e-07	24/67(35.82)	54	hsa	KOG4204	Histone deacetylase complex, SIN3 component	[B]	INFORMATION STORAGE AND PROCESSING	Chromatin structure and dynamics
TRINITY_DN11905_c0_g2_i1_12	At1g24190	7.4e-09	41/124(33.06)	59	ath	KOG4204	Histone deacetylase complex, SIN3 component	[B]	INFORMATION STORAGE AND PROCESSING	Chromatin structure and dynamics
TRINITY_DN11905_c0_g3_i1_12	At1g70060	1.4e-12	50/154(32.47)	72	ath	KOG4204	Histone deacetylase complex, SIN3 component	[B]	INFORMATION STORAGE AND PROCESSING	Chromatin structure and dynamics
TRINITY_DN11909_c0_g1_i1_6	At5g19980	1.1e-132	245/307(79.80)	473	ath	KOG1444	Nucleotide-sugar transporter VRG4/SQV-7	[GOU]	METABOLISM|CELLULAR PROCESSES AND SIGNALING|CELLULAR PROCESSES AND SIGNALING	Carbohydrate transport and metabolism |Posttranslational modification, protein turnover, chaperones |Intracellular trafficking, secretion, and vesicular transport
TRINITY_DN11911_c0_g2_i1_4	At1g07940	4.2e-09	32/51(62.75)	61	ath	KOG0052	Translation elongation factor EF-1 alpha/Tu	[J]	INFORMATION STORAGE AND PROCESSING	Translation, ribosomal structure and biogenesis
TRINITY_DN11912_c0_g1_i2_12	At4g05190	5.8e-37	83/120(69.17)	154	ath	KOG0239	Kinesin (KAR3 subfamily)	[Z]	CELLULAR PROCESSES AND SIGNALING	Cytoskeleton
TRINITY_DN11912_c0_g1_i3_18	At1g27285	5.7e-11	37/109(33.94)	67	ath	KOG0017	FOG: Transposon-encoded proteins with TYA, reverse transcriptase, integrase domains in various combinations	[R]	POORLY CHARACTERIZED	General function prediction only
TRINITY_DN11915_c0_g1_i1_4	At5g64320	7.6e-60	109/163(66.87)	231	ath	KOG4197	FOG: PPR repeat	[R]	POORLY CHARACTERIZED	General function prediction only
TRINITY_DN11918_c0_g1_i2_9	At5g53470	4.2e-16	49/107(45.79)	85	ath	KOG0817	Acyl-CoA-binding protein	[I]	METABOLISM	Lipid transport and metabolism
TRINITY_DN11923_c0_g1_i2_13	At4g27740	7.6e-31	60/77(77.92)	133	ath	KOG3399	Predicted Yippee-type zinc-binding protein	[R]	POORLY CHARACTERIZED	General function prediction only
TRINITY_DN11923_c0_g1_i2_7	At1g13820	4.4e-116	198/310(63.87)	417	ath	KOG1454	Predicted hydrolase/acyltransferase (alpha/beta hydrolase superfamily)	[R]	POORLY CHARACTERIZED	General function prediction only
TRINITY_DN11924_c0_g1_i1_12	At4g27880	7.9e-156	259/327(79.20)	550	ath	KOG3002	Zn finger protein	[R]	POORLY CHARACTERIZED	General function prediction only
TRINITY_DN11927_c0_g2_i1_5	At3g63030	7.7e-45	85/155(54.84)	180	ath	KOG4161	Methyl-CpG binding transcription regulators	[KB]	INFORMATION STORAGE AND PROCESSING|INFORMATION STORAGE AND PROCESSING	Transcription |Chromatin structure and dynamics
TRINITY_DN11932_c0_g1_i1_11	At2g16670	1.7e-36	79/142(55.63)	153	ath	KOG0017	FOG: Transposon-encoded proteins with TYA, reverse transcriptase, integrase domains in various combinations	[R]	POORLY CHARACTERIZED	General function prediction only
TRINITY_DN11932_c0_g1_i1_18	At1g20540	2.9e-158	263/375(70.13)	558	ath	KOG1007	WD repeat protein TSSC1, WD repeat superfamily	[S]	POORLY CHARACTERIZED	Function unknown
TRINITY_DN11932_c0_g1_i3_10	At4g37680	6.7e-113	185/217(85.25)	408	ath	KOG0748	Predicted membrane proteins, contain hemolysin III domain	[RT]	POORLY CHARACTERIZED|CELLULAR PROCESSES AND SIGNALING	General function prediction only |Signal transduction mechanisms
TRINITY_DN11932_c0_g2_i2_11	At2g16670	3.4e-10	75/272(27.57)	64	ath	KOG0017	FOG: Transposon-encoded proteins with TYA, reverse transcriptase, integrase domains in various combinations	[R]	POORLY CHARACTERIZED	General function prediction only
TRINITY_DN11933_c0_g1_i2_12	At3g44190	2.8e-123	218/342(63.74)	441	ath	KOG2495	NADH-dehydrogenase (ubiquinone)	[C]	METABOLISM	Energy production and conversion
TRINITY_DN11934_c0_g1_i1_4	At4g32140	1.5e-22	49/57(85.96)	105	ath	KOG2765	Predicted membrane protein	[S]	POORLY CHARACTERIZED	Function unknown
TRINITY_DN11938_c0_g1_i1_4	At5g17920	6.7e-30	64/64(100.00)	129	ath	KOG2263	Methionine synthase II (cobalamin-independent)	[E]	METABOLISM	Amino acid transport and metabolism
TRINITY_DN11939_c0_g1_i1_13	At2g16670	6.1e-66	129/303(42.57)	250	ath	KOG0017	FOG: Transposon-encoded proteins with TYA, reverse transcriptase, integrase domains in various combinations	[R]	POORLY CHARACTERIZED	General function prediction only
TRINITY_DN11940_c0_g1_i1_4	At2g31450	2.5e-20	46/71(64.79)	97	ath	KOG1921	Endonuclease III	[L]	INFORMATION STORAGE AND PROCESSING	Replication, recombination and repair
TRINITY_DN11941_c0_g1_i1_10	At5g40410	8.0e-17	69/235(29.36)	87	ath	KOG4197	FOG: PPR repeat	[R]	POORLY CHARACTERIZED	General function prediction only
TRINITY_DN11954_c0_g1_i1_15	At4g27740	1.0e-46	83/109(76.15)	186	ath	KOG3399	Predicted Yippee-type zinc-binding protein	[R]	POORLY CHARACTERIZED	General function prediction only
TRINITY_DN11954_c0_g1_i3_13	At2g31180	5.7e-41	72/89(80.90)	168	ath	KOG0048	Transcription factor, Myb superfamily	[K]	INFORMATION STORAGE AND PROCESSING	Transcription
TRINITY_DN11956_c0_g1_i5_9	At1g69200	4.4e-88	159/237(67.09)	325	ath	KOG2855	Ribokinase	[G]	METABOLISM	Carbohydrate transport and metabolism
TRINITY_DN11960_c0_g1_i2_1	At1g44510	5.9e-07	27/56(48.21)	55	ath	KOG0017	FOG: Transposon-encoded proteins with TYA, reverse transcriptase, integrase domains in various combinations	[R]	POORLY CHARACTERIZED	General function prediction only
TRINITY_DN11961_c0_g1_i5_10	At1g27600	5.7e-68	148/270(54.81)	259	ath	KOG1476	Beta-1,3-glucuronyltransferase B3GAT1/SQV-8	[O]	CELLULAR PROCESSES AND SIGNALING	Posttranslational modification, protein turnover, chaperones
TRINITY_DN11962_c0_g1_i3_15	At2g39630	7.0e-06	23/47(48.94)	50	ath	KOG2977	Glycosyltransferase	[R]	POORLY CHARACTERIZED	General function prediction only
TRINITY_DN11964_c0_g1_i1_4	At1g27460	9.9e-232	416/714(58.26)	802	ath	KOG4162	Predicted calmodulin-binding protein	[T]	CELLULAR PROCESSES AND SIGNALING	Signal transduction mechanisms
TRINITY_DN11965_c0_g1_i1_14	At2g45330	2.1e-76	172/381(45.14)	285	ath	KOG2278	RNA:NAD 2'-phosphotransferase TPT1	[J]	INFORMATION STORAGE AND PROCESSING	Translation, ribosomal structure and biogenesis
TRINITY_DN11967_c0_g1_i1_16	At1g25360	2.6e-109	272/456(59.65)	395	ath	KOG4197	FOG: PPR repeat	[R]	POORLY CHARACTERIZED	General function prediction only
TRINITY_DN11969_c0_g1_i1_1	At1g55090	0.0e+00	620/727(85.28)	1291	ath	KOG2303	Predicted NAD synthase, contains CN hydrolase domain	[HR]	METABOLISM|POORLY CHARACTERIZED	Coenzyme transport and metabolism |General function prediction only
TRINITY_DN11977_c0_g1_i5_17	Hs18777675	7.2e-39	59/84(70.24)	160	hsa	KOG1493	Anaphase-promoting complex (APC), subunit 11	[DO]	CELLULAR PROCESSES AND SIGNALING|CELLULAR PROCESSES AND SIGNALING	Cell cycle control, cell division, chromosome partitioning |Posttranslational modification, protein turnover, chaperones
TRINITY_DN11978_c0_g1_i2_17	At4g02610	2.5e-67	127/159(79.87)	256	ath	KOG4175	Tryptophan synthase alpha chain	[E]	METABOLISM	Amino acid transport and metabolism
TRINITY_DN11981_c0_g1_i1_1	At1g55860	1.0e-19	45/83(54.22)	97	ath	KOG0939	E3 ubiquitin-protein ligase/Putative upstream regulatory element binding protein	[OK]	CELLULAR PROCESSES AND SIGNALING|INFORMATION STORAGE AND PROCESSING	Posttranslational modification, protein turnover, chaperones |Transcription
TRINITY_DN11983_c0_g1_i2_12	At5g18660	9.2e-168	307/418(73.44)	589	ath	KOG1203	Predicted dehydrogenase	[G]	METABOLISM	Carbohydrate transport and metabolism
TRINITY_DN11985_c0_g1_i4_4	At3g52390	3.3e-59	103/133(77.44)	229	ath	KOG3020	TatD-related DNase	[L]	INFORMATION STORAGE AND PROCESSING	Replication, recombination and repair
TRINITY_DN11985_c0_g2_i1_3	At2g31080	4.2e-14	42/130(32.31)	78	ath	KOG1075	FOG: Reverse transcriptase	[R]	POORLY CHARACTERIZED	General function prediction only
TRINITY_DN11988_c0_g1_i1_16	At1g08560	5.8e-60	127/207(61.35)	231	ath	KOG0810	SNARE protein Syntaxin 1 and related proteins	[U]	CELLULAR PROCESSES AND SIGNALING	Intracellular trafficking, secretion, and vesicular transport
TRINITY_DN11989_c0_g1_i1_17	At3g45550	5.8e-06	18/47(38.30)	49	ath	KOG1075	FOG: Reverse transcriptase	[R]	POORLY CHARACTERIZED	General function prediction only
TRINITY_DN11989_c0_g1_i1_6	At2g32600	3.3e-107	191/217(88.02)	388	ath	KOG0227	Splicing factor 3a, subunit 2	[A]	INFORMATION STORAGE AND PROCESSING	RNA processing and modification
TRINITY_DN11990_c0_g1_i3_8	At2g18040	2.0e-13	36/40(90.00)	77	ath	KOG3259	Peptidyl-prolyl cis-trans isomerase	[O]	CELLULAR PROCESSES AND SIGNALING	Posttranslational modification, protein turnover, chaperones
TRINITY_DN11991_c0_g1_i1_18	At1g67400	5.3e-92	164/218(75.23)	337	ath	KOG2998	Uncharacterized conserved protein	[S]	POORLY CHARACTERIZED	Function unknown
TRINITY_DN11994_c0_g1_i1_3	At1g31280	4.0e-244	442/908(48.68)	844	ath	KOG1041	Translation initiation factor 2C (eIF-2C) and related proteins	[J]	INFORMATION STORAGE AND PROCESSING	Translation, ribosomal structure and biogenesis
TRINITY_DN11999_c0_g1_i2_9	At1g77320	1.6e-197	430/1056(40.72)	689	ath	KOG1929	Nucleotide excision repair factor NEF2, RAD4/CUT5 component	[L]	INFORMATION STORAGE AND PROCESSING	Replication, recombination and repair
TRINITY_DN12001_c0_g1_i3_5	At2g28930	4.3e-29	100/352(28.41)	129	ath	KOG1187	Serine/threonine protein kinase	[T]	CELLULAR PROCESSES AND SIGNALING	Signal transduction mechanisms
TRINITY_DN12002_c0_g1_i1_10	At1g31830	1.3e-41	87/153(56.86)	169	ath	KOG1287	Amino acid transporters	[E]	METABOLISM	Amino acid transport and metabolism
TRINITY_DN12005_c0_g1_i1_14	At2g36660	1.3e-163	324/623(52.01)	576	ath	KOG0123	Polyadenylate-binding protein (RRM superfamily)	[AJ]	INFORMATION STORAGE AND PROCESSING|INFORMATION STORAGE AND PROCESSING	RNA processing and modification |Translation, ribosomal structure and biogenesis
TRINITY_DN12005_c0_g1_i1_17	At4g33040	1.6e-31	83/147(56.46)	136	ath	KOG1752	Glutaredoxin and related proteins	[O]	CELLULAR PROCESSES AND SIGNALING	Posttranslational modification, protein turnover, chaperones
TRINITY_DN12007_c0_g2_i1_18	At5g18600	1.9e-32	63/102(61.76)	139	ath	KOG1752	Glutaredoxin and related proteins	[O]	CELLULAR PROCESSES AND SIGNALING	Posttranslational modification, protein turnover, chaperones
TRINITY_DN12008_c0_g1_i2_7	At2g44410	2.5e-47	113/257(43.97)	189	ath	KOG0823	Predicted E3 ubiquitin ligase	[O]	CELLULAR PROCESSES AND SIGNALING	Posttranslational modification, protein turnover, chaperones
TRINITY_DN12010_c0_g1_i1_9	At5g54580	1.6e-38	90/143(62.94)	159	ath	KOG0118	FOG: RRM domain	[R]	POORLY CHARACTERIZED	General function prediction only
TRINITY_DN12011_c0_g1_i1_10	At3g20820	6.2e-12	34/72(47.22)	70	ath	KOG0619	FOG: Leucine rich repeat	[R]	POORLY CHARACTERIZED	General function prediction only
TRINITY_DN12011_c0_g1_i3_14	At4g02840	2.7e-29	62/69(89.86)	128	ath	KOG3428	Small nuclear ribonucleoprotein SMD1 and related snRNPs	[A]	INFORMATION STORAGE AND PROCESSING	RNA processing and modification
TRINITY_DN12016_c0_g1_i1_8	At3g07030	2.9e-25	63/100(63.00)	116	ath	KOG2567	Uncharacterized conserved protein	[S]	POORLY CHARACTERIZED	Function unknown
TRINITY_DN12022_c0_g1_i1_7	At5g45900	5.6e-269	470/763(61.60)	926	ath	KOG2337	Ubiquitin activating E1 enzyme-like protein	[H]	METABOLISM	Coenzyme transport and metabolism
TRINITY_DN12026_c0_g1_i1_11	At2g28600	8.6e-105	237/556(42.63)	380	ath	KOG0339	ATP-dependent RNA helicase	[A]	INFORMATION STORAGE AND PROCESSING	RNA processing and modification
TRINITY_DN12026_c0_g1_i1_17	At1g02970	4.0e-155	281/477(58.91)	547	ath	KOG0601	Cyclin-dependent kinase WEE1	[D]	CELLULAR PROCESSES AND SIGNALING	Cell cycle control, cell division, chromosome partitioning
TRINITY_DN12029_c0_g1_i1_11	At1g68310	3.5e-38	72/112(64.29)	158	ath	KOG3381	Uncharacterized conserved protein	[S]	POORLY CHARACTERIZED	Function unknown
TRINITY_DN12031_c0_g1_i1_12	At3g51090	3.8e-37	115/190(60.53)	155	ath	KOG3156	Uncharacterized membrane protein	[S]	POORLY CHARACTERIZED	Function unknown
TRINITY_DN12033_c0_g1_i1_12	At2g20710	2.7e-60	141/431(32.71)	232	ath	KOG4197	FOG: PPR repeat	[R]	POORLY CHARACTERIZED	General function prediction only
TRINITY_DN12036_c0_g1_i1_9	At3g61220	1.7e-83	165/299(55.18)	308	ath	KOG1208	Dehydrogenases with different specificities (related to short-chain alcohol dehydrogenases)	[Q]	METABOLISM	Secondary metabolites biosynthesis, transport and catabolism
TRINITY_DN12040_c0_g1_i2_12	At1g67630	4.1e-188	345/632(54.59)	657	ath	KOG1625	DNA polymerase alpha-primase complex, polymerase-associated subunit B	[L]	INFORMATION STORAGE AND PROCESSING	Replication, recombination and repair
TRINITY_DN12040_c0_g1_i6_9	At1g67700	1.2e-148	252/410(61.46)	526	ath	KOG2089	Metalloendopeptidase family - saccharolysin & thimet oligopeptidase	[O]	CELLULAR PROCESSES AND SIGNALING	Posttranslational modification, protein turnover, chaperones
TRINITY_DN12041_c0_g1_i4_16	At1g15460	1.0e-256	452/739(61.16)	885	ath	KOG1172	Na+-independent Cl/HCO3 exchanger AE1 and related transporters (SLC4 family)	[P]	METABOLISM	Inorganic ion transport and metabolism
TRINITY_DN12042_c0_g2_i2_2	At4g34100	0.0e+00	590/835(70.66)	1110	ath	KOG1609	Protein involved in mRNA turnover and stability	[A]	INFORMATION STORAGE AND PROCESSING	RNA processing and modification
TRINITY_DN12044_c0_g1_i3_1	At4g03280	1.3e-49	86/103(83.50)	196	ath	KOG1671	Ubiquinol cytochrome c reductase, subunit RIP1	[C]	METABOLISM	Energy production and conversion
TRINITY_DN12046_c0_g2_i1_14	At5g60740	1.5e-84	179/289(61.94)	312	ath	KOG0061	Transporter, ABC superfamily (Breast cancer resistance protein)	[Q]	METABOLISM	Secondary metabolites biosynthesis, transport and catabolism
TRINITY_DN12047_c0_g1_i1_12	At2g17910	6.2e-45	141/520(27.12)	181	ath	KOG1075	FOG: Reverse transcriptase	[R]	POORLY CHARACTERIZED	General function prediction only
TRINITY_DN12050_c0_g1_i1_9	At2g16670	3.2e-11	40/77(51.95)	67	ath	KOG0017	FOG: Transposon-encoded proteins with TYA, reverse transcriptase, integrase domains in various combinations	[R]	POORLY CHARACTERIZED	General function prediction only
TRINITY_DN12054_c0_g1_i1_1	At2g20510	2.1e-21	51/95(53.68)	102	ath	KOG2580	Mitochondrial import inner membrane translocase, subunit TIM44	[U]	CELLULAR PROCESSES AND SIGNALING	Intracellular trafficking, secretion, and vesicular transport
TRINITY_DN12054_c0_g1_i2_14	At5g40310	4.0e-31	99/377(26.26)	135	ath	KOG2249	3'-5' exonuclease	[L]	INFORMATION STORAGE AND PROCESSING	Replication, recombination and repair
TRINITY_DN12054_c0_g1_i3_9	At1g77370	2.1e-37	79/121(65.29)	155	ath	KOG1752	Glutaredoxin and related proteins	[O]	CELLULAR PROCESSES AND SIGNALING	Posttranslational modification, protein turnover, chaperones
TRINITY_DN12056_c0_g2_i1_8	At2g34930	4.6e-20	67/201(33.33)	99	ath	KOG0619	FOG: Leucine rich repeat	[R]	POORLY CHARACTERIZED	General function prediction only
TRINITY_DN12058_c0_g1_i1_1	At2g32590	1.8e-181	369/712(51.83)	635	ath	KOG2328	Chromosome condensation complex Condensin, subunit H	[BD]	INFORMATION STORAGE AND PROCESSING|CELLULAR PROCESSES AND SIGNALING	Chromatin structure and dynamics |Cell cycle control, cell division, chromosome partitioning
TRINITY_DN12058_c0_g2_i1_15	At4g10460	1.4e-11	82/340(24.12)	70	ath	KOG0017	FOG: Transposon-encoded proteins with TYA, reverse transcriptase, integrase domains in various combinations	[R]	POORLY CHARACTERIZED	General function prediction only
TRINITY_DN12059_c0_g2_i1_15	At1g53400	2.1e-43	84/118(71.19)	175	ath	KOG0013	Uncharacterized conserved protein	[S]	POORLY CHARACTERIZED	Function unknown
TRINITY_DN12063_c0_g1_i1_9	At5g46910	7.1e-219	396/660(60.00)	760	ath	KOG1246	DNA-binding protein jumonji/RBP2/SMCY, contains JmjC domain	[R]	POORLY CHARACTERIZED	General function prediction only
TRINITY_DN12065_c0_g1_i1_10	At1g59720	3.6e-12	59/215(27.44)	72	ath	KOG4197	FOG: PPR repeat	[R]	POORLY CHARACTERIZED	General function prediction only
TRINITY_DN12065_c0_g1_i1_12	At3g25190	1.7e-36	98/248(39.52)	152	ath	KOG4473	Uncharacterized membrane protein	[S]	POORLY CHARACTERIZED	Function unknown
TRINITY_DN12065_c0_g1_i1_16	Hs4502295	1.0e-212	378/468(80.77)	739	hsa	KOG1350	F0F1-type ATP synthase, beta subunit	[C]	METABOLISM	Energy production and conversion
TRINITY_DN12067_c0_g1_i2_2	At1g35190	5.7e-83	154/320(48.12)	307	ath	KOG0143	Iron/ascorbate family oxidoreductases	[QR]	METABOLISM|POORLY CHARACTERIZED	Secondary metabolites biosynthesis, transport and catabolism |General function prediction only
TRINITY_DN12070_c0_g1_i1_1	At1g71490	3.7e-217	383/674(56.82)	754	ath	KOG4197	FOG: PPR repeat	[R]	POORLY CHARACTERIZED	General function prediction only
TRINITY_DN12072_c0_g1_i1_8	At1g09060	2.1e-255	473/932(50.75)	881	ath	KOG1356	Putative transcription factor 5qNCA, contains JmjC domain	[K]	INFORMATION STORAGE AND PROCESSING	Transcription
TRINITY_DN12078_c0_g1_i1_3	Hs22052810	0.0e+00	554/557(99.46)	1139	hsa	KOG0469	Elongation factor 2	[J]	INFORMATION STORAGE AND PROCESSING	Translation, ribosomal structure and biogenesis
TRINITY_DN12087_c0_g1_i1_9	SPCC1442.14c	1.8e-15	44/102(43.14)	83	spo	KOG3275	Zinc-binding protein of the histidine triad (HIT) family	[T]	CELLULAR PROCESSES AND SIGNALING	Signal transduction mechanisms
TRINITY_DN12091_c0_g1_i2_9	At2g47510	4.1e-129	230/257(89.49)	461	ath	KOG1317	Fumarase	[C]	METABOLISM	Energy production and conversion
TRINITY_DN12092_c0_g1_i2_5	At1g03530	1.5e-67	179/428(41.82)	257	ath	KOG2236	Uncharacterized conserved protein	[S]	POORLY CHARACTERIZED	Function unknown
TRINITY_DN12093_c0_g1_i3_16	At5g53400	2.1e-33	83/194(42.78)	142	ath	KOG2265	Nuclear distribution protein NUDC	[T]	CELLULAR PROCESSES AND SIGNALING	Signal transduction mechanisms
TRINITY_DN12095_c0_g1_i1_3	At2g34930	1.3e-10	54/151(35.76)	68	ath	KOG0619	FOG: Leucine rich repeat	[R]	POORLY CHARACTERIZED	General function prediction only
TRINITY_DN12095_c0_g2_i1_16	At5g17720	2.9e-17	37/66(56.06)	88	ath	KOG1454	Predicted hydrolase/acyltransferase (alpha/beta hydrolase superfamily)	[R]	POORLY CHARACTERIZED	General function prediction only
TRINITY_DN12095_c0_g2_i1_3	At2g34930	9.8e-11	25/47(53.19)	65	ath	KOG0619	FOG: Leucine rich repeat	[R]	POORLY CHARACTERIZED	General function prediction only
TRINITY_DN12096_c0_g1_i1_12	At5g66520	6.1e-140	302/600(50.33)	497	ath	KOG4197	FOG: PPR repeat	[R]	POORLY CHARACTERIZED	General function prediction only
TRINITY_DN12098_c0_g1_i1_14	At5g62290	5.5e-74	153/228(67.11)	277	ath	KOG3238	Chloride ion current inducer protein	[P]	METABOLISM	Inorganic ion transport and metabolism
TRINITY_DN12098_c0_g1_i2_3	At2g05940	2.2e-136	255/426(59.86)	485	ath	KOG1187	Serine/threonine protein kinase	[T]	CELLULAR PROCESSES AND SIGNALING	Signal transduction mechanisms
TRINITY_DN120_c0_g1_i1_16	At4g01490	3.9e-08	30/99(30.30)	58	ath	KOG1075	FOG: Reverse transcriptase	[R]	POORLY CHARACTERIZED	General function prediction only
TRINITY_DN12103_c0_g1_i1_12	At3g28580	2.5e-138	276/461(59.87)	491	ath	KOG0743	AAA+-type ATPase	[O]	CELLULAR PROCESSES AND SIGNALING	Posttranslational modification, protein turnover, chaperones
TRINITY_DN12103_c2_g1_i2_5	At2g43030	8.8e-29	68/118(57.63)	126	ath	KOG3141	Mitochondrial/chloroplast ribosomal protein L3	[J]	INFORMATION STORAGE AND PROCESSING	Translation, ribosomal structure and biogenesis
TRINITY_DN12107_c0_g1_i1_14	At5g03160	1.7e-95	175/222(78.83)	349	ath	KOG0550	Molecular chaperone (DnaJ superfamily)	[O]	CELLULAR PROCESSES AND SIGNALING	Posttranslational modification, protein turnover, chaperones
TRINITY_DN12107_c0_g3_i1_8	At1g47910	3.4e-07	36/117(30.77)	53	ath	KOG1075	FOG: Reverse transcriptase	[R]	POORLY CHARACTERIZED	General function prediction only
TRINITY_DN12108_c0_g1_i1_7	At3g19270	1.7e-197	330/467(70.66)	688	ath	KOG0157	Cytochrome P450 CYP4/CYP19/CYP26 subfamilies	[QI]	METABOLISM|METABOLISM	Secondary metabolites biosynthesis, transport and catabolism |Lipid transport and metabolism
TRINITY_DN12112_c0_g1_i1_12	At4g24170	1.7e-49	118/258(45.74)	196	ath	KOG0242	Kinesin-like protein	[Z]	CELLULAR PROCESSES AND SIGNALING	Cytoskeleton
TRINITY_DN12113_c0_g2_i1_17	At1g21190	5.4e-24	51/57(89.47)	110	ath	KOG3460	Small nuclear ribonucleoprotein (snRNP) LSM3	[A]	INFORMATION STORAGE AND PROCESSING	RNA processing and modification
TRINITY_DN12115_c0_g1_i1_6	At5g13120	3.6e-90	174/266(65.41)	331	ath	KOG0880	Peptidyl-prolyl cis-trans isomerase	[O]	CELLULAR PROCESSES AND SIGNALING	Posttranslational modification, protein turnover, chaperones
TRINITY_DN12115_c0_g2_i1_15	At3g29775	6.4e-17	42/96(43.75)	86	ath	KOG0017	FOG: Transposon-encoded proteins with TYA, reverse transcriptase, integrase domains in various combinations	[R]	POORLY CHARACTERIZED	General function prediction only
TRINITY_DN12119_c0_g1_i1_3	At3g10330	1.8e-23	62/123(50.41)	109	ath	KOG1597	Transcription initiation factor TFIIB	[K]	INFORMATION STORAGE AND PROCESSING	Transcription
TRINITY_DN12119_c0_g1_i1_7	Hs4506667	1.4e-154	313/317(98.74)	545	hsa	KOG0815	60S acidic ribosomal protein P0	[J]	INFORMATION STORAGE AND PROCESSING	Translation, ribosomal structure and biogenesis
TRINITY_DN12122_c0_g1_i1_18	At5g06620	1.5e-77	158/320(49.38)	289	ath	KOG2084	Predicted histone tail methylase containing SET domain	[B]	INFORMATION STORAGE AND PROCESSING	Chromatin structure and dynamics
TRINITY_DN12122_c0_g3_i1_15	At1g64310	7.5e-53	96/168(57.14)	206	ath	KOG4197	FOG: PPR repeat	[R]	POORLY CHARACTERIZED	General function prediction only
TRINITY_DN12126_c0_g1_i1_4	At5g05880	1.0e-113	216/457(47.26)	409	ath	KOG1192	UDP-glucuronosyl and UDP-glucosyl transferase	[GC]	METABOLISM|METABOLISM	Carbohydrate transport and metabolism |Energy production and conversion
TRINITY_DN12127_c0_g1_i1_5	At5g35910	1.5e-236	474/914(51.86)	818	ath	KOG2206	Exosome 3'-5' exoribonuclease complex, subunit PM/SCL-100 (Rrp6)	[J]	INFORMATION STORAGE AND PROCESSING	Translation, ribosomal structure and biogenesis
TRINITY_DN12129_c0_g1_i1_9	At5g10390	3.5e-55	114/133(85.71)	214	ath	KOG1745	Histones H3 and H4	[B]	INFORMATION STORAGE AND PROCESSING	Chromatin structure and dynamics
TRINITY_DN12129_c0_g3_i1_12	At2g30160	1.7e-138	239/325(73.54)	492	ath	KOG0760	Mitochondrial carrier protein MRS3/4	[C]	METABOLISM	Energy production and conversion
TRINITY_DN1212_c0_g1_i1_16	CE07251	1.6e-26	66/122(54.10)	118	cel	KOG1543	Cysteine proteinase Cathepsin L	[O]	CELLULAR PROCESSES AND SIGNALING	Posttranslational modification, protein turnover, chaperones
TRINITY_DN12133_c0_g1_i2_18	At5g02800	3.8e-166	293/381(76.90)	584	ath	KOG1187	Serine/threonine protein kinase	[T]	CELLULAR PROCESSES AND SIGNALING	Signal transduction mechanisms
TRINITY_DN12137_c0_g1_i4_17	At2g42070	4.1e-59	131/230(56.96)	229	ath	KOG3084	NADH pyrophosphatase I of the Nudix family of hydrolases	[L]	INFORMATION STORAGE AND PROCESSING	Replication, recombination and repair
TRINITY_DN12138_c0_g1_i1_16	At4g22760	3.0e-29	92/255(36.08)	129	ath	KOG4197	FOG: PPR repeat	[R]	POORLY CHARACTERIZED	General function prediction only
TRINITY_DN12139_c0_g1_i2_2	At1g12370	2.4e-181	299/409(73.11)	634	ath	KOG0133	Deoxyribodipyrimidine photolyase/cryptochrome	[LT]	INFORMATION STORAGE AND PROCESSING|CELLULAR PROCESSES AND SIGNALING	Replication, recombination and repair |Signal transduction mechanisms
TRINITY_DN12146_c0_g1_i1_5	At4g02930	1.4e-06	22/25(88.00)	54	ath	KOG0460	Mitochondrial translation elongation factor Tu	[J]	INFORMATION STORAGE AND PROCESSING	Translation, ribosomal structure and biogenesis
TRINITY_DN12147_c0_g1_i1_18	At4g01310	3.9e-76	156/269(57.99)	284	ath	KOG0398	Mitochondrial/chloroplast ribosomal protein L5/L7	[J]	INFORMATION STORAGE AND PROCESSING	Translation, ribosomal structure and biogenesis
TRINITY_DN12150_c0_g1_i7_1	At1g78530	5.5e-139	247/351(70.37)	493	ath	KOG1187	Serine/threonine protein kinase	[T]	CELLULAR PROCESSES AND SIGNALING	Signal transduction mechanisms
TRINITY_DN12153_c0_g1_i1_17	At5g18480_2	3.0e-61	111/180(61.67)	236	ath	KOG4197	FOG: PPR repeat	[R]	POORLY CHARACTERIZED	General function prediction only
TRINITY_DN12158_c0_g1_i1_13	At1g43760	1.4e-07	37/107(34.58)	56	ath	KOG1075	FOG: Reverse transcriptase	[R]	POORLY CHARACTERIZED	General function prediction only
TRINITY_DN12161_c0_g1_i2_7	At3g15640	2.9e-32	59/72(81.94)	139	ath	KOG3352	Cytochrome c oxidase, subunit Vb/COX4	[C]	METABOLISM	Energy production and conversion
TRINITY_DN12167_c0_g1_i1_2	At4g10040	8.2e-56	102/112(91.07)	216	ath	KOG3453	Cytochrome c	[C]	METABOLISM	Energy production and conversion
TRINITY_DN12168_c0_g1_i2_1	At1g18260	7.1e-20	53/82(64.63)	98	ath	KOG1550	Extracellular protein SEL-1 and related proteins	[MOT]	CELLULAR PROCESSES AND SIGNALING|CELLULAR PROCESSES AND SIGNALING|CELLULAR PROCESSES AND SIGNALING	Cell wall/membrane/envelope biogenesis |Posttranslational modification, protein turnover, chaperones |Signal transduction mechanisms
TRINITY_DN12169_c0_g1_i1_3	At1g02130	4.5e-104	184/203(90.64)	377	ath	KOG0084	GTPase Rab1/YPT1, small G protein superfamily, and related GTP-binding proteins	[TU]	CELLULAR PROCESSES AND SIGNALING|CELLULAR PROCESSES AND SIGNALING	Signal transduction mechanisms |Intracellular trafficking, secretion, and vesicular transport
TRINITY_DN12170_c0_g1_i1_10	At3g13350_1	7.1e-42	86/176(48.86)	171	ath	KOG2744	DNA-binding proteins Bright/BRCAA1/RBP1 and related proteins containing BRIGHT domain	[K]	INFORMATION STORAGE AND PROCESSING	Transcription
TRINITY_DN12170_c0_g1_i1_17	At5g16850	4.4e-166	357/896(39.84)	584	ath	KOG1005	Telomerase catalytic subunit/reverse transcriptase TERT	[LB]	INFORMATION STORAGE AND PROCESSING|INFORMATION STORAGE AND PROCESSING	Replication, recombination and repair |Chromatin structure and dynamics
TRINITY_DN12178_c0_g1_i2_14	At4g39700	3.9e-50	101/158(63.92)	198	ath	KOG1603	Copper chaperone	[P]	METABOLISM	Inorganic ion transport and metabolism
TRINITY_DN1217_c0_g1_i1_7	At1g68200	3.1e-35	94/227(41.41)	149	ath	KOG1677	CCCH-type Zn-finger protein	[R]	POORLY CHARACTERIZED	General function prediction only
TRINITY_DN12183_c0_g1_i1_7	At3g25420	7.9e-187	309/491(62.93)	652	ath	KOG1282	Serine carboxypeptidases (lysosomal cathepsin A)	[OE]	CELLULAR PROCESSES AND SIGNALING|METABOLISM	Posttranslational modification, protein turnover, chaperones |Amino acid transport and metabolism
TRINITY_DN12186_c0_g1_i1_12	At3g07810	1.0e-112	251/495(50.71)	407	ath	KOG4205	RNA-binding protein musashi/mRNA cleavage and polyadenylation factor I complex, subunit HRP1	[A]	INFORMATION STORAGE AND PROCESSING	RNA processing and modification
TRINITY_DN12187_c0_g1_i1_16	At3g49350	4.0e-169	335/507(66.07)	595	ath	KOG2197	Ypt/Rab-specific GTPase-activating protein GYP7 and related proteins	[T]	CELLULAR PROCESSES AND SIGNALING	Signal transduction mechanisms
TRINITY_DN12187_c0_g1_i1_9	At5g55230	2.0e-222	433/621(69.73)	771	ath	KOG4302	Microtubule-associated protein essential for anaphase spindle elongation	[DZ]	CELLULAR PROCESSES AND SIGNALING|CELLULAR PROCESSES AND SIGNALING	Cell cycle control, cell division, chromosome partitioning |Cytoskeleton
TRINITY_DN12188_c0_g1_i2_10	At3g62220	1.1e-100	182/246(73.98)	367	ath	KOG1187	Serine/threonine protein kinase	[T]	CELLULAR PROCESSES AND SIGNALING	Signal transduction mechanisms
TRINITY_DN12192_c0_g1_i1_13	At5g51740	1.4e-74	178/446(39.91)	279	ath	KOG2661	Peptidase family M48	[O]	CELLULAR PROCESSES AND SIGNALING	Posttranslational modification, protein turnover, chaperones
TRINITY_DN12192_c0_g1_i1_8	At4g27200	2.1e-07	38/106(35.85)	55	ath	KOG0017	FOG: Transposon-encoded proteins with TYA, reverse transcriptase, integrase domains in various combinations	[R]	POORLY CHARACTERIZED	General function prediction only
TRINITY_DN12193_c0_g1_i1_5	At1g52820	2.0e-39	75/127(59.06)	162	ath	KOG0143	Iron/ascorbate family oxidoreductases	[QR]	METABOLISM|POORLY CHARACTERIZED	Secondary metabolites biosynthesis, transport and catabolism |General function prediction only
TRINITY_DN12194_c0_g2_i2_12	At5g42790	2.8e-115	201/236(85.17)	414	ath	KOG0863	20S proteasome, regulatory subunit alpha type PSMA1/PRE5	[O]	CELLULAR PROCESSES AND SIGNALING	Posttranslational modification, protein turnover, chaperones
TRINITY_DN12196_c0_g1_i1_9	At1g24260	4.8e-08	37/90(41.11)	57	ath	KOG0014	MADS box transcription factor	[K]	INFORMATION STORAGE AND PROCESSING	Transcription
TRINITY_DN12198_c0_g1_i2_10	At5g59750	1.2e-206	370/515(71.84)	718	ath	KOG1284	Bifunctional GTP cyclohydrolase II/3,4-dihydroxy-2butanone-4-phosphate synthase	[H]	METABOLISM	Coenzyme transport and metabolism
TRINITY_DN12198_c0_g1_i2_16	At5g02070	8.8e-180	333/624(53.37)	629	ath	KOG1187	Serine/threonine protein kinase	[T]	CELLULAR PROCESSES AND SIGNALING	Signal transduction mechanisms
TRINITY_DN12198_c0_g2_i1_5	At1g78690	1.7e-109	188/282(66.67)	395	ath	KOG2847	Phosphate acyltransferase	[I]	METABOLISM	Lipid transport and metabolism
TRINITY_DN12199_c2_g1_i1_16	At2g13940	2.3e-58	111/238(46.64)	225	ath	KOG0017	FOG: Transposon-encoded proteins with TYA, reverse transcriptase, integrase domains in various combinations	[R]	POORLY CHARACTERIZED	General function prediction only
TRINITY_DN12200_c0_g1_i1_15	At3g46730	1.1e-90	260/847(30.70)	334	ath	KOG4658	Apoptotic ATPase	[T]	CELLULAR PROCESSES AND SIGNALING	Signal transduction mechanisms
TRINITY_DN12200_c0_g1_i1_16	At4g37040	8.4e-123	231/416(55.53)	440	ath	KOG2738	Putative methionine aminopeptidase	[O]	CELLULAR PROCESSES AND SIGNALING	Posttranslational modification, protein turnover, chaperones
TRINITY_DN12201_c0_g1_i1_10	At4g02490	1.3e-14	37/104(35.58)	80	ath	KOG1075	FOG: Reverse transcriptase	[R]	POORLY CHARACTERIZED	General function prediction only
TRINITY_DN12202_c0_g1_i1_17	At3g13350_1	3.7e-30	60/107(56.07)	132	ath	KOG2744	DNA-binding proteins Bright/BRCAA1/RBP1 and related proteins containing BRIGHT domain	[K]	INFORMATION STORAGE AND PROCESSING	Transcription
TRINITY_DN12205_c0_g1_i1_3	At5g62690	4.4e-257	426/434(98.16)	886	ath	KOG1375	Beta tubulin	[Z]	CELLULAR PROCESSES AND SIGNALING	Cytoskeleton
TRINITY_DN12208_c0_g1_i2_9	At1g59740	3.7e-128	242/325(74.46)	458	ath	KOG1237	H+/oligopeptide symporter	[E]	METABOLISM	Amino acid transport and metabolism
TRINITY_DN12211_c0_g1_i1_5	At4g38150	7.8e-23	60/95(63.16)	108	ath	KOG4197	FOG: PPR repeat	[R]	POORLY CHARACTERIZED	General function prediction only
TRINITY_DN12212_c0_g2_i1_9	At1g59560	3.7e-06	22/45(48.89)	50	ath	KOG1571	Predicted E3 ubiquitin ligase	[O]	CELLULAR PROCESSES AND SIGNALING	Posttranslational modification, protein turnover, chaperones
TRINITY_DN12213_c0_g1_i1_12	At1g03220	1.5e-77	195/457(42.67)	289	ath	KOG1339	Aspartyl protease	[O]	CELLULAR PROCESSES AND SIGNALING	Posttranslational modification, protein turnover, chaperones
TRINITY_DN12214_c0_g1_i1_6	At3g27060	2.6e-165	280/332(84.34)	580	ath	KOG1567	Ribonucleotide reductase, beta subunit	[F]	METABOLISM	Nucleotide transport and metabolism
TRINITY_DN12214_c0_g1_i2_18	At5g03460	2.1e-50	93/121(76.86)	198	ath	KOG3772	M-phase inducer phosphatase	[D]	CELLULAR PROCESSES AND SIGNALING	Cell cycle control, cell division, chromosome partitioning
TRINITY_DN12216_c0_g1_i1_5	At5g16650	7.9e-22	49/63(77.78)	104	ath	KOG0714	Molecular chaperone (DnaJ superfamily)	[O]	CELLULAR PROCESSES AND SIGNALING	Posttranslational modification, protein turnover, chaperones
TRINITY_DN12218_c0_g1_i1_16	At3g01800	2.8e-57	144/315(45.71)	222	ath	KOG4759	Ribosome recycling factor	[J]	INFORMATION STORAGE AND PROCESSING	Translation, ribosomal structure and biogenesis
TRINITY_DN12221_c0_g1_i1_11	At5g11540	3.1e-109	182/268(67.91)	394	ath	KOG4730	D-arabinono-1, 4-lactone oxidase	[V]	CELLULAR PROCESSES AND SIGNALING	Defense mechanisms
TRINITY_DN12221_c0_g1_i1_7	At1g42375	4.4e-46	84/134(62.69)	183	ath	KOG0017	FOG: Transposon-encoded proteins with TYA, reverse transcriptase, integrase domains in various combinations	[R]	POORLY CHARACTERIZED	General function prediction only
TRINITY_DN12225_c0_g2_i1_3	At1g56675	3.7e-36	110/324(33.95)	152	ath	KOG0017	FOG: Transposon-encoded proteins with TYA, reverse transcriptase, integrase domains in various combinations	[R]	POORLY CHARACTERIZED	General function prediction only
TRINITY_DN12227_c0_g1_i2_12	At5g60740	9.2e-194	349/495(70.51)	676	ath	KOG0061	Transporter, ABC superfamily (Breast cancer resistance protein)	[Q]	METABOLISM	Secondary metabolites biosynthesis, transport and catabolism
TRINITY_DN12228_c0_g1_i1_5	At2g43400	2.6e-16	35/40(87.50)	87	ath	KOG2415	Electron transfer flavoprotein ubiquinone oxidoreductase	[C]	METABOLISM	Energy production and conversion
TRINITY_DN12230_c0_g1_i1_15	At3g32110	1.4e-22	69/196(35.20)	106	ath	KOG1075	FOG: Reverse transcriptase	[R]	POORLY CHARACTERIZED	General function prediction only
TRINITY_DN12232_c0_g1_i1_18	At2g28100	6.8e-75	133/176(75.57)	281	ath	KOG3340	Alpha-L-fucosidase	[G]	METABOLISM	Carbohydrate transport and metabolism
TRINITY_DN12238_c0_g1_i1_18	At5g18650	4.5e-81	176/283(62.19)	301	ath	KOG1940	Zn-finger protein	[R]	POORLY CHARACTERIZED	General function prediction only
TRINITY_DN12239_c0_g1_i2_9	At1g36980	1.0e-35	73/102(71.57)	150	ath	KOG3393	Predicted membrane protein	[S]	POORLY CHARACTERIZED	Function unknown
TRINITY_DN12241_c0_g1_i1_7	At1g27285	4.5e-20	39/64(60.94)	96	ath	KOG0017	FOG: Transposon-encoded proteins with TYA, reverse transcriptase, integrase domains in various combinations	[R]	POORLY CHARACTERIZED	General function prediction only
TRINITY_DN12243_c0_g1_i1_9	At2g17970	2.0e-111	179/255(70.20)	402	ath	KOG4176	Uncharacterized conserved protein	[S]	POORLY CHARACTERIZED	Function unknown
TRINITY_DN12244_c0_g1_i1_14	At3g27830	9.1e-41	104/186(55.91)	166	ath	KOG1715	Mitochondrial/chloroplast ribosomal protein L12	[J]	INFORMATION STORAGE AND PROCESSING	Translation, ribosomal structure and biogenesis
TRINITY_DN12245_c0_g1_i1_17	At2g23450	4.7e-185	353/698(50.57)	647	ath	KOG1187	Serine/threonine protein kinase	[T]	CELLULAR PROCESSES AND SIGNALING	Signal transduction mechanisms
TRINITY_DN12245_c0_g2_i1_12	At2g05200	3.4e-07	35/111(31.53)	56	ath	KOG1075	FOG: Reverse transcriptase	[R]	POORLY CHARACTERIZED	General function prediction only
TRINITY_DN12247_c0_g1_i1_9	At1g16610	1.2e-31	65/86(75.58)	137	ath	KOG0118	FOG: RRM domain	[R]	POORLY CHARACTERIZED	General function prediction only
TRINITY_DN12248_c0_g1_i1_4	At1g19020	7.1e-10	31/77(40.26)	63	ath	KOG1361	Predicted hydrolase involved in interstrand cross-link repair	[L]	INFORMATION STORAGE AND PROCESSING	Replication, recombination and repair
TRINITY_DN12248_c0_g1_i3_16	At2g15620	7.3e-235	396/515(76.89)	813	ath	KOG0560	Sulfite reductase (ferredoxin)	[P]	METABOLISM	Inorganic ion transport and metabolism
TRINITY_DN12250_c0_g1_i1_7	At1g23220	4.7e-20	48/91(52.75)	97	ath	KOG3430	Dynein light chain type 1	[Z]	CELLULAR PROCESSES AND SIGNALING	Cytoskeleton
TRINITY_DN12251_c0_g1_i1_12	At5g60190	1.0e-66	118/224(52.68)	253	ath	KOG3246	Sentrin-specific cysteine protease (Ulp1 family)	[R]	POORLY CHARACTERIZED	General function prediction only
TRINITY_DN12251_c0_g1_i2_5	At3g60170	5.7e-52	101/151(66.89)	204	ath	KOG0017	FOG: Transposon-encoded proteins with TYA, reverse transcriptase, integrase domains in various combinations	[R]	POORLY CHARACTERIZED	General function prediction only
TRINITY_DN12253_c0_g1_i1_10	At3g11460	1.4e-116	208/499(41.68)	419	ath	KOG4197	FOG: PPR repeat	[R]	POORLY CHARACTERIZED	General function prediction only
TRINITY_DN12257_c0_g1_i1_6	At5g19850_2	2.8e-122	195/253(77.08)	438	ath	KOG1454	Predicted hydrolase/acyltransferase (alpha/beta hydrolase superfamily)	[R]	POORLY CHARACTERIZED	General function prediction only
TRINITY_DN12258_c0_g1_i5_18	At3g53460	6.7e-34	89/160(55.62)	145	ath	KOG0118	FOG: RRM domain	[R]	POORLY CHARACTERIZED	General function prediction only
TRINITY_DN12261_c0_g1_i2_2	At1g73880	7.8e-152	268/469(57.14)	536	ath	KOG1192	UDP-glucuronosyl and UDP-glucosyl transferase	[GC]	METABOLISM|METABOLISM	Carbohydrate transport and metabolism |Energy production and conversion
TRINITY_DN12262_c0_g1_i1_8	At3g51990	1.5e-106	226/375(60.27)	386	ath	KOG1187	Serine/threonine protein kinase	[T]	CELLULAR PROCESSES AND SIGNALING	Signal transduction mechanisms
TRINITY_DN12262_c0_g1_i2_12	At3g53700	6.3e-38	74/109(67.89)	159	ath	KOG4197	FOG: PPR repeat	[R]	POORLY CHARACTERIZED	General function prediction only
TRINITY_DN12264_c0_g1_i1_5	At3g53690	2.0e-40	77/219(35.16)	166	ath	KOG1812	Predicted E3 ubiquitin ligase	[O]	CELLULAR PROCESSES AND SIGNALING	Posttranslational modification, protein turnover, chaperones
TRINITY_DN12265_c0_g1_i1_1	At4g33270	2.6e-219	364/457(79.65)	761	ath	KOG0305	Anaphase promoting complex, Cdc20, Cdh1, and Ama1 subunits	[DO]	CELLULAR PROCESSES AND SIGNALING|CELLULAR PROCESSES AND SIGNALING	Cell cycle control, cell division, chromosome partitioning |Posttranslational modification, protein turnover, chaperones
TRINITY_DN12270_c0_g1_i1_5	At5g27110	2.3e-106	206/609(33.83)	386	ath	KOG4197	FOG: PPR repeat	[R]	POORLY CHARACTERIZED	General function prediction only
TRINITY_DN12271_c0_g1_i1_4	At2g37560	7.0e-139	244/395(61.77)	493	ath	KOG2928	Origin recognition complex, subunit 2	[L]	INFORMATION STORAGE AND PROCESSING	Replication, recombination and repair
TRINITY_DN12272_c1_g1_i1_9	At1g21190	3.6e-06	23/28(82.14)	52	ath	KOG3460	Small nuclear ribonucleoprotein (snRNP) LSM3	[A]	INFORMATION STORAGE AND PROCESSING	RNA processing and modification
TRINITY_DN12272_c1_g3_i1_9	At1g21190	4.4e-14	35/41(85.37)	79	ath	KOG3460	Small nuclear ribonucleoprotein (snRNP) LSM3	[A]	INFORMATION STORAGE AND PROCESSING	RNA processing and modification
TRINITY_DN12276_c0_g1_i1_5	At1g03140	1.5e-60	133/178(74.72)	233	ath	KOG2808	U5 snRNP-associated RNA splicing factor	[A]	INFORMATION STORAGE AND PROCESSING	RNA processing and modification
TRINITY_DN12283_c0_g2_i3_12	At5g45600	7.7e-107	192/276(69.57)	386	ath	KOG3149	Transcription initiation factor IIF, auxiliary subunit	[K]	INFORMATION STORAGE AND PROCESSING	Transcription
TRINITY_DN12284_c0_g1_i1_17	At2g29080	1.5e-308	571/824(69.30)	1058	ath	KOG0731	AAA+-type ATPase containing the peptidase M41 domain	[O]	CELLULAR PROCESSES AND SIGNALING	Posttranslational modification, protein turnover, chaperones
TRINITY_DN12285_c0_g1_i1_3	At4g15590	6.4e-08	33/78(42.31)	56	ath	KOG1075	FOG: Reverse transcriptase	[R]	POORLY CHARACTERIZED	General function prediction only
TRINITY_DN12285_c0_g1_i1_4	At5g19410	3.3e-216	421/658(63.98)	750	ath	KOG0061	Transporter, ABC superfamily (Breast cancer resistance protein)	[Q]	METABOLISM	Secondary metabolites biosynthesis, transport and catabolism
TRINITY_DN12287_c0_g1_i1_10	At2g27350	2.7e-63	162/259(62.55)	243	ath	KOG2605	OTU (ovarian tumor)-like cysteine protease	[TO]	CELLULAR PROCESSES AND SIGNALING|CELLULAR PROCESSES AND SIGNALING	Signal transduction mechanisms |Posttranslational modification, protein turnover, chaperones
TRINITY_DN12287_c0_g1_i2_1	At2g45140	2.4e-81	152/238(63.87)	302	ath	KOG0439	VAMP-associated protein involved in inositol metabolism	[U]	CELLULAR PROCESSES AND SIGNALING	Intracellular trafficking, secretion, and vesicular transport
TRINITY_DN12290_c0_g1_i1_9	At5g66690	1.3e-130	232/468(49.57)	466	ath	KOG1192	UDP-glucuronosyl and UDP-glucosyl transferase	[GC]	METABOLISM|METABOLISM	Carbohydrate transport and metabolism |Energy production and conversion
TRINITY_DN12290_c0_g1_i2_15	7291330	1.6e-28	56/73(76.71)	125	dme	KOG0381	HMG box-containing protein	[R]	POORLY CHARACTERIZED	General function prediction only
TRINITY_DN12292_c0_g1_i1_4	Hs4507677	2.1e-109	232/235(98.72)	394	hsa	KOG0020	Endoplasmic reticulum glucose-regulated protein (GRP94/endoplasmin), HSP90 family	[O]	CELLULAR PROCESSES AND SIGNALING	Posttranslational modification, protein turnover, chaperones
TRINITY_DN12296_c0_g1_i1_5	At5g55470	8.9e-114	206/259(79.54)	409	ath	KOG1965	Sodium/hydrogen exchanger protein	[P]	METABOLISM	Inorganic ion transport and metabolism
TRINITY_DN12297_c0_g1_i4_7	At5g45680	1.0e-50	111/185(60.00)	200	ath	KOG0549	FKBP-type peptidyl-prolyl cis-trans isomerase	[O]	CELLULAR PROCESSES AND SIGNALING	Posttranslational modification, protein turnover, chaperones
TRINITY_DN122_c0_g1_i1_17	At1g74000	2.1e-64	132/319(41.38)	245	ath	KOG1520	Predicted alkaloid synthase/Surface mucin Hemomucin	[R]	POORLY CHARACTERIZED	General function prediction only
TRINITY_DN12300_c0_g1_i2_12	At1g10390	5.3e-66	128/209(61.24)	252	ath	KOG0845	Nuclear pore complex, Nup98 component (sc Nup145/Nup100/Nup116)	[YU]	CELLULAR PROCESSES AND SIGNALING|CELLULAR PROCESSES AND SIGNALING	Nuclear structure |Intracellular trafficking, secretion, and vesicular transport
TRINITY_DN12301_c0_g1_i2_1	At1g13900	1.3e-73	132/215(61.40)	277	ath	KOG1378	Purple acid phosphatase	[G]	METABOLISM	Carbohydrate transport and metabolism
TRINITY_DN12301_c0_g1_i2_6	At4g18880	7.5e-54	143/343(41.69)	211	ath	KOG0627	Heat shock transcription factor	[K]	INFORMATION STORAGE AND PROCESSING	Transcription
TRINITY_DN12301_c0_g2_i1_12	At5g20150	1.1e-06	21/34(61.76)	52	ath	KOG1161	Protein involved in vacuolar polyphosphate accumulation, contains SPX domain	[P]	METABOLISM	Inorganic ion transport and metabolism
TRINITY_DN12307_c0_g1_i2_14	At4g08500	7.9e-125	285/629(45.31)	447	ath	KOG0198	MEKK and related serine/threonine protein kinases	[T]	CELLULAR PROCESSES AND SIGNALING	Signal transduction mechanisms
TRINITY_DN12309_c0_g2_i2_15	At3g55280	1.2e-21	58/110(52.73)	103	ath	KOG1751	60s ribosomal protein L23	[J]	INFORMATION STORAGE AND PROCESSING	Translation, ribosomal structure and biogenesis
TRINITY_DN12310_c0_g1_i6_9	At3g09010	1.1e-70	134/311(43.09)	266	ath	KOG1187	Serine/threonine protein kinase	[T]	CELLULAR PROCESSES AND SIGNALING	Signal transduction mechanisms
TRINITY_DN12314_c0_g1_i4_7	At2g01670	4.7e-58	119/217(54.84)	224	ath	KOG2839	Diadenosine and diphosphoinositol polyphosphate phosphohydrolase	[T]	CELLULAR PROCESSES AND SIGNALING	Signal transduction mechanisms
TRINITY_DN12317_c0_g1_i1_16	At1g22370	1.7e-159	266/479(55.53)	562	ath	KOG1192	UDP-glucuronosyl and UDP-glucosyl transferase	[GC]	METABOLISM|METABOLISM	Carbohydrate transport and metabolism |Energy production and conversion
TRINITY_DN12317_c0_g1_i1_7	At2g11240	4.8e-27	83/255(32.55)	121	ath	KOG1075	FOG: Reverse transcriptase	[R]	POORLY CHARACTERIZED	General function prediction only
TRINITY_DN12320_c0_g2_i1_10	At1g77930	2.0e-89	171/272(62.87)	328	ath	KOG0715	Molecular chaperone (DnaJ superfamily)	[O]	CELLULAR PROCESSES AND SIGNALING	Posttranslational modification, protein turnover, chaperones
TRINITY_DN12321_c0_g1_i2_16	At3g07960	6.0e-203	367/533(68.86)	707	ath	KOG0229	Phosphatidylinositol-4-phosphate 5-kinase	[T]	CELLULAR PROCESSES AND SIGNALING	Signal transduction mechanisms
TRINITY_DN12325_c0_g1_i1_3	At3g12640	1.2e-113	292/697(41.89)	410	ath	KOG3702	Nuclear polyadenylated RNA binding protein	[A]	INFORMATION STORAGE AND PROCESSING	RNA processing and modification
TRINITY_DN12327_c0_g1_i1_2	At5g64420	0.0e+00	731/1183(61.79)	1282	ath	KOG1926	Predicted regulator of rRNA gene transcription (MYB-binding protein)	[K]	INFORMATION STORAGE AND PROCESSING	Transcription
TRINITY_DN12331_c0_g1_i4_18	Hs21536326	2.5e-68	147/367(40.05)	260	hsa	KOG2242	Scaffold/matrix specific factor hnRNP-U/SAF-A, contains SPRY domain	[A]	INFORMATION STORAGE AND PROCESSING	RNA processing and modification
TRINITY_DN12331_c0_g1_i9_10	At3g51300	1.5e-64	119/120(99.17)	247	ath	KOG0393	Ras-related small GTPase, Rho type	[R]	POORLY CHARACTERIZED	General function prediction only
TRINITY_DN12332_c0_g1_i1_17	At3g54340	1.8e-48	98/153(64.05)	193	ath	KOG0014	MADS box transcription factor	[K]	INFORMATION STORAGE AND PROCESSING	Transcription
TRINITY_DN12344_c0_g1_i1_1	At2g45490	9.3e-131	218/269(81.04)	466	ath	KOG0580	Serine/threonine protein kinase	[D]	CELLULAR PROCESSES AND SIGNALING	Cell cycle control, cell division, chromosome partitioning
TRINITY_DN12344_c0_g1_i2_17	At1g20000	1.5e-42	110/217(50.69)	173	ath	KOG3219	Transcription initiation factor TFIID, subunit TAF11	[K]	INFORMATION STORAGE AND PROCESSING	Transcription
TRINITY_DN12344_c0_g2_i1_9	At2g15410	2.4e-42	84/200(42.00)	172	ath	KOG0017	FOG: Transposon-encoded proteins with TYA, reverse transcriptase, integrase domains in various combinations	[R]	POORLY CHARACTERIZED	General function prediction only
TRINITY_DN12345_c0_g1_i2_18	At5g24530	5.2e-59	123/315(39.05)	228	ath	KOG0143	Iron/ascorbate family oxidoreductases	[QR]	METABOLISM|POORLY CHARACTERIZED	Secondary metabolites biosynthesis, transport and catabolism |General function prediction only
TRINITY_DN12348_c0_g1_i1_4	At1g33440	5.3e-14	37/48(77.08)	77	ath	KOG1237	H+/oligopeptide symporter	[E]	METABOLISM	Amino acid transport and metabolism
TRINITY_DN12355_c0_g1_i1_15	At1g02780	3.0e-80	155/166(93.37)	298	ath	KOG1696	60s ribosomal protein L19	[J]	INFORMATION STORAGE AND PROCESSING	Translation, ribosomal structure and biogenesis
TRINITY_DN12361_c0_g1_i1_16	At1g28390	1.5e-102	232/472(49.15)	372	ath	KOG1187	Serine/threonine protein kinase	[T]	CELLULAR PROCESSES AND SIGNALING	Signal transduction mechanisms
TRINITY_DN12364_c0_g1_i2_4	At5g47540	7.6e-124	232/337(68.84)	443	ath	KOG1566	Conserved protein Mo25	[S]	POORLY CHARACTERIZED	Function unknown
TRINITY_DN12365_c0_g1_i1_16	At4g21300	1.6e-221	397/803(49.44)	768	ath	KOG4197	FOG: PPR repeat	[R]	POORLY CHARACTERIZED	General function prediction only
TRINITY_DN12365_c0_g1_i1_3	At1g47750	3.2e-81	144/206(69.90)	301	ath	KOG4186	Peroxisomal biogenesis protein (peroxin)	[U]	CELLULAR PROCESSES AND SIGNALING	Intracellular trafficking, secretion, and vesicular transport
TRINITY_DN12366_c0_g1_i1_6	At3g59600	9.5e-37	74/140(52.86)	153	ath	KOG3400	RNA polymerase subunit 8	[K]	INFORMATION STORAGE AND PROCESSING	Transcription
TRINITY_DN1236_c0_g1_i1_13	At2g05610	4.3e-14	34/57(59.65)	77	ath	KOG0017	FOG: Transposon-encoded proteins with TYA, reverse transcriptase, integrase domains in various combinations	[R]	POORLY CHARACTERIZED	General function prediction only
TRINITY_DN1236_c0_g2_i1_13	At1g35370_2	4.7e-38	76/144(52.78)	156	ath	KOG0017	FOG: Transposon-encoded proteins with TYA, reverse transcriptase, integrase domains in various combinations	[R]	POORLY CHARACTERIZED	General function prediction only
TRINITY_DN12370_c0_g1_i1_6	At1g24290	9.1e-187	365/562(64.95)	652	ath	KOG2028	ATPase related to the helicase subunit of the Holliday junction resolvase	[L]	INFORMATION STORAGE AND PROCESSING	Replication, recombination and repair
TRINITY_DN12374_c0_g1_i1_11	At2g38720	1.8e-156	316/589(53.65)	552	ath	KOG4302	Microtubule-associated protein essential for anaphase spindle elongation	[DZ]	CELLULAR PROCESSES AND SIGNALING|CELLULAR PROCESSES AND SIGNALING	Cell cycle control, cell division, chromosome partitioning |Cytoskeleton
TRINITY_DN12375_c0_g1_i3_11	At5g38290	3.2e-93	165/249(66.27)	341	ath	KOG2255	Peptidyl-tRNA hydrolase	[J]	INFORMATION STORAGE AND PROCESSING	Translation, ribosomal structure and biogenesis
TRINITY_DN12379_c0_g1_i1_9	At2g31725	7.3e-54	99/148(66.89)	210	ath	KOG3377	Uncharacterized conserved protein	[S]	POORLY CHARACTERIZED	Function unknown
TRINITY_DN1237_c0_g1_i1_4	Hs4757810	1.1e-51	103/103(100.00)	201	hsa	KOG1353	F0F1-type ATP synthase, alpha subunit	[C]	METABOLISM	Energy production and conversion
TRINITY_DN12383_c0_g1_i1_12	At1g74560	2.7e-95	177/227(77.97)	348	ath	KOG1508	DNA replication factor/protein phosphatase inhibitor SET/SPR-2	[L]	INFORMATION STORAGE AND PROCESSING	Replication, recombination and repair
TRINITY_DN12385_c0_g1_i5_5	At1g03150	6.7e-17	41/43(95.35)	88	ath	KOG3234	Acetyltransferase, (GNAT) family	[R]	POORLY CHARACTERIZED	General function prediction only
TRINITY_DN12387_c0_g1_i1_17	At4g02960	4.5e-57	109/188(57.98)	221	ath	KOG0017	FOG: Transposon-encoded proteins with TYA, reverse transcriptase, integrase domains in various combinations	[R]	POORLY CHARACTERIZED	General function prediction only
TRINITY_DN12389_c0_g1_i1_12	At5g50240	5.8e-57	105/135(77.78)	221	ath	KOG1661	Protein-L-isoaspartate(D-aspartate) O-methyltransferase	[O]	CELLULAR PROCESSES AND SIGNALING	Posttranslational modification, protein turnover, chaperones
TRINITY_DN12390_c0_g2_i1_2	At5g51970	2.4e-16	47/114(41.23)	85	ath	KOG0024	Sorbitol dehydrogenase	[Q]	METABOLISM	Secondary metabolites biosynthesis, transport and catabolism
TRINITY_DN12394_c0_g1_i1_11	At2g20460	9.3e-28	61/147(41.50)	122	ath	KOG0017	FOG: Transposon-encoded proteins with TYA, reverse transcriptase, integrase domains in various combinations	[R]	POORLY CHARACTERIZED	General function prediction only
TRINITY_DN12396_c0_g1_i2_12	At4g21200	9.3e-91	174/337(51.63)	333	ath	KOG0143	Iron/ascorbate family oxidoreductases	[QR]	METABOLISM|POORLY CHARACTERIZED	Secondary metabolites biosynthesis, transport and catabolism |General function prediction only
TRINITY_DN12397_c0_g1_i1_15	At1g78950	6.0e-32	56/68(82.35)	136	ath	KOG0497	Oxidosqualene-lanosterol cyclase and related proteins	[I]	METABOLISM	Lipid transport and metabolism
TRINITY_DN12398_c0_g1_i1_7	At5g10390	6.9e-68	136/136(100.00)	256	ath	KOG1745	Histones H3 and H4	[B]	INFORMATION STORAGE AND PROCESSING	Chromatin structure and dynamics
TRINITY_DN12398_c0_g1_i2_11	At3g01330	4.0e-70	161/338(47.63)	265	ath	KOG2578	Transcription factor E2F/dimerization partner (TDP)-like proteins	[K]	INFORMATION STORAGE AND PROCESSING	Transcription
TRINITY_DN12399_c0_g1_i1_17	At4g09350	3.7e-70	138/237(58.23)	264	ath	KOG0715	Molecular chaperone (DnaJ superfamily)	[O]	CELLULAR PROCESSES AND SIGNALING	Posttranslational modification, protein turnover, chaperones
TRINITY_DN12400_c0_g1_i1_1	At2g11140	2.3e-50	121/366(33.06)	199	ath	KOG0017	FOG: Transposon-encoded proteins with TYA, reverse transcriptase, integrase domains in various combinations	[R]	POORLY CHARACTERIZED	General function prediction only
TRINITY_DN12402_c0_g1_i1_3	At1g77170	3.3e-155	263/455(57.80)	547	ath	KOG4197	FOG: PPR repeat	[R]	POORLY CHARACTERIZED	General function prediction only
TRINITY_DN12406_c0_g1_i6_18	At2g20840	5.8e-114	233/304(76.64)	410	ath	KOG3088	Secretory carrier membrane protein	[U]	CELLULAR PROCESSES AND SIGNALING	Intracellular trafficking, secretion, and vesicular transport
TRINITY_DN12407_c0_g1_i1_6	At5g50780	2.5e-122	233/488(47.75)	439	ath	KOG1845	MORC family ATPases	[D]	CELLULAR PROCESSES AND SIGNALING	Cell cycle control, cell division, chromosome partitioning
TRINITY_DN12408_c0_g1_i2_10	At2g29760	1.0e-54	97/209(46.41)	213	ath	KOG4197	FOG: PPR repeat	[R]	POORLY CHARACTERIZED	General function prediction only
TRINITY_DN12409_c0_g1_i1_2	At1g04420	2.7e-167	283/401(70.57)	587	ath	KOG1575	Voltage-gated shaker-like K+ channel, subunit beta/KCNAB	[C]	METABOLISM	Energy production and conversion
TRINITY_DN1240_c0_g1_i1_1	Hs4507645	2.0e-41	82/82(100.00)	167	hsa	KOG1643	Triosephosphate isomerase	[G]	METABOLISM	Carbohydrate transport and metabolism
TRINITY_DN12410_c0_g1_i4_8	At3g07220	9.0e-55	101/122(82.79)	214	ath	KOG2294	Transcription factor of the Forkhead/HNF3 family	[K]	INFORMATION STORAGE AND PROCESSING	Transcription
TRINITY_DN12412_c0_g1_i3_10	At3g08510	9.0e-151	299/657(45.51)	533	ath	KOG0169	Phosphoinositide-specific phospholipase C	[T]	CELLULAR PROCESSES AND SIGNALING	Signal transduction mechanisms
TRINITY_DN12420_c0_g1_i1_13	At1g09850_1	3.6e-131	223/325(68.62)	468	ath	KOG1543	Cysteine proteinase Cathepsin L	[O]	CELLULAR PROCESSES AND SIGNALING	Posttranslational modification, protein turnover, chaperones
TRINITY_DN12426_c0_g1_i2_12	At5g27730	1.7e-09	23/37(62.16)	63	ath	KOG4683	Uncharacterized conserved protein	[S]	POORLY CHARACTERIZED	Function unknown
TRINITY_DN12427_c0_g1_i1_11	At4g28950	2.1e-92	173/211(81.99)	338	ath	KOG0393	Ras-related small GTPase, Rho type	[R]	POORLY CHARACTERIZED	General function prediction only
TRINITY_DN12427_c0_g1_i3_18	At5g57850	8.5e-96	182/333(54.65)	350	ath	KOG0975	Branched chain aminotransferase BCAT1, pyridoxal phosphate enzymes type IV superfamily	[E]	METABOLISM	Amino acid transport and metabolism
TRINITY_DN12437_c0_g1_i4_4	At2g45700_2	1.9e-148	248/319(77.74)	526	ath	KOG1361	Predicted hydrolase involved in interstrand cross-link repair	[L]	INFORMATION STORAGE AND PROCESSING	Replication, recombination and repair
TRINITY_DN12438_c0_g1_i1_5	At4g26360	1.6e-16	54/179(30.17)	87	ath	KOG1075	FOG: Reverse transcriptase	[R]	POORLY CHARACTERIZED	General function prediction only
TRINITY_DN12438_c0_g2_i1_3	At2g31080	1.8e-07	25/72(34.72)	55	ath	KOG1075	FOG: Reverse transcriptase	[R]	POORLY CHARACTERIZED	General function prediction only
TRINITY_DN12439_c0_g1_i1_11	At1g43886	3.5e-39	74/137(54.01)	160	ath	KOG0017	FOG: Transposon-encoded proteins with TYA, reverse transcriptase, integrase domains in various combinations	[R]	POORLY CHARACTERIZED	General function prediction only
TRINITY_DN12440_c0_g1_i1_13	At1g07960	2.0e-47	83/109(76.15)	189	ath	KOG0191	Thioredoxin/protein disulfide isomerase	[O]	CELLULAR PROCESSES AND SIGNALING	Posttranslational modification, protein turnover, chaperones
TRINITY_DN12440_c0_g1_i1_2	At2g29110	5.6e-97	177/340(52.06)	354	ath	KOG1052	Glutamate-gated kainate-type ion channel receptor subunit GluR5 and related subunits	[PET]	METABOLISM|METABOLISM|CELLULAR PROCESSES AND SIGNALING	Inorganic ion transport and metabolism |Amino acid transport and metabolism |Signal transduction mechanisms
TRINITY_DN12440_c0_g1_i1_7	At1g07920	1.1e-78	136/184(73.91)	292	ath	KOG0052	Translation elongation factor EF-1 alpha/Tu	[J]	INFORMATION STORAGE AND PROCESSING	Translation, ribosomal structure and biogenesis
TRINITY_DN12440_c0_g1_i2_3	At1g73050	1.0e-38	78/126(61.90)	158	ath	KOG1238	Glucose dehydrogenase/choline dehydrogenase/mandelonitrile lyase (GMC oxidoreductase family)	[R]	POORLY CHARACTERIZED	General function prediction only
TRINITY_DN12444_c0_g1_i1_10	At3g06140	2.1e-39	77/158(48.73)	162	ath	KOG4265	Predicted E3 ubiquitin ligase	[O]	CELLULAR PROCESSES AND SIGNALING	Posttranslational modification, protein turnover, chaperones
TRINITY_DN12453_c2_g1_i1_9	At4g04410	5.8e-10	29/114(25.44)	64	ath	KOG0017	FOG: Transposon-encoded proteins with TYA, reverse transcriptase, integrase domains in various combinations	[R]	POORLY CHARACTERIZED	General function prediction only
TRINITY_DN12455_c0_g1_i1_16	At3g18190	5.7e-264	476/536(88.81)	909	ath	KOG0358	Chaperonin complex component, TCP-1 delta subunit (CCT4)	[O]	CELLULAR PROCESSES AND SIGNALING	Posttranslational modification, protein turnover, chaperones
TRINITY_DN12455_c0_g1_i1_8	At1g03020	6.7e-18	46/73(63.01)	90	ath	KOG1752	Glutaredoxin and related proteins	[O]	CELLULAR PROCESSES AND SIGNALING	Posttranslational modification, protein turnover, chaperones
TRINITY_DN12456_c0_g1_i1_13	At2g15540	6.8e-15	51/157(32.48)	80	ath	KOG1075	FOG: Reverse transcriptase	[R]	POORLY CHARACTERIZED	General function prediction only
TRINITY_DN12459_c0_g1_i1_2	At1g66410	3.7e-36	73/78(93.59)	151	ath	KOG0027	Calmodulin and related proteins (EF-Hand superfamily)	[T]	CELLULAR PROCESSES AND SIGNALING	Signal transduction mechanisms
TRINITY_DN12461_c0_g1_i2_4	At5g14390	6.3e-99	170/192(88.54)	360	ath	KOG1552	Predicted alpha/beta hydrolase	[R]	POORLY CHARACTERIZED	General function prediction only
TRINITY_DN12469_c0_g1_i6_4	At4g36800	1.8e-42	78/88(88.64)	173	ath	KOG0420	Ubiquitin-protein ligase	[O]	CELLULAR PROCESSES AND SIGNALING	Posttranslational modification, protein turnover, chaperones
TRINITY_DN1246_c0_g1_i1_16	At4g13930	3.8e-128	218/252(86.51)	456	ath	KOG2467	Glycine/serine hydroxymethyltransferase	[E]	METABOLISM	Amino acid transport and metabolism
TRINITY_DN12470_c0_g1_i1_1	At2g38080	9.0e-257	426/553(77.03)	885	ath	KOG1263	Multicopper oxidases	[Q]	METABOLISM	Secondary metabolites biosynthesis, transport and catabolism
TRINITY_DN12470_c0_g1_i2_15	At1g30000	1.0e-233	392/509(77.01)	809	ath	KOG2431	1, 2-alpha-mannosidase	[G]	METABOLISM	Carbohydrate transport and metabolism
TRINITY_DN12472_c0_g1_i1_11	At1g32450	3.9e-177	316/582(54.30)	620	ath	KOG1237	H+/oligopeptide symporter	[E]	METABOLISM	Amino acid transport and metabolism
TRINITY_DN12478_c0_g1_i1_14	At1g10500	1.2e-57	120/181(66.30)	223	ath	KOG1120	Fe-S cluster biosynthesis protein ISA1 (contains a HesB-like domain)	[P]	METABOLISM	Inorganic ion transport and metabolism
TRINITY_DN12478_c0_g1_i3_10	At3g60390	2.6e-52	104/133(78.20)	205	ath	KOG0483	Transcription factor HEX, contains HOX and HALZ domains	[K]	INFORMATION STORAGE AND PROCESSING	Transcription
TRINITY_DN12488_c0_g1_i2_9	At3g03940	1.4e-242	461/622(74.12)	839	ath	KOG1164	Casein kinase (serine/threonine/tyrosine protein kinase)	[T]	CELLULAR PROCESSES AND SIGNALING	Signal transduction mechanisms
TRINITY_DN12492_c0_g1_i1_17	At4g29000	1.1e-65	170/406(41.87)	250	ath	KOG1171	Metallothionein-like protein	[P]	METABOLISM	Inorganic ion transport and metabolism
TRINITY_DN12494_c0_g1_i1_11	At4g17450	4.2e-42	83/144(57.64)	171	ath	KOG0017	FOG: Transposon-encoded proteins with TYA, reverse transcriptase, integrase domains in various combinations	[R]	POORLY CHARACTERIZED	General function prediction only
TRINITY_DN12495_c0_g2_i1_7	Hs10835049	9.4e-90	158/159(99.37)	328	hsa	KOG0393	Ras-related small GTPase, Rho type	[R]	POORLY CHARACTERIZED	General function prediction only
TRINITY_DN12495_c0_g3_i1_7	Hs10835049	1.8e-54	102/102(100.00)	211	hsa	KOG0393	Ras-related small GTPase, Rho type	[R]	POORLY CHARACTERIZED	General function prediction only
TRINITY_DN12496_c0_g1_i2_10	At4g11680	5.4e-85	180/359(50.14)	315	ath	KOG0800	FOG: Predicted E3 ubiquitin ligase	[O]	CELLULAR PROCESSES AND SIGNALING	Posttranslational modification, protein turnover, chaperones
TRINITY_DN12497_c0_g2_i1_14	At5g48050	2.4e-33	77/204(37.75)	142	ath	KOG0017	FOG: Transposon-encoded proteins with TYA, reverse transcriptase, integrase domains in various combinations	[R]	POORLY CHARACTERIZED	General function prediction only
TRINITY_DN12498_c0_g1_i1_16	At5g62220	3.6e-139	231/405(57.04)	494	ath	KOG1021	Acetylglucosaminyltransferase EXT1/exostosin 1	[GMW]	METABOLISM|CELLULAR PROCESSES AND SIGNALING|CELLULAR PROCESSES AND SIGNALING	Carbohydrate transport and metabolism |Cell wall/membrane/envelope biogenesis |Extracellular structures
TRINITY_DN12500_c0_g1_i5_17	At4g23850	1.5e-260	420/551(76.23)	898	ath	KOG1256	Long-chain acyl-CoA synthetases (AMP-forming)	[I]	METABOLISM	Lipid transport and metabolism
TRINITY_DN12503_c0_g1_i1_10	At5g04780_1	9.4e-135	235/400(58.75)	479	ath	KOG4197	FOG: PPR repeat	[R]	POORLY CHARACTERIZED	General function prediction only
TRINITY_DN12506_c0_g1_i1_2	At4g29870	5.1e-69	132/172(76.74)	260	ath	KOG3356	Predicted membrane protein	[S]	POORLY CHARACTERIZED	Function unknown
TRINITY_DN12507_c0_g1_i2_8	At4g26160	4.1e-60	98/136(72.06)	231	ath	KOG0907	Thioredoxin	[O]	CELLULAR PROCESSES AND SIGNALING	Posttranslational modification, protein turnover, chaperones
TRINITY_DN12508_c0_g1_i1_7	At2g45550	1.0e-21	70/204(34.31)	104	ath	KOG0156	Cytochrome P450 CYP2 subfamily	[Q]	METABOLISM	Secondary metabolites biosynthesis, transport and catabolism
TRINITY_DN12509_c0_g1_i1_11	At1g17980	5.4e-188	309/459(67.32)	657	ath	KOG2245	Poly(A) polymerase and related nucleotidyltransferases	[A]	INFORMATION STORAGE AND PROCESSING	RNA processing and modification
TRINITY_DN12511_c0_g1_i1_11	At2g38060	1.7e-166	304/423(71.87)	585	ath	KOG2532	Permease of the major facilitator superfamily	[G]	METABOLISM	Carbohydrate transport and metabolism
TRINITY_DN12512_c0_g1_i1_16	At2g46520	4.3e-18	44/73(60.27)	91	ath	KOG1992	Nuclear export receptor CSE1/CAS (importin beta superfamily)	[YU]	CELLULAR PROCESSES AND SIGNALING|CELLULAR PROCESSES AND SIGNALING	Nuclear structure |Intracellular trafficking, secretion, and vesicular transport
TRINITY_DN12513_c0_g1_i1_6	Hs18777675	3.7e-39	59/84(70.24)	161	hsa	KOG1493	Anaphase-promoting complex (APC), subunit 11	[DO]	CELLULAR PROCESSES AND SIGNALING|CELLULAR PROCESSES AND SIGNALING	Cell cycle control, cell division, chromosome partitioning |Posttranslational modification, protein turnover, chaperones
TRINITY_DN12513_c0_g1_i1_8	At1g75250	3.3e-25	61/97(62.89)	114	ath	KOG0724	Zuotin and related molecular chaperones (DnaJ superfamily), contains DNA-binding domains	[O]	CELLULAR PROCESSES AND SIGNALING	Posttranslational modification, protein turnover, chaperones
TRINITY_DN12514_c0_g1_i1_1	At2g20280	4.5e-110	291/371(78.44)	397	ath	KOG1763	Uncharacterized conserved protein, contains CCCH-type Zn-finger	[R]	POORLY CHARACTERIZED	General function prediction only
TRINITY_DN12515_c0_g1_i1_5	At2g01290	5.3e-107	199/267(74.53)	387	ath	KOG3075	Ribose 5-phosphate isomerase	[G]	METABOLISM	Carbohydrate transport and metabolism
TRINITY_DN12518_c0_g1_i2_14	At2g32920	5.5e-92	167/222(75.23)	338	ath	KOG0191	Thioredoxin/protein disulfide isomerase	[O]	CELLULAR PROCESSES AND SIGNALING	Posttranslational modification, protein turnover, chaperones
TRINITY_DN12522_c0_g1_i1_10	At1g53190	2.0e-48	124/277(44.77)	193	ath	KOG0800	FOG: Predicted E3 ubiquitin ligase	[O]	CELLULAR PROCESSES AND SIGNALING	Posttranslational modification, protein turnover, chaperones
TRINITY_DN12525_c0_g1_i1_1	At3g28860	9.2e-130	263/653(40.28)	463	ath	KOG0055	Multidrug/pheromone exporter, ABC superfamily	[Q]	METABOLISM	Secondary metabolites biosynthesis, transport and catabolism
TRINITY_DN12527_c0_g1_i1_14	At1g22850	3.6e-89	167/209(79.90)	328	ath	KOG3140	Predicted membrane protein	[S]	POORLY CHARACTERIZED	Function unknown
TRINITY_DN12532_c0_g1_i1_14	At2g41760	4.7e-43	77/139(55.40)	174	ath	KOG3261	Uncharacterized conserved protein	[S]	POORLY CHARACTERIZED	Function unknown
TRINITY_DN12533_c0_g3_i1_1	At3g09040	8.4e-51	97/197(49.24)	200	ath	KOG4197	FOG: PPR repeat	[R]	POORLY CHARACTERIZED	General function prediction only
TRINITY_DN12534_c0_g1_i1_4	At3g16360	1.2e-44	86/124(69.35)	179	ath	KOG4747	Two-component phosphorelay intermediate involved in MAP kinase cascade regulation	[T]	CELLULAR PROCESSES AND SIGNALING	Signal transduction mechanisms
TRINITY_DN12538_c0_g1_i1_7	At5g01390	1.0e-137	252/349(72.21)	489	ath	KOG0714	Molecular chaperone (DnaJ superfamily)	[O]	CELLULAR PROCESSES AND SIGNALING	Posttranslational modification, protein turnover, chaperones
TRINITY_DN12541_c0_g1_i2_7	At3g25290	2.4e-33	92/229(40.17)	142	ath	KOG4293	Predicted membrane protein, contains DoH and Cytochrome b-561/ferric reductase transmembrane domains	[T]	CELLULAR PROCESSES AND SIGNALING	Signal transduction mechanisms
TRINITY_DN12544_c0_g1_i4_5	At3g02600	1.2e-117	193/234(82.48)	422	ath	KOG3030	Lipid phosphate phosphatase and related enzymes of the PAP2 family	[I]	METABOLISM	Lipid transport and metabolism
TRINITY_DN12545_c0_g1_i1_9	At1g08250	1.9e-172	312/384(81.25)	605	ath	KOG2797	Prephenate dehydratase	[E]	METABOLISM	Amino acid transport and metabolism
TRINITY_DN12547_c0_g1_i2_16	At4g04260	4.4e-53	104/145(71.72)	208	ath	KOG1886	BAH domain proteins	[K]	INFORMATION STORAGE AND PROCESSING	Transcription
TRINITY_DN12547_c0_g1_i2_3	At1g57640	2.8e-144	352/1018(34.58)	512	ath	KOG0017	FOG: Transposon-encoded proteins with TYA, reverse transcriptase, integrase domains in various combinations	[R]	POORLY CHARACTERIZED	General function prediction only
TRINITY_DN12548_c0_g1_i3_2	At1g53580	1.7e-95	178/262(67.94)	349	ath	KOG0814	Glyoxylase	[R]	POORLY CHARACTERIZED	General function prediction only
TRINITY_DN12554_c0_g1_i2_1	At5g14420	1.2e-154	279/419(66.59)	546	ath	KOG1327	Copine	[T]	CELLULAR PROCESSES AND SIGNALING	Signal transduction mechanisms
TRINITY_DN12554_c0_g1_i4_10	At4g27650	1.1e-159	283/373(75.87)	562	ath	KOG2869	Meiotic cell division protein Pelota/DOM34	[J]	INFORMATION STORAGE AND PROCESSING	Translation, ribosomal structure and biogenesis
TRINITY_DN12557_c0_g1_i1_14	At5g11150	2.4e-94	168/221(76.02)	345	ath	KOG0859	Synaptobrevin/VAMP-like protein	[U]	CELLULAR PROCESSES AND SIGNALING	Intracellular trafficking, secretion, and vesicular transport
TRINITY_DN12559_c0_g1_i1_7	At5g20930	3.3e-29	58/73(79.45)	129	ath	KOG1151	Tousled-like protein kinase	[T]	CELLULAR PROCESSES AND SIGNALING	Signal transduction mechanisms
TRINITY_DN12562_c0_g1_i1_17	At2g02860	2.9e-125	218/311(70.10)	449	ath	KOG0637	Sucrose transporter and related proteins	[G]	METABOLISM	Carbohydrate transport and metabolism
TRINITY_DN12564_c0_g1_i1_4	At3g43980	3.4e-27	50/56(89.29)	120	ath	KOG3506	40S ribosomal protein S29	[J]	INFORMATION STORAGE AND PROCESSING	Translation, ribosomal structure and biogenesis
TRINITY_DN12565_c0_g1_i1_1	At5g43970	3.0e-22	62/97(63.92)	105	ath	KOG4111	Translocase of outer mitochondrial membrane complex, subunit TOM22	[U]	CELLULAR PROCESSES AND SIGNALING	Intracellular trafficking, secretion, and vesicular transport
TRINITY_DN12565_c0_g1_i2_10	At2g46500_2	2.3e-88	151/205(73.66)	326	ath	KOG2381	Phosphatidylinositol 4-kinase	[T]	CELLULAR PROCESSES AND SIGNALING	Signal transduction mechanisms
TRINITY_DN12565_c0_g1_i2_18	At5g06220	4.7e-241	467/821(56.88)	834	ath	KOG1043	Ca2+-binding transmembrane protein LETM1/MRS7	[S]	POORLY CHARACTERIZED	Function unknown
TRINITY_DN12566_c0_g1_i1_11	At1g14130	7.1e-98	163/293(55.63)	357	ath	KOG0143	Iron/ascorbate family oxidoreductases	[QR]	METABOLISM|POORLY CHARACTERIZED	Secondary metabolites biosynthesis, transport and catabolism |General function prediction only
TRINITY_DN12566_c0_g1_i2_14	At4g10070	2.3e-09	31/43(72.09)	63	ath	KOG1676	K-homology type RNA binding proteins	[A]	INFORMATION STORAGE AND PROCESSING	RNA processing and modification
TRINITY_DN12571_c0_g1_i1_18	At2g19940	2.2e-138	251/359(69.92)	491	ath	KOG4354	N-acetyl-gamma-glutamyl-phosphate reductase	[E]	METABOLISM	Amino acid transport and metabolism
TRINITY_DN12571_c0_g1_i2_7	At2g33700	1.2e-124	212/253(83.79)	447	ath	KOG0698	Serine/threonine protein phosphatase	[T]	CELLULAR PROCESSES AND SIGNALING	Signal transduction mechanisms
TRINITY_DN12577_c0_g1_i1_11	At2g16680	2.0e-15	38/102(37.25)	81	ath	KOG1075	FOG: Reverse transcriptase	[R]	POORLY CHARACTERIZED	General function prediction only
TRINITY_DN12577_c0_g1_i3_9	At2g13940	1.6e-21	47/84(55.95)	102	ath	KOG0017	FOG: Transposon-encoded proteins with TYA, reverse transcriptase, integrase domains in various combinations	[R]	POORLY CHARACTERIZED	General function prediction only
TRINITY_DN12577_c0_g2_i1_11	At4g26360	3.6e-09	37/104(35.58)	60	ath	KOG1075	FOG: Reverse transcriptase	[R]	POORLY CHARACTERIZED	General function prediction only
TRINITY_DN12578_c0_g1_i1_12	At2g06170	1.1e-10	38/102(37.25)	66	ath	KOG0017	FOG: Transposon-encoded proteins with TYA, reverse transcriptase, integrase domains in various combinations	[R]	POORLY CHARACTERIZED	General function prediction only
TRINITY_DN12578_c0_g1_i1_2	At4g19810	1.1e-67	142/368(38.59)	257	ath	KOG2806	Chitinase	[G]	METABOLISM	Carbohydrate transport and metabolism
TRINITY_DN12586_c0_g1_i2_4	At2g40370	2.0e-264	429/612(70.10)	911	ath	KOG1263	Multicopper oxidases	[Q]	METABOLISM	Secondary metabolites biosynthesis, transport and catabolism
TRINITY_DN12586_c0_g1_i2_6	At4g31180	3.1e-157	272/430(63.26)	555	ath	KOG0556	Aspartyl-tRNA synthetase	[J]	INFORMATION STORAGE AND PROCESSING	Translation, ribosomal structure and biogenesis
TRINITY_DN12590_c0_g1_i1_5	At1g44110	2.3e-141	246/345(71.30)	501	ath	KOG0654	G2/Mitotic-specific cyclin A	[D]	CELLULAR PROCESSES AND SIGNALING	Cell cycle control, cell division, chromosome partitioning
TRINITY_DN12594_c0_g1_i1_12	At5g18140	8.8e-73	169/332(50.90)	273	ath	KOG0715	Molecular chaperone (DnaJ superfamily)	[O]	CELLULAR PROCESSES AND SIGNALING	Posttranslational modification, protein turnover, chaperones
TRINITY_DN12594_c0_g1_i2_10	At2g38090	2.5e-60	140/337(41.54)	233	ath	KOG0724	Zuotin and related molecular chaperones (DnaJ superfamily), contains DNA-binding domains	[O]	CELLULAR PROCESSES AND SIGNALING	Posttranslational modification, protein turnover, chaperones
TRINITY_DN12595_c0_g1_i2_1	At4g23630	9.1e-54	125/172(72.67)	210	ath	KOG1792	Reticulon	[U]	CELLULAR PROCESSES AND SIGNALING	Intracellular trafficking, secretion, and vesicular transport
TRINITY_DN12596_c0_g1_i1_16	At3g26300	1.0e-111	204/485(42.06)	403	ath	KOG0156	Cytochrome P450 CYP2 subfamily	[Q]	METABOLISM	Secondary metabolites biosynthesis, transport and catabolism
TRINITY_DN12596_c0_g1_i2_7	At3g10110	4.4e-35	71/90(78.89)	149	ath	KOG3225	Mitochondrial import inner membrane translocase, subunit TIM22	[U]	CELLULAR PROCESSES AND SIGNALING	Intracellular trafficking, secretion, and vesicular transport
TRINITY_DN12601_c0_g1_i1_15	At3g07070	2.3e-07	30/74(40.54)	54	ath	KOG1187	Serine/threonine protein kinase	[T]	CELLULAR PROCESSES AND SIGNALING	Signal transduction mechanisms
TRINITY_DN12601_c0_g1_i2_17	At3g66658	1.6e-170	299/362(82.60)	599	ath	KOG2454	Betaine aldehyde dehydrogenase	[C]	METABOLISM	Energy production and conversion
TRINITY_DN12604_c0_g1_i1_12	At2g45290	0.0e+00	595/742(80.19)	1212	ath	KOG0523	Transketolase	[G]	METABOLISM	Carbohydrate transport and metabolism
TRINITY_DN12608_c0_g1_i1_1	At4g30800	2.1e-79	140/159(88.05)	295	ath	KOG1728	40S ribosomal protein S11	[J]	INFORMATION STORAGE AND PROCESSING	Translation, ribosomal structure and biogenesis
TRINITY_DN12608_c0_g1_i2_18	At2g02160	2.7e-37	155/507(30.57)	156	ath	KOG4791	Uncharacterized conserved protein	[S]	POORLY CHARACTERIZED	Function unknown
TRINITY_DN12609_c0_g1_i2_12	At5g55660	9.0e-52	103/152(67.76)	204	ath	KOG2266	Chromatin-associated protein Dek and related proteins, contains SAP DNA binding domain	[B]	INFORMATION STORAGE AND PROCESSING	Chromatin structure and dynamics
TRINITY_DN12610_c0_g1_i2_12	At3g63410	2.4e-79	134/155(86.45)	295	ath	KOG1540	Ubiquinone biosynthesis methyltransferase COQ5	[H]	METABOLISM	Coenzyme transport and metabolism
TRINITY_DN12610_c0_g1_i4_10	At5g51130	7.4e-40	89/158(56.33)	165	ath	KOG2899	Predicted methyltransferase	[R]	POORLY CHARACTERIZED	General function prediction only
TRINITY_DN12611_c0_g1_i2_17	At2g18600	1.2e-82	151/212(71.23)	305	ath	KOG0420	Ubiquitin-protein ligase	[O]	CELLULAR PROCESSES AND SIGNALING	Posttranslational modification, protein turnover, chaperones
TRINITY_DN12614_c0_g2_i1_8	At4g31860	4.2e-168	281/362(77.62)	590	ath	KOG0698	Serine/threonine protein phosphatase	[T]	CELLULAR PROCESSES AND SIGNALING	Signal transduction mechanisms
TRINITY_DN12617_c0_g1_i1_1	At1g27470	7.2e-275	488/781(62.48)	946	ath	KOG2048	WD40 repeat protein	[R]	POORLY CHARACTERIZED	General function prediction only
TRINITY_DN12617_c0_g1_i2_6	At3g48980	3.6e-23	49/91(53.85)	109	ath	KOG2458	Endoplasmic reticulum protein EP58, contains filamin rod domain and KDEL motif	[R]	POORLY CHARACTERIZED	General function prediction only
TRINITY_DN12618_c0_g1_i4_17	At1g78440	2.9e-70	143/295(48.47)	265	ath	KOG0143	Iron/ascorbate family oxidoreductases	[QR]	METABOLISM|POORLY CHARACTERIZED	Secondary metabolites biosynthesis, transport and catabolism |General function prediction only
TRINITY_DN12620_c0_g1_i1_4	At4g12250	6.9e-14	35/54(64.81)	76	ath	KOG1371	UDP-glucose 4-epimerase/UDP-sulfoquinovose synthase	[M]	CELLULAR PROCESSES AND SIGNALING	Cell wall/membrane/envelope biogenesis
TRINITY_DN12623_c0_g1_i2_13	At5g05610	3.4e-110	192/275(69.82)	397	ath	KOG1632	Uncharacterized PHD Zn-finger protein	[R]	POORLY CHARACTERIZED	General function prediction only
TRINITY_DN12625_c0_g1_i1_8	At5g41340	3.2e-67	128/172(74.42)	255	ath	KOG0416	Ubiquitin-protein ligase	[O]	CELLULAR PROCESSES AND SIGNALING	Posttranslational modification, protein turnover, chaperones
TRINITY_DN12625_c0_g1_i2_15	At1g15330	1.2e-63	122/223(54.71)	243	ath	KOG1764	5'-AMP-activated protein kinase, gamma subunit	[C]	METABOLISM	Energy production and conversion
TRINITY_DN12627_c0_g1_i3_10	At1g20690_2	2.1e-09	32/48(66.67)	62	ath	KOG0381	HMG box-containing protein	[R]	POORLY CHARACTERIZED	General function prediction only
TRINITY_DN12637_c0_g1_i4_4	At2g37600	6.3e-30	84/181(46.41)	131	ath	KOG3452	60S ribosomal protein L36	[J]	INFORMATION STORAGE AND PROCESSING	Translation, ribosomal structure and biogenesis
TRINITY_DN12640_c0_g1_i2_5	At5g45280	2.3e-112	183/370(49.46)	405	ath	KOG4287	Pectin acetylesterase and similar proteins	[M]	CELLULAR PROCESSES AND SIGNALING	Cell wall/membrane/envelope biogenesis
TRINITY_DN12642_c0_g1_i2_5	At4g37270	1.5e-265	476/686(69.39)	915	ath	KOG0207	Cation transport ATPase	[P]	METABOLISM	Inorganic ion transport and metabolism
TRINITY_DN12648_c0_g1_i1_11	At1g35647	9.1e-14	35/71(49.30)	75	ath	KOG0017	FOG: Transposon-encoded proteins with TYA, reverse transcriptase, integrase domains in various combinations	[R]	POORLY CHARACTERIZED	General function prediction only
TRINITY_DN12651_c0_g2_i1_10	At5g20920	1.4e-93	183/268(68.28)	342	ath	KOG2768	Translation initiation factor 2, beta subunit (eIF-2beta)	[J]	INFORMATION STORAGE AND PROCESSING	Translation, ribosomal structure and biogenesis
TRINITY_DN12652_c0_g1_i1_9	At4g02960	7.7e-59	108/213(50.70)	228	ath	KOG0017	FOG: Transposon-encoded proteins with TYA, reverse transcriptase, integrase domains in various combinations	[R]	POORLY CHARACTERIZED	General function prediction only
TRINITY_DN12655_c0_g1_i1_15	At1g37200	5.9e-17	66/255(25.88)	87	ath	KOG0017	FOG: Transposon-encoded proteins with TYA, reverse transcriptase, integrase domains in various combinations	[R]	POORLY CHARACTERIZED	General function prediction only
TRINITY_DN12655_c0_g1_i1_17	At5g05380	1.3e-74	145/203(71.43)	279	ath	KOG3142	Prenylated rab acceptor 1	[U]	CELLULAR PROCESSES AND SIGNALING	Intracellular trafficking, secretion, and vesicular transport
TRINITY_DN12656_c0_g1_i2_7	At3g03790	5.0e-228	393/606(64.85)	791	ath	KOG1426	FOG: RCC1 domain	[S]	POORLY CHARACTERIZED	Function unknown
TRINITY_DN12657_c0_g1_i2_13	At1g66740	5.7e-62	111/120(92.50)	237	ath	KOG3265	Histone chaperone involved in gene silencing	[KB]	INFORMATION STORAGE AND PROCESSING|INFORMATION STORAGE AND PROCESSING	Transcription |Chromatin structure and dynamics
TRINITY_DN12657_c0_g1_i3_5	At4g21540	2.5e-167	286/485(58.97)	588	ath	KOG1116	Sphingosine kinase, involved in sphingolipid metabolism	[IT]	METABOLISM|CELLULAR PROCESSES AND SIGNALING	Lipid transport and metabolism |Signal transduction mechanisms
TRINITY_DN12658_c0_g1_i1_1	Hs4502295	3.0e-55	106/107(99.07)	213	hsa	KOG1350	F0F1-type ATP synthase, beta subunit	[C]	METABOLISM	Energy production and conversion
TRINITY_DN12660_c0_g1_i1_18	At5g04700	1.0e-20	111/412(26.94)	101	ath	KOG0504	FOG: Ankyrin repeat	[R]	POORLY CHARACTERIZED	General function prediction only
TRINITY_DN12660_c0_g1_i2_10	At1g58025	2.9e-56	165/388(42.53)	219	ath	KOG1474	Transcription initiation factor TFIID, subunit BDF1 and related bromodomain proteins	[K]	INFORMATION STORAGE AND PROCESSING	Transcription
TRINITY_DN12664_c0_g1_i2_12	At5g57170	2.1e-25	59/70(84.29)	117	ath	KOG1759	Macrophage migration inhibitory factor	[V]	CELLULAR PROCESSES AND SIGNALING	Defense mechanisms
TRINITY_DN12666_c0_g1_i1_7	At2g40460	8.6e-252	423/583(72.56)	869	ath	KOG1237	H+/oligopeptide symporter	[E]	METABOLISM	Amino acid transport and metabolism
TRINITY_DN12666_c0_g2_i1_13	At1g02100	7.3e-06	22/33(66.67)	49	ath	KOG2918	Carboxymethyl transferase	[O]	CELLULAR PROCESSES AND SIGNALING	Posttranslational modification, protein turnover, chaperones
TRINITY_DN12668_c0_g1_i1_4	Hs4504345	1.3e-60	111/142(78.17)	231	hsa	KOG3378	Globins and related hemoproteins	[C]	METABOLISM	Energy production and conversion
TRINITY_DN12669_c0_g1_i1_4	At4g32600	3.8e-117	239/436(54.82)	421	ath	KOG0800	FOG: Predicted E3 ubiquitin ligase	[O]	CELLULAR PROCESSES AND SIGNALING	Posttranslational modification, protein turnover, chaperones
TRINITY_DN1266_c0_g1_i1_5	SPCC1020.14	1.8e-17	71/231(30.74)	89	spo	KOG0017	FOG: Transposon-encoded proteins with TYA, reverse transcriptase, integrase domains in various combinations	[R]	POORLY CHARACTERIZED	General function prediction only
TRINITY_DN1266_c0_g2_i1_5	At4g10580	1.7e-25	60/164(36.59)	115	ath	KOG0017	FOG: Transposon-encoded proteins with TYA, reverse transcriptase, integrase domains in various combinations	[R]	POORLY CHARACTERIZED	General function prediction only
TRINITY_DN12671_c0_g1_i1_16	At3g09010	7.0e-87	152/306(49.67)	320	ath	KOG1187	Serine/threonine protein kinase	[T]	CELLULAR PROCESSES AND SIGNALING	Signal transduction mechanisms
TRINITY_DN12672_c0_g1_i2_15	At2g18260	7.3e-79	160/265(60.38)	294	ath	KOG0810	SNARE protein Syntaxin 1 and related proteins	[U]	CELLULAR PROCESSES AND SIGNALING	Intracellular trafficking, secretion, and vesicular transport
TRINITY_DN12674_c0_g1_i1_13	At2g38270	9.9e-107	194/292(66.44)	386	ath	KOG0911	Glutaredoxin-related protein	[O]	CELLULAR PROCESSES AND SIGNALING	Posttranslational modification, protein turnover, chaperones
TRINITY_DN12674_c0_g2_i1_13	At2g38270	2.6e-12	47/112(41.96)	72	ath	KOG0911	Glutaredoxin-related protein	[O]	CELLULAR PROCESSES AND SIGNALING	Posttranslational modification, protein turnover, chaperones
TRINITY_DN12679_c0_g2_i1_4	At5g19770	7.0e-258	435/450(96.67)	889	ath	KOG1376	Alpha tubulin	[Z]	CELLULAR PROCESSES AND SIGNALING	Cytoskeleton
TRINITY_DN12686_c0_g1_i1_9	At3g56840	7.5e-80	143/239(59.83)	297	ath	KOG2665	Predicted FAD-dependent oxidoreductase	[S]	POORLY CHARACTERIZED	Function unknown
TRINITY_DN12688_c0_g1_i1_12	At1g71750	3.3e-73	129/188(68.62)	274	ath	KOG3367	Hypoxanthine-guanine phosphoribosyltransferase	[F]	METABOLISM	Nucleotide transport and metabolism
TRINITY_DN12688_c0_g1_i2_16	At2g37620	6.5e-216	366/377(97.08)	749	ath	KOG0676	Actin and related proteins	[Z]	CELLULAR PROCESSES AND SIGNALING	Cytoskeleton
TRINITY_DN12691_c0_g1_i1_17	At2g31080	1.6e-16	36/85(42.35)	85	ath	KOG1075	FOG: Reverse transcriptase	[R]	POORLY CHARACTERIZED	General function prediction only
TRINITY_DN12692_c0_g1_i1_10	At1g14010	9.8e-74	128/208(61.54)	276	ath	KOG1691	emp24/gp25L/p24 family of membrane trafficking proteins	[U]	CELLULAR PROCESSES AND SIGNALING	Intracellular trafficking, secretion, and vesicular transport
TRINITY_DN12692_c0_g1_i1_6	At4g14950_2	1.4e-63	125/165(75.76)	242	ath	KOG1108	Predicted heme/steroid binding protein	[R]	POORLY CHARACTERIZED	General function prediction only
TRINITY_DN12693_c0_g1_i3_7	At5g17550	8.4e-81	150/227(66.08)	300	ath	KOG3133	40 kDa farnesylated protein associated with peroxisomes	[U]	CELLULAR PROCESSES AND SIGNALING	Intracellular trafficking, secretion, and vesicular transport
TRINITY_DN12693_c0_g1_i4_5	At3g52970	5.7e-106	187/272(68.75)	384	ath	KOG0156	Cytochrome P450 CYP2 subfamily	[Q]	METABOLISM	Secondary metabolites biosynthesis, transport and catabolism
TRINITY_DN12694_c0_g1_i1_9	At3g11210	3.3e-111	179/256(69.92)	401	ath	KOG3035	Isoamyl acetate-hydrolyzing esterase	[I]	METABOLISM	Lipid transport and metabolism
TRINITY_DN12696_c0_g1_i1_2	At5g60160	9.8e-228	382/480(79.58)	788	ath	KOG2596	Aminopeptidase I zinc metalloprotease (M18)	[E]	METABOLISM	Amino acid transport and metabolism
TRINITY_DN12697_c0_g1_i5_5	At2g45740	6.2e-52	99/113(87.61)	205	ath	KOG4186	Peroxisomal biogenesis protein (peroxin)	[U]	CELLULAR PROCESSES AND SIGNALING	Intracellular trafficking, secretion, and vesicular transport
TRINITY_DN1269_c0_g1_i1_13	At1g24640	6.4e-18	46/106(43.40)	89	ath	KOG1075	FOG: Reverse transcriptase	[R]	POORLY CHARACTERIZED	General function prediction only
TRINITY_DN12702_c0_g1_i3_15	At2g44530	9.1e-164	307/411(74.70)	576	ath	KOG1448	Ribose-phosphate pyrophosphokinase	[FE]	METABOLISM|METABOLISM	Nucleotide transport and metabolism |Amino acid transport and metabolism
TRINITY_DN12702_c0_g1_i5_18	At2g29420	1.2e-42	83/174(47.70)	173	ath	KOG0406	Glutathione S-transferase	[O]	CELLULAR PROCESSES AND SIGNALING	Posttranslational modification, protein turnover, chaperones
TRINITY_DN12704_c0_g1_i1_14	At3g50680	2.4e-17	102/155(65.81)	89	ath	KOG3017	Defense-related protein containing SCP domain	[S]	POORLY CHARACTERIZED	Function unknown
TRINITY_DN12704_c0_g1_i1_9	At4g18760	2.2e-52	263/407(64.62)	206	ath	KOG0619	FOG: Leucine rich repeat	[R]	POORLY CHARACTERIZED	General function prediction only
TRINITY_DN12712_c0_g1_i1_11	At1g47910	1.7e-24	72/201(35.82)	113	ath	KOG1075	FOG: Reverse transcriptase	[R]	POORLY CHARACTERIZED	General function prediction only
TRINITY_DN12713_c0_g1_i2_15	At4g17360	1.9e-129	224/309(72.49)	461	ath	KOG3076	5'-phosphoribosylglycinamide formyltransferase	[G]	METABOLISM	Carbohydrate transport and metabolism
TRINITY_DN12713_c0_g1_i3_6	At1g79940_1	6.7e-80	151/222(68.02)	298	ath	KOG0721	Molecular chaperone (DnaJ superfamily)	[O]	CELLULAR PROCESSES AND SIGNALING	Posttranslational modification, protein turnover, chaperones
TRINITY_DN12715_c0_g1_i1_13	At2g30200	5.8e-22	67/133(50.38)	104	ath	KOG2926	Malonyl-CoA:ACP transacylase	[I]	METABOLISM	Lipid transport and metabolism
TRINITY_DN12717_c0_g1_i5_12	At4g14110	4.0e-64	111/171(64.91)	244	ath	KOG4414	COP9 signalosome, subunit CSN8	[OT]	CELLULAR PROCESSES AND SIGNALING|CELLULAR PROCESSES AND SIGNALING	Posttranslational modification, protein turnover, chaperones |Signal transduction mechanisms
TRINITY_DN12719_c0_g1_i2_12	At4g33950	1.3e-79	146/235(62.13)	296	ath	KOG0583	Serine/threonine protein kinase	[T]	CELLULAR PROCESSES AND SIGNALING	Signal transduction mechanisms
TRINITY_DN12721_c0_g1_i1_11	At2g29650	2.2e-222	391/534(73.22)	771	ath	KOG2532	Permease of the major facilitator superfamily	[G]	METABOLISM	Carbohydrate transport and metabolism
TRINITY_DN12722_c0_g1_i6_2	At5g47180	5.5e-64	121/172(70.35)	244	ath	KOG0439	VAMP-associated protein involved in inositol metabolism	[U]	CELLULAR PROCESSES AND SIGNALING	Intracellular trafficking, secretion, and vesicular transport
TRINITY_DN12724_c0_g1_i3_10	At1g50460	3.4e-38	83/116(71.55)	159	ath	KOG1369	Hexokinase	[G]	METABOLISM	Carbohydrate transport and metabolism
TRINITY_DN12725_c0_g1_i2_11	At1g26990	3.0e-119	307/929(33.05)	429	ath	KOG0017	FOG: Transposon-encoded proteins with TYA, reverse transcriptase, integrase domains in various combinations	[R]	POORLY CHARACTERIZED	General function prediction only
TRINITY_DN12726_c0_g2_i1_7	At5g09950	1.4e-124	225/413(54.48)	445	ath	KOG4197	FOG: PPR repeat	[R]	POORLY CHARACTERIZED	General function prediction only
TRINITY_DN12729_c0_g1_i1_17	At2g04550	1.4e-78	169/301(56.15)	293	ath	KOG1716	Dual specificity phosphatase	[V]	CELLULAR PROCESSES AND SIGNALING	Defense mechanisms
TRINITY_DN12729_c0_g1_i2_18	At3g55350	1.1e-125	214/357(59.94)	449	ath	KOG4585	Predicted transposase	[L]	INFORMATION STORAGE AND PROCESSING	Replication, recombination and repair
TRINITY_DN12730_c0_g1_i1_4	At1g06330	7.4e-38	81/148(54.73)	156	ath	KOG1603	Copper chaperone	[P]	METABOLISM	Inorganic ion transport and metabolism
TRINITY_DN12732_c0_g1_i1_13	At1g65810	3.9e-13	34/96(35.42)	74	ath	KOG1801	tRNA-splicing endonuclease positive effector (SEN1)	[A]	INFORMATION STORAGE AND PROCESSING	RNA processing and modification
TRINITY_DN12733_c0_g1_i1_12	At2g23330	2.5e-73	156/377(41.38)	275	ath	KOG0017	FOG: Transposon-encoded proteins with TYA, reverse transcriptase, integrase domains in various combinations	[R]	POORLY CHARACTERIZED	General function prediction only
TRINITY_DN12733_c0_g1_i1_14	At3g14390	1.1e-228	385/484(79.55)	792	ath	KOG0622	Ornithine decarboxylase	[E]	METABOLISM	Amino acid transport and metabolism
TRINITY_DN12734_c0_g1_i1_14	At5g19820	6.9e-12	32/46(69.57)	70	ath	KOG2171	Karyopherin (importin) beta 3	[YU]	CELLULAR PROCESSES AND SIGNALING|CELLULAR PROCESSES AND SIGNALING	Nuclear structure |Intracellular trafficking, secretion, and vesicular transport
TRINITY_DN12737_c0_g1_i2_15	At5g07720	1.7e-95	174/384(45.31)	349	ath	KOG4748	Subunit of Golgi mannosyltransferase complex	[GM]	METABOLISM|CELLULAR PROCESSES AND SIGNALING	Carbohydrate transport and metabolism |Cell wall/membrane/envelope biogenesis
TRINITY_DN12740_c0_g1_i1_9	At3g25500	6.1e-06	27/55(49.09)	51	ath	KOG1922	Rho GTPase effector BNI1 and related formins	[TZ]	CELLULAR PROCESSES AND SIGNALING|CELLULAR PROCESSES AND SIGNALING	Signal transduction mechanisms |Cytoskeleton
TRINITY_DN12745_c1_g1_i1_9	At2g31080	1.3e-07	31/82(37.80)	55	ath	KOG1075	FOG: Reverse transcriptase	[R]	POORLY CHARACTERIZED	General function prediction only
TRINITY_DN12747_c0_g1_i4_16	At2g42070	1.4e-80	161/259(62.16)	299	ath	KOG3084	NADH pyrophosphatase I of the Nudix family of hydrolases	[L]	INFORMATION STORAGE AND PROCESSING	Replication, recombination and repair
TRINITY_DN12754_c0_g1_i4_7	At2g41680_1	2.6e-98	175/196(89.29)	359	ath	KOG0404	Thioredoxin reductase	[O]	CELLULAR PROCESSES AND SIGNALING	Posttranslational modification, protein turnover, chaperones
TRINITY_DN12755_c0_g1_i1_7	Hs11968182	7.5e-82	152/152(100.00)	302	hsa	KOG3311	Ribosomal protein S18	[J]	INFORMATION STORAGE AND PROCESSING	Translation, ribosomal structure and biogenesis
TRINITY_DN12759_c0_g1_i1_17	At5g10390	2.3e-67	135/136(99.26)	255	ath	KOG1745	Histones H3 and H4	[B]	INFORMATION STORAGE AND PROCESSING	Chromatin structure and dynamics
TRINITY_DN12762_c0_g1_i1_4	At5g20620	4.3e-120	224/227(98.68)	429	ath	KOG0001	Ubiquitin and ubiquitin-like proteins	[OR]	CELLULAR PROCESSES AND SIGNALING|POORLY CHARACTERIZED	Posttranslational modification, protein turnover, chaperones |General function prediction only
TRINITY_DN12763_c0_g1_i1_2	At2g17270	8.4e-125	211/284(74.30)	446	ath	KOG0767	Mitochondrial phosphate carrier protein	[C]	METABOLISM	Energy production and conversion
TRINITY_DN12763_c0_g1_i1_7	At1g26610	8.8e-24	155/525(29.52)	111	ath	KOG1721	FOG: Zn-finger	[R]	POORLY CHARACTERIZED	General function prediction only
TRINITY_DN12764_c0_g1_i1_9	At3g24860	4.9e-19	74/251(29.48)	96	ath	KOG4282	Transcription factor GT-2 and related proteins, contains trihelix DNA-binding/SANT domain	[K]	INFORMATION STORAGE AND PROCESSING	Transcription
TRINITY_DN12766_c0_g1_i2_1	At3g30390	5.0e-83	157/244(64.34)	309	ath	KOG1305	Amino acid transporter protein	[E]	METABOLISM	Amino acid transport and metabolism
TRINITY_DN12769_c0_g1_i1_7	At3g29775	8.8e-253	476/1215(39.18)	874	ath	KOG0017	FOG: Transposon-encoded proteins with TYA, reverse transcriptase, integrase domains in various combinations	[R]	POORLY CHARACTERIZED	General function prediction only
TRINITY_DN12769_c0_g1_i1_9	At1g17980	6.6e-99	167/267(62.55)	360	ath	KOG2245	Poly(A) polymerase and related nucleotidyltransferases	[A]	INFORMATION STORAGE AND PROCESSING	RNA processing and modification
TRINITY_DN12769_c0_g1_i2_3	At2g42670	5.3e-96	165/237(69.62)	350	ath	KOG4281	Uncharacterized conserved protein	[S]	POORLY CHARACTERIZED	Function unknown
TRINITY_DN12770_c0_g1_i1_16	At4g15410_1	4.8e-08	101/159(63.52)	58	ath	KOG2086	Protein tyrosine phosphatase SHP1/Cofactor for p97 ATPase-mediated vesicle membrane fusion	[Y]	CELLULAR PROCESSES AND SIGNALING	Nuclear structure
TRINITY_DN12772_c0_g1_i1_15	At3g18850	4.3e-63	113/175(64.57)	242	ath	KOG1505	Lysophosphatidic acid acyltransferase LPAAT and related acyltransferases	[I]	METABOLISM	Lipid transport and metabolism
TRINITY_DN12774_c0_g1_i1_9	At4g15930	2.1e-36	77/122(63.11)	152	ath	KOG3430	Dynein light chain type 1	[Z]	CELLULAR PROCESSES AND SIGNALING	Cytoskeleton
TRINITY_DN12779_c0_g1_i1_17	At3g11960	0.0e+00	854/1426(59.89)	1623	ath	KOG1898	Splicing factor 3b, subunit 3	[A]	INFORMATION STORAGE AND PROCESSING	RNA processing and modification
TRINITY_DN12780_c0_g1_i1_10	At3g09520	4.4e-169	320/602(53.16)	594	ath	KOG2344	Exocyst component protein and related proteins	[U]	CELLULAR PROCESSES AND SIGNALING	Intracellular trafficking, secretion, and vesicular transport
TRINITY_DN12780_c0_g1_i1_16	At3g09700	3.6e-45	94/114(82.46)	181	ath	KOG0723	Molecular chaperone (DnaJ superfamily)	[O]	CELLULAR PROCESSES AND SIGNALING	Posttranslational modification, protein turnover, chaperones
TRINITY_DN12781_c0_g1_i1_7	At5g13700	9.9e-197	336/421(79.81)	686	ath	KOG0029	Amine oxidase	[Q]	METABOLISM	Secondary metabolites biosynthesis, transport and catabolism
TRINITY_DN12781_c0_g1_i2_3	At4g00990	3.6e-94	186/414(44.93)	344	ath	KOG1356	Putative transcription factor 5qNCA, contains JmjC domain	[K]	INFORMATION STORAGE AND PROCESSING	Transcription
TRINITY_DN12783_c0_g1_i2_17	At4g30820_1	3.0e-24	68/139(48.92)	112	ath	KOG3800	Predicted E3 ubiquitin ligase containing RING finger, subunit of transcription/repair factor TFIIH and CDK-activating kinase assembly factor	[O]	CELLULAR PROCESSES AND SIGNALING	Posttranslational modification, protein turnover, chaperones
TRINITY_DN12784_c0_g1_i2_13	At3g57910	1.9e-52	138/218(63.30)	206	ath	KOG1994	Predicted RNA binding protein, contains G-patch and Zn-finger domains	[A]	INFORMATION STORAGE AND PROCESSING	RNA processing and modification
TRINITY_DN12786_c0_g1_i1_3	At4g04000	1.6e-12	35/84(41.67)	72	ath	KOG1075	FOG: Reverse transcriptase	[R]	POORLY CHARACTERIZED	General function prediction only
TRINITY_DN12788_c0_g1_i3_17	At4g02050	6.9e-154	302/492(61.38)	543	ath	KOG0254	Predicted transporter (major facilitator superfamily)	[R]	POORLY CHARACTERIZED	General function prediction only
TRINITY_DN12789_c0_g1_i3_10	At3g01300	2.1e-132	255/441(57.82)	472	ath	KOG1187	Serine/threonine protein kinase	[T]	CELLULAR PROCESSES AND SIGNALING	Signal transduction mechanisms
TRINITY_DN12790_c0_g1_i6_9	At2g29530	9.2e-08	23/26(88.46)	58	ath	KOG3480	Mitochondrial import inner membrane translocase, subunits TIM10/TIM12	[U]	CELLULAR PROCESSES AND SIGNALING	Intracellular trafficking, secretion, and vesicular transport
TRINITY_DN12792_c0_g1_i1_11	At2g13650	1.6e-90	169/250(67.60)	333	ath	KOG1444	Nucleotide-sugar transporter VRG4/SQV-7	[GOU]	METABOLISM|CELLULAR PROCESSES AND SIGNALING|CELLULAR PROCESSES AND SIGNALING	Carbohydrate transport and metabolism |Posttranslational modification, protein turnover, chaperones |Intracellular trafficking, secretion, and vesicular transport
TRINITY_DN12796_c0_g1_i1_18	At1g18480_1	4.5e-137	233/385(60.52)	487	ath	KOG0374	Serine/threonine specific protein phosphatase PP1, catalytic subunit	[TR]	CELLULAR PROCESSES AND SIGNALING|POORLY CHARACTERIZED	Signal transduction mechanisms |General function prediction only
TRINITY_DN12797_c0_g1_i1_5	At5g40280	1.4e-80	165/382(43.19)	300	ath	KOG0365	Beta subunit of farnesyltransferase	[O]	CELLULAR PROCESSES AND SIGNALING	Posttranslational modification, protein turnover, chaperones
TRINITY_DN12798_c0_g1_i1_4	At5g24530	2.1e-53	110/252(43.65)	209	ath	KOG0143	Iron/ascorbate family oxidoreductases	[QR]	METABOLISM|POORLY CHARACTERIZED	Secondary metabolites biosynthesis, transport and catabolism |General function prediction only
TRINITY_DN12801_c0_g1_i1_10	At4g02860	2.7e-73	145/269(53.90)	275	ath	KOG3033	Predicted PhzC/PhzF-type epimerase	[R]	POORLY CHARACTERIZED	General function prediction only
TRINITY_DN12801_c0_g1_i2_8	At1g35160	4.2e-67	135/168(80.36)	255	ath	KOG0841	Multifunctional chaperone (14-3-3 family)	[O]	CELLULAR PROCESSES AND SIGNALING	Posttranslational modification, protein turnover, chaperones
TRINITY_DN12804_c0_g1_i1_12	At5g12040	1.4e-143	255/369(69.11)	509	ath	KOG0806	Carbon-nitrogen hydrolase	[E]	METABOLISM	Amino acid transport and metabolism
TRINITY_DN12806_c0_g1_i1_12	At2g29530	2.4e-26	51/82(62.20)	118	ath	KOG3480	Mitochondrial import inner membrane translocase, subunits TIM10/TIM12	[U]	CELLULAR PROCESSES AND SIGNALING	Intracellular trafficking, secretion, and vesicular transport
TRINITY_DN12806_c0_g1_i3_11	At5g23850	5.7e-148	228/334(68.26)	524	ath	KOG2458	Endoplasmic reticulum protein EP58, contains filamin rod domain and KDEL motif	[R]	POORLY CHARACTERIZED	General function prediction only
TRINITY_DN12807_c0_g1_i1_11	At3g28345	1.5e-22	59/119(49.58)	105	ath	KOG0055	Multidrug/pheromone exporter, ABC superfamily	[Q]	METABOLISM	Secondary metabolites biosynthesis, transport and catabolism
TRINITY_DN12809_c0_g1_i3_17	At3g11530	4.3e-55	103/122(84.43)	214	ath	KOG2174	Leptin receptor gene-related protein	[T]	CELLULAR PROCESSES AND SIGNALING	Signal transduction mechanisms
TRINITY_DN12810_c0_g2_i1_14	At5g38240	3.4e-10	41/129(31.78)	65	ath	KOG1187	Serine/threonine protein kinase	[T]	CELLULAR PROCESSES AND SIGNALING	Signal transduction mechanisms
TRINITY_DN12811_c0_g1_i1_17	At1g26320	1.3e-110	197/315(62.54)	399	ath	KOG1196	Predicted NAD-dependent oxidoreductase	[R]	POORLY CHARACTERIZED	General function prediction only
TRINITY_DN12811_c0_g1_i1_4	At1g07080	2.1e-38	65/101(64.36)	159	ath	KOG3160	Gamma-interferon inducible lysosomal thiol reductase	[O]	CELLULAR PROCESSES AND SIGNALING	Posttranslational modification, protein turnover, chaperones
TRINITY_DN12813_c0_g1_i1_5	At3g26700	7.5e-80	162/333(48.65)	297	ath	KOG1187	Serine/threonine protein kinase	[T]	CELLULAR PROCESSES AND SIGNALING	Signal transduction mechanisms
TRINITY_DN12823_c0_g1_i1_13	At5g54840	1.5e-97	187/318(58.81)	355	ath	KOG1673	Ras GTPases	[R]	POORLY CHARACTERIZED	General function prediction only
TRINITY_DN12828_c0_g1_i1_16	At4g21070_2	2.6e-105	201/427(47.07)	382	ath	KOG4362	Transcriptional regulator BRCA1	[LK]	INFORMATION STORAGE AND PROCESSING|INFORMATION STORAGE AND PROCESSING	Replication, recombination and repair |Transcription
TRINITY_DN12831_c0_g1_i1_4	At5g52040	2.0e-56	112/152(73.68)	220	ath	KOG0106	Alternative splicing factor SRp55/B52/SRp75 (RRM superfamily)	[A]	INFORMATION STORAGE AND PROCESSING	RNA processing and modification
TRINITY_DN12833_c0_g1_i1_2	At5g11750	2.7e-53	109/149(73.15)	208	ath	KOG1698	Mitochondrial/chloroplast ribosomal protein L19	[J]	INFORMATION STORAGE AND PROCESSING	Translation, ribosomal structure and biogenesis
TRINITY_DN12836_c0_g1_i2_4	At1g65040	4.9e-24	61/128(47.66)	110	ath	KOG0802	E3 ubiquitin ligase	[O]	CELLULAR PROCESSES AND SIGNALING	Posttranslational modification, protein turnover, chaperones
TRINITY_DN12837_c0_g1_i1_6	At1g03560	1.8e-37	74/136(54.41)	157	ath	KOG4197	FOG: PPR repeat	[R]	POORLY CHARACTERIZED	General function prediction only
TRINITY_DN12840_c0_g1_i1_7	At3g29775	5.2e-23	48/108(44.44)	106	ath	KOG0017	FOG: Transposon-encoded proteins with TYA, reverse transcriptase, integrase domains in various combinations	[R]	POORLY CHARACTERIZED	General function prediction only
TRINITY_DN12841_c0_g1_i1_9	At1g20880	2.0e-70	148/286(51.75)	266	ath	KOG0149	Predicted RNA-binding protein SEB4 (RRM superfamily)	[R]	POORLY CHARACTERIZED	General function prediction only
TRINITY_DN12842_c0_g1_i1_1	At5g04160	1.2e-137	251/300(83.67)	489	ath	KOG1441	Glucose-6-phosphate/phosphate and phosphoenolpyruvate/phosphate antiporter	[GE]	METABOLISM|METABOLISM	Carbohydrate transport and metabolism |Amino acid transport and metabolism
TRINITY_DN12844_c0_g1_i1_6	At5g15270	3.6e-75	177/467(37.90)	282	ath	KOG2190	PolyC-binding proteins alphaCP-1 and related KH domain proteins	[AR]	INFORMATION STORAGE AND PROCESSING|POORLY CHARACTERIZED	RNA processing and modification |General function prediction only
TRINITY_DN12845_c0_g1_i1_2	At5g03720	4.6e-33	70/106(66.04)	141	ath	KOG0627	Heat shock transcription factor	[K]	INFORMATION STORAGE AND PROCESSING	Transcription
TRINITY_DN12845_c0_g1_i4_10	At5g18650	2.9e-106	201/250(80.40)	385	ath	KOG1940	Zn-finger protein	[R]	POORLY CHARACTERIZED	General function prediction only
TRINITY_DN12847_c0_g1_i1_17	At4g39960	1.3e-16	47/66(71.21)	87	ath	KOG0715	Molecular chaperone (DnaJ superfamily)	[O]	CELLULAR PROCESSES AND SIGNALING	Posttranslational modification, protein turnover, chaperones
TRINITY_DN12849_c0_g2_i1_11	At1g35647	6.1e-126	215/359(59.89)	449	ath	KOG0017	FOG: Transposon-encoded proteins with TYA, reverse transcriptase, integrase domains in various combinations	[R]	POORLY CHARACTERIZED	General function prediction only
TRINITY_DN12859_c0_g1_i1_17	At4g17570	1.9e-107	215/395(54.43)	391	ath	KOG1601	GATA-4/5/6 transcription factors	[K]	INFORMATION STORAGE AND PROCESSING	Transcription
TRINITY_DN12861_c0_g1_i1_12	At2g18030	3.9e-95	163/244(66.80)	348	ath	KOG1635	Peptide methionine sulfoxide reductase	[O]	CELLULAR PROCESSES AND SIGNALING	Posttranslational modification, protein turnover, chaperones
TRINITY_DN12863_c0_g1_i2_5	Hs21536326	2.9e-68	147/367(40.05)	260	hsa	KOG2242	Scaffold/matrix specific factor hnRNP-U/SAF-A, contains SPRY domain	[A]	INFORMATION STORAGE AND PROCESSING	RNA processing and modification
TRINITY_DN12870_c0_g1_i1_11	At3g11980	8.2e-201	343/487(70.43)	699	ath	KOG1221	Acyl-CoA reductase	[I]	METABOLISM	Lipid transport and metabolism
TRINITY_DN12873_c0_g1_i1_3	At5g08530	6.3e-263	451/486(92.80)	906	ath	KOG2658	NADH:ubiquinone oxidoreductase, NDUFV1/51kDa subunit	[C]	METABOLISM	Energy production and conversion
TRINITY_DN12873_c0_g1_i7_9	At1g29320	7.8e-106	186/294(63.27)	384	ath	KOG3881	Uncharacterized conserved protein	[S]	POORLY CHARACTERIZED	Function unknown
TRINITY_DN12874_c0_g1_i1_4	At5g08190	7.7e-40	84/106(79.25)	165	ath	KOG0871	Class 2 transcription repressor NC2, beta subunit (Dr1)	[K]	INFORMATION STORAGE AND PROCESSING	Transcription
TRINITY_DN12878_c1_g1_i2_11	At2g45230	1.3e-19	75/276(27.17)	97	ath	KOG1075	FOG: Reverse transcriptase	[R]	POORLY CHARACTERIZED	General function prediction only
TRINITY_DN12879_c0_g1_i1_15	At2g40430	1.1e-74	191/417(45.80)	280	ath	KOG2823	Cellular protein (glioma tumor suppressor candidate region gene 2)	[R]	POORLY CHARACTERIZED	General function prediction only
TRINITY_DN12882_c0_g1_i1_12	At3g14010	1.7e-84	196/401(48.88)	313	ath	KOG2375	Protein interacting with poly(A)-binding protein	[A]	INFORMATION STORAGE AND PROCESSING	RNA processing and modification
TRINITY_DN12884_c0_g1_i6_2	At3g15610	1.8e-99	195/375(52.00)	363	ath	KOG0278	Serine/threonine kinase receptor-associated protein	[I]	METABOLISM	Lipid transport and metabolism
TRINITY_DN12884_c0_g2_i1_8	At5g57140	4.1e-32	68/106(64.15)	138	ath	KOG1432	Predicted DNA repair exonuclease SIA1	[R]	POORLY CHARACTERIZED	General function prediction only
TRINITY_DN12891_c0_g1_i1_1	At4g07400	1.9e-137	252/480(52.50)	489	ath	KOG1947	Leucine rich repeat proteins, some proteins contain F-box	[R]	POORLY CHARACTERIZED	General function prediction only
TRINITY_DN12891_c0_g1_i2_18	At4g33920	5.4e-150	267/377(70.82)	530	ath	KOG0700	Protein phosphatase 2C/pyruvate dehydrogenase (lipoamide) phosphatase	[T]	CELLULAR PROCESSES AND SIGNALING	Signal transduction mechanisms
TRINITY_DN12891_c0_g1_i3_12	At1g07870	3.6e-138	249/361(68.98)	491	ath	KOG1187	Serine/threonine protein kinase	[T]	CELLULAR PROCESSES AND SIGNALING	Signal transduction mechanisms
TRINITY_DN12895_c0_g1_i1_18	At1g71360	1.3e-78	163/320(50.94)	293	ath	KOG1396	Uncharacterized conserved protein	[S]	POORLY CHARACTERIZED	Function unknown
TRINITY_DN12895_c0_g1_i2_10	At4g26580	1.3e-66	121/226(53.54)	253	ath	KOG0800	FOG: Predicted E3 ubiquitin ligase	[O]	CELLULAR PROCESSES AND SIGNALING	Posttranslational modification, protein turnover, chaperones
TRINITY_DN12895_c0_g1_i3_9	At3g02910	4.9e-42	92/173(53.18)	171	ath	KOG4450	Uncharacterized conserved protein	[S]	POORLY CHARACTERIZED	Function unknown
TRINITY_DN12896_c0_g1_i2_4	At3g18780	6.0e-37	87/167(52.10)	153	ath	KOG0676	Actin and related proteins	[Z]	CELLULAR PROCESSES AND SIGNALING	Cytoskeleton
TRINITY_DN12897_c0_g1_i2_16	At1g32210	2.0e-50	101/112(90.18)	198	ath	KOG1746	Defender against cell death protein/oligosaccharyltransferase, epsilon subunit	[DO]	CELLULAR PROCESSES AND SIGNALING|CELLULAR PROCESSES AND SIGNALING	Cell cycle control, cell division, chromosome partitioning |Posttranslational modification, protein turnover, chaperones
TRINITY_DN12898_c0_g1_i2_10	At4g16870	5.9e-23	51/109(46.79)	107	ath	KOG0017	FOG: Transposon-encoded proteins with TYA, reverse transcriptase, integrase domains in various combinations	[R]	POORLY CHARACTERIZED	General function prediction only
TRINITY_DN12900_c0_g1_i4_9	At1g31770	3.6e-158	316/586(53.92)	558	ath	KOG0061	Transporter, ABC superfamily (Breast cancer resistance protein)	[Q]	METABOLISM	Secondary metabolites biosynthesis, transport and catabolism
TRINITY_DN12902_c0_g1_i1_10	At2g06890	4.6e-11	28/51(54.90)	67	ath	KOG0017	FOG: Transposon-encoded proteins with TYA, reverse transcriptase, integrase domains in various combinations	[R]	POORLY CHARACTERIZED	General function prediction only
TRINITY_DN12902_c0_g1_i1_4	At5g45280	2.0e-69	110/226(48.67)	261	ath	KOG4287	Pectin acetylesterase and similar proteins	[M]	CELLULAR PROCESSES AND SIGNALING	Cell wall/membrane/envelope biogenesis
TRINITY_DN12902_c0_g2_i1_4	At5g45280	8.8e-43	78/135(57.78)	172	ath	KOG4287	Pectin acetylesterase and similar proteins	[M]	CELLULAR PROCESSES AND SIGNALING	Cell wall/membrane/envelope biogenesis
TRINITY_DN12908_c0_g1_i1_4	At5g37790	2.8e-172	322/510(63.14)	605	ath	KOG1187	Serine/threonine protein kinase	[T]	CELLULAR PROCESSES AND SIGNALING	Signal transduction mechanisms
TRINITY_DN12909_c0_g1_i2_5	At3g09770	6.4e-87	157/239(65.69)	321	ath	KOG4265	Predicted E3 ubiquitin ligase	[O]	CELLULAR PROCESSES AND SIGNALING	Posttranslational modification, protein turnover, chaperones
TRINITY_DN12913_c0_g1_i1_11	At5g64410	0.0e+00	555/766(72.45)	1159	ath	KOG2262	Sexual differentiation process protein ISP4	[T]	CELLULAR PROCESSES AND SIGNALING	Signal transduction mechanisms
TRINITY_DN12914_c0_g1_i2_1	At4g17570	1.7e-76	181/391(46.29)	287	ath	KOG1601	GATA-4/5/6 transcription factors	[K]	INFORMATION STORAGE AND PROCESSING	Transcription
TRINITY_DN12915_c0_g1_i1_6	At2g18240_2	1.0e-31	94/218(43.12)	137	ath	KOG2521	Uncharacterized conserved protein	[S]	POORLY CHARACTERIZED	Function unknown
TRINITY_DN12917_c0_g1_i1_2	At2g28210	1.7e-49	83/138(60.14)	194	ath	KOG0382	Carbonic anhydrase	[R]	POORLY CHARACTERIZED	General function prediction only
TRINITY_DN12918_c0_g1_i2_12	At5g58380	3.8e-169	289/441(65.53)	595	ath	KOG0583	Serine/threonine protein kinase	[T]	CELLULAR PROCESSES AND SIGNALING	Signal transduction mechanisms
TRINITY_DN12920_c0_g1_i1_10	At2g23820	3.4e-70	130/177(73.45)	265	ath	KOG3197	Predicted hydrolases of HD superfamily	[R]	POORLY CHARACTERIZED	General function prediction only
TRINITY_DN12920_c0_g1_i1_12	At2g36690	3.8e-62	119/273(43.59)	237	ath	KOG0143	Iron/ascorbate family oxidoreductases	[QR]	METABOLISM|POORLY CHARACTERIZED	Secondary metabolites biosynthesis, transport and catabolism |General function prediction only
TRINITY_DN12920_c0_g1_i5_4	At5g59840	4.9e-53	103/105(98.10)	208	ath	KOG0078	GTP-binding protein SEC4, small G protein superfamily, and related Ras family GTP-binding proteins	[TU]	CELLULAR PROCESSES AND SIGNALING|CELLULAR PROCESSES AND SIGNALING	Signal transduction mechanisms |Intracellular trafficking, secretion, and vesicular transport
TRINITY_DN12921_c0_g1_i1_10	At3g17180	1.1e-52	104/169(61.54)	206	ath	KOG1282	Serine carboxypeptidases (lysosomal cathepsin A)	[OE]	CELLULAR PROCESSES AND SIGNALING|METABOLISM	Posttranslational modification, protein turnover, chaperones |Amino acid transport and metabolism
TRINITY_DN12923_c0_g1_i1_16	At3g50060	5.8e-47	85/104(81.73)	187	ath	KOG0048	Transcription factor, Myb superfamily	[K]	INFORMATION STORAGE AND PROCESSING	Transcription
TRINITY_DN12924_c0_g1_i1_12	At1g75950	2.3e-51	100/157(63.69)	201	ath	KOG1724	SCF ubiquitin ligase, Skp1 component	[O]	CELLULAR PROCESSES AND SIGNALING	Posttranslational modification, protein turnover, chaperones
TRINITY_DN12925_c0_g1_i1_11	At1g01340	1.3e-177	324/639(50.70)	622	ath	KOG0498	K+-channel ERG and related proteins, contain PAS/PAC sensor domain	[PT]	METABOLISM|CELLULAR PROCESSES AND SIGNALING	Inorganic ion transport and metabolism |Signal transduction mechanisms
TRINITY_DN12927_c0_g1_i2_16	At5g27540	7.3e-245	418/637(65.62)	846	ath	KOG1707	Predicted Ras related/Rac-GTP binding protein	[V]	CELLULAR PROCESSES AND SIGNALING	Defense mechanisms
TRINITY_DN12931_c0_g1_i1_17	At1g66770	2.5e-52	103/204(50.49)	205	ath	KOG1623	Multitransmembrane protein	[R]	POORLY CHARACTERIZED	General function prediction only
TRINITY_DN12933_c0_g1_i1_9	At3g14690	1.9e-116	203/356(57.02)	419	ath	KOG0157	Cytochrome P450 CYP4/CYP19/CYP26 subfamilies	[QI]	METABOLISM|METABOLISM	Secondary metabolites biosynthesis, transport and catabolism |Lipid transport and metabolism
TRINITY_DN12933_c0_g1_i2_2	At2g36970	2.4e-166	294/557(52.78)	585	ath	KOG1192	UDP-glucuronosyl and UDP-glucosyl transferase	[GC]	METABOLISM|METABOLISM	Carbohydrate transport and metabolism |Energy production and conversion
TRINITY_DN12938_c0_g1_i6_13	At5g67590	1.6e-50	97/140(69.29)	199	ath	KOG3389	NADH:ubiquinone oxidoreductase, NDUFS4/18 kDa subunit	[C]	METABOLISM	Energy production and conversion
TRINITY_DN12943_c0_g1_i1_8	At2g40650	3.4e-91	158/201(78.61)	335	ath	KOG2889	Predicted PRP38-like splicing factor	[S]	POORLY CHARACTERIZED	Function unknown
TRINITY_DN12943_c0_g2_i2_15	At2g38730	2.0e-61	105/119(88.24)	235	ath	KOG0879	U-snRNP-associated cyclophilin type peptidyl-prolyl cis-trans isomerase	[O]	CELLULAR PROCESSES AND SIGNALING	Posttranslational modification, protein turnover, chaperones
TRINITY_DN12945_c0_g1_i1_18	At3g23560	1.1e-149	276/445(62.02)	529	ath	KOG1347	Uncharacterized membrane protein, predicted efflux pump	[R]	POORLY CHARACTERIZED	General function prediction only
TRINITY_DN12954_c0_g1_i3_4	At3g62030	5.2e-82	148/223(66.37)	304	ath	KOG0880	Peptidyl-prolyl cis-trans isomerase	[O]	CELLULAR PROCESSES AND SIGNALING	Posttranslational modification, protein turnover, chaperones
TRINITY_DN12955_c0_g1_i1_2	At2g02990	7.7e-91	149/227(65.64)	333	ath	KOG1642	Ribonuclease, T2 family	[A]	INFORMATION STORAGE AND PROCESSING	RNA processing and modification
TRINITY_DN12956_c0_g1_i1_1	At5g56760	1.6e-119	242/268(90.30)	428	ath	KOG4750	Serine O-acetyltransferase	[E]	METABOLISM	Amino acid transport and metabolism
TRINITY_DN12956_c0_g1_i4_11	At2g18510	9.8e-52	106/138(76.81)	204	ath	KOG0131	Splicing factor 3b, subunit 4	[A]	INFORMATION STORAGE AND PROCESSING	RNA processing and modification
TRINITY_DN12957_c0_g1_i1_3	At5g12190	8.5e-22	63/102(61.76)	103	ath	KOG0114	Predicted RNA-binding protein (RRM superfamily)	[R]	POORLY CHARACTERIZED	General function prediction only
TRINITY_DN12958_c0_g1_i1_17	At5g12190	4.3e-10	32/48(66.67)	64	ath	KOG0114	Predicted RNA-binding protein (RRM superfamily)	[R]	POORLY CHARACTERIZED	General function prediction only
TRINITY_DN12959_c0_g1_i1_17	At1g54560	9.6e-181	316/393(80.41)	632	ath	KOG0160	Myosin class V heavy chain	[Z]	CELLULAR PROCESSES AND SIGNALING	Cytoskeleton
TRINITY_DN12960_c0_g1_i1_16	At1g16390	1.1e-109	212/445(47.64)	396	ath	KOG0255	Synaptic vesicle transporter SVOP and related transporters (major facilitator superfamily)	[R]	POORLY CHARACTERIZED	General function prediction only
TRINITY_DN12961_c0_g1_i1_11	At3g15750	5.1e-16	42/76(55.26)	84	ath	KOG4774	Uncharacterized conserved protein	[S]	POORLY CHARACTERIZED	Function unknown
TRINITY_DN12961_c0_g1_i1_2	At5g44730	1.2e-118	193/251(76.89)	426	ath	KOG3085	Predicted hydrolase (HAD superfamily)	[R]	POORLY CHARACTERIZED	General function prediction only
TRINITY_DN12962_c0_g1_i1_6	At3g26614	1.7e-28	81/262(30.92)	126	ath	KOG1075	FOG: Reverse transcriptase	[R]	POORLY CHARACTERIZED	General function prediction only
TRINITY_DN12964_c0_g1_i3_4	At4g32810	4.3e-182	299/469(63.75)	637	ath	KOG1285	Beta, beta-carotene 15,15'-dioxygenase and related enzymes	[Q]	METABOLISM	Secondary metabolites biosynthesis, transport and catabolism
TRINITY_DN12964_c0_g2_i3_10	At3g48590	2.4e-72	146/177(82.49)	272	ath	KOG1657	CCAAT-binding factor, subunit C (HAP5)	[K]	INFORMATION STORAGE AND PROCESSING	Transcription
TRINITY_DN12972_c1_g5_i2_10	At2g36930	1.1e-09	28/33(84.85)	63	ath	KOG3408	U1-like Zn-finger-containing protein, probabl erole in RNA processing/splicing	[A]	INFORMATION STORAGE AND PROCESSING	RNA processing and modification
TRINITY_DN12977_c0_g1_i4_4	At3g55740	2.3e-72	132/292(45.21)	272	ath	KOG1303	Amino acid transporters	[E]	METABOLISM	Amino acid transport and metabolism
TRINITY_DN12978_c0_g1_i1_10	At1g13820	8.1e-121	206/346(59.54)	433	ath	KOG1454	Predicted hydrolase/acyltransferase (alpha/beta hydrolase superfamily)	[R]	POORLY CHARACTERIZED	General function prediction only
TRINITY_DN12978_c0_g1_i2_17	At5g14030	4.3e-47	101/182(55.49)	188	ath	KOG3317	Translocon-associated complex TRAP, beta subunit	[U]	CELLULAR PROCESSES AND SIGNALING	Intracellular trafficking, secretion, and vesicular transport
TRINITY_DN12979_c0_g1_i1_14	At3g25670	5.7e-59	111/171(64.91)	228	ath	KOG0619	FOG: Leucine rich repeat	[R]	POORLY CHARACTERIZED	General function prediction only
TRINITY_DN12983_c0_g1_i1_17	At3g48420_1	6.0e-61	124/174(71.26)	235	ath	KOG2914	Predicted haloacid-halidohydrolase and related hydrolases	[R]	POORLY CHARACTERIZED	General function prediction only
TRINITY_DN12983_c0_g4_i1_9	At1g04880_1	2.8e-52	118/250(47.20)	206	ath	KOG2744	DNA-binding proteins Bright/BRCAA1/RBP1 and related proteins containing BRIGHT domain	[K]	INFORMATION STORAGE AND PROCESSING	Transcription
TRINITY_DN12984_c0_g1_i9_9	At3g55740	3.4e-32	86/254(33.86)	139	ath	KOG1303	Amino acid transporters	[E]	METABOLISM	Amino acid transport and metabolism
TRINITY_DN12989_c0_g1_i6_5	At5g14700	1.6e-51	163/535(30.47)	203	ath	KOG1502	Flavonol reductase/cinnamoyl-CoA reductase	[V]	CELLULAR PROCESSES AND SIGNALING	Defense mechanisms
TRINITY_DN12991_c0_g1_i1_2	At4g13830	9.0e-36	84/192(43.75)	150	ath	KOG0712	Molecular chaperone (DnaJ superfamily)	[O]	CELLULAR PROCESSES AND SIGNALING	Posttranslational modification, protein turnover, chaperones
TRINITY_DN12991_c0_g1_i1_3	Hs4502565	3.7e-69	122/129(94.57)	260	hsa	KOG0037	Ca2+-binding protein, EF-Hand protein superfamily	[T]	CELLULAR PROCESSES AND SIGNALING	Signal transduction mechanisms
TRINITY_DN12992_c0_g2_i1_4	At1g76890	2.5e-64	196/553(35.44)	246	ath	KOG4282	Transcription factor GT-2 and related proteins, contains trihelix DNA-binding/SANT domain	[K]	INFORMATION STORAGE AND PROCESSING	Transcription
TRINITY_DN12993_c0_g1_i1_11	At1g24620	6.3e-07	26/61(42.62)	53	ath	KOG0027	Calmodulin and related proteins (EF-Hand superfamily)	[T]	CELLULAR PROCESSES AND SIGNALING	Signal transduction mechanisms
TRINITY_DN13001_c0_g1_i1_13	At3g52720	2.1e-70	129/259(49.81)	265	ath	KOG0382	Carbonic anhydrase	[R]	POORLY CHARACTERIZED	General function prediction only
TRINITY_DN13001_c0_g1_i1_2	At2g06170	5.6e-11	31/77(40.26)	66	ath	KOG0017	FOG: Transposon-encoded proteins with TYA, reverse transcriptase, integrase domains in various combinations	[R]	POORLY CHARACTERIZED	General function prediction only
TRINITY_DN13001_c0_g1_i2_1	At4g34500	1.7e-96	185/271(68.27)	353	ath	KOG1187	Serine/threonine protein kinase	[T]	CELLULAR PROCESSES AND SIGNALING	Signal transduction mechanisms
TRINITY_DN13006_c0_g1_i1_17	At5g09890	1.3e-208	352/460(76.52)	726	ath	KOG0605	NDR and related serine/threonine kinases	[R]	POORLY CHARACTERIZED	General function prediction only
TRINITY_DN13008_c0_g1_i1_4	At5g45890	5.3e-24	74/211(35.07)	111	ath	KOG1543	Cysteine proteinase Cathepsin L	[O]	CELLULAR PROCESSES AND SIGNALING	Posttranslational modification, protein turnover, chaperones
TRINITY_DN13009_c0_g1_i1_10	Hs11024700	7.2e-07	22/46(47.83)	55	hsa	KOG1733	Mitochondrial import inner membrane translocase, subunit TIM13	[U]	CELLULAR PROCESSES AND SIGNALING	Intracellular trafficking, secretion, and vesicular transport
TRINITY_DN13009_c0_g1_i1_11	At3g58640	0.0e+00	575/830(69.28)	1125	ath	KOG0192	Tyrosine kinase specific for activated (GTP-bound) p21cdc42Hs	[T]	CELLULAR PROCESSES AND SIGNALING	Signal transduction mechanisms
TRINITY_DN13010_c0_g1_i3_9	At2g28660	2.7e-23	91/277(32.85)	109	ath	KOG1603	Copper chaperone	[P]	METABOLISM	Inorganic ion transport and metabolism
TRINITY_DN13011_c0_g1_i1_7	At4g08100	4.0e-23	47/110(42.73)	108	ath	KOG0017	FOG: Transposon-encoded proteins with TYA, reverse transcriptase, integrase domains in various combinations	[R]	POORLY CHARACTERIZED	General function prediction only
TRINITY_DN13012_c0_g1_i2_6	At3g50560	8.9e-47	100/136(73.53)	187	ath	KOG1014	17 beta-hydroxysteroid dehydrogenase type 3, HSD17B3	[I]	METABOLISM	Lipid transport and metabolism
TRINITY_DN13017_c0_g1_i2_9	At1g23100	8.2e-31	69/99(69.70)	134	ath	KOG1641	Mitochondrial chaperonin	[O]	CELLULAR PROCESSES AND SIGNALING	Posttranslational modification, protein turnover, chaperones
TRINITY_DN13017_c0_g1_i3_10	At1g52800	8.4e-79	135/287(47.04)	293	ath	KOG0143	Iron/ascorbate family oxidoreductases	[QR]	METABOLISM|POORLY CHARACTERIZED	Secondary metabolites biosynthesis, transport and catabolism |General function prediction only
TRINITY_DN13018_c0_g1_i7_12	At2g26650	7.2e-218	444/672(66.07)	756	ath	KOG0498	K+-channel ERG and related proteins, contain PAS/PAC sensor domain	[PT]	METABOLISM|CELLULAR PROCESSES AND SIGNALING	Inorganic ion transport and metabolism |Signal transduction mechanisms
TRINITY_DN13020_c0_g1_i1_14	At1g31300	1.2e-106	189/271(69.74)	386	ath	KOG4561	Uncharacterized conserved protein, contains TBC domain	[TR]	CELLULAR PROCESSES AND SIGNALING|POORLY CHARACTERIZED	Signal transduction mechanisms |General function prediction only
TRINITY_DN13022_c0_g1_i2_1	At3g45660	3.0e-155	287/593(48.40)	548	ath	KOG1237	H+/oligopeptide symporter	[E]	METABOLISM	Amino acid transport and metabolism
TRINITY_DN13023_c0_g1_i2_9	At4g02720	2.1e-62	116/136(85.29)	240	ath	KOG2812	Uncharacterized conserved protein	[S]	POORLY CHARACTERIZED	Function unknown
TRINITY_DN13025_c0_g1_i3_12	At1g01480	7.9e-190	327/496(65.93)	662	ath	KOG0256	1-aminocyclopropane-1-carboxylate synthase, and related proteins	[T]	CELLULAR PROCESSES AND SIGNALING	Signal transduction mechanisms
TRINITY_DN13026_c0_g1_i1_12	At3g57550	5.0e-53	106/187(56.68)	207	ath	KOG0707	Guanylate kinase	[F]	METABOLISM	Nucleotide transport and metabolism
TRINITY_DN13026_c0_g1_i1_4	Hs15809016	6.5e-12	30/30(100.00)	69	hsa	KOG0031	Myosin regulatory light chain, EF-Hand protein superfamily	[Z]	CELLULAR PROCESSES AND SIGNALING	Cytoskeleton
TRINITY_DN13029_c0_g1_i2_1	At4g31120	5.4e-243	417/601(69.38)	840	ath	KOG0822	Protein kinase inhibitor	[D]	CELLULAR PROCESSES AND SIGNALING	Cell cycle control, cell division, chromosome partitioning
TRINITY_DN13031_c0_g1_i1_12	At1g37130_1	9.2e-231	381/505(75.45)	799	ath	KOG0535	Sulfite oxidase, molybdopterin-binding component	[C]	METABOLISM	Energy production and conversion
TRINITY_DN13031_c0_g2_i1_15	At1g44510	3.7e-21	47/85(55.29)	100	ath	KOG0017	FOG: Transposon-encoded proteins with TYA, reverse transcriptase, integrase domains in various combinations	[R]	POORLY CHARACTERIZED	General function prediction only
TRINITY_DN13035_c0_g1_i2_8	At4g25130	6.2e-91	169/249(67.87)	334	ath	KOG1635	Peptide methionine sulfoxide reductase	[O]	CELLULAR PROCESSES AND SIGNALING	Posttranslational modification, protein turnover, chaperones
TRINITY_DN13035_c0_g2_i1_12	At4g09710	1.4e-08	50/165(30.30)	60	ath	KOG1075	FOG: Reverse transcriptase	[R]	POORLY CHARACTERIZED	General function prediction only
TRINITY_DN13036_c0_g1_i3_6	At5g42970	4.9e-125	229/269(85.13)	447	ath	KOG1497	COP9 signalosome, subunit CSN4	[OT]	CELLULAR PROCESSES AND SIGNALING|CELLULAR PROCESSES AND SIGNALING	Posttranslational modification, protein turnover, chaperones |Signal transduction mechanisms
TRINITY_DN13042_c0_g1_i2_4	At5g14340	4.3e-71	140/264(53.03)	267	ath	KOG0048	Transcription factor, Myb superfamily	[K]	INFORMATION STORAGE AND PROCESSING	Transcription
TRINITY_DN13045_c0_g1_i1_14	At1g18040	5.0e-168	299/405(73.83)	590	ath	KOG0659	Cdk activating kinase (CAK)/RNA polymerase II transcription initiation/nucleotide excision repair factor TFIIH/TFIIK, kinase subunit CDK7	[DKL]	CELLULAR PROCESSES AND SIGNALING|INFORMATION STORAGE AND PROCESSING|INFORMATION STORAGE AND PROCESSING	Cell cycle control, cell division, chromosome partitioning |Transcription |Replication, recombination and repair
TRINITY_DN13045_c0_g1_i1_3	At5g48870	5.4e-42	82/85(96.47)	171	ath	KOG1775	U6 snRNA-associated Sm-like protein	[A]	INFORMATION STORAGE AND PROCESSING	RNA processing and modification
TRINITY_DN13046_c0_g1_i3_6	At4g38260	9.1e-52	100/208(48.08)	203	ath	KOG2342	Uncharacterized conserved protein	[S]	POORLY CHARACTERIZED	Function unknown
TRINITY_DN13047_c0_g2_i2_3	At1g59580	3.2e-172	320/372(86.02)	604	ath	KOG0660	Mitogen-activated protein kinase	[T]	CELLULAR PROCESSES AND SIGNALING	Signal transduction mechanisms
TRINITY_DN13049_c0_g1_i2_9	At3g20060	7.9e-70	139/205(67.80)	263	ath	KOG0421	Ubiquitin-protein ligase	[O]	CELLULAR PROCESSES AND SIGNALING	Posttranslational modification, protein turnover, chaperones
TRINITY_DN13050_c0_g1_i1_11	At2g37230	6.2e-48	314/544(57.72)	192	ath	KOG4197	FOG: PPR repeat	[R]	POORLY CHARACTERIZED	General function prediction only
TRINITY_DN13052_c0_g1_i1_1	At4g04930	2.3e-158	258/326(79.14)	558	ath	KOG2987	Fatty acid desaturase	[I]	METABOLISM	Lipid transport and metabolism
TRINITY_DN13052_c0_g1_i2_11	At1g66520	2.6e-134	237/328(72.26)	478	ath	KOG3082	Methionyl-tRNA formyltransferase	[J]	INFORMATION STORAGE AND PROCESSING	Translation, ribosomal structure and biogenesis
TRINITY_DN13053_c0_g1_i2_11	Hs4502295	1.5e-158	284/340(83.53)	559	hsa	KOG1350	F0F1-type ATP synthase, beta subunit	[C]	METABOLISM	Energy production and conversion
TRINITY_DN13055_c0_g1_i1_15	At2g11140	7.7e-40	106/304(34.87)	163	ath	KOG0017	FOG: Transposon-encoded proteins with TYA, reverse transcriptase, integrase domains in various combinations	[R]	POORLY CHARACTERIZED	General function prediction only
TRINITY_DN13055_c0_g1_i1_3	At2g28720	2.2e-47	97/101(96.04)	189	ath	KOG1744	Histone H2B	[B]	INFORMATION STORAGE AND PROCESSING	Chromatin structure and dynamics
TRINITY_DN13055_c0_g1_i9_4	At4g11410	2.2e-55	132/327(40.37)	216	ath	KOG1208	Dehydrogenases with different specificities (related to short-chain alcohol dehydrogenases)	[Q]	METABOLISM	Secondary metabolites biosynthesis, transport and catabolism
TRINITY_DN13057_c0_g1_i1_12	At5g09650	7.4e-127	225/303(74.26)	453	ath	KOG1626	Inorganic pyrophosphatase/Nucleosome remodeling factor, subunit NURF38	[C]	METABOLISM	Energy production and conversion
TRINITY_DN1305_c0_g1_i1_3	At2g06950	2.8e-13	38/99(38.38)	73	ath	KOG0017	FOG: Transposon-encoded proteins with TYA, reverse transcriptase, integrase domains in various combinations	[R]	POORLY CHARACTERIZED	General function prediction only
TRINITY_DN13060_c0_g1_i3_9	At3g07880	7.6e-79	133/179(74.30)	293	ath	KOG3205	Rho GDP-dissociation inhibitor	[T]	CELLULAR PROCESSES AND SIGNALING	Signal transduction mechanisms
TRINITY_DN13061_c0_g1_i2_10	At4g37020	1.6e-64	130/215(60.47)	246	ath	KOG0328	Predicted ATP-dependent RNA helicase FAL1, involved in rRNA maturation, DEAD-box superfamily	[J]	INFORMATION STORAGE AND PROCESSING	Translation, ribosomal structure and biogenesis
TRINITY_DN13061_c0_g1_i5_14	At4g11410	5.8e-45	98/135(72.59)	181	ath	KOG1208	Dehydrogenases with different specificities (related to short-chain alcohol dehydrogenases)	[Q]	METABOLISM	Secondary metabolites biosynthesis, transport and catabolism
TRINITY_DN13063_c0_g1_i1_1	At4g31070	4.1e-38	120/376(31.91)	158	ath	KOG4197	FOG: PPR repeat	[R]	POORLY CHARACTERIZED	General function prediction only
TRINITY_DN13064_c0_g2_i1_6	At1g75840	4.0e-12	33/51(64.71)	70	ath	KOG0393	Ras-related small GTPase, Rho type	[R]	POORLY CHARACTERIZED	General function prediction only
TRINITY_DN13065_c0_g1_i1_3	Hs20149594	2.5e-94	236/239(98.74)	344	hsa	KOG0019	Molecular chaperone (HSP90 family)	[O]	CELLULAR PROCESSES AND SIGNALING	Posttranslational modification, protein turnover, chaperones
TRINITY_DN13065_c0_g2_i1_3	Hs20149594	1.2e-66	126/126(100.00)	251	hsa	KOG0019	Molecular chaperone (HSP90 family)	[O]	CELLULAR PROCESSES AND SIGNALING	Posttranslational modification, protein turnover, chaperones
TRINITY_DN13067_c0_g1_i1_13	At5g53400	2.4e-75	134/169(79.29)	282	ath	KOG2265	Nuclear distribution protein NUDC	[T]	CELLULAR PROCESSES AND SIGNALING	Signal transduction mechanisms
TRINITY_DN13068_c0_g1_i1_15	At3g02010	8.9e-55	106/295(35.93)	213	ath	KOG4197	FOG: PPR repeat	[R]	POORLY CHARACTERIZED	General function prediction only
TRINITY_DN13068_c0_g1_i3_6	At2g30350	4.5e-43	79/95(83.16)	175	ath	KOG3005	GIY-YIG type nuclease	[R]	POORLY CHARACTERIZED	General function prediction only
TRINITY_DN13069_c0_g1_i1_13	At4g21060	6.3e-264	439/673(65.23)	909	ath	KOG2287	Galactosyltransferases	[G]	METABOLISM	Carbohydrate transport and metabolism
TRINITY_DN13072_c0_g1_i1_13	At5g66360	1.3e-110	226/375(60.27)	399	ath	KOG0820	Ribosomal RNA adenine dimethylase	[A]	INFORMATION STORAGE AND PROCESSING	RNA processing and modification
TRINITY_DN13074_c0_g1_i2_10	At4g10850	1.6e-17	49/92(53.26)	89	ath	KOG1623	Multitransmembrane protein	[R]	POORLY CHARACTERIZED	General function prediction only
TRINITY_DN13076_c0_g1_i1_16	At1g47480	3.2e-103	176/324(54.32)	374	ath	KOG1515	Arylacetamide deacetylase	[V]	CELLULAR PROCESSES AND SIGNALING	Defense mechanisms
TRINITY_DN13079_c0_g1_i1_10	At5g54640	3.7e-07	34/58(58.62)	55	ath	KOG1756	Histone 2A	[B]	INFORMATION STORAGE AND PROCESSING	Chromatin structure and dynamics
TRINITY_DN13079_c0_g1_i1_3	At1g03260	4.2e-96	187/266(70.30)	351	ath	KOG3140	Predicted membrane protein	[S]	POORLY CHARACTERIZED	Function unknown
TRINITY_DN13081_c0_g1_i1_9	At2g26700_2	8.6e-159	283/441(64.17)	559	ath	KOG0610	Putative serine/threonine protein kinase	[R]	POORLY CHARACTERIZED	General function prediction only
TRINITY_DN13083_c0_g1_i1_2	At1g27730	2.3e-36	134/245(54.69)	152	ath	KOG1721	FOG: Zn-finger	[R]	POORLY CHARACTERIZED	General function prediction only
TRINITY_DN13084_c0_g1_i4_12	At4g27440	2.7e-147	264/332(79.52)	521	ath	KOG1208	Dehydrogenases with different specificities (related to short-chain alcohol dehydrogenases)	[Q]	METABOLISM	Secondary metabolites biosynthesis, transport and catabolism
TRINITY_DN13085_c0_g1_i2_13	At5g23550	4.1e-37	84/172(48.84)	154	ath	KOG2887	Membrane protein involved in ER to Golgi transport	[U]	CELLULAR PROCESSES AND SIGNALING	Intracellular trafficking, secretion, and vesicular transport
TRINITY_DN13091_c0_g1_i1_11	At4g03180	6.2e-06	56/138(40.58)	52	ath	KOG4851	Uncharacterized conserved protein	[S]	POORLY CHARACTERIZED	Function unknown
TRINITY_DN13093_c0_g1_i1_8	At1g75760	2.1e-130	230/272(84.56)	465	ath	KOG3106	ER lumen protein retaining receptor	[U]	CELLULAR PROCESSES AND SIGNALING	Intracellular trafficking, secretion, and vesicular transport
TRINITY_DN13099_c0_g1_i1_5	At3g02720	4.0e-163	271/406(66.75)	573	ath	KOG2764	Putative transcriptional regulator DJ-1	[RV]	POORLY CHARACTERIZED|CELLULAR PROCESSES AND SIGNALING	General function prediction only |Defense mechanisms
TRINITY_DN1309_c0_g1_i1_16	At1g42375	2.8e-08	36/94(38.30)	57	ath	KOG0017	FOG: Transposon-encoded proteins with TYA, reverse transcriptase, integrase domains in various combinations	[R]	POORLY CHARACTERIZED	General function prediction only
TRINITY_DN13100_c0_g1_i1_8	At5g27470	2.3e-213	359/451(79.60)	741	ath	KOG2509	Seryl-tRNA synthetase	[J]	INFORMATION STORAGE AND PROCESSING	Translation, ribosomal structure and biogenesis
TRINITY_DN13102_c0_g1_i3_17	At2g03890	5.4e-209	380/642(59.19)	727	ath	KOG2381	Phosphatidylinositol 4-kinase	[T]	CELLULAR PROCESSES AND SIGNALING	Signal transduction mechanisms
TRINITY_DN13105_c0_g1_i1_11	At4g14540	7.6e-45	87/100(87.00)	180	ath	KOG0869	CCAAT-binding factor, subunit A (HAP3)	[K]	INFORMATION STORAGE AND PROCESSING	Transcription
TRINITY_DN13107_c0_g1_i5_10	At1g51680	1.0e-171	338/685(49.34)	603	ath	KOG1176	Acyl-CoA synthetase	[I]	METABOLISM	Lipid transport and metabolism
TRINITY_DN13108_c0_g1_i1_4	At4g39170	1.3e-74	134/225(59.56)	280	ath	KOG1471	Phosphatidylinositol transfer protein SEC14 and related proteins	[I]	METABOLISM	Lipid transport and metabolism
TRINITY_DN13122_c0_g1_i4_11	At2g44530	2.0e-109	212/285(74.39)	396	ath	KOG1448	Ribose-phosphate pyrophosphokinase	[FE]	METABOLISM|METABOLISM	Nucleotide transport and metabolism |Amino acid transport and metabolism
TRINITY_DN13125_c0_g1_i2_8	At1g08370	2.9e-89	203/388(52.32)	328	ath	KOG2868	Decapping enzyme complex component DCP1	[KA]	INFORMATION STORAGE AND PROCESSING|INFORMATION STORAGE AND PROCESSING	Transcription |RNA processing and modification
TRINITY_DN13127_c0_g1_i1_16	At2g05640	5.4e-39	77/129(59.69)	160	ath	KOG0987	DNA helicase PIF1/RRM3	[D]	CELLULAR PROCESSES AND SIGNALING	Cell cycle control, cell division, chromosome partitioning
TRINITY_DN13128_c0_g2_i1_9	At5g54160	7.8e-115	193/341(56.60)	413	ath	KOG3178	Hydroxyindole-O-methyltransferase and related SAM-dependent methyltransferases	[R]	POORLY CHARACTERIZED	General function prediction only
TRINITY_DN13132_c0_g1_i1_3	At5g35620	9.4e-71	130/188(69.15)	266	ath	KOG1670	Translation initiation factor 4F, cap-binding subunit (eIF-4E) and related cap-binding proteins	[J]	INFORMATION STORAGE AND PROCESSING	Translation, ribosomal structure and biogenesis
TRINITY_DN13133_c0_g1_i1_4	At2g13930	1.5e-24	67/179(37.43)	112	ath	KOG0017	FOG: Transposon-encoded proteins with TYA, reverse transcriptase, integrase domains in various combinations	[R]	POORLY CHARACTERIZED	General function prediction only
TRINITY_DN13135_c0_g1_i2_14	7295913	2.1e-14	69/231(29.87)	79	dme	KOG3972	Predicted membrane protein	[S]	POORLY CHARACTERIZED	Function unknown
TRINITY_DN13137_c0_g1_i3_14	At1g72190	9.8e-125	231/380(60.79)	446	ath	KOG0069	Glyoxylate/hydroxypyruvate reductase (D-isomer-specific 2-hydroxy acid dehydrogenase superfamily)	[C]	METABOLISM	Energy production and conversion
TRINITY_DN13137_c0_g2_i2_8	At1g27310	1.9e-44	85/101(84.16)	179	ath	KOG2104	Nuclear transport factor 2	[U]	CELLULAR PROCESSES AND SIGNALING	Intracellular trafficking, secretion, and vesicular transport
TRINITY_DN13138_c0_g1_i1_10	At2g04850	2.1e-166	290/435(66.67)	585	ath	KOG4293	Predicted membrane protein, contains DoH and Cytochrome b-561/ferric reductase transmembrane domains	[T]	CELLULAR PROCESSES AND SIGNALING	Signal transduction mechanisms
TRINITY_DN13139_c0_g1_i1_1	At3g02320	1.7e-248	431/566(76.15)	858	ath	KOG1253	tRNA methyltransferase	[J]	INFORMATION STORAGE AND PROCESSING	Translation, ribosomal structure and biogenesis
TRINITY_DN1313_c0_g1_i1_12	At2g38080	2.1e-101	167/221(75.57)	368	ath	KOG1263	Multicopper oxidases	[Q]	METABOLISM	Secondary metabolites biosynthesis, transport and catabolism
TRINITY_DN13142_c0_g1_i1_3	At2g44620	6.3e-43	96/123(78.05)	174	ath	KOG1748	Acyl carrier protein/NADH-ubiquinone oxidoreductase, NDUFAB1/SDAP subunit	[CIQ]	METABOLISM|METABOLISM|METABOLISM	Energy production and conversion |Lipid transport and metabolism |Secondary metabolites biosynthesis, transport and catabolism
TRINITY_DN13143_c0_g1_i1_12	At5g08190	2.2e-66	128/154(83.12)	252	ath	KOG0871	Class 2 transcription repressor NC2, beta subunit (Dr1)	[K]	INFORMATION STORAGE AND PROCESSING	Transcription
TRINITY_DN13150_c0_g1_i3_12	At4g33520	1.2e-205	376/519(72.45)	716	ath	KOG0207	Cation transport ATPase	[P]	METABOLISM	Inorganic ion transport and metabolism
TRINITY_DN13150_c0_g1_i3_17	At3g14890_2	1.2e-86	159/219(72.60)	320	ath	KOG2134	Polynucleotide kinase 3' phosphatase	[L]	INFORMATION STORAGE AND PROCESSING	Replication, recombination and repair
TRINITY_DN13153_c0_g1_i2_14	At4g16390	1.1e-138	479/675(70.96)	493	ath	KOG4197	FOG: PPR repeat	[R]	POORLY CHARACTERIZED	General function prediction only
TRINITY_DN13154_c0_g3_i1_3	AtMi039	4.8e-104	181/196(92.35)	376	ath	KOG2870	NADH:ubiquinone oxidoreductase, NDUFS2/49 kDa subunit	[C]	METABOLISM	Energy production and conversion
TRINITY_DN13157_c0_g1_i1_17	At3g09040	4.3e-68	148/415(35.66)	258	ath	KOG4197	FOG: PPR repeat	[R]	POORLY CHARACTERIZED	General function prediction only
TRINITY_DN13159_c0_g1_i1_18	At1g72970	6.0e-222	363/532(68.23)	770	ath	KOG1238	Glucose dehydrogenase/choline dehydrogenase/mandelonitrile lyase (GMC oxidoreductase family)	[R]	POORLY CHARACTERIZED	General function prediction only
TRINITY_DN13160_c0_g1_i2_6	At3g21480	8.5e-66	143/273(52.38)	251	ath	KOG2043	Signaling protein SWIFT and related BRCT domain proteins	[KTDL]	INFORMATION STORAGE AND PROCESSING|CELLULAR PROCESSES AND SIGNALING|CELLULAR PROCESSES AND SIGNALING|INFORMATION STORAGE AND PROCESSING	Transcription |Signal transduction mechanisms |Cell cycle control, cell division, chromosome partitioning |Replication, recombination and repair
TRINITY_DN13161_c0_g1_i1_8	At2g16000	1.5e-10	35/79(44.30)	65	ath	KOG0017	FOG: Transposon-encoded proteins with TYA, reverse transcriptase, integrase domains in various combinations	[R]	POORLY CHARACTERIZED	General function prediction only
TRINITY_DN13161_c0_g1_i2_6	At1g74050	1.8e-15	43/46(93.48)	83	ath	KOG1694	60s ribosomal protein L6	[J]	INFORMATION STORAGE AND PROCESSING	Translation, ribosomal structure and biogenesis
TRINITY_DN13164_c0_g1_i5_15	At1g72190	1.6e-75	152/252(60.32)	283	ath	KOG0069	Glyoxylate/hydroxypyruvate reductase (D-isomer-specific 2-hydroxy acid dehydrogenase superfamily)	[C]	METABOLISM	Energy production and conversion
TRINITY_DN13165_c0_g1_i2_15	At1g13180	7.0e-215	362/429(84.38)	746	ath	KOG0678	Actin-related protein Arp2/3 complex, subunit Arp3	[Z]	CELLULAR PROCESSES AND SIGNALING	Cytoskeleton
TRINITY_DN13166_c0_g1_i2_17	At4g38240	2.4e-164	300/485(61.86)	578	ath	KOG1413	N-acetylglucosaminyltransferase I	[G]	METABOLISM	Carbohydrate transport and metabolism
TRINITY_DN13166_c0_g1_i4_12	At4g09350	6.7e-55	103/142(72.54)	214	ath	KOG0715	Molecular chaperone (DnaJ superfamily)	[O]	CELLULAR PROCESSES AND SIGNALING	Posttranslational modification, protein turnover, chaperones
TRINITY_DN13167_c0_g2_i1_18	At4g16870	1.7e-20	74/176(42.05)	98	ath	KOG0017	FOG: Transposon-encoded proteins with TYA, reverse transcriptase, integrase domains in various combinations	[R]	POORLY CHARACTERIZED	General function prediction only
TRINITY_DN13168_c0_g1_i1_18	At2g38660	3.4e-114	210/327(64.22)	411	ath	KOG0089	Methylenetetrahydrofolate dehydrogenase/methylenetetrahydrofolate cyclohydrolase	[H]	METABOLISM	Coenzyme transport and metabolism
TRINITY_DN13176_c0_g1_i1_9	At2g33560	4.1e-72	154/336(45.83)	271	ath	KOG1166	Mitotic checkpoint serine/threonine protein kinase	[D]	CELLULAR PROCESSES AND SIGNALING	Cell cycle control, cell division, chromosome partitioning
TRINITY_DN13176_c0_g1_i2_1	At2g16920	1.6e-179	378/994(38.03)	629	ath	KOG0895	Ubiquitin-conjugating enzyme	[O]	CELLULAR PROCESSES AND SIGNALING	Posttranslational modification, protein turnover, chaperones
TRINITY_DN13177_c0_g1_i1_1	At1g62460	1.2e-107	196/410(47.80)	389	ath	KOG0017	FOG: Transposon-encoded proteins with TYA, reverse transcriptase, integrase domains in various combinations	[R]	POORLY CHARACTERIZED	General function prediction only
TRINITY_DN13178_c0_g1_i2_1	At2g18510	1.0e-92	171/208(82.21)	340	ath	KOG0131	Splicing factor 3b, subunit 4	[A]	INFORMATION STORAGE AND PROCESSING	RNA processing and modification
TRINITY_DN13183_c0_g3_i1_12	At4g20360	4.3e-182	324/324(100.00)	636	ath	KOG0460	Mitochondrial translation elongation factor Tu	[J]	INFORMATION STORAGE AND PROCESSING	Translation, ribosomal structure and biogenesis
TRINITY_DN13184_c0_g1_i1_3	At3g02000	2.4e-37	83/137(60.58)	155	ath	KOG1752	Glutaredoxin and related proteins	[O]	CELLULAR PROCESSES AND SIGNALING	Posttranslational modification, protein turnover, chaperones
TRINITY_DN13186_c0_g2_i1_5	At1g42110	7.9e-59	129/329(39.21)	227	ath	KOG1121	Tam3-transposase (Ac family)	[L]	INFORMATION STORAGE AND PROCESSING	Replication, recombination and repair
TRINITY_DN13187_c0_g1_i2_12	At4g09810	7.4e-153	273/333(81.98)	540	ath	KOG1441	Glucose-6-phosphate/phosphate and phosphoenolpyruvate/phosphate antiporter	[GE]	METABOLISM|METABOLISM	Carbohydrate transport and metabolism |Amino acid transport and metabolism
TRINITY_DN13189_c0_g1_i1_3	At2g01840	9.3e-08	42/140(30.00)	56	ath	KOG1075	FOG: Reverse transcriptase	[R]	POORLY CHARACTERIZED	General function prediction only
TRINITY_DN13191_c0_g1_i3_17	At5g67270	5.9e-95	201/340(59.12)	347	ath	KOG3000	Microtubule-binding protein involved in cell cycle control	[DZ]	CELLULAR PROCESSES AND SIGNALING|CELLULAR PROCESSES AND SIGNALING	Cell cycle control, cell division, chromosome partitioning |Cytoskeleton
TRINITY_DN13195_c1_g1_i1_15	At2g16670	4.9e-57	103/197(52.28)	220	ath	KOG0017	FOG: Transposon-encoded proteins with TYA, reverse transcriptase, integrase domains in various combinations	[R]	POORLY CHARACTERIZED	General function prediction only
TRINITY_DN13197_c0_g1_i1_12	At3g12160	9.8e-99	175/225(77.78)	359	ath	KOG0087	GTPase Rab11/YPT3, small G protein superfamily	[U]	CELLULAR PROCESSES AND SIGNALING	Intracellular trafficking, secretion, and vesicular transport
TRINITY_DN13198_c0_g1_i1_17	At1g04820	8.4e-261	438/450(97.33)	898	ath	KOG1376	Alpha tubulin	[Z]	CELLULAR PROCESSES AND SIGNALING	Cytoskeleton
TRINITY_DN13198_c0_g1_i2_3	At3g27730	3.5e-38	83/123(67.48)	157	ath	KOG0952	DNA/RNA helicase MER3/SLH1, DEAD-box superfamily	[A]	INFORMATION STORAGE AND PROCESSING	RNA processing and modification
TRINITY_DN13202_c0_g2_i1_12	At4g03140	7.9e-07	26/37(70.27)	52	ath	KOG0725	Reductases with broad range of substrate specificities	[R]	POORLY CHARACTERIZED	General function prediction only
TRINITY_DN13203_c0_g1_i2_13	At5g46600	6.7e-65	133/270(49.26)	248	ath	KOG4711	Predicted membrane protein	[R]	POORLY CHARACTERIZED	General function prediction only
TRINITY_DN13206_c0_g1_i2_4	At4g17570	8.9e-73	183/421(43.47)	275	ath	KOG1601	GATA-4/5/6 transcription factors	[K]	INFORMATION STORAGE AND PROCESSING	Transcription
TRINITY_DN13210_c0_g1_i1_1	At5g45970	2.9e-94	165/201(82.09)	344	ath	KOG0393	Ras-related small GTPase, Rho type	[R]	POORLY CHARACTERIZED	General function prediction only
TRINITY_DN13213_c0_g1_i1_4	Hs4503155	3.4e-21	40/60(66.67)	100	hsa	KOG1543	Cysteine proteinase Cathepsin L	[O]	CELLULAR PROCESSES AND SIGNALING	Posttranslational modification, protein turnover, chaperones
TRINITY_DN13213_c0_g2_i1_4	Hs4503155	8.1e-32	57/91(62.64)	135	hsa	KOG1543	Cysteine proteinase Cathepsin L	[O]	CELLULAR PROCESSES AND SIGNALING	Posttranslational modification, protein turnover, chaperones
TRINITY_DN13214_c0_g1_i3_9	At1g18440	2.7e-58	110/156(70.51)	226	ath	KOG2255	Peptidyl-tRNA hydrolase	[J]	INFORMATION STORAGE AND PROCESSING	Translation, ribosomal structure and biogenesis
TRINITY_DN13215_c0_g1_i1_3	At2g22090	3.3e-20	47/95(49.47)	97	ath	KOG0118	FOG: RRM domain	[R]	POORLY CHARACTERIZED	General function prediction only
TRINITY_DN13217_c0_g2_i1_15	At1g05190	4.7e-91	164/212(77.36)	335	ath	KOG3254	Mitochondrial/chloroplast ribosomal protein L6	[J]	INFORMATION STORAGE AND PROCESSING	Translation, ribosomal structure and biogenesis
TRINITY_DN13220_c1_g1_i1_1	At2g38280	3.2e-160	257/326(78.83)	565	ath	KOG1096	Adenosine monophosphate deaminase	[F]	METABOLISM	Nucleotide transport and metabolism
TRINITY_DN13221_c0_g1_i3_15	At1g10310	8.9e-56	108/161(67.08)	216	ath	KOG0725	Reductases with broad range of substrate specificities	[R]	POORLY CHARACTERIZED	General function prediction only
TRINITY_DN13223_c0_g1_i1_17	At2g30710	3.1e-160	261/314(83.12)	564	ath	KOG1092	Ypt/Rab-specific GTPase-activating protein GYP1	[U]	CELLULAR PROCESSES AND SIGNALING	Intracellular trafficking, secretion, and vesicular transport
TRINITY_DN13224_c0_g1_i3_13	At3g63250	4.5e-59	104/139(74.82)	228	ath	KOG1579	Homocysteine S-methyltransferase	[E]	METABOLISM	Amino acid transport and metabolism
TRINITY_DN13228_c0_g1_i1_16	At2g45230	2.0e-14	46/106(43.40)	77	ath	KOG1075	FOG: Reverse transcriptase	[R]	POORLY CHARACTERIZED	General function prediction only
TRINITY_DN13229_c0_g1_i1_1	At5g03540	5.6e-265	466/639(72.93)	912	ath	KOG2344	Exocyst component protein and related proteins	[U]	CELLULAR PROCESSES AND SIGNALING	Intracellular trafficking, secretion, and vesicular transport
TRINITY_DN13229_c0_g1_i1_9	At4g02960	4.6e-45	82/131(62.60)	181	ath	KOG0017	FOG: Transposon-encoded proteins with TYA, reverse transcriptase, integrase domains in various combinations	[R]	POORLY CHARACTERIZED	General function prediction only
TRINITY_DN13229_c0_g3_i1_9	At1g27285	9.7e-45	99/205(48.29)	179	ath	KOG0017	FOG: Transposon-encoded proteins with TYA, reverse transcriptase, integrase domains in various combinations	[R]	POORLY CHARACTERIZED	General function prediction only
TRINITY_DN13229_c0_g4_i1_9	At4g02960	1.1e-25	63/124(50.81)	116	ath	KOG0017	FOG: Transposon-encoded proteins with TYA, reverse transcriptase, integrase domains in various combinations	[R]	POORLY CHARACTERIZED	General function prediction only
TRINITY_DN13230_c0_g2_i1_10	At5g44750	4.3e-79	205/582(35.22)	295	ath	KOG2093	Translesion DNA polymerase - REV1 deoxycytidyl transferase	[L]	INFORMATION STORAGE AND PROCESSING	Replication, recombination and repair
TRINITY_DN13231_c0_g1_i2_1	At5g25760	4.1e-87	150/157(95.54)	320	ath	KOG0417	Ubiquitin-protein ligase	[O]	CELLULAR PROCESSES AND SIGNALING	Posttranslational modification, protein turnover, chaperones
TRINITY_DN13231_c0_g1_i4_14	At2g42070	3.9e-59	131/230(56.96)	229	ath	KOG3084	NADH pyrophosphatase I of the Nudix family of hydrolases	[L]	INFORMATION STORAGE AND PROCESSING	Replication, recombination and repair
TRINITY_DN13232_c0_g1_i1_12	At5g65760	1.5e-124	233/487(47.84)	446	ath	KOG2183	Prolylcarboxypeptidase (angiotensinase C)	[OR]	CELLULAR PROCESSES AND SIGNALING|POORLY CHARACTERIZED	Posttranslational modification, protein turnover, chaperones |General function prediction only
TRINITY_DN13232_c0_g1_i2_15	At5g25830	1.6e-56	132/270(48.89)	219	ath	KOG1601	GATA-4/5/6 transcription factors	[K]	INFORMATION STORAGE AND PROCESSING	Transcription
TRINITY_DN13232_c0_g1_i3_16	At4g27740	5.2e-31	58/104(55.77)	134	ath	KOG3399	Predicted Yippee-type zinc-binding protein	[R]	POORLY CHARACTERIZED	General function prediction only
TRINITY_DN13233_c0_g1_i2_1	At2g30440	1.8e-36	77/162(47.53)	152	ath	KOG0171	Mitochondrial inner membrane protease, subunit IMP1	[O]	CELLULAR PROCESSES AND SIGNALING	Posttranslational modification, protein turnover, chaperones
TRINITY_DN13233_c0_g1_i2_15	At5g16650	3.7e-09	30/62(48.39)	62	ath	KOG0714	Molecular chaperone (DnaJ superfamily)	[O]	CELLULAR PROCESSES AND SIGNALING	Posttranslational modification, protein turnover, chaperones
TRINITY_DN13233_c0_g1_i3_10	At1g61810	5.1e-136	215/371(57.95)	484	ath	KOG0626	Beta-glucosidase, lactase phlorizinhydrolase, and related proteins	[G]	METABOLISM	Carbohydrate transport and metabolism
TRINITY_DN13236_c0_g2_i1_5	At4g03280	8.5e-07	22/30(73.33)	53	ath	KOG1671	Ubiquinol cytochrome c reductase, subunit RIP1	[C]	METABOLISM	Energy production and conversion
TRINITY_DN13237_c0_g1_i2_1	At3g03590	7.3e-23	50/80(62.50)	107	ath	KOG1946	RNA polymerase I transcription factor UAF	[K]	INFORMATION STORAGE AND PROCESSING	Transcription
TRINITY_DN13239_c0_g1_i1_10	At5g53770	9.5e-158	296/469(63.11)	556	ath	KOG1906	DNA polymerase sigma	[L]	INFORMATION STORAGE AND PROCESSING	Replication, recombination and repair
TRINITY_DN13239_c0_g1_i3_6	At1g13700	5.1e-81	145/206(70.39)	301	ath	KOG3147	6-phosphogluconolactonase - like protein	[G]	METABOLISM	Carbohydrate transport and metabolism
TRINITY_DN13241_c0_g1_i1_4	At1g53820	6.4e-39	107/297(36.03)	161	ath	KOG0800	FOG: Predicted E3 ubiquitin ligase	[O]	CELLULAR PROCESSES AND SIGNALING	Posttranslational modification, protein turnover, chaperones
TRINITY_DN13242_c0_g1_i2_8	At4g11860	1.2e-07	26/31(83.87)	56	ath	KOG2427	Uncharacterized conserved protein	[S]	POORLY CHARACTERIZED	Function unknown
TRINITY_DN13244_c0_g1_i4_9	At5g53190	9.2e-31	62/96(64.58)	134	ath	KOG1623	Multitransmembrane protein	[R]	POORLY CHARACTERIZED	General function prediction only
TRINITY_DN13245_c0_g1_i3_13	At5g47180	2.2e-29	60/71(84.51)	129	ath	KOG0439	VAMP-associated protein involved in inositol metabolism	[U]	CELLULAR PROCESSES AND SIGNALING	Intracellular trafficking, secretion, and vesicular transport
TRINITY_DN13245_c0_g1_i6_11	At5g03910	2.3e-158	344/679(50.66)	558	ath	KOG0058	Peptide exporter, ABC superfamily	[U]	CELLULAR PROCESSES AND SIGNALING	Intracellular trafficking, secretion, and vesicular transport
TRINITY_DN13246_c0_g1_i1_2	At4g11420	3.9e-305	603/784(76.91)	1047	ath	KOG2072	Translation initiation factor 3, subunit a (eIF-3a)	[J]	INFORMATION STORAGE AND PROCESSING	Translation, ribosomal structure and biogenesis
TRINITY_DN13246_c0_g1_i5_9	At1g76280	1.2e-179	347/705(49.22)	629	ath	KOG4197	FOG: PPR repeat	[R]	POORLY CHARACTERIZED	General function prediction only
TRINITY_DN13247_c0_g1_i1_12	At2g22300	1.7e-247	516/1104(46.74)	855	ath	KOG0520	Uncharacterized conserved protein, contains IPT/TIG domain	[S]	POORLY CHARACTERIZED	Function unknown
TRINITY_DN13248_c0_g1_i2_7	At1g04230	1.5e-54	128/229(55.90)	214	ath	KOG4484	Uncharacterized conserved protein	[S]	POORLY CHARACTERIZED	Function unknown
TRINITY_DN1324_c0_g1_i1_6	At1g42375	9.1e-67	120/240(50.00)	252	ath	KOG0017	FOG: Transposon-encoded proteins with TYA, reverse transcriptase, integrase domains in various combinations	[R]	POORLY CHARACTERIZED	General function prediction only
TRINITY_DN13255_c0_g1_i3_1	At1g55910	1.1e-83	189/314(60.19)	309	ath	KOG1558	Fe2+/Zn2+ regulated transporter	[P]	METABOLISM	Inorganic ion transport and metabolism
TRINITY_DN13257_c0_g1_i2_10	At2g24190	9.4e-40	93/212(43.87)	164	ath	KOG1208	Dehydrogenases with different specificities (related to short-chain alcohol dehydrogenases)	[Q]	METABOLISM	Secondary metabolites biosynthesis, transport and catabolism
TRINITY_DN13258_c0_g1_i1_11	At4g19210	0.0e+00	552/605(91.24)	1108	ath	KOG0063	RNAse L inhibitor, ABC superfamily	[A]	INFORMATION STORAGE AND PROCESSING	RNA processing and modification
TRINITY_DN13258_c0_g1_i2_15	At5g51690	2.7e-186	320/504(63.49)	652	ath	KOG0256	1-aminocyclopropane-1-carboxylate synthase, and related proteins	[T]	CELLULAR PROCESSES AND SIGNALING	Signal transduction mechanisms
TRINITY_DN13263_c0_g1_i2_13	At1g02160	8.7e-23	52/70(74.29)	106	ath	KOG4618	Uncharacterized conserved protein	[S]	POORLY CHARACTERIZED	Function unknown
TRINITY_DN13265_c0_g1_i2_16	At1g15020	7.9e-185	318/552(57.61)	646	ath	KOG1731	FAD-dependent sulfhydryl oxidase/quiescin and related proteins	[D]	CELLULAR PROCESSES AND SIGNALING	Cell cycle control, cell division, chromosome partitioning
TRINITY_DN13268_c0_g1_i2_1	At2g21170	4.1e-139	248/307(80.78)	494	ath	KOG1643	Triosephosphate isomerase	[G]	METABOLISM	Carbohydrate transport and metabolism
TRINITY_DN13271_c0_g1_i3_15	At5g19530	1.5e-114	206/289(71.28)	412	ath	KOG1562	Spermidine synthase	[E]	METABOLISM	Amino acid transport and metabolism
TRINITY_DN13275_c0_g1_i1_18	At2g43090	2.4e-83	153/184(83.15)	308	ath	KOG0454	3-isopropylmalate dehydratase (aconitase superfamily)	[E]	METABOLISM	Amino acid transport and metabolism
TRINITY_DN13276_c0_g1_i1_9	At4g18100	1.6e-28	56/65(86.15)	127	ath	KOG0878	60S ribosomal protein L32	[J]	INFORMATION STORAGE AND PROCESSING	Translation, ribosomal structure and biogenesis
TRINITY_DN13278_c0_g1_i4_4	At3g28715	1.5e-136	232/247(93.93)	485	ath	KOG2957	Vacuolar H+-ATPase V0 sector, subunit d	[C]	METABOLISM	Energy production and conversion
TRINITY_DN13281_c0_g1_i1_10	At3g01660	8.4e-99	183/271(67.53)	359	ath	KOG1269	SAM-dependent methyltransferases	[IR]	METABOLISM|POORLY CHARACTERIZED	Lipid transport and metabolism |General function prediction only
TRINITY_DN13282_c0_g1_i1_11	At2g16410	2.1e-07	34/118(28.81)	56	ath	KOG1075	FOG: Reverse transcriptase	[R]	POORLY CHARACTERIZED	General function prediction only
TRINITY_DN13282_c0_g1_i2_9	At5g28050	8.0e-68	119/155(76.77)	256	ath	KOG1018	Cytosine deaminase FCY1 and related enzymes	[F]	METABOLISM	Nucleotide transport and metabolism
TRINITY_DN13284_c0_g1_i1_13	At1g12410	2.0e-80	151/275(54.91)	298	ath	KOG0840	ATP-dependent Clp protease, proteolytic subunit	[O]	CELLULAR PROCESSES AND SIGNALING	Posttranslational modification, protein turnover, chaperones
TRINITY_DN13284_c0_g1_i3_8	At3g15360	1.4e-33	63/116(54.31)	144	ath	KOG0910	Thioredoxin-like protein	[O]	CELLULAR PROCESSES AND SIGNALING	Posttranslational modification, protein turnover, chaperones
TRINITY_DN13290_c0_g1_i1_15	At1g75200	4.0e-279	468/652(71.78)	959	ath	KOG1160	Fe-S oxidoreductase	[C]	METABOLISM	Energy production and conversion
TRINITY_DN13290_c0_g1_i1_17	At3g48750	1.1e-129	251/453(55.41)	463	ath	KOG0594	Protein kinase PCTAIRE and related kinases	[R]	POORLY CHARACTERIZED	General function prediction only
TRINITY_DN13292_c0_g1_i1_14	At2g26700_1	1.6e-16	34/56(60.71)	85	ath	KOG4198	RNA-binding Ran Zn-finger protein and related proteins	[R]	POORLY CHARACTERIZED	General function prediction only
TRINITY_DN13293_c0_g1_i1_6	At3g16150	3.4e-136	248/326(76.07)	485	ath	KOG1592	Asparaginase	[E]	METABOLISM	Amino acid transport and metabolism
TRINITY_DN13294_c0_g1_i1_7	At1g59960	1.7e-13	33/73(45.21)	75	ath	KOG1577	Aldo/keto reductase family proteins	[R]	POORLY CHARACTERIZED	General function prediction only
TRINITY_DN13294_c0_g1_i2_8	At4g16070	8.6e-200	425/657(64.69)	696	ath	KOG2088	Predicted lipase/calmodulin-binding heat-shock protein	[IOT]	METABOLISM|CELLULAR PROCESSES AND SIGNALING|CELLULAR PROCESSES AND SIGNALING	Lipid transport and metabolism |Posttranslational modification, protein turnover, chaperones |Signal transduction mechanisms
TRINITY_DN132_c0_g1_i1_15	At3g32110	6.5e-13	43/106(40.57)	73	ath	KOG1075	FOG: Reverse transcriptase	[R]	POORLY CHARACTERIZED	General function prediction only
TRINITY_DN13300_c0_g2_i2_10	At2g18600	1.6e-85	149/185(80.54)	315	ath	KOG0420	Ubiquitin-protein ligase	[O]	CELLULAR PROCESSES AND SIGNALING	Posttranslational modification, protein turnover, chaperones
TRINITY_DN13301_c0_g1_i2_14	At1g49140	5.8e-42	76/105(72.38)	170	ath	KOG4009	NADH-ubiquinone oxidoreductase, subunit NDUFB10/PDSW	[C]	METABOLISM	Energy production and conversion
TRINITY_DN13302_c0_g1_i1_6	At1g35180	1.1e-55	101/159(63.52)	216	ath	KOG4474	Uncharacterized conserved protein	[S]	POORLY CHARACTERIZED	Function unknown
TRINITY_DN13302_c0_g1_i2_11	At1g11400	7.9e-20	67/168(39.88)	98	ath	KOG4325	Uncharacterized conserved protein	[S]	POORLY CHARACTERIZED	Function unknown
TRINITY_DN13304_c0_g1_i1_8	At2g05810	3.6e-141	361/567(63.67)	501	ath	KOG0167	FOG: Armadillo/beta-catenin-like repeats	[S]	POORLY CHARACTERIZED	Function unknown
TRINITY_DN13306_c0_g1_i1_5	At1g26830	0.0e+00	610/725(84.14)	1229	ath	KOG2166	Cullins	[D]	CELLULAR PROCESSES AND SIGNALING	Cell cycle control, cell division, chromosome partitioning
TRINITY_DN13306_c0_g1_i1_7	At2g10780	6.9e-83	141/221(63.80)	306	ath	KOG0017	FOG: Transposon-encoded proteins with TYA, reverse transcriptase, integrase domains in various combinations	[R]	POORLY CHARACTERIZED	General function prediction only
TRINITY_DN13306_c0_g1_i1_8	At3g46100	8.5e-132	228/329(69.30)	470	ath	KOG1936	Histidyl-tRNA synthetase	[J]	INFORMATION STORAGE AND PROCESSING	Translation, ribosomal structure and biogenesis
TRINITY_DN13306_c0_g1_i3_11	At3g05590	3.9e-52	101/125(80.80)	205	ath	KOG1714	60s ribosomal protein L18	[J]	INFORMATION STORAGE AND PROCESSING	Translation, ribosomal structure and biogenesis
TRINITY_DN13309_c0_g1_i3_18	At4g16970	4.9e-78	210/624(33.65)	292	ath	KOG1167	Serine/threonine protein kinase of the CDC7 subfamily involved in DNA synthesis, repair and recombination	[L]	INFORMATION STORAGE AND PROCESSING	Replication, recombination and repair
TRINITY_DN13309_c0_g1_i3_9	At4g37790	3.7e-42	87/131(66.41)	171	ath	KOG0483	Transcription factor HEX, contains HOX and HALZ domains	[K]	INFORMATION STORAGE AND PROCESSING	Transcription
TRINITY_DN13311_c0_g1_i2_18	At3g43810	7.3e-40	122/146(83.56)	163	ath	KOG0027	Calmodulin and related proteins (EF-Hand superfamily)	[T]	CELLULAR PROCESSES AND SIGNALING	Signal transduction mechanisms
TRINITY_DN13312_c0_g1_i1_13	At1g78770	1.7e-128	236/310(76.13)	459	ath	KOG1173	Anaphase-promoting complex (APC), Cdc16 subunit	[DO]	CELLULAR PROCESSES AND SIGNALING|CELLULAR PROCESSES AND SIGNALING	Cell cycle control, cell division, chromosome partitioning |Posttranslational modification, protein turnover, chaperones
TRINITY_DN13313_c0_g1_i3_5	At3g27170	0.0e+00	585/753(77.69)	1162	ath	KOG0474	Cl- channel CLC-7 and related proteins (CLC superfamily)	[P]	METABOLISM	Inorganic ion transport and metabolism
TRINITY_DN13318_c0_g1_i3_1	At3g14770	2.1e-70	138/238(57.98)	265	ath	KOG1623	Multitransmembrane protein	[R]	POORLY CHARACTERIZED	General function prediction only
TRINITY_DN13318_c0_g2_i1_15	At3g07590	2.1e-10	32/41(78.05)	65	ath	KOG3428	Small nuclear ribonucleoprotein SMD1 and related snRNPs	[A]	INFORMATION STORAGE AND PROCESSING	RNA processing and modification
TRINITY_DN13321_c0_g1_i2_9	At2g40550	1.1e-108	208/407(51.11)	393	ath	KOG2545	Conserved membrane protein	[S]	POORLY CHARACTERIZED	Function unknown
TRINITY_DN13323_c0_g1_i4_6	At3g50860	3.2e-46	91/120(75.83)	185	ath	KOG0936	Clathrin adaptor complex, small subunit	[U]	CELLULAR PROCESSES AND SIGNALING	Intracellular trafficking, secretion, and vesicular transport
TRINITY_DN13324_c0_g1_i2_15	At3g20530	1.2e-68	151/348(43.39)	261	ath	KOG1187	Serine/threonine protein kinase	[T]	CELLULAR PROCESSES AND SIGNALING	Signal transduction mechanisms
TRINITY_DN13325_c0_g1_i2_11	At2g30350	5.6e-43	79/95(83.16)	174	ath	KOG3005	GIY-YIG type nuclease	[R]	POORLY CHARACTERIZED	General function prediction only
TRINITY_DN13326_c0_g1_i1_3	At1g12840	3.4e-162	286/342(83.63)	571	ath	KOG2909	Vacuolar H+-ATPase V1 sector, subunit C	[C]	METABOLISM	Energy production and conversion
TRINITY_DN13330_c0_g1_i1_16	Hs4755125	2.1e-19	83/267(31.09)	96	hsa	KOG0223	Aquaporin (major intrinsic protein family)	[G]	METABOLISM	Carbohydrate transport and metabolism
TRINITY_DN13331_c0_g1_i1_18	At4g36810	4.3e-128	234/314(74.52)	457	ath	KOG0776	Geranylgeranyl pyrophosphate synthase/Polyprenyl synthetase	[H]	METABOLISM	Coenzyme transport and metabolism
TRINITY_DN13332_c0_g1_i4_17	At4g12420	8.3e-244	398/484(82.23)	843	ath	KOG1263	Multicopper oxidases	[Q]	METABOLISM	Secondary metabolites biosynthesis, transport and catabolism
TRINITY_DN13335_c0_g1_i1_2	At3g63010	3.1e-151	252/332(75.90)	535	ath	KOG1515	Arylacetamide deacetylase	[V]	CELLULAR PROCESSES AND SIGNALING	Defense mechanisms
TRINITY_DN13335_c0_g1_i3_9	At2g15620	2.6e-190	391/796(49.12)	665	ath	KOG0560	Sulfite reductase (ferredoxin)	[P]	METABOLISM	Inorganic ion transport and metabolism
TRINITY_DN13337_c0_g1_i1_14	At1g48900	6.9e-250	437/520(84.04)	862	ath	KOG0780	Signal recognition particle, subunit Srp54	[U]	CELLULAR PROCESSES AND SIGNALING	Intracellular trafficking, secretion, and vesicular transport
TRINITY_DN13341_c0_g1_i1_1	At1g31210	2.1e-62	153/432(35.42)	239	ath	KOG0017	FOG: Transposon-encoded proteins with TYA, reverse transcriptase, integrase domains in various combinations	[R]	POORLY CHARACTERIZED	General function prediction only
TRINITY_DN13341_c0_g1_i1_17	At4g26080	7.8e-43	97/246(39.43)	174	ath	KOG0698	Serine/threonine protein phosphatase	[T]	CELLULAR PROCESSES AND SIGNALING	Signal transduction mechanisms
TRINITY_DN13342_c1_g1_i2_4	At5g57620	6.8e-63	107/118(90.68)	241	ath	KOG0048	Transcription factor, Myb superfamily	[K]	INFORMATION STORAGE AND PROCESSING	Transcription
TRINITY_DN13344_c0_g1_i1_8	At3g51860	7.0e-143	277/438(63.24)	506	ath	KOG1397	Ca2+/H+ antiporter VCX1 and related proteins	[P]	METABOLISM	Inorganic ion transport and metabolism
TRINITY_DN13344_c0_g2_i1_2	CE19545	9.5e-07	31/87(35.63)	53	cel	KOG1075	FOG: Reverse transcriptase	[R]	POORLY CHARACTERIZED	General function prediction only
TRINITY_DN13346_c0_g1_i1_2	At5g07900	4.9e-40	159/375(42.40)	165	ath	KOG1267	Mitochondrial transcription termination factor, mTERF	[KR]	INFORMATION STORAGE AND PROCESSING|POORLY CHARACTERIZED	Transcription |General function prediction only
TRINITY_DN13346_c0_g1_i2_10	At3g61080	3.5e-132	246/409(60.15)	471	ath	KOG3021	Predicted kinase	[R]	POORLY CHARACTERIZED	General function prediction only
TRINITY_DN13346_c0_g1_i3_6	Hs4505523	1.7e-42	127/404(31.44)	173	hsa	KOG2228	Origin recognition complex, subunit 4	[L]	INFORMATION STORAGE AND PROCESSING	Replication, recombination and repair
TRINITY_DN13347_c0_g1_i1_10	At4g25680	2.7e-71	129/200(64.50)	270	ath	KOG0324	Uncharacterized conserved protein	[S]	POORLY CHARACTERIZED	Function unknown
TRINITY_DN13349_c1_g1_i1_4	At5g61880	8.9e-12	37/76(48.68)	69	ath	KOG3442	Uncharacterized conserved protein	[S]	POORLY CHARACTERIZED	Function unknown
TRINITY_DN1334_c0_g1_i1_10	At3g18580	2.5e-66	127/220(57.73)	251	ath	KOG1653	Single-stranded DNA-binding protein	[L]	INFORMATION STORAGE AND PROCESSING	Replication, recombination and repair
TRINITY_DN13354_c0_g1_i3_5	At1g43860_1	5.4e-79	149/221(67.42)	295	ath	KOG2917	Predicted exosome subunit	[J]	INFORMATION STORAGE AND PROCESSING	Translation, ribosomal structure and biogenesis
TRINITY_DN13354_c0_g2_i1_3	At3g43660	1.4e-17	48/91(52.75)	90	ath	KOG4473	Uncharacterized membrane protein	[S]	POORLY CHARACTERIZED	Function unknown
TRINITY_DN13356_c0_g1_i1_11	At1g35220	0.0e+00	743/1198(62.02)	1399	ath	KOG3707	Uncharacterized conserved protein	[S]	POORLY CHARACTERIZED	Function unknown
TRINITY_DN13356_c0_g1_i3_1	At2g02990	1.2e-84	149/272(54.78)	312	ath	KOG1642	Ribonuclease, T2 family	[A]	INFORMATION STORAGE AND PROCESSING	RNA processing and modification
TRINITY_DN13360_c0_g1_i1_16	At4g39330	2.8e-123	202/351(57.55)	441	ath	KOG0023	Alcohol dehydrogenase, class V	[Q]	METABOLISM	Secondary metabolites biosynthesis, transport and catabolism
TRINITY_DN13362_c0_g1_i2_12	At1g28690_2	5.6e-127	279/452(61.73)	454	ath	KOG4197	FOG: PPR repeat	[R]	POORLY CHARACTERIZED	General function prediction only
TRINITY_DN13362_c0_g2_i1_16	At1g21710	3.5e-21	52/107(48.60)	101	ath	KOG2875	8-oxoguanine DNA glycosylase	[L]	INFORMATION STORAGE AND PROCESSING	Replication, recombination and repair
TRINITY_DN13364_c0_g1_i1_1	At1g59265	3.3e-22	49/84(58.33)	104	ath	KOG0017	FOG: Transposon-encoded proteins with TYA, reverse transcriptase, integrase domains in various combinations	[R]	POORLY CHARACTERIZED	General function prediction only
TRINITY_DN13364_c0_g1_i3_16	At2g18110	4.4e-38	76/87(87.36)	158	ath	KOG1668	Elongation factor 1 beta/delta chain	[K]	INFORMATION STORAGE AND PROCESSING	Transcription
TRINITY_DN13365_c0_g1_i4_16	At3g02530	1.0e-213	375/435(86.21)	742	ath	KOG0359	Chaperonin complex component, TCP-1 zeta subunit (CCT6)	[O]	CELLULAR PROCESSES AND SIGNALING	Posttranslational modification, protein turnover, chaperones
TRINITY_DN13365_c0_g1_i5_17	At5g57440	6.4e-71	145/265(54.72)	268	ath	KOG2914	Predicted haloacid-halidohydrolase and related hydrolases	[R]	POORLY CHARACTERIZED	General function prediction only
TRINITY_DN13366_c0_g1_i1_5	At2g38290	5.8e-83	155/240(64.58)	306	ath	KOG0682	Ammonia permease	[P]	METABOLISM	Inorganic ion transport and metabolism
TRINITY_DN13368_c0_g1_i1_4	At3g21420	1.2e-74	142/422(33.65)	280	ath	KOG0143	Iron/ascorbate family oxidoreductases	[QR]	METABOLISM|POORLY CHARACTERIZED	Secondary metabolites biosynthesis, transport and catabolism |General function prediction only
TRINITY_DN1336_c0_g1_i1_18	At5g09430	7.2e-51	121/302(40.07)	200	ath	KOG1454	Predicted hydrolase/acyltransferase (alpha/beta hydrolase superfamily)	[R]	POORLY CHARACTERIZED	General function prediction only
TRINITY_DN13371_c0_g1_i1_12	At4g08790	8.8e-128	219/266(82.33)	456	ath	KOG0807	Carbon-nitrogen hydrolase	[E]	METABOLISM	Amino acid transport and metabolism
TRINITY_DN13372_c0_g1_i6_14	At3g13700	2.5e-40	91/150(60.67)	167	ath	KOG1457	RNA binding protein (contains RRM repeats)	[R]	POORLY CHARACTERIZED	General function prediction only
TRINITY_DN13374_c0_g1_i1_12	At3g19910	1.6e-20	45/90(50.00)	100	ath	KOG0800	FOG: Predicted E3 ubiquitin ligase	[O]	CELLULAR PROCESSES AND SIGNALING	Posttranslational modification, protein turnover, chaperones
TRINITY_DN13374_c0_g1_i1_5	At4g38260	1.4e-70	131/252(51.98)	266	ath	KOG2342	Uncharacterized conserved protein	[S]	POORLY CHARACTERIZED	Function unknown
TRINITY_DN13374_c0_g3_i1_9	At3g27320	3.0e-12	37/53(69.81)	71	ath	KOG1515	Arylacetamide deacetylase	[V]	CELLULAR PROCESSES AND SIGNALING	Defense mechanisms
TRINITY_DN13375_c0_g1_i1_12	At3g23870	3.3e-108	193/291(66.32)	391	ath	KOG2922	Uncharacterized conserved protein	[S]	POORLY CHARACTERIZED	Function unknown
TRINITY_DN13375_c0_g3_i3_13	At3g46010	1.0e-38	74/89(83.15)	162	ath	KOG1735	Actin depolymerizing factor	[Z]	CELLULAR PROCESSES AND SIGNALING	Cytoskeleton
TRINITY_DN13377_c0_g1_i4_6	At1g03590	6.9e-110	209/289(72.32)	397	ath	KOG0698	Serine/threonine protein phosphatase	[T]	CELLULAR PROCESSES AND SIGNALING	Signal transduction mechanisms
TRINITY_DN13379_c0_g1_i2_1	At5g58290	4.3e-209	377/417(90.41)	726	ath	KOG0727	26S proteasome regulatory complex, ATPase RPT3	[O]	CELLULAR PROCESSES AND SIGNALING	Posttranslational modification, protein turnover, chaperones
TRINITY_DN1337_c0_g1_i1_17	At1g80100	2.4e-11	35/131(26.72)	68	ath	KOG4747	Two-component phosphorelay intermediate involved in MAP kinase cascade regulation	[T]	CELLULAR PROCESSES AND SIGNALING	Signal transduction mechanisms
TRINITY_DN13382_c0_g1_i1_11	At1g10340	5.6e-61	226/591(38.24)	235	ath	KOG0504	FOG: Ankyrin repeat	[R]	POORLY CHARACTERIZED	General function prediction only
TRINITY_DN13383_c0_g1_i3_10	At5g17330	2.2e-185	312/338(92.31)	648	ath	KOG1383	Glutamate decarboxylase/sphingosine phosphate lyase	[E]	METABOLISM	Amino acid transport and metabolism
TRINITY_DN13383_c0_g1_i3_18	At5g27640	1.9e-190	326/430(75.81)	665	ath	KOG2314	Translation initiation factor 3, subunit b (eIF-3b)	[J]	INFORMATION STORAGE AND PROCESSING	Translation, ribosomal structure and biogenesis
TRINITY_DN13385_c0_g1_i1_13	At2g47680	0.0e+00	591/1001(59.04)	1166	ath	KOG0920	ATP-dependent RNA helicase A	[A]	INFORMATION STORAGE AND PROCESSING	RNA processing and modification
TRINITY_DN13388_c0_g1_i1_12	At1g56440	1.0e-61	140/278(50.36)	237	ath	KOG4648	Uncharacterized conserved protein, contains LRR repeats	[S]	POORLY CHARACTERIZED	Function unknown
TRINITY_DN13388_c0_g1_i1_7	At5g44230	2.7e-164	348/577(60.31)	578	ath	KOG4197	FOG: PPR repeat	[R]	POORLY CHARACTERIZED	General function prediction only
TRINITY_DN13389_c0_g1_i1_11	At2g40110	9.6e-11	32/46(69.57)	67	ath	KOG3399	Predicted Yippee-type zinc-binding protein	[R]	POORLY CHARACTERIZED	General function prediction only
TRINITY_DN13394_c0_g1_i2_11	At1g47670	2.2e-123	225/443(50.79)	442	ath	KOG1303	Amino acid transporters	[E]	METABOLISM	Amino acid transport and metabolism
TRINITY_DN13395_c0_g1_i4_4	Hs14720157	7.6e-106	192/192(100.00)	382	hsa	KOG3255	60S ribosomal protein L9	[J]	INFORMATION STORAGE AND PROCESSING	Translation, ribosomal structure and biogenesis
TRINITY_DN13397_c0_g1_i1_18	At1g51410	1.1e-16	126/366(34.43)	87	ath	KOG1502	Flavonol reductase/cinnamoyl-CoA reductase	[V]	CELLULAR PROCESSES AND SIGNALING	Defense mechanisms
TRINITY_DN13397_c0_g1_i1_3	At5g50250	3.4e-71	132/188(70.21)	269	ath	KOG0118	FOG: RRM domain	[R]	POORLY CHARACTERIZED	General function prediction only
TRINITY_DN13398_c0_g1_i2_17	At2g41560	1.4e-298	541/830(65.18)	1025	ath	KOG0204	Calcium transporting ATPase	[P]	METABOLISM	Inorganic ion transport and metabolism
TRINITY_DN1339_c0_g1_i1_10	At1g47360	2.5e-14	71/318(22.33)	79	ath	KOG0017	FOG: Transposon-encoded proteins with TYA, reverse transcriptase, integrase domains in various combinations	[R]	POORLY CHARACTERIZED	General function prediction only
TRINITY_DN13400_c0_g1_i1_9	At1g60780	1.1e-206	364/488(74.59)	719	ath	KOG0937	Adaptor complexes medium subunit family	[U]	CELLULAR PROCESSES AND SIGNALING	Intracellular trafficking, secretion, and vesicular transport
TRINITY_DN13400_c0_g1_i2_17	At1g33120	6.6e-56	106/126(84.13)	218	ath	KOG3255	60S ribosomal protein L9	[J]	INFORMATION STORAGE AND PROCESSING	Translation, ribosomal structure and biogenesis
TRINITY_DN13400_c0_g1_i6_18	At1g56190	7.0e-170	315/384(82.03)	597	ath	KOG1367	3-phosphoglycerate kinase	[G]	METABOLISM	Carbohydrate transport and metabolism
TRINITY_DN13401_c0_g1_i1_6	At2g23460	4.4e-217	425/720(59.03)	754	ath	KOG0082	G-protein alpha subunit (small G protein superfamily)	[DT]	CELLULAR PROCESSES AND SIGNALING|CELLULAR PROCESSES AND SIGNALING	Cell cycle control, cell division, chromosome partitioning |Signal transduction mechanisms
TRINITY_DN13402_c0_g1_i2_10	At4g29170	2.2e-37	88/123(71.54)	156	ath	KOG3433	Protein involved in meiotic recombination/predicted coiled-coil protein	[DR]	CELLULAR PROCESSES AND SIGNALING|POORLY CHARACTERIZED	Cell cycle control, cell division, chromosome partitioning |General function prediction only
TRINITY_DN13402_c0_g1_i4_16	At1g20540	1.9e-162	264/335(78.81)	572	ath	KOG1007	WD repeat protein TSSC1, WD repeat superfamily	[S]	POORLY CHARACTERIZED	Function unknown
TRINITY_DN13408_c0_g1_i1_17	At5g05830	1.2e-33	76/153(49.67)	143	ath	KOG1609	Protein involved in mRNA turnover and stability	[A]	INFORMATION STORAGE AND PROCESSING	RNA processing and modification
TRINITY_DN13410_c0_g1_i1_13	At5g24810	2.8e-06	21/29(72.41)	51	ath	KOG1235	Predicted unusual protein kinase	[R]	POORLY CHARACTERIZED	General function prediction only
TRINITY_DN13410_c0_g1_i4_7	At1g32190_1	5.0e-127	219/289(75.78)	454	ath	KOG1552	Predicted alpha/beta hydrolase	[R]	POORLY CHARACTERIZED	General function prediction only
TRINITY_DN13414_c0_g1_i1_12	At4g16280	3.4e-28	68/164(41.46)	125	ath	KOG0144	RNA-binding protein CUGBP1/BRUNO (RRM superfamily)	[A]	INFORMATION STORAGE AND PROCESSING	RNA processing and modification
TRINITY_DN13415_c0_g1_i1_16	At5g01920	5.9e-192	351/506(69.37)	669	ath	KOG0594	Protein kinase PCTAIRE and related kinases	[R]	POORLY CHARACTERIZED	General function prediction only
TRINITY_DN13418_c0_g1_i7_10	At3g18430	1.8e-72	132/160(82.50)	272	ath	KOG0034	Ca2+/calmodulin-dependent protein phosphatase (calcineurin subunit B), EF-Hand superfamily protein	[T]	CELLULAR PROCESSES AND SIGNALING	Signal transduction mechanisms
TRINITY_DN13420_c0_g1_i1_1	At2g27830	5.2e-24	60/119(50.42)	111	ath	KOG4197	FOG: PPR repeat	[R]	POORLY CHARACTERIZED	General function prediction only
TRINITY_DN13426_c0_g1_i3_10	At1g17470	1.3e-13	58/153(37.91)	77	ath	KOG1486	GTP-binding protein DRG2 (ODN superfamily)	[T]	CELLULAR PROCESSES AND SIGNALING	Signal transduction mechanisms
TRINITY_DN13426_c0_g1_i4_2	Hs21536326	2.8e-68	147/367(40.05)	260	hsa	KOG2242	Scaffold/matrix specific factor hnRNP-U/SAF-A, contains SPRY domain	[A]	INFORMATION STORAGE AND PROCESSING	RNA processing and modification
TRINITY_DN13428_c0_g1_i1_11	At2g01970	1.1e-199	352/587(59.97)	696	ath	KOG1277	Endosomal membrane proteins, EMP70	[U]	CELLULAR PROCESSES AND SIGNALING	Intracellular trafficking, secretion, and vesicular transport
TRINITY_DN13430_c0_g1_i1_18	At1g26900	1.4e-153	306/574(53.31)	542	ath	KOG4197	FOG: PPR repeat	[R]	POORLY CHARACTERIZED	General function prediction only
TRINITY_DN13430_c0_g1_i2_8	At2g13810	5.4e-182	298/404(73.76)	636	ath	KOG0257	Kynurenine aminotransferase, glutamine transaminase K	[E]	METABOLISM	Amino acid transport and metabolism
TRINITY_DN13431_c0_g2_i2_6	At1g79870	2.0e-124	222/313(70.93)	445	ath	KOG0069	Glyoxylate/hydroxypyruvate reductase (D-isomer-specific 2-hydroxy acid dehydrogenase superfamily)	[C]	METABOLISM	Energy production and conversion
TRINITY_DN13438_c0_g1_i2_2	At1g10840	5.6e-133	273/535(51.03)	474	ath	KOG1560	Translation initiation factor 3, subunit h (eIF-3h)	[J]	INFORMATION STORAGE AND PROCESSING	Translation, ribosomal structure and biogenesis
TRINITY_DN13439_c0_g1_i1_16	At2g02980	3.6e-71	172/446(38.57)	268	ath	KOG4197	FOG: PPR repeat	[R]	POORLY CHARACTERIZED	General function prediction only
TRINITY_DN13440_c0_g1_i1_9	At3g18780	2.0e-89	154/184(83.70)	327	ath	KOG0676	Actin and related proteins	[Z]	CELLULAR PROCESSES AND SIGNALING	Cytoskeleton
TRINITY_DN13441_c0_g1_i1_16	At5g40580	5.2e-23	49/65(75.38)	106	ath	KOG0173	20S proteasome, regulatory subunit beta type PSMB7/PSMB10/PUP1	[O]	CELLULAR PROCESSES AND SIGNALING	Posttranslational modification, protein turnover, chaperones
TRINITY_DN13441_c0_g1_i4_1	At1g18640	1.2e-40	109/282(38.65)	167	ath	KOG1615	Phosphoserine phosphatase	[E]	METABOLISM	Amino acid transport and metabolism
TRINITY_DN13442_c0_g2_i2_18	At2g15410	1.0e-12	31/67(46.27)	72	ath	KOG0017	FOG: Transposon-encoded proteins with TYA, reverse transcriptase, integrase domains in various combinations	[R]	POORLY CHARACTERIZED	General function prediction only
TRINITY_DN13444_c0_g1_i2_8	At1g12200	5.1e-52	96/152(63.16)	205	ath	KOG1399	Flavin-containing monooxygenase	[Q]	METABOLISM	Secondary metabolites biosynthesis, transport and catabolism
TRINITY_DN13447_c0_g1_i1_15	At3g22960	2.7e-174	303/505(60.00)	611	ath	KOG2323	Pyruvate kinase	[G]	METABOLISM	Carbohydrate transport and metabolism
TRINITY_DN13448_c0_g2_i1_4	Hs4506713	1.2e-71	156/156(100.00)	268	hsa	KOG0004	Ubiquitin/40S ribosomal protein S27a fusion	[J]	INFORMATION STORAGE AND PROCESSING	Translation, ribosomal structure and biogenesis
TRINITY_DN13454_c0_g1_i1_1	At5g01420	4.2e-61	170/437(38.90)	235	ath	KOG2824	Glutaredoxin-related protein	[O]	CELLULAR PROCESSES AND SIGNALING	Posttranslational modification, protein turnover, chaperones
TRINITY_DN13455_c0_g1_i1_1	At5g40470	3.0e-90	210/500(42.00)	332	ath	KOG1947	Leucine rich repeat proteins, some proteins contain F-box	[R]	POORLY CHARACTERIZED	General function prediction only
TRINITY_DN13456_c0_g1_i1_3	At1g35647	7.2e-25	53/99(53.54)	113	ath	KOG0017	FOG: Transposon-encoded proteins with TYA, reverse transcriptase, integrase domains in various combinations	[R]	POORLY CHARACTERIZED	General function prediction only
TRINITY_DN13458_c0_g1_i2_5	At5g15980	1.2e-157	287/600(47.83)	556	ath	KOG4197	FOG: PPR repeat	[R]	POORLY CHARACTERIZED	General function prediction only
TRINITY_DN13461_c0_g1_i3_2	At1g67280	5.0e-109	204/266(76.69)	394	ath	KOG2943	Predicted glyoxalase	[G]	METABOLISM	Carbohydrate transport and metabolism
TRINITY_DN13465_c0_g1_i1_15	At5g20850	3.8e-168	298/338(88.17)	590	ath	KOG1433	DNA repair protein RAD51/RHP55	[L]	INFORMATION STORAGE AND PROCESSING	Replication, recombination and repair
TRINITY_DN13470_c0_g1_i2_17	At1g27285	1.1e-84	190/541(35.12)	313	ath	KOG0017	FOG: Transposon-encoded proteins with TYA, reverse transcriptase, integrase domains in various combinations	[R]	POORLY CHARACTERIZED	General function prediction only
TRINITY_DN13471_c0_g1_i2_8	At2g16430	2.1e-171	269/353(76.20)	602	ath	KOG1378	Purple acid phosphatase	[G]	METABOLISM	Carbohydrate transport and metabolism
TRINITY_DN13473_c0_g1_i2_6	At1g47640	8.5e-76	136/160(85.00)	284	ath	KOG3236	Predicted membrane protein	[S]	POORLY CHARACTERIZED	Function unknown
TRINITY_DN13478_c0_g1_i1_1	At2g22740_2	1.5e-91	161/285(56.49)	337	ath	KOG1082	Histone H3 (Lys9) methyltransferase SUV39H1/Clr4, required for transcriptional silencing	[BK]	INFORMATION STORAGE AND PROCESSING|INFORMATION STORAGE AND PROCESSING	Chromatin structure and dynamics |Transcription
TRINITY_DN13480_c0_g1_i2_18	At5g48810	1.7e-26	59/105(56.19)	119	ath	KOG0537	Cytochrome b5	[C]	METABOLISM	Energy production and conversion
TRINITY_DN13481_c0_g1_i2_6	At3g20000	6.4e-18	40/54(74.07)	92	ath	KOG3296	Translocase of outer mitochondrial membrane complex, subunit TOM40	[U]	CELLULAR PROCESSES AND SIGNALING	Intracellular trafficking, secretion, and vesicular transport
TRINITY_DN13484_c0_g1_i1_3	At1g35920	2.7e-06	21/71(29.58)	50	ath	KOG0851	Single-stranded DNA-binding replication protein A (RPA), large (70 kD) subunit and related ssDNA-binding proteins	[L]	INFORMATION STORAGE AND PROCESSING	Replication, recombination and repair
TRINITY_DN13489_c0_g2_i1_4	At3g11100	1.4e-37	99/195(50.77)	156	ath	KOG4282	Transcription factor GT-2 and related proteins, contains trihelix DNA-binding/SANT domain	[K]	INFORMATION STORAGE AND PROCESSING	Transcription
TRINITY_DN13493_c0_g1_i1_9	At5g16340	1.6e-219	363/549(66.12)	761	ath	KOG1176	Acyl-CoA synthetase	[I]	METABOLISM	Lipid transport and metabolism
TRINITY_DN13495_c0_g1_i2_3	Hs4502295	8.9e-67	125/127(98.43)	251	hsa	KOG1350	F0F1-type ATP synthase, beta subunit	[C]	METABOLISM	Energy production and conversion
TRINITY_DN13498_c1_g1_i4_12	At1g19480	3.1e-91	163/254(64.17)	335	ath	KOG1918	3-methyladenine DNA glycosidase	[L]	INFORMATION STORAGE AND PROCESSING	Replication, recombination and repair
TRINITY_DN13500_c0_g2_i2_9	At5g55560	6.5e-126	208/278(74.82)	450	ath	KOG0584	Serine/threonine protein kinase	[R]	POORLY CHARACTERIZED	General function prediction only
TRINITY_DN13506_c0_g1_i2_11	At3g09230	2.4e-83	184/376(48.94)	309	ath	KOG0048	Transcription factor, Myb superfamily	[K]	INFORMATION STORAGE AND PROCESSING	Transcription
TRINITY_DN13508_c0_g1_i2_6	At5g23340	1.7e-33	71/124(57.26)	143	ath	KOG1947	Leucine rich repeat proteins, some proteins contain F-box	[R]	POORLY CHARACTERIZED	General function prediction only
TRINITY_DN1350_c0_g1_i1_18	At2g13940	1.6e-21	49/102(48.04)	102	ath	KOG0017	FOG: Transposon-encoded proteins with TYA, reverse transcriptase, integrase domains in various combinations	[R]	POORLY CHARACTERIZED	General function prediction only
TRINITY_DN13512_c0_g1_i3_8	At5g58700	2.0e-110	191/294(64.97)	399	ath	KOG0169	Phosphoinositide-specific phospholipase C	[T]	CELLULAR PROCESSES AND SIGNALING	Signal transduction mechanisms
TRINITY_DN13513_c0_g1_i1_11	At1g12520	2.4e-103	186/268(69.40)	375	ath	KOG4656	Copper chaperone for superoxide dismutase	[P]	METABOLISM	Inorganic ion transport and metabolism
TRINITY_DN13515_c0_g1_i1_2	At2g45700_2	6.6e-164	279/392(71.17)	577	ath	KOG1361	Predicted hydrolase involved in interstrand cross-link repair	[L]	INFORMATION STORAGE AND PROCESSING	Replication, recombination and repair
TRINITY_DN13515_c0_g1_i1_5	At5g63670	2.5e-22	48/60(80.00)	104	ath	KOG3490	Transcription elongation factor SPT4	[K]	INFORMATION STORAGE AND PROCESSING	Transcription
TRINITY_DN13521_c0_g1_i1_11	At5g65220	3.9e-35	84/124(67.74)	147	ath	KOG3436	60S ribosomal protein L35	[J]	INFORMATION STORAGE AND PROCESSING	Translation, ribosomal structure and biogenesis
TRINITY_DN13522_c0_g1_i2_9	At4g39100_1	2.5e-55	103/137(75.18)	215	ath	KOG1886	BAH domain proteins	[K]	INFORMATION STORAGE AND PROCESSING	Transcription
TRINITY_DN13523_c0_g1_i1_2	At4g27650	5.5e-95	180/381(47.24)	347	ath	KOG2869	Meiotic cell division protein Pelota/DOM34	[J]	INFORMATION STORAGE AND PROCESSING	Translation, ribosomal structure and biogenesis
TRINITY_DN13523_c0_g1_i2_15	At3g05510	3.3e-97	178/275(64.73)	355	ath	KOG2847	Phosphate acyltransferase	[I]	METABOLISM	Lipid transport and metabolism
TRINITY_DN13525_c0_g1_i1_8	At1g70660	8.2e-73	123/159(77.36)	273	ath	KOG0896	Ubiquitin-conjugating enzyme E2	[O]	CELLULAR PROCESSES AND SIGNALING	Posttranslational modification, protein turnover, chaperones
TRINITY_DN13527_c0_g1_i1_1	At5g56760	8.7e-117	231/268(86.19)	419	ath	KOG4750	Serine O-acetyltransferase	[E]	METABOLISM	Amino acid transport and metabolism
TRINITY_DN13529_c0_g1_i1_11	At3g11970_2	4.7e-16	42/73(57.53)	83	ath	KOG0017	FOG: Transposon-encoded proteins with TYA, reverse transcriptase, integrase domains in various combinations	[R]	POORLY CHARACTERIZED	General function prediction only
TRINITY_DN13533_c0_g1_i3_13	At2g34750	4.0e-135	295/613(48.12)	481	ath	KOG2434	RNA polymerase I transcription factor	[K]	INFORMATION STORAGE AND PROCESSING	Transcription
TRINITY_DN13534_c0_g1_i1_11	At4g37260	3.5e-61	141/288(48.96)	235	ath	KOG0048	Transcription factor, Myb superfamily	[K]	INFORMATION STORAGE AND PROCESSING	Transcription
TRINITY_DN13539_c0_g1_i1_9	At5g07130	6.9e-241	398/596(66.78)	832	ath	KOG1263	Multicopper oxidases	[Q]	METABOLISM	Secondary metabolites biosynthesis, transport and catabolism
TRINITY_DN13540_c0_g1_i1_4	At1g78260	5.7e-52	106/160(66.25)	204	ath	KOG0149	Predicted RNA-binding protein SEB4 (RRM superfamily)	[R]	POORLY CHARACTERIZED	General function prediction only
TRINITY_DN13542_c0_g1_i1_2	At2g34930	1.7e-11	36/96(37.50)	69	ath	KOG0619	FOG: Leucine rich repeat	[R]	POORLY CHARACTERIZED	General function prediction only
TRINITY_DN13542_c0_g1_i2_13	At3g15850	7.7e-87	141/226(62.39)	320	ath	KOG1600	Fatty acid desaturase	[I]	METABOLISM	Lipid transport and metabolism
TRINITY_DN13543_c0_g1_i1_9	At4g16870	4.3e-28	97/212(45.75)	125	ath	KOG0017	FOG: Transposon-encoded proteins with TYA, reverse transcriptase, integrase domains in various combinations	[R]	POORLY CHARACTERIZED	General function prediction only
TRINITY_DN13543_c0_g1_i2_17	At3g23600	9.1e-21	45/97(46.39)	101	ath	KOG3043	Predicted hydrolase related to dienelactone hydrolase	[R]	POORLY CHARACTERIZED	General function prediction only
TRINITY_DN13548_c0_g1_i3_9	At1g77120	5.3e-150	272/465(58.49)	530	ath	KOG0022	Alcohol dehydrogenase, class III	[Q]	METABOLISM	Secondary metabolites biosynthesis, transport and catabolism
TRINITY_DN13549_c0_g1_i1_2	At1g18210	1.5e-41	83/160(51.88)	169	ath	KOG0027	Calmodulin and related proteins (EF-Hand superfamily)	[T]	CELLULAR PROCESSES AND SIGNALING	Signal transduction mechanisms
TRINITY_DN13551_c0_g1_i1_17	At1g50370	1.0e-24	47/49(95.92)	112	ath	KOG0373	Serine/threonine specific protein phosphatase involved in cell cycle control, PP2A-related	[DT]	CELLULAR PROCESSES AND SIGNALING|CELLULAR PROCESSES AND SIGNALING	Cell cycle control, cell division, chromosome partitioning |Signal transduction mechanisms
TRINITY_DN13551_c0_g1_i1_6	At3g57890	2.9e-216	376/566(66.43)	751	ath	KOG4416	Uncharacterized conserved protein	[S]	POORLY CHARACTERIZED	Function unknown
TRINITY_DN13552_c0_g1_i1_18	At1g79720	7.4e-151	268/424(63.21)	533	ath	KOG1339	Aspartyl protease	[O]	CELLULAR PROCESSES AND SIGNALING	Posttranslational modification, protein turnover, chaperones
TRINITY_DN13554_c0_g1_i1_16	At1g67700	4.1e-60	122/204(59.80)	231	ath	KOG2089	Metalloendopeptidase family - saccharolysin & thimet oligopeptidase	[O]	CELLULAR PROCESSES AND SIGNALING	Posttranslational modification, protein turnover, chaperones
TRINITY_DN13556_c0_g1_i1_1	At5g56550	2.2e-13	47/86(54.65)	75	ath	KOG4210	Nuclear localization sequence binding protein	[K]	INFORMATION STORAGE AND PROCESSING	Transcription
TRINITY_DN13558_c0_g1_i5_15	At4g12770	9.0e-49	94/124(75.81)	195	ath	KOG0431	Auxilin-like protein and related proteins containing DnaJ domain	[R]	POORLY CHARACTERIZED	General function prediction only
TRINITY_DN13560_c0_g1_i1_12	At3g22630	3.7e-96	169/203(83.25)	350	ath	KOG0177	20S proteasome, regulatory subunit beta type PSMB2/PRE1	[O]	CELLULAR PROCESSES AND SIGNALING	Posttranslational modification, protein turnover, chaperones
TRINITY_DN13560_c0_g1_i1_5	At2g01840	1.4e-23	62/135(45.93)	108	ath	KOG1075	FOG: Reverse transcriptase	[R]	POORLY CHARACTERIZED	General function prediction only
TRINITY_DN13562_c0_g1_i1_7	At5g50250	7.5e-78	142/198(71.72)	290	ath	KOG0118	FOG: RRM domain	[R]	POORLY CHARACTERIZED	General function prediction only
TRINITY_DN13562_c0_g2_i2_9	At4g01100	6.0e-94	180/215(83.72)	344	ath	KOG0752	Mitochondrial solute carrier protein	[C]	METABOLISM	Energy production and conversion
TRINITY_DN13564_c0_g1_i1_16	Hs7661808	2.2e-46	91/154(59.09)	186	hsa	KOG0417	Ubiquitin-protein ligase	[O]	CELLULAR PROCESSES AND SIGNALING	Posttranslational modification, protein turnover, chaperones
TRINITY_DN13564_c0_g1_i2_14	At5g11200	1.3e-117	218/288(75.69)	423	ath	KOG0329	ATP-dependent RNA helicase	[A]	INFORMATION STORAGE AND PROCESSING	RNA processing and modification
TRINITY_DN13569_c0_g1_i1_3	Hs19743813	4.3e-27	59/98(60.20)	119	hsa	KOG1226	Integrin beta subunit (N-terminal portion of extracellular region)	[TW]	CELLULAR PROCESSES AND SIGNALING|CELLULAR PROCESSES AND SIGNALING	Signal transduction mechanisms |Extracellular structures
TRINITY_DN13569_c0_g1_i4_9	At2g46890	3.7e-98	162/273(59.34)	358	ath	KOG4650	Predicted steroid reductase	[R]	POORLY CHARACTERIZED	General function prediction only
TRINITY_DN1356_c0_g2_i1_9	At2g37220	2.7e-48	101/101(100.00)	190	ath	KOG0118	FOG: RRM domain	[R]	POORLY CHARACTERIZED	General function prediction only
TRINITY_DN13572_c0_g1_i1_4	At2g30350	1.7e-32	62/77(80.52)	140	ath	KOG3005	GIY-YIG type nuclease	[R]	POORLY CHARACTERIZED	General function prediction only
TRINITY_DN13574_c0_g1_i1_18	At4g34210	5.0e-37	80/150(53.33)	154	ath	KOG1724	SCF ubiquitin ligase, Skp1 component	[O]	CELLULAR PROCESSES AND SIGNALING	Posttranslational modification, protein turnover, chaperones
TRINITY_DN13580_c0_g1_i4_18	At4g34230	3.1e-120	204/327(62.39)	431	ath	KOG0023	Alcohol dehydrogenase, class V	[Q]	METABOLISM	Secondary metabolites biosynthesis, transport and catabolism
TRINITY_DN13581_c0_g1_i2_12	At5g49020	1.0e-205	386/602(64.12)	716	ath	KOG1500	Protein arginine N-methyltransferase CARM1	[OK]	CELLULAR PROCESSES AND SIGNALING|INFORMATION STORAGE AND PROCESSING	Posttranslational modification, protein turnover, chaperones |Transcription
TRINITY_DN13581_c0_g1_i2_7	At3g18260	6.4e-38	80/190(42.11)	157	ath	KOG1792	Reticulon	[U]	CELLULAR PROCESSES AND SIGNALING	Intracellular trafficking, secretion, and vesicular transport
TRINITY_DN13581_c0_g1_i3_1	At1g69780	1.4e-36	83/103(80.58)	154	ath	KOG0483	Transcription factor HEX, contains HOX and HALZ domains	[K]	INFORMATION STORAGE AND PROCESSING	Transcription
TRINITY_DN13583_c0_g1_i1_11	At5g65790	2.7e-71	157/310(50.65)	268	ath	KOG0048	Transcription factor, Myb superfamily	[K]	INFORMATION STORAGE AND PROCESSING	Transcription
TRINITY_DN13583_c0_g1_i2_1	At2g32060	1.9e-30	62/82(75.61)	134	ath	KOG3406	40S ribosomal protein S12	[J]	INFORMATION STORAGE AND PROCESSING	Translation, ribosomal structure and biogenesis
TRINITY_DN13584_c0_g1_i1_8	At3g42100	1.1e-19	53/122(43.44)	95	ath	KOG0987	DNA helicase PIF1/RRM3	[D]	CELLULAR PROCESSES AND SIGNALING	Cell cycle control, cell division, chromosome partitioning
TRINITY_DN13584_c0_g1_i1_9	At3g53960	2.0e-169	287/467(61.46)	595	ath	KOG1237	H+/oligopeptide symporter	[E]	METABOLISM	Amino acid transport and metabolism
TRINITY_DN13585_c0_g1_i1_8	At5g08610	2.6e-11	40/88(45.45)	68	ath	KOG0342	ATP-dependent RNA helicase pitchoune	[A]	INFORMATION STORAGE AND PROCESSING	RNA processing and modification
TRINITY_DN13587_c0_g1_i1_5	At5g11900	2.3e-19	39/60(65.00)	95	ath	KOG3239	Density-regulated protein related to translation initiation factor 1 (eIF-1/SUI1)	[R]	POORLY CHARACTERIZED	General function prediction only
TRINITY_DN13587_c0_g2_i1_16	At1g01940	1.2e-89	153/163(93.87)	329	ath	KOG0884	Similar to cyclophilin-type peptidyl-prolyl cis-trans isomerase	[O]	CELLULAR PROCESSES AND SIGNALING	Posttranslational modification, protein turnover, chaperones
TRINITY_DN13588_c0_g1_i4_10	At1g80640	5.1e-39	162/578(28.03)	162	ath	KOG1187	Serine/threonine protein kinase	[T]	CELLULAR PROCESSES AND SIGNALING	Signal transduction mechanisms
TRINITY_DN13590_c0_g1_i1_12	At5g14060	4.7e-191	339/453(74.83)	667	ath	KOG0456	Aspartate kinase	[E]	METABOLISM	Amino acid transport and metabolism
TRINITY_DN13591_c0_g1_i3_5	At3g06740	3.6e-21	73/162(45.06)	102	ath	KOG1601	GATA-4/5/6 transcription factors	[K]	INFORMATION STORAGE AND PROCESSING	Transcription
TRINITY_DN13593_c0_g2_i1_10	At1g75100	1.3e-39	77/131(58.78)	163	ath	KOG0431	Auxilin-like protein and related proteins containing DnaJ domain	[R]	POORLY CHARACTERIZED	General function prediction only
TRINITY_DN13594_c0_g1_i1_5	At2g29110	4.5e-07	27/56(48.21)	53	ath	KOG1052	Glutamate-gated kainate-type ion channel receptor subunit GluR5 and related subunits	[PET]	METABOLISM|METABOLISM|CELLULAR PROCESSES AND SIGNALING	Inorganic ion transport and metabolism |Amino acid transport and metabolism |Signal transduction mechanisms
TRINITY_DN13595_c0_g1_i1_2	At3g19210	2.7e-241	401/475(84.42)	834	ath	KOG0390	DNA repair protein, SNF2 family	[L]	INFORMATION STORAGE AND PROCESSING	Replication, recombination and repair
TRINITY_DN13598_c0_g1_i1_14	At2g41670	2.0e-130	240/326(73.62)	465	ath	KOG2485	Conserved ATP/GTP binding protein	[R]	POORLY CHARACTERIZED	General function prediction only
TRINITY_DN13598_c0_g1_i1_9	At1g15460	1.2e-190	321/412(77.91)	666	ath	KOG1172	Na+-independent Cl/HCO3 exchanger AE1 and related transporters (SLC4 family)	[P]	METABOLISM	Inorganic ion transport and metabolism
TRINITY_DN13598_c0_g1_i4_2	At5g48870	2.5e-21	48/51(94.12)	103	ath	KOG1775	U6 snRNA-associated Sm-like protein	[A]	INFORMATION STORAGE AND PROCESSING	RNA processing and modification
TRINITY_DN13601_c0_g1_i1_16	At1g79550	9.2e-204	360/401(89.78)	709	ath	KOG1367	3-phosphoglycerate kinase	[G]	METABOLISM	Carbohydrate transport and metabolism
TRINITY_DN13601_c0_g1_i1_7	At1g18140	5.4e-139	236/378(62.43)	494	ath	KOG1263	Multicopper oxidases	[Q]	METABOLISM	Secondary metabolites biosynthesis, transport and catabolism
TRINITY_DN13602_c0_g2_i1_7	At1g47910	9.7e-08	26/71(36.62)	58	ath	KOG1075	FOG: Reverse transcriptase	[R]	POORLY CHARACTERIZED	General function prediction only
TRINITY_DN13603_c0_g1_i2_6	At5g13830	3.5e-90	167/221(75.57)	331	ath	KOG1098	Putative SAM-dependent rRNA methyltransferase SPB1	[AR]	INFORMATION STORAGE AND PROCESSING|POORLY CHARACTERIZED	RNA processing and modification |General function prediction only
TRINITY_DN13609_c0_g1_i1_1	At1g69850	6.4e-216	395/581(67.99)	750	ath	KOG1237	H+/oligopeptide symporter	[E]	METABOLISM	Amino acid transport and metabolism
TRINITY_DN13610_c0_g2_i1_15	At2g43146	8.7e-22	51/76(67.11)	104	ath	KOG2507	Ubiquitin regulatory protein UBXD2, contains UAS and UBX domains	[R]	POORLY CHARACTERIZED	General function prediction only
TRINITY_DN13613_c0_g1_i2_8	At3g51030	1.4e-07	38/91(41.76)	56	ath	KOG0907	Thioredoxin	[O]	CELLULAR PROCESSES AND SIGNALING	Posttranslational modification, protein turnover, chaperones
TRINITY_DN13614_c0_g1_i1_9	At3g19950	2.3e-79	145/279(51.97)	296	ath	KOG0800	FOG: Predicted E3 ubiquitin ligase	[O]	CELLULAR PROCESSES AND SIGNALING	Posttranslational modification, protein turnover, chaperones
TRINITY_DN13615_c0_g1_i2_13	At3g14410	4.4e-105	206/242(85.12)	381	ath	KOG1441	Glucose-6-phosphate/phosphate and phosphoenolpyruvate/phosphate antiporter	[GE]	METABOLISM|METABOLISM	Carbohydrate transport and metabolism |Amino acid transport and metabolism
TRINITY_DN13616_c0_g1_i4_9	At4g33950	7.9e-105	187/200(93.50)	381	ath	KOG0583	Serine/threonine protein kinase	[T]	CELLULAR PROCESSES AND SIGNALING	Signal transduction mechanisms
TRINITY_DN13622_c0_g1_i2_18	Hs7706212	1.5e-50	92/163(56.44)	199	hsa	KOG3347	Predicted nucleotide kinase/nuclear protein involved oxidative stress response	[F]	METABOLISM	Nucleotide transport and metabolism
TRINITY_DN13628_c0_g1_i1_16	At1g08220	8.8e-66	148/334(44.31)	250	ath	KOG4614	Inner membrane protein required for assembly of the F0 sector of ATP synthase	[O]	CELLULAR PROCESSES AND SIGNALING	Posttranslational modification, protein turnover, chaperones
TRINITY_DN13628_c0_g1_i1_4	At2g47140	9.4e-64	127/252(50.40)	243	ath	KOG0725	Reductases with broad range of substrate specificities	[R]	POORLY CHARACTERIZED	General function prediction only
TRINITY_DN13629_c0_g1_i2_15	At1g13170	0.0e+00	590/910(64.84)	1147	ath	KOG1737	Oxysterol-binding protein	[I]	METABOLISM	Lipid transport and metabolism
TRINITY_DN13630_c0_g1_i1_10	At1g76160	1.8e-230	385/561(68.63)	798	ath	KOG1263	Multicopper oxidases	[Q]	METABOLISM	Secondary metabolites biosynthesis, transport and catabolism
TRINITY_DN13633_c0_g1_i1_3	At5g64360	8.2e-66	198/615(32.20)	251	ath	KOG0714	Molecular chaperone (DnaJ superfamily)	[O]	CELLULAR PROCESSES AND SIGNALING	Posttranslational modification, protein turnover, chaperones
TRINITY_DN13634_c0_g1_i2_10	At2g31240	2.5e-190	332/504(65.87)	664	ath	KOG1840	Kinesin light chain	[Z]	CELLULAR PROCESSES AND SIGNALING	Cytoskeleton
TRINITY_DN13635_c0_g1_i1_3	CE16503_1	6.2e-06	27/92(29.35)	50	cel	KOG1075	FOG: Reverse transcriptase	[R]	POORLY CHARACTERIZED	General function prediction only
TRINITY_DN13635_c0_g1_i2_4	At2g36890	1.2e-40	69/89(77.53)	166	ath	KOG0048	Transcription factor, Myb superfamily	[K]	INFORMATION STORAGE AND PROCESSING	Transcription
TRINITY_DN13638_c0_g1_i2_4	At3g55730	1.1e-78	153/318(48.11)	293	ath	KOG0048	Transcription factor, Myb superfamily	[K]	INFORMATION STORAGE AND PROCESSING	Transcription
TRINITY_DN13638_c0_g1_i6_1	At4g15780	9.4e-49	100/147(68.03)	193	ath	KOG0859	Synaptobrevin/VAMP-like protein	[U]	CELLULAR PROCESSES AND SIGNALING	Intracellular trafficking, secretion, and vesicular transport
TRINITY_DN13639_c0_g1_i6_12	At4g22350	1.3e-174	374/556(67.27)	612	ath	KOG2026	Spindle pole body protein - Sad1p	[Z]	CELLULAR PROCESSES AND SIGNALING	Cytoskeleton
TRINITY_DN13640_c0_g1_i1_15	At5g19450	9.4e-250	432/539(80.15)	862	ath	KOG0032	Ca2+/calmodulin-dependent protein kinase, EF-Hand protein superfamily	[T]	CELLULAR PROCESSES AND SIGNALING	Signal transduction mechanisms
TRINITY_DN13641_c0_g1_i1_11	At1g69350	1.5e-73	151/434(34.79)	276	ath	KOG4197	FOG: PPR repeat	[R]	POORLY CHARACTERIZED	General function prediction only
TRINITY_DN13641_c0_g1_i1_12	At2g29530	4.3e-18	43/76(56.58)	91	ath	KOG3480	Mitochondrial import inner membrane translocase, subunits TIM10/TIM12	[U]	CELLULAR PROCESSES AND SIGNALING	Intracellular trafficking, secretion, and vesicular transport
TRINITY_DN13644_c0_g1_i1_3	At1g36035	2.1e-36	74/161(45.96)	151	ath	KOG0017	FOG: Transposon-encoded proteins with TYA, reverse transcriptase, integrase domains in various combinations	[R]	POORLY CHARACTERIZED	General function prediction only
TRINITY_DN13647_c0_g1_i1_9	At1g11240	1.3e-07	82/127(64.57)	57	ath	KOG4709	Uncharacterized conserved protein	[S]	POORLY CHARACTERIZED	Function unknown
TRINITY_DN13648_c0_g1_i2_12	At3g48760	3.3e-126	214/358(59.78)	451	ath	KOG1311	DHHC-type Zn-finger proteins	[R]	POORLY CHARACTERIZED	General function prediction only
TRINITY_DN13648_c0_g1_i4_9	At2g30320	2.5e-129	257/518(49.61)	462	ath	KOG2553	Pseudouridylate synthase	[J]	INFORMATION STORAGE AND PROCESSING	Translation, ribosomal structure and biogenesis
TRINITY_DN13649_c0_g2_i1_11	At5g59240	2.9e-83	162/218(74.31)	308	ath	KOG3283	40S ribosomal protein S8	[J]	INFORMATION STORAGE AND PROCESSING	Translation, ribosomal structure and biogenesis
TRINITY_DN13650_c0_g1_i3_17	At2g47590	3.9e-156	275/390(70.51)	551	ath	KOG0133	Deoxyribodipyrimidine photolyase/cryptochrome	[LT]	INFORMATION STORAGE AND PROCESSING|CELLULAR PROCESSES AND SIGNALING	Replication, recombination and repair |Signal transduction mechanisms
TRINITY_DN13650_c0_g3_i1_1	At1g71420	1.6e-06	30/68(44.12)	53	ath	KOG4197	FOG: PPR repeat	[R]	POORLY CHARACTERIZED	General function prediction only
TRINITY_DN13651_c0_g5_i1_15	At4g33170	2.5e-16	35/71(49.30)	84	ath	KOG4197	FOG: PPR repeat	[R]	POORLY CHARACTERIZED	General function prediction only
TRINITY_DN13652_c0_g1_i4_9	At1g79440	1.9e-200	387/725(53.38)	698	ath	KOG2451	Aldehyde dehydrogenase	[C]	METABOLISM	Energy production and conversion
TRINITY_DN13657_c0_g1_i1_18	At1g47128_1	5.1e-47	100/202(49.50)	188	ath	KOG1543	Cysteine proteinase Cathepsin L	[O]	CELLULAR PROCESSES AND SIGNALING	Posttranslational modification, protein turnover, chaperones
TRINITY_DN13657_c0_g2_i1_12	At2g45330	1.1e-91	172/257(66.93)	336	ath	KOG2278	RNA:NAD 2'-phosphotransferase TPT1	[J]	INFORMATION STORAGE AND PROCESSING	Translation, ribosomal structure and biogenesis
TRINITY_DN13659_c0_g1_i3_16	At4g25340	3.9e-39	74/95(77.89)	162	ath	KOG0552	FKBP-type peptidyl-prolyl cis-trans isomerase	[O]	CELLULAR PROCESSES AND SIGNALING	Posttranslational modification, protein turnover, chaperones
TRINITY_DN13661_c0_g1_i1_12	At5g48910	5.5e-148	306/676(45.27)	524	ath	KOG4197	FOG: PPR repeat	[R]	POORLY CHARACTERIZED	General function prediction only
TRINITY_DN13663_c0_g1_i1_3	At3g32110	1.0e-19	75/309(24.27)	97	ath	KOG1075	FOG: Reverse transcriptase	[R]	POORLY CHARACTERIZED	General function prediction only
TRINITY_DN13664_c0_g1_i2_3	At1g10200	1.9e-86	143/176(81.25)	318	ath	KOG1700	Regulatory protein MLP and related LIM proteins	[TZ]	CELLULAR PROCESSES AND SIGNALING|CELLULAR PROCESSES AND SIGNALING	Signal transduction mechanisms |Cytoskeleton
TRINITY_DN13666_c0_g1_i2_10	At2g43810	2.5e-38	77/91(84.62)	159	ath	KOG1783	Small nuclear ribonucleoprotein F	[A]	INFORMATION STORAGE AND PROCESSING	RNA processing and modification
TRINITY_DN13667_c0_g1_i1_14	At2g40670	4.2e-52	103/139(74.10)	204	ath	KOG1601	GATA-4/5/6 transcription factors	[K]	INFORMATION STORAGE AND PROCESSING	Transcription
TRINITY_DN13667_c0_g1_i1_8	At5g24020	5.2e-152	276/329(83.89)	537	ath	KOG3022	Predicted ATPase, nucleotide-binding	[D]	CELLULAR PROCESSES AND SIGNALING	Cell cycle control, cell division, chromosome partitioning
TRINITY_DN13667_c0_g1_i7_7	At4g12430	4.7e-149	269/382(70.42)	527	ath	KOG1050	Trehalose-6-phosphate synthase component TPS1 and related subunits	[G]	METABOLISM	Carbohydrate transport and metabolism
TRINITY_DN13668_c0_g1_i1_13	At5g42440	3.8e-97	183/302(60.60)	354	ath	KOG1187	Serine/threonine protein kinase	[T]	CELLULAR PROCESSES AND SIGNALING	Signal transduction mechanisms
TRINITY_DN13669_c0_g1_i1_2	At3g20430	2.2e-23	61/122(50.00)	109	ath	KOG3948	Mediator of U snRNA nuclear export PHAX	[A]	INFORMATION STORAGE AND PROCESSING	RNA processing and modification
TRINITY_DN13669_c0_g1_i1_9	At3g15580	1.3e-45	82/114(71.93)	182	ath	KOG1654	Microtubule-associated anchor protein involved in autophagy and membrane trafficking	[Z]	CELLULAR PROCESSES AND SIGNALING	Cytoskeleton
TRINITY_DN13669_c0_g2_i1_16	At5g45550	1.1e-117	201/215(93.49)	422	ath	KOG0440	Cell cycle-associated protein Mob1-1	[D]	CELLULAR PROCESSES AND SIGNALING	Cell cycle control, cell division, chromosome partitioning
TRINITY_DN1366_c0_g1_i1_15	At5g08490	5.1e-71	139/305(45.57)	267	ath	KOG4197	FOG: PPR repeat	[R]	POORLY CHARACTERIZED	General function prediction only
TRINITY_DN13670_c0_g1_i1_1	At3g05470	2.0e-172	463/907(51.05)	605	ath	KOG1922	Rho GTPase effector BNI1 and related formins	[TZ]	CELLULAR PROCESSES AND SIGNALING|CELLULAR PROCESSES AND SIGNALING	Signal transduction mechanisms |Cytoskeleton
TRINITY_DN13670_c0_g1_i1_5	At5g51200	0.0e+00	1197/1913(62.57)	2268	ath	KOG1835	Uncharacterized conserved protein	[S]	POORLY CHARACTERIZED	Function unknown
TRINITY_DN13673_c0_g2_i4_16	At5g51100	1.3e-84	138/188(73.40)	313	ath	KOG0876	Manganese superoxide dismutase	[P]	METABOLISM	Inorganic ion transport and metabolism
TRINITY_DN13674_c0_g1_i1_17	At1g27285	3.9e-48	96/134(71.64)	190	ath	KOG0017	FOG: Transposon-encoded proteins with TYA, reverse transcriptase, integrase domains in various combinations	[R]	POORLY CHARACTERIZED	General function prediction only
TRINITY_DN13675_c0_g1_i4_1	At4g17300	2.8e-208	385/660(58.33)	724	ath	KOG0554	Asparaginyl-tRNA synthetase (mitochondrial)	[J]	INFORMATION STORAGE AND PROCESSING	Translation, ribosomal structure and biogenesis
TRINITY_DN13676_c0_g1_i3_18	At2g28210	1.1e-69	124/234(52.99)	263	ath	KOG0382	Carbonic anhydrase	[R]	POORLY CHARACTERIZED	General function prediction only
TRINITY_DN13677_c0_g1_i2_18	At4g12130	3.8e-109	209/359(58.22)	394	ath	KOG2929	Transcription factor, component of CCR4 transcriptional complex	[K]	INFORMATION STORAGE AND PROCESSING	Transcription
TRINITY_DN13678_c0_g1_i1_6	At1g59265	2.4e-22	52/113(46.02)	105	ath	KOG0017	FOG: Transposon-encoded proteins with TYA, reverse transcriptase, integrase domains in various combinations	[R]	POORLY CHARACTERIZED	General function prediction only
TRINITY_DN13681_c0_g1_i4_12	At3g26690	1.9e-52	99/148(66.89)	206	ath	KOG2839	Diadenosine and diphosphoinositol polyphosphate phosphohydrolase	[T]	CELLULAR PROCESSES AND SIGNALING	Signal transduction mechanisms
TRINITY_DN13683_c0_g1_i2_1	At3g19300	1.2e-217	394/660(59.70)	756	ath	KOG1187	Serine/threonine protein kinase	[T]	CELLULAR PROCESSES AND SIGNALING	Signal transduction mechanisms
TRINITY_DN13684_c0_g1_i1_11	At5g23400	4.2e-33	436/556(78.42)	142	ath	KOG0619	FOG: Leucine rich repeat	[R]	POORLY CHARACTERIZED	General function prediction only
TRINITY_DN13687_c0_g1_i1_4	At3g07880	4.1e-79	134/177(75.71)	295	ath	KOG3205	Rho GDP-dissociation inhibitor	[T]	CELLULAR PROCESSES AND SIGNALING	Signal transduction mechanisms
TRINITY_DN13689_c0_g1_i1_13	At2g27490	4.7e-93	160/227(70.48)	340	ath	KOG3220	Similar to bacterial dephospho-CoA kinase	[H]	METABOLISM	Coenzyme transport and metabolism
TRINITY_DN13691_c0_g1_i2_11	At4g16360	8.8e-104	185/283(65.37)	377	ath	KOG1616	Protein involved in Snf1 protein kinase complex assembly	[G]	METABOLISM	Carbohydrate transport and metabolism
TRINITY_DN13691_c0_g1_i2_7	At5g12250	1.3e-245	404/433(93.30)	848	ath	KOG1375	Beta tubulin	[Z]	CELLULAR PROCESSES AND SIGNALING	Cytoskeleton
TRINITY_DN13694_c0_g1_i1_7	At1g51510	1.8e-11	34/54(62.96)	70	ath	KOG0130	RNA-binding protein RBM8/Tsunagi (RRM superfamily)	[R]	POORLY CHARACTERIZED	General function prediction only
TRINITY_DN13695_c0_g1_i3_2	At1g79450	8.8e-129	220/331(66.47)	459	ath	KOG2952	Cell cycle control protein	[DKT]	CELLULAR PROCESSES AND SIGNALING|INFORMATION STORAGE AND PROCESSING|CELLULAR PROCESSES AND SIGNALING	Cell cycle control, cell division, chromosome partitioning |Transcription |Signal transduction mechanisms
TRINITY_DN13696_c0_g1_i1_18	At2g27140	1.8e-07	24/70(34.29)	56	ath	KOG0710	Molecular chaperone (small heat-shock protein Hsp26/Hsp42)	[O]	CELLULAR PROCESSES AND SIGNALING	Posttranslational modification, protein turnover, chaperones
TRINITY_DN13697_c0_g1_i1_17	At3g31980	2.4e-09	40/92(43.48)	62	ath	KOG0987	DNA helicase PIF1/RRM3	[D]	CELLULAR PROCESSES AND SIGNALING	Cell cycle control, cell division, chromosome partitioning
TRINITY_DN13698_c0_g1_i3_15	At5g45280	4.8e-108	184/405(45.43)	391	ath	KOG4287	Pectin acetylesterase and similar proteins	[M]	CELLULAR PROCESSES AND SIGNALING	Cell wall/membrane/envelope biogenesis
TRINITY_DN13699_c0_g1_i1_4	At1g11090	1.5e-127	215/306(70.26)	455	ath	KOG1455	Lysophospholipase	[I]	METABOLISM	Lipid transport and metabolism
TRINITY_DN13701_c0_g1_i2_16	CE20911	1.6e-100	195/479(40.71)	365	cel	KOG0987	DNA helicase PIF1/RRM3	[D]	CELLULAR PROCESSES AND SIGNALING	Cell cycle control, cell division, chromosome partitioning
TRINITY_DN13703_c0_g1_i2_10	At5g04800	2.3e-57	118/137(86.13)	222	ath	KOG0187	40S ribosomal protein S17	[J]	INFORMATION STORAGE AND PROCESSING	Translation, ribosomal structure and biogenesis
TRINITY_DN13703_c0_g1_i4_13	At1g80690	5.5e-58	109/197(55.33)	223	ath	KOG0324	Uncharacterized conserved protein	[S]	POORLY CHARACTERIZED	Function unknown
TRINITY_DN13704_c0_g1_i1_16	At2g23940	6.0e-55	104/174(59.77)	214	ath	KOG3269	Predicted membrane protein	[S]	POORLY CHARACTERIZED	Function unknown
TRINITY_DN13706_c0_g1_i1_2	At1g32590	3.4e-31	63/125(50.40)	134	ath	KOG0017	FOG: Transposon-encoded proteins with TYA, reverse transcriptase, integrase domains in various combinations	[R]	POORLY CHARACTERIZED	General function prediction only
TRINITY_DN13711_c0_g1_i2_16	At1g47910	6.4e-25	86/311(27.65)	114	ath	KOG1075	FOG: Reverse transcriptase	[R]	POORLY CHARACTERIZED	General function prediction only
TRINITY_DN13711_c0_g1_i2_17	At3g49420	1.3e-65	119/140(85.00)	249	ath	KOG1743	Ferric reductase-like proteins	[P]	METABOLISM	Inorganic ion transport and metabolism
TRINITY_DN13714_c0_g1_i1_17	At2g32090	1.4e-18	42/81(51.85)	93	ath	KOG2944	Glyoxalase	[G]	METABOLISM	Carbohydrate transport and metabolism
TRINITY_DN13718_c0_g1_i3_15	At5g51830	1.4e-138	255/363(70.25)	493	ath	KOG2855	Ribokinase	[G]	METABOLISM	Carbohydrate transport and metabolism
TRINITY_DN13720_c0_g1_i2_12	At4g26180	8.2e-120	230/391(58.82)	430	ath	KOG0752	Mitochondrial solute carrier protein	[C]	METABOLISM	Energy production and conversion
TRINITY_DN13721_c0_g1_i2_2	At5g54160	7.2e-80	141/243(58.02)	297	ath	KOG3178	Hydroxyindole-O-methyltransferase and related SAM-dependent methyltransferases	[R]	POORLY CHARACTERIZED	General function prediction only
TRINITY_DN13721_c0_g1_i3_11	At2g26560	7.1e-50	94/155(60.65)	198	ath	KOG0513	Ca2+-independent phospholipase A2	[I]	METABOLISM	Lipid transport and metabolism
TRINITY_DN13722_c0_g1_i1_7	At3g26614	3.0e-26	76/219(34.70)	118	ath	KOG1075	FOG: Reverse transcriptase	[R]	POORLY CHARACTERIZED	General function prediction only
TRINITY_DN13723_c0_g1_i2_10	At1g54050	4.6e-44	85/155(54.84)	177	ath	KOG0710	Molecular chaperone (small heat-shock protein Hsp26/Hsp42)	[O]	CELLULAR PROCESSES AND SIGNALING	Posttranslational modification, protein turnover, chaperones
TRINITY_DN13724_c0_g1_i3_2	At1g01490	5.1e-29	100/179(55.87)	127	ath	KOG1603	Copper chaperone	[P]	METABOLISM	Inorganic ion transport and metabolism
TRINITY_DN13726_c0_g2_i1_5	At4g35340	7.3e-09	31/32(96.88)	59	ath	KOG2234	Predicted UDP-galactose transporter	[G]	METABOLISM	Carbohydrate transport and metabolism
TRINITY_DN13727_c0_g1_i1_7	At2g23330	1.3e-31	67/158(42.41)	136	ath	KOG0017	FOG: Transposon-encoded proteins with TYA, reverse transcriptase, integrase domains in various combinations	[R]	POORLY CHARACTERIZED	General function prediction only
TRINITY_DN13727_c0_g1_i1_9	At2g45510	3.3e-158	265/391(67.77)	558	ath	KOG0157	Cytochrome P450 CYP4/CYP19/CYP26 subfamilies	[QI]	METABOLISM|METABOLISM	Secondary metabolites biosynthesis, transport and catabolism |Lipid transport and metabolism
TRINITY_DN13729_c0_g1_i4_16	At1g54290	1.5e-44	88/100(88.00)	181	ath	KOG1770	Translation initiation factor 1 (eIF-1/SUI1)	[J]	INFORMATION STORAGE AND PROCESSING	Translation, ribosomal structure and biogenesis
TRINITY_DN13732_c0_g1_i5_17	At1g04230	6.4e-67	163/311(52.41)	254	ath	KOG4484	Uncharacterized conserved protein	[S]	POORLY CHARACTERIZED	Function unknown
TRINITY_DN13734_c0_g1_i1_6	At2g28050	3.3e-27	72/195(36.92)	123	ath	KOG4197	FOG: PPR repeat	[R]	POORLY CHARACTERIZED	General function prediction only
TRINITY_DN13735_c0_g1_i2_14	At4g29000	6.0e-146	312/627(49.76)	517	ath	KOG1171	Metallothionein-like protein	[P]	METABOLISM	Inorganic ion transport and metabolism
TRINITY_DN13736_c0_g1_i2_1	At2g15690_1	3.7e-128	236/406(58.13)	458	ath	KOG2521	Uncharacterized conserved protein	[S]	POORLY CHARACTERIZED	Function unknown
TRINITY_DN13736_c0_g1_i2_16	At3g50660	1.5e-155	271/373(72.65)	549	ath	KOG0157	Cytochrome P450 CYP4/CYP19/CYP26 subfamilies	[QI]	METABOLISM|METABOLISM	Secondary metabolites biosynthesis, transport and catabolism |Lipid transport and metabolism
TRINITY_DN13742_c0_g1_i3_12	At5g56550	1.0e-07	37/72(51.39)	57	ath	KOG4210	Nuclear localization sequence binding protein	[K]	INFORMATION STORAGE AND PROCESSING	Transcription
TRINITY_DN13744_c0_g1_i1_18	At2g28710	1.1e-15	80/143(55.94)	83	ath	KOG1721	FOG: Zn-finger	[R]	POORLY CHARACTERIZED	General function prediction only
TRINITY_DN13744_c0_g2_i1_11	At3g20970	6.6e-103	192/246(78.05)	373	ath	KOG2358	NifU-like domain-containing proteins	[O]	CELLULAR PROCESSES AND SIGNALING	Posttranslational modification, protein turnover, chaperones
TRINITY_DN13744_c0_g2_i1_18	At2g37430	2.2e-13	67/134(50.00)	75	ath	KOG1721	FOG: Zn-finger	[R]	POORLY CHARACTERIZED	General function prediction only
TRINITY_DN13747_c0_g1_i3_14	At1g55830	9.6e-90	216/509(42.44)	330	ath	KOG1937	Uncharacterized conserved protein	[S]	POORLY CHARACTERIZED	Function unknown
TRINITY_DN13749_c0_g1_i2_17	At1g65060	3.8e-171	312/475(65.68)	601	ath	KOG1176	Acyl-CoA synthetase	[I]	METABOLISM	Lipid transport and metabolism
TRINITY_DN13753_c0_g1_i2_4	At3g21420	1.7e-112	198/282(70.21)	405	ath	KOG0143	Iron/ascorbate family oxidoreductases	[QR]	METABOLISM|POORLY CHARACTERIZED	Secondary metabolites biosynthesis, transport and catabolism |General function prediction only
TRINITY_DN13754_c0_g1_i1_16	At5g67230	2.8e-161	292/495(58.99)	568	ath	KOG1476	Beta-1,3-glucuronyltransferase B3GAT1/SQV-8	[O]	CELLULAR PROCESSES AND SIGNALING	Posttranslational modification, protein turnover, chaperones
TRINITY_DN13754_c0_g1_i1_5	At1g74910	2.4e-150	257/304(84.54)	531	ath	KOG1460	GDP-mannose pyrophosphorylase	[GMO]	METABOLISM|CELLULAR PROCESSES AND SIGNALING|CELLULAR PROCESSES AND SIGNALING	Carbohydrate transport and metabolism |Cell wall/membrane/envelope biogenesis |Posttranslational modification, protein turnover, chaperones
TRINITY_DN13754_c0_g1_i2_13	At4g17360	4.6e-122	224/363(61.71)	437	ath	KOG3076	5'-phosphoribosylglycinamide formyltransferase	[G]	METABOLISM	Carbohydrate transport and metabolism
TRINITY_DN13755_c0_g1_i2_11	At5g43080	6.0e-90	183/350(52.29)	331	ath	KOG0654	G2/Mitotic-specific cyclin A	[D]	CELLULAR PROCESSES AND SIGNALING	Cell cycle control, cell division, chromosome partitioning
TRINITY_DN13757_c0_g1_i5_9	At4g16800	3.2e-36	82/138(59.42)	153	ath	KOG1679	Enoyl-CoA hydratase	[I]	METABOLISM	Lipid transport and metabolism
TRINITY_DN13758_c0_g2_i1_12	At2g20460	5.2e-29	88/299(29.43)	127	ath	KOG0017	FOG: Transposon-encoded proteins with TYA, reverse transcriptase, integrase domains in various combinations	[R]	POORLY CHARACTERIZED	General function prediction only
TRINITY_DN13759_c0_g1_i2_8	At4g33700	1.5e-121	239/390(61.28)	435	ath	KOG2118	Predicted membrane protein, contains two CBS domains	[S]	POORLY CHARACTERIZED	Function unknown
TRINITY_DN13760_c0_g1_i1_16	At2g39730	7.3e-259	446/446(100.00)	892	ath	KOG0651	26S proteasome regulatory complex, ATPase RPT4	[O]	CELLULAR PROCESSES AND SIGNALING	Posttranslational modification, protein turnover, chaperones
TRINITY_DN13760_c0_g1_i2_10	At5g66180	1.6e-55	126/265(47.55)	216	ath	KOG2198	tRNA cytosine-5-methylases and related enzymes of the NOL1/NOP2/sun superfamily	[J]	INFORMATION STORAGE AND PROCESSING	Translation, ribosomal structure and biogenesis
TRINITY_DN13763_c0_g1_i1_13	At1g47910	2.0e-10	79/294(26.87)	66	ath	KOG1075	FOG: Reverse transcriptase	[R]	POORLY CHARACTERIZED	General function prediction only
TRINITY_DN13766_c1_g1_i1_6	At3g26210	7.1e-107	195/468(41.67)	387	ath	KOG0156	Cytochrome P450 CYP2 subfamily	[Q]	METABOLISM	Secondary metabolites biosynthesis, transport and catabolism
TRINITY_DN13768_c0_g1_i1_11	At3g10940	6.6e-61	105/128(82.03)	234	ath	KOG1716	Dual specificity phosphatase	[V]	CELLULAR PROCESSES AND SIGNALING	Defense mechanisms
TRINITY_DN13768_c0_g1_i1_3	Hs4557305	7.8e-209	356/364(97.80)	725	hsa	KOG1557	Fructose-biphosphate aldolase	[G]	METABOLISM	Carbohydrate transport and metabolism
TRINITY_DN13770_c0_g1_i1_15	At2g45550	1.3e-56	101/205(49.27)	221	ath	KOG0156	Cytochrome P450 CYP2 subfamily	[Q]	METABOLISM	Secondary metabolites biosynthesis, transport and catabolism
TRINITY_DN13771_c0_g1_i1_4	At5g20500	1.2e-41	86/125(68.80)	169	ath	KOG1752	Glutaredoxin and related proteins	[O]	CELLULAR PROCESSES AND SIGNALING	Posttranslational modification, protein turnover, chaperones
TRINITY_DN13772_c0_g1_i1_2	At2g43330	4.2e-86	173/231(74.89)	318	ath	KOG0254	Predicted transporter (major facilitator superfamily)	[R]	POORLY CHARACTERIZED	General function prediction only
TRINITY_DN13776_c0_g1_i1_18	At1g16650	8.9e-176	315/570(55.26)	616	ath	KOG2651	rRNA adenine N-6-methyltransferase	[A]	INFORMATION STORAGE AND PROCESSING	RNA processing and modification
TRINITY_DN13780_c0_g1_i2_8	At3g48700	1.8e-73	142/327(43.43)	275	ath	KOG1515	Arylacetamide deacetylase	[V]	CELLULAR PROCESSES AND SIGNALING	Defense mechanisms
TRINITY_DN13781_c0_g1_i1_3	At1g75950	8.1e-52	103/159(64.78)	203	ath	KOG1724	SCF ubiquitin ligase, Skp1 component	[O]	CELLULAR PROCESSES AND SIGNALING	Posttranslational modification, protein turnover, chaperones
TRINITY_DN13781_c0_g1_i2_10	At2g42740	7.5e-32	66/66(100.00)	138	ath	KOG0397	60S ribosomal protein L11	[J]	INFORMATION STORAGE AND PROCESSING	Translation, ribosomal structure and biogenesis
TRINITY_DN13782_c0_g1_i1_15	At2g27550	7.7e-81	139/175(79.43)	300	ath	KOG3346	Phosphatidylethanolamine binding protein	[R]	POORLY CHARACTERIZED	General function prediction only
TRINITY_DN13783_c0_g1_i1_16	At2g15510	2.0e-09	50/191(26.18)	62	ath	KOG1075	FOG: Reverse transcriptase	[R]	POORLY CHARACTERIZED	General function prediction only
TRINITY_DN13784_c0_g1_i1_18	At5g14820	7.7e-87	155/227(68.28)	321	ath	KOG4197	FOG: PPR repeat	[R]	POORLY CHARACTERIZED	General function prediction only
TRINITY_DN13784_c0_g1_i3_3	At3g49000	3.1e-57	121/267(45.32)	222	ath	KOG2587	RNA polymerase III (C) subunit	[K]	INFORMATION STORAGE AND PROCESSING	Transcription
TRINITY_DN13788_c0_g1_i3_16	At1g14130	2.1e-92	163/326(50.00)	339	ath	KOG0143	Iron/ascorbate family oxidoreductases	[QR]	METABOLISM|POORLY CHARACTERIZED	Secondary metabolites biosynthesis, transport and catabolism |General function prediction only
TRINITY_DN1378_c0_g1_i1_9	At3g53420	1.3e-163	287/287(100.00)	575	ath	KOG0223	Aquaporin (major intrinsic protein family)	[G]	METABOLISM	Carbohydrate transport and metabolism
TRINITY_DN13793_c0_g1_i1_12	At5g33340	7.1e-94	194/437(44.39)	344	ath	KOG1339	Aspartyl protease	[O]	CELLULAR PROCESSES AND SIGNALING	Posttranslational modification, protein turnover, chaperones
TRINITY_DN13793_c0_g1_i1_3	At3g12380	1.4e-264	484/726(66.67)	911	ath	KOG0681	Actin-related protein - Arp5p	[Z]	CELLULAR PROCESSES AND SIGNALING	Cytoskeleton
TRINITY_DN13793_c0_g1_i3_2	At1g02330	3.4e-80	162/254(63.78)	298	ath	KOG3345	Uncharacterized conserved protein	[S]	POORLY CHARACTERIZED	Function unknown
TRINITY_DN13795_c0_g2_i1_2	At4g38250	7.9e-06	28/42(66.67)	50	ath	KOG1304	Amino acid transporters	[E]	METABOLISM	Amino acid transport and metabolism
TRINITY_DN13796_c0_g1_i3_12	At1g58180	1.7e-66	121/226(53.54)	253	ath	KOG1578	Predicted carbonic anhydrase involved in protection against oxidative damage	[P]	METABOLISM	Inorganic ion transport and metabolism
TRINITY_DN13798_c0_g1_i1_11	At4g22580	8.0e-176	279/410(68.05)	616	ath	KOG1021	Acetylglucosaminyltransferase EXT1/exostosin 1	[GMW]	METABOLISM|CELLULAR PROCESSES AND SIGNALING|CELLULAR PROCESSES AND SIGNALING	Carbohydrate transport and metabolism |Cell wall/membrane/envelope biogenesis |Extracellular structures
TRINITY_DN13800_c0_g1_i1_10	At1g05170	1.4e-135	235/408(57.60)	482	ath	KOG2288	Galactosyltransferases	[G]	METABOLISM	Carbohydrate transport and metabolism
TRINITY_DN13800_c0_g1_i2_6	At2g03880	1.8e-72	140/405(34.57)	273	ath	KOG4197	FOG: PPR repeat	[R]	POORLY CHARACTERIZED	General function prediction only
TRINITY_DN13801_c0_g1_i1_12	At2g35710	3.3e-151	267/440(60.68)	534	ath	KOG1950	Glycosyl transferase, family 8 - glycogenin	[G]	METABOLISM	Carbohydrate transport and metabolism
TRINITY_DN13803_c0_g1_i1_4	At4g33950	5.7e-61	105/128(82.03)	235	ath	KOG0583	Serine/threonine protein kinase	[T]	CELLULAR PROCESSES AND SIGNALING	Signal transduction mechanisms
TRINITY_DN13804_c0_g1_i1_14	At2g47460	2.3e-15	99/339(29.20)	83	ath	KOG0048	Transcription factor, Myb superfamily	[K]	INFORMATION STORAGE AND PROCESSING	Transcription
TRINITY_DN13804_c0_g1_i1_9	At2g39970	1.9e-48	102/143(71.33)	193	ath	KOG0769	Predicted mitochondrial carrier protein	[C]	METABOLISM	Energy production and conversion
TRINITY_DN13804_c0_g1_i4_17	At5g51050	6.7e-138	272/473(57.51)	491	ath	KOG0036	Predicted mitochondrial carrier protein	[F]	METABOLISM	Nucleotide transport and metabolism
TRINITY_DN13805_c0_g1_i1_1	Hs20560930	5.6e-49	142/476(29.83)	195	hsa	KOG1845	MORC family ATPases	[D]	CELLULAR PROCESSES AND SIGNALING	Cell cycle control, cell division, chromosome partitioning
TRINITY_DN13805_c0_g1_i1_6	At1g23260	5.3e-68	116/153(75.82)	257	ath	KOG0896	Ubiquitin-conjugating enzyme E2	[O]	CELLULAR PROCESSES AND SIGNALING	Posttranslational modification, protein turnover, chaperones
TRINITY_DN13806_c0_g1_i1_1	At5g41060	1.5e-108	214/404(52.97)	393	ath	KOG1311	DHHC-type Zn-finger proteins	[R]	POORLY CHARACTERIZED	General function prediction only
TRINITY_DN13806_c0_g2_i1_12	At1g54140	7.0e-11	42/88(47.73)	66	ath	KOG3334	Transcription initiation factor TFIID, subunit TAF9 (also component of histone acetyltransferase SAGA)	[K]	INFORMATION STORAGE AND PROCESSING	Transcription
TRINITY_DN13807_c0_g1_i1_11	At3g26700	2.5e-38	88/178(49.44)	159	ath	KOG1187	Serine/threonine protein kinase	[T]	CELLULAR PROCESSES AND SIGNALING	Signal transduction mechanisms
TRINITY_DN13807_c0_g1_i1_7	At4g26360	5.0e-08	39/107(36.45)	59	ath	KOG1075	FOG: Reverse transcriptase	[R]	POORLY CHARACTERIZED	General function prediction only
TRINITY_DN13808_c0_g1_i1_18	At1g47870	2.6e-71	150/293(51.19)	269	ath	KOG2577	Transcription factor E2F/dimerization partner (TDP)	[K]	INFORMATION STORAGE AND PROCESSING	Transcription
TRINITY_DN13809_c0_g1_i2_4	At3g53900	5.1e-83	155/223(69.51)	307	ath	KOG4203	Armadillo/beta-Catenin/plakoglobin	[TZ]	CELLULAR PROCESSES AND SIGNALING|CELLULAR PROCESSES AND SIGNALING	Signal transduction mechanisms |Cytoskeleton
TRINITY_DN13811_c0_g1_i2_1	At5g02490	2.8e-295	518/585(88.55)	1014	ath	KOG0101	Molecular chaperones HSP70/HSC70, HSP70 superfamily	[O]	CELLULAR PROCESSES AND SIGNALING	Posttranslational modification, protein turnover, chaperones
TRINITY_DN13813_c0_g1_i1_15	At5g57620	2.6e-54	90/122(73.77)	211	ath	KOG0048	Transcription factor, Myb superfamily	[K]	INFORMATION STORAGE AND PROCESSING	Transcription
TRINITY_DN13813_c0_g2_i1_7	At3g57290	4.1e-196	341/435(78.39)	683	ath	KOG2758	Translation initiation factor 3, subunit e (eIF-3e)	[J]	INFORMATION STORAGE AND PROCESSING	Translation, ribosomal structure and biogenesis
TRINITY_DN13814_c0_g1_i1_7	At2g45350	6.5e-148	360/591(60.91)	523	ath	KOG4197	FOG: PPR repeat	[R]	POORLY CHARACTERIZED	General function prediction only
TRINITY_DN13814_c0_g1_i2_15	At1g31340	1.2e-13	33/51(64.71)	75	ath	KOG0001	Ubiquitin and ubiquitin-like proteins	[OR]	CELLULAR PROCESSES AND SIGNALING|POORLY CHARACTERIZED	Posttranslational modification, protein turnover, chaperones |General function prediction only
TRINITY_DN13818_c0_g1_i2_12	At2g23150	2.2e-219	384/489(78.53)	761	ath	KOG1291	Mn2+ and Fe2+ transporters of the NRAMP family	[P]	METABOLISM	Inorganic ion transport and metabolism
TRINITY_DN13820_c0_g1_i1_17	At2g06890	2.6e-12	32/50(64.00)	72	ath	KOG0017	FOG: Transposon-encoded proteins with TYA, reverse transcriptase, integrase domains in various combinations	[R]	POORLY CHARACTERIZED	General function prediction only
TRINITY_DN13822_c0_g1_i1_9	At1g47710	7.4e-64	145/370(39.19)	244	ath	KOG2392	Serpin	[V]	CELLULAR PROCESSES AND SIGNALING	Defense mechanisms
TRINITY_DN13822_c0_g1_i4_17	At5g44250	1.5e-83	155/283(54.77)	310	ath	KOG2521	Uncharacterized conserved protein	[S]	POORLY CHARACTERIZED	Function unknown
TRINITY_DN13824_c0_g1_i1_2	At5g01410	3.9e-158	284/309(91.91)	557	ath	KOG1606	Stationary phase-induced protein, SOR/SNZ family	[H]	METABOLISM	Coenzyme transport and metabolism
TRINITY_DN13827_c0_g1_i1_11	At5g19610	1.4e-153	256/420(60.95)	542	ath	KOG0928	Pattern-formation protein/guanine nucleotide exchange factor	[U]	CELLULAR PROCESSES AND SIGNALING	Intracellular trafficking, secretion, and vesicular transport
TRINITY_DN13827_c0_g2_i1_11	At5g19610	3.6e-31	72/138(52.17)	133	ath	KOG0928	Pattern-formation protein/guanine nucleotide exchange factor	[U]	CELLULAR PROCESSES AND SIGNALING	Intracellular trafficking, secretion, and vesicular transport
TRINITY_DN13828_c0_g1_i1_7	At5g67220	1.3e-46	81/113(71.68)	186	ath	KOG2335	tRNA-dihydrouridine synthase	[J]	INFORMATION STORAGE AND PROCESSING	Translation, ribosomal structure and biogenesis
TRINITY_DN13828_c0_g1_i3_14	At5g22950	9.7e-26	96/104(92.31)	117	ath	KOG3229	Vacuolar sorting protein VPS24	[U]	CELLULAR PROCESSES AND SIGNALING	Intracellular trafficking, secretion, and vesicular transport
TRINITY_DN13831_c0_g1_i2_10	At1g63910	2.2e-44	148/348(42.53)	179	ath	KOG0048	Transcription factor, Myb superfamily	[K]	INFORMATION STORAGE AND PROCESSING	Transcription
TRINITY_DN13832_c0_g1_i5_7	CE04635	8.3e-13	32/87(36.78)	73	cel	KOG3591	Alpha crystallins	[O]	CELLULAR PROCESSES AND SIGNALING	Posttranslational modification, protein turnover, chaperones
TRINITY_DN13837_c0_g1_i2_12	At5g50790	2.6e-75	149/251(59.36)	282	ath	KOG1623	Multitransmembrane protein	[R]	POORLY CHARACTERIZED	General function prediction only
TRINITY_DN13837_c0_g1_i2_17	At3g52940	6.6e-84	163/294(55.44)	311	ath	KOG1435	Sterol reductase/lamin B receptor	[IT]	METABOLISM|CELLULAR PROCESSES AND SIGNALING	Lipid transport and metabolism |Signal transduction mechanisms
TRINITY_DN13840_c0_g1_i1_17	At1g65030	6.8e-119	222/338(65.68)	426	ath	KOG0294	WD40 repeat-containing protein	[S]	POORLY CHARACTERIZED	Function unknown
TRINITY_DN13844_c0_g1_i2_9	At1g47750	2.2e-09	33/53(62.26)	62	ath	KOG4186	Peroxisomal biogenesis protein (peroxin)	[U]	CELLULAR PROCESSES AND SIGNALING	Intracellular trafficking, secretion, and vesicular transport
TRINITY_DN13844_c0_g1_i3_18	At2g14170	6.2e-195	352/526(66.92)	681	ath	KOG2449	Methylmalonate semialdehyde dehydrogenase	[EG]	METABOLISM|METABOLISM	Amino acid transport and metabolism |Carbohydrate transport and metabolism
TRINITY_DN13845_c0_g1_i1_9	At3g51620	8.0e-90	258/759(33.99)	331	ath	KOG1906	DNA polymerase sigma	[L]	INFORMATION STORAGE AND PROCESSING	Replication, recombination and repair
TRINITY_DN13848_c0_g1_i2_7	At4g02570	1.2e-248	428/516(82.95)	859	ath	KOG2166	Cullins	[D]	CELLULAR PROCESSES AND SIGNALING	Cell cycle control, cell division, chromosome partitioning
TRINITY_DN13849_c0_g1_i1_15	At5g14710	2.9e-09	25/45(55.56)	60	ath	KOG4828	Uncharacterized conserved protein	[S]	POORLY CHARACTERIZED	Function unknown
TRINITY_DN13850_c0_g1_i1_11	At1g03840	3.4e-118	251/472(53.18)	424	ath	KOG1721	FOG: Zn-finger	[R]	POORLY CHARACTERIZED	General function prediction only
TRINITY_DN13850_c0_g1_i1_2	At4g04780_2	4.4e-52	108/139(77.70)	204	ath	KOG1510	RNA polymerase II holoenzyme and mediator subcomplex, subunit SURB7/SRB7	[K]	INFORMATION STORAGE AND PROCESSING	Transcription
TRINITY_DN13852_c0_g1_i3_1	At4g34230	6.0e-116	204/354(57.63)	417	ath	KOG0023	Alcohol dehydrogenase, class V	[Q]	METABOLISM	Secondary metabolites biosynthesis, transport and catabolism
TRINITY_DN13853_c0_g1_i1_13	At1g22240	2.7e-122	205/317(64.67)	439	ath	KOG2049	Translational repressor MPT5/PUF4 and related RNA-binding proteins (Puf superfamily)	[J]	INFORMATION STORAGE AND PROCESSING	Translation, ribosomal structure and biogenesis
TRINITY_DN13854_c0_g1_i1_5	At5g37680	2.4e-82	146/164(89.02)	305	ath	KOG0075	GTP-binding ADP-ribosylation factor-like protein	[R]	POORLY CHARACTERIZED	General function prediction only
TRINITY_DN13859_c0_g1_i2_1	At5g62670	0.0e+00	751/947(79.30)	1477	ath	KOG0205	Plasma membrane H+-transporting ATPase	[P]	METABOLISM	Inorganic ion transport and metabolism
TRINITY_DN13861_c0_g1_i1_1	At2g38130	1.7e-40	77/97(79.38)	166	ath	KOG3139	N-acetyltransferase	[R]	POORLY CHARACTERIZED	General function prediction only
TRINITY_DN13861_c0_g1_i1_11	At4g02580	8.4e-119	207/254(81.50)	426	ath	KOG3196	NADH:ubiquinone oxidoreductase, NDUFV2/24 kD subunit	[C]	METABOLISM	Energy production and conversion
TRINITY_DN13862_c0_g1_i1_9	At3g52730	3.6e-23	48/62(77.42)	107	ath	KOG3494	Ubiquinol cytochrome c oxidoreductase, subunit QCR9	[C]	METABOLISM	Energy production and conversion
TRINITY_DN13865_c0_g2_i1_16	At2g18510	2.9e-20	47/51(92.16)	99	ath	KOG0131	Splicing factor 3b, subunit 4	[A]	INFORMATION STORAGE AND PROCESSING	RNA processing and modification
TRINITY_DN13868_c0_g1_i2_17	At5g57860	6.4e-32	67/90(74.44)	137	ath	KOG4495	RNA polymerase II transcription elongation factor Elongin/SIII, subunit elongin B	[K]	INFORMATION STORAGE AND PROCESSING	Transcription
TRINITY_DN13871_c0_g1_i1_18	At1g12570	7.4e-204	353/550(64.18)	709	ath	KOG1238	Glucose dehydrogenase/choline dehydrogenase/mandelonitrile lyase (GMC oxidoreductase family)	[R]	POORLY CHARACTERIZED	General function prediction only
TRINITY_DN13872_c0_g1_i1_9	At2g39020	3.0e-81	152/214(71.03)	301	ath	KOG3216	Diamine acetyltransferase	[E]	METABOLISM	Amino acid transport and metabolism
TRINITY_DN13872_c0_g1_i3_3	At3g10330	1.2e-163	282/310(90.97)	575	ath	KOG1597	Transcription initiation factor TFIIB	[K]	INFORMATION STORAGE AND PROCESSING	Transcription
TRINITY_DN13872_c0_g2_i1_9	At2g39020	1.7e-68	133/210(63.33)	258	ath	KOG3216	Diamine acetyltransferase	[E]	METABOLISM	Amino acid transport and metabolism
TRINITY_DN13873_c0_g1_i1_2	At3g06470	1.4e-81	160/273(58.61)	302	ath	KOG3071	Fatty acyl-CoA elongase/Polyunsaturated fatty acid specific elongation enzyme	[I]	METABOLISM	Lipid transport and metabolism
TRINITY_DN13874_c0_g1_i1_3	At1g73710	9.2e-136	563/881(63.90)	484	ath	KOG4197	FOG: PPR repeat	[R]	POORLY CHARACTERIZED	General function prediction only
TRINITY_DN13875_c0_g1_i3_2	At5g57330	7.2e-77	130/175(74.29)	288	ath	KOG1594	Uncharacterized enzymes related to aldose 1-epimerase	[G]	METABOLISM	Carbohydrate transport and metabolism
TRINITY_DN13877_c0_g1_i6_9	At1g79900	5.6e-105	216/451(47.89)	381	ath	KOG0762	Mitochondrial carrier protein	[C]	METABOLISM	Energy production and conversion
TRINITY_DN13879_c0_g1_i3_4	At3g54340	2.4e-50	112/213(52.58)	200	ath	KOG0014	MADS box transcription factor	[K]	INFORMATION STORAGE AND PROCESSING	Transcription
TRINITY_DN1387_c0_g1_i1_18	At2g16670	8.2e-77	132/188(70.21)	285	ath	KOG0017	FOG: Transposon-encoded proteins with TYA, reverse transcriptase, integrase domains in various combinations	[R]	POORLY CHARACTERIZED	General function prediction only
TRINITY_DN1387_c0_g2_i1_18	At4g22040	1.5e-50	93/127(73.23)	198	ath	KOG0017	FOG: Transposon-encoded proteins with TYA, reverse transcriptase, integrase domains in various combinations	[R]	POORLY CHARACTERIZED	General function prediction only
TRINITY_DN13881_c0_g1_i2_10	At1g17410	2.3e-46	87/138(63.04)	185	ath	KOG0888	Nucleoside diphosphate kinase	[F]	METABOLISM	Nucleotide transport and metabolism
TRINITY_DN13882_c0_g1_i1_11	At4g17450	1.1e-49	116/318(36.48)	198	ath	KOG0017	FOG: Transposon-encoded proteins with TYA, reverse transcriptase, integrase domains in various combinations	[R]	POORLY CHARACTERIZED	General function prediction only
TRINITY_DN13882_c0_g1_i3_3	At5g53470	6.4e-15	48/105(45.71)	81	ath	KOG0817	Acyl-CoA-binding protein	[I]	METABOLISM	Lipid transport and metabolism
TRINITY_DN13883_c0_g1_i1_4	At1g03670	4.1e-31	130/474(27.43)	136	ath	KOG0504	FOG: Ankyrin repeat	[R]	POORLY CHARACTERIZED	General function prediction only
TRINITY_DN13884_c0_g1_i1_16	At3g26618	1.1e-226	395/435(90.80)	786	ath	KOG0688	Peptide chain release factor 1 (eRF1)	[J]	INFORMATION STORAGE AND PROCESSING	Translation, ribosomal structure and biogenesis
TRINITY_DN13888_c0_g1_i3_5	At5g23980	3.7e-243	405/700(57.86)	840	ath	KOG0039	Ferric reductase, NADH/NADPH oxidase and related proteins	[PQ]	METABOLISM|METABOLISM	Inorganic ion transport and metabolism |Secondary metabolites biosynthesis, transport and catabolism
TRINITY_DN13889_c0_g1_i2_18	At5g58900	2.8e-38	84/149(56.38)	160	ath	KOG0724	Zuotin and related molecular chaperones (DnaJ superfamily), contains DNA-binding domains	[O]	CELLULAR PROCESSES AND SIGNALING	Posttranslational modification, protein turnover, chaperones
TRINITY_DN13890_c0_g2_i1_11	At3g57490	4.5e-113	197/226(87.17)	407	ath	KOG0877	40S ribosomal protein S2/30S ribosomal protein S5	[J]	INFORMATION STORAGE AND PROCESSING	Translation, ribosomal structure and biogenesis
TRINITY_DN13891_c0_g1_i3_3	At2g44100	4.8e-122	209/235(88.94)	438	ath	KOG1439	RAB proteins geranylgeranyltransferase component A (RAB escort protein)	[O]	CELLULAR PROCESSES AND SIGNALING	Posttranslational modification, protein turnover, chaperones
TRINITY_DN13894_c0_g1_i4_18	At1g20760	1.3e-198	518/1098(47.18)	693	ath	KOG0998	Synaptic vesicle protein EHS-1 and related EH domain proteins	[TU]	CELLULAR PROCESSES AND SIGNALING|CELLULAR PROCESSES AND SIGNALING	Signal transduction mechanisms |Intracellular trafficking, secretion, and vesicular transport
TRINITY_DN13896_c0_g1_i1_18	At3g66658	1.6e-275	468/595(78.66)	948	ath	KOG2454	Betaine aldehyde dehydrogenase	[C]	METABOLISM	Energy production and conversion
TRINITY_DN13899_c0_g1_i1_17	At2g45230	3.3e-15	46/143(32.17)	82	ath	KOG1075	FOG: Reverse transcriptase	[R]	POORLY CHARACTERIZED	General function prediction only
TRINITY_DN138_c0_g1_i1_15	At1g31840	1.1e-12	42/145(28.97)	72	ath	KOG4197	FOG: PPR repeat	[R]	POORLY CHARACTERIZED	General function prediction only
TRINITY_DN13904_c0_g1_i1_3	At2g41580	8.7e-10	47/186(25.27)	65	ath	KOG1075	FOG: Reverse transcriptase	[R]	POORLY CHARACTERIZED	General function prediction only
TRINITY_DN13907_c0_g1_i1_14	At2g31200	4.6e-50	101/163(61.96)	199	ath	KOG1735	Actin depolymerizing factor	[Z]	CELLULAR PROCESSES AND SIGNALING	Cytoskeleton
TRINITY_DN13909_c0_g1_i1_14	At1g74010	6.2e-28	62/157(39.49)	124	ath	KOG1520	Predicted alkaloid synthase/Surface mucin Hemomucin	[R]	POORLY CHARACTERIZED	General function prediction only
TRINITY_DN13910_c0_g1_i1_5	At4g38680	2.9e-07	31/83(37.35)	55	ath	KOG3070	Predicted RNA-binding protein containing PIN domain and invovled in translation or RNA processing	[J]	INFORMATION STORAGE AND PROCESSING	Translation, ribosomal structure and biogenesis
TRINITY_DN13911_c0_g1_i1_11	Hs13775232	2.6e-12	32/59(54.24)	73	hsa	KOG0331	ATP-dependent RNA helicase	[A]	INFORMATION STORAGE AND PROCESSING	RNA processing and modification
TRINITY_DN13911_c0_g1_i1_7	At1g53810	7.1e-21	45/95(47.37)	99	ath	KOG0017	FOG: Transposon-encoded proteins with TYA, reverse transcriptase, integrase domains in various combinations	[R]	POORLY CHARACTERIZED	General function prediction only
TRINITY_DN13914_c0_g1_i1_10	At3g24490	3.2e-60	118/220(53.64)	232	ath	KOG4282	Transcription factor GT-2 and related proteins, contains trihelix DNA-binding/SANT domain	[K]	INFORMATION STORAGE AND PROCESSING	Transcription
TRINITY_DN13914_c0_g1_i1_16	At2g05990	1.5e-157	295/388(76.03)	555	ath	KOG0725	Reductases with broad range of substrate specificities	[R]	POORLY CHARACTERIZED	General function prediction only
TRINITY_DN13914_c0_g1_i3_5	At1g14010	5.5e-43	78/158(49.37)	174	ath	KOG1691	emp24/gp25L/p24 family of membrane trafficking proteins	[U]	CELLULAR PROCESSES AND SIGNALING	Intracellular trafficking, secretion, and vesicular transport
TRINITY_DN13914_c0_g2_i1_12	At5g07900	1.6e-47	159/352(45.17)	190	ath	KOG1267	Mitochondrial transcription termination factor, mTERF	[KR]	INFORMATION STORAGE AND PROCESSING|POORLY CHARACTERIZED	Transcription |General function prediction only
TRINITY_DN13916_c0_g1_i1_4	At2g42250	7.7e-132	241/505(47.72)	470	ath	KOG0156	Cytochrome P450 CYP2 subfamily	[Q]	METABOLISM	Secondary metabolites biosynthesis, transport and catabolism
TRINITY_DN13918_c0_g1_i1_1	At3g46540	2.6e-50	114/284(40.14)	198	ath	KOG2056	Equilibrative nucleoside transporter protein	[F]	METABOLISM	Nucleotide transport and metabolism
TRINITY_DN13918_c0_g1_i2_11	At3g47520	1.5e-163	311/408(76.23)	575	ath	KOG1494	NAD-dependent malate dehydrogenase	[C]	METABOLISM	Energy production and conversion
TRINITY_DN13921_c0_g1_i1_16	At5g22250	2.3e-70	141/282(50.00)	265	ath	KOG0304	mRNA deadenylase subunit	[A]	INFORMATION STORAGE AND PROCESSING	RNA processing and modification
TRINITY_DN13921_c0_g1_i4_18	At3g61790	2.1e-134	216/256(84.38)	479	ath	KOG3002	Zn finger protein	[R]	POORLY CHARACTERIZED	General function prediction only
TRINITY_DN13922_c0_g1_i1_18	At2g26550	8.7e-73	158/289(54.67)	274	ath	KOG4480	Heme oxygenase	[P]	METABOLISM	Inorganic ion transport and metabolism
TRINITY_DN13928_c0_g1_i1_16	At3g15750	1.4e-20	62/139(44.60)	100	ath	KOG4774	Uncharacterized conserved protein	[S]	POORLY CHARACTERIZED	Function unknown
TRINITY_DN13929_c0_g1_i1_17	At2g07650	1.4e-06	39/132(29.55)	52	ath	KOG1075	FOG: Reverse transcriptase	[R]	POORLY CHARACTERIZED	General function prediction only
TRINITY_DN13929_c0_g2_i1_17	At2g31080	2.7e-39	97/281(34.52)	161	ath	KOG1075	FOG: Reverse transcriptase	[R]	POORLY CHARACTERIZED	General function prediction only
TRINITY_DN13929_c0_g2_i3_9	At4g35750	4.8e-28	54/88(61.36)	125	ath	KOG2633	Hismacro and SEC14 domain-containing proteins	[BK]	INFORMATION STORAGE AND PROCESSING|INFORMATION STORAGE AND PROCESSING	Chromatin structure and dynamics |Transcription
TRINITY_DN13930_c0_g1_i1_10	At2g34050	9.8e-59	123/248(49.60)	226	ath	KOG3281	Mitochondrial F1-ATPase assembly protein	[O]	CELLULAR PROCESSES AND SIGNALING	Posttranslational modification, protein turnover, chaperones
TRINITY_DN13930_c0_g2_i1_2	At2g44880	3.8e-81	142/252(56.35)	301	ath	KOG4197	FOG: PPR repeat	[R]	POORLY CHARACTERIZED	General function prediction only
TRINITY_DN13931_c0_g1_i1_18	At3g19820	4.7e-272	450/564(79.79)	936	ath	KOG1262	FAD-binding protein DIMINUTO	[R]	POORLY CHARACTERIZED	General function prediction only
TRINITY_DN13931_c0_g1_i2_10	At1g24260	4.3e-61	139/223(62.33)	235	ath	KOG0014	MADS box transcription factor	[K]	INFORMATION STORAGE AND PROCESSING	Transcription
TRINITY_DN13933_c0_g1_i1_1	At2g37190	2.2e-80	149/166(89.76)	298	ath	KOG0886	40S ribosomal protein S2	[J]	INFORMATION STORAGE AND PROCESSING	Translation, ribosomal structure and biogenesis
TRINITY_DN13934_c0_g1_i1_2	At5g21060	1.5e-152	271/376(72.07)	538	ath	KOG0455	Homoserine dehydrogenase	[E]	METABOLISM	Amino acid transport and metabolism
TRINITY_DN13935_c0_g1_i2_5	At3g55470	4.2e-30	58/92(63.04)	131	ath	KOG1030	Predicted Ca2+-dependent phospholipid-binding protein	[R]	POORLY CHARACTERIZED	General function prediction only
TRINITY_DN13935_c0_g1_i4_7	At4g13430	2.2e-09	27/39(69.23)	62	ath	KOG0454	3-isopropylmalate dehydratase (aconitase superfamily)	[E]	METABOLISM	Amino acid transport and metabolism
TRINITY_DN13935_c0_g2_i1_7	At4g13430	4.5e-12	33/42(78.57)	70	ath	KOG0454	3-isopropylmalate dehydratase (aconitase superfamily)	[E]	METABOLISM	Amino acid transport and metabolism
TRINITY_DN13937_c0_g1_i3_6	At5g15330	1.2e-38	129/371(34.77)	161	ath	KOG1161	Protein involved in vacuolar polyphosphate accumulation, contains SPX domain	[P]	METABOLISM	Inorganic ion transport and metabolism
TRINITY_DN13938_c0_g1_i1_6	At1g18390	6.7e-39	85/247(34.41)	161	ath	KOG1187	Serine/threonine protein kinase	[T]	CELLULAR PROCESSES AND SIGNALING	Signal transduction mechanisms
TRINITY_DN13938_c0_g1_i3_12	At4g03560	5.6e-197	358/619(57.84)	688	ath	KOG2301	Voltage-gated Ca2+ channels, alpha1 subunits	[PT]	METABOLISM|CELLULAR PROCESSES AND SIGNALING	Inorganic ion transport and metabolism |Signal transduction mechanisms
TRINITY_DN13939_c0_g1_i1_16	At5g22620	1.2e-177	319/495(64.44)	622	ath	KOG0235	Phosphoglycerate mutase	[G]	METABOLISM	Carbohydrate transport and metabolism
TRINITY_DN13940_c0_g1_i2_3	At1g51450	3.0e-125	208/268(77.61)	448	ath	KOG2626	Histone H3 (Lys4) methyltransferase complex, subunit CPS60/ASH2/BRE2	[BK]	INFORMATION STORAGE AND PROCESSING|INFORMATION STORAGE AND PROCESSING	Chromatin structure and dynamics |Transcription
TRINITY_DN13942_c0_g1_i2_5	At2g45580	1.0e-112	202/477(42.35)	406	ath	KOG0156	Cytochrome P450 CYP2 subfamily	[Q]	METABOLISM	Secondary metabolites biosynthesis, transport and catabolism
TRINITY_DN13947_c0_g1_i1_10	At4g25910	2.3e-16	46/63(73.02)	86	ath	KOG2358	NifU-like domain-containing proteins	[O]	CELLULAR PROCESSES AND SIGNALING	Posttranslational modification, protein turnover, chaperones
TRINITY_DN13947_c0_g1_i2_9	At5g48570	6.7e-242	420/558(75.27)	836	ath	KOG0543	FKBP-type peptidyl-prolyl cis-trans isomerase	[O]	CELLULAR PROCESSES AND SIGNALING	Posttranslational modification, protein turnover, chaperones
TRINITY_DN13949_c0_g1_i1_8	At2g05640	3.9e-34	78/158(49.37)	145	ath	KOG0987	DNA helicase PIF1/RRM3	[D]	CELLULAR PROCESSES AND SIGNALING	Cell cycle control, cell division, chromosome partitioning
TRINITY_DN13950_c0_g1_i3_6	At3g52720	1.2e-57	129/359(35.93)	223	ath	KOG0382	Carbonic anhydrase	[R]	POORLY CHARACTERIZED	General function prediction only
TRINITY_DN13953_c1_g1_i2_18	At2g04040	3.2e-132	248/477(51.99)	471	ath	KOG1347	Uncharacterized membrane protein, predicted efflux pump	[R]	POORLY CHARACTERIZED	General function prediction only
TRINITY_DN13956_c0_g1_i1_18	At4g35750	1.1e-83	148/201(73.63)	309	ath	KOG2633	Hismacro and SEC14 domain-containing proteins	[BK]	INFORMATION STORAGE AND PROCESSING|INFORMATION STORAGE AND PROCESSING	Chromatin structure and dynamics |Transcription
TRINITY_DN13960_c0_g1_i2_8	At1g27285	4.9e-185	400/745(53.69)	648	ath	KOG0017	FOG: Transposon-encoded proteins with TYA, reverse transcriptase, integrase domains in various combinations	[R]	POORLY CHARACTERIZED	General function prediction only
TRINITY_DN13961_c0_g1_i1_2	At1g63840	5.4e-08	26/69(37.68)	57	ath	KOG0800	FOG: Predicted E3 ubiquitin ligase	[O]	CELLULAR PROCESSES AND SIGNALING	Posttranslational modification, protein turnover, chaperones
TRINITY_DN13961_c0_g1_i2_9	At3g09830	9.0e-123	220/321(68.54)	440	ath	KOG1187	Serine/threonine protein kinase	[T]	CELLULAR PROCESSES AND SIGNALING	Signal transduction mechanisms
TRINITY_DN13962_c0_g1_i1_1	At3g49690	1.6e-66	160/343(46.65)	253	ath	KOG0048	Transcription factor, Myb superfamily	[K]	INFORMATION STORAGE AND PROCESSING	Transcription
TRINITY_DN13962_c0_g1_i1_14	At5g45390	1.9e-78	157/245(64.08)	292	ath	KOG0840	ATP-dependent Clp protease, proteolytic subunit	[O]	CELLULAR PROCESSES AND SIGNALING	Posttranslational modification, protein turnover, chaperones
TRINITY_DN13964_c0_g1_i1_10	At1g79940_2	3.9e-165	288/407(70.76)	581	ath	KOG0951	RNA helicase BRR2, DEAD-box superfamily	[A]	INFORMATION STORAGE AND PROCESSING	RNA processing and modification
TRINITY_DN13964_c0_g1_i1_18	At1g30580	3.6e-200	343/395(86.84)	697	ath	KOG1491	Predicted GTP-binding protein (ODN superfamily)	[R]	POORLY CHARACTERIZED	General function prediction only
TRINITY_DN13966_c0_g1_i1_16	At5g66180	8.4e-99	209/418(50.00)	360	ath	KOG2198	tRNA cytosine-5-methylases and related enzymes of the NOL1/NOP2/sun superfamily	[J]	INFORMATION STORAGE AND PROCESSING	Translation, ribosomal structure and biogenesis
TRINITY_DN13967_c0_g1_i2_17	At4g33680	5.7e-201	331/385(85.97)	700	ath	KOG0257	Kynurenine aminotransferase, glutamine transaminase K	[E]	METABOLISM	Amino acid transport and metabolism
TRINITY_DN13968_c0_g1_i1_13	At4g33400	2.2e-245	418/591(70.73)	847	ath	KOG2395	Protein involved in vacuole import and degradation	[U]	CELLULAR PROCESSES AND SIGNALING	Intracellular trafficking, secretion, and vesicular transport
TRINITY_DN13969_c0_g1_i2_15	CE29054	1.5e-17	56/172(32.56)	90	cel	KOG1987	Speckle-type POZ protein SPOP and related proteins with TRAF, MATH and BTB/POZ domains	[DR]	CELLULAR PROCESSES AND SIGNALING|POORLY CHARACTERIZED	Cell cycle control, cell division, chromosome partitioning |General function prediction only
TRINITY_DN13971_c0_g1_i3_17	At3g03190	1.3e-42	82/146(56.16)	173	ath	KOG0867	Glutathione S-transferase	[O]	CELLULAR PROCESSES AND SIGNALING	Posttranslational modification, protein turnover, chaperones
TRINITY_DN13972_c0_g1_i5_17	At2g45650	3.2e-23	55/108(50.93)	109	ath	KOG0014	MADS box transcription factor	[K]	INFORMATION STORAGE AND PROCESSING	Transcription
TRINITY_DN13974_c0_g2_i1_18	At5g51510	2.5e-30	80/174(45.98)	131	ath	KOG4054	Uncharacterized conserved protein	[S]	POORLY CHARACTERIZED	Function unknown
TRINITY_DN13975_c0_g1_i2_11	At1g54050	8.5e-11	31/57(54.39)	66	ath	KOG0710	Molecular chaperone (small heat-shock protein Hsp26/Hsp42)	[O]	CELLULAR PROCESSES AND SIGNALING	Posttranslational modification, protein turnover, chaperones
TRINITY_DN13977_c0_g1_i1_5	At5g27720	8.2e-49	90/94(95.74)	194	ath	KOG3293	Small nuclear ribonucleoprotein (snRNP)	[A]	INFORMATION STORAGE AND PROCESSING	RNA processing and modification
TRINITY_DN13978_c0_g1_i1_12	At4g13720	2.9e-86	155/215(72.09)	318	ath	KOG3222	Inosine triphosphate pyrophosphatase	[F]	METABOLISM	Nucleotide transport and metabolism
TRINITY_DN1397_c0_g1_i2_3	At1g18450	2.3e-101	184/267(68.91)	369	ath	KOG0679	Actin-related protein - Arp4p/Act3p	[Z]	CELLULAR PROCESSES AND SIGNALING	Cytoskeleton
TRINITY_DN13980_c0_g1_i2_8	At2g42390	6.2e-32	80/110(72.73)	137	ath	KOG2397	Protein kinase C substrate, 80 KD protein, heavy chain	[T]	CELLULAR PROCESSES AND SIGNALING	Signal transduction mechanisms
TRINITY_DN13982_c0_g1_i1_9	At1g78560	4.0e-113	248/497(49.90)	408	ath	KOG2718	Na+-bile acid cotransporter	[P]	METABOLISM	Inorganic ion transport and metabolism
TRINITY_DN13984_c0_g1_i3_7	At1g24050	1.6e-37	80/135(59.26)	156	ath	KOG4401	Uncharacterized conserved protein	[S]	POORLY CHARACTERIZED	Function unknown
TRINITY_DN13985_c0_g1_i1_16	At5g05830	6.4e-59	109/161(67.70)	227	ath	KOG1609	Protein involved in mRNA turnover and stability	[A]	INFORMATION STORAGE AND PROCESSING	RNA processing and modification
TRINITY_DN13986_c0_g1_i3_10	At1g21780	9.5e-85	151/202(74.75)	313	ath	KOG1987	Speckle-type POZ protein SPOP and related proteins with TRAF, MATH and BTB/POZ domains	[DR]	CELLULAR PROCESSES AND SIGNALING|POORLY CHARACTERIZED	Cell cycle control, cell division, chromosome partitioning |General function prediction only
TRINITY_DN13990_c0_g1_i3_7	At4g37990	1.1e-144	241/345(69.86)	512	ath	KOG0023	Alcohol dehydrogenase, class V	[Q]	METABOLISM	Secondary metabolites biosynthesis, transport and catabolism
TRINITY_DN13992_c0_g1_i2_1	At5g47310	2.4e-84	151/230(65.65)	312	ath	KOG0324	Uncharacterized conserved protein	[S]	POORLY CHARACTERIZED	Function unknown
TRINITY_DN13992_c0_g1_i4_17	At1g27450	2.1e-38	82/98(83.67)	161	ath	KOG1712	Adenine phosphoribosyl transferases	[F]	METABOLISM	Nucleotide transport and metabolism
TRINITY_DN13996_c0_g1_i1_12	At4g04000	4.0e-16	38/99(38.38)	85	ath	KOG1075	FOG: Reverse transcriptase	[R]	POORLY CHARACTERIZED	General function prediction only
TRINITY_DN13996_c0_g1_i1_17	At4g38020	1.4e-104	209/384(54.43)	379	ath	KOG2506	SpoU rRNA Methylase family protein	[J]	INFORMATION STORAGE AND PROCESSING	Translation, ribosomal structure and biogenesis
TRINITY_DN13996_c0_g1_i1_3	At5g47180	7.3e-23	49/70(70.00)	107	ath	KOG0439	VAMP-associated protein involved in inositol metabolism	[U]	CELLULAR PROCESSES AND SIGNALING	Intracellular trafficking, secretion, and vesicular transport
TRINITY_DN13998_c0_g1_i1_12	At4g13730	3.0e-161	271/355(76.34)	568	ath	KOG4567	GTPase-activating protein	[R]	POORLY CHARACTERIZED	General function prediction only
TRINITY_DN13999_c0_g1_i1_18	At5g08520	5.2e-49	108/208(51.92)	195	ath	KOG0724	Zuotin and related molecular chaperones (DnaJ superfamily), contains DNA-binding domains	[O]	CELLULAR PROCESSES AND SIGNALING	Posttranslational modification, protein turnover, chaperones
TRINITY_DN13999_c0_g1_i1_7	At1g35647	4.5e-147	264/582(45.36)	521	ath	KOG0017	FOG: Transposon-encoded proteins with TYA, reverse transcriptase, integrase domains in various combinations	[R]	POORLY CHARACTERIZED	General function prediction only
TRINITY_DN14000_c0_g1_i2_1	At5g39410	2.7e-174	289/442(65.38)	611	ath	KOG2733	Uncharacterized membrane protein	[S]	POORLY CHARACTERIZED	Function unknown
TRINITY_DN14003_c0_g1_i3_11	At5g40290	2.6e-186	321/502(63.94)	651	ath	KOG2681	Metal-dependent phosphohydrolase	[S]	POORLY CHARACTERIZED	Function unknown
TRINITY_DN14005_c0_g1_i3_3	At2g32150	8.0e-58	116/179(64.80)	224	ath	KOG3109	Haloacid dehalogenase-like hydrolase	[R]	POORLY CHARACTERIZED	General function prediction only
TRINITY_DN14006_c0_g1_i3_1	At5g49630	2.6e-217	377/508(74.21)	754	ath	KOG1303	Amino acid transporters	[E]	METABOLISM	Amino acid transport and metabolism
TRINITY_DN14007_c0_g2_i1_4	At1g30510	6.6e-173	291/362(80.39)	606	ath	KOG1158	NADP/FAD dependent oxidoreductase	[C]	METABOLISM	Energy production and conversion
TRINITY_DN14008_c0_g1_i1_17	At5g25530	3.2e-121	251/495(50.71)	435	ath	KOG0714	Molecular chaperone (DnaJ superfamily)	[O]	CELLULAR PROCESSES AND SIGNALING	Posttranslational modification, protein turnover, chaperones
TRINITY_DN14010_c0_g1_i1_18	At5g18600	2.4e-33	63/102(61.76)	141	ath	KOG1752	Glutaredoxin and related proteins	[O]	CELLULAR PROCESSES AND SIGNALING	Posttranslational modification, protein turnover, chaperones
TRINITY_DN14011_c0_g2_i1_11	At5g17380	1.8e-12	32/41(78.05)	73	ath	KOG1185	Thiamine pyrophosphate-requiring enzyme	[EH]	METABOLISM|METABOLISM	Amino acid transport and metabolism |Coenzyme transport and metabolism
TRINITY_DN14013_c0_g1_i1_5	At3g27925	1.8e-175	330/419(78.76)	615	ath	KOG1320	Serine protease	[O]	CELLULAR PROCESSES AND SIGNALING	Posttranslational modification, protein turnover, chaperones
TRINITY_DN14014_c0_g1_i3_3	At4g09320	2.6e-48	90/111(81.08)	191	ath	KOG0888	Nucleoside diphosphate kinase	[F]	METABOLISM	Nucleotide transport and metabolism
TRINITY_DN14015_c0_g1_i2_9	At3g54340	1.8e-48	98/153(64.05)	193	ath	KOG0014	MADS box transcription factor	[K]	INFORMATION STORAGE AND PROCESSING	Transcription
TRINITY_DN14015_c0_g1_i3_16	At3g20040	2.9e-138	239/354(67.51)	492	ath	KOG1369	Hexokinase	[G]	METABOLISM	Carbohydrate transport and metabolism
TRINITY_DN14016_c0_g1_i1_16	At2g20300	1.4e-189	350/442(79.19)	662	ath	KOG1187	Serine/threonine protein kinase	[T]	CELLULAR PROCESSES AND SIGNALING	Signal transduction mechanisms
TRINITY_DN14016_c0_g1_i2_9	At2g14050	8.3e-220	424/715(59.30)	763	ath	KOG0477	DNA replication licensing factor, MCM2 component	[L]	INFORMATION STORAGE AND PROCESSING	Replication, recombination and repair
TRINITY_DN14020_c0_g1_i1_2	At1g11260	8.4e-244	420/518(81.08)	842	ath	KOG0254	Predicted transporter (major facilitator superfamily)	[R]	POORLY CHARACTERIZED	General function prediction only
TRINITY_DN14020_c0_g1_i2_9	At3g48000	8.1e-254	424/539(78.66)	875	ath	KOG2450	Aldehyde dehydrogenase	[C]	METABOLISM	Energy production and conversion
TRINITY_DN14020_c0_g1_i3_6	At2g32090	1.5e-15	37/76(48.68)	83	ath	KOG2944	Glyoxalase	[G]	METABOLISM	Carbohydrate transport and metabolism
TRINITY_DN14021_c0_g1_i1_16	At4g29910	4.6e-178	326/555(58.74)	624	ath	KOG2543	Origin recognition complex, subunit 5	[L]	INFORMATION STORAGE AND PROCESSING	Replication, recombination and repair
TRINITY_DN14021_c0_g1_i2_1	At1g17410	1.4e-45	84/130(64.62)	183	ath	KOG0888	Nucleoside diphosphate kinase	[F]	METABOLISM	Nucleotide transport and metabolism
[truncated: 24,753 more rows]
