# Supplementary material for: The effects of Rhodopseudomonas palustris on the improvement of agronomic traits and key enzyme-coding genes related to polysaccharide biosynthesis in Codonopsis pilosula
Source: PLoS One. 2025 Jun 3;20(6):e0319989. doi: 10.1371/journal.pone.0319989 (PMC12132940; doi:10.1371/journal.pone.0319989)
Supplement: S1 File — (ZIP) [file pone.0319989.s004.zip › Transcriptomics of Codonopsis pilosula roots, stems, and leaves/3.Basic_function/NR/Unigene.NR.blast.best.anno.xls]

#GeneID	Database_ID	E_value	Identity	Score	Annotation
TRINITY_DN10001_c0_g1_i1_13	KAA8519577.1	2.2e-151	262/344(76.16)	542	hypothetical protein F0562_013799 [Nyssa sinensis]
TRINITY_DN10002_c0_g1_i1_10	XP_024992727.1	1.3e-69	127/139(91.37)	271	peroxisome biogenesis protein 7 [Cynara cardunculus var. scolymus]
TRINITY_DN10003_c0_g1_i1_1	KAA8534895.1	3.5e-68	125/133(93.98)	265	hypothetical protein F0562_029889 [Nyssa sinensis]
TRINITY_DN10003_c0_g1_i1_10	XP_028072032.1	2.7e-41	98/175(56.00)	177	uncharacterized protein LOC114274326 isoform X1 [Camellia sinensis]
TRINITY_DN10004_c0_g1_i1_1	KAA8536499.1	2.8e-85	208/440(47.27)	323	hypothetical protein F0562_028977 [Nyssa sinensis]
TRINITY_DN10004_c0_g1_i1_7	KAE9467835.1	1.0e-128	240/306(78.43)	466	hypothetical protein C3L33_00255, partial [Rhododendron williamsianum]
TRINITY_DN10005_c0_g1_i1_1	XP_002269745.2	2.0e-253	404/567(71.25)	882	PREDICTED: uncharacterized protein LOC100242579 isoform X1 [Vitis vinifera]
TRINITY_DN10005_c0_g1_i1_13	RVW76463.1	4.3e-51	102/118(86.44)	207	Retrovirus-related Pol polyprotein from transposon TNT 1-94 [Vitis vinifera]
TRINITY_DN10008_c0_g2_i1_17	XP_020546984.1	1.0e-19	64/103(62.14)	104	LOW QUALITY PROTEIN: uncharacterized protein LOC105179429 [Sesamum indicum]
TRINITY_DN10011_c0_g2_i1_1	KRH16321.1	4.6e-12	39/42(92.86)	78	hypothetical protein GLYMA_14G148800 [Glycine max]
TRINITY_DN10011_c0_g2_i1_4	XP_030540115.1	5.2e-14	37/73(50.68)	84	heterogeneous nuclear ribonucleoprotein A1-like [Rhodamnia argentea]
TRINITY_DN10013_c0_g1_i1_14	KAA8541878.1	1.4e-70	130/170(76.47)	273	hypothetical protein F0562_023030 [Nyssa sinensis]
TRINITY_DN10014_c0_g1_i1_16	XP_009762861.1	6.8e-145	285/439(64.92)	521	PREDICTED: uncharacterized protein LOC104214838 isoform X1 [Nicotiana sylvestris]
TRINITY_DN10015_c0_g1_i2_18	KAA8526884.1	5.4e-110	202/239(84.52)	405	hypothetical protein F0562_008887 [Nyssa sinensis]
TRINITY_DN10016_c0_g1_i1_14	XP_021285316.1	1.5e-55	139/239(58.16)	224	nuclear speckle RNA-binding protein B [Herrania umbratica]
TRINITY_DN10016_c0_g1_i1_3	OIT37496.1	6.1e-12	41/88(46.59)	78	dna mismatch repair protein msh6 [Nicotiana attenuata]
TRINITY_DN1001_c0_g1_i1_10	XP_028097593.1	1.7e-29	101/225(44.89)	136	65-kDa microtubule-associated protein 3-like isoform X3 [Camellia sinensis]
TRINITY_DN10021_c0_g1_i1_3	XP_023767458.1	1.2e-125	208/244(85.25)	456	expansin-A13 [Lactuca sativa]
TRINITY_DN10025_c0_g1_i1_11	KAA8542519.1	5.4e-79	180/355(50.70)	302	hypothetical protein F0562_023671 [Nyssa sinensis]
TRINITY_DN10027_c0_g1_i1_12	THF98568.1	2.3e-148	324/652(49.69)	533	hypothetical protein TEA_020111 [Camellia sinensis var. sinensis]
TRINITY_DN10028_c0_g2_i1_9	TYJ16532.1	7.6e-47	114/293(38.91)	194	hypothetical protein E1A91_A10G260700v1 [Gossypium mustelinum]
TRINITY_DN10029_c0_g1_i1_2	KAA8549083.1	2.1e-216	374/562(66.55)	759	hypothetical protein F0562_000767 [Nyssa sinensis]
TRINITY_DN1002_c0_g1_i1_14	KAA8535474.1	0.0e+00	582/730(79.73)	1171	hypothetical protein F0562_030477 [Nyssa sinensis]
TRINITY_DN1002_c0_g1_i1_7	XP_009039885.1	9.7e-07	27/73(36.99)	60	hypothetical protein AURANDRAFT_66375 [Aureococcus anophagefferens]
TRINITY_DN10030_c0_g1_i1_13	XP_009587165.1	1.2e-26	67/143(46.85)	126	PREDICTED: uncharacterized protein LOC104084912 [Nicotiana tomentosiformis]
TRINITY_DN10030_c0_g2_i1_18	KAA8522398.1	3.1e-33	85/196(43.37)	149	hypothetical protein F0562_013241 [Nyssa sinensis]
TRINITY_DN10032_c0_g1_i1_10	KAA8526871.1	2.0e-122	220/271(81.18)	446	hypothetical protein F0562_008900 [Nyssa sinensis]
TRINITY_DN10037_c0_g1_i1_9	XP_022016014.1	3.7e-168	313/376(83.24)	598	thioredoxin reductase NTRB-like [Helianthus annuus]
TRINITY_DN10037_c1_g1_i1_4	KVI03619.1	8.8e-39	82/161(50.93)	167	Exostosin-like protein [Cynara cardunculus var. scolymus]
TRINITY_DN10040_c0_g1_i1_4	XP_028074037.1	2.5e-15	50/100(50.00)	88	uncharacterized protein LOC114276452 [Camellia sinensis]
TRINITY_DN10040_c0_g2_i1_4	XP_028074037.1	4.7e-32	77/129(59.69)	144	uncharacterized protein LOC114276452 [Camellia sinensis]
TRINITY_DN10040_c1_g1_i1_1	RVX23634.1	6.6e-27	58/99(58.59)	127	Sphingoid long-chain bases kinase 1 [Vitis vinifera]
TRINITY_DN10041_c0_g1_i1_16	CAN65485.1	2.9e-11	48/148(32.43)	77	hypothetical protein VITISV_029475 [Vitis vinifera]
TRINITY_DN10041_c0_g1_i1_18	GER52140.1	4.4e-28	60/78(76.92)	132	AMP-dependent synthetase and ligase family protein, partial [Striga asiatica]
TRINITY_DN10041_c0_g1_i1_5	RVW53067.1	5.7e-10	43/135(31.85)	71	putative ribonuclease H protein [Vitis vinifera]
TRINITY_DN10042_c0_g1_i1_1	PSR96236.1	1.2e-226	406/685(59.27)	793	Exocyst complex component EXO70A1 like [Actinidia chinensis var. chinensis]
TRINITY_DN10045_c0_g2_i1_3	RVW93052.1	6.1e-12	37/72(51.39)	77	LINE-1 retrotransposable element ORF2 protein [Vitis vinifera]
TRINITY_DN10047_c0_g1_i1_11	XP_027118473.1	9.0e-07	28/46(60.87)	61	uncharacterized protein LOC113735680 [Coffea arabica]
TRINITY_DN10047_c0_g1_i1_18	CAN64769.1	1.8e-17	56/95(58.95)	97	hypothetical protein VITISV_010312 [Vitis vinifera]
TRINITY_DN10047_c0_g1_i2_2	KAA8549472.1	3.9e-304	528/781(67.61)	1051	hypothetical protein F0562_001156 [Nyssa sinensis]
TRINITY_DN10048_c0_g1_i1_12	TXG73178.1	3.4e-63	119/198(60.10)	248	hypothetical protein EZV62_001757 [Acer yangbiense]
TRINITY_DN10051_c0_g1_i1_11	XP_024974268.1	1.0e-56	134/139(96.40)	227	probable histone H2A variant 3 [Cynara cardunculus var. scolymus]
TRINITY_DN10052_c0_g1_i1_14	XP_028059418.1	1.4e-118	274/411(66.67)	434	protein UPSTREAM OF FLC [Camellia sinensis]
TRINITY_DN10052_c0_g2_i3_12	XP_010055226.1	5.5e-118	206/272(75.74)	431	PREDICTED: ELMO domain-containing protein A [Eucalyptus grandis]
TRINITY_DN10053_c0_g1_i1_11	XP_028086712.1	6.8e-21	56/109(51.38)	109	pectinesterase-like [Camellia sinensis]
TRINITY_DN10053_c0_g1_i2_7	XP_028055963.1	4.3e-43	128/315(40.63)	183	F-box/LRR-repeat protein At4g14103-like [Camellia sinensis]
TRINITY_DN10054_c0_g1_i1_10	XP_028099628.1	1.1e-61	113/151(74.83)	243	uncharacterized protein LOC114299149 [Camellia sinensis]
TRINITY_DN10056_c0_g1_i1_2	XP_018816226.1	2.1e-14	37/76(48.68)	87	PREDICTED: uncharacterized protein LOC108987705 [Juglans regia]
TRINITY_DN10057_c0_g1_i1_10	XP_021976742.1	1.8e-10	42/67(62.69)	73	probable serine/threonine-protein kinase PBL9 [Helianthus annuus]
TRINITY_DN10059_c0_g1_i1_12	PSS01042.1	4.9e-34	79/187(42.25)	152	B3 domain-containing protein [Actinidia chinensis var. chinensis]
TRINITY_DN10061_c0_g1_i1_3	RVW96932.1	1.8e-89	165/276(59.78)	336	Retrovirus-related Pol polyprotein from transposon RE1 [Vitis vinifera]
TRINITY_DN10061_c0_g2_i1_3	KAD6795364.1	1.7e-47	88/118(74.58)	195	hypothetical protein E3N88_06260 [Mikania micrantha]
TRINITY_DN10062_c0_g1_i1_16	XP_023737489.1	9.6e-19	71/167(42.51)	101	VQ motif-containing protein 22-like [Lactuca sativa]
TRINITY_DN10065_c0_g1_i1_11	XP_015899004.1	1.7e-11	48/89(53.93)	78	guanylate kinase 2 [Ziziphus jujuba]
TRINITY_DN10065_c0_g1_i1_7	GAV71582.1	7.0e-23	67/152(44.08)	114	hypothetical protein CFOL_v3_15072 [Cephalotus follicularis]
TRINITY_DN10066_c0_g1_i1_16	PKU73475.1	5.1e-13	52/148(35.14)	82	Putative ribonuclease H protein [Dendrobium catenatum]
TRINITY_DN10069_c0_g1_i1_18	XP_024971975.1	8.3e-68	178/320(55.62)	265	uncharacterized protein LOC112510858 [Cynara cardunculus var. scolymus]
TRINITY_DN1006_c0_g1_i1_7	THF96956.1	8.1e-13	37/44(84.09)	80	hypothetical protein TEA_003587 [Camellia sinensis var. sinensis]
TRINITY_DN1006_c0_g1_i1_9	THG08883.1	3.1e-161	268/338(79.29)	575	hypothetical protein TEA_021715 [Camellia sinensis var. sinensis]
TRINITY_DN10070_c0_g2_i1_1	KAE9459559.1	4.1e-10	31/45(68.89)	72	hypothetical protein C3L33_08534, partial [Rhododendron williamsianum]
TRINITY_DN10072_c0_g1_i1_10	OTG02304.1	3.5e-28	65/73(89.04)	132	putative zinc finger, C2H2 [Helianthus annuus]
TRINITY_DN10074_c0_g1_i1_17	KAB1199244.1	5.6e-16	45/80(56.25)	90	hypothetical protein CJ030_MR0G025668 [Morella rubra]
TRINITY_DN10077_c0_g2_i1_16	XP_012068314.1	2.2e-52	97/140(69.29)	212	uncharacterized acetyltransferase At3g50280 [Jatropha curcas]
TRINITY_DN10078_c0_g1_i1_3	RXH80326.1	7.2e-30	74/159(46.54)	137	hypothetical protein DVH24_041473 [Malus domestica]
TRINITY_DN10079_c0_g1_i1_11	XP_030478461.1	8.2e-14	41/67(61.19)	83	zinc finger MYM-type protein 1-like [Cannabis sativa]
TRINITY_DN1007_c0_g1_i1_2	OMO87319.1	3.4e-10	34/52(65.38)	71	hypothetical protein CCACVL1_09133 [Corchorus capsularis]
TRINITY_DN10083_c0_g1_i1_11	ABQ10200.1	1.2e-115	209/285(73.33)	424	cysteine protease Cp2 [Actinidia deliciosa]
TRINITY_DN10084_c0_g1_i1_5	PSS05024.1	1.1e-105	193/333(57.96)	391	Peroxygenase [Actinidia chinensis var. chinensis]
TRINITY_DN10091_c0_g2_i1_4	KVI11506.1	1.3e-09	31/35(88.57)	70	Amino acid transporter, transmembrane [Cynara cardunculus var. scolymus]
TRINITY_DN10092_c0_g1_i1_8	XP_007014137.1	5.4e-73	122/162(75.31)	281	PREDICTED: pathogenesis-related protein PR-1 [Theobroma cacao]
TRINITY_DN10092_c0_g1_i2_10	PSS19212.1	5.2e-261	487/586(83.11)	907	Sodium/proton antiporter 1 like [Actinidia chinensis var. chinensis]
TRINITY_DN10092_c0_g1_i2_9	XP_024977273.1	3.4e-74	137/165(83.03)	286	universal stress protein PHOS34 [Cynara cardunculus var. scolymus]
TRINITY_DN10093_c0_g1_i1_17	XP_010928429.1	7.1e-16	44/63(69.84)	91	plant intracellular Ras-group-related LRR protein 4 isoform X1 [Elaeis guineensis]
TRINITY_DN100_c0_g1_i1_4	ORZ35424.1	3.4e-37	71/138(51.45)	161	hypothetical protein BCR44DRAFT_1434188 [Catenaria anguillulae PL171]
TRINITY_DN10102_c0_g1_i2_4	XP_023729228.1	5.7e-86	154/216(71.30)	325	single-stranded DNA-binding protein, mitochondrial isoform X2 [Lactuca sativa]
TRINITY_DN10103_c0_g1_i1_17	PIM97796.1	4.7e-07	26/32(81.25)	62	hypothetical protein CDL12_29731 [Handroanthus impetiginosus]
TRINITY_DN10103_c0_g1_i1_4	XP_017238421.1	6.9e-209	355/479(74.11)	734	PREDICTED: taxadiene 5-alpha hydroxylase [Daucus carota subsp. sativus]
TRINITY_DN10107_c0_g1_i1_12	XP_016182294.1	3.3e-65	131/179(73.18)	256	thioredoxin-like protein CITRX, chloroplastic [Arachis ipaensis]
TRINITY_DN10108_c0_g1_i1_11	XP_028112382.1	7.9e-16	59/157(37.58)	91	ethylene-responsive transcription factor 5-like [Camellia sinensis]
TRINITY_DN10111_c0_g1_i1_11	XP_021650750.1	8.4e-46	97/160(60.62)	191	transmembrane protein 97-like [Hevea brasiliensis]
TRINITY_DN10112_c0_g1_i1_3	XP_023871422.1	8.6e-11	31/58(53.45)	73	uncharacterized protein LOC111984020 [Quercus suber]
TRINITY_DN10113_c0_g1_i1_7	TQE07233.1	3.1e-11	66/168(39.29)	76	hypothetical protein C1H46_007143 [Malus baccata]
TRINITY_DN10114_c0_g1_i1_7	OIS98256.1	5.0e-15	61/139(43.88)	89	hypothetical protein A4A49_17592 [Nicotiana attenuata]
TRINITY_DN10115_c0_g1_i1_10	XP_028076265.1	2.6e-64	120/207(57.97)	253	factor of DNA methylation 3-like [Camellia sinensis]
TRINITY_DN10116_c0_g1_i1_8	KAA8548967.1	8.2e-13	36/55(65.45)	80	hypothetical protein F0562_000651 [Nyssa sinensis]
TRINITY_DN10119_c0_g1_i1_12	KAA8530152.1	4.9e-24	61/81(75.31)	118	hypothetical protein F0562_004861 [Nyssa sinensis]
TRINITY_DN10120_c0_g1_i1_12	KAA8530443.1	9.8e-118	228/368(61.96)	431	hypothetical protein F0562_005152 [Nyssa sinensis]
TRINITY_DN10121_c0_g1_i1_18	KAA8526415.1	1.3e-20	72/141(51.06)	107	hypothetical protein F0562_008382 [Nyssa sinensis]
TRINITY_DN10123_c0_g1_i1_16	XP_009794207.1	3.2e-46	96/135(71.11)	192	PREDICTED: transcription repressor OFP17-like [Nicotiana sylvestris]
TRINITY_DN10124_c0_g1_i1_10	XP_019266018.1	1.4e-33	69/100(69.00)	150	PREDICTED: auxin-induced protein 15A-like [Nicotiana attenuata]
TRINITY_DN10124_c0_g2_i1_10	XP_016483451.1	1.8e-35	72/100(72.00)	157	PREDICTED: auxin-induced protein 15A-like [Nicotiana tabacum]
TRINITY_DN10125_c0_g1_i1_11	XP_018631173.1	1.6e-07	26/54(48.15)	64	PREDICTED: uncharacterized protein LOC108947539 [Nicotiana tomentosiformis]
TRINITY_DN10126_c0_g1_i1_9	XP_023754732.1	1.5e-39	87/91(95.60)	172	DNA-directed RNA polymerases II, IV and V subunit 3-like [Lactuca sativa]
TRINITY_DN10128_c0_g1_i1_18	PIN01093.1	2.6e-99	178/224(79.46)	369	hypothetical protein CDL12_26397 [Handroanthus impetiginosus]
TRINITY_DN10128_c0_g1_i1_7	EPZ34723.1	2.1e-60	108/143(75.52)	238	Elongation factor 2 [Rozella allomycis CSF55]
TRINITY_DN10132_c0_g1_i1_3	PWA97319.1	7.1e-61	139/277(50.18)	241	Zinc finger, Dof-type [Artemisia annua]
TRINITY_DN10133_c0_g1_i2_12	KAA8519516.1	1.3e-44	105/143(73.43)	187	hypothetical protein F0562_013772 [Nyssa sinensis]
TRINITY_DN10134_c0_g1_i3_12	AID16042.1	2.8e-65	119/164(72.56)	255	putative universal stress protein [Catharanthus roseus]
TRINITY_DN10145_c0_g1_i2_12	XP_018631173.1	8.3e-11	33/98(33.67)	74	PREDICTED: uncharacterized protein LOC108947539 [Nicotiana tomentosiformis]
TRINITY_DN10147_c0_g1_i1_11	XP_022754790.1	1.5e-75	146/209(69.86)	290	protein LURP-one-related 6-like [Durio zibethinus]
TRINITY_DN10148_c0_g1_i1_9	PSS04532.1	1.0e-102	188/207(90.82)	380	60S ribosomal protein like [Actinidia chinensis var. chinensis]
TRINITY_DN1014_c0_g1_i1_12	KZV34713.1	2.4e-41	88/119(73.95)	176	hypothetical protein F511_00615 [Dorcoceras hygrometricum]
TRINITY_DN10150_c0_g1_i3_9	XP_006349176.1	6.7e-124	246/522(47.13)	452	PREDICTED: pentatricopeptide repeat-containing protein At1g02370, mitochondrial [Solanum tuberosum]
TRINITY_DN10151_c0_g1_i1_5	XP_022876536.1	2.2e-14	38/47(80.85)	87	cx9C motif-containing protein 4-like [Olea europaea var. sylvestris]
TRINITY_DN10152_c0_g1_i1_8	KAA8548716.1	5.2e-97	170/183(92.90)	361	hypothetical protein F0562_000400 [Nyssa sinensis]
TRINITY_DN10153_c0_g1_i1_11	XP_023753109.1	2.4e-59	106/147(72.11)	235	putative pentatricopeptide repeat-containing protein At3g15130 [Lactuca sativa]
TRINITY_DN10156_c0_g1_i1_12	PSS24541.1	5.6e-29	75/150(50.00)	135	Upstream activation factor subunit spp27 like [Actinidia chinensis var. chinensis]
TRINITY_DN10158_c0_g1_i3_5	KAA8532447.1	5.5e-87	164/243(67.49)	328	hypothetical protein F0562_032480 [Nyssa sinensis]
TRINITY_DN10160_c0_g1_i1_11	XP_024978579.1	1.0e-136	237/310(76.45)	493	cyclic nucleotide-gated ion channel 18-like [Cynara cardunculus var. scolymus]
TRINITY_DN10160_c0_g2_i1_11	XP_028096241.1	4.7e-157	293/370(79.19)	561	LOW QUALITY PROTEIN: cyclic nucleotide-gated ion channel 18-like [Camellia sinensis]
TRINITY_DN10162_c0_g1_i1_7	AAX29387.1	8.7e-35	82/98(83.67)	153	ribosomal protein L29, partial [synthetic construct]
TRINITY_DN10163_c0_g1_i2_14	XP_024978463.1	1.9e-89	154/276(55.80)	336	1-aminocyclopropane-1-carboxylate oxidase 5-like [Cynara cardunculus var. scolymus]
TRINITY_DN10163_c0_g2_i1_10	KAA8538272.1	1.7e-153	280/319(87.77)	549	hypothetical protein F0562_027905 [Nyssa sinensis]
TRINITY_DN10165_c0_g1_i1_16	XP_024968480.1	6.4e-19	71/168(42.26)	101	uncharacterized protein LOC112507956 isoform X1 [Cynara cardunculus var. scolymus]
TRINITY_DN10166_c0_g1_i1_14	XP_023739683.1	3.4e-49	149/149(100.00)	202	calmodulin [Lactuca sativa]
TRINITY_DN10166_c0_g1_i1_17	RVW50736.1	4.5e-08	45/137(32.85)	65	Transposon TX1 uncharacterized 149 kDa protein [Vitis vinifera]
TRINITY_DN10167_c0_g1_i1_15	GAO52796.1	5.6e-49	108/218(49.54)	201	hypothetical protein G7K_6863-t1 [Saitoella complicata NRRL Y-17804]
TRINITY_DN10167_c0_g1_i2_17	KAA8543261.1	7.9e-34	72/105(68.57)	151	hypothetical protein F0562_021244 [Nyssa sinensis]
TRINITY_DN1016_c0_g1_i1_4	XP_022030178.1	1.3e-06	39/157(24.84)	60	growth-regulating factor 9 isoform X2 [Helianthus annuus]
TRINITY_DN10171_c0_g1_i1_12	KAA8515752.1	7.3e-218	402/561(71.66)	764	hypothetical protein F0562_018637 [Nyssa sinensis]
TRINITY_DN10174_c0_g1_i1_8	PSR86446.1	9.8e-104	191/262(72.90)	385	Aluminum-activated malate transporter like [Actinidia chinensis var. chinensis]
TRINITY_DN10175_c0_g1_i2_15	XP_002285504.1	3.4e-128	333/545(61.10)	466	PREDICTED: eukaryotic translation initiation factor 4B2 [Vitis vinifera]
TRINITY_DN10175_c0_g1_i2_3	TKY59612.1	7.7e-26	78/134(58.21)	125	Programmed cell death protein 5 [Spatholobus suberectus]
TRINITY_DN10178_c0_g1_i1_3	KAB1218567.1	1.3e-23	72/129(55.81)	117	60S ribosomal protein L37 [Morella rubra]
TRINITY_DN10178_c0_g1_i1_6	KAD6119732.1	2.7e-34	72/116(62.07)	151	hypothetical protein E3N88_11003 [Mikania micrantha]
TRINITY_DN10178_c0_g1_i2_18	PSS33524.1	3.2e-43	120/239(50.21)	183	Transcription factor like [Actinidia chinensis var. chinensis]
TRINITY_DN10179_c0_g1_i2_8	PPS16364.1	8.8e-09	39/82(47.56)	68	hypothetical protein GOBAR_AA04185 [Gossypium barbadense]
TRINITY_DN10185_c0_g1_i1_5	XP_015872667.1	1.0e-21	52/58(89.66)	112	glutaredoxin-C3 [Ziziphus jujuba]
TRINITY_DN10187_c0_g1_i1_15	XP_022000275.1	2.5e-291	489/538(90.89)	1008	uncharacterized protein LOC110897855 [Helianthus annuus]
TRINITY_DN10190_c0_g1_i1_7	XP_022876461.1	1.7e-78	140/161(86.96)	300	uncharacterized protein LOC111394734 isoform X1 [Olea europaea var. sylvestris]
TRINITY_DN10190_c0_g1_i2_10	XP_009763999.1	8.3e-128	373/740(50.41)	465	PREDICTED: uncharacterized protein LOC104215799 [Nicotiana sylvestris]
TRINITY_DN10192_c0_g1_i1_2	XP_028076999.1	2.6e-152	282/429(65.73)	545	G-type lectin S-receptor-like serine/threonine-protein kinase At4g27290 [Camellia sinensis]
TRINITY_DN10193_c0_g1_i1_9	XP_017222075.1	1.9e-90	166/231(71.86)	340	PREDICTED: myosin heavy chain kinase B-like [Daucus carota subsp. sativus]
TRINITY_DN10193_c0_g1_i2_11	XP_015957742.1	3.4e-11	37/71(52.11)	76	protein DETOXIFICATION 16 [Arachis duranensis]
TRINITY_DN10194_c0_g1_i1_12	XP_021597856.1	1.8e-81	154/196(78.57)	310	translation machinery-associated protein 22-like [Manihot esculenta]
TRINITY_DN10197_c0_g1_i1_13	PSR95765.1	8.9e-18	43/54(79.63)	97	Mitochondrial import receptor subunit like [Actinidia chinensis var. chinensis]
TRINITY_DN10202_c0_g1_i1_18	RVW72626.1	3.4e-96	186/270(68.89)	358	ABC transporter B family member 15 [Vitis vinifera]
TRINITY_DN10202_c1_g3_i1_18	KAA8529667.1	1.6e-120	222/274(81.02)	439	hypothetical protein F0562_034233 [Nyssa sinensis]
TRINITY_DN10204_c0_g1_i1_10	CCH50976.1	2.4e-24	59/129(45.74)	120	T4.15 [Malus x robusta]
TRINITY_DN10205_c0_g1_i2_17	XP_028060504.1	1.5e-41	83/101(82.18)	177	uncharacterized protein LOC114264091 [Camellia sinensis]
TRINITY_DN10206_c0_g1_i1_15	XP_022034033.1	3.4e-303	514/688(74.71)	1047	probable cyclic nucleotide-gated ion channel 16 [Helianthus annuus]
TRINITY_DN10208_c0_g2_i1_7	RVW79099.1	1.0e-54	105/165(63.64)	220	LINE-1 reverse transcriptase-like [Vitis vinifera]
TRINITY_DN10209_c0_g1_i2_3	XP_028072580.1	1.4e-84	166/298(55.70)	320	WAT1-related protein At3g28050-like isoform X1 [Camellia sinensis]
TRINITY_DN10209_c0_g2_i1_9	RVW55317.1	4.1e-11	53/155(34.19)	75	putative ribonuclease H protein [Vitis vinifera]
TRINITY_DN10210_c0_g1_i1_1	XP_011072896.1	4.5e-153	313/433(72.29)	548	presenilin-like protein At2g29900 [Sesamum indicum]
TRINITY_DN10211_c0_g1_i2_7	PSS06299.1	4.9e-218	371/583(63.64)	765	G-type lectin S-receptor-like serine/threonine-protein kinase [Actinidia chinensis var. chinensis]
TRINITY_DN10212_c0_g1_i1_12	XP_031112592.1	2.1e-72	654/827(79.08)	282	pentatricopeptide repeat-containing protein At4g31850, chloroplastic [Ipomoea triloba]
TRINITY_DN10215_c0_g1_i1_5	XP_030969466.1	4.0e-28	70/95(73.68)	132	uncharacterized protein LOC115989757 [Quercus lobata]
TRINITY_DN10222_c0_g1_i1_18	XP_023740020.1	8.5e-72	151/188(80.32)	277	30S ribosomal protein S10, chloroplastic [Lactuca sativa]
TRINITY_DN10223_c0_g1_i1_13	RVW15491.1	3.6e-149	257/324(79.32)	535	Retrovirus-related Pol polyprotein from transposon RE1 [Vitis vinifera]
TRINITY_DN10225_c0_g1_i1_8	KAA8539043.1	7.5e-56	118/191(61.78)	225	hypothetical protein F0562_025735 [Nyssa sinensis]
TRINITY_DN10226_c0_g1_i1_12	TYI04779.1	3.9e-54	117/176(66.48)	219	hypothetical protein ES332_A10G043000v1 [Gossypium tomentosum]
TRINITY_DN10226_c0_g1_i3_14	KAA8543106.1	3.5e-51	96/127(75.59)	210	hypothetical protein F0562_021399 [Nyssa sinensis]
TRINITY_DN10229_c0_g1_i1_17	RVW39705.1	1.5e-115	227/453(50.11)	424	Retrovirus-related Pol polyprotein from transposon TNT 1-94 [Vitis vinifera]
TRINITY_DN1022_c1_g1_i1_7	QCL17029.1	1.3e-09	36/45(80.00)	70	Ycf1 [Codonopsis lanceolata]
TRINITY_DN10237_c0_g1_i1_3	XP_011468457.1	5.8e-70	126/187(67.38)	272	PREDICTED: uncharacterized protein LOC101302773 [Fragaria vesca subsp. vesca]
TRINITY_DN10239_c0_g1_i1_10	KAA8517447.1	4.3e-09	33/45(73.33)	68	hypothetical protein F0562_017740 [Nyssa sinensis]
TRINITY_DN10240_c0_g1_i1_10	XP_011074516.1	1.2e-176	312/373(83.65)	627	arabinosyltransferase RRA3-like [Sesamum indicum]
TRINITY_DN10240_c0_g1_i1_14	OMO83473.1	3.6e-143	254/277(91.70)	516	Isocitrate and isopropylmalate dehydrogenases family [Corchorus olitorius]
TRINITY_DN10242_c0_g1_i1_3	XP_028051288.1	1.8e-142	268/428(62.62)	513	mitogen-activated protein kinase kinase kinase 17-like [Camellia sinensis]
TRINITY_DN10243_c0_g1_i1_12	KAA8548392.1	2.3e-160	325/593(54.81)	573	hypothetical protein F0562_000076 [Nyssa sinensis]
TRINITY_DN10244_c0_g1_i1_11	XP_021981203.1	2.9e-89	152/252(60.32)	335	protein ECERIFERUM 26-like [Helianthus annuus]
TRINITY_DN10246_c0_g1_i1_10	OTF97919.1	6.8e-33	86/159(54.09)	148	hypothetical protein HannXRQ_Chr14g0439951 [Helianthus annuus]
TRINITY_DN10246_c0_g1_i1_14	XP_002269611.1	1.5e-165	318/443(71.78)	590	PREDICTED: RING-H2 finger protein ATL13 [Vitis vinifera]
TRINITY_DN10246_c0_g1_i3_18	XP_027069271.1	6.2e-08	33/63(52.38)	65	uncharacterized protein LOC113694622 isoform X1 [Coffea arabica]
TRINITY_DN10248_c0_g1_i1_18	THG18710.1	1.2e-07	35/55(63.64)	63	hypothetical protein TEA_005680 [Camellia sinensis var. sinensis]
TRINITY_DN10249_c0_g2_i1_7	NP_564497.1	7.8e-77	150/150(100.00)	293	Granulin repeat cysteine protease family protein [Arabidopsis thaliana]
TRINITY_DN1024_c0_g1_i2_12	KAA8536172.1	9.6e-75	203/363(55.92)	288	hypothetical protein F0562_028650 [Nyssa sinensis]
TRINITY_DN10252_c0_g1_i1_11	XP_030939551.1	2.9e-41	88/186(47.31)	175	uncharacterized protein LOC115964360 [Quercus lobata]
TRINITY_DN10252_c0_g1_i2_10	KAA8531696.1	2.7e-43	97/118(82.20)	183	hypothetical protein F0562_006587 [Nyssa sinensis]
TRINITY_DN10253_c0_g1_i1_10	KAB2022923.1	1.1e-13	53/130(40.77)	84	hypothetical protein ES319_D07G246700v1 [Gossypium barbadense]
TRINITY_DN10253_c0_g1_i2_15	PSR97967.1	4.7e-57	108/130(83.08)	228	E3 ubiquitin-protein ligase HERC1 [Actinidia chinensis var. chinensis]
TRINITY_DN10254_c0_g1_i1_9	KAA8538147.1	8.3e-243	426/579(73.58)	847	hypothetical protein F0562_027755 [Nyssa sinensis]
TRINITY_DN10255_c0_g1_i4_5	XP_021987587.1	2.1e-158	287/397(72.29)	566	hydroxyproline O-galactosyltransferase HPGT3-like [Helianthus annuus]
TRINITY_DN10256_c0_g1_i1_16	KAA8528241.1	4.4e-76	198/368(53.80)	293	hypothetical protein F0562_035508 [Nyssa sinensis]
TRINITY_DN10258_c0_g1_i1_17	KAA8538483.1	5.9e-84	169/231(73.16)	318	hypothetical protein F0562_028146 [Nyssa sinensis]
TRINITY_DN10259_c0_g1_i1_1	KAA8519593.1	5.0e-87	158/296(53.38)	328	hypothetical protein F0562_013962 [Nyssa sinensis]
TRINITY_DN10259_c0_g1_i1_9	ABK95329.1	3.1e-33	95/116(81.90)	150	unknown [Populus trichocarpa]
TRINITY_DN10261_c0_g1_i1_4	XP_024980917.1	7.8e-267	500/810(61.73)	927	uncharacterized protein LOC112517774 [Cynara cardunculus var. scolymus]
TRINITY_DN10267_c0_g1_i5_5	PSS20925.1	9.2e-93	215/485(44.33)	348	Peroxidase [Actinidia chinensis var. chinensis]
TRINITY_DN10268_c0_g1_i1_17	KAA8542345.1	3.7e-18	54/100(54.00)	100	hypothetical protein F0562_023519 [Nyssa sinensis]
TRINITY_DN10269_c0_g1_i1_12	XP_027069127.1	2.3e-45	85/125(68.00)	190	uncharacterized protein LOC113694504 [Coffea arabica]
TRINITY_DN10269_c0_g1_i1_18	XP_027093302.1	2.6e-51	160/413(38.74)	210	uncharacterized protein LOC113713712 [Coffea arabica]
TRINITY_DN10270_c0_g1_i1_2	XP_028086943.1	5.1e-13	49/80(61.25)	82	uncharacterized protein LOC114287699 isoform X2 [Camellia sinensis]
TRINITY_DN10270_c0_g1_i1_9	XP_023768488.1	2.6e-33	71/98(72.45)	149	universal stress protein PHOS32 [Lactuca sativa]
TRINITY_DN10272_c0_g1_i4_10	XP_024970908.1	2.0e-42	90/104(86.54)	181	WUSCHEL-related homeobox 4-like [Cynara cardunculus var. scolymus]
TRINITY_DN10273_c0_g1_i1_4	XP_031102840.1	3.8e-27	71/183(38.80)	129	F-box protein At3g07870-like [Ipomoea triloba]
TRINITY_DN10274_c0_g1_i1_11	TKS00554.1	1.9e-07	44/115(38.26)	63	hypothetical protein D5086_0000181850 [Populus alba]
TRINITY_DN10274_c0_g2_i1_10	KAA8538410.1	2.6e-100	181/234(77.35)	372	hypothetical protein F0562_028044 [Nyssa sinensis]
TRINITY_DN10276_c0_g2_i1_12	XP_011037491.1	1.2e-116	196/217(90.32)	426	PREDICTED: bifunctional dihydrofolate reductase-thymidylate synthase 1-like [Populus euphratica]
TRINITY_DN10278_c0_g1_i1_12	RVW52662.1	2.3e-53	132/243(54.32)	217	Ethylene-responsive transcription factor ERF114 [Vitis vinifera]
TRINITY_DN10278_c0_g1_i1_17	KAA0059138.1	1.0e-06	37/58(63.79)	61	cold and drought-regulated protein CORA-like [Cucumis melo var. makuwa]
TRINITY_DN1027_c0_g1_i1_10	AAK68759.1	6.5e-60	116/116(100.00)	236	acetolactate synthase [Arabidopsis thaliana]
TRINITY_DN10280_c0_g1_i1_7	XP_024984682.1	7.5e-20	53/113(46.90)	104	putative RING-H2 finger protein ATL35 [Cynara cardunculus var. scolymus]
TRINITY_DN10281_c0_g1_i1_16	XP_011085406.1	9.3e-30	65/72(90.28)	137	uncharacterized protein LOC105167402 [Sesamum indicum]
TRINITY_DN10284_c0_g1_i1_8	XP_009614063.1	1.5e-141	258/358(72.07)	510	PREDICTED: 30S ribosomal protein S1, chloroplastic [Nicotiana tomentosiformis]
TRINITY_DN10285_c0_g1_i3_14	OTF90593.1	5.7e-31	70/85(82.35)	142	putative CGI121/TPRKB [Helianthus annuus]
TRINITY_DN10291_c0_g1_i1_12	CDP00966.1	6.9e-224	385/504(76.39)	784	unnamed protein product [Coffea canephora]
TRINITY_DN10291_c0_g1_i1_16	KAA8545868.1	2.3e-52	115/173(66.47)	213	hypothetical protein F0562_020681 [Nyssa sinensis]
TRINITY_DN10292_c0_g1_i1_4	XP_028121061.1	4.8e-306	540/851(63.45)	1057	replication protein A 70 kDa DNA-binding subunit A-like isoform X1 [Camellia sinensis]
TRINITY_DN10293_c0_g1_i2_3	XP_006451956.1	4.2e-29	60/67(89.55)	135	uncharacterized protein LOC18054180 [Citrus clementina]
TRINITY_DN10294_c0_g1_i1_18	KAF3435958.1	6.7e-85	190/313(60.70)	321	hypothetical protein FNV43_RR23050 [Rhamnella rubrinervis]
TRINITY_DN10295_c0_g1_i1_9	KAE8055295.1	2.5e-09	44/79(55.70)	68	hypothetical protein FH972_012146 [Carpinus fangiana]
TRINITY_DN10297_c0_g1_i1_4	BAF02242.1	5.6e-34	66/66(100.00)	150	putative galactosidase [Arabidopsis thaliana]
TRINITY_DN10297_c0_g2_i1_1	XP_021675692.1	1.3e-68	123/125(98.40)	267	uncharacterized protein LOC110661389 [Hevea brasiliensis]
TRINITY_DN10298_c0_g1_i1_1	XP_024968027.1	1.5e-100	174/302(57.62)	373	2-hydroxyisoflavanone dehydratase-like [Cynara cardunculus var. scolymus]
TRINITY_DN10299_c0_g1_i1_14	OIT21242.1	1.3e-33	128/418(30.62)	152	f-box protein [Nicotiana attenuata]
TRINITY_DN10300_c0_g1_i2_12	KAA8546817.1	5.9e-193	340/462(73.59)	682	hypothetical protein F0562_003259 [Nyssa sinensis]
TRINITY_DN10300_c0_g2_i1_7	AAX29344.1	9.0e-105	191/193(98.96)	387	ribosomal protein L7, partial [synthetic construct]
TRINITY_DN10302_c0_g1_i1_4	KAA8536799.1	3.7e-202	377/564(66.84)	711	hypothetical protein F0562_029277 [Nyssa sinensis]
TRINITY_DN10303_c0_g1_i3_9	GER32321.1	1.3e-20	63/121(52.07)	107	LSM12-like protein [Striga asiatica]
TRINITY_DN10306_c0_g1_i1_5	XP_022885586.1	1.0e-26	80/139(57.55)	127	dormancy-associated protein homolog 4-like [Olea europaea var. sylvestris]
TRINITY_DN10310_c0_g1_i1_9	XP_030924887.1	3.5e-16	57/157(36.31)	92	uncharacterized protein LOC115951902 [Quercus lobata]
TRINITY_DN10312_c0_g1_i1_15	RVW65596.1	3.3e-13	37/82(45.12)	82	putative ribonuclease H protein [Vitis vinifera]
TRINITY_DN10312_c0_g1_i1_9	KAA8537692.1	1.7e-224	380/512(74.22)	786	hypothetical protein F0562_027318 [Nyssa sinensis]
TRINITY_DN10313_c0_g1_i2_10	XP_024981647.1	2.1e-128	227/329(69.00)	466	uncharacterized protein LOC112518246 [Cynara cardunculus var. scolymus]
TRINITY_DN10316_c0_g1_i1_15	PIN12584.1	1.5e-53	120/171(70.18)	217	hypothetical protein CDL12_14805 [Handroanthus impetiginosus]
TRINITY_DN10316_c0_g1_i1_16	XP_030941739.1	3.1e-20	44/88(50.00)	105	uncharacterized protein LOC115966706 [Quercus lobata]
TRINITY_DN10317_c0_g1_i1_18	XP_022732478.1	1.7e-36	99/180(55.00)	160	zinc finger protein 2 [Durio zibethinus]
TRINITY_DN10318_c0_g1_i1_9	PWA93226.1	1.6e-12	37/47(78.72)	79	regulator of Vps4 activity in the MVB pathway protein [Artemisia annua]
TRINITY_DN10319_c0_g1_i2_9	XP_024992661.1	2.2e-251	469/556(84.35)	875	calcium-dependent protein kinase-like [Cynara cardunculus var. scolymus]
TRINITY_DN10322_c0_g1_i1_11	AAR87163.1	2.9e-12	41/73(56.16)	78	putative polyprotein [Oryza sativa Japonica Group]
TRINITY_DN10323_c0_g1_i1_2	PSS02644.1	1.9e-63	146/248(58.87)	250	Zinc finger protein [Actinidia chinensis var. chinensis]
TRINITY_DN10327_c0_g1_i1_16	KAA8542464.1	3.0e-207	362/512(70.70)	728	hypothetical protein F0562_023400 [Nyssa sinensis]
TRINITY_DN10328_c0_g1_i1_1	XP_031263816.1	3.8e-48	96/136(70.59)	199	antifungal protein ginkbilobin-like protein [Pistacia vera]
TRINITY_DN10328_c0_g1_i1_7	XP_024169368.1	9.4e-35	94/270(34.81)	155	uncharacterized protein LOC112175850 isoform X1 [Rosa chinensis]
TRINITY_DN10328_c0_g1_i2_3	KAA8526645.1	1.3e-67	144/192(75.00)	264	hypothetical protein F0562_008152 [Nyssa sinensis]
TRINITY_DN10329_c0_g2_i1_1	XP_016470805.1	7.1e-60	126/194(64.95)	237	PREDICTED: MADS-box protein AGL42-like isoform X1 [Nicotiana tabacum]
TRINITY_DN1032_c0_g1_i1_6	ESR48768.1	3.0e-08	32/46(69.57)	65	hypothetical protein CICLE_v10010881mg [Citrus clementina]
TRINITY_DN10331_c0_g1_i1_1	TXG52973.1	8.6e-08	34/49(69.39)	63	hypothetical protein EZV62_022142 [Acer yangbiense]
TRINITY_DN10331_c0_g2_i2_9	PSS34623.1	1.3e-78	145/170(85.29)	301	Ataxin-3 like [Actinidia chinensis var. chinensis]
TRINITY_DN10332_c0_g1_i2_4	XP_028113966.1	6.2e-182	322/398(80.90)	645	sugar carrier protein C-like [Camellia sinensis]
TRINITY_DN10334_c0_g1_i1_4	KAA8538761.1	6.5e-173	291/363(80.17)	614	hypothetical protein F0562_028344 [Nyssa sinensis]
TRINITY_DN10336_c0_g1_i2_16	XP_028121049.1	1.4e-86	192/388(49.48)	327	uncharacterized protein LOC114318373 isoform X1 [Camellia sinensis]
TRINITY_DN10337_c0_g1_i1_11	RXI08468.1	1.3e-18	63/145(43.45)	100	hypothetical protein DVH24_022612 [Malus domestica]
TRINITY_DN10337_c0_g1_i1_6	XP_021969035.1	3.7e-52	114/174(65.52)	213	ethylene-responsive transcription factor ERF038-like [Helianthus annuus]
TRINITY_DN10338_c0_g1_i1_10	XP_023738425.1	4.0e-107	195/273(71.43)	395	uncharacterized protein LOC111886413 [Lactuca sativa]
TRINITY_DN10340_c0_g1_i1_14	PNY14825.1	1.5e-257	427/541(78.93)	896	hypothetical protein L195_g011512 [Trifolium pratense]
TRINITY_DN10343_c0_g1_i1_4	NP_195027.1	0.0e+00	1033/1033(100.00)	2085	glycine decarboxylase P-protein 1 [Arabidopsis thaliana]
TRINITY_DN10346_c0_g1_i1_3	RVX20323.1	2.1e-26	55/97(56.70)	125	Transposon TX1 uncharacterized 149 kDa protein [Vitis vinifera]
TRINITY_DN10349_c0_g1_i1_4	XP_028091657.1	2.1e-141	266/387(68.73)	509	probable protein phosphatase 2C 25 [Camellia sinensis]
TRINITY_DN1034_c0_g1_i1_4	KAA8550779.1	3.3e-41	99/186(53.23)	176	hypothetical protein F0562_002463 [Nyssa sinensis]
TRINITY_DN1034_c0_g1_i1_7	RVX14583.1	2.7e-12	33/82(40.24)	79	Transposon TX1 uncharacterized 149 kDa protein [Vitis vinifera]
TRINITY_DN10352_c0_g2_i2_16	XP_021986813.1	2.5e-14	86/346(24.86)	87	uncharacterized protein LOC110883333 [Helianthus annuus]
TRINITY_DN10353_c0_g1_i1_18	KAB2052949.1	2.5e-06	33/57(57.89)	60	hypothetical protein ES319_A12G154500v1 [Gossypium barbadense]
TRINITY_DN10353_c0_g1_i1_2	XP_018859042.1	1.4e-59	110/130(84.62)	236	PREDICTED: glycine cleavage system H protein 2, mitochondrial-like [Juglans regia]
TRINITY_DN10353_c0_g1_i1_4	PSS23828.1	4.5e-67	210/248(84.68)	262	Trihelix transcription factor GT-3b like [Actinidia chinensis var. chinensis]
TRINITY_DN10354_c0_g1_i1_9	XP_022854527.1	9.9e-219	394/543(72.56)	766	protein DETOXIFICATION 52-like [Olea europaea var. sylvestris]
TRINITY_DN10356_c0_g1_i1_3	RVW82925.1	1.6e-08	35/70(50.00)	66	Retrovirus-related Pol polyprotein from transposon RE1 [Vitis vinifera]
TRINITY_DN10356_c0_g1_i1_7	ADJ39328.1	2.8e-91	159/164(96.95)	342	TRIMCyp fusion protein [synthetic construct]
TRINITY_DN10359_c0_g1_i1_17	KAE8126121.1	2.2e-166	306/482(63.49)	592	hypothetical protein FH972_020866 [Carpinus fangiana]
TRINITY_DN10359_c0_g2_i1_6	KAA8537324.1	2.2e-12	50/149(33.56)	79	hypothetical protein F0562_026989 [Nyssa sinensis]
TRINITY_DN10360_c0_g1_i1_10	KAE9464929.1	1.1e-99	185/234(79.06)	371	hypothetical protein C3L33_03160, partial [Rhododendron williamsianum]
TRINITY_DN10361_c0_g1_i1_14	XP_018718843.1	4.4e-12	35/44(79.55)	79	PREDICTED: protein RADIALIS-like 3 isoform X1 [Eucalyptus grandis]
TRINITY_DN10363_c0_g1_i1_12	OMP02157.1	8.0e-94	222/323(68.73)	351	Glycoside hydrolase, family 28 [Corchorus capsularis]
TRINITY_DN10364_c0_g1_i1_13	XP_017234039.1	5.8e-19	46/55(83.64)	102	PREDICTED: uncharacterized protein LOC108208072 [Daucus carota subsp. sativus]
TRINITY_DN10367_c0_g1_i1_5	RVW53981.1	6.4e-23	65/147(44.22)	114	LINE-1 retrotransposable element ORF2 protein [Vitis vinifera]
TRINITY_DN10368_c0_g1_i1_18	AAX36169.1	1.5e-252	429/443(96.84)	879	tubulin beta 5, partial [synthetic construct]
TRINITY_DN10369_c0_g1_i1_9	XP_003594241.1	3.9e-17	50/116(43.10)	96	cysteine proteinase inhibitor 5 [Medicago truncatula]
TRINITY_DN1036_c0_g1_i1_17	ERN20006.1	2.6e-20	47/100(47.00)	105	hypothetical protein AMTR_s00071p00160240 [Amborella trichopoda]
TRINITY_DN10372_c0_g1_i1_5	XP_002270920.1	1.6e-35	75/118(63.56)	156	PREDICTED: probable methyltransferase PMT18 [Vitis vinifera]
TRINITY_DN10372_c0_g2_i1_9	PSS14442.1	4.2e-106	178/226(78.76)	391	5' exonuclease [Actinidia chinensis var. chinensis]
TRINITY_DN10375_c0_g1_i1_7	KAB1222885.1	2.8e-93	172/282(60.99)	349	Reticuline oxidase-like protein [Morella rubra]
TRINITY_DN10375_c0_g2_i1_10	XP_022027591.1	1.5e-16	43/45(95.56)	93	MLO-like protein 4 [Helianthus annuus]
TRINITY_DN10375_c0_g2_i1_7	EEF32494.1	9.8e-33	69/123(56.10)	146	Reticuline oxidase precursor, putative [Ricinus communis]
TRINITY_DN10377_c0_g1_i1_16	PIN02001.1	4.8e-186	336/394(85.28)	658	hypothetical protein CDL12_25487 [Handroanthus impetiginosus]
TRINITY_DN10378_c0_g2_i1_6	XP_018842460.1	4.3e-39	74/175(42.29)	169	PREDICTED: uncharacterized protein LOC109007302 [Juglans regia]
TRINITY_DN1037_c0_g2_i1_13	QGI57874.1	3.5e-23	53/106(50.00)	114	sDectin-2 [synthetic construct]
TRINITY_DN10380_c0_g1_i1_12	RVW64350.1	9.5e-55	117/290(40.34)	221	putative ribonuclease H protein [Vitis vinifera]
TRINITY_DN10380_c0_g1_i2_18	KAA8539384.1	9.4e-30	67/101(66.34)	137	hypothetical protein F0562_026076 [Nyssa sinensis]
TRINITY_DN10381_c0_g1_i1_11	XP_025015232.1	6.6e-11	44/126(34.92)	75	uncharacterized protein LOC112536661 [Ricinus communis]
TRINITY_DN10382_c0_g1_i1_8	RHN43488.1	3.7e-32	64/85(75.29)	146	putative F-box domain, NTF2-like domain-containing protein [Medicago truncatula]
TRINITY_DN10384_c0_g1_i1_2	OTF93040.1	5.5e-35	76/138(55.07)	155	putative zinc finger, RING/FYVE/PHD-type [Helianthus annuus]
TRINITY_DN10386_c0_g1_i1_3	AAP36548.1	3.6e-41	84/113(74.34)	175	Homo sapiens interferon induced transmembrane protein 3 (1-8U), partial [synthetic construct]
TRINITY_DN10386_c0_g1_i1_7	PWA71081.1	1.1e-66	119/180(66.11)	260	pollen Ole e 1 allergen and extensin family protein [Artemisia annua]
TRINITY_DN10386_c0_g1_i2_15	GEZ47036.1	3.6e-07	51/151(33.77)	62	probable glucan 1,3-beta-glucosidase A [Tanacetum cinerariifolium]
TRINITY_DN10386_c0_g2_i1_3	AAP36548.1	1.6e-36	86/136(63.24)	159	Homo sapiens interferon induced transmembrane protein 3 (1-8U), partial [synthetic construct]
TRINITY_DN10390_c0_g1_i1_14	XP_002275546.2	0.0e+00	642/876(73.29)	1323	PREDICTED: pentatricopeptide repeat-containing protein At3g57430, chloroplastic [Vitis vinifera]
TRINITY_DN10391_c0_g1_i1_11	KAB2630569.1	1.3e-23	56/73(76.71)	116	hypothetical protein D8674_008088 [Pyrus ussuriensis x Pyrus communis]
TRINITY_DN10391_c0_g1_i1_12	XP_023734703.1	1.7e-108	215/310(69.35)	400	protein BOBBER 1 [Lactuca sativa]
TRINITY_DN10391_c0_g1_i1_4	KAA8533899.1	2.7e-109	209/368(56.79)	403	hypothetical protein F0562_031416 [Nyssa sinensis]
TRINITY_DN10391_c0_g3_i1_11	XP_012842530.1	1.4e-95	186/511(36.40)	357	PREDICTED: uncharacterized protein LOC105962752 [Erythranthe guttata]
TRINITY_DN10393_c0_g1_i1_5	PSS07491.1	8.6e-34	67/82(81.71)	151	2-oxoglutarate-dependent dioxygenase [Actinidia chinensis var. chinensis]
TRINITY_DN10393_c0_g1_i1_8	XP_022881764.1	1.5e-40	90/146(61.64)	173	uncharacterized protein LOC111398859 [Olea europaea var. sylvestris]
TRINITY_DN10395_c0_g1_i1_4	KAA8549914.1	1.7e-64	136/279(48.75)	253	hypothetical protein F0562_001598 [Nyssa sinensis]
TRINITY_DN10395_c0_g1_i2_12	XP_027165147.1	1.8e-09	33/37(89.19)	71	small EDRK-rich factor 2-like [Coffea eugenioides]
TRINITY_DN10396_c0_g1_i1_3	XP_021857681.1	2.0e-58	111/185(60.00)	232	uncharacterized protein LOC110796898 [Spinacia oleracea]
TRINITY_DN10396_c0_g1_i2_9	KAD6795413.1	1.7e-55	105/145(72.41)	224	hypothetical protein E3N88_06309 [Mikania micrantha]
TRINITY_DN1039_c0_g1_i1_2	XP_028051158.1	9.9e-63	135/181(74.59)	246	putative clathrin assembly protein At1g03050 [Camellia sinensis]
TRINITY_DN10400_c0_g1_i1_10	TEY20741.1	7.5e-14	41/60(68.33)	86	hypothetical protein Saspl_044826 [Salvia splendens]
TRINITY_DN10400_c0_g1_i1_15	AAX43853.1	7.9e-20	61/135(45.19)	104	ribosomal protein L28, partial [synthetic construct]
TRINITY_DN10400_c0_g1_i1_16	XP_008462078.1	1.2e-51	102/151(67.55)	211	PREDICTED: transmembrane protein 256 homolog [Cucumis melo]
TRINITY_DN10400_c0_g1_i2_12	XP_024992444.1	1.5e-142	336/553(60.76)	515	LRR receptor-like serine/threonine-protein kinase FLS2 [Cynara cardunculus var. scolymus]
TRINITY_DN10401_c0_g1_i1_2	XP_018631173.1	1.1e-08	32/106(30.19)	67	PREDICTED: uncharacterized protein LOC108947539 [Nicotiana tomentosiformis]
TRINITY_DN10401_c0_g1_i2_14	XP_024968858.1	3.5e-309	516/562(91.81)	1067	NADP-specific glutamate dehydrogenase-like isoform X1 [Cynara cardunculus var. scolymus]
TRINITY_DN10401_c0_g1_i5_16	KAA8548723.1	1.2e-69	158/211(74.88)	271	hypothetical protein F0562_000407 [Nyssa sinensis]
TRINITY_DN10406_c0_g1_i1_2	OMO84099.1	5.5e-27	123/183(67.21)	129	putative nucleic acid binding protein [Corchorus capsularis]
TRINITY_DN10407_c0_g1_i1_17	XP_028803107.1	5.9e-08	31/48(64.58)	65	periodic tryptophan protein 1 homolog isoform X1 [Prosopis alba]
TRINITY_DN10409_c0_g1_i1_1	XP_021632785.1	1.2e-51	111/248(44.76)	210	trihelix transcription factor GT-1-like [Manihot esculenta]
TRINITY_DN10413_c0_g1_i1_10	XP_030948891.1	8.8e-36	119/373(31.90)	159	F-box protein At5g65850-like [Quercus lobata]
TRINITY_DN10413_c0_g1_i1_15	XP_017237649.1	2.6e-95	179/258(69.38)	355	PREDICTED: uncharacterized protein LOC108210760 [Daucus carota subsp. sativus]
TRINITY_DN10415_c0_g1_i1_7	OIT39959.1	1.6e-18	71/187(37.97)	100	histone deacetylase 14 [Nicotiana attenuata]
TRINITY_DN10416_c0_g1_i1_16	GEW19330.1	6.3e-196	334/393(84.99)	691	UNC93-like protein 1 [Tanacetum cinerariifolium]
TRINITY_DN10416_c0_g2_i1_2	AAX29373.1	3.8e-76	145/145(100.00)	291	ribosomal protein S19, partial [synthetic construct]
TRINITY_DN10417_c0_g1_i1_5	KVH92308.1	1.3e-79	149/181(82.32)	305	Peptide methionine sulfoxide reductase MsrA, partial [Cynara cardunculus var. scolymus]
TRINITY_DN10417_c1_g1_i1_16	XP_010657333.1	3.1e-146	271/452(59.96)	526	PREDICTED: putative pentatricopeptide repeat-containing protein At3g11460 [Vitis vinifera]
TRINITY_DN10420_c0_g1_i1_9	KAD4584345.1	7.8e-279	519/602(86.21)	966	hypothetical protein E3N88_21946 [Mikania micrantha]
TRINITY_DN10420_c0_g2_i1_4	XP_012857593.1	1.4e-27	107/346(30.92)	131	PREDICTED: uncharacterized protein LOC105976877 [Erythranthe guttata]
TRINITY_DN10422_c0_g1_i2_10	XP_021631736.1	9.9e-58	124/179(69.27)	231	uncharacterized protein LOC110629133 [Manihot esculenta]
TRINITY_DN10423_c0_g1_i1_10	XP_019261772.1	2.5e-26	64/93(68.82)	126	PREDICTED: subtilisin-like protease SBT1.4 [Nicotiana attenuata]
TRINITY_DN10426_c0_g1_i1_10	XP_024970251.1	3.0e-42	98/162(60.49)	179	agamous-like MADS-box protein AGL62 [Cynara cardunculus var. scolymus]
TRINITY_DN10429_c0_g1_i1_8	KAA8524836.1	1.2e-06	30/57(52.63)	60	hypothetical protein F0562_011259 [Nyssa sinensis]
TRINITY_DN1042_c0_g1_i1_15	XP_028119457.1	4.8e-78	164/300(54.67)	299	uncharacterized protein At5g39865-like [Camellia sinensis]
TRINITY_DN10432_c0_g1_i2_10	XP_024986848.1	1.1e-41	118/205(57.56)	177	centrosome-associated protein CEP250-like [Cynara cardunculus var. scolymus]
TRINITY_DN10433_c0_g1_i1_5	RVW85322.1	8.4e-30	65/110(59.09)	137	Transposon TX1 uncharacterized 149 kDa protein [Vitis vinifera]
TRINITY_DN10438_c0_g1_i1_9	XP_021909491.1	1.6e-16	43/54(79.63)	93	glucan endo-1,3-beta-glucosidase isoform X1 [Carica papaya]
TRINITY_DN10439_c0_g1_i1_9	RVW23735.1	5.4e-36	73/126(57.94)	157	Retrovirus-related Pol polyprotein from transposon RE1 [Vitis vinifera]
TRINITY_DN10439_c0_g2_i3_17	XP_028101722.1	5.4e-46	128/346(36.99)	193	alpha-ketoglutarate-dependent dioxygenase alkB homolog 6 isoform X1 [Camellia sinensis]
TRINITY_DN10442_c0_g1_i1_17	KAA8518587.1	1.1e-163	265/375(70.67)	583	hypothetical protein F0562_016061 [Nyssa sinensis]
TRINITY_DN10443_c0_g1_i1_10	XP_009627202.1	1.6e-56	120/152(78.95)	226	PREDICTED: photosystem I reaction center subunit V, chloroplastic-like [Nicotiana tomentosiformis]
TRINITY_DN10443_c0_g2_i1_4	GEX33010.1	3.1e-89	158/202(78.22)	335	putative leucine-rich repeat receptor-like serine/threonine-protein kinase At2g19230 [Tanacetum cinerariifolium]
TRINITY_DN10446_c0_g1_i2_10	GEU54287.1	1.7e-43	139/247(56.28)	184	zinc finger protein CONSTANS-LIKE 5 [Tanacetum cinerariifolium]
TRINITY_DN10448_c0_g1_i1_15	XP_030526856.1	3.7e-218	373/376(99.20)	765	actin, clone 403 [Rhodamnia argentea]
TRINITY_DN10449_c0_g1_i1_3	AAP36925.1	1.9e-157	292/295(98.98)	562	Homo sapiens laminin receptor 1 (ribosomal protein SA, 67kDa), partial [synthetic construct]
TRINITY_DN10451_c0_g1_i1_13	PSS06389.1	1.1e-111	201/306(65.69)	411	Phenazine biosynthesis PhzF protein [Actinidia chinensis var. chinensis]
TRINITY_DN10452_c0_g1_i1_3	XP_028065236.1	6.4e-150	320/439(72.89)	538	zinc finger CCCH domain-containing protein 48-like [Camellia sinensis]
TRINITY_DN10454_c0_g1_i1_4	YP_009442548.1	4.5e-17	43/43(100.00)	94	hypothetical chloroplast RF2 [Codonopsis minima]
TRINITY_DN10455_c0_g1_i1_3	XP_028056675.1	5.6e-176	300/350(85.71)	624	cytosolic Fe-S cluster assembly factor NBP35-like [Camellia sinensis]
TRINITY_DN10457_c0_g1_i2_16	THF96807.1	8.0e-117	232/323(71.83)	427	hypothetical protein TEA_025751 [Camellia sinensis var. sinensis]
TRINITY_DN10458_c0_g1_i1_11	XP_021996158.1	3.5e-08	30/37(81.08)	65	LOW QUALITY PROTEIN: CENP-B homolog protein 2-like [Helianthus annuus]
TRINITY_DN10458_c0_g1_i1_17	XP_002320124.2	4.8e-13	37/50(74.00)	81	putative ripening-related protein 1 [Populus trichocarpa]
TRINITY_DN10463_c0_g1_i2_15	XP_002280667.2	1.7e-11	44/76(57.89)	77	PREDICTED: uncharacterized protein LOC100249788 [Vitis vinifera]
TRINITY_DN10464_c0_g2_i1_12	XP_002309328.1	2.1e-101	185/199(92.96)	376	VAMP-like protein YKT61 [Populus trichocarpa]
TRINITY_DN10465_c0_g1_i4_12	KAA8531559.1	1.4e-51	99/124(79.84)	210	hypothetical protein F0562_006268 [Nyssa sinensis]
TRINITY_DN10466_c0_g1_i1_6	XP_028087378.1	8.3e-131	219/278(78.78)	474	zinc finger MYND domain-containing protein 15-like [Camellia sinensis]
TRINITY_DN10467_c0_g1_i1_7	XP_017218035.1	1.4e-30	68/110(61.82)	139	PREDICTED: uncharacterized protein LOC108195567 [Daucus carota subsp. sativus]
TRINITY_DN10468_c0_g2_i1_6	QHO08047.1	1.4e-11	34/53(64.15)	76	Zinc finger MYM-type protein [Arachis hypogaea]
TRINITY_DN10470_c0_g1_i1_13	VVA23138.1	1.5e-06	27/65(41.54)	59	PREDICTED: poly, partial [Prunus dulcis]
TRINITY_DN10470_c0_g2_i1_11	KAA8541557.1	1.0e-51	103/143(72.03)	209	hypothetical protein F0562_022709 [Nyssa sinensis]
TRINITY_DN10471_c0_g1_i1_10	XP_011094247.1	6.3e-92	172/279(61.65)	345	replication protein A 32 kDa subunit B isoform X1 [Sesamum indicum]
TRINITY_DN10472_c0_g1_i1_3	XP_022719421.1	9.5e-61	122/144(84.72)	240	luminal-binding protein 5-like [Durio zibethinus]
TRINITY_DN10472_c0_g2_i1_3	BAJ93696.1	1.8e-98	199/224(88.84)	365	predicted protein [Hordeum vulgare subsp. vulgare]
TRINITY_DN10473_c0_g1_i1_1	XP_024981733.1	0.0e+00	955/1166(81.90)	1918	cellulose synthase-like protein D5 [Cynara cardunculus var. scolymus]
TRINITY_DN10474_c0_g1_i1_4	XP_010655737.1	1.2e-118	286/391(73.15)	434	PREDICTED: DNA-damage-repair/toleration protein DRT111, chloroplastic [Vitis vinifera]
TRINITY_DN10474_c0_g1_i1_7	OAQ29656.1	4.6e-91	168/168(100.00)	340	hypothetical protein K457DRAFT_32001 [Mortierella elongata AG-77]
TRINITY_DN10475_c0_g1_i1_3	XP_020877199.1	7.7e-94	159/222(71.62)	350	uncharacterized protein LOC110227443 [Arabidopsis lyrata subsp. lyrata]
TRINITY_DN10475_c0_g2_i1_14	XP_010241752.1	5.3e-26	62/75(82.67)	125	PREDICTED: bet1-like protein At4g14600 [Nelumbo nucifera]
TRINITY_DN10476_c0_g1_i2_4	PSS33854.1	1.8e-52	116/172(67.44)	213	Non-specific lipid-transfer protein-like protein [Actinidia chinensis var. chinensis]
TRINITY_DN10477_c0_g1_i1_13	XP_021980122.1	1.6e-126	307/495(62.02)	460	pentatricopeptide repeat-containing protein At3g29230-like [Helianthus annuus]
TRINITY_DN10478_c0_g1_i1_3	XP_028111304.1	7.2e-112	213/299(71.24)	411	NAC domain-containing protein 21/22-like [Camellia sinensis]
TRINITY_DN10478_c0_g2_i1_17	XP_012840836.1	7.7e-19	49/106(46.23)	100	PREDICTED: uncharacterized protein LOC105961139 [Erythranthe guttata]
TRINITY_DN10481_c0_g1_i2_18	KAA8536480.1	4.3e-34	82/137(59.85)	152	hypothetical protein F0562_028958 [Nyssa sinensis]
TRINITY_DN10484_c0_g1_i2_1	MQL95834.1	8.7e-254	443/500(88.60)	883	hypothetical protein [Colocasia esculenta]
TRINITY_DN10484_c0_g2_i1_12	GFA70182.1	1.1e-45	113/202(55.94)	191	zinc finger BED domain-containing protein RICESLEEPER 2-like [Tanacetum cinerariifolium]
TRINITY_DN10485_c0_g1_i1_2	PLY82135.1	6.1e-19	49/79(62.03)	101	hypothetical protein LSAT_1X11280 [Lactuca sativa]
TRINITY_DN10485_c0_g1_i1_4	KAA8525648.1	6.9e-84	156/178(87.64)	318	hypothetical protein F0562_007470 [Nyssa sinensis]
TRINITY_DN10487_c0_g1_i1_16	XP_012853646.1	2.0e-25	55/100(55.00)	122	PREDICTED: uncharacterized protein LOC105973172 [Erythranthe guttata]
TRINITY_DN10487_c0_g2_i1_16	XP_012841514.1	2.9e-64	120/282(42.55)	252	PREDICTED: uncharacterized protein LOC105961796, partial [Erythranthe guttata]
TRINITY_DN10488_c0_g1_i1_10	XP_024996473.1	5.0e-177	335/430(77.91)	628	xylulose 5-phosphate/phosphate translocator, chloroplastic [Cynara cardunculus var. scolymus]
TRINITY_DN10488_c0_g1_i1_12	OMO63305.1	0.0e+00	531/599(88.65)	1094	GH3 auxin-responsive promoter [Corchorus olitorius]
TRINITY_DN10488_c0_g1_i2_16	BBG92558.1	1.1e-56	128/244(52.46)	227	HAD superfamily, subfamily IIIB acid phosphatase [Prunus dulcis]
TRINITY_DN10489_c0_g1_i1_17	PIN08820.1	6.5e-11	34/44(77.27)	73	hypothetical protein CDL12_18601 [Handroanthus impetiginosus]
TRINITY_DN10489_c0_g1_i2_13	RVW59622.1	3.0e-07	27/71(38.03)	62	putative ribonuclease H protein [Vitis vinifera]
TRINITY_DN10490_c0_g1_i1_7	KAA8543990.1	2.6e-25	78/168(46.43)	122	hypothetical protein F0562_021833 [Nyssa sinensis]
TRINITY_DN10491_c0_g1_i1_1	KAA8520334.1	2.8e-47	87/133(65.41)	195	hypothetical protein F0562_014590 [Nyssa sinensis]
TRINITY_DN10493_c0_g1_i1_18	XP_017232645.1	0.0e+00	615/821(74.91)	1322	PREDICTED: phospholipase D alpha 1-like [Daucus carota subsp. sativus]
TRINITY_DN10495_c0_g1_i1_16	PLY91747.1	1.8e-25	62/96(64.58)	122	hypothetical protein LSAT_9X16200 [Lactuca sativa]
TRINITY_DN10496_c0_g1_i1_10	KAD4179119.1	5.6e-88	209/240(87.08)	331	hypothetical protein E3N88_27710 [Mikania micrantha]
TRINITY_DN10496_c0_g1_i1_16	KAA8544477.1	1.2e-15	44/90(48.89)	90	hypothetical protein F0562_022483 [Nyssa sinensis]
TRINITY_DN10499_c0_g1_i1_3	XP_019230701.1	2.1e-35	103/165(62.42)	156	PREDICTED: pentatricopeptide repeat-containing protein At2g22410, mitochondrial-like [Nicotiana attenuata]
TRINITY_DN1049_c0_g1_i1_13	AHJ08570.1	2.7e-51	97/125(77.60)	208	P5CS2 [Helianthus tuberosus]
TRINITY_DN1049_c0_g1_i1_17	PVH63818.1	3.1e-08	39/125(31.20)	66	hypothetical protein PAHAL_2G112900 [Panicum hallii]
TRINITY_DN10500_c0_g1_i1_16	TKS01817.1	3.9e-156	259/310(83.55)	558	non-specific phospholipase C2-like isoform X1 [Populus alba]
TRINITY_DN10501_c0_g1_i1_13	KVH93652.1	1.0e-95	167/237(70.46)	357	Dienelactone hydrolase, partial [Cynara cardunculus var. scolymus]
TRINITY_DN10502_c0_g1_i2_12	PWA44502.1	2.5e-36	87/155(56.13)	159	hypothetical protein CTI12_AA524890 [Artemisia annua]
TRINITY_DN10503_c0_g2_i1_16	XP_022032803.1	2.2e-14	47/104(45.19)	85	uncharacterized protein LOC110933911 [Helianthus annuus]
TRINITY_DN10504_c0_g1_i1_14	PWA89235.1	1.6e-84	172/395(43.54)	320	Cysteine-rich RLK (receptor-like protein kinase) 8 [Artemisia annua]
TRINITY_DN10504_c0_g1_i1_3	KAA8526967.1	6.5e-217	349/429(81.35)	760	hypothetical protein F0562_008804 [Nyssa sinensis]
TRINITY_DN10504_c0_g1_i1_7	RVX00064.1	1.6e-27	63/98(64.29)	130	Retrovirus-related Pol polyprotein from transposon RE2 [Vitis vinifera]
TRINITY_DN10504_c0_g1_i2_1	XP_019230983.1	2.8e-169	305/372(81.99)	602	PREDICTED: uncharacterized membrane protein At1g06890 [Nicotiana attenuata]
TRINITY_DN10505_c0_g1_i1_9	AUY63105.1	6.4e-27	71/112(63.39)	129	AP2/ERF transcription factor [Panax notoginseng]
TRINITY_DN10505_c0_g1_i2_6	PSS03093.1	3.8e-70	136/172(79.07)	272	Trafficking protein particle complex subunit like [Actinidia chinensis var. chinensis]
TRINITY_DN10506_c0_g1_i2_1	XP_024976246.1	1.1e-112	298/382(78.01)	414	uncharacterized protein At4g06744 [Cynara cardunculus var. scolymus]
TRINITY_DN10507_c0_g1_i1_4	XP_024977286.1	1.4e-20	57/81(70.37)	106	U-box domain-containing protein 19-like isoform X1 [Cynara cardunculus var. scolymus]
TRINITY_DN10507_c0_g1_i2_12	KAA8549863.1	1.7e-157	300/350(85.71)	563	hypothetical protein F0562_001547 [Nyssa sinensis]
TRINITY_DN10507_c0_g1_i2_2	GEW18820.1	2.3e-63	124/132(93.94)	251	CAX-interacting protein 4 [Tanacetum cinerariifolium]
TRINITY_DN10508_c0_g1_i2_13	XP_019262414.1	7.0e-79	166/363(45.73)	302	PREDICTED: transcription termination factor MTERF5, chloroplastic-like [Nicotiana attenuata]
TRINITY_DN10509_c0_g1_i1_11	XP_015876332.1	3.3e-53	101/142(71.13)	214	pentatricopeptide repeat-containing protein At5g46460, mitochondrial [Ziziphus jujuba]
TRINITY_DN10509_c0_g1_i1_7	XP_022031004.1	4.4e-41	139/410(33.90)	176	uncharacterized protein LOC110931943 [Helianthus annuus]
TRINITY_DN10510_c0_g1_i1_18	XP_028107558.1	6.3e-114	236/410(57.56)	418	protein WVD2-like 3 isoform X1 [Camellia sinensis]
TRINITY_DN10510_c0_g1_i1_6	XP_024982758.1	1.8e-191	315/410(76.83)	676	ERI1 exoribonuclease 3-like isoform X1 [Cynara cardunculus var. scolymus]
TRINITY_DN10512_c0_g1_i1_2	XP_024979440.1	6.7e-57	140/299(46.82)	228	uncharacterized protein LOC112516556 [Cynara cardunculus var. scolymus]
TRINITY_DN10515_c0_g1_i1_12	OTF99986.1	2.1e-160	352/540(65.19)	573	putative pentatricopeptide repeat (PPR) superfamily protein [Helianthus annuus]
TRINITY_DN10516_c0_g1_i1_10	XP_015878791.1	2.6e-113	206/351(58.69)	416	probable F-box protein At2g36090 [Ziziphus jujuba]
TRINITY_DN10516_c0_g1_i1_16	XP_021857945.1	2.8e-06	34/94(36.17)	61	uncharacterized protein LOC110797161 [Spinacia oleracea]
TRINITY_DN10516_c0_g1_i2_2	XP_028088699.1	8.1e-145	316/607(52.06)	521	uncharacterized protein LOC114289229 [Camellia sinensis]
TRINITY_DN10517_c0_g1_i1_3	KAE9457026.1	5.5e-135	266/422(63.03)	489	hypothetical protein C3L33_11059, partial [Rhododendron williamsianum]
TRINITY_DN10517_c0_g1_i1_4	XP_007011459.1	2.4e-60	113/126(89.68)	238	PREDICTED: probable LRR receptor-like serine/threonine-protein kinase At4g31250 [Theobroma cacao]
TRINITY_DN10517_c0_g1_i1_7	PSS31561.1	1.5e-305	571/836(68.30)	1055	Mechanosensitive ion channel protein [Actinidia chinensis var. chinensis]
TRINITY_DN10518_c0_g2_i1_18	XP_031377675.1	3.3e-59	129/213(60.56)	236	small heat shock protein, chloroplastic-like [Punica granatum]
TRINITY_DN1051_c0_g1_i1_3	RVW66908.1	2.7e-13	44/117(37.61)	83	hypothetical protein CK203_064099 [Vitis vinifera]
TRINITY_DN10522_c0_g1_i3_4	XP_016510264.1	2.6e-59	105/116(90.52)	236	PREDICTED: myb-related protein Myb4-like [Nicotiana tabacum]
TRINITY_DN10526_c0_g1_i1_17	KAA8525088.1	1.8e-22	57/72(79.17)	113	hypothetical protein F0562_007048 [Nyssa sinensis]
TRINITY_DN10530_c0_g1_i1_16	RVW54508.1	3.2e-51	99/143(69.23)	209	Uncharacterized protein CK203_071511 [Vitis vinifera]
TRINITY_DN10531_c0_g1_i1_2	XP_024968161.1	2.7e-135	262/429(61.07)	490	protein CHUP1, chloroplastic [Cynara cardunculus var. scolymus]
TRINITY_DN10533_c0_g1_i1_14	KAB1207699.1	3.3e-10	33/45(73.33)	72	hypothetical protein CJ030_MR7G005487 [Morella rubra]
TRINITY_DN10533_c0_g1_i2_13	XP_024971378.1	1.0e-43	91/134(67.91)	184	uncharacterized protein LOC112510263 [Cynara cardunculus var. scolymus]
TRINITY_DN10534_c0_g1_i1_10	KAE9465578.1	5.3e-45	99/166(59.64)	188	hypothetical protein C3L33_02506, partial [Rhododendron williamsianum]
TRINITY_DN10541_c0_g1_i1_4	XP_028089009.1	1.9e-95	177/218(81.19)	356	putative germin-like protein 2-1 [Camellia sinensis]
TRINITY_DN10544_c0_g2_i1_16	KAA8535375.1	3.0e-76	133/204(65.20)	292	hypothetical protein F0562_030378 [Nyssa sinensis]
TRINITY_DN10544_c0_g3_i1_16	KVH88783.1	1.1e-24	86/133(64.66)	120	hypothetical protein Ccrd_025772 [Cynara cardunculus var. scolymus]
TRINITY_DN10544_c0_g4_i1_16	KAA8529811.1	1.2e-49	99/170(58.24)	203	hypothetical protein F0562_034332 [Nyssa sinensis]
TRINITY_DN10547_c0_g1_i1_1	XP_017985379.1	2.2e-18	63/141(44.68)	99	PREDICTED: uncharacterized protein LOC108663967 [Theobroma cacao]
TRINITY_DN10547_c0_g1_i1_18	KAA8536324.1	1.1e-182	336/431(77.96)	647	hypothetical protein F0562_028802 [Nyssa sinensis]
TRINITY_DN10549_c0_g1_i1_1	XP_024993912.1	2.9e-149	243/324(75.00)	535	uncharacterized protein LOC112527467 [Cynara cardunculus var. scolymus]
TRINITY_DN10549_c0_g1_i1_15	KAF3444923.1	3.0e-56	114/239(47.70)	226	hypothetical protein FNV43_RR14616 [Rhamnella rubrinervis]
TRINITY_DN10549_c0_g2_i1_15	XP_019251106.1	4.9e-32	79/156(50.64)	144	PREDICTED: serpin-ZXA-like [Nicotiana attenuata]
TRINITY_DN10552_c0_g1_i1_8	AAB64160.1	0.0e+00	1086/1199(90.58)	2265	Pol, partial [synthetic construct]
TRINITY_DN10553_c0_g1_i1_16	XP_028123365.1	3.1e-32	72/90(80.00)	146	uncharacterized protein LOC114320498 [Camellia sinensis]
TRINITY_DN10553_c0_g1_i2_12	XP_021970333.1	1.2e-39	79/103(76.70)	171	probable glutathione S-transferase [Helianthus annuus]
TRINITY_DN10557_c0_g1_i1_2	XP_028077331.1	1.1e-222	381/491(77.60)	780	1-aminocyclopropane-1-carboxylate synthase-like [Camellia sinensis]
TRINITY_DN10557_c0_g1_i2_1	AID16030.1	3.2e-80	152/212(71.70)	305	putative universal stress protein [Catharanthus roseus]
TRINITY_DN10557_c0_g1_i2_9	KAF3439114.1	3.0e-56	103/113(91.15)	226	hypothetical protein FNV43_RR17389 [Rhamnella rubrinervis]
TRINITY_DN10558_c0_g1_i1_18	XP_021997715.1	4.0e-96	180/231(77.92)	358	pentatricopeptide repeat-containing protein At5g04780-like [Helianthus annuus]
TRINITY_DN10560_c0_g1_i1_14	TXG48755.1	1.4e-27	58/98(59.18)	129	hypothetical protein EZV62_024630 [Acer yangbiense]
TRINITY_DN10560_c0_g1_i1_4	XP_028096292.1	1.4e-178	324/425(76.24)	633	protein DETOXIFICATION 34 [Camellia sinensis]
TRINITY_DN10562_c0_g1_i1_11	PHU02230.1	7.2e-22	53/101(52.48)	110	hypothetical protein BC332_27481 [Capsicum chinense]
TRINITY_DN10564_c0_g1_i1_11	KAA8524533.1	5.7e-50	115/237(48.52)	204	hypothetical protein F0562_010956 [Nyssa sinensis]
TRINITY_DN10566_c0_g1_i1_1	XP_023728748.1	2.3e-150	268/327(81.96)	539	peroxidase 63-like [Lactuca sativa]
TRINITY_DN10566_c0_g1_i1_15	KAA8535970.1	1.1e-117	228/301(75.75)	430	hypothetical protein F0562_028448 [Nyssa sinensis]
TRINITY_DN10566_c0_g1_i1_8	PSS33958.1	1.2e-103	287/394(72.84)	385	Zinc finger CCCH domain-containing protein [Actinidia chinensis var. chinensis]
TRINITY_DN10568_c0_g1_i2_18	XP_028052985.1	7.9e-14	46/97(47.42)	85	putative pentatricopeptide repeat-containing protein At5g59900 [Camellia sinensis]
TRINITY_DN10573_c0_g1_i1_12	THG04700.1	2.8e-20	61/128(47.66)	106	hypothetical protein TEA_017766 [Camellia sinensis var. sinensis]
TRINITY_DN10575_c0_g1_i1_2	XP_024979893.1	7.2e-267	456/604(75.50)	927	9-cis-epoxycarotenoid dioxygenase NCED3, chloroplastic-like [Cynara cardunculus var. scolymus]
TRINITY_DN10580_c0_g1_i1_15	XP_012839459.1	5.2e-15	34/62(54.84)	88	PREDICTED: uncharacterized protein LOC105959844 [Erythranthe guttata]
TRINITY_DN10582_c0_g1_i2_15	PWA45794.1	0.0e+00	680/926(73.43)	1221	RAD3-like DNA-binding helicase protein [Artemisia annua]
TRINITY_DN10583_c0_g1_i1_4	KAA8520563.1	1.6e-58	176/337(52.23)	234	hypothetical protein F0562_014819 [Nyssa sinensis]
TRINITY_DN10584_c0_g1_i1_1	XP_009624841.1	8.1e-12	35/49(71.43)	77	PREDICTED: CDPK-related kinase 4-like isoform X1 [Nicotiana tomentosiformis]
TRINITY_DN10584_c0_g1_i1_5	PIN26689.1	8.0e-146	249/303(82.18)	524	F-actin capping protein, alpha subunit [Handroanthus impetiginosus]
TRINITY_DN10587_c0_g1_i1_18	KAE8659913.1	2.1e-36	79/125(63.20)	159	putative disease resistance protein [Hibiscus syriacus]
TRINITY_DN10588_c0_g1_i1_13	XP_028051446.1	1.3e-88	159/185(85.95)	333	short-chain dehydrogenase TIC 32, chloroplastic [Camellia sinensis]
TRINITY_DN10589_c0_g1_i1_10	KAA8550047.1	2.0e-72	155/276(56.16)	280	hypothetical protein F0562_001731 [Nyssa sinensis]
TRINITY_DN10589_c0_g1_i1_13	KAA8539806.1	5.3e-55	120/206(58.25)	221	hypothetical protein F0562_026498 [Nyssa sinensis]
TRINITY_DN10589_c0_g1_i1_2	KAA8516243.1	1.8e-236	444/601(73.88)	826	hypothetical protein F0562_019422 [Nyssa sinensis]
TRINITY_DN1058_c0_g2_i1_10	NP_564878.1	2.9e-126	221/221(100.00)	458	senescence associated gene 24 [Arabidopsis thaliana]
TRINITY_DN10593_c0_g1_i1_14	KAA8518573.1	3.5e-154	275/339(81.12)	553	hypothetical protein F0562_016047 [Nyssa sinensis]
TRINITY_DN10593_c0_g1_i1_9	KAA8527728.1	6.7e-12	35/44(79.55)	77	hypothetical protein F0562_035403 [Nyssa sinensis]
TRINITY_DN10594_c0_g1_i2_4	PSS24503.1	4.2e-72	130/225(57.78)	279	Nucleoredoxin [Actinidia chinensis var. chinensis]
TRINITY_DN10595_c0_g1_i1_1	XP_028127576.1	2.3e-24	72/100(72.00)	119	uncharacterized protein LOC114324050 [Camellia sinensis]
TRINITY_DN10597_c0_g1_i2_2	TKY65913.1	2.4e-94	211/512(41.21)	353	tyrosine/DOPA decarboxylase [Spatholobus suberectus]
TRINITY_DN105_c0_g1_i1_1	PSS33289.1	1.1e-60	112/165(67.88)	240	Pentatricopeptide repeat-containing protein [Actinidia chinensis var. chinensis]
TRINITY_DN10600_c0_g1_i1_4	RKP27388.1	6.3e-32	73/79(92.41)	144	hypothetical protein SYNPS1DRAFT_21074 [Syncephalis pseudoplumigaleata]
TRINITY_DN10602_c0_g1_i1_10	XP_028062609.1	1.3e-23	68/115(59.13)	116	uncharacterized protein LOC114265936 [Camellia sinensis]
TRINITY_DN10602_c0_g2_i1_9	XP_022855046.1	1.4e-33	75/163(46.01)	149	uncharacterized protein LOC111376328 [Olea europaea var. sylvestris]
TRINITY_DN10602_c0_g3_i1_9	KAA8526964.1	1.4e-32	78/138(56.52)	146	hypothetical protein F0562_008807 [Nyssa sinensis]
TRINITY_DN10603_c0_g1_i1_7	RVW88054.1	9.2e-14	38/85(44.71)	84	Histidine-containing phosphotransfer protein 1 [Vitis vinifera]
TRINITY_DN10604_c0_g1_i1_17	XP_019172662.1	1.2e-09	46/123(37.40)	70	PREDICTED: ATP-dependent DNA helicase PIF1-like [Ipomoea nil]
TRINITY_DN10605_c0_g1_i1_5	XP_022886253.1	4.7e-16	45/58(77.59)	92	callose synthase 11-like [Olea europaea var. sylvestris]
TRINITY_DN10608_c0_g2_i2_18	PWA43225.1	4.6e-11	35/50(70.00)	75	Amidohydrolase 2 [Artemisia annua]
TRINITY_DN10609_c0_g1_i1_17	KAA8545543.1	6.4e-181	302/306(98.69)	641	hypothetical protein F0562_020327 [Nyssa sinensis]
TRINITY_DN10613_c0_g1_i1_18	XP_015070361.1	1.2e-07	47/105(44.76)	63	uncharacterized protein LOC107014788 [Solanum pennellii]
TRINITY_DN10613_c0_g1_i1_7	KAE9448970.1	1.7e-23	55/67(82.09)	117	hypothetical protein C3L33_19113, partial [Rhododendron williamsianum]
TRINITY_DN10614_c0_g1_i1_15	AAX29391.1	1.8e-100	183/211(86.73)	372	ribosomal protein S2, partial [synthetic construct]
TRINITY_DN10615_c0_g1_i1_12	KDP21344.1	5.4e-12	37/70(52.86)	78	hypothetical protein JCGZ_21815 [Jatropha curcas]
TRINITY_DN10615_c0_g1_i1_14	XP_024985728.1	1.4e-249	417/495(84.24)	869	sucrose nonfermenting 4-like protein isoform X1 [Cynara cardunculus var. scolymus]
TRINITY_DN10616_c0_g1_i2_13	RVW53962.1	2.0e-17	61/217(28.11)	97	Transposon TX1 uncharacterized 149 kDa protein [Vitis vinifera]
TRINITY_DN10617_c0_g1_i1_9	KAE9621745.1	1.2e-66	129/133(96.99)	260	putative zinc-binding ribosomal protein [Lupinus albus]
TRINITY_DN10618_c0_g1_i1_6	XP_018858363.1	4.0e-34	73/85(85.88)	152	PREDICTED: photosystem I reaction center subunit VI, chloroplastic-like [Juglans regia]
TRINITY_DN10619_c0_g1_i1_17	KAA8539936.1	8.3e-225	424/540(78.52)	787	hypothetical protein F0562_026628 [Nyssa sinensis]
TRINITY_DN10620_c0_g1_i1_2	PSS32645.1	5.3e-74	132/211(62.56)	285	Glutathione S-transferase [Actinidia chinensis var. chinensis]
TRINITY_DN10621_c0_g1_i1_2	KAA8533456.1	2.2e-142	256/327(78.29)	513	hypothetical protein F0562_031110 [Nyssa sinensis]
TRINITY_DN10621_c0_g1_i1_7	RVW87876.1	2.3e-21	47/93(50.54)	109	putative ribonuclease H protein [Vitis vinifera]
TRINITY_DN10621_c0_g2_i1_17	XP_020872149.1	7.8e-13	35/70(50.00)	82	uncharacterized protein LOC110226024 [Arabidopsis lyrata subsp. lyrata]
TRINITY_DN10623_c0_g1_i1_11	XP_010674824.1	2.3e-07	27/40(67.50)	62	PREDICTED: zinc finger MYM-type protein 1-like [Beta vulgaris subsp. vulgaris]
TRINITY_DN10628_c0_g1_i1_10	GEW06446.1	1.6e-07	36/105(34.29)	62	P-loop containing nucleoside triphosphate hydrolases superfamily protein [Tanacetum cinerariifolium]
TRINITY_DN10630_c0_g1_i1_3	PHT59802.1	2.5e-07	28/49(57.14)	63	hypothetical protein CQW23_02165 [Capsicum baccatum]
TRINITY_DN10630_c0_g1_i2_10	XP_024992541.1	9.9e-85	167/223(74.89)	321	protease Do-like 5, chloroplastic [Cynara cardunculus var. scolymus]
TRINITY_DN10632_c0_g2_i1_18	AKS50441.1	1.1e-81	146/150(97.33)	309	NADH dehydrogenase subunit 7 [Calotropis procera]
TRINITY_DN10633_c0_g1_i1_16	QGZ19408.1	7.0e-42	169/625(27.04)	181	polyprotein [synthetic construct]
TRINITY_DN10634_c0_g1_i1_10	XP_023751864.1	2.0e-61	225/271(83.03)	243	inactive LRR receptor-like serine/threonine-protein kinase BIR2 [Lactuca sativa]
TRINITY_DN10634_c1_g2_i1_1	ADR78285.1	9.3e-102	191/252(75.79)	377	chimeric cytochrome c oxidase subunit III [synthetic construct]
TRINITY_DN10636_c0_g1_i1_14	XP_019226331.1	1.3e-60	122/179(68.16)	240	PREDICTED: monothiol glutaredoxin-S10-like [Nicotiana attenuata]
TRINITY_DN10636_c0_g1_i1_6	AHE93340.1	1.2e-65	120/173(69.36)	257	sucrose non-fermenting 1 [Camellia sinensis]
TRINITY_DN10637_c0_g1_i1_18	XP_028111700.1	8.6e-202	356/434(82.03)	710	protein SHORT-ROOT-like [Camellia sinensis]
TRINITY_DN10637_c0_g1_i1_9	XP_031121117.1	0.0e+00	666/821(81.12)	1102	uncharacterized TPR repeat-containing protein At1g05150-like [Ipomoea triloba]
TRINITY_DN10640_c0_g1_i1_3	AIC56047.1	5.0e-23	58/61(95.08)	114	COTL1, partial [synthetic construct]
TRINITY_DN10641_c0_g1_i1_10	KAA8543762.1	2.5e-83	141/179(78.77)	316	hypothetical protein F0562_022061 [Nyssa sinensis]
TRINITY_DN10641_c0_g1_i2_8	XP_009801872.1	6.4e-107	199/304(65.46)	395	PREDICTED: ATP-dependent Clp protease proteolytic subunit-related protein 4, chloroplastic [Nicotiana sylvestris]
TRINITY_DN10642_c0_g1_i1_12	XP_022731010.1	1.2e-22	97/258(37.60)	115	transcription factor RF2b-like [Durio zibethinus]
TRINITY_DN10643_c0_g1_i1_6	KAA8516237.1	3.5e-179	305/355(85.92)	635	hypothetical protein F0562_019416 [Nyssa sinensis]
TRINITY_DN10643_c0_g1_i2_10	XP_030973563.1	3.7e-28	63/66(95.45)	132	uncharacterized protein LOC115993736 [Quercus lobata]
TRINITY_DN10645_c0_g1_i1_3	KAB2630569.1	1.9e-51	103/153(67.32)	209	hypothetical protein D8674_008088 [Pyrus ussuriensis x Pyrus communis]
TRINITY_DN10648_c0_g1_i1_1	KAE9450339.1	3.0e-41	117/219(53.42)	176	hypothetical protein C3L33_17779, partial [Rhododendron williamsianum]
TRINITY_DN10648_c0_g1_i1_12	KZM82146.1	2.2e-58	118/143(82.52)	233	hypothetical protein DCAR_029715 [Daucus carota subsp. sativus]
TRINITY_DN10648_c0_g1_i2_4	KAA8516667.1	1.7e-182	309/369(83.74)	646	hypothetical protein F0562_016827 [Nyssa sinensis]
TRINITY_DN10652_c0_g2_i1_3	KAF3626499.1	1.3e-14	34/77(44.16)	87	hypothetical protein FXO37_30333 [Capsicum annuum]
TRINITY_DN10653_c0_g1_i1_3	CAN67513.1	6.2e-58	128/281(45.55)	231	hypothetical protein VITISV_017664 [Vitis vinifera]
TRINITY_DN10656_c0_g1_i3_1	KAA8541851.1	1.4e-111	194/319(60.82)	410	hypothetical protein F0562_023003 [Nyssa sinensis]
TRINITY_DN10659_c0_g2_i1_1	KAA8516516.1	1.0e-86	169/194(87.11)	326	hypothetical protein F0562_016978 [Nyssa sinensis]
TRINITY_DN10661_c0_g1_i2_12	PSR92853.1	2.1e-229	409/472(86.65)	802	DnaJ protein like [Actinidia chinensis var. chinensis]
TRINITY_DN10664_c0_g1_i1_17	TEY12555.1	4.2e-32	75/119(63.03)	146	hypothetical protein Saspl_001263 [Salvia splendens]
TRINITY_DN10666_c0_g1_i2_15	RVW55012.1	2.0e-45	107/172(62.21)	190	hypothetical protein CK203_093112 [Vitis vinifera]
TRINITY_DN10667_c0_g1_i1_18	PWA79832.1	3.4e-61	121/129(93.80)	243	cytochrome b559 [Artemisia annua]
TRINITY_DN10669_c0_g2_i3_1	XP_024978565.1	1.5e-16	41/53(77.36)	94	uncharacterized protein LOC112515851 [Cynara cardunculus var. scolymus]
TRINITY_DN1066_c0_g1_i1_13	KAA8527362.1	2.0e-111	192/286(67.13)	409	hypothetical protein F0562_034923 [Nyssa sinensis]
TRINITY_DN10673_c0_g1_i1_2	PSS13653.1	4.0e-133	224/311(72.03)	482	Restriction endonuclease type II-like protein [Actinidia chinensis var. chinensis]
TRINITY_DN10673_c0_g1_i1_3	XP_021984870.1	4.5e-69	146/234(62.39)	268	CENP-B homolog protein 2-like [Helianthus annuus]
TRINITY_DN10674_c0_g1_i1_18	XP_022844889.1	6.0e-36	83/91(91.21)	158	transcription factor PRE5-like [Olea europaea var. sylvestris]
TRINITY_DN10675_c1_g1_i1_2	EXC35359.1	1.5e-31	65/85(76.47)	142	Retrovirus-related Pol polyprotein from transposon TNT 1-94 [Morus notabilis]
TRINITY_DN10679_c0_g1_i2_10	KAA8537391.1	1.1e-73	139/178(78.09)	284	hypothetical protein F0562_026922 [Nyssa sinensis]
TRINITY_DN1067_c0_g1_i1_12	PWA99098.1	7.6e-39	83/150(55.33)	167	hypothetical protein CTI12_AA012650 [Artemisia annua]
TRINITY_DN10681_c0_g1_i1_1	PWA40293.1	1.9e-13	56/182(30.77)	84	F-box domain, Leucine-rich repeat domain, L domain-like protein [Artemisia annua]
TRINITY_DN10681_c0_g1_i1_9	XP_002282394.1	9.7e-40	89/107(83.18)	171	PREDICTED: replication protein A 14 kDa subunit B [Vitis vinifera]
TRINITY_DN10687_c0_g1_i1_9	XP_023754708.1	4.7e-126	221/287(77.00)	458	LAG1 longevity assurance homolog 2 isoform X1 [Lactuca sativa]
TRINITY_DN10688_c0_g1_i1_1	KAD2805156.1	5.5e-137	250/276(90.58)	495	hypothetical protein E3N88_38533 [Mikania micrantha]
TRINITY_DN10688_c0_g1_i1_8	XP_030930554.1	1.4e-14	39/77(50.65)	86	uncharacterized protein LOC115956265 [Quercus lobata]
TRINITY_DN10689_c0_g1_i1_10	KAD5317047.1	1.5e-07	38/75(50.67)	63	hypothetical protein E3N88_16993 [Mikania micrantha]
TRINITY_DN10693_c0_g1_i1_10	XP_004291884.1	1.6e-35	98/164(59.76)	156	PREDICTED: deoxyuridine 5'-triphosphate nucleotidohydrolase [Fragaria vesca subsp. vesca]
TRINITY_DN1069_c0_g1_i1_1	XP_030968973.1	4.5e-17	40/87(45.98)	95	uncharacterized protein LOC115989430 [Quercus lobata]
TRINITY_DN10700_c0_g1_i2_9	PLY80541.1	4.4e-19	52/66(78.79)	102	hypothetical protein LSAT_6X11880 [Lactuca sativa]
TRINITY_DN10700_c0_g1_i3_12	XP_019156699.1	3.7e-14	45/73(61.64)	86	PREDICTED: upstream activation factor subunit spp27-like [Ipomoea nil]
TRINITY_DN10701_c0_g1_i1_17	PNT54795.1	2.9e-10	48/115(41.74)	73	hypothetical protein POPTR_001G158100 [Populus trichocarpa]
TRINITY_DN10702_c0_g1_i1_3	KAA8517469.1	7.4e-85	169/216(78.24)	321	hypothetical protein F0562_017762 [Nyssa sinensis]
TRINITY_DN10706_c0_g1_i1_9	KAD4385563.1	1.6e-15	73/255(28.63)	90	hypothetical protein E3N88_25732 [Mikania micrantha]
TRINITY_DN10707_c0_g1_i1_3	RVX07581.1	3.7e-21	53/109(48.62)	108	putative ribonuclease H protein [Vitis vinifera]
TRINITY_DN10707_c0_g2_i1_3	RVX14553.1	4.6e-06	36/113(31.86)	58	hypothetical protein CK203_017119 [Vitis vinifera]
TRINITY_DN10708_c0_g1_i2_18	KAA8544194.1	8.4e-44	99/131(75.57)	185	hypothetical protein F0562_022170 [Nyssa sinensis]
TRINITY_DN1070_c0_g1_i1_3	AQK78597.1	4.3e-06	28/44(63.64)	58	Retrovirus-related Pol polyprotein LINE-1 [Zea mays]
TRINITY_DN10711_c0_g1_i1_3	XP_028127279.1	3.5e-12	32/54(59.26)	78	uncharacterized protein LOC114323799 [Camellia sinensis]
TRINITY_DN10711_c0_g1_i1_4	XP_017980397.1	1.2e-21	55/98(56.12)	111	PREDICTED: LRR receptor-like serine/threonine-protein kinase EFR [Theobroma cacao]
TRINITY_DN10713_c0_g1_i1_13	KAA8548940.1	1.6e-11	101/334(30.24)	78	hypothetical protein F0562_000624 [Nyssa sinensis]
TRINITY_DN10713_c0_g1_i2_12	XP_019703534.2	5.9e-26	65/124(52.42)	125	uncharacterized protein LOC105038855 isoform X1 [Elaeis guineensis]
TRINITY_DN10715_c0_g1_i1_14	XP_024973692.1	2.1e-42	86/102(84.31)	179	monothiol glutaredoxin-S2-like [Cynara cardunculus var. scolymus]
TRINITY_DN10715_c0_g1_i1_15	AKR76260.1	2.3e-148	256/260(98.46)	531	beta-1 tubulin [Dendrobium catenatum]
TRINITY_DN10715_c0_g2_i1_15	AAV38731.1	4.4e-94	170/172(98.84)	351	tubulin, beta polypeptide paralog, partial [synthetic construct]
TRINITY_DN10717_c0_g1_i1_3	RVW58527.1	1.6e-45	104/208(50.00)	190	Pentatricopeptide repeat-containing protein, chloroplastic [Vitis vinifera]
TRINITY_DN10719_c0_g1_i1_15	XP_030540632.1	9.1e-18	56/99(56.57)	96	60S ribosomal protein L5-like [Rhodamnia argentea]
TRINITY_DN1071_c0_g1_i1_3	THG09132.1	7.0e-34	99/191(51.83)	152	hypothetical protein TEA_006371 [Camellia sinensis var. sinensis]
TRINITY_DN1071_c0_g1_i1_7	XP_030936179.1	2.4e-22	54/121(44.63)	113	uncharacterized protein LOC115961321 [Quercus lobata]
TRINITY_DN10721_c0_g1_i1_10	XP_019166530.1	3.5e-26	50/110(45.45)	126	PREDICTED: uncharacterized protein LOC109162265 [Ipomoea nil]
TRINITY_DN10722_c0_g1_i1_9	KAA8544624.1	4.3e-218	401/605(66.28)	765	hypothetical protein F0562_022636 [Nyssa sinensis]
TRINITY_DN10723_c0_g1_i1_18	AES88250.1	9.0e-47	116/208(55.77)	195	50S ribosomal protein L33 [Medicago truncatula]
TRINITY_DN10724_c0_g1_i1_17	XP_011098279.1	2.1e-14	39/43(90.70)	87	protein yippee-like At5g53940 [Sesamum indicum]
TRINITY_DN10725_c1_g1_i1_10	KVH91935.1	1.6e-66	125/163(76.69)	260	Protein kinase, ATP binding site-containing protein [Cynara cardunculus var. scolymus]
TRINITY_DN10726_c0_g2_i1_11	XP_022885553.1	3.1e-140	236/342(69.01)	505	pentatricopeptide repeat-containing protein At1g33350 [Olea europaea var. sylvestris]
TRINITY_DN10727_c0_g1_i2_1	PSS23939.1	1.3e-250	421/585(71.97)	872	Pentatricopeptide repeat-containing protein [Actinidia chinensis var. chinensis]
TRINITY_DN10729_c0_g1_i2_13	KVH96843.1	4.9e-48	169/297(56.90)	199	Pistil-specific extensin-like protein, partial [Cynara cardunculus var. scolymus]
TRINITY_DN10729_c0_g1_i3_2	XP_030932064.1	7.5e-148	273/337(81.01)	531	electron transfer flavoprotein subunit alpha, mitochondrial [Quercus lobata]
TRINITY_DN10732_c0_g1_i1_12	PWA65104.1	4.6e-110	386/497(77.67)	406	tetratricopeptide repeat (TPR)-like superfamily protein [Artemisia annua]
TRINITY_DN10734_c0_g1_i1_2	KAA8543265.1	6.3e-40	94/152(61.84)	172	hypothetical protein F0562_021240 [Nyssa sinensis]
TRINITY_DN10736_c0_g1_i1_15	KYP64004.1	5.9e-27	70/159(44.03)	128	Retrovirus-related Pol polyprotein from transposon TNT 1-94, partial [Cajanus cajan]
TRINITY_DN10736_c0_g1_i2_10	PSS11252.1	1.8e-66	202/325(62.15)	260	Protein BRANCHLESS TRICHOME like [Actinidia chinensis var. chinensis]
TRINITY_DN10737_c0_g1_i1_3	XP_016445850.1	5.1e-60	145/352(41.19)	238	PREDICTED: uncharacterized protein LOC107771034 [Nicotiana tabacum]
TRINITY_DN10737_c1_g1_i1_3	OMO90088.1	5.7e-31	62/102(60.78)	140	Integrase, catalytic core [Corchorus capsularis]
TRINITY_DN10738_c0_g1_i1_12	XP_023760717.1	1.4e-97	177/185(95.68)	363	ADP-ribosylation factor-like protein 2 isoform X1 [Lactuca sativa]
TRINITY_DN10738_c0_g1_i1_8	XP_024987469.1	7.3e-128	225/256(87.89)	464	exosome complex component RRP41-like isoform X1 [Cynara cardunculus var. scolymus]
TRINITY_DN10741_c0_g1_i2_8	XP_011086207.1	2.0e-125	228/255(89.41)	456	homeobox protein SBH1 [Sesamum indicum]
TRINITY_DN10743_c0_g1_i1_3	RQM11767.1	5.9e-09	38/109(34.86)	68	hypothetical protein DD237_007592 [Peronospora effusa]
TRINITY_DN10744_c0_g1_i3_8	XP_017256394.1	1.1e-51	96/158(60.76)	211	PREDICTED: uncharacterized protein LOC108225955 [Daucus carota subsp. sativus]
TRINITY_DN10746_c0_g1_i1_11	OMO87851.1	1.3e-40	97/227(42.73)	174	hypothetical protein CCACVL1_08726 [Corchorus capsularis]
TRINITY_DN10746_c0_g1_i2_13	KAA8537499.1	2.8e-38	90/183(49.18)	166	hypothetical protein F0562_027107 [Nyssa sinensis]
TRINITY_DN10747_c0_g1_i2_18	XP_020271232.1	7.0e-17	46/81(56.79)	95	late embryogenesis abundant protein Lea14-A-like [Asparagus officinalis]
TRINITY_DN10748_c0_g1_i1_17	XP_024971675.1	0.0e+00	757/1007(75.17)	1311	WD repeat and HMG-box DNA-binding protein 1 [Cynara cardunculus var. scolymus]
TRINITY_DN10749_c0_g1_i1_12	XP_017219575.1	8.6e-200	395/568(69.54)	704	PREDICTED: fructokinase-like 2, chloroplastic [Daucus carota subsp. sativus]
TRINITY_DN1074_c0_g1_i1_17	XP_027182220.1	2.3e-21	54/136(39.71)	110	uncharacterized protein LOC113780637 [Coffea eugenioides]
TRINITY_DN10751_c0_g1_i1_3	XP_023924663.1	2.2e-12	58/190(30.53)	80	uncharacterized protein LOC112036069 [Quercus suber]
TRINITY_DN10753_c0_g2_i1_15	ESR54009.1	2.4e-06	25/45(55.56)	60	hypothetical protein CICLE_v10023235mg [Citrus clementina]
TRINITY_DN10754_c0_g1_i1_17	XP_020549786.1	4.0e-12	38/58(65.52)	79	glycine-rich cell wall structural protein 1-like [Sesamum indicum]
TRINITY_DN10755_c0_g1_i1_13	KAA8528394.1	1.4e-301	504/755(66.75)	1042	hypothetical protein F0562_035749 [Nyssa sinensis]
TRINITY_DN10757_c0_g2_i1_5	RVW73680.1	9.1e-161	285/408(69.85)	574	F-box/LRR-repeat protein 14 [Vitis vinifera]
TRINITY_DN10757_c1_g1_i1_16	RVW68947.1	1.2e-12	42/75(56.00)	80	Retrovirus-related Pol polyprotein from transposon 17.6 [Vitis vinifera]
TRINITY_DN10762_c0_g1_i1_12	XP_028065545.1	9.3e-99	175/206(84.95)	368	hevamine-A-like [Camellia sinensis]
TRINITY_DN10764_c0_g1_i1_1	KAA8522795.1	1.9e-29	66/134(49.25)	137	hypothetical protein F0562_009218 [Nyssa sinensis]
TRINITY_DN10766_c0_g1_i1_13	PRQ49146.1	4.9e-10	35/64(54.69)	73	putative protein kinase RLK-Pelle-SD-2b family [Rosa chinensis]
TRINITY_DN10767_c0_g1_i2_17	XP_023745800.1	1.0e-65	132/191(69.11)	258	bidirectional sugar transporter N3-like [Lactuca sativa]
TRINITY_DN10768_c0_g1_i1_6	XP_023752125.1	2.3e-145	268/454(59.03)	522	putative pentatricopeptide repeat-containing protein At5g09950 [Lactuca sativa]
TRINITY_DN10769_c0_g1_i2_9	PWA51180.1	4.1e-210	368/488(75.41)	738	xylem serine peptidase 1 [Artemisia annua]
TRINITY_DN1076_c0_g2_i1_16	O22621.1	6.0e-42	100/124(80.65)	177	RecName: Full=Protein ALF; AltName: Full=Aberrant leaf and flower protein [Petunia x hybrida]
TRINITY_DN10770_c0_g1_i1_2	OTG36538.1	4.2e-17	46/67(68.66)	95	hypothetical protein HannXRQ_Chr01g0008671 [Helianthus annuus]
TRINITY_DN10771_c1_g2_i2_6	XP_004136503.1	1.0e-75	132/137(96.35)	292	ubiquitin-conjugating enzyme E2 variant 1C [Cucumis sativus]
TRINITY_DN10772_c0_g1_i1_1	XP_019161398.1	5.5e-35	78/136(57.35)	155	PREDICTED: zinc finger BED domain-containing protein RICESLEEPER 2-like [Ipomoea nil]
TRINITY_DN10773_c0_g1_i1_3	XP_028091571.1	1.2e-66	134/229(58.52)	261	protein ANTI-SILENCING 1-like isoform X5 [Camellia sinensis]
TRINITY_DN10777_c0_g1_i3_12	XP_009589845.1	8.3e-101	195/296(65.88)	375	PREDICTED: heat shock factor protein HSF24 [Nicotiana tomentosiformis]
TRINITY_DN10780_c0_g1_i1_9	OIT31925.1	1.2e-25	85/205(41.46)	124	hypothetical protein A4A49_55565 [Nicotiana attenuata]
TRINITY_DN10785_c0_g1_i1_4	XP_030539044.1	2.5e-73	146/209(69.86)	282	40S ribosomal protein S8-like [Rhodamnia argentea]
TRINITY_DN10786_c1_g2_i1_10	XP_021857681.1	4.0e-99	176/256(68.75)	368	uncharacterized protein LOC110796898 [Spinacia oleracea]
TRINITY_DN10788_c0_g1_i1_1	KAA8530285.1	3.9e-89	182/301(60.47)	336	hypothetical protein F0562_004994 [Nyssa sinensis]
TRINITY_DN10790_c0_g1_i1_2	XP_028090744.1	1.3e-98	193/336(57.44)	367	disease resistance protein RGA2-like [Camellia sinensis]
TRINITY_DN10791_c0_g1_i1_7	KVH97770.1	8.9e-45	78/99(78.79)	186	protein of unknown function DUF1929 [Cynara cardunculus var. scolymus]
TRINITY_DN10791_c0_g1_i2_8	XP_017228813.1	4.3e-22	51/111(45.95)	112	PREDICTED: uncharacterized protein LOC108204047 [Daucus carota subsp. sativus]
TRINITY_DN10793_c0_g1_i1_16	KAA8533619.1	5.6e-133	224/361(62.05)	481	hypothetical protein F0562_030947 [Nyssa sinensis]
TRINITY_DN10793_c0_g1_i1_8	RVW44731.1	1.4e-16	56/70(80.00)	94	hypothetical protein CK203_081821 [Vitis vinifera]
TRINITY_DN10794_c0_g1_i1_5	XP_024995509.1	1.4e-63	163/200(81.50)	250	probable calcium-binding protein CML25 [Cynara cardunculus var. scolymus]
TRINITY_DN10799_c0_g1_i1_17	XP_024988985.1	2.2e-81	147/168(87.50)	310	uncharacterized protein LOC112523561 [Cynara cardunculus var. scolymus]
TRINITY_DN10801_c0_g2_i1_14	AAV38841.1	4.3e-107	200/200(100.00)	394	ribosomal protein L10a, partial [synthetic construct]
TRINITY_DN10803_c0_g1_i1_1	PWA96306.1	3.1e-09	35/55(63.64)	71	Leucine-rich repeat, cysteine-containing subtype [Artemisia annua]
TRINITY_DN10803_c0_g1_i1_10	KAA8536729.1	7.9e-61	148/215(68.84)	242	hypothetical protein F0562_029207 [Nyssa sinensis]
TRINITY_DN10807_c0_g1_i1_7	RVW80907.1	4.3e-52	115/300(38.33)	212	Transposon TX1 uncharacterized 149 kDa protein [Vitis vinifera]
TRINITY_DN1080_c0_g1_i1_11	XP_022028836.1	1.3e-59	125/193(64.77)	237	uncharacterized protein LOC110929948 [Helianthus annuus]
TRINITY_DN10811_c0_g1_i2_10	OAO99776.1	9.5e-81	157/165(95.15)	306	PGL35 [Arabidopsis thaliana]
TRINITY_DN10812_c0_g1_i1_10	KAD5802510.1	1.2e-92	158/188(84.04)	347	hypothetical protein E3N88_13870 [Mikania micrantha]
TRINITY_DN10812_c0_g1_i1_4	XP_021970452.1	2.2e-10	33/97(34.02)	72	acylsugar acyltransferase 3-like [Helianthus annuus]
TRINITY_DN10813_c0_g1_i3_15	XP_028107759.1	6.3e-212	387/445(86.97)	744	cyclin-dependent kinase C-2-like isoform X1 [Camellia sinensis]
TRINITY_DN10814_c0_g1_i1_4	KAA8522762.1	2.8e-28	81/155(52.26)	132	hypothetical protein F0562_009076 [Nyssa sinensis]
TRINITY_DN10816_c0_g2_i1_7	RVX16150.1	1.7e-21	50/129(38.76)	110	Transposon TX1 uncharacterized 149 kDa protein [Vitis vinifera]
TRINITY_DN10818_c0_g1_i1_16	XP_028104206.1	4.6e-86	179/282(63.48)	325	clathrin light chain 2-like [Camellia sinensis]
TRINITY_DN10818_c0_g1_i1_18	XP_023904084.1	8.9e-81	173/271(63.84)	308	zinc-finger homeodomain protein 4-like [Quercus suber]
TRINITY_DN10819_c0_g1_i1_9	PLY75226.1	3.1e-11	42/83(50.60)	76	hypothetical protein LSAT_0X12421 [Lactuca sativa]
TRINITY_DN10819_c0_g1_i3_10	XP_022012363.1	2.1e-107	187/208(89.90)	396	alcohol dehydrogenase 1 isoform X2 [Helianthus annuus]
TRINITY_DN10820_c0_g1_i2_2	XP_009764287.1	7.1e-41	100/170(58.82)	174	PREDICTED: photosystem II reaction center W protein, chloroplastic-like [Nicotiana sylvestris]
TRINITY_DN10821_c0_g1_i1_18	XP_028081478.1	1.3e-100	195/317(61.51)	374	protein OSB1, mitochondrial-like [Camellia sinensis]
TRINITY_DN10822_c0_g1_i1_11	XP_027177506.1	0.0e+00	836/1067(78.35)	1542	FT-interacting protein 7 [Coffea eugenioides]
TRINITY_DN10824_c0_g1_i2_1	XP_012486747.1	1.5e-59	120/122(98.36)	236	PREDICTED: autophagy-related protein 8f isoform X2 [Gossypium raimondii]
TRINITY_DN10826_c0_g1_i1_10	KAA8538096.1	5.7e-160	321/517(62.09)	572	hypothetical protein F0562_027704 [Nyssa sinensis]
TRINITY_DN10826_c0_g1_i1_18	THG20606.1	8.5e-11	41/71(57.75)	74	hypothetical protein TEA_028585 [Camellia sinensis var. sinensis]
TRINITY_DN10829_c0_g1_i1_1	XP_017220826.1	1.2e-85	230/408(56.37)	324	PREDICTED: dirigent protein 9-like [Daucus carota subsp. sativus]
TRINITY_DN1082_c0_g1_i1_16	TEY44242.1	1.7e-74	136/157(86.62)	286	hypothetical protein Saspl_023935 [Salvia splendens]
TRINITY_DN10830_c0_g2_i1_11	KAA8518325.1	3.8e-13	52/116(44.83)	81	hypothetical protein F0562_015792 [Nyssa sinensis]
TRINITY_DN10831_c0_g1_i1_7	KAD4983045.1	2.0e-29	72/136(52.94)	136	hypothetical protein E3N88_19716 [Mikania micrantha]
TRINITY_DN10835_c1_g1_i1_10	PSS23526.1	5.8e-299	482/573(84.12)	1033	Laccase-6 like [Actinidia chinensis var. chinensis]
TRINITY_DN10836_c0_g1_i1_16	XP_009594601.1	2.3e-59	103/126(81.75)	236	PREDICTED: uncharacterized protein LOC104091053 [Nicotiana tomentosiformis]
TRINITY_DN10837_c0_g1_i1_8	AFK44938.1	1.1e-29	59/78(75.64)	137	unknown [Lotus japonicus]
TRINITY_DN10838_c0_g1_i1_1	XP_017216853.1	1.7e-28	58/106(54.72)	133	PREDICTED: uncharacterized protein LOC108194418 [Daucus carota subsp. sativus]
TRINITY_DN10838_c0_g1_i1_10	XP_028070304.1	1.3e-89	160/224(71.43)	337	uncharacterized protein LOC114272802 [Camellia sinensis]
TRINITY_DN10839_c0_g1_i1_16	KAA8531975.1	9.0e-75	220/311(70.74)	288	hypothetical protein F0562_006883 [Nyssa sinensis]
TRINITY_DN10839_c0_g1_i2_15	PSR87483.1	1.2e-294	516/673(76.67)	1019	Fidgetin-like protein [Actinidia chinensis var. chinensis]
TRINITY_DN1083_c0_g1_i1_16	VVA27076.1	3.0e-43	102/184(55.43)	183	PREDICTED: mRNAion factor [Prunus dulcis]
TRINITY_DN10840_c0_g1_i1_14	XP_006351420.1	2.1e-197	349/508(68.70)	696	PREDICTED: cytochrome P450 71A22-like [Solanum tuberosum]
TRINITY_DN10840_c0_g1_i1_7	AFK47550.1	3.3e-73	143/205(69.76)	283	unknown [Lotus japonicus]
TRINITY_DN10843_c0_g1_i1_6	XP_028122299.1	1.4e-06	44/95(46.32)	60	uncharacterized protein LOC114319475 isoform X2 [Camellia sinensis]
TRINITY_DN10845_c0_g1_i1_15	XP_030529693.1	2.6e-38	95/212(44.81)	166	60S ribosomal protein L6-like [Rhodamnia argentea]
TRINITY_DN10845_c0_g1_i1_17	RVW69360.1	6.8e-67	120/281(42.70)	261	putative ribonuclease H protein [Vitis vinifera]
TRINITY_DN10845_c0_g1_i1_3	KAE9450177.1	8.5e-32	81/129(62.79)	144	hypothetical protein C3L33_17928, partial [Rhododendron williamsianum]
TRINITY_DN10846_c0_g1_i1_11	XP_027083663.1	1.1e-14	39/67(58.21)	86	uncharacterized protein LOC113705962 [Coffea arabica]
TRINITY_DN10846_c0_g1_i1_16	XP_009787718.1	1.7e-80	159/220(72.27)	307	PREDICTED: uncharacterized protein LOC104235612 [Nicotiana sylvestris]
TRINITY_DN10846_c0_g1_i1_5	PSS35767.1	9.8e-126	215/301(71.43)	457	Pentatricopeptide repeat-containing protein [Actinidia chinensis var. chinensis]
TRINITY_DN10846_c0_g1_i2_13	XP_012091243.1	3.2e-111	213/468(45.51)	409	ent-kaur-16-ene synthase, chloroplastic [Jatropha curcas]
TRINITY_DN10847_c0_g1_i2_16	XP_009588894.1	5.9e-29	63/141(44.68)	135	PREDICTED: inactive protein RESTRICTED TEV MOVEMENT 1-like [Nicotiana tomentosiformis]
TRINITY_DN10848_c0_g2_i2_3	KAA8544839.1	8.1e-77	160/237(67.51)	294	hypothetical protein F0562_019623 [Nyssa sinensis]
TRINITY_DN10849_c1_g1_i1_1	RVW47851.1	8.3e-22	48/90(53.33)	110	Transposon TX1 uncharacterized 149 kDa protein [Vitis vinifera]
TRINITY_DN10851_c0_g1_i1_10	XP_021989143.1	7.2e-48	105/182(57.69)	198	uncharacterized protein LOC110885746 [Helianthus annuus]
TRINITY_DN10851_c0_g1_i1_4	XP_023734633.1	3.1e-134	229/363(63.09)	485	GDSL esterase/lipase 1-like [Lactuca sativa]
TRINITY_DN10852_c0_g1_i2_9	KAA8533036.1	6.5e-64	132/293(45.05)	251	hypothetical protein F0562_032847 [Nyssa sinensis]
TRINITY_DN10854_c0_g1_i2_18	XP_023772486.1	1.3e-103	183/193(94.82)	384	GTP-binding protein SAR1A [Lactuca sativa]
TRINITY_DN10855_c0_g1_i1_17	XP_023760750.1	2.0e-78	144/197(73.10)	300	uncharacterized protein LOC111909168 [Lactuca sativa]
TRINITY_DN10855_c0_g1_i1_9	PSS29318.1	9.2e-82	305/382(79.84)	311	Uncharacterized protein CEY00_Acc06934 [Actinidia chinensis var. chinensis]
TRINITY_DN10856_c1_g1_i1_15	XP_027126536.1	6.8e-07	28/38(73.68)	60	vignain-like [Coffea arabica]
TRINITY_DN10859_c0_g1_i1_3	XP_021984348.1	6.7e-06	22/30(73.33)	57	pleiotropic drug resistance protein 1-like [Helianthus annuus]
TRINITY_DN10860_c0_g1_i1_16	XP_024987915.1	0.0e+00	602/798(75.44)	1119	putative serine/threonine-protein kinase-like protein CCR3 [Cynara cardunculus var. scolymus]
TRINITY_DN10862_c0_g1_i2_12	KAA8545945.1	1.1e-95	166/220(75.45)	357	hypothetical protein F0562_020604 [Nyssa sinensis]
TRINITY_DN10863_c0_g1_i2_17	XP_024978467.1	1.1e-130	243/352(69.03)	474	aminoacyl tRNA synthase complex-interacting multifunctional protein 1 [Cynara cardunculus var. scolymus]
TRINITY_DN10863_c0_g1_i2_18	KAA8524740.1	3.8e-226	413/535(77.20)	791	hypothetical protein F0562_011163 [Nyssa sinensis]
TRINITY_DN10866_c0_g1_i2_14	XP_030951673.1	5.3e-116	368/715(51.47)	426	nuclear pore complex protein NUP98A [Quercus lobata]
TRINITY_DN10866_c0_g2_i1_12	XP_009619249.1	1.2e-26	58/75(77.33)	126	PREDICTED: 50S ribosomal protein L3, chloroplastic [Nicotiana tomentosiformis]
TRINITY_DN10867_c0_g1_i1_16	OTG29254.1	2.2e-221	431/712(60.53)	776	putative alpha/beta-Hydrolases superfamily protein [Helianthus annuus]
TRINITY_DN10867_c0_g1_i1_5	PIN15983.1	3.5e-65	170/226(75.22)	256	Calmodulin and related proteins (EF-Hand superfamily) [Handroanthus impetiginosus]
TRINITY_DN10867_c0_g1_i2_4	KVI06395.1	1.9e-06	26/45(57.78)	60	Alpha crystallin/Hsp20 domain-containing protein [Cynara cardunculus var. scolymus]
TRINITY_DN10868_c0_g2_i1_7	KAA8548132.1	3.1e-79	145/163(88.96)	301	hypothetical protein F0562_004607 [Nyssa sinensis]
TRINITY_DN10869_c0_g1_i1_2	XP_023740752.1	3.2e-128	225/287(78.40)	465	acidic endochitinase SE2-like [Lactuca sativa]
TRINITY_DN10870_c0_g1_i1_17	XP_028069846.1	3.5e-40	119/183(65.03)	173	uncharacterized protein LOC114272363 [Camellia sinensis]
TRINITY_DN10872_c0_g1_i1_17	CDO98738.1	2.4e-13	46/104(44.23)	82	unnamed protein product [Coffea canephora]
TRINITY_DN10874_c0_g1_i1_11	PSS29379.1	3.6e-43	173/656(26.37)	184	B3 domain-containing transcription factor [Actinidia chinensis var. chinensis]
TRINITY_DN10875_c0_g1_i1_2	XP_002268815.1	7.1e-110	205/218(94.04)	404	PREDICTED: ras-related protein RABA1d [Vitis vinifera]
TRINITY_DN10876_c0_g1_i1_13	XP_019428663.1	2.1e-64	123/139(88.49)	253	PREDICTED: actin-depolymerizing factor 2 [Lupinus angustifolius]
TRINITY_DN10876_c0_g1_i1_17	XP_011102236.1	1.2e-220	387/448(86.38)	773	ACT domain-containing protein ACR4 isoform X1 [Sesamum indicum]
TRINITY_DN10877_c0_g1_i1_9	XP_009770531.1	1.5e-22	60/110(54.55)	114	PREDICTED: uncharacterized protein LOC104221219 [Nicotiana sylvestris]
TRINITY_DN10877_c0_g1_i5_18	PSS00032.1	6.6e-64	125/158(79.11)	252	Hypoxanthine-guanine phosphoribosyltransferase [Actinidia chinensis var. chinensis]
TRINITY_DN10877_c0_g2_i1_11	RVX00013.1	8.0e-08	35/96(36.46)	64	putative ribonuclease H protein [Vitis vinifera]
TRINITY_DN10879_c0_g1_i2_10	XP_023751873.1	1.6e-227	399/458(87.12)	796	cysteine desulfurase, mitochondrial [Lactuca sativa]
TRINITY_DN10879_c0_g1_i2_13	XP_024966283.1	0.0e+00	796/959(83.00)	1632	alanine--tRNA ligase [Cynara cardunculus var. scolymus]
TRINITY_DN10880_c0_g1_i1_12	XP_002271867.1	1.1e-67	148/369(40.11)	265	PREDICTED: transcription termination factor MTERF15, mitochondrial-like [Vitis vinifera]
TRINITY_DN10882_c0_g1_i1_10	KAD7477934.1	8.9e-75	135/143(94.41)	287	hypothetical protein E3N88_01070 [Mikania micrantha]
TRINITY_DN10882_c0_g1_i1_12	XP_028066093.1	5.8e-32	101/222(45.50)	145	protein PROTON GRADIENT REGULATION 5, chloroplastic [Camellia sinensis]
TRINITY_DN10882_c0_g1_i1_15	KAA8535393.1	7.7e-21	79/184(42.93)	108	hypothetical protein F0562_030396 [Nyssa sinensis]
TRINITY_DN10883_c0_g1_i1_11	XP_021614006.1	1.0e-48	90/106(84.91)	201	protein yippee-like At4g27745 [Manihot esculenta]
TRINITY_DN10883_c0_g1_i1_9	KAA8549492.1	1.1e-178	320/440(72.73)	634	hypothetical protein F0562_001176 [Nyssa sinensis]
TRINITY_DN10884_c0_g1_i1_7	KAD4385013.1	2.2e-42	77/121(63.64)	178	hypothetical protein E3N88_25181 [Mikania micrantha]
TRINITY_DN10885_c0_g1_i1_9	PSR84839.1	1.6e-31	68/107(63.55)	142	Type 2 DNA topoisomerase 6 subunit B-like [Actinidia chinensis var. chinensis]
TRINITY_DN10886_c0_g1_i1_6	RRT68615.1	1.5e-06	27/32(84.38)	61	hypothetical protein B296_00020696 [Ensete ventricosum]
TRINITY_DN10886_c0_g1_i1_8	KVI02417.1	8.4e-24	67/135(49.63)	117	hypothetical protein Ccrd_019299 [Cynara cardunculus var. scolymus]
TRINITY_DN10888_c0_g1_i1_2	KVI05383.1	1.5e-191	316/508(62.20)	676	hypothetical protein Ccrd_016298 [Cynara cardunculus var. scolymus]
TRINITY_DN10892_c0_g1_i1_15	XP_027124095.1	1.1e-58	112/160(70.00)	233	major allergen Pru ar 1-like [Coffea arabica]
TRINITY_DN10894_c0_g1_i1_16	OMO64595.1	1.2e-57	115/139(82.73)	230	hypothetical protein COLO4_31993 [Corchorus olitorius]
TRINITY_DN10894_c0_g1_i1_17	RVW90585.1	2.9e-16	47/92(51.09)	92	Retrovirus-related Pol polyprotein from transposon TNT 1-94 [Vitis vinifera]
TRINITY_DN10896_c0_g1_i1_11	XP_024984241.1	6.1e-214	402/729(55.14)	751	BRCA1-associated RING domain protein 1 isoform X1 [Cynara cardunculus var. scolymus]
TRINITY_DN10897_c0_g1_i4_12	XP_003632127.1	8.7e-45	99/151(65.56)	188	PREDICTED: uncharacterized protein LOC100251809 [Vitis vinifera]
TRINITY_DN10898_c0_g1_i1_4	XP_017217959.1	2.9e-61	133/268(49.63)	242	PREDICTED: dnaJ-related protein rsp1 [Daucus carota subsp. sativus]
TRINITY_DN10898_c0_g1_i2_17	KAD3068823.1	0.0e+00	765/1121(68.24)	1461	hypothetical protein E3N88_36703 [Mikania micrantha]
TRINITY_DN10900_c0_g1_i1_15	PSS17162.1	2.0e-61	121/161(75.16)	244	DNA-directed RNA polymerase I subunit RPA43 [Actinidia chinensis var. chinensis]
TRINITY_DN10900_c0_g1_i1_16	KAA8542736.1	0.0e+00	832/966(86.13)	1566	hypothetical protein F0562_023888 [Nyssa sinensis]
TRINITY_DN10900_c0_g3_i1_12	XP_017225699.1	2.5e-41	87/97(89.69)	176	PREDICTED: 10 kDa chaperonin-like [Daucus carota subsp. sativus]
TRINITY_DN10901_c0_g2_i1_1	XP_007017968.2	2.0e-88	181/268(67.54)	332	PREDICTED: lysine histidine transporter-like 8 [Theobroma cacao]
TRINITY_DN10903_c0_g1_i1_10	XP_024958709.1	6.9e-210	384/496(77.42)	737	probable protein phosphatase 2C 40 isoform X1 [Cynara cardunculus var. scolymus]
TRINITY_DN10904_c0_g1_i1_15	KAA8527815.1	8.0e-84	188/282(66.67)	318	hypothetical protein F0562_035316 [Nyssa sinensis]
TRINITY_DN10904_c0_g1_i1_18	KAA8523974.1	9.4e-118	263/426(61.74)	432	hypothetical protein F0562_010594 [Nyssa sinensis]
TRINITY_DN10904_c0_g1_i2_5	RVW22094.1	5.1e-67	123/140(87.86)	263	Pyrrolidone-carboxylate peptidase [Vitis vinifera]
TRINITY_DN10909_c0_g1_i2_17	THG06086.1	4.6e-123	224/287(78.05)	448	hypothetical protein TEA_027048 [Camellia sinensis var. sinensis]
TRINITY_DN10910_c0_g1_i1_12	OTG33893.1	1.0e-26	60/73(82.19)	127	hypothetical protein HannXRQ_Chr02g0039651 [Helianthus annuus]
TRINITY_DN10910_c0_g1_i1_15	XP_023737617.1	3.6e-18	45/53(84.91)	100	40S ribosomal protein S2-4-like [Lactuca sativa]
TRINITY_DN10914_c0_g1_i1_4	XP_030542068.1	9.4e-45	91/108(84.26)	186	ATP synthase subunit beta, mitochondrial [Rhodamnia argentea]
TRINITY_DN10915_c0_g1_i3_12	OMO83663.1	1.5e-16	42/61(68.85)	94	hypothetical protein CCACVL1_11295 [Corchorus capsularis]
TRINITY_DN10916_c0_g1_i2_17	KAA8540032.1	3.0e-263	471/685(68.76)	916	hypothetical protein F0562_026724 [Nyssa sinensis]
TRINITY_DN10917_c0_g1_i1_16	GAV63304.1	1.0e-275	487/611(79.71)	956	PTR2 domain-containing protein [Cephalotus follicularis]
TRINITY_DN10919_c0_g1_i1_10	XP_010268491.1	1.6e-20	60/118(50.85)	107	PREDICTED: peroxidase 10-like [Nelumbo nucifera]
TRINITY_DN10919_c0_g1_i1_17	KAA8523036.1	3.8e-38	90/103(87.38)	166	hypothetical protein F0562_009459 [Nyssa sinensis]
TRINITY_DN1091_c0_g1_i1_4	AAB64160.1	4.0e-115	208/252(82.54)	421	Pol, partial [synthetic construct]
TRINITY_DN10922_c0_g2_i1_12	KAD2394005.1	2.8e-65	130/151(86.09)	256	hypothetical protein E3N88_40982 [Mikania micrantha]
TRINITY_DN10925_c0_g1_i1_1	XP_017239926.1	8.2e-241	423/677(62.48)	840	PREDICTED: uncharacterized protein LOC108212719 [Daucus carota subsp. sativus]
TRINITY_DN10925_c0_g1_i1_10	CDP05063.1	3.4e-102	494/671(73.62)	380	unnamed protein product [Coffea canephora]
TRINITY_DN10927_c0_g1_i1_3	XP_018833704.1	5.3e-30	71/175(40.57)	139	PREDICTED: uncharacterized protein LOC109001043 [Juglans regia]
TRINITY_DN10928_c0_g1_i1_17	XP_022773995.1	6.7e-76	154/224(68.75)	292	zinc-finger homeodomain protein 6-like [Durio zibethinus]
TRINITY_DN10930_c0_g1_i2_11	KAA8522704.1	2.0e-24	70/151(46.36)	120	hypothetical protein F0562_009134 [Nyssa sinensis]
TRINITY_DN10933_c0_g1_i1_1	PSS33049.1	5.3e-133	275/429(64.10)	481	30S ribosomal protein [Actinidia chinensis var. chinensis]
TRINITY_DN10934_c0_g1_i3_7	PQM42692.1	6.1e-30	71/100(71.00)	139	polygalacturonase [Prunus yedoensis var. nudiflora]
TRINITY_DN10934_c0_g2_i1_12	GEU48615.1	1.9e-119	222/353(62.89)	436	cation/H(+) antiporter 2-like [Tanacetum cinerariifolium]
TRINITY_DN10935_c0_g1_i1_4	KAF1985291.1	4.5e-43	84/111(75.68)	181	elongation factor-1a [Aulographum hederae CBS 113979]
TRINITY_DN10935_c0_g1_i1_7	KAB2630569.1	1.4e-11	38/47(80.85)	77	hypothetical protein D8674_008088 [Pyrus ussuriensis x Pyrus communis]
TRINITY_DN10935_c0_g1_i2_13	XP_017242948.1	6.9e-45	89/108(82.41)	188	PREDICTED: probable diphthine methyl ester synthase isoform X2 [Daucus carota subsp. sativus]
TRINITY_DN10935_c0_g2_i1_4	P14963.1	1.7e-53	103/127(81.10)	215	RecName: Full=Elongation factor 1-alpha; Short=EF-1-alpha [Euglena gracilis]
TRINITY_DN10937_c0_g1_i1_11	XP_017232288.1	1.2e-75	145/195(74.36)	290	PREDICTED: basic leucine zipper 43 [Daucus carota subsp. sativus]
TRINITY_DN10937_c0_g1_i1_15	KAA8529013.1	3.7e-58	113/130(86.92)	232	hypothetical protein F0562_033499 [Nyssa sinensis]
TRINITY_DN10937_c0_g1_i1_4	RVX11637.1	1.8e-38	126/199(63.32)	166	Trihelix transcription factor ASR3 [Vitis vinifera]
TRINITY_DN10937_c0_g1_i1_6	KAA8521588.1	7.7e-189	337/476(70.80)	667	hypothetical protein F0562_012261 [Nyssa sinensis]
TRINITY_DN10938_c0_g2_i1_8	KAA8550648.1	1.6e-20	57/94(60.64)	106	hypothetical protein F0562_002332 [Nyssa sinensis]
TRINITY_DN10940_c0_g1_i1_1	XP_024975735.1	0.0e+00	638/881(72.42)	1201	pentatricopeptide repeat-containing protein At3g02330, mitochondrial [Cynara cardunculus var. scolymus]
TRINITY_DN10940_c0_g1_i5_10	XP_030934691.1	2.2e-33	70/94(74.47)	150	protein yippee-like At4g27745 [Quercus lobata]
TRINITY_DN10941_c0_g1_i1_10	PSS14731.1	3.6e-82	170/292(58.22)	312	Mediator of RNA polymerase II transcription subunit like [Actinidia chinensis var. chinensis]
TRINITY_DN10941_c0_g1_i1_12	KVI04933.1	1.9e-50	98/134(73.13)	205	AAA+ ATPase domain-containing protein [Cynara cardunculus var. scolymus]
TRINITY_DN10942_c0_g1_i2_11	KAA8542765.1	1.7e-93	174/241(72.20)	350	hypothetical protein F0562_023917 [Nyssa sinensis]
TRINITY_DN10944_c0_g1_i1_1	OMO76032.1	2.7e-10	31/44(70.45)	72	hypothetical protein COLO4_25704 [Corchorus olitorius]
TRINITY_DN10945_c0_g1_i1_1	KAA8539998.1	0.0e+00	582/680(85.59)	1189	hypothetical protein F0562_026690 [Nyssa sinensis]
TRINITY_DN10946_c0_g1_i1_13	XP_021592465.1	4.1e-12	34/65(52.31)	78	GDSL esterase/lipase At5g03980-like [Manihot esculenta]
TRINITY_DN10947_c0_g1_i2_2	KAA8548549.1	2.3e-23	67/129(51.94)	117	hypothetical protein F0562_000184 [Nyssa sinensis]
TRINITY_DN10948_c0_g1_i1_3	KAA8516107.1	1.1e-96	158/184(85.87)	359	hypothetical protein F0562_019286 [Nyssa sinensis]
TRINITY_DN1094_c0_g1_i1_7	PSS02986.1	5.6e-105	188/215(87.44)	388	ER lumen protein-retaining receptor A like [Actinidia chinensis var. chinensis]
TRINITY_DN10951_c0_g1_i1_11	AOZ57167.1	2.3e-33	73/109(66.97)	149	integrase, partial [Coccinia grandis]
TRINITY_DN10952_c0_g2_i1_10	PWA90987.1	7.0e-17	45/47(95.74)	94	CDPK-related kinase 3 [Artemisia annua]
TRINITY_DN10954_c0_g1_i1_12	XP_028088374.1	4.7e-240	414/650(63.69)	837	glutamate receptor 2.8-like isoform X1 [Camellia sinensis]
TRINITY_DN10954_c0_g1_i1_14	XP_002273091.2	1.7e-208	322/463(69.55)	732	PREDICTED: O-glucosyltransferase rumi homolog [Vitis vinifera]
TRINITY_DN10956_c0_g1_i2_13	XP_024990401.1	1.9e-173	363/570(63.68)	616	zinc finger protein JACKDAW-like [Cynara cardunculus var. scolymus]
TRINITY_DN10958_c0_g1_i3_9	KAA8516769.1	5.8e-30	79/114(69.30)	138	hypothetical protein F0562_017033 [Nyssa sinensis]
TRINITY_DN10962_c0_g1_i1_4	EOY01529.1	3.1e-23	77/238(32.35)	116	Uncharacterized protein TCM_011393 [Theobroma cacao]
TRINITY_DN10967_c0_g1_i1_4	KAA8521907.1	0.0e+00	555/683(81.26)	1165	hypothetical protein F0562_012779 [Nyssa sinensis]
TRINITY_DN10967_c0_g1_i2_13	XP_024996771.1	2.1e-102	179/312(57.37)	380	pectin acetylesterase 8-like [Cynara cardunculus var. scolymus]
TRINITY_DN10967_c0_g1_i2_9	KAA8520461.1	1.3e-40	87/128(67.97)	174	hypothetical protein F0562_014717 [Nyssa sinensis]
TRINITY_DN10968_c0_g1_i4_9	XP_017249592.1	3.1e-81	228/437(52.17)	310	PREDICTED: uncharacterized protein LOC108220359 [Daucus carota subsp. sativus]
TRINITY_DN1096_c0_g1_i1_16	XP_024981004.1	2.3e-68	135/215(62.79)	266	uncharacterized protein LOC112517865 [Cynara cardunculus var. scolymus]
TRINITY_DN10971_c0_g1_i1_8	XP_028062955.1	9.5e-87	212/438(48.40)	328	proline-, glutamic acid- and leucine-rich protein 1 [Camellia sinensis]
TRINITY_DN10971_c0_g1_i4_16	XP_028062650.1	3.7e-88	153/186(82.26)	333	F-box/LRR-repeat protein At3g48880-like [Camellia sinensis]
TRINITY_DN10972_c0_g1_i3_14	KAA8533810.1	1.8e-163	304/429(70.86)	583	hypothetical protein F0562_031327 [Nyssa sinensis]
TRINITY_DN10975_c0_g1_i2_12	XP_028077763.1	2.1e-22	52/101(51.49)	114	putative ubiquitin-conjugating enzyme E2 38 [Camellia sinensis]
TRINITY_DN10975_c0_g2_i1_15	PLY75115.1	4.9e-09	33/50(66.00)	68	hypothetical protein LSAT_9X123821 [Lactuca sativa]
TRINITY_DN10977_c0_g2_i1_15	PON48789.1	6.3e-07	27/31(87.10)	62	Mature-T-Cell Proliferation I type [Parasponia andersonii]
TRINITY_DN10978_c0_g1_i1_1	KAE7998278.1	7.2e-19	49/74(66.22)	102	hypothetical protein FH972_002837 [Carpinus fangiana]
TRINITY_DN10978_c0_g1_i1_13	KAA8522699.1	2.3e-173	292/386(75.65)	616	hypothetical protein F0562_009139 [Nyssa sinensis]
TRINITY_DN10979_c0_g1_i1_4	XP_012848325.1	5.5e-21	62/147(42.18)	109	PREDICTED: uncharacterized protein LOC105968242 [Erythranthe guttata]
TRINITY_DN10979_c0_g1_i2_12	KAA8518886.1	1.1e-258	481/815(59.02)	900	hypothetical protein F0562_016340 [Nyssa sinensis]
TRINITY_DN10980_c0_g1_i3_12	RZC30384.1	2.7e-82	155/201(77.11)	313	putative ubiquitin-conjugating enzyme E2 16 isoform B [Glycine soja]
TRINITY_DN10981_c0_g1_i1_10	XP_024970306.1	2.2e-174	333/441(75.51)	619	amino acid transporter AVT6C-like isoform X1 [Cynara cardunculus var. scolymus]
TRINITY_DN10984_c0_g1_i1_13	XP_028052612.1	1.5e-117	207/257(80.54)	429	tryptophan synthase beta chain 1-like [Camellia sinensis]
TRINITY_DN10985_c0_g1_i1_7	XP_018631173.1	5.6e-11	35/79(44.30)	75	PREDICTED: uncharacterized protein LOC108947539 [Nicotiana tomentosiformis]
TRINITY_DN10985_c0_g2_i1_7	CAN69053.1	6.2e-28	68/146(46.58)	131	hypothetical protein VITISV_022963 [Vitis vinifera]
TRINITY_DN10986_c0_g1_i1_11	XP_027072218.1	5.7e-28	86/179(48.04)	132	uncharacterized protein LOC113697007 isoform X1 [Coffea arabica]
TRINITY_DN10986_c0_g1_i1_4	KAA8539821.1	8.5e-87	162/219(73.97)	327	hypothetical protein F0562_026513 [Nyssa sinensis]
TRINITY_DN10988_c0_g1_i1_4	XP_023770795.1	3.3e-53	100/124(80.65)	216	uncharacterized protein LOC111919478 [Lactuca sativa]
TRINITY_DN10988_c0_g1_i1_8	PSS11079.1	6.5e-79	142/193(73.58)	301	Cyclin-SDS like [Actinidia chinensis var. chinensis]
TRINITY_DN10988_c0_g1_i2_17	KAD4178105.1	3.0e-91	186/289(64.36)	342	hypothetical protein E3N88_26696 [Mikania micrantha]
TRINITY_DN10989_c0_g1_i1_1	XP_023766414.1	4.9e-83	182/366(49.73)	315	protein SLOW GREEN 1, chloroplastic [Lactuca sativa]
TRINITY_DN10989_c0_g1_i1_16	KAA8535411.1	1.3e-10	35/51(68.63)	73	hypothetical protein F0562_030414 [Nyssa sinensis]
TRINITY_DN10989_c0_g1_i2_5	XP_027079975.1	1.8e-168	371/624(59.46)	600	probable leucine-rich repeat receptor-like protein kinase At1g68400 [Coffea arabica]
TRINITY_DN10990_c0_g1_i1_8	PSS11107.1	8.3e-51	101/124(81.45)	208	Sulfiredoxin like [Actinidia chinensis var. chinensis]
TRINITY_DN10992_c0_g1_i1_12	XP_023758075.1	4.5e-151	303/440(68.86)	542	uncharacterized protein LOC111906560 [Lactuca sativa]
TRINITY_DN10992_c0_g1_i1_16	ACG31141.1	8.6e-13	40/59(67.80)	80	hypothetical protein [Zea mays]
TRINITY_DN10993_c0_g1_i1_14	OTF99866.1	4.7e-231	395/503(78.53)	807	putative hexose carrier protein HEX6 [Helianthus annuus]
TRINITY_DN10997_c0_g2_i1_6	PIN01185.1	1.7e-20	49/57(85.96)	106	Molecular chaperone (small heat-shock protein Hsp26/Hsp42) [Handroanthus impetiginosus]
TRINITY_DN1099_c0_g1_i1_11	XP_028071993.1	2.7e-72	150/267(56.18)	279	DNA repair protein RAD5B-like [Camellia sinensis]
TRINITY_DN11001_c0_g1_i2_13	THG06380.1	2.9e-98	181/209(86.60)	366	hypothetical protein TEA_006668 [Camellia sinensis var. sinensis]
TRINITY_DN11003_c0_g1_i1_12	XP_024984436.1	2.5e-46	100/112(89.29)	193	mitochondrial import inner membrane translocase subunit PAM16 like 2 [Cynara cardunculus var. scolymus]
TRINITY_DN11004_c0_g1_i1_15	XP_024981830.1	5.1e-75	138/171(80.70)	288	uncharacterized protein LOC112518388 [Cynara cardunculus var. scolymus]
TRINITY_DN11005_c0_g1_i1_7	XP_014570744.1	1.4e-58	116/227(51.10)	233	hypothetical protein L969DRAFT_91572 [Mixia osmundae IAM 14324]
TRINITY_DN11005_c0_g1_i2_5	PQQ13489.1	3.2e-20	59/103(57.28)	107	uncharacterized protein Pyn_16670 [Prunus yedoensis var. nudiflora]
TRINITY_DN11006_c0_g1_i1_11	XP_018825364.1	5.1e-19	46/72(63.89)	101	PREDICTED: DENN domain and WD repeat-containing protein SCD1-like [Juglans regia]
TRINITY_DN11007_c0_g1_i1_16	XP_024176349.1	1.8e-20	52/73(71.23)	105	TMV resistance protein N-like [Rosa chinensis]
TRINITY_DN11008_c0_g1_i1_18	XP_028109952.1	5.6e-155	264/391(67.52)	554	S-adenosylmethionine carrier 1, chloroplastic/mitochondrial [Camellia sinensis]
TRINITY_DN11009_c0_g1_i1_9	KAA8550490.1	5.6e-49	140/222(63.06)	202	hypothetical protein F0562_002174 [Nyssa sinensis]
TRINITY_DN11009_c0_g1_i2_6	KAA8540204.1	6.2e-37	95/174(54.60)	161	hypothetical protein F0562_024233 [Nyssa sinensis]
TRINITY_DN11010_c0_g1_i1_18	XP_010241752.1	6.0e-16	45/53(84.91)	94	PREDICTED: bet1-like protein At4g14600 [Nelumbo nucifera]
TRINITY_DN11011_c0_g1_i1_2	KVI11736.1	2.6e-08	44/66(66.67)	66	Zein-binding domain-containing protein [Cynara cardunculus var. scolymus]
TRINITY_DN11011_c0_g1_i1_9	PSS30122.1	4.6e-53	101/144(70.14)	215	Microsomal glutathione S-transferase [Actinidia chinensis var. chinensis]
TRINITY_DN11013_c0_g1_i1_8	PSS01609.1	2.2e-173	347/480(72.29)	616	Transcription factor E2FA like [Actinidia chinensis var. chinensis]
TRINITY_DN11013_c0_g1_i3_17	XP_028242301.1	1.8e-50	129/248(52.02)	207	protein AE7-like 1 isoform X1 [Glycine soja]
TRINITY_DN11016_c0_g1_i3_16	XP_030933116.1	1.8e-173	307/346(88.73)	616	molybdate-anion transporter-like [Quercus lobata]
TRINITY_DN11024_c0_g1_i1_1	XP_028121025.1	5.2e-197	365/510(71.57)	695	LOW QUALITY PROTEIN: mitogen-activated protein kinase kinase kinase NPK1-like [Camellia sinensis]
TRINITY_DN11024_c0_g2_i1_2	RQP02128.1	3.4e-09	32/56(57.14)	69	hypothetical protein POPTR_017G098300 [Populus trichocarpa]
TRINITY_DN11025_c0_g1_i1_5	XP_028090152.1	2.1e-46	110/150(73.33)	193	protein SPIRAL1-like 1 [Camellia sinensis]
TRINITY_DN1102_c0_g1_i2_14	GFA09470.1	8.3e-08	30/60(50.00)	64	RNA-directed DNA polymerase homolog [Tanacetum cinerariifolium]
TRINITY_DN11030_c0_g1_i1_18	GAV63195.1	1.9e-175	304/328(92.68)	622	Chal_sti_synt_N domain-containing protein/Chal_sti_synt_C domain-containing protein [Cephalotus follicularis]
TRINITY_DN11030_c0_g1_i1_8	XP_024962249.1	1.7e-163	288/345(83.48)	583	mitochondrial carrier protein CoAc1 isoform X1 [Cynara cardunculus var. scolymus]
TRINITY_DN11030_c0_g2_i1_12	KAA8546605.1	4.6e-179	330/527(62.62)	635	hypothetical protein F0562_002656 [Nyssa sinensis]
TRINITY_DN11031_c0_g1_i1_5	PSS05775.1	9.0e-15	84/243(34.57)	88	Pituitary-specific positive transcription factor 1 like [Actinidia chinensis var. chinensis]
TRINITY_DN11032_c0_g1_i1_3	XP_010044216.1	3.8e-52	108/133(81.20)	212	PREDICTED: dynein light chain 1, cytoplasmic [Eucalyptus grandis]
TRINITY_DN11033_c0_g1_i2_7	XP_008233810.1	3.0e-48	100/121(82.64)	199	PREDICTED: LOB domain-containing protein 12-like [Prunus mume]
TRINITY_DN11034_c0_g1_i1_6	XP_019176275.1	4.5e-12	34/69(49.28)	79	PREDICTED: uncharacterized protein LOC109171658 [Ipomoea nil]
TRINITY_DN11034_c1_g1_i1_6	XP_013624832.1	1.7e-16	52/92(56.52)	93	PREDICTED: uncharacterized mitochondrial protein AtMg00810-like [Brassica oleracea var. oleracea]
TRINITY_DN11039_c0_g1_i1_12	PSS29388.1	2.2e-136	280/356(78.65)	493	RING-H2 finger protein [Actinidia chinensis var. chinensis]
TRINITY_DN11041_c0_g1_i1_11	PSS29086.1	2.5e-73	150/244(61.48)	283	Bidirectional sugar transporter like [Actinidia chinensis var. chinensis]
TRINITY_DN11042_c0_g1_i1_17	KAA8515666.1	7.6e-300	562/875(64.23)	1036	hypothetical protein F0562_018723 [Nyssa sinensis]
TRINITY_DN11042_c0_g1_i1_2	KAB2052853.1	1.9e-95	174/225(77.33)	357	hypothetical protein ES319_A12G148700v1 [Gossypium barbadense]
TRINITY_DN11043_c0_g1_i3_18	PLY94628.1	8.9e-60	121/176(68.75)	238	hypothetical protein LSAT_8X97621 [Lactuca sativa]
TRINITY_DN11043_c0_g1_i3_6	XP_027096168.1	8.1e-22	53/153(34.64)	111	uncharacterized protein LOC113716066 [Coffea arabica]
TRINITY_DN11044_c0_g2_i1_16	XP_018855652.1	9.8e-19	46/100(46.00)	100	PREDICTED: uncharacterized protein LOC109017920 [Juglans regia]
TRINITY_DN11045_c0_g1_i1_2	KAE9455258.1	2.2e-47	92/102(90.20)	196	hypothetical protein C3L33_12850, partial [Rhododendron williamsianum]
TRINITY_DN11046_c0_g1_i3_18	KAA8535167.1	1.4e-177	330/440(75.00)	630	hypothetical protein F0562_030170 [Nyssa sinensis]
TRINITY_DN11048_c0_g1_i4_11	KAA8530578.1	3.6e-15	45/67(67.16)	90	hypothetical protein F0562_005287 [Nyssa sinensis]
TRINITY_DN11049_c0_g1_i2_6	KAA8531741.1	1.2e-79	188/380(49.47)	304	hypothetical protein F0562_006542 [Nyssa sinensis]
TRINITY_DN11050_c0_g1_i1_12	KAA8544508.1	1.5e-79	207/286(72.38)	303	hypothetical protein F0562_022452 [Nyssa sinensis]
TRINITY_DN11050_c0_g1_i2_10	XP_002298184.1	4.3e-23	51/66(77.27)	116	basic blue protein [Populus trichocarpa]
TRINITY_DN11053_c0_g1_i1_7	XP_028100571.1	3.2e-73	128/210(60.95)	282	TMV resistance protein N-like, partial [Camellia sinensis]
TRINITY_DN11054_c0_g1_i1_5	KAA8537408.1	0.0e+00	610/942(64.76)	1099	hypothetical protein F0562_026905 [Nyssa sinensis]
TRINITY_DN11056_c0_g1_i1_2	KAD6454045.1	2.9e-167	292/428(68.22)	596	hypothetical protein E3N88_08751 [Mikania micrantha]
TRINITY_DN11056_c0_g1_i3_16	XP_028119072.1	2.0e-182	300/303(99.01)	646	phytochrome-associated serine/threonine-protein phosphatase 3 [Camellia sinensis]
TRINITY_DN11057_c0_g1_i2_12	KAA8540350.1	1.5e-127	223/327(68.20)	463	hypothetical protein F0562_024731 [Nyssa sinensis]
TRINITY_DN11059_c0_g1_i1_17	XP_028089831.1	4.5e-56	175/338(51.78)	226	uncharacterized protein LOC114290154 [Camellia sinensis]
TRINITY_DN11059_c0_g1_i2_12	XP_024964841.1	1.3e-131	271/541(50.09)	477	uncharacterized protein LOC112505121 [Cynara cardunculus var. scolymus]
TRINITY_DN11062_c0_g1_i1_4	KAA8548778.1	0.0e+00	871/1226(71.04)	1701	hypothetical protein F0562_000462 [Nyssa sinensis]
TRINITY_DN11063_c0_g1_i2_9	PSS33823.1	7.5e-145	278/404(68.81)	521	Toll-like receptor 7 [Actinidia chinensis var. chinensis]
TRINITY_DN11064_c0_g1_i2_10	XP_010277907.1	8.9e-284	472/630(74.92)	983	PREDICTED: probable serine/threonine-protein kinase abkC isoform X1 [Nelumbo nucifera]
TRINITY_DN11065_c0_g1_i1_11	GEX14212.1	7.6e-19	46/70(65.71)	102	glycine-rich protein 2-like [Tanacetum cinerariifolium]
TRINITY_DN11065_c0_g1_i1_16	RVW53981.1	1.7e-14	49/111(44.14)	87	LINE-1 retrotransposable element ORF2 protein [Vitis vinifera]
TRINITY_DN11065_c0_g1_i1_2	PSS24301.1	4.2e-146	250/323(77.40)	525	Feruloyl CoA ortho-hydroxylase [Actinidia chinensis var. chinensis]
TRINITY_DN11066_c0_g1_i1_2	RVW35683.1	6.8e-53	146/287(50.87)	215	Zinc finger protein 1 [Vitis vinifera]
TRINITY_DN11067_c0_g1_i2_1	XP_024973920.1	1.7e-139	243/294(82.65)	503	glucuronoxylan 4-O-methyltransferase 1 [Cynara cardunculus var. scolymus]
TRINITY_DN11068_c0_g1_i3_10	XP_028059737.1	4.9e-190	350/608(57.57)	671	probable apyrase 7 isoform X1 [Camellia sinensis]
TRINITY_DN11069_c0_g1_i1_16	RVX03348.1	1.0e-34	88/167(52.69)	154	hypothetical protein CK203_019911 [Vitis vinifera]
TRINITY_DN1106_c0_g1_i1_16	PSS15861.1	6.3e-121	233/393(59.29)	441	E3 ubiquitin-protein like [Actinidia chinensis var. chinensis]
TRINITY_DN11070_c0_g1_i3_1	KAF3436076.1	1.8e-279	530/670(79.10)	969	hypothetical protein FNV43_RR23168 [Rhamnella rubrinervis]
TRINITY_DN11072_c0_g1_i1_14	XP_023740496.1	1.3e-53	121/179(67.60)	217	uncharacterized protein LOC111888564 [Lactuca sativa]
TRINITY_DN11072_c0_g1_i2_4	AID16042.1	4.9e-63	123/163(75.46)	248	putative universal stress protein [Catharanthus roseus]
TRINITY_DN11076_c0_g1_i1_1	XP_024972892.1	7.0e-57	138/279(49.46)	228	NAC domain-containing protein 83-like [Cynara cardunculus var. scolymus]
TRINITY_DN11077_c0_g1_i1_11	XP_015869899.1	2.3e-31	73/148(49.32)	143	uncharacterized protein LOC107407175 [Ziziphus jujuba]
TRINITY_DN11077_c0_g1_i3_18	PSS36067.1	2.4e-159	276/336(82.14)	569	Graves disease carrier protein [Actinidia chinensis var. chinensis]
TRINITY_DN11079_c0_g1_i10_12	KAA8541661.1	4.4e-196	388/604(64.24)	692	hypothetical protein F0562_022813 [Nyssa sinensis]
TRINITY_DN1107_c0_g1_i1_12	PWA99276.1	7.4e-18	61/110(55.45)	97	VQ-like protein [Artemisia annua]
TRINITY_DN1107_c0_g1_i1_15	XP_030540656.1	4.4e-44	106/170(62.35)	184	60S ribosomal protein L7-like [Rhodamnia argentea]
TRINITY_DN11080_c0_g1_i1_16	XP_023886152.1	1.1e-58	105/180(58.33)	233	uncharacterized protein LOC111998281 [Quercus suber]
TRINITY_DN11080_c0_g1_i1_7	XP_024968693.1	1.4e-45	91/103(88.35)	190	signal recognition particle 9 kDa protein-like [Cynara cardunculus var. scolymus]
TRINITY_DN11080_c0_g1_i7_10	XP_028121288.1	9.8e-68	143/188(76.06)	265	uncharacterized protein LOC114318578 isoform X1 [Camellia sinensis]
TRINITY_DN11081_c0_g1_i2_5	XP_023751759.1	2.8e-41	131/349(37.54)	177	uncharacterized protein At5g48480 [Lactuca sativa]
TRINITY_DN11083_c0_g1_i1_2	XP_024996342.1	1.2e-83	172/230(74.78)	317	multiple organellar RNA editing factor 3, mitochondrial [Cynara cardunculus var. scolymus]
TRINITY_DN11085_c0_g1_i1_15	ANS83631.1	1.1e-75	156/258(60.47)	291	NAC domain-containing protein [Codonopsis pilosula]
TRINITY_DN11086_c0_g1_i1_13	XP_017254742.1	9.1e-179	374/540(69.26)	634	PREDICTED: pentatricopeptide repeat-containing protein At2g42920, chloroplastic [Daucus carota subsp. sativus]
TRINITY_DN11086_c0_g1_i2_1	KAA8526040.1	1.3e-302	485/628(77.23)	1046	hypothetical protein F0562_007860 [Nyssa sinensis]
TRINITY_DN11086_c0_g4_i1_12	XP_028090789.1	3.9e-276	471/724(65.06)	958	pentatricopeptide repeat-containing protein At1g71420 [Camellia sinensis]
TRINITY_DN11087_c0_g1_i1_16	XP_028105374.1	3.1e-54	111/214(51.87)	219	pectinesterase inhibitor 9-like [Camellia sinensis]
TRINITY_DN11088_c0_g1_i1_15	XP_024985066.1	1.2e-207	357/409(87.29)	730	general transcription factor IIH subunit 2 [Cynara cardunculus var. scolymus]
TRINITY_DN11089_c0_g1_i1_16	EOY30820.1	2.0e-14	39/80(48.75)	86	Uncharacterized protein TCM_037899 [Theobroma cacao]
TRINITY_DN11091_c0_g1_i1_9	KAA8516216.1	1.4e-113	189/239(79.08)	417	hypothetical protein F0562_019395 [Nyssa sinensis]
TRINITY_DN11092_c0_g1_i1_11	XP_023751973.1	8.0e-115	212/286(74.13)	420	SNF1-related protein kinase regulatory subunit gamma-like PV42a [Lactuca sativa]
TRINITY_DN11092_c0_g2_i1_10	TEY72143.1	2.0e-15	45/76(59.21)	89	pyruvate dehydrogenase phosphatase [Salvia splendens]
TRINITY_DN11093_c0_g1_i1_15	XP_021976500.1	7.3e-49	96/100(96.00)	201	uncharacterized protein LOC110872048 [Helianthus annuus]
TRINITY_DN11097_c0_g1_i1_12	KAA8540060.1	3.5e-63	124/170(72.94)	249	hypothetical protein F0562_026752 [Nyssa sinensis]
TRINITY_DN11097_c0_g1_i1_18	XP_023737663.1	2.1e-62	189/323(58.51)	247	trihelix transcription factor ASIL1 [Lactuca sativa]
TRINITY_DN11098_c0_g1_i1_4	XP_022879906.1	4.9e-153	266/448(59.38)	548	uncharacterized acetyltransferase At3g50280-like [Olea europaea var. sylvestris]
TRINITY_DN11099_c0_g1_i1_10	XP_011072524.1	1.7e-153	290/331(87.61)	550	chaperonin CPN60-like 2, mitochondrial [Sesamum indicum]
TRINITY_DN11101_c0_g1_i1_10	XP_023740264.1	1.5e-51	98/148(66.22)	210	MLP-like protein 423 [Lactuca sativa]
TRINITY_DN11102_c0_g1_i1_14	KZM91708.1	1.5e-42	89/142(62.68)	179	hypothetical protein DCAR_020927 [Daucus carota subsp. sativus]
TRINITY_DN11102_c0_g1_i3_10	XP_023750559.1	2.0e-209	377/506(74.51)	737	protein TSS [Lactuca sativa]
TRINITY_DN11103_c0_g1_i1_13	GEX38965.1	2.6e-89	203/325(62.46)	336	hypothetical protein [Tanacetum cinerariifolium]
TRINITY_DN11104_c0_g1_i1_7	XP_019089183.1	1.4e-12	36/53(67.92)	80	PREDICTED: uncharacterized protein LOC104733772 [Camelina sativa]
TRINITY_DN11109_c0_g1_i1_1	XP_010263705.1	6.0e-10	30/60(50.00)	72	PREDICTED: uncharacterized protein LOC104601898 [Nelumbo nucifera]
TRINITY_DN11110_c0_g1_i1_8	XP_028082616.1	3.1e-58	134/197(68.02)	233	ethylene-responsive transcription factor 1B-like [Camellia sinensis]
TRINITY_DN11110_c0_g1_i3_12	XP_016436278.1	6.0e-31	87/240(36.25)	142	PREDICTED: two-component response regulator ARR14-like [Nicotiana tabacum]
TRINITY_DN11111_c0_g1_i1_10	PQQ16752.1	1.8e-28	71/123(57.72)	133	subtilisin-like protease SBT2.5 [Prunus yedoensis var. nudiflora]
TRINITY_DN11111_c0_g1_i3_9	PSS36513.1	1.5e-46	94/130(72.31)	194	1-deoxy-D-xylulose-5-phosphate synthase [Actinidia chinensis var. chinensis]
TRINITY_DN11112_c0_g1_i1_8	XP_030463414.1	1.7e-33	66/94(70.21)	149	sorbitol dehydrogenase isoform X2 [Syzygium oleosum]
TRINITY_DN11113_c0_g1_i3_10	XP_027110675.1	1.1e-151	313/506(61.86)	544	amino acid transporter AVT6C-like isoform X1 [Coffea arabica]
TRINITY_DN11115_c0_g2_i1_9	XP_019235731.1	9.4e-06	39/78(50.00)	57	PREDICTED: triosephosphate isomerase, chloroplastic-like [Nicotiana attenuata]
TRINITY_DN11116_c0_g1_i1_3	XP_028060549.1	3.6e-281	571/1084(52.68)	975	lysine-specific demethylase JMJ25-like [Camellia sinensis]
TRINITY_DN11117_c0_g2_i1_11	XP_023765008.1	2.1e-27	59/73(80.82)	129	probable cyclic nucleotide-gated ion channel 16 [Lactuca sativa]
TRINITY_DN11119_c0_g1_i1_6	XP_012844511.1	3.5e-24	94/340(27.65)	120	PREDICTED: uncharacterized protein LOC105964548 [Erythranthe guttata]
TRINITY_DN11122_c0_g1_i2_4	XP_030549849.1	1.4e-140	251/348(72.13)	506	polyadenylate-binding protein 4-like [Rhodamnia argentea]
TRINITY_DN11123_c0_g1_i1_11	XP_015075328.1	1.5e-43	88/114(77.19)	183	uncharacterized protein LOC107019312 [Solanum pennellii]
TRINITY_DN11124_c0_g1_i2_7	GAU33809.1	1.8e-15	47/94(50.00)	91	hypothetical protein TSUD_221470, partial [Trifolium subterraneum]
TRINITY_DN11126_c0_g1_i1_12	KAB1201545.1	5.6e-58	103/123(83.74)	231	30S ribosomal protein S16 [Morella rubra]
TRINITY_DN11127_c0_g1_i1_16	KAA8532130.1	3.0e-48	113/219(51.60)	199	hypothetical protein F0562_006728 [Nyssa sinensis]
TRINITY_DN1112_c0_g1_i1_13	PSR84877.1	9.5e-47	97/159(61.01)	193	S-adenosylmethionine-dependent methyltransferase [Actinidia chinensis var. chinensis]
TRINITY_DN11130_c0_g1_i1_10	XP_017231406.1	1.7e-90	165/216(76.39)	339	PREDICTED: reticulon-like protein B9 [Daucus carota subsp. sativus]
TRINITY_DN11133_c0_g1_i2_10	XP_023894305.1	5.2e-71	170/315(53.97)	275	homeobox-leucine zipper protein HAT5-like [Quercus suber]
TRINITY_DN11135_c0_g1_i2_10	PIN02599.1	7.8e-105	187/224(83.48)	387	hypothetical protein CDL12_24893 [Handroanthus impetiginosus]
TRINITY_DN11138_c0_g2_i1_15	THG08828.1	1.1e-06	27/33(81.82)	60	hypothetical protein TEA_024279 [Camellia sinensis var. sinensis]
TRINITY_DN11138_c1_g1_i1_12	XP_023926604.1	1.0e-11	32/40(80.00)	76	uncharacterized protein LOC112038024 [Quercus suber]
TRINITY_DN11139_c0_g2_i1_16	XP_020409937.1	5.1e-19	44/60(73.33)	101	trihelix transcription factor GT-1 isoform X1 [Prunus persica]
TRINITY_DN11139_c1_g1_i1_8	RVW12908.1	6.6e-09	41/112(36.61)	67	putative mitochondrial protein [Vitis vinifera]
TRINITY_DN11140_c0_g1_i1_10	XP_016478613.1	1.7e-06	37/73(50.68)	61	PREDICTED: amino acid transporter ANTL2-like [Nicotiana tabacum]
TRINITY_DN11140_c0_g1_i2_7	XP_018805770.1	3.9e-14	39/71(54.93)	85	PREDICTED: uncharacterized protein LOC108979532, partial [Juglans regia]
TRINITY_DN11141_c0_g1_i4_2	XP_024968290.1	9.1e-81	151/159(94.97)	308	heterogeneous nuclear ribonucleoprotein 1-like [Cynara cardunculus var. scolymus]
TRINITY_DN11142_c0_g1_i1_4	PSR86670.1	2.0e-121	223/252(88.49)	443	Aquaporin TIP1-3 like [Actinidia chinensis var. chinensis]
TRINITY_DN11142_c0_g1_i3_18	XP_024962600.1	3.7e-101	181/240(75.42)	376	monoacylglycerol lipase ABHD6-like [Cynara cardunculus var. scolymus]
TRINITY_DN11143_c0_g1_i1_10	PSS17949.1	6.0e-137	252/352(71.59)	495	Nuclear pore complex protein [Actinidia chinensis var. chinensis]
TRINITY_DN11146_c0_g1_i1_3	KAA8526522.1	1.9e-129	232/373(62.20)	469	hypothetical protein F0562_008275 [Nyssa sinensis]
TRINITY_DN11148_c0_g1_i1_16	XP_030458248.1	1.3e-08	29/49(59.18)	67	recQ-mediated genome instability protein 1 isoform X3 [Syzygium oleosum]
TRINITY_DN11148_c0_g1_i1_2	XP_024988869.1	2.8e-86	146/226(64.60)	325	GDSL esterase/lipase At3g48460-like [Cynara cardunculus var. scolymus]
TRINITY_DN11149_c0_g1_i2_17	RVW96932.1	3.6e-100	272/672(40.48)	372	Retrovirus-related Pol polyprotein from transposon RE1 [Vitis vinifera]
TRINITY_DN11149_c0_g2_i1_17	CAN69370.1	4.3e-26	65/92(70.65)	124	hypothetical protein VITISV_010057 [Vitis vinifera]
TRINITY_DN1114_c0_g1_i1_12	BAG10999.1	8.3e-15	39/41(95.12)	88	thrombospondin-1 precursor, partial [synthetic construct]
TRINITY_DN1114_c0_g1_i1_16	VVA24693.1	3.2e-17	41/56(73.21)	96	PREDICTED: pentatricopeptide repeat-containing [Prunus dulcis]
TRINITY_DN11150_c0_g1_i1_6	XP_022883267.1	1.6e-66	158/303(52.15)	260	transcription factor RAX2-like [Olea europaea var. sylvestris]
TRINITY_DN11151_c0_g1_i2_16	XP_012840642.1	1.8e-25	58/118(49.15)	124	PREDICTED: thioredoxin H2 isoform X2 [Erythranthe guttata]
TRINITY_DN11156_c0_g1_i1_6	XP_006379490.1	5.6e-80	139/223(62.33)	304	bark storage protein A isoform X4 [Populus trichocarpa]
TRINITY_DN11157_c0_g1_i1_12	XP_002280180.1	1.2e-92	218/369(59.08)	347	PREDICTED: transcription factor RF2b isoform X1 [Vitis vinifera]
TRINITY_DN11158_c0_g1_i1_14	XP_009607117.1	2.8e-35	92/101(91.09)	156	PREDICTED: selenoprotein K [Nicotiana tomentosiformis]
TRINITY_DN11161_c0_g1_i1_15	OAY60748.1	4.1e-17	45/57(78.95)	95	hypothetical protein MANES_01G136000 [Manihot esculenta]
TRINITY_DN11162_c0_g1_i1_17	KAA8536336.1	9.7e-182	310/385(80.52)	645	hypothetical protein F0562_028814 [Nyssa sinensis]
TRINITY_DN11162_c0_g2_i1_15	KAA8539088.1	4.7e-206	347/500(69.40)	724	hypothetical protein F0562_025780 [Nyssa sinensis]
TRINITY_DN11163_c0_g1_i2_10	KAA8538200.1	2.9e-141	225/320(70.31)	508	hypothetical protein F0562_027808 [Nyssa sinensis]
TRINITY_DN11164_c0_g1_i3_12	XP_031095939.1	1.9e-10	44/91(48.35)	74	cilia- and flagella-associated protein 298-A-like [Ipomoea triloba]
TRINITY_DN11165_c0_g1_i1_11	KAA8550782.1	8.2e-194	360/505(71.29)	684	hypothetical protein F0562_002466 [Nyssa sinensis]
TRINITY_DN11166_c0_g1_i1_7	XP_024978254.1	3.5e-63	141/204(69.12)	249	RING-H2 finger protein ATL80-like [Cynara cardunculus var. scolymus]
TRINITY_DN11167_c0_g1_i1_18	KAA8535512.1	2.7e-131	247/378(65.34)	476	hypothetical protein F0562_030515 [Nyssa sinensis]
TRINITY_DN11167_c0_g1_i1_5	PSS11297.1	1.8e-180	338/512(66.02)	640	Sad1/UNC-like, C-terminal protein [Actinidia chinensis var. chinensis]
TRINITY_DN11169_c0_g1_i1_7	XP_024962945.1	2.1e-172	292/419(69.69)	613	uncharacterized protein LOC112503108 [Cynara cardunculus var. scolymus]
TRINITY_DN11171_c0_g1_i1_4	CAN75527.1	6.0e-60	127/180(70.56)	238	hypothetical protein VITISV_043600 [Vitis vinifera]
TRINITY_DN11174_c0_g1_i3_12	TMW93876.1	6.1e-100	180/224(80.36)	372	hypothetical protein EJD97_011037 [Solanum chilense]
TRINITY_DN11175_c0_g1_i1_1	GEU77663.1	2.1e-06	32/97(32.99)	61	5'-nucleotidase domain-containing protein 4 [Tanacetum cinerariifolium]
TRINITY_DN11181_c0_g1_i1_14	XP_023757550.1	5.3e-65	135/190(71.05)	255	putative invertase inhibitor [Lactuca sativa]
TRINITY_DN11182_c0_g1_i1_13	XP_017245216.1	3.6e-116	210/306(68.63)	425	PREDICTED: uncharacterized protein LOC108216872 [Daucus carota subsp. sativus]
TRINITY_DN11184_c0_g1_i1_14	RVW53336.1	1.4e-67	157/313(50.16)	264	Retrovirus-related Pol polyprotein from transposon TNT 1-94 [Vitis vinifera]
TRINITY_DN11184_c0_g1_i1_4	XP_024976922.1	4.2e-77	157/218(72.02)	295	chloroplastic import inner membrane translocase subunit TIM22-2-like [Cynara cardunculus var. scolymus]
TRINITY_DN11184_c0_g1_i2_10	KAA8545868.1	1.2e-48	115/197(58.38)	201	hypothetical protein F0562_020681 [Nyssa sinensis]
TRINITY_DN11186_c0_g1_i1_14	AAX43897.1	4.6e-74	144/145(99.31)	284	ribosomal protein S15, partial [synthetic construct]
TRINITY_DN11186_c0_g1_i1_9	KAA8514949.1	3.2e-46	111/157(70.70)	193	hypothetical protein F0562_018264 [Nyssa sinensis]
TRINITY_DN11188_c0_g1_i1_1	KAA8519607.1	6.8e-86	214/439(48.75)	325	hypothetical protein F0562_013948 [Nyssa sinensis]
TRINITY_DN11188_c0_g1_i1_10	RVW84499.1	2.2e-64	119/167(71.26)	252	Retrovirus-related Pol polyprotein from transposon TNT 1-94 [Vitis vinifera]
TRINITY_DN11189_c0_g1_i4_15	XP_022857218.1	3.1e-59	121/171(70.76)	236	uncharacterized protein LOC111378275 [Olea europaea var. sylvestris]
TRINITY_DN1118_c0_g1_i1_6	XP_002299296.1	9.3e-40	75/97(77.32)	169	laccase-17 [Populus trichocarpa]
TRINITY_DN11190_c0_g1_i1_16	KAA8518178.1	1.9e-95	222/568(39.08)	357	hypothetical protein F0562_015652 [Nyssa sinensis]
TRINITY_DN11192_c0_g1_i1_18	KAD7477584.1	9.4e-48	144/332(43.37)	198	hypothetical protein E3N88_00720 [Mikania micrantha]
TRINITY_DN11192_c0_g1_i1_2	XP_030947620.1	7.0e-96	197/298(66.11)	358	uncharacterized protein LOC115971735 [Quercus lobata]
TRINITY_DN11193_c0_g1_i1_1	KAE1958102.1	5.1e-80	139/149(93.29)	304	hypothetical protein FH972_027358 [Carpinus fangiana]
TRINITY_DN11194_c0_g1_i2_16	XP_022874638.1	1.8e-42	86/88(97.73)	179	sm-like protein LSM5 [Olea europaea var. sylvestris]
TRINITY_DN11196_c0_g1_i3_17	XP_027176541.1	1.7e-193	367/407(90.17)	682	ethanolamine-phosphate cytidylyltransferase [Coffea eugenioides]
TRINITY_DN11200_c0_g1_i4_16	KAD6454203.1	3.9e-220	387/498(77.71)	771	hypothetical protein E3N88_08909 [Mikania micrantha]
TRINITY_DN11201_c0_g1_i1_16	RVX18223.1	6.4e-181	351/477(73.58)	641	Pentatricopeptide repeat-containing protein [Vitis vinifera]
TRINITY_DN11203_c0_g2_i1_15	XP_028092095.1	5.9e-204	382/604(63.25)	718	protein PRD1 [Camellia sinensis]
TRINITY_DN11205_c0_g1_i2_10	XP_024980542.1	3.8e-163	300/376(79.79)	582	reticulon-4-interacting protein 1, mitochondrial [Cynara cardunculus var. scolymus]
TRINITY_DN11206_c0_g1_i1_6	XP_028087924.1	2.1e-14	40/46(86.96)	86	uncharacterized protein LOC114288604 [Camellia sinensis]
TRINITY_DN11206_c0_g1_i2_12	XP_020207225.1	1.1e-73	132/171(77.19)	285	acyl-protein thioesterase 2 [Cajanus cajan]
TRINITY_DN11209_c0_g1_i1_18	XP_021989352.1	6.1e-51	103/115(89.57)	208	uncharacterized protein LOC110885920 [Helianthus annuus]
TRINITY_DN11209_c0_g1_i2_11	RQO87179.1	3.4e-66	156/166(93.98)	259	hypothetical protein POPTR_002G190000 [Populus trichocarpa]
TRINITY_DN1120_c0_g1_i1_1	XP_020535456.1	1.2e-13	49/99(49.49)	83	vinorine synthase-like isoform X1 [Jatropha curcas]
TRINITY_DN11211_c0_g1_i1_4	KAD5316773.1	2.3e-57	111/168(66.07)	229	hypothetical protein E3N88_16719 [Mikania micrantha]
TRINITY_DN11216_c0_g1_i1_9	KAA8548830.1	2.5e-102	227/493(46.04)	380	hypothetical protein F0562_000514 [Nyssa sinensis]
TRINITY_DN11217_c0_g1_i1_1	XP_024995331.1	2.1e-77	300/341(87.98)	297	leucine-rich repeat extensin-like protein 4 [Cynara cardunculus var. scolymus]
TRINITY_DN11217_c0_g1_i2_10	PSR89350.1	0.0e+00	698/951(73.40)	1418	Nuclear pore complex protein [Actinidia chinensis var. chinensis]
TRINITY_DN11219_c0_g1_i1_4	KAA8538130.1	2.4e-92	202/379(53.30)	346	hypothetical protein F0562_027738 [Nyssa sinensis]
TRINITY_DN1121_c0_g1_i1_14	XP_010446926.1	7.9e-09	35/76(46.05)	68	PREDICTED: serine/threonine-protein kinase WNK8 [Camelina sativa]
TRINITY_DN11220_c0_g1_i1_18	PWA71654.1	6.2e-92	159/190(83.68)	344	ribonuclease H-like domain-containing protein [Artemisia annua]
TRINITY_DN11220_c0_g2_i1_18	PWA71654.1	8.8e-83	142/165(86.06)	313	ribonuclease H-like domain-containing protein [Artemisia annua]
TRINITY_DN11221_c0_g1_i1_13	XP_018631173.1	5.5e-16	63/199(31.66)	91	PREDICTED: uncharacterized protein LOC108947539 [Nicotiana tomentosiformis]
TRINITY_DN11223_c0_g1_i1_4	KAA8541363.1	4.8e-44	108/174(62.07)	184	hypothetical protein F0562_025318 [Nyssa sinensis]
TRINITY_DN11225_c0_g1_i1_3	THG01596.1	7.6e-36	72/103(69.90)	156	hypothetical protein TEA_010032 [Camellia sinensis var. sinensis]
TRINITY_DN11227_c0_g1_i1_10	PSS33939.1	1.1e-09	57/141(40.43)	70	hypothetical protein CEY00_Acc04338 [Actinidia chinensis var. chinensis]
TRINITY_DN11228_c0_g1_i1_3	XP_023765878.1	2.6e-56	173/249(69.48)	226	pentatricopeptide repeat-containing protein At5g42450, mitochondrial-like [Lactuca sativa]
TRINITY_DN11230_c0_g1_i2_17	XP_019261049.1	1.0e-150	263/392(67.09)	540	PREDICTED: cytochrome b561 and DOMON domain-containing protein At5g47530-like [Nicotiana attenuata]
TRINITY_DN11230_c0_g1_i4_18	XP_024996373.1	9.6e-174	306/335(91.34)	617	CMP-sialic acid transporter 1 [Cynara cardunculus var. scolymus]
TRINITY_DN11231_c0_g2_i1_9	XP_023767903.1	1.6e-09	33/37(89.19)	70	protein C2-DOMAIN ABA-RELATED 11 [Lactuca sativa]
TRINITY_DN11232_c0_g1_i2_16	XP_019250748.1	3.6e-165	305/422(72.27)	589	PREDICTED: diaminopimelate decarboxylase 1, chloroplastic-like [Nicotiana attenuata]
TRINITY_DN11232_c0_g1_i2_3	XP_010645818.1	7.4e-113	208/362(57.46)	414	PREDICTED: serine/threonine-protein kinase CDL1 isoform X1 [Vitis vinifera]
TRINITY_DN11237_c0_g1_i1_8	XP_027161872.1	1.7e-85	190/358(53.07)	323	uncharacterized protein LOC113762568 [Coffea eugenioides]
TRINITY_DN11240_c0_g1_i1_13	XP_012842530.1	3.4e-88	178/456(39.04)	332	PREDICTED: uncharacterized protein LOC105962752 [Erythranthe guttata]
TRINITY_DN11240_c0_g2_i2_8	KCW86494.1	2.6e-22	54/61(88.52)	112	hypothetical protein EUGRSUZ_B03153 [Eucalyptus grandis]
TRINITY_DN11242_c0_g1_i1_9	XP_010654143.1	1.7e-104	209/312(66.99)	387	PREDICTED: transcription factor E2FA isoform X2 [Vitis vinifera]
TRINITY_DN11244_c0_g1_i1_7	KAA8533036.1	2.4e-73	132/223(59.19)	283	hypothetical protein F0562_032847 [Nyssa sinensis]
TRINITY_DN11245_c0_g1_i1_17	XP_019053538.1	1.6e-46	97/142(68.31)	194	PREDICTED: LOW QUALITY PROTEIN: small heat shock protein, chloroplastic [Nelumbo nucifera]
TRINITY_DN11245_c0_g1_i2_4	KAA8522068.1	1.3e-273	511/733(69.71)	949	hypothetical protein F0562_012618 [Nyssa sinensis]
TRINITY_DN11253_c0_g1_i1_3	KAA8527982.1	9.3e-17	47/59(79.66)	95	hypothetical protein F0562_035149 [Nyssa sinensis]
TRINITY_DN11253_c0_g1_i1_6	XP_008808750.1	3.1e-08	30/79(37.97)	65	alpha-ketoglutarate-dependent dioxygenase alkB homolog 3-like [Phoenix dactylifera]
TRINITY_DN11254_c0_g1_i1_7	XP_019087134.1	3.3e-51	97/120(80.83)	208	PREDICTED: CSC1-like protein At4g02900 isoform X1 [Camelina sativa]
TRINITY_DN11255_c0_g1_i3_13	XP_024977871.1	5.4e-241	466/713(65.36)	841	nodulation receptor kinase-like [Cynara cardunculus var. scolymus]
TRINITY_DN11256_c0_g1_i1_18	XP_024975417.1	0.0e+00	616/848(72.64)	1194	calcium-binding mitochondrial carrier protein SCaMC-1 [Cynara cardunculus var. scolymus]
TRINITY_DN11259_c0_g1_i3_3	XP_017244785.1	7.1e-114	209/394(53.05)	418	PREDICTED: vestitone reductase-like [Daucus carota subsp. sativus]
TRINITY_DN11260_c0_g1_i1_15	XP_024991081.1	1.5e-18	67/130(51.54)	101	uncharacterized protein LOC112525265 [Cynara cardunculus var. scolymus]
TRINITY_DN11261_c0_g1_i1_2	XP_023742280.1	1.2e-74	136/177(76.84)	287	pectinesterase inhibitor 7-like [Lactuca sativa]
TRINITY_DN11261_c0_g1_i2_1	XP_021973244.1	5.1e-27	105/214(49.07)	129	uncharacterized protein LOC110868399 isoform X1 [Helianthus annuus]
TRINITY_DN11264_c0_g1_i1_12	RVW17388.1	5.3e-123	218/303(71.95)	448	putative GPI-anchored protein [Vitis vinifera]
TRINITY_DN11264_c0_g1_i1_15	RVW23870.1	4.5e-44	88/166(53.01)	184	putative ribonuclease H protein [Vitis vinifera]
TRINITY_DN11266_c0_g1_i1_10	XP_011087068.1	1.6e-42	82/109(75.23)	181	putative ripening-related protein 1 [Sesamum indicum]
TRINITY_DN11269_c0_g1_i4_16	GEV96786.1	3.1e-82	153/181(84.53)	313	ABC transporter I family member 10, chloroplastic [Tanacetum cinerariifolium]
TRINITY_DN11271_c0_g1_i1_9	XP_021973252.1	6.1e-44	91/102(89.22)	187	organelle RRM domain-containing protein 2, mitochondrial [Helianthus annuus]
TRINITY_DN11272_c0_g1_i1_12	RAL50421.1	7.8e-31	57/65(87.69)	141	hypothetical protein DM860_016888 [Cuscuta australis]
TRINITY_DN11274_c0_g1_i2_6	XP_024978611.1	8.8e-222	377/485(77.73)	776	aldehyde dehydrogenase family 3 member F1 [Cynara cardunculus var. scolymus]
TRINITY_DN11276_c0_g1_i4_9	KAB2623486.1	1.5e-117	246/473(52.01)	430	pantoate--beta-alanine ligase-like [Pyrus ussuriensis x Pyrus communis]
TRINITY_DN11277_c0_g1_i1_16	KAA8527845.1	3.0e-92	154/219(70.32)	345	hypothetical protein F0562_035286 [Nyssa sinensis]
TRINITY_DN11278_c0_g1_i1_4	XP_017240569.1	3.9e-71	170/304(55.92)	275	PREDICTED: LOB domain-containing protein 36-like [Daucus carota subsp. sativus]
TRINITY_DN11278_c0_g1_i5_13	XP_014497300.1	4.7e-82	166/339(48.97)	312	protein trichome birefringence-like 34 isoform X2 [Vigna radiata var. radiata]
TRINITY_DN11279_c0_g1_i1_12	KVH90302.1	5.6e-192	400/667(59.97)	678	Ankyrin repeat-containing protein [Cynara cardunculus var. scolymus]
TRINITY_DN11281_c0_g1_i4_11	XP_023926568.1	6.3e-49	93/118(78.81)	202	salicylic acid-binding protein 2-like [Quercus suber]
TRINITY_DN11282_c0_g1_i3_10	OTG38456.1	1.6e-19	53/92(57.61)	103	putative ribosomal L29e protein family [Helianthus annuus]
TRINITY_DN11283_c0_g3_i1_9	XP_031116556.1	8.5e-48	93/161(57.76)	198	zinc finger BED domain-containing protein RICESLEEPER 2-like [Ipomoea triloba]
TRINITY_DN11284_c0_g1_i1_3	PWA77208.1	3.0e-134	249/334(74.55)	485	hypothetical protein CTI12_AA226570 [Artemisia annua]
TRINITY_DN11286_c0_g1_i1_15	XP_006856911.1	2.1e-10	35/55(63.64)	73	proteasome subunit beta type-1 [Amborella trichopoda]
TRINITY_DN11286_c0_g1_i1_16	KAA8548948.1	2.8e-48	103/124(83.06)	199	hypothetical protein F0562_000632 [Nyssa sinensis]
TRINITY_DN11286_c0_g1_i4_12	KVI00413.1	1.5e-12	36/43(83.72)	81	Caleosin [Cynara cardunculus var. scolymus]
TRINITY_DN11287_c0_g1_i1_17	PWA41189.1	1.2e-52	161/367(43.87)	215	2-methylene-furan-3-one reductase [Artemisia annua]
TRINITY_DN11287_c0_g1_i1_2	XP_028092714.1	2.7e-128	230/373(61.66)	466	uncharacterized protein LOC114292901 [Camellia sinensis]
TRINITY_DN11288_c0_g1_i1_18	XP_020205776.1	2.4e-43	87/108(80.56)	183	uncharacterized protein LOC109790935 [Cajanus cajan]
TRINITY_DN11289_c0_g1_i1_2	KAA8534165.1	4.5e-78	170/261(65.13)	298	hypothetical protein F0562_031642 [Nyssa sinensis]
TRINITY_DN11290_c0_g1_i1_12	PSS03938.1	1.3e-163	265/275(96.36)	583	E3 ubiquitin-protein like [Actinidia chinensis var. chinensis]
TRINITY_DN11294_c0_g1_i1_10	KAA8541162.1	1.8e-198	369/456(80.92)	699	hypothetical protein F0562_025092 [Nyssa sinensis]
TRINITY_DN11295_c0_g1_i1_12	XP_015058533.1	1.3e-58	113/144(78.47)	235	protein Mpv17 [Solanum pennellii]
TRINITY_DN11297_c0_g1_i3_18	PSR91268.1	2.1e-67	136/201(67.66)	263	Peptidyl-tRNA hydrolase [Actinidia chinensis var. chinensis]
TRINITY_DN11298_c0_g1_i2_7	PWA95215.1	8.1e-123	219/240(91.25)	447	adenylate kinase/UMP-CMP kinase, P-loop containing nucleoside triphosphate hydrolase [Artemisia annua]
TRINITY_DN11298_c0_g1_i4_9	XP_019420345.1	3.9e-13	53/99(53.54)	82	PREDICTED: uncharacterized protein LOC109330564 isoform X3 [Lupinus angustifolius]
TRINITY_DN11299_c0_g1_i1_6	PWA83564.1	4.3e-52	128/249(51.41)	212	hypothetical protein CTI12_AA131370 [Artemisia annua]
TRINITY_DN1129_c0_g2_i1_1	XP_024040959.1	2.4e-61	117/138(84.78)	241	polyadenylate-binding protein 5 isoform X2 [Citrus clementina]
TRINITY_DN11300_c0_g1_i1_7	KAB2605475.1	2.5e-46	89/119(74.79)	191	hypothetical protein D8674_005192 [Pyrus ussuriensis x Pyrus communis]
TRINITY_DN11301_c0_g1_i1_6	PWA96217.1	5.1e-20	52/96(54.17)	105	hypothetical protein CTI12_AA041970 [Artemisia annua]
TRINITY_DN11302_c0_g1_i1_12	KAA8550590.1	1.8e-296	507/567(89.42)	1025	hypothetical protein F0562_002274 [Nyssa sinensis]
TRINITY_DN11302_c0_g1_i1_7	AIC62687.1	7.2e-38	79/133(59.40)	164	HNRNPA0, partial [synthetic construct]
TRINITY_DN11303_c0_g1_i1_15	RVW99804.1	8.1e-25	66/146(45.21)	121	putative ribonuclease H protein [Vitis vinifera]
TRINITY_DN11305_c0_g1_i1_14	KAA8546759.1	2.0e-234	411/565(72.74)	819	hypothetical protein F0562_003188 [Nyssa sinensis]
TRINITY_DN11306_c0_g1_i2_2	CDP21284.1	4.9e-66	130/214(60.75)	259	unnamed protein product [Coffea canephora]
TRINITY_DN11308_c0_g1_i2_8	XP_018816165.1	2.2e-39	70/77(90.91)	171	PREDICTED: uncharacterized protein LOC108987659 [Juglans regia]
TRINITY_DN11311_c0_g1_i1_1	KAA8541600.1	2.1e-43	109/154(70.78)	183	hypothetical protein F0562_022752 [Nyssa sinensis]
TRINITY_DN11311_c0_g1_i1_5	PSS01717.1	0.0e+00	802/1237(64.83)	1524	Exportin-7 like [Actinidia chinensis var. chinensis]
TRINITY_DN11312_c0_g1_i1_4	XP_017256368.1	5.1e-189	339/433(78.29)	667	PREDICTED: basic 7S globulin-like [Daucus carota subsp. sativus]
TRINITY_DN11312_c0_g1_i1_5	XP_002275982.1	4.7e-141	249/297(83.84)	508	PREDICTED: peroxisomal 2,4-dienoyl-CoA reductase [Vitis vinifera]
TRINITY_DN11313_c0_g1_i1_1	XP_009802593.1	2.8e-59	104/127(81.89)	235	PREDICTED: myb-related protein 305 [Nicotiana sylvestris]
TRINITY_DN11317_c1_g1_i1_7	RVX21024.1	1.4e-24	78/186(41.94)	120	putative ribonuclease H protein [Vitis vinifera]
TRINITY_DN11321_c0_g1_i1_16	YP_009495253.1	1.0e-18	46/85(54.12)	103	acetyl-CoA carboxylase carboxyltransferase beta subunit [Gentiana stipitata]
TRINITY_DN11322_c0_g1_i4_9	KJB32809.1	1.5e-101	203/273(74.36)	377	hypothetical protein B456_005G262700 [Gossypium raimondii]
TRINITY_DN11322_c0_g2_i1_18	PSS07879.1	1.0e-44	87/98(88.78)	188	Transmembrane protein [Actinidia chinensis var. chinensis]
TRINITY_DN11323_c0_g1_i1_9	RXH89522.1	9.3e-95	170/172(98.84)	354	hypothetical protein DVH24_031879 [Malus domestica]
TRINITY_DN11325_c0_g1_i1_11	KAF3647688.1	1.8e-206	366/405(90.37)	725	Glyceraldehyde-3-phosphate dehydrogenase A, chloroplastic [Capsicum annuum]
TRINITY_DN11327_c0_g1_i1_10	TQD92095.1	8.6e-28	78/211(36.97)	131	hypothetical protein C1H46_022327 [Malus baccata]
TRINITY_DN11327_c0_g1_i1_12	XP_028092619.1	6.3e-53	101/105(96.19)	214	actin-related protein 2/3 complex subunit 5A [Camellia sinensis]
TRINITY_DN11327_c0_g2_i1_10	KAB2630569.1	1.1e-20	61/130(46.92)	107	hypothetical protein D8674_008088 [Pyrus ussuriensis x Pyrus communis]
TRINITY_DN11329_c0_g1_i3_17	XP_027149897.1	3.4e-115	236/358(65.92)	423	DEAD-box ATP-dependent RNA helicase 39 [Coffea eugenioides]
TRINITY_DN11330_c0_g1_i3_11	XP_024967146.1	3.2e-288	495/582(85.05)	998	glucose-6-phosphate 1-dehydrogenase, chloroplastic isoform X2 [Cynara cardunculus var. scolymus]
TRINITY_DN11331_c0_g1_i1_5	XP_019157993.1	9.4e-56	117/190(61.58)	224	PREDICTED: uncharacterized protein LOC109154716 [Ipomoea nil]
TRINITY_DN11333_c0_g1_i1_4	XP_023753367.1	6.9e-183	328/461(71.15)	647	transmembrane protein 161B [Lactuca sativa]
TRINITY_DN11334_c0_g1_i2_10	XP_018831584.1	1.6e-102	216/312(69.23)	380	PREDICTED: hypersensitive-induced response protein 1 [Juglans regia]
TRINITY_DN11335_c0_g1_i1_1	XP_018828455.1	8.7e-134	249/476(52.31)	484	PREDICTED: spermidine coumaroyl-CoA acyltransferase-like [Juglans regia]
TRINITY_DN11335_c0_g1_i1_11	PWA47110.1	9.0e-84	154/173(89.02)	317	ubiquitin-conjugating enzyme E2 8 [Artemisia annua]
TRINITY_DN11338_c0_g1_i1_15	XP_011005139.1	4.5e-163	279/335(83.28)	581	PREDICTED: WD repeat-containing protein 82-like [Populus euphratica]
TRINITY_DN11339_c0_g1_i1_6	XP_024978554.1	2.6e-58	148/261(56.70)	233	uncharacterized protein LOC112515845 [Cynara cardunculus var. scolymus]
TRINITY_DN11339_c0_g1_i1_7	XP_021810724.1	1.4e-40	100/201(49.75)	174	cysteine proteinase inhibitor 12-like isoform X1 [Prunus avium]
TRINITY_DN11339_c0_g1_i2_12	XP_024962292.1	2.2e-136	244/313(77.96)	493	uncharacterized protein LOC112502573 [Cynara cardunculus var. scolymus]
TRINITY_DN11339_c0_g2_i1_11	XP_022013443.1	1.6e-52	97/130(74.62)	213	60S ribosomal protein L18a-like protein [Helianthus annuus]
TRINITY_DN11341_c0_g1_i1_7	XP_031124392.1	7.8e-13	48/155(30.97)	82	uncharacterized protein LOC116027105 [Ipomoea triloba]
TRINITY_DN11344_c0_g1_i1_4	XP_028054939.1	0.0e+00	525/799(65.71)	1087	G-type lectin S-receptor-like serine/threonine-protein kinase LECRK3 [Camellia sinensis]
TRINITY_DN11344_c0_g1_i3_12	PSS35215.1	5.4e-38	81/107(75.70)	167	Caltractin like [Actinidia chinensis var. chinensis]
TRINITY_DN11346_c0_g1_i2_12	PSS18042.1	5.2e-22	59/89(66.29)	111	2,3-bisphosphoglycerate-dependent phosphoglycerate mutase [Actinidia chinensis var. chinensis]
TRINITY_DN11347_c0_g1_i1_13	XP_009795454.1	8.1e-10	38/57(66.67)	71	PREDICTED: uncharacterized protein At2g27730, mitochondrial-like isoform X2 [Nicotiana sylvestris]
TRINITY_DN11350_c0_g1_i1_11	PSS19921.1	1.9e-142	283/434(65.21)	513	WAT1-related protein [Actinidia chinensis var. chinensis]
TRINITY_DN11350_c1_g1_i1_14	RVX14318.1	8.6e-11	33/75(44.00)	73	hypothetical protein CK203_017205 [Vitis vinifera]
TRINITY_DN11353_c0_g1_i2_12	PWA74395.1	1.1e-92	183/271(67.53)	348	MATE efflux family protein [Artemisia annua]
TRINITY_DN11353_c0_g1_i3_10	KYP70714.1	1.8e-16	47/52(90.38)	94	Bet1-like SNARE 1-1 [Cajanus cajan]
TRINITY_DN11357_c0_g1_i1_5	XP_022019581.1	1.4e-94	179/326(54.91)	353	pentatricopeptide repeat-containing protein At4g21170 [Helianthus annuus]
TRINITY_DN11359_c0_g1_i1_3	PLY72322.1	3.6e-33	71/92(77.17)	149	hypothetical protein LSAT_4X42560 [Lactuca sativa]
TRINITY_DN11359_c0_g1_i2_10	XP_024965381.1	6.1e-240	408/577(70.71)	837	F-box/WD-40 repeat-containing protein At5g21040 isoform X1 [Cynara cardunculus var. scolymus]
TRINITY_DN11359_c0_g1_i2_17	XP_022893791.1	1.7e-102	169/215(78.60)	380	uncharacterized protein LOC111408233 [Olea europaea var. sylvestris]
TRINITY_DN11361_c0_g1_i1_10	KAA8547150.1	2.2e-182	334/496(67.34)	646	hypothetical protein F0562_003584 [Nyssa sinensis]
TRINITY_DN11362_c0_g2_i1_17	XP_031104980.1	2.0e-191	366/545(67.16)	676	two-component response regulator-like APRR1 [Ipomoea triloba]
TRINITY_DN11363_c0_g1_i1_10	CDP20769.1	6.0e-18	66/236(27.97)	99	unnamed protein product [Coffea canephora]
TRINITY_DN11363_c0_g1_i1_16	KAA8536772.1	1.6e-236	408/581(70.22)	826	hypothetical protein F0562_029250 [Nyssa sinensis]
TRINITY_DN11363_c0_g2_i1_7	KAA8523782.1	1.4e-27	61/77(79.22)	131	hypothetical protein F0562_010205 [Nyssa sinensis]
TRINITY_DN11363_c0_g3_i1_7	KAA8526907.1	1.6e-152	291/498(58.43)	546	hypothetical protein F0562_008864 [Nyssa sinensis]
TRINITY_DN11367_c0_g1_i1_15	XP_009365266.1	5.5e-83	148/180(82.22)	315	PREDICTED: chaperone protein dnaJ 50-like [Pyrus x bretschneideri]
TRINITY_DN11368_c0_g1_i1_4	PSS31696.1	2.8e-193	382/640(59.69)	682	Serine/threonine-protein kinase [Actinidia chinensis var. chinensis]
TRINITY_DN11368_c0_g1_i1_8	XP_024994416.1	6.5e-29	104/192(54.17)	135	uncharacterized protein LOC112527825 isoform X2 [Cynara cardunculus var. scolymus]
TRINITY_DN11369_c0_g1_i1_9	XP_018839102.1	5.1e-18	58/168(34.52)	99	PREDICTED: uncharacterized protein LOC109004849 [Juglans regia]
TRINITY_DN1136_c0_g1_i1_7	PNX93476.1	6.8e-52	94/157(59.87)	211	retrovirus-related Pol polyprotein from transposon TNT 1-94 [Trifolium pratense]
TRINITY_DN1136_c0_g1_i2_10	KVI09618.1	1.2e-67	122/175(69.71)	264	Mitochondrial inner membrane protease subunit 2 [Cynara cardunculus var. scolymus]
TRINITY_DN11371_c0_g1_i2_13	AFA51419.1	6.0e-49	101/122(82.79)	203	extracellular calcium sensing receptor [Schima superba]
TRINITY_DN11372_c0_g1_i1_2	XP_003625881.1	2.0e-66	136/142(95.77)	259	histone H2AX [Medicago truncatula]
TRINITY_DN11373_c0_g1_i1_13	KAA8528477.1	2.4e-08	35/53(66.04)	67	hypothetical protein F0562_035832 [Nyssa sinensis]
TRINITY_DN11375_c0_g1_i1_1	XP_019181936.1	6.6e-30	83/194(42.78)	137	PREDICTED: uncharacterized protein LOC109177054 [Ipomoea nil]
TRINITY_DN11375_c0_g1_i1_17	XP_028089321.1	3.8e-150	272/375(72.53)	538	uncharacterized protein LOC114289751 [Camellia sinensis]
TRINITY_DN11380_c0_g1_i1_6	XP_011016697.1	2.2e-111	189/236(80.08)	410	PREDICTED: thaumatin-like protein 1b [Populus euphratica]
TRINITY_DN11382_c0_g1_i1_2	RVX17371.1	1.6e-30	88/228(38.60)	140	putative ribonuclease H protein [Vitis vinifera]
TRINITY_DN11383_c0_g1_i4_10	XP_011089758.1	2.1e-43	98/133(73.68)	183	uncharacterized protein LOC105170618 [Sesamum indicum]
TRINITY_DN11385_c0_g1_i3_12	GEU34408.1	8.9e-87	169/220(76.82)	327	ubiquitin-conjugating enzyme E2-23 kDa-like [Tanacetum cinerariifolium]
TRINITY_DN11386_c0_g2_i2_16	XP_010111389.1	1.4e-68	128/155(82.58)	267	outer envelope pore protein 16-3, chloroplastic/mitochondrial [Morus notabilis]
TRINITY_DN11388_c0_g1_i1_14	XP_016573049.1	7.8e-92	171/176(97.16)	344	PREDICTED: 40S ribosomal protein S9-2-like [Capsicum annuum]
TRINITY_DN11389_c0_g1_i1_8	KAA8528364.1	1.4e-127	243/430(56.51)	463	hypothetical protein F0562_035719 [Nyssa sinensis]
TRINITY_DN11395_c0_g1_i1_1	XP_028071680.1	7.0e-94	178/229(77.73)	351	thioredoxin-related transmembrane protein 2 [Camellia sinensis]
TRINITY_DN11395_c0_g1_i1_9	XP_028057053.1	6.6e-187	309/402(76.87)	661	protein trichome birefringence-like 13 [Camellia sinensis]
TRINITY_DN11396_c0_g1_i2_10	XP_024975116.1	7.1e-48	105/134(78.36)	199	small nuclear ribonucleoprotein-associated protein B'-like [Cynara cardunculus var. scolymus]
TRINITY_DN11397_c0_g1_i1_4	PWA68211.1	3.2e-112	244/407(59.95)	412	NAC (No Apical Meristem) domain transcriptional regulator superfamily protein [Artemisia annua]
TRINITY_DN11398_c0_g1_i1_7	XP_017234250.1	1.2e-143	259/359(72.14)	516	PREDICTED: metalloendoproteinase 4-MMP [Daucus carota subsp. sativus]
TRINITY_DN11400_c0_g1_i1_16	XP_028058095.1	3.7e-21	49/69(71.01)	109	MACPF domain-containing protein CAD1-like [Camellia sinensis]
TRINITY_DN11400_c0_g1_i1_5	KAA8535949.1	2.2e-99	188/259(72.59)	369	hypothetical protein F0562_028427 [Nyssa sinensis]
TRINITY_DN11402_c0_g1_i1_9	PPS16364.1	7.0e-09	39/82(47.56)	68	hypothetical protein GOBAR_AA04185 [Gossypium barbadense]
TRINITY_DN11402_c0_g1_i2_4	XP_019262748.1	1.8e-06	36/107(33.64)	60	PREDICTED: uncharacterized protein LOC109240551 [Nicotiana attenuata]
TRINITY_DN11404_c0_g1_i1_18	XP_028080409.1	1.2e-62	167/338(49.41)	248	transcription factor SPATULA-like [Camellia sinensis]
TRINITY_DN11405_c0_g1_i4_12	OVA16711.1	6.1e-93	180/193(93.26)	349	Ribosomal protein S1 [Macleaya cordata]
TRINITY_DN11408_c0_g1_i1_6	KAA8546633.1	2.7e-39	125/347(36.02)	170	hypothetical protein F0562_002628 [Nyssa sinensis]
TRINITY_DN11409_c0_g1_i1_6	KAB2614249.1	3.4e-56	104/147(70.75)	224	pentatricopeptide repeat-containing protein [Pyrus ussuriensis x Pyrus communis]
TRINITY_DN11410_c0_g1_i2_1	XP_002265947.1	2.7e-170	281/336(83.63)	605	PREDICTED: galactinol synthase 1 [Vitis vinifera]
TRINITY_DN11412_c0_g1_i2_17	KAA8544624.1	3.1e-67	168/328(51.22)	263	hypothetical protein F0562_022636 [Nyssa sinensis]
TRINITY_DN11415_c0_g2_i1_11	PWA41548.1	3.1e-51	135/345(39.13)	209	hypothetical protein CTI12_AA552980 [Artemisia annua]
TRINITY_DN11417_c0_g1_i1_5	XP_009604505.1	9.9e-29	74/109(67.89)	134	PREDICTED: uncharacterized protein LOC104099273 isoform X2 [Nicotiana tomentosiformis]
TRINITY_DN11425_c0_g1_i1_16	XP_023907727.1	5.7e-21	53/91(58.24)	108	uncharacterized protein LOC112019442 [Quercus suber]
TRINITY_DN11427_c0_g1_i2_2	XP_006465530.1	1.5e-41	149/509(29.27)	178	F-box/LRR-repeat protein At4g14103-like isoform X1 [Citrus sinensis]
TRINITY_DN11427_c0_g1_i3_4	PSR85208.1	1.7e-53	109/115(94.78)	216	Macrophage migration inhibitory factor like [Actinidia chinensis var. chinensis]
TRINITY_DN11429_c0_g1_i1_14	KAA8537886.1	4.4e-92	222/360(61.67)	345	hypothetical protein F0562_027534 [Nyssa sinensis]
TRINITY_DN11429_c0_g1_i1_4	XP_027903823.1	1.7e-116	210/304(69.08)	426	uncharacterized protein LOC114163727 [Vigna unguiculata]
TRINITY_DN11432_c0_g1_i2_2	EXC03998.1	1.0e-71	123/191(64.40)	277	hypothetical protein L484_002647 [Morus notabilis]
TRINITY_DN11432_c0_g1_i3_8	XP_006346190.1	5.4e-44	85/97(87.63)	185	PREDICTED: upstream activation factor subunit spp27 [Solanum tuberosum]
TRINITY_DN11433_c0_g1_i2_14	KAB1225813.1	1.5e-97	165/197(83.76)	364	Cytochrome P450 78A5 [Morella rubra]
TRINITY_DN11436_c0_g1_i1_7	KAB5519408.1	8.7e-16	42/83(50.60)	91	hypothetical protein DKX38_023727 [Salix brachista]
TRINITY_DN11437_c0_g1_i1_14	XP_024980629.1	5.0e-16	50/107(46.73)	91	uncharacterized protein LOC112517436 [Cynara cardunculus var. scolymus]
TRINITY_DN11437_c0_g1_i1_18	KAA8523438.1	3.0e-51	110/132(83.33)	209	hypothetical protein F0562_009861 [Nyssa sinensis]
TRINITY_DN11438_c0_g1_i1_7	TYH82258.1	5.6e-40	86/173(49.71)	172	hypothetical protein ES332_D02G047000v1 [Gossypium tomentosum]
TRINITY_DN11438_c0_g1_i3_17	XP_022153030.1	1.3e-176	355/541(65.62)	627	protein SUPPRESSOR OF K(+) TRANSPORT GROWTH DEFECT 1-like [Momordica charantia]
TRINITY_DN11440_c0_g1_i1_5	XP_027116295.1	4.6e-30	96/188(51.06)	139	preprotein translocase subunit SECE1-like [Coffea arabica]
TRINITY_DN11440_c0_g1_i1_7	KAE9457322.1	7.7e-10	27/75(36.00)	71	hypothetical protein C3L33_10756, partial [Rhododendron williamsianum]
TRINITY_DN11441_c0_g1_i1_7	XP_022856852.1	5.3e-26	55/107(51.40)	124	wall-associated receptor kinase 2-like isoform X1 [Olea europaea var. sylvestris]
TRINITY_DN11443_c0_g1_i1_17	XP_024987337.1	1.1e-177	351/509(68.96)	630	uncharacterized protein LOC112522452 [Cynara cardunculus var. scolymus]
TRINITY_DN11443_c0_g1_i3_1	XP_017258868.1	2.7e-58	114/153(74.51)	233	PREDICTED: uncharacterized protein LOC108227966 [Daucus carota subsp. sativus]
TRINITY_DN11447_c0_g1_i1_10	XP_018839102.1	2.0e-28	57/116(49.14)	133	PREDICTED: uncharacterized protein LOC109004849 [Juglans regia]
TRINITY_DN11448_c0_g1_i2_4	KAA8526325.1	1.3e-51	97/153(63.40)	210	hypothetical protein F0562_008472 [Nyssa sinensis]
TRINITY_DN11449_c0_g1_i1_7	RVW15141.1	1.6e-20	64/157(40.76)	107	putative ribonuclease H protein [Vitis vinifera]
TRINITY_DN11449_c0_g1_i2_1	XP_030973563.1	6.8e-41	83/90(92.22)	174	uncharacterized protein LOC115993736 [Quercus lobata]
TRINITY_DN11451_c0_g1_i2_18	RVW68713.1	9.0e-51	158/520(30.38)	209	Retrovirus-related Pol polyprotein from transposon 17.6 [Vitis vinifera]
TRINITY_DN11452_c0_g1_i1_7	RVW77755.1	4.3e-11	33/61(54.10)	76	hypothetical protein CK203_050341 [Vitis vinifera]
TRINITY_DN11452_c0_g1_i1_9	XP_003634776.1	1.5e-96	162/219(73.97)	360	PREDICTED: probable glutathione S-transferase parC [Vitis vinifera]
TRINITY_DN11452_c0_g1_i2_18	KAA8519240.1	0.0e+00	788/1059(74.41)	1534	hypothetical protein F0562_013496 [Nyssa sinensis]
TRINITY_DN11453_c0_g1_i3_17	PSS34368.1	3.1e-74	149/202(73.76)	287	Vesicle-associated protein [Actinidia chinensis var. chinensis]
TRINITY_DN11454_c0_g1_i2_14	KAA8525033.1	2.3e-77	169/297(56.90)	297	hypothetical protein F0562_011473 [Nyssa sinensis]
TRINITY_DN11456_c0_g1_i1_10	KAA8548892.1	3.7e-34	81/139(58.27)	152	hypothetical protein F0562_000576 [Nyssa sinensis]
TRINITY_DN11459_c0_g1_i1_17	RZC31475.1	1.0e-12	52/142(36.62)	81	Pentatricopeptide repeat-containing protein [Glycine soja]
TRINITY_DN11460_c0_g1_i4_12	XP_002284345.1	6.4e-271	491/665(73.83)	941	PREDICTED: BTB/POZ domain-containing protein NPY4 isoform X1 [Vitis vinifera]
TRINITY_DN11463_c0_g1_i1_2	RRT46833.1	1.4e-10	42/88(47.73)	74	hypothetical protein B296_00036750 [Ensete ventricosum]
TRINITY_DN11463_c0_g1_i4_1	KAA8541794.1	9.1e-45	100/150(66.67)	188	hypothetical protein F0562_022946 [Nyssa sinensis]
TRINITY_DN11464_c0_g1_i2_10	XP_024626385.1	3.2e-51	93/96(96.88)	208	cysteine-rich PDZ-binding protein [Medicago truncatula]
TRINITY_DN11465_c0_g1_i1_5	RVX03908.1	1.1e-15	81/306(26.47)	93	putative ribonuclease H protein [Vitis vinifera]
TRINITY_DN11466_c0_g1_i1_7	KAA8529178.1	7.8e-45	104/173(60.12)	188	hypothetical protein F0562_034023 [Nyssa sinensis]
TRINITY_DN11469_c0_g1_i1_11	KAA8546208.1	0.0e+00	978/1430(68.39)	1858	hypothetical protein F0562_003053 [Nyssa sinensis]
TRINITY_DN11472_c0_g1_i1_16	XP_028095144.1	1.3e-83	177/401(44.14)	317	protein SHORTAGE IN CHIASMATA 1 isoform X2 [Camellia sinensis]
TRINITY_DN11476_c0_g1_i1_13	XP_021897913.1	6.7e-36	97/208(46.63)	159	uncharacterized protein LOC110814673 [Carica papaya]
TRINITY_DN1147_c0_g1_i1_12	THG04617.1	2.6e-17	65/159(40.88)	96	hypothetical protein TEA_022674 [Camellia sinensis var. sinensis]
TRINITY_DN11480_c0_g1_i1_12	RVW70827.1	3.0e-32	77/132(58.33)	147	Cytochrome b6-f complex iron-sulfur subunit, chloroplastic [Vitis vinifera]
TRINITY_DN11481_c0_g1_i1_14	KAA8536236.1	6.3e-167	286/472(60.59)	594	hypothetical protein F0562_028714 [Nyssa sinensis]
TRINITY_DN11482_c0_g1_i4_17	KAA8517394.1	4.3e-55	159/421(37.77)	223	hypothetical protein F0562_017687 [Nyssa sinensis]
TRINITY_DN11486_c0_g1_i1_4	XP_017250342.1	5.5e-26	62/92(67.39)	125	PREDICTED: CASP-like protein 4D1 [Daucus carota subsp. sativus]
TRINITY_DN11486_c0_g1_i2_9	KAA8545597.1	7.7e-183	354/470(75.32)	647	hypothetical protein F0562_020381 [Nyssa sinensis]
TRINITY_DN11487_c0_g1_i1_1	XP_012076254.1	8.2e-125	239/384(62.24)	454	zinc finger CCCH domain-containing protein 40 [Jatropha curcas]
TRINITY_DN11487_c0_g1_i1_16	KAA8542904.1	5.3e-140	255/337(75.67)	505	hypothetical protein F0562_024061 [Nyssa sinensis]
TRINITY_DN11487_c0_g1_i1_7	XP_023888647.1	5.7e-106	214/320(66.88)	392	uncharacterized protein LOC112000715 [Quercus suber]
TRINITY_DN11489_c0_g2_i1_11	KAA8515483.1	8.9e-70	150/217(69.12)	271	hypothetical protein F0562_018906 [Nyssa sinensis]
TRINITY_DN1148_c0_g1_i1_16	XP_028067088.1	4.5e-95	185/296(62.50)	355	putative pentatricopeptide repeat-containing protein At1g74400 [Camellia sinensis]
TRINITY_DN1148_c0_g1_i1_9	KYP74661.1	6.8e-09	30/49(61.22)	67	Gypsy retrotransposon integrase-like protein 1 [Cajanus cajan]
TRINITY_DN11490_c0_g1_i2_2	KAA8519934.1	6.3e-56	110/136(80.88)	225	hypothetical protein F0562_014156 [Nyssa sinensis]
TRINITY_DN11490_c0_g1_i4_14	KAD6794864.1	4.1e-44	139/401(34.66)	186	hypothetical protein E3N88_05760 [Mikania micrantha]
TRINITY_DN11491_c0_g1_i3_13	XP_028061314.1	6.8e-90	159/260(61.15)	338	expansin-like A2 [Camellia sinensis]
TRINITY_DN11492_c0_g1_i2_5	KAA8523835.1	2.2e-25	64/93(68.82)	124	hypothetical protein F0562_010258 [Nyssa sinensis]
TRINITY_DN11494_c0_g1_i2_11	XP_030945468.1	2.3e-117	219/261(83.91)	429	short-chain dehydrogenase reductase 3b-like [Quercus lobata]
TRINITY_DN11495_c0_g1_i1_4	AAD02543.1	2.1e-87	160/235(68.09)	330	PGPS/D1 [Petunia x hybrida]
TRINITY_DN11495_c0_g1_i2_10	RVW40532.1	1.1e-123	265/410(64.63)	451	Heat stress transcription factor B-4 [Vitis vinifera]
TRINITY_DN11497_c0_g1_i1_11	XP_017217751.1	1.4e-137	241/395(61.01)	497	PREDICTED: cytochrome b561 and DOMON domain-containing protein At3g61750-like [Daucus carota subsp. sativus]
TRINITY_DN11497_c0_g1_i1_16	XP_017245291.1	9.4e-35	77/176(43.75)	154	PREDICTED: uncharacterized protein LOC108216942 [Daucus carota subsp. sativus]
TRINITY_DN11497_c0_g1_i1_3	XP_023870657.1	8.3e-183	323/560(57.68)	647	protein NRT1/ PTR FAMILY 2.3-like [Quercus suber]
TRINITY_DN11498_c0_g1_i3_7	XP_012443266.1	1.4e-64	124/135(91.85)	254	PREDICTED: cytokinin riboside 5'-monophosphate phosphoribohydrolase LOG3 isoform X2 [Gossypium raimondii]
TRINITY_DN11498_c0_g2_i1_12	KAA8522605.1	1.3e-197	330/411(80.29)	696	hypothetical protein F0562_013034 [Nyssa sinensis]
TRINITY_DN11499_c0_g1_i1_10	KAF3440761.1	5.1e-11	38/39(97.44)	77	hypothetical protein FNV43_RR19047 [Rhamnella rubrinervis]
TRINITY_DN11499_c0_g1_i1_3	RVW14061.1	1.0e-202	679/1067(63.64)	714	Phytosulfokine receptor 2 [Vitis vinifera]
TRINITY_DN11499_c0_g1_i1_4	XP_020549460.1	1.4e-57	119/165(72.12)	230	iron-sulfur assembly protein IscA-like 2, mitochondrial isoform X4 [Sesamum indicum]
TRINITY_DN11499_c0_g1_i1_7	RVW46776.1	2.4e-14	52/155(33.55)	87	putative ribonuclease H protein [Vitis vinifera]
TRINITY_DN11500_c0_g1_i1_12	XP_028095760.1	9.4e-76	193/241(80.08)	291	VQ motif-containing protein 4-like [Camellia sinensis]
TRINITY_DN11500_c0_g1_i2_1	XP_022009307.1	1.4e-310	545/766(71.15)	1072	subtilisin-like protease SBT3.18 isoform X1 [Helianthus annuus]
TRINITY_DN11501_c0_g1_i2_8	KAE9467688.1	2.1e-13	41/82(50.00)	83	hypothetical protein C3L33_00402, partial [Rhododendron williamsianum]
TRINITY_DN11505_c0_g2_i2_17	XP_017237355.1	4.7e-171	302/654(46.18)	608	PREDICTED: uncharacterized protein LOC108210538 [Daucus carota subsp. sativus]
TRINITY_DN11507_c0_g1_i2_3	KAA8517787.1	5.0e-15	47/129(36.43)	88	hypothetical protein F0562_015252 [Nyssa sinensis]
TRINITY_DN11509_c0_g1_i1_10	PWA75539.1	5.3e-124	223/331(67.37)	451	concanavalin A-like lectin/glucanase domain, Xyloglucan endotransglucosylase/hydrolase [Artemisia annua]
TRINITY_DN11510_c0_g1_i1_10	KAA8519996.1	2.5e-139	240/302(79.47)	502	hypothetical protein F0562_014252 [Nyssa sinensis]
TRINITY_DN11511_c0_g1_i2_6	XP_022895778.1	8.6e-07	38/98(38.78)	62	DNA-directed RNA polymerase III subunit 2 [Olea europaea var. sylvestris]
TRINITY_DN11511_c0_g1_i2_8	XP_010647801.1	1.8e-51	133/376(35.37)	210	PREDICTED: B3 domain-containing protein Os01g0723500 [Vitis vinifera]
TRINITY_DN11512_c0_g1_i1_4	OLL25419.1	6.6e-29	65/69(94.20)	135	Calmodulin [Neolecta irregularis DAH-3]
TRINITY_DN11513_c0_g1_i1_12	XP_021313430.1	1.9e-40	80/168(47.62)	173	protein ALP1-like [Sorghum bicolor]
TRINITY_DN11513_c0_g1_i1_8	KAA8536720.1	3.0e-23	57/76(75.00)	115	hypothetical protein F0562_029198 [Nyssa sinensis]
TRINITY_DN11514_c0_g1_i1_11	XP_009799874.1	8.2e-150	285/413(69.01)	537	PREDICTED: uncharacterized protein At3g28850 [Nicotiana sylvestris]
TRINITY_DN11515_c0_g1_i1_15	XP_006350518.1	6.4e-106	208/300(69.33)	392	PREDICTED: acyl-CoA-binding domain-containing protein 1 [Solanum tuberosum]
TRINITY_DN11515_c0_g1_i1_9	XP_024961659.1	9.9e-210	391/626(62.46)	737	exocyst complex component EXO70H1-like [Cynara cardunculus var. scolymus]
TRINITY_DN11516_c0_g1_i4_11	XP_021632808.1	7.9e-270	472/601(78.54)	937	galacturonosyltransferase 8 [Manihot esculenta]
TRINITY_DN11516_c0_g2_i2_17	XP_030950986.1	7.3e-124	245/364(67.31)	451	uncharacterized protein LOC115974663 [Quercus lobata]
TRINITY_DN11518_c0_g1_i1_1	ESR58316.1	2.2e-79	135/178(75.84)	302	hypothetical protein CICLE_v10023417mg [Citrus clementina]
TRINITY_DN11520_c0_g1_i1_2	XP_027108212.1	1.6e-177	312/359(86.91)	629	ATPase ARSA2-like [Coffea arabica]
TRINITY_DN11520_c0_g1_i2_9	XP_024986284.1	5.5e-177	333/466(71.46)	628	uncharacterized protein At4g17910 isoform X1 [Cynara cardunculus var. scolymus]
TRINITY_DN11521_c0_g1_i1_2	CBI28904.3	1.1e-52	143/207(69.08)	214	unnamed protein product, partial [Vitis vinifera]
TRINITY_DN11521_c0_g1_i6_9	PWA35405.1	6.4e-52	112/165(67.88)	213	SNF7 family protein [Artemisia annua]
TRINITY_DN11523_c0_g1_i1_1	THG08688.1	7.4e-12	46/117(39.32)	78	hypothetical protein TEA_013584 [Camellia sinensis var. sinensis]
TRINITY_DN11524_c0_g1_i1_17	XP_028066577.1	2.3e-28	69/110(62.73)	132	uncharacterized protein LOC114269458 [Camellia sinensis]
TRINITY_DN11524_c0_g1_i1_2	KAA8541718.1	1.9e-63	199/416(47.84)	250	hypothetical protein F0562_022870 [Nyssa sinensis]
TRINITY_DN11525_c0_g1_i1_4	EOY20519.1	7.2e-138	226/314(71.97)	497	FAD-binding Berberine family protein [Theobroma cacao]
TRINITY_DN11525_c0_g1_i1_9	AMM45795.1	5.4e-86	177/256(69.14)	326	WRKY2 transcription factor [Panax ginseng]
TRINITY_DN11527_c0_g1_i1_9	OWM72270.1	6.8e-59	133/249(53.41)	234	hypothetical protein CDL15_Pgr018155 [Punica granatum]
TRINITY_DN11528_c0_g1_i1_16	XP_019257937.1	3.3e-22	51/87(58.62)	112	PREDICTED: uncharacterized protein LOC109236186 [Nicotiana attenuata]
TRINITY_DN11528_c0_g1_i5_9	XP_006472406.1	2.8e-69	158/256(61.72)	269	MADS-box transcription factor 23-like isoform X4 [Citrus sinensis]
TRINITY_DN11531_c0_g1_i2_2	XP_023746686.1	5.8e-143	282/354(79.66)	515	preprotein translocase subunit SCY1, chloroplastic [Lactuca sativa]
TRINITY_DN11531_c0_g1_i2_9	KAA8536228.1	3.0e-93	179/253(70.75)	349	hypothetical protein F0562_028706 [Nyssa sinensis]
TRINITY_DN11532_c0_g1_i1_3	XP_022754790.1	3.4e-48	113/208(54.33)	200	protein LURP-one-related 6-like [Durio zibethinus]
TRINITY_DN11532_c0_g1_i3_5	ADZ28514.1	2.2e-173	301/358(84.08)	615	flavanone 3-hydroxylase [Camellia nitidissima]
TRINITY_DN11533_c0_g2_i1_4	THG05561.1	1.3e-79	153/167(91.62)	303	hypothetical protein TEA_006194 [Camellia sinensis var. sinensis]
TRINITY_DN11534_c0_g1_i2_2	XP_027916683.1	3.2e-64	114/155(73.55)	252	transmembrane emp24 domain-containing protein p24delta9-like [Vigna unguiculata]
TRINITY_DN11536_c0_g1_i1_15	XP_030514724.1	4.9e-30	62/102(60.78)	137	LOW QUALITY PROTEIN: poly(rC)-binding protein 3-like [Rhodamnia argentea]
TRINITY_DN11538_c0_g1_i1_8	XP_019242903.1	2.4e-10	38/63(60.32)	72	PREDICTED: uncharacterized protein LOC109223099 [Nicotiana attenuata]
TRINITY_DN11540_c0_g1_i2_2	XP_021631736.1	3.2e-42	116/249(46.59)	179	uncharacterized protein LOC110629133 [Manihot esculenta]
TRINITY_DN11543_c1_g1_i1_11	XP_030930554.1	1.3e-78	139/292(47.60)	300	uncharacterized protein LOC115956265 [Quercus lobata]
TRINITY_DN11543_c2_g1_i1_11	RVW22247.1	5.6e-70	134/272(49.26)	271	LINE-1 reverse transcriptase-like [Vitis vinifera]
TRINITY_DN11544_c0_g1_i1_15	XP_027154122.1	2.3e-137	255/312(81.73)	497	LOW QUALITY PROTEIN: protein NUCLEAR FUSION DEFECTIVE 4 [Coffea eugenioides]
TRINITY_DN11544_c0_g1_i1_9	XP_021286139.1	4.5e-124	283/573(49.39)	452	squamosa promoter-binding-like protein 6 [Herrania umbratica]
TRINITY_DN11545_c0_g1_i2_6	KAA8543279.1	2.8e-139	282/463(60.91)	503	hypothetical protein F0562_021226 [Nyssa sinensis]
TRINITY_DN11546_c0_g1_i1_11	XP_017253403.1	3.0e-63	114/148(77.03)	249	PREDICTED: esterase AGAP003155-like isoform X1 [Daucus carota subsp. sativus]
TRINITY_DN11546_c0_g1_i1_12	KAB5552516.1	9.4e-38	102/178(57.30)	164	hypothetical protein DKX38_009827 [Salix brachista]
TRINITY_DN11547_c0_g1_i4_11	KAE8125228.1	6.7e-226	441/731(60.33)	791	hypothetical protein FH972_020061 [Carpinus fangiana]
TRINITY_DN11548_c0_g1_i1_13	XP_028127407.1	1.1e-212	344/429(80.19)	746	pentatricopeptide repeat-containing protein At3g46790, chloroplastic-like [Camellia sinensis]
TRINITY_DN11548_c0_g1_i1_8	KAE9464493.1	1.9e-30	73/78(93.59)	139	hypothetical protein C3L33_03562, partial [Rhododendron williamsianum]
TRINITY_DN11549_c0_g1_i1_12	XP_024978803.1	7.1e-186	344/399(86.22)	657	uncharacterized protein LOC112516021 [Cynara cardunculus var. scolymus]
TRINITY_DN11549_c0_g1_i3_2	XP_028101722.1	3.7e-75	178/437(40.73)	289	alpha-ketoglutarate-dependent dioxygenase alkB homolog 6 isoform X1 [Camellia sinensis]
TRINITY_DN11550_c0_g1_i1_9	XP_012846932.1	7.3e-26	79/250(31.60)	125	PREDICTED: uncharacterized protein LOC105966902 [Erythranthe guttata]
TRINITY_DN11551_c0_g1_i1_16	XP_015579855.1	3.0e-20	57/92(61.96)	105	probable beta-D-xylosidase 5 isoform X2 [Ricinus communis]
TRINITY_DN11554_c0_g1_i1_5	KVI11941.1	5.5e-139	255/305(83.61)	501	Eukaryotic translation initiation factor 3 subunit G, N-terminal, partial [Cynara cardunculus var. scolymus]
TRINITY_DN11556_c0_g1_i1_17	KAB1208669.1	4.8e-173	342/481(71.10)	615	Heterogeneous nuclear ribonucleoprotein 1 [Morella rubra]
TRINITY_DN11556_c0_g1_i2_14	XP_019229029.1	7.1e-34	91/170(53.53)	152	PREDICTED: uncharacterized protein LOC109210112 [Nicotiana attenuata]
TRINITY_DN11557_c0_g1_i1_1	KZM86169.1	4.4e-06	31/94(32.98)	58	hypothetical protein DCAR_023303 [Daucus carota subsp. sativus]
TRINITY_DN11559_c0_g1_i2_1	KAA8522925.1	8.2e-158	292/420(69.52)	564	hypothetical protein F0562_009348 [Nyssa sinensis]
TRINITY_DN1155_c0_g1_i1_12	GAU37771.1	5.5e-30	88/248(35.48)	139	hypothetical protein TSUD_102880 [Trifolium subterraneum]
TRINITY_DN1155_c0_g1_i1_15	XP_031392309.1	5.9e-56	111/172(64.53)	224	uncharacterized protein LOC116204368 [Punica granatum]
TRINITY_DN1155_c0_g2_i1_12	XP_020230539.1	1.4e-06	32/74(43.24)	60	uncharacterized protein LOC109811261 [Cajanus cajan]
TRINITY_DN11560_c0_g1_i1_12	P48021.1	2.7e-233	430/562(76.51)	815	RecName: Full=3-hydroxy-3-methylglutaryl-coenzyme A reductase; Short=HMG-CoA reductase [Camptotheca acuminata]
TRINITY_DN11561_c0_g1_i1_9	XP_021596987.1	3.2e-149	262/347(75.50)	535	peroxidase 19 [Manihot esculenta]
TRINITY_DN11561_c0_g2_i1_9	XP_027770572.1	1.5e-64	123/151(81.46)	254	D-aminoacyl-tRNA deacylase isoform X2 [Solanum pennellii]
TRINITY_DN11563_c0_g1_i1_4	XP_023753204.1	1.7e-23	56/65(86.15)	116	uncharacterized protein LOC111901541 [Lactuca sativa]
TRINITY_DN11565_c0_g1_i1_15	QHN83560.1	5.1e-07	35/82(42.68)	62	LINE-1 retrotransposable element ORF2 protein [Arachis hypogaea]
TRINITY_DN11565_c0_g1_i2_1	XP_007201851.1	8.6e-100	171/179(95.53)	371	ras-related protein Rab7 [Prunus persica]
TRINITY_DN11567_c0_g1_i1_16	XP_022998182.1	1.4e-10	40/74(54.05)	73	uncharacterized protein LOC111492906 [Cucurbita maxima]
TRINITY_DN11567_c0_g1_i1_9	XP_018631173.1	3.0e-12	34/78(43.59)	79	PREDICTED: uncharacterized protein LOC108947539 [Nicotiana tomentosiformis]
TRINITY_DN11568_c0_g1_i1_6	PIN26573.1	7.3e-14	35/52(67.31)	84	hypothetical protein CDL12_00667 [Handroanthus impetiginosus]
TRINITY_DN11568_c0_g1_i3_15	XP_028095862.1	3.5e-184	331/438(75.57)	652	E3 ubiquitin-protein ligase RGLG2-like [Camellia sinensis]
TRINITY_DN11569_c0_g1_i1_12	XP_011085982.1	8.5e-71	135/247(54.66)	274	protein DOG1-like 3 [Sesamum indicum]
TRINITY_DN11569_c0_g1_i1_5	XP_024968018.1	0.0e+00	615/771(79.77)	1212	uncharacterized protein LOC112507601 [Cynara cardunculus var. scolymus]
TRINITY_DN11569_c0_g1_i1_7	PIN19124.1	3.0e-12	32/50(64.00)	79	hypothetical protein CDL12_08199 [Handroanthus impetiginosus]
TRINITY_DN1156_c0_g1_i1_7	KAA8550252.1	4.7e-77	134/202(66.34)	294	hypothetical protein F0562_001936 [Nyssa sinensis]
TRINITY_DN1156_c0_g2_i1_7	KYP36206.1	2.1e-49	92/135(68.15)	202	Retrovirus-related Pol polyprotein from transposon TNT 1-94 [Cajanus cajan]
TRINITY_DN11570_c0_g1_i1_4	ABW81017.1	1.7e-31	83/167(49.70)	143	gag-pol polymerase, partial [Arabidopsis lyrata subsp. lyrata]
TRINITY_DN11570_c0_g2_i1_15	AKI70062.1	2.9e-06	38/109(34.86)	58	LPL, partial [synthetic construct]
TRINITY_DN11571_c0_g1_i1_6	KAA8528704.1	1.2e-85	192/350(54.86)	324	hypothetical protein F0562_036059 [Nyssa sinensis]
TRINITY_DN11572_c0_g1_i2_3	KAA8541891.1	5.6e-190	350/464(75.43)	671	hypothetical protein F0562_023043 [Nyssa sinensis]
TRINITY_DN11576_c0_g1_i1_11	XP_010248435.1	1.3e-28	74/231(32.03)	136	PREDICTED: uncharacterized protein LOC104591337 [Nelumbo nucifera]
TRINITY_DN11576_c0_g1_i1_12	XP_012080287.1	5.1e-120	204/244(83.61)	438	expansin-A1 [Jatropha curcas]
TRINITY_DN11578_c0_g1_i2_9	XP_007209151.1	1.1e-234	409/417(98.08)	820	AP-2 complex subunit mu [Prunus persica]
TRINITY_DN11579_c0_g1_i1_17	PHU18244.1	1.6e-08	40/62(64.52)	67	hypothetical protein BC332_13939 [Capsicum chinense]
TRINITY_DN11582_c0_g1_i2_9	PSS31267.1	1.0e-203	362/437(82.84)	718	ATP sulfurylase [Actinidia chinensis var. chinensis]
TRINITY_DN11583_c0_g1_i1_16	KZV42385.1	2.4e-07	40/74(54.05)	63	hypothetical protein F511_23843 [Dorcoceras hygrometricum]
TRINITY_DN11584_c0_g1_i1_6	KAA8550127.1	1.9e-41	81/130(62.31)	176	hypothetical protein F0562_001811 [Nyssa sinensis]
TRINITY_DN11587_c0_g1_i2_1	XP_028099360.1	7.4e-52	146/369(39.57)	211	ankyrin repeat-containing protein At5g02620-like [Camellia sinensis]
TRINITY_DN11589_c0_g1_i3_14	XP_028076796.1	4.1e-113	283/344(82.27)	417	uncharacterized protein LOC114278861 [Camellia sinensis]
TRINITY_DN11589_c0_g2_i2_17	PSS29328.1	1.6e-290	513/696(73.71)	1006	Receptor-like protein kinase [Actinidia chinensis var. chinensis]
TRINITY_DN11593_c0_g1_i2_16	XP_024968984.1	4.9e-226	408/489(83.44)	792	LOW QUALITY PROTEIN: ABC transporter B family member 19-like [Cynara cardunculus var. scolymus]
TRINITY_DN11597_c0_g1_i1_14	PLY67728.1	4.1e-28	76/123(61.79)	132	hypothetical protein LSAT_4X1101 [Lactuca sativa]
TRINITY_DN11598_c0_g1_i1_4	KAA8532688.1	1.3e-91	177/229(77.29)	344	hypothetical protein F0562_032721 [Nyssa sinensis]
TRINITY_DN11598_c0_g1_i1_8	XP_021728712.1	1.3e-21	84/293(28.67)	111	uncharacterized protein LOC110695789 [Chenopodium quinoa]
TRINITY_DN11598_c0_g1_i2_5	XP_024986637.1	2.3e-95	177/218(81.19)	356	zinc finger CCCH domain-containing protein 56 [Cynara cardunculus var. scolymus]
TRINITY_DN11599_c0_g1_i1_14	XP_017248699.1	0.0e+00	612/911(67.18)	1134	PREDICTED: putative chloride channel-like protein CLC-g [Daucus carota subsp. sativus]
TRINITY_DN11601_c0_g1_i1_12	PON63500.1	1.9e-11	38/53(71.70)	78	hypothetical protein PanWU01x14_131640 [Parasponia andersonii]
TRINITY_DN11601_c0_g1_i1_15	VVA39726.1	1.8e-08	71/266(26.69)	67	Hypothetical predicted protein, partial [Prunus dulcis]
TRINITY_DN11602_c0_g1_i3_18	KVH93257.1	4.8e-84	198/357(55.46)	319	DEK, C-terminal [Cynara cardunculus var. scolymus]
TRINITY_DN11603_c0_g1_i1_17	PSR93094.1	8.5e-142	255/432(59.03)	511	CRAL-TRIO domain-containing protein [Actinidia chinensis var. chinensis]
TRINITY_DN11603_c0_g1_i1_3	XP_022881542.1	3.2e-34	90/193(46.63)	153	polyadenylate-binding protein-interacting protein 6 isoform X1 [Olea europaea var. sylvestris]
TRINITY_DN11604_c0_g1_i1_18	XP_012851862.1	4.0e-121	213/291(73.20)	441	PREDICTED: peptidyl-prolyl cis-trans isomerase CYP28, chloroplastic [Erythranthe guttata]
TRINITY_DN11604_c0_g1_i3_7	XP_021298655.1	7.0e-97	187/246(76.02)	362	root phototropism protein 3-like [Herrania umbratica]
TRINITY_DN11605_c0_g1_i2_5	KAA8537819.1	2.8e-141	258/320(80.62)	509	hypothetical protein F0562_027601 [Nyssa sinensis]
TRINITY_DN11606_c0_g1_i1_18	XP_028114759.1	1.5e-171	358/673(53.19)	610	uncharacterized protein LOC114312677 isoform X1 [Camellia sinensis]
TRINITY_DN11607_c0_g1_i1_10	XP_017255687.1	9.8e-67	195/256(76.17)	261	PREDICTED: pentatricopeptide repeat-containing protein At3g46870-like [Daucus carota subsp. sativus]
TRINITY_DN11608_c0_g1_i1_10	MQL95834.1	3.2e-238	452/661(68.38)	832	hypothetical protein [Colocasia esculenta]
TRINITY_DN11609_c0_g1_i1_18	XP_024967325.1	3.0e-31	76/97(78.35)	143	U4/U6.U5 small nuclear ribonucleoprotein 27 kDa protein [Cynara cardunculus var. scolymus]
TRINITY_DN11609_c0_g1_i1_7	XP_002279494.2	7.9e-47	198/228(86.84)	195	PREDICTED: coiled-coil domain-containing protein 124 [Vitis vinifera]
TRINITY_DN1160_c0_g1_i1_1	RVW76074.1	5.1e-32	68/89(76.40)	144	Pentatricopeptide repeat-containing protein [Vitis vinifera]
TRINITY_DN11610_c0_g1_i1_11	TKS13753.1	1.0e-78	141/200(70.50)	300	hypothetical protein D5086_0000049850 [Populus alba]
TRINITY_DN11610_c0_g1_i2_16	RVX14206.1	7.1e-13	43/67(64.18)	82	Retrovirus-related Pol polyprotein from transposon RE1 [Vitis vinifera]
TRINITY_DN11613_c0_g1_i2_12	XP_006345122.1	3.9e-27	111/319(34.80)	130	PREDICTED: uncharacterized protein LOC102590080 [Solanum tuberosum]
TRINITY_DN11614_c0_g1_i1_1	XP_023758043.1	2.7e-37	77/126(61.11)	162	egg cell-secreted protein 1.2-like [Lactuca sativa]
TRINITY_DN11614_c0_g1_i1_12	PIN14399.1	1.9e-10	35/41(85.37)	75	Phosphoribosylamine--glycine ligase [Handroanthus impetiginosus]
TRINITY_DN11614_c0_g1_i1_18	KAA8529072.1	1.8e-91	167/187(89.30)	344	hypothetical protein F0562_033440 [Nyssa sinensis]
TRINITY_DN11614_c0_g1_i1_7	PHT87416.1	1.8e-06	32/75(42.67)	61	G-type lectin S-receptor-like serine/threonine-protein kinase [Capsicum annuum]
TRINITY_DN11614_c0_g1_i2_6	XP_024987021.1	3.7e-177	316/481(65.70)	628	lysine-specific demethylase JMJ30 isoform X2 [Cynara cardunculus var. scolymus]
TRINITY_DN11615_c0_g1_i1_18	PSS13404.1	0.0e+00	646/791(81.67)	1291	Phosphate transporter like [Actinidia chinensis var. chinensis]
TRINITY_DN11617_c0_g1_i1_4	PSS08338.1	3.4e-79	177/294(60.20)	302	NDR1/HIN1-Like protein [Actinidia chinensis var. chinensis]
TRINITY_DN11617_c0_g1_i6_17	PSR89358.1	1.8e-81	142/155(91.61)	311	Stromal cell-derived factor 2-like protein [Actinidia chinensis var. chinensis]
TRINITY_DN11618_c0_g1_i1_17	XP_027172427.1	4.9e-28	78/214(36.45)	132	uncharacterized protein LOC113772083 [Coffea eugenioides]
TRINITY_DN11619_c0_g1_i1_3	KAA8539530.1	2.3e-207	348/497(70.02)	729	hypothetical protein F0562_026222 [Nyssa sinensis]
TRINITY_DN11619_c0_g1_i2_11	KZV31069.1	9.2e-07	44/119(36.97)	62	hypothetical protein F511_31379, partial [Dorcoceras hygrometricum]
TRINITY_DN11620_c0_g1_i2_17	XP_022017137.1	6.0e-101	228/486(46.91)	375	transcription factor MYBS1-like [Helianthus annuus]
TRINITY_DN11621_c0_g1_i1_7	PSS29101.1	1.0e-31	135/213(63.38)	144	TMV resistance protein like [Actinidia chinensis var. chinensis]
TRINITY_DN11622_c0_g1_i1_9	XP_023874979.1	1.8e-11	30/53(56.60)	76	uncharacterized protein LOC111987485 [Quercus suber]
TRINITY_DN11624_c0_g1_i1_17	EOY14356.1	2.3e-07	38/125(30.40)	62	Uncharacterized protein TCM_033752 [Theobroma cacao]
TRINITY_DN11624_c0_g1_i1_7	XP_021685282.1	2.0e-57	123/177(69.49)	229	LOB domain-containing protein 21 [Hevea brasiliensis]
TRINITY_DN11625_c0_g1_i1_7	XP_019258785.1	2.9e-48	94/98(95.92)	201	PREDICTED: VAMP-like protein YKT61 [Nicotiana attenuata]
TRINITY_DN11628_c0_g1_i1_18	XP_028100590.1	6.3e-126	235/309(76.05)	458	phosphomannomutase isoform X1 [Camellia sinensis]
TRINITY_DN1162_c0_g1_i1_13	XP_002275372.3	6.0e-40	159/421(37.77)	172	PREDICTED: uncharacterized protein LOC100258551 isoform X2 [Vitis vinifera]
TRINITY_DN11630_c0_g1_i1_4	PSS02673.1	6.7e-90	180/396(45.45)	338	F-box/kelch-repeat protein [Actinidia chinensis var. chinensis]
TRINITY_DN11630_c0_g1_i2_6	KAA8526801.1	3.4e-83	165/273(60.44)	317	hypothetical protein F0562_008970 [Nyssa sinensis]
TRINITY_DN11631_c0_g1_i2_3	XP_024960879.1	8.7e-132	245/330(74.24)	478	cleavage and polyadenylation specificity factor subunit CG7185 [Cynara cardunculus var. scolymus]
TRINITY_DN11631_c0_g1_i4_14	KAA8528541.1	8.3e-69	170/345(49.28)	268	hypothetical protein F0562_035896 [Nyssa sinensis]
TRINITY_DN11632_c0_g1_i1_3	XP_028118391.1	2.0e-06	26/45(57.78)	59	uncharacterized protein LOC114315957 [Camellia sinensis]
TRINITY_DN11634_c0_g1_i3_6	XP_017249475.1	7.7e-105	180/267(67.42)	389	PREDICTED: cytochrome P450 CYP72A219-like [Daucus carota subsp. sativus]
TRINITY_DN11635_c0_g1_i1_3	XP_009604923.1	1.3e-86	196/353(55.52)	327	PREDICTED: AT-hook motif nuclear-localized protein 1-like [Nicotiana tomentosiformis]
TRINITY_DN11635_c0_g1_i3_6	KAA8525717.1	1.2e-185	320/415(77.11)	656	hypothetical protein F0562_007572 [Nyssa sinensis]
TRINITY_DN11637_c0_g1_i1_3	XP_022937072.1	3.5e-19	53/93(56.99)	102	ABC transporter E family member 2 [Cucurbita moschata]
TRINITY_DN11638_c0_g1_i1_3	XP_027102884.1	6.1e-73	146/424(34.43)	282	uncharacterized protein LOC113724156 [Coffea arabica]
TRINITY_DN11638_c0_g1_i1_7	PSS08256.1	3.5e-38	89/144(61.81)	165	Auxin-responsive protein [Actinidia chinensis var. chinensis]
TRINITY_DN11638_c0_g1_i3_14	KAA8548123.1	1.0e-152	300/409(73.35)	547	hypothetical protein F0562_004616 [Nyssa sinensis]
TRINITY_DN11641_c0_g1_i2_12	CBI22235.3	4.0e-10	41/77(53.25)	72	unnamed protein product, partial [Vitis vinifera]
TRINITY_DN11641_c0_g1_i2_15	XP_017230631.1	2.3e-206	355/439(80.87)	726	PREDICTED: glucan endo-1,3-beta-glucosidase 4-like [Daucus carota subsp. sativus]
TRINITY_DN11641_c0_g1_i3_18	XP_017258789.1	1.4e-191	325/446(72.87)	676	PREDICTED: tafazzin [Daucus carota subsp. sativus]
TRINITY_DN11642_c0_g1_i2_10	OVA06596.1	2.5e-77	271/715(37.90)	297	hypothetical protein BVC80_1737g1 [Macleaya cordata]
TRINITY_DN11642_c0_g1_i3_18	KAA8523558.1	3.1e-55	135/165(81.82)	223	hypothetical protein F0562_009981 [Nyssa sinensis]
TRINITY_DN11645_c0_g1_i2_7	KAA8526344.1	5.4e-30	68/87(78.16)	139	hypothetical protein F0562_008453 [Nyssa sinensis]
TRINITY_DN11645_c0_g1_i4_13	KAA8549257.1	5.3e-62	133/216(61.57)	245	hypothetical protein F0562_000941 [Nyssa sinensis]
TRINITY_DN11645_c0_g1_i4_14	XP_027122633.1	8.9e-202	376/423(88.89)	711	uncharacterized membrane protein At1g16860-like [Coffea arabica]
TRINITY_DN11647_c0_g1_i1_16	PSS21052.1	6.9e-100	181/254(71.26)	372	Heptahelical transmembrane protein [Actinidia chinensis var. chinensis]
TRINITY_DN11647_c0_g1_i1_6	KAA8529552.1	3.4e-210	373/436(85.55)	739	hypothetical protein F0562_033649 [Nyssa sinensis]
TRINITY_DN11647_c0_g1_i1_7	RVX16074.1	4.4e-65	125/210(59.52)	255	putative serine/threonine-protein kinase PIX13 [Vitis vinifera]
TRINITY_DN1164_c0_g1_i1_16	RZC59648.1	9.6e-08	29/43(67.44)	63	hypothetical protein C5167_006959 [Papaver somniferum]
TRINITY_DN11651_c0_g1_i3_9	XP_022895824.1	3.5e-12	37/40(92.50)	79	uncharacterized protein LOC111409932 [Olea europaea var. sylvestris]
TRINITY_DN11652_c0_g1_i6_10	GEU57578.1	8.6e-92	178/244(72.95)	345	probable fructokinase-7 [Tanacetum cinerariifolium]
TRINITY_DN11653_c0_g1_i2_10	PSS28871.1	1.2e-13	53/119(44.54)	84	WD repeat-containing protein [Actinidia chinensis var. chinensis]
TRINITY_DN11657_c0_g1_i1_3	KAE8707419.1	1.3e-76	141/201(70.15)	294	NAC domain-containing protein 77 [Hibiscus syriacus]
TRINITY_DN11661_c0_g1_i1_8	KAA8518470.1	6.6e-38	107/196(54.59)	165	hypothetical protein F0562_015944 [Nyssa sinensis]
TRINITY_DN11661_c0_g1_i2_9	XP_011001746.1	2.4e-10	43/154(27.92)	73	PREDICTED: uncharacterized protein LOC105108935 [Populus euphratica]
TRINITY_DN11664_c0_g1_i1_12	XP_027091448.1	3.9e-164	278/361(77.01)	585	uncharacterized oxidoreductase At4g09670-like [Coffea arabica]
TRINITY_DN11664_c0_g2_i1_12	RWR89846.1	3.5e-10	34/46(73.91)	73	hypothetical protein CKAN_01891800 [Cinnamomum micranthum f. kanehirae]
TRINITY_DN11665_c0_g1_i4_11	KAA8539437.1	4.5e-62	174/245(71.02)	245	hypothetical protein F0562_026129 [Nyssa sinensis]
TRINITY_DN11666_c0_g1_i1_16	CAA0382639.1	8.2e-67	130/130(100.00)	260	unnamed protein product [Arabidopsis thaliana]
TRINITY_DN11666_c0_g2_i1_2	PSR97967.1	1.2e-35	71/84(84.52)	157	E3 ubiquitin-protein ligase HERC1 [Actinidia chinensis var. chinensis]
TRINITY_DN11666_c1_g1_i1_16	NP_188267.1	2.0e-23	54/54(100.00)	115	Mannose-binding lectin superfamily protein [Arabidopsis thaliana]
TRINITY_DN11666_c1_g2_i1_16	NP_188267.1	3.6e-236	404/404(100.00)	824	Mannose-binding lectin superfamily protein [Arabidopsis thaliana]
TRINITY_DN11669_c0_g1_i1_10	KAA8520668.1	1.8e-182	318/464(68.53)	646	hypothetical protein F0562_015060 [Nyssa sinensis]
TRINITY_DN11669_c0_g1_i1_13	XP_024989918.1	1.7e-15	45/75(60.00)	90	putative pentatricopeptide repeat-containing protein At5g08310, mitochondrial [Cynara cardunculus var. scolymus]
TRINITY_DN11674_c0_g1_i1_14	ERN00899.1	1.5e-59	116/148(78.38)	236	hypothetical protein AMTR_s00103p00143950 [Amborella trichopoda]
TRINITY_DN11676_c0_g1_i2_15	XP_023730546.1	1.0e-182	325/401(81.05)	647	protein CDC73 homolog [Lactuca sativa]
TRINITY_DN11677_c0_g2_i1_12	XP_018855379.1	8.4e-59	130/256(50.78)	235	PREDICTED: uncharacterized protein LOC109017624 [Juglans regia]
TRINITY_DN11677_c0_g2_i1_3	PSR84507.1	4.7e-42	93/192(48.44)	178	SPX domain-containing protein [Actinidia chinensis var. chinensis]
TRINITY_DN11679_c0_g1_i1_6	XP_024994641.1	5.2e-116	196/251(78.09)	424	expansin-like B1 [Cynara cardunculus var. scolymus]
TRINITY_DN11679_c0_g1_i4_10	XP_028057128.1	1.3e-27	71/94(75.53)	131	uncharacterized protein LOC114261117 isoform X2 [Camellia sinensis]
TRINITY_DN11679_c0_g2_i1_1	XP_015887061.1	5.7e-102	196/220(89.09)	378	ras-related protein RABA5e isoform X1 [Ziziphus jujuba]
TRINITY_DN11680_c0_g1_i1_15	XP_016546631.1	7.7e-26	61/68(89.71)	125	PREDICTED: uncharacterized protein LOC107846878 [Capsicum annuum]
TRINITY_DN11680_c0_g1_i1_9	RRT55623.1	4.6e-28	74/146(50.68)	134	hypothetical protein B296_00030598 [Ensete ventricosum]
TRINITY_DN11680_c0_g1_i4_18	KAA8532190.1	2.2e-171	351/508(69.09)	609	hypothetical protein F0562_006668 [Nyssa sinensis]
TRINITY_DN11681_c0_g1_i2_15	PSR95124.1	2.0e-16	46/83(55.42)	93	CLE46p like [Actinidia chinensis var. chinensis]
TRINITY_DN11681_c0_g1_i2_4	KAA8533737.1	3.6e-39	102/206(49.51)	170	hypothetical protein F0562_031254 [Nyssa sinensis]
TRINITY_DN11683_c0_g1_i1_2	KAA8534552.1	3.4e-84	159/212(75.00)	319	hypothetical protein F0562_032069 [Nyssa sinensis]
TRINITY_DN11685_c0_g1_i1_9	KAE9451331.1	3.1e-75	223/381(58.53)	290	hypothetical protein C3L33_16730, partial [Rhododendron williamsianum]
TRINITY_DN11687_c0_g1_i1_6	KAA8548619.1	2.5e-22	52/144(36.11)	112	hypothetical protein F0562_000303 [Nyssa sinensis]
TRINITY_DN11687_c0_g1_i2_11	XP_024962219.1	7.2e-117	214/296(72.30)	427	uncharacterized protein LOC112502506 [Cynara cardunculus var. scolymus]
TRINITY_DN11688_c0_g1_i1_11	PSS32433.1	8.0e-144	260/335(77.61)	518	Glycerol-3-phosphate transporter [Actinidia chinensis var. chinensis]
TRINITY_DN11689_c0_g1_i1_6	RVW56512.1	2.1e-11	44/155(28.39)	76	hypothetical protein CK203_072566 [Vitis vinifera]
TRINITY_DN11690_c0_g1_i1_10	AMQ46232.1	2.0e-41	132/370(35.68)	177	WRKY8 transcription factor [Panax ginseng]
TRINITY_DN11691_c0_g2_i1_10	XP_010649520.1	5.0e-132	223/303(73.60)	478	PREDICTED: uncharacterized protein LOC100251734 [Vitis vinifera]
TRINITY_DN11692_c0_g1_i2_14	KAA8532725.1	4.9e-130	228/313(72.84)	471	hypothetical protein F0562_032758 [Nyssa sinensis]
TRINITY_DN11692_c0_g1_i3_12	PSR91536.1	5.1e-32	79/137(57.66)	145	Growth-regulating factor like [Actinidia chinensis var. chinensis]
TRINITY_DN11692_c0_g1_i4_8	XP_024989560.1	5.1e-251	439/588(74.66)	874	mini-chromosome maintenance complex-binding protein [Cynara cardunculus var. scolymus]
TRINITY_DN11694_c0_g1_i1_10	KAA8543661.1	8.1e-137	232/252(92.06)	494	hypothetical protein F0562_021593 [Nyssa sinensis]
TRINITY_DN11694_c0_g1_i1_13	XP_030941669.1	1.0e-14	42/92(45.65)	86	uncharacterized protein LOC115966606 [Quercus lobata]
TRINITY_DN11694_c0_g1_i1_18	XP_028071385.1	1.1e-52	176/461(38.18)	215	uncharacterized protein LOC114273770 [Camellia sinensis]
TRINITY_DN11694_c0_g2_i2_17	XP_028119394.1	9.7e-56	132/210(62.86)	223	probable myosin-binding protein 6 [Camellia sinensis]
TRINITY_DN11699_c0_g1_i1_5	XP_022871213.1	1.2e-38	77/102(75.49)	167	monothiol glutaredoxin-S6-like [Olea europaea var. sylvestris]
TRINITY_DN11699_c0_g1_i4_10	XP_028118265.1	4.2e-202	412/656(62.80)	712	uncharacterized protein At2g33490-like isoform X1 [Camellia sinensis]
TRINITY_DN11700_c0_g1_i1_9	XP_010261404.1	7.7e-64	129/221(58.37)	251	PREDICTED: late embryogenesis abundant protein At1g64065-like [Nelumbo nucifera]
TRINITY_DN11702_c0_g1_i1_15	PSR96829.1	0.0e+00	588/750(78.40)	1124	Cyclic nucleotide-gated ion channel 8 [Actinidia chinensis var. chinensis]
TRINITY_DN11702_c0_g1_i4_16	RVW88965.1	8.8e-22	60/97(61.86)	113	hypothetical protein CK203_029367 [Vitis vinifera]
TRINITY_DN11702_c0_g2_i3_17	PSS36267.1	7.7e-73	149/215(69.30)	282	Chaperone protein like [Actinidia chinensis var. chinensis]
TRINITY_DN11705_c0_g1_i1_11	XP_017236660.1	1.7e-145	293/325(90.15)	523	PREDICTED: BES1/BZR1 homolog protein 4-like [Daucus carota subsp. sativus]
TRINITY_DN11705_c0_g1_i3_17	XP_028102165.1	8.2e-262	514/895(57.43)	911	ribonuclease E/G-like protein, chloroplastic isoform X3 [Camellia sinensis]
TRINITY_DN11705_c0_g2_i3_13	GER56564.1	1.7e-62	120/145(82.76)	248	50S ribosomal protein L24 [Striga asiatica]
TRINITY_DN11706_c0_g1_i2_17	KAA8524932.1	0.0e+00	694/891(77.89)	1303	hypothetical protein F0562_011430 [Nyssa sinensis]
TRINITY_DN11707_c0_g1_i1_8	XP_028095344.1	1.3e-57	119/173(68.79)	231	zinc finger A20 and AN1 domain-containing stress-associated protein 5-like [Camellia sinensis]
TRINITY_DN11710_c0_g1_i1_3	XP_028105242.1	5.4e-205	365/398(91.71)	721	fructose-bisphosphate aldolase 1, chloroplastic [Camellia sinensis]
TRINITY_DN11710_c0_g2_i1_9	GAU44059.1	1.0e-46	94/248(37.90)	194	hypothetical protein TSUD_399580 [Trifolium subterraneum]
TRINITY_DN11711_c0_g1_i1_1	XP_019152326.1	3.6e-52	106/184(57.61)	212	PREDICTED: uncharacterized protein LOC109149131 [Ipomoea nil]
TRINITY_DN11711_c0_g1_i1_6	KAA8540114.1	3.2e-84	165/212(77.83)	320	hypothetical protein F0562_026806 [Nyssa sinensis]
TRINITY_DN11712_c0_g1_i1_5	RVW90490.1	2.5e-171	293/427(68.62)	609	Pentatricopeptide repeat-containing protein, chloroplastic [Vitis vinifera]
TRINITY_DN11716_c0_g3_i1_17	KAA8519750.1	2.0e-153	270/388(69.59)	549	hypothetical protein F0562_014006 [Nyssa sinensis]
TRINITY_DN11717_c0_g1_i2_10	KAA8549180.1	7.3e-226	392/527(74.38)	791	hypothetical protein F0562_000864 [Nyssa sinensis]
TRINITY_DN11719_c0_g1_i1_16	EYU33065.1	6.3e-21	60/60(100.00)	110	hypothetical protein MIMGU_mgv1a0165411mg, partial [Erythranthe guttata]
TRINITY_DN11719_c0_g1_i1_18	PSS19285.1	0.0e+00	535/664(80.57)	1097	Boron transporter like [Actinidia chinensis var. chinensis]
TRINITY_DN1171_c0_g1_i1_16	XP_028125889.1	2.6e-59	110/191(57.59)	235	ankyrin-1-like [Camellia sinensis]
TRINITY_DN11721_c0_g1_i1_4	XP_022854719.1	3.0e-58	138/304(45.39)	233	RING-H2 finger protein ATL51-like [Olea europaea var. sylvestris]
TRINITY_DN11722_c0_g1_i2_17	XP_010264166.1	4.2e-221	381/422(90.28)	775	PREDICTED: transketolase, chloroplastic [Nelumbo nucifera]
TRINITY_DN11722_c0_g2_i1_6	KAF2948743.1	2.8e-20	71/224(31.70)	107	hypothetical protein DAI22_01g057200 [Oryza sativa Japonica Group]
TRINITY_DN11723_c0_g1_i1_5	KJB51836.1	1.2e-17	49/66(74.24)	98	hypothetical protein B456_008G233600 [Gossypium raimondii]
TRINITY_DN11724_c0_g1_i1_5	XP_023728677.1	7.4e-303	512/749(68.36)	1047	protein SIEVE ELEMENT OCCLUSION B-like [Lactuca sativa]
TRINITY_DN11724_c0_g1_i2_18	KAB1223258.1	7.2e-163	353/483(73.08)	581	Transcription factor PCL1 [Morella rubra]
TRINITY_DN11729_c0_g1_i1_12	XP_021275088.1	2.5e-83	163/225(72.44)	316	uncharacterized protein LOC110409904 [Herrania umbratica]
TRINITY_DN11730_c0_g1_i2_11	RVW24957.1	7.1e-31	98/284(34.51)	141	Transposon TX1 uncharacterized 149 kDa protein [Vitis vinifera]
TRINITY_DN11730_c0_g1_i2_16	PPD72179.1	5.4e-173	298/417(71.46)	615	hypothetical protein GOBAR_DD30916 [Gossypium barbadense]
TRINITY_DN11734_c0_g1_i1_1	XP_028062921.1	3.0e-24	165/365(45.21)	120	uncharacterized protein At5g39570 [Camellia sinensis]
TRINITY_DN11734_c0_g1_i1_10	KAA8548533.1	1.3e-13	63/148(42.57)	84	hypothetical protein F0562_000200 [Nyssa sinensis]
TRINITY_DN11734_c0_g1_i1_16	KAF3432866.1	7.1e-94	241/301(80.07)	351	hypothetical protein FNV43_RR23968 [Rhamnella rubrinervis]
TRINITY_DN11734_c0_g1_i1_8	KVH95250.1	8.8e-196	363/517(70.21)	690	SUF system FeS cluster assembly, SufBD [Cynara cardunculus var. scolymus]
TRINITY_DN11736_c0_g1_i1_10	THG03384.1	7.1e-18	53/81(65.43)	99	hypothetical protein TEA_021930 [Camellia sinensis var. sinensis]
TRINITY_DN11739_c0_g1_i1_2	XP_018805770.1	2.9e-07	23/39(58.97)	62	PREDICTED: uncharacterized protein LOC108979532, partial [Juglans regia]
TRINITY_DN11739_c0_g1_i2_12	XP_019267372.1	1.8e-185	335/422(79.38)	656	PREDICTED: branched-chain-amino-acid aminotransferase 3, chloroplastic-like [Nicotiana attenuata]
TRINITY_DN11739_c0_g1_i2_3	KAA8535474.1	0.0e+00	582/788(73.86)	1146	hypothetical protein F0562_030477 [Nyssa sinensis]
TRINITY_DN11739_c0_g1_i3_15	KAA8538041.1	2.2e-44	99/154(64.29)	186	hypothetical protein F0562_027379 [Nyssa sinensis]
TRINITY_DN11739_c0_g1_i4_1	KAA8534176.1	4.6e-112	202/234(86.32)	412	hypothetical protein F0562_031631 [Nyssa sinensis]
TRINITY_DN11741_c0_g1_i1_11	AAQ13595.1	1.1e-25	63/104(60.58)	125	putative squalene epoxidase [Solanum lycopersicum]
TRINITY_DN11742_c0_g1_i2_3	KAA8527037.1	4.8e-188	359/480(74.79)	665	hypothetical protein F0562_008734 [Nyssa sinensis]
TRINITY_DN11743_c0_g1_i3_4	KAA8531890.1	8.3e-255	475/759(62.58)	887	hypothetical protein F0562_006393 [Nyssa sinensis]
TRINITY_DN11743_c0_g2_i1_11	XP_030941739.1	2.3e-25	58/126(46.03)	122	uncharacterized protein LOC115966706 [Quercus lobata]
TRINITY_DN11745_c0_g2_i1_2	KYP64168.1	1.2e-20	56/120(46.67)	106	Retrovirus-related Pol polyprotein from transposon TNT 1-94 [Cajanus cajan]
TRINITY_DN11745_c0_g3_i1_2	XP_021845859.1	3.3e-10	33/57(57.89)	71	uncharacterized protein LOC110785681 [Spinacia oleracea]
TRINITY_DN11746_c0_g1_i1_17	KAA8541841.1	5.0e-68	132/186(70.97)	265	hypothetical protein F0562_022993 [Nyssa sinensis]
TRINITY_DN11747_c0_g1_i2_2	RZS22855.1	9.4e-12	30/40(75.00)	77	hypothetical protein BHM03_00055689 [Ensete ventricosum]
TRINITY_DN11748_c0_g1_i1_13	PQM35442.1	5.8e-113	212/289(73.36)	415	uncharacterized protein Pyn_23047 [Prunus yedoensis var. nudiflora]
TRINITY_DN11748_c0_g1_i1_18	XP_024983798.1	2.0e-190	324/391(82.86)	672	pentatricopeptide repeat-containing protein At4g21065-like [Cynara cardunculus var. scolymus]
TRINITY_DN11749_c0_g1_i1_14	PSS21563.1	6.2e-141	241/325(74.15)	508	Peroxidase [Actinidia chinensis var. chinensis]
TRINITY_DN11749_c0_g1_i1_4	XP_030938953.1	3.6e-99	181/291(62.20)	369	11-beta-hydroxysteroid dehydrogenase 1B-like [Quercus lobata]
TRINITY_DN11749_c0_g1_i2_12	PIN08227.1	2.1e-174	294/372(79.03)	619	Serine carboxypeptidases (lysosomal cathepsin A) [Handroanthus impetiginosus]
TRINITY_DN11749_c0_g1_i4_13	XP_022871852.1	1.1e-30	63/69(91.30)	141	RPM1-interacting protein 4-like [Olea europaea var. sylvestris]
TRINITY_DN1174_c0_g1_i1_6	OMO71499.1	7.5e-55	119/170(70.00)	220	hypothetical protein CCACVL1_18194 [Corchorus capsularis]
TRINITY_DN11750_c0_g1_i3_10	KAD3067046.1	1.7e-40	110/195(56.41)	174	hypothetical protein E3N88_34926 [Mikania micrantha]
TRINITY_DN11751_c0_g1_i2_12	PSS19488.1	1.1e-125	210/234(89.74)	458	Serine decarboxylase [Actinidia chinensis var. chinensis]
TRINITY_DN11752_c0_g1_i2_2	XP_024960853.1	4.2e-84	231/580(39.83)	320	uncharacterized protein LOC112501449 isoform X1 [Cynara cardunculus var. scolymus]
TRINITY_DN11753_c0_g1_i3_17	XP_031378688.1	5.2e-45	101/216(46.76)	189	uncharacterized protein LOC116194106 isoform X2 [Punica granatum]
TRINITY_DN11754_c0_g1_i1_1	KAA8542594.1	1.4e-233	494/623(79.29)	817	hypothetical protein F0562_023746 [Nyssa sinensis]
TRINITY_DN11755_c0_g1_i2_9	XP_009759043.1	1.7e-114	201/306(65.69)	421	PREDICTED: cytochrome P450 71A1-like [Nicotiana sylvestris]
TRINITY_DN11755_c0_g2_i1_18	XP_022850860.1	8.1e-07	30/54(55.56)	60	GDSL esterase/lipase At1g29660-like [Olea europaea var. sylvestris]
TRINITY_DN11757_c0_g1_i1_11	XP_030955587.1	2.0e-11	92/312(29.49)	77	uncharacterized protein LOC115977699 isoform X2 [Quercus lobata]
TRINITY_DN11758_c0_g1_i1_4	PSS04082.1	1.1e-208	349/507(68.84)	733	Flavonoid 3',5'-hydroxylase [Actinidia chinensis var. chinensis]
TRINITY_DN11759_c0_g1_i2_10	XP_011073720.1	5.0e-11	46/74(62.16)	77	putative G3BP-like protein isoform X1 [Sesamum indicum]
TRINITY_DN11763_c0_g1_i2_14	XP_024978798.1	7.0e-38	98/158(62.03)	165	myb-like protein X [Cynara cardunculus var. scolymus]
TRINITY_DN11764_c0_g1_i1_16	XP_027096168.1	7.1e-35	85/256(33.20)	154	uncharacterized protein LOC113716066 [Coffea arabica]
TRINITY_DN11769_c0_g1_i2_7	XP_010646639.1	1.6e-52	111/253(43.87)	213	PREDICTED: putative receptor-like protein kinase At4g00960 isoform X1 [Vitis vinifera]
TRINITY_DN11771_c0_g1_i1_13	PWA90276.1	1.8e-09	42/104(40.38)	70	hypothetical protein CTI12_AA102880 [Artemisia annua]
TRINITY_DN11773_c0_g1_i2_8	XP_011078665.1	1.5e-48	95/112(84.82)	201	uncharacterized protein LOC105162362 isoform X1 [Sesamum indicum]
TRINITY_DN11774_c0_g1_i1_12	KAA8542827.1	2.0e-110	240/463(51.84)	406	hypothetical protein F0562_023979 [Nyssa sinensis]
TRINITY_DN11774_c0_g1_i1_7	XP_030526858.1	7.8e-61	120/174(68.97)	241	myosin regulatory light chain sqh-like [Rhodamnia argentea]
TRINITY_DN11775_c0_g1_i1_5	KAA8530775.1	4.3e-110	214/338(63.31)	406	hypothetical protein F0562_005457 [Nyssa sinensis]
TRINITY_DN11777_c0_g1_i2_16	XP_002276364.1	1.9e-84	161/192(83.85)	319	PREDICTED: N-alpha-acetyltransferase MAK3 [Vitis vinifera]
TRINITY_DN11777_c0_g1_i3_14	KAA8526539.1	2.0e-56	114/160(71.25)	228	hypothetical protein F0562_008258 [Nyssa sinensis]
TRINITY_DN11778_c0_g2_i1_1	PIN11625.1	5.8e-16	46/63(73.02)	90	Filamentous baseplate protein Ligatin, contains PUA domain [Handroanthus impetiginosus]
TRINITY_DN1177_c0_g1_i1_11	KDO69825.1	1.4e-20	51/68(75.00)	106	hypothetical protein CISIN_1g039342mg, partial [Citrus sinensis]
TRINITY_DN11781_c0_g1_i1_1	XP_022034901.1	8.0e-51	98/166(59.04)	208	uncharacterized protein LOC110936805 [Helianthus annuus]
TRINITY_DN11781_c0_g1_i6_10	XP_021807673.1	1.6e-98	231/513(45.03)	367	proline transporter 2-like [Prunus avium]
TRINITY_DN11783_c0_g1_i1_17	KAA8541253.1	1.4e-56	141/291(48.45)	228	hypothetical protein F0562_025140 [Nyssa sinensis]
TRINITY_DN11783_c0_g1_i2_1	XP_009595034.1	1.4e-264	468/620(75.48)	919	PREDICTED: replication protein A 70 kDa DNA-binding subunit B [Nicotiana tomentosiformis]
TRINITY_DN11783_c0_g1_i2_6	PHT37872.1	1.9e-72	142/195(72.82)	280	hypothetical protein CQW23_21445 [Capsicum baccatum]
TRINITY_DN11785_c0_g1_i2_9	XP_012082501.1	1.1e-77	138/161(85.71)	298	uncharacterized protein LOC105642310 [Jatropha curcas]
TRINITY_DN11786_c0_g1_i1_1	PSS31386.1	3.2e-40	132/222(59.46)	173	Dof zinc finger protein like [Actinidia chinensis var. chinensis]
TRINITY_DN11786_c0_g1_i1_10	XP_024975346.1	9.2e-94	270/323(83.59)	351	upstream activation factor subunit spp27-like [Cynara cardunculus var. scolymus]
TRINITY_DN11786_c0_g1_i3_17	KAA8542037.1	0.0e+00	800/977(81.88)	1563	hypothetical protein F0562_023189 [Nyssa sinensis]
TRINITY_DN11789_c0_g1_i1_7	GAN11837.1	6.3e-15	45/68(66.18)	87	conserved hypothetical protein [Mucor ambiguus]
TRINITY_DN11789_c0_g2_i1_7	GAN11837.1	9.3e-13	40/76(52.63)	80	conserved hypothetical protein [Mucor ambiguus]
TRINITY_DN1178_c0_g1_i1_12	XP_023742611.1	9.0e-93	166/232(71.55)	347	selT-like protein [Lactuca sativa]
TRINITY_DN11794_c0_g1_i1_9	KAA8523847.1	1.3e-175	301/381(79.00)	623	hypothetical protein F0562_010270 [Nyssa sinensis]
TRINITY_DN11796_c0_g1_i1_6	RVW90135.1	3.5e-14	37/85(43.53)	85	Transposon TX1 uncharacterized 149 kDa protein [Vitis vinifera]
TRINITY_DN11798_c0_g1_i1_6	XP_017226945.1	4.1e-163	380/650(58.46)	582	PREDICTED: uncharacterized protein LOC108202871 [Daucus carota subsp. sativus]
TRINITY_DN11799_c0_g1_i1_5	XP_031131206.1	3.5e-13	53/130(40.77)	82	calcium-dependent protein kinase 26-like [Ipomoea triloba]
TRINITY_DN11800_c0_g1_i3_1	XP_011091775.1	6.1e-58	108/125(86.40)	232	methyltransferase-like protein 13 isoform X1 [Sesamum indicum]
TRINITY_DN11800_c0_g1_i3_3	XP_028086049.1	7.9e-303	540/845(63.91)	1047	choline transporter protein 1-like isoform X1 [Camellia sinensis]
TRINITY_DN11802_c0_g1_i1_10	XP_010917268.1	2.0e-06	27/53(50.94)	60	uncharacterized protein LOC105041899 [Elaeis guineensis]
TRINITY_DN11802_c0_g1_i1_3	XP_028051263.1	1.7e-29	67/71(94.37)	136	uncharacterized protein LOC114255921 [Camellia sinensis]
TRINITY_DN11803_c0_g1_i1_17	KAA8519017.1	1.0e-47	121/181(66.85)	198	hypothetical protein F0562_016209 [Nyssa sinensis]
TRINITY_DN11803_c0_g3_i1_10	XP_010677651.1	2.5e-29	62/125(49.60)	136	PREDICTED: protein FAR1-RELATED SEQUENCE 5-like [Beta vulgaris subsp. vulgaris]
TRINITY_DN11804_c0_g1_i1_5	PSS16258.1	3.7e-42	101/180(56.11)	179	hypothetical protein CEY00_Acc13755 [Actinidia chinensis var. chinensis]
TRINITY_DN11804_c0_g2_i1_6	XP_023743869.1	6.8e-14	37/46(80.43)	85	ubiquitin-like modifier-activating enzyme atg7 [Lactuca sativa]
TRINITY_DN11805_c0_g1_i1_14	XP_023728908.1	3.7e-72	130/165(78.79)	278	receptor-like protein kinase ANXUR2 [Lactuca sativa]
TRINITY_DN11806_c0_g1_i2_11	RVX04974.1	6.2e-06	32/78(41.03)	60	hypothetical protein CK203_019305 [Vitis vinifera]
TRINITY_DN11807_c0_g1_i1_12	XP_028079499.1	2.4e-216	364/510(71.37)	759	uncharacterized protein LOC114281254 [Camellia sinensis]
TRINITY_DN11807_c0_g1_i1_4	KAA8539460.1	2.2e-171	307/407(75.43)	609	hypothetical protein F0562_026152 [Nyssa sinensis]
TRINITY_DN11811_c0_g1_i1_8	XP_011033883.1	7.6e-94	177/239(74.06)	351	PREDICTED: cyclin-U2-2-like [Populus euphratica]
TRINITY_DN11813_c0_g1_i2_11	XP_022026455.1	1.9e-131	237/315(75.24)	476	transmembrane protein 45B [Helianthus annuus]
TRINITY_DN11814_c0_g1_i1_3	PON51450.1	6.5e-25	54/58(93.10)	122	ATP synthase [Trema orientale]
TRINITY_DN11818_c0_g1_i1_16	KNE89549.1	2.2e-41	87/90(96.67)	175	hypothetical protein PSTG_16994 [Puccinia striiformis f. sp. tritici PST-78]
TRINITY_DN11819_c0_g1_i2_17	VDD16471.1	2.2e-08	36/40(90.00)	66	unnamed protein product [Brassica oleracea]
TRINITY_DN11819_c0_g3_i1_2	XP_018840702.1	2.3e-13	36/65(55.38)	82	PREDICTED: uncharacterized protein LOC109006019 isoform X1 [Juglans regia]
TRINITY_DN11820_c0_g1_i6_1	KAA8547456.1	5.6e-191	384/544(70.59)	676	hypothetical protein F0562_003680 [Nyssa sinensis]
TRINITY_DN11822_c0_g1_i1_12	KAA8540891.1	7.0e-169	292/381(76.64)	601	hypothetical protein F0562_024971 [Nyssa sinensis]
TRINITY_DN11822_c0_g1_i1_3	PSS33823.1	1.5e-140	278/434(64.06)	507	Toll-like receptor 7 [Actinidia chinensis var. chinensis]
TRINITY_DN11822_c0_g1_i2_11	KAD3068823.1	0.0e+00	862/979(88.05)	1756	hypothetical protein E3N88_36703 [Mikania micrantha]
TRINITY_DN11823_c0_g1_i1_15	XP_024929633.1	3.1e-104	198/337(58.75)	386	uncharacterized protein LOC107426267 isoform X2 [Ziziphus jujuba]
TRINITY_DN11824_c0_g1_i2_10	XP_024994127.1	1.3e-61	121/193(62.69)	244	(+)-neomenthol dehydrogenase-like [Cynara cardunculus var. scolymus]
TRINITY_DN11825_c0_g1_i1_18	KAA8532731.1	8.9e-21	60/132(45.45)	108	hypothetical protein F0562_032764 [Nyssa sinensis]
TRINITY_DN11826_c0_g1_i1_9	PSS31145.1	3.0e-23	59/69(85.51)	115	DExH-box ATP-dependent RNA helicase [Actinidia chinensis var. chinensis]
TRINITY_DN11827_c0_g1_i1_7	NP_197101.1	1.4e-24	66/66(100.00)	119	stress-responsive protein (KIN2) / stress-induced protein (KIN2) / cold-responsive protein (COR6.6) / cold-regulated protein (COR6.6) [Arabidopsis thaliana]
TRINITY_DN11829_c0_g1_i1_8	KAA8518095.1	2.3e-166	294/390(75.38)	592	hypothetical protein F0562_015569 [Nyssa sinensis]
TRINITY_DN11830_c0_g1_i1_8	XP_016559299.1	2.8e-78	162/369(43.90)	300	PREDICTED: uncharacterized protein LOC107858972 [Capsicum annuum]
TRINITY_DN11832_c0_g2_i1_13	XP_017232554.1	3.7e-197	402/544(73.90)	695	PREDICTED: pentatricopeptide repeat-containing protein At1g28690, mitochondrial [Daucus carota subsp. sativus]
TRINITY_DN11833_c0_g1_i1_14	XP_023731868.1	7.4e-55	120/223(53.81)	221	protein DOG1-like 4 [Lactuca sativa]
TRINITY_DN11835_c0_g1_i2_17	XP_022000726.1	6.0e-61	131/235(55.74)	241	uncharacterized protein LOC110898272 [Helianthus annuus]
TRINITY_DN11836_c0_g1_i2_16	PSS29476.1	1.3e-134	232/273(84.98)	487	Endoglucanase [Actinidia chinensis var. chinensis]
TRINITY_DN11837_c0_g1_i2_4	XP_019235731.1	7.2e-06	39/78(50.00)	58	PREDICTED: triosephosphate isomerase, chloroplastic-like [Nicotiana attenuata]
TRINITY_DN1183_c0_g1_i1_11	KAE9456092.1	2.3e-28	86/208(41.35)	133	hypothetical protein C3L33_12004, partial [Rhododendron williamsianum]
TRINITY_DN1183_c0_g1_i1_16	XP_028054453.1	2.4e-195	338/407(83.05)	689	leucine-rich repeat receptor protein kinase EMS1 [Camellia sinensis]
TRINITY_DN1183_c0_g1_i1_4	AAP36943.1	2.2e-19	54/74(72.97)	102	Homo sapiens cold inducible RNA binding protein, partial [synthetic construct]
TRINITY_DN11843_c0_g1_i1_13	OIT38825.1	1.2e-11	33/54(61.11)	77	hypothetical protein A4A49_36691 [Nicotiana attenuata]
TRINITY_DN11844_c0_g1_i1_4	THG20029.1	4.3e-72	154/324(47.53)	279	hypothetical protein TEA_008563 [Camellia sinensis var. sinensis]
TRINITY_DN11844_c1_g1_i1_14	KAA8528012.1	7.5e-114	224/289(77.51)	417	hypothetical protein F0562_035119 [Nyssa sinensis]
TRINITY_DN11846_c0_g1_i4_9	XP_017614539.1	5.1e-61	111/167(66.47)	242	PREDICTED: methylesterase 10-like [Gossypium arboreum]
TRINITY_DN11848_c0_g2_i1_13	RVX11981.1	9.7e-18	53/157(33.76)	97	putative ribonuclease H protein [Vitis vinifera]
TRINITY_DN11850_c0_g1_i2_4	KAA8514738.1	1.1e-164	293/410(71.46)	587	hypothetical protein F0562_017917 [Nyssa sinensis]
TRINITY_DN11851_c0_g1_i5_10	PWA43575.1	2.0e-69	130/212(61.32)	271	3-oxo-5-alpha-steroid 4-dehydrogenase family protein [Artemisia annua]
TRINITY_DN11852_c0_g1_i1_11	KAA8530568.1	2.3e-68	160/260(61.54)	266	hypothetical protein F0562_005277 [Nyssa sinensis]
TRINITY_DN11855_c0_g1_i1_4	PWA38194.1	1.5e-23	70/119(58.82)	117	hypothetical protein CTI12_AA583600 [Artemisia annua]
TRINITY_DN11857_c0_g1_i1_10	XP_024989621.1	3.9e-164	300/412(72.82)	585	D-cysteine desulfhydrase 2, mitochondrial [Cynara cardunculus var. scolymus]
TRINITY_DN11857_c0_g1_i1_11	XP_017244271.1	1.2e-189	331/419(79.00)	671	PREDICTED: F-box/LRR-repeat protein At1g67190 [Daucus carota subsp. sativus]
TRINITY_DN11857_c0_g1_i1_9	GAY47937.1	7.1e-134	226/260(86.92)	484	hypothetical protein CUMW_108180 [Citrus unshiu]
TRINITY_DN11859_c0_g1_i1_9	XP_015057950.1	7.9e-77	158/244(64.75)	294	protein MIZU-KUSSEI 1-like [Solanum pennellii]
TRINITY_DN11859_c0_g1_i2_7	XP_024993645.1	1.7e-151	251/401(62.59)	543	pectin acetylesterase 8-like isoform X1 [Cynara cardunculus var. scolymus]
TRINITY_DN11860_c0_g1_i1_15	XP_022039490.1	2.0e-74	150/222(67.57)	287	GDSL esterase/lipase At5g55050-like [Helianthus annuus]
TRINITY_DN11860_c0_g1_i1_4	XP_031096814.1	2.4e-47	112/171(65.50)	196	uncharacterized protein LOC116001049 [Ipomoea triloba]
TRINITY_DN11860_c0_g1_i2_11	XP_011033374.1	1.1e-206	759/985(77.06)	727	PREDICTED: putative leucine-rich repeat receptor-like serine/threonine-protein kinase At2g24130 [Populus euphratica]
TRINITY_DN11861_c0_g2_i1_14	XP_024979788.1	6.3e-56	117/130(90.00)	225	uncharacterized protein At2g34160-like [Cynara cardunculus var. scolymus]
TRINITY_DN11863_c0_g1_i1_2	XP_027178098.1	1.9e-70	139/283(49.12)	274	uncharacterized protein LOC113777263 [Coffea eugenioides]
TRINITY_DN11864_c0_g1_i2_2	XP_031093227.1	1.5e-26	63/84(75.00)	128	uncharacterized protein LOC115997945 [Ipomoea triloba]
TRINITY_DN11866_c0_g1_i1_7	XP_027110945.1	7.4e-111	262/341(76.83)	408	AT-hook motif nuclear-localized protein 15-like isoform X1 [Coffea arabica]
TRINITY_DN11866_c0_g2_i1_4	KAA8539683.1	2.9e-149	261/284(91.90)	535	hypothetical protein F0562_026375 [Nyssa sinensis]
TRINITY_DN11867_c0_g1_i5_14	PWA58614.1	4.1e-38	85/157(54.14)	166	hypothetical protein CTI12_AA398060 [Artemisia annua]
TRINITY_DN11869_c0_g1_i1_3	XP_022036618.1	3.3e-156	268/344(77.91)	558	GDSL esterase/lipase At4g16230-like [Helianthus annuus]
TRINITY_DN1186_c0_g1_i1_10	XP_028115439.1	1.6e-17	49/114(42.98)	96	uncharacterized protein LOC114313263 [Camellia sinensis]
TRINITY_DN11870_c0_g1_i1_6	PSR99985.1	1.4e-105	219/420(52.14)	391	TPR repeat-containing thioredoxin like [Actinidia chinensis var. chinensis]
TRINITY_DN11871_c0_g1_i2_14	XP_015898771.1	4.0e-18	50/85(58.82)	99	uncharacterized protein LOC107432199 [Ziziphus jujuba]
TRINITY_DN11876_c0_g2_i1_7	KAA8531297.1	3.5e-53	114/207(55.07)	215	hypothetical protein F0562_006006 [Nyssa sinensis]
TRINITY_DN11879_c0_g1_i1_4	KAA8548639.1	7.2e-306	500/647(77.28)	1056	hypothetical protein F0562_000323 [Nyssa sinensis]
TRINITY_DN11879_c0_g1_i2_14	KAB1210234.1	4.9e-116	232/362(64.09)	425	Transcription factor MYB39 [Morella rubra]
TRINITY_DN11880_c0_g1_i2_16	KAA8524935.1	3.9e-226	365/423(86.29)	791	hypothetical protein F0562_011427 [Nyssa sinensis]
TRINITY_DN11881_c0_g1_i1_4	RVW80907.1	6.0e-14	35/61(57.38)	84	Transposon TX1 uncharacterized 149 kDa protein [Vitis vinifera]
TRINITY_DN11882_c0_g1_i1_14	PIA33169.1	1.1e-14	38/38(100.00)	89	hypothetical protein AQUCO_04200137v1 [Aquilegia coerulea]
TRINITY_DN11882_c0_g1_i2_12	XP_023766067.1	5.6e-13	59/121(48.76)	82	uncharacterized protein LOC111914601 [Lactuca sativa]
TRINITY_DN11883_c0_g1_i1_14	OTG02304.1	3.4e-06	26/28(92.86)	59	putative zinc finger, C2H2 [Helianthus annuus]
TRINITY_DN11884_c0_g1_i1_14	TKY63658.1	3.8e-75	150/219(68.49)	289	putative Holliday junction resolvase [Spatholobus suberectus]
TRINITY_DN11884_c0_g1_i1_16	XP_024984359.1	4.3e-267	513/741(69.23)	928	CRM-domain containing factor CFM3, chloroplastic/mitochondrial isoform X2 [Cynara cardunculus var. scolymus]
TRINITY_DN11884_c0_g1_i1_6	KAA8524281.1	1.8e-42	100/172(58.14)	180	hypothetical protein F0562_010704 [Nyssa sinensis]
TRINITY_DN11885_c0_g1_i2_14	VVA15547.1	1.6e-68	143/228(62.72)	267	PREDICTED: unknown [Prunus dulcis]
TRINITY_DN11888_c0_g1_i3_16	KAA8525730.1	3.9e-172	325/566(57.42)	612	hypothetical protein F0562_007585 [Nyssa sinensis]
TRINITY_DN11889_c0_g1_i1_7	KAE9454813.1	1.3e-99	184/254(72.44)	370	hypothetical protein C3L33_13281, partial [Rhododendron williamsianum]
TRINITY_DN11889_c0_g1_i3_14	XP_030939200.1	3.1e-194	332/445(74.61)	685	proline transporter 2-like isoform X2 [Quercus lobata]
TRINITY_DN11889_c0_g1_i3_15	XP_023769677.1	1.5e-52	104/123(84.55)	214	protein RER1B-like [Lactuca sativa]
TRINITY_DN11890_c0_g1_i1_16	PSR91581.1	2.2e-21	59/117(50.43)	110	Zinc finger protein [Actinidia chinensis var. chinensis]
TRINITY_DN11890_c0_g1_i1_7	AAX43301.1	5.9e-58	115/115(100.00)	230	ribosomal protein L30, partial [synthetic construct]
TRINITY_DN11890_c0_g1_i4_1	XP_024978300.1	2.6e-113	197/211(93.36)	416	serine/threonine-protein kinase STY13-like [Cynara cardunculus var. scolymus]
TRINITY_DN11892_c0_g1_i1_5	XP_024981725.1	2.6e-35	120/360(33.33)	157	LOB domain-containing protein 12 [Cynara cardunculus var. scolymus]
TRINITY_DN11895_c0_g1_i3_14	THF96704.1	2.9e-173	333/420(79.29)	616	hypothetical protein TEA_002407 [Camellia sinensis var. sinensis]
TRINITY_DN11896_c0_g1_i1_9	KAA8522831.1	6.0e-160	274/354(77.40)	571	hypothetical protein F0562_009254 [Nyssa sinensis]
TRINITY_DN11898_c0_g1_i1_2	XP_030509219.1	1.5e-23	54/75(72.00)	116	uncharacterized protein LOC115723896 [Cannabis sativa]
TRINITY_DN11898_c0_g1_i1_4	XP_031105475.1	3.9e-27	60/104(57.69)	129	protein GRIM REAPER [Ipomoea triloba]
TRINITY_DN11899_c0_g1_i1_8	XP_031261390.1	8.9e-170	284/327(86.85)	603	protein-ribulosamine 3-kinase, chloroplastic [Pistacia vera]
TRINITY_DN11901_c0_g1_i1_14	XP_018827850.1	4.7e-16	50/69(72.46)	91	PREDICTED: uncharacterized protein LOC108996414 [Juglans regia]
TRINITY_DN11901_c0_g1_i5_18	KAA8528541.1	3.5e-100	177/194(91.24)	372	hypothetical protein F0562_035896 [Nyssa sinensis]
TRINITY_DN11903_c0_g1_i1_11	XP_028089839.1	4.0e-147	343/514(66.73)	529	transcription termination factor MTEF18, mitochondrial-like [Camellia sinensis]
TRINITY_DN11903_c0_g1_i1_12	KAF3435410.1	1.3e-275	471/576(81.77)	956	hypothetical protein FNV43_RR22499 [Rhamnella rubrinervis]
TRINITY_DN11903_c0_g1_i1_14	PSS19759.1	1.3e-132	233/308(75.65)	479	Nodulation protein like [Actinidia chinensis var. chinensis]
TRINITY_DN11903_c0_g1_i1_16	XP_019230929.1	2.6e-108	275/499(55.11)	399	PREDICTED: uncharacterized protein LOC109211806 [Nicotiana attenuata]
TRINITY_DN11904_c0_g1_i2_10	AYW51595.1	5.5e-135	254/378(67.20)	488	mitochondrial alternative oxidase 1d [Camellia sinensis]
TRINITY_DN11905_c0_g1_i1_10	CBI15464.3	9.2e-82	177/328(53.96)	311	unnamed protein product, partial [Vitis vinifera]
TRINITY_DN11905_c0_g1_i1_12	KJB33697.1	4.6e-07	31/90(34.44)	61	hypothetical protein B456_006G027000 [Gossypium raimondii]
TRINITY_DN11905_c0_g2_i1_12	XP_004232255.1	6.5e-09	40/97(41.24)	67	paired amphipathic helix protein Sin3-like 2 [Solanum lycopersicum]
TRINITY_DN11905_c0_g3_i1_12	XP_015639568.1	9.2e-13	54/154(35.06)	80	paired amphipathic helix protein Sin3-like 4 isoform X1 [Oryza sativa Japonica Group]
TRINITY_DN11909_c0_g1_i1_12	XP_024985467.1	3.5e-111	207/248(83.47)	409	protein FAR1-RELATED SEQUENCE 5-like [Cynara cardunculus var. scolymus]
TRINITY_DN11909_c0_g1_i1_6	KVH93835.1	1.5e-167	309/357(86.55)	597	hypothetical protein Ccrd_004111 [Cynara cardunculus var. scolymus]
TRINITY_DN11911_c0_g2_i1_4	GAV62077.1	1.9e-08	35/51(68.63)	67	GTP_EFTU domain-containing protein/GTP_EFTU_D3 domain-containing protein/GTP_EFTU_D2 domain-containing protein [Cephalotus follicularis]
TRINITY_DN11912_c0_g1_i2_12	RVW94778.1	5.1e-37	88/125(70.40)	162	Kinesin-like protein KIN-14N [Vitis vinifera]
TRINITY_DN11912_c0_g1_i3_18	TQD71359.1	2.7e-12	41/105(39.05)	79	hypothetical protein C1H46_043103 [Malus baccata]
TRINITY_DN11915_c0_g1_i1_4	PSS04662.1	5.1e-76	152/207(73.43)	293	Pentatricopeptide repeat-containing protein [Actinidia chinensis var. chinensis]
TRINITY_DN11918_c0_g1_i2_1	XP_027090136.1	2.0e-69	136/169(80.47)	270	WUSCHEL-related homeobox 4-like isoform X2 [Coffea arabica]
TRINITY_DN11918_c0_g1_i2_9	XP_031288262.1	5.4e-23	66/119(55.46)	116	acyl-CoA-binding domain-containing protein 3-like isoform X1 [Pistacia vera]
TRINITY_DN11918_c0_g3_i1_16	KAE9454184.1	0.0e+00	535/700(76.43)	1115	hypothetical protein C3L33_13932, partial [Rhododendron williamsianum]
TRINITY_DN11922_c0_g1_i1_1	PSR86381.1	4.8e-141	378/466(81.12)	509	Kinase-like protein [Actinidia chinensis var. chinensis]
TRINITY_DN11923_c0_g1_i2_13	RXH95805.1	3.1e-36	81/136(59.56)	159	hypothetical protein DVH24_008305 [Malus domestica]
TRINITY_DN11923_c0_g1_i2_7	PWA83953.1	1.1e-144	250/345(72.46)	520	Alpha/beta hydrolase fold-1 [Artemisia annua]
TRINITY_DN11924_c0_g1_i1_12	XP_023728535.1	1.0e-183	304/321(94.70)	650	E3 ubiquitin-protein ligase SINAT3-like [Lactuca sativa]
TRINITY_DN11927_c0_g2_i1_5	KAA8543194.1	5.5e-55	101/168(60.12)	221	hypothetical protein F0562_021311 [Nyssa sinensis]
TRINITY_DN11930_c0_g1_i1_14	XP_028062482.1	2.8e-36	160/176(90.91)	160	protein LSD1 isoform X1 [Camellia sinensis]
TRINITY_DN11930_c0_g2_i2_11	XP_019227359.1	8.0e-85	160/352(45.45)	321	PREDICTED: glucan endo-1,3-beta-glucosidase 8-like [Nicotiana attenuata]
TRINITY_DN11932_c0_g1_i1_11	RHN79678.1	3.5e-46	90/142(63.38)	193	putative RNA-directed DNA polymerase [Medicago truncatula]
TRINITY_DN11932_c0_g1_i1_18	KAA8537425.1	3.6e-176	301/377(79.84)	625	hypothetical protein F0562_026888 [Nyssa sinensis]
TRINITY_DN11932_c0_g1_i1_4	KAA8534039.1	5.2e-49	95/111(85.59)	203	hypothetical protein F0562_031556 [Nyssa sinensis]
TRINITY_DN11932_c0_g1_i3_10	XP_024973512.1	5.0e-120	335/933(35.91)	439	heptahelical transmembrane protein 4-like [Cynara cardunculus var. scolymus]
TRINITY_DN11932_c0_g2_i2_11	XP_027909773.1	2.0e-22	64/143(44.76)	113	uncharacterized protein LOC114168968 [Vigna unguiculata]
TRINITY_DN11933_c0_g1_i1_1	KAA8519817.1	5.5e-37	80/122(65.57)	163	hypothetical protein F0562_014093 [Nyssa sinensis]
TRINITY_DN11933_c0_g1_i2_12	KAA8539086.1	5.0e-140	248/336(73.81)	505	hypothetical protein F0562_025778 [Nyssa sinensis]
TRINITY_DN11934_c0_g1_i1_4	XP_028799074.1	4.7e-23	55/57(96.49)	115	uncharacterized vacuolar membrane protein YML018C-like isoform X1 [Prosopis alba]
TRINITY_DN11937_c0_g2_i1_4	OMP03432.1	4.9e-06	39/101(38.61)	58	Integrase, catalytic core [Corchorus capsularis]
TRINITY_DN11938_c0_g1_i1_16	TYH95930.1	3.2e-06	35/68(51.47)	59	hypothetical protein ES332_A12G141400v1 [Gossypium tomentosum]
TRINITY_DN11938_c0_g1_i1_4	XP_010420526.2	1.6e-27	64/64(100.00)	129	PREDICTED: 5-methyltetrahydropteroyltriglutamate--homocysteine methyltransferase 1 [Camelina sativa]
TRINITY_DN11938_c0_g2_i1_17	XP_021624412.1	1.4e-06	26/55(47.27)	60	zinc finger protein ZAT11-like [Manihot esculenta]
TRINITY_DN11939_c0_g1_i1_13	PWA81885.1	2.2e-75	155/324(47.84)	289	Cysteine-rich RLK (receptor-like protein kinase) 8 [Artemisia annua]
TRINITY_DN1193_c0_g1_i1_14	XP_023748974.1	8.1e-28	60/94(63.83)	130	cellulose synthase-like protein G2 [Lactuca sativa]
TRINITY_DN11940_c0_g1_i1_4	XP_024192700.1	1.6e-23	54/67(80.60)	116	endonuclease III homolog 1, chloroplastic-like [Rosa chinensis]
TRINITY_DN11941_c0_g1_i1_10	KAA8523022.1	8.9e-36	109/302(36.09)	158	hypothetical protein F0562_009445 [Nyssa sinensis]
TRINITY_DN11942_c0_g1_i1_11	XP_024981725.1	4.0e-60	125/177(70.62)	238	LOB domain-containing protein 12 [Cynara cardunculus var. scolymus]
TRINITY_DN11947_c0_g1_i3_9	KAE8125228.1	6.7e-241	441/606(72.77)	841	hypothetical protein FH972_020061 [Carpinus fangiana]
TRINITY_DN11949_c0_g1_i1_7	XP_011073717.1	3.8e-38	107/126(84.92)	165	cysteine-rich repeat secretory protein 3 [Sesamum indicum]
TRINITY_DN1194_c0_g1_i1_13	BAG10962.1	2.4e-42	95/101(94.06)	178	fibronectin precursor, partial [synthetic construct]
TRINITY_DN11954_c0_g1_i1_15	KAE8055075.1	8.0e-48	84/106(79.25)	198	hypothetical protein FH972_011940 [Carpinus fangiana]
TRINITY_DN11954_c0_g1_i3_13	XP_022759767.1	6.4e-44	80/96(83.33)	186	transcription factor MYB30-like [Durio zibethinus]
TRINITY_DN11956_c0_g1_i5_9	KZM86995.1	3.2e-103	183/229(79.91)	383	hypothetical protein DCAR_024129 [Daucus carota subsp. sativus]
TRINITY_DN11959_c0_g1_i4_9	KAA8518996.1	2.5e-86	226/486(46.50)	326	hypothetical protein F0562_016230 [Nyssa sinensis]
TRINITY_DN11960_c0_g1_i1_4	XP_027103509.1	2.5e-94	170/213(79.81)	353	LOW QUALITY PROTEIN: NDR1/HIN1-like protein 26 [Coffea arabica]
TRINITY_DN11960_c0_g1_i1_9	POO03744.1	8.0e-88	168/216(77.78)	331	DNA binding protein [Trema orientale]
TRINITY_DN11960_c0_g1_i2_1	RZB76094.1	2.5e-17	48/68(70.59)	97	Retrovirus-related Pol polyprotein from transposon RE2 [Glycine soja]
TRINITY_DN11961_c0_g1_i5_10	KAA8538230.1	6.1e-106	189/270(70.00)	393	hypothetical protein F0562_027947 [Nyssa sinensis]
TRINITY_DN11962_c0_g1_i2_9	PSS32925.1	1.2e-33	79/108(73.15)	151	Serine--tRNA ligase [Actinidia chinensis var. chinensis]
TRINITY_DN11962_c0_g1_i3_15	KAE9451431.1	4.8e-06	27/49(55.10)	59	hypothetical protein C3L33_16684, partial [Rhododendron williamsianum]
TRINITY_DN11962_c0_g2_i1_1	PSS13769.1	1.4e-144	265/386(68.65)	520	IQ domain-containing protein [Actinidia chinensis var. chinensis]
TRINITY_DN11964_c0_g1_i1_4	XP_024970148.1	5.2e-311	551/714(77.17)	1074	protein NPGR1 [Cynara cardunculus var. scolymus]
TRINITY_DN11965_c0_g1_i1_14	XP_023511733.1	5.3e-92	203/380(53.42)	345	tRNA 2'-phosphotransferase 1-like [Cucurbita pepo subsp. pepo]
TRINITY_DN11965_c0_g1_i2_7	XP_031096879.1	5.8e-109	196/240(81.67)	402	uncharacterized protein LOC116001122 [Ipomoea triloba]
TRINITY_DN11967_c0_g1_i1_16	KAA8526706.1	8.2e-152	360/464(77.59)	544	hypothetical protein F0562_009065 [Nyssa sinensis]
TRINITY_DN11969_c0_g1_i1_1	XP_023750387.1	0.0e+00	661/727(90.92)	1362	glutamine-dependent NAD(+) synthetase [Lactuca sativa]
TRINITY_DN11973_c0_g1_i1_13	EOY30939.1	3.6e-07	27/41(65.85)	62	Uncharacterized protein TCM_037979 [Theobroma cacao]
TRINITY_DN11975_c0_g1_i1_18	KAA8519591.1	3.9e-142	250/313(79.87)	511	hypothetical protein F0562_013964 [Nyssa sinensis]
TRINITY_DN11976_c0_g1_i1_11	XP_028055325.1	1.7e-84	192/288(66.67)	320	uncharacterized protein LOC114259511 [Camellia sinensis]
TRINITY_DN11977_c0_g1_i1_7	RVW74273.1	1.9e-12	38/82(46.34)	79	Transposon TX1 uncharacterized 149 kDa protein [Vitis vinifera]
TRINITY_DN11977_c0_g1_i5_17	PQQ16553.1	1.2e-48	81/83(97.59)	201	anaphase-promoting complex subunit 11 [Prunus yedoensis var. nudiflora]
TRINITY_DN11978_c0_g1_i2_17	AND65758.1	4.6e-78	150/200(75.00)	299	tryptophan synthase alpha chain [Camellia sinensis]
TRINITY_DN11979_c0_g1_i1_4	XP_024991017.1	1.7e-13	44/72(61.11)	84	uncharacterized protein LOC112525222 [Cynara cardunculus var. scolymus]
TRINITY_DN11981_c0_g1_i1_1	XP_028114491.1	2.8e-58	147/348(42.24)	233	uncharacterized protein LOC114312460 [Camellia sinensis]
TRINITY_DN11981_c0_g1_i1_4	XP_023732926.1	2.5e-26	73/132(55.30)	126	protein TIFY 5A [Lactuca sativa]
TRINITY_DN11983_c0_g1_i2_12	XP_017227446.1	1.4e-191	345/416(82.93)	676	PREDICTED: divinyl chlorophyllide a 8-vinyl-reductase, chloroplastic [Daucus carota subsp. sativus]
TRINITY_DN11983_c0_g1_i3_16	XP_023913661.1	8.6e-48	127/201(63.18)	198	uncharacterized protein LOC112025231 [Quercus suber]
TRINITY_DN11984_c0_g1_i1_9	XP_010651514.2	2.4e-72	231/390(59.23)	281	PREDICTED: protein LATERAL ROOT PRIMORDIUM 1 [Vitis vinifera]
TRINITY_DN11985_c0_g1_i4_4	GEW17023.1	1.6e-86	151/170(88.82)	327	putative deoxyribonuclease TATDN1 isoform X1 [Tanacetum cinerariifolium]
TRINITY_DN11985_c0_g2_i1_3	RVX22512.1	8.6e-35	79/204(38.73)	154	putative ribonuclease H protein [Vitis vinifera]
TRINITY_DN11988_c0_g1_i1_16	XP_016479641.1	1.0e-84	173/207(83.57)	321	PREDICTED: syntaxin-related protein KNOLLE-like [Nicotiana tabacum]
TRINITY_DN11989_c0_g1_i1_17	BAK03638.1	2.7e-07	27/44(61.36)	62	predicted protein [Hordeum vulgare subsp. vulgare]
TRINITY_DN11989_c0_g1_i1_6	OIT01407.1	6.3e-118	213/233(91.42)	431	hypothetical protein A4A49_59775 [Nicotiana attenuata]
TRINITY_DN1198_c0_g1_i1_16	XP_024979842.1	2.5e-32	93/242(38.43)	146	putative UPF0481 protein At3g02645 [Cynara cardunculus var. scolymus]
TRINITY_DN11990_c0_g1_i3_17	XP_019160315.1	8.1e-139	269/430(62.56)	501	PREDICTED: uncharacterized protein LOC109156890 [Ipomoea nil]
TRINITY_DN11990_c0_g1_i3_8	XP_022012221.1	1.8e-13	40/41(97.56)	85	peptidyl-prolyl cis-trans isomerase Pin1-like [Helianthus annuus]
TRINITY_DN11991_c0_g1_i1_11	XP_009623684.1	2.9e-15	43/105(40.95)	89	PREDICTED: uncharacterized protein LOC104114850 [Nicotiana tomentosiformis]
TRINITY_DN11991_c0_g1_i1_18	XP_007044043.1	3.3e-130	228/270(84.44)	472	PREDICTED: ELMO domain-containing protein C isoform X2 [Theobroma cacao]
TRINITY_DN11992_c0_g1_i1_10	XP_028118767.1	2.3e-119	218/308(70.78)	436	putative cysteine-rich receptor-like protein kinase 43 isoform X3 [Camellia sinensis]
TRINITY_DN11992_c0_g2_i1_10	XP_015168794.1	3.9e-26	60/128(46.88)	124	PREDICTED: putative cysteine-rich receptor-like protein kinase 43 isoform X2 [Solanum tuberosum]
TRINITY_DN11994_c0_g1_i1_3	XP_028114867.1	0.0e+00	554/918(60.35)	1103	protein argonaute 2-like [Camellia sinensis]
TRINITY_DN11994_c1_g3_i1_18	XP_024981761.1	2.7e-08	43/75(57.33)	67	probable glycosyltransferase STELLO2 [Cynara cardunculus var. scolymus]
TRINITY_DN11995_c0_g1_i1_5	KAB1669191.1	6.9e-41	95/108(87.96)	175	hypothetical protein ES319_1Z067000v1, partial [Gossypium barbadense]
TRINITY_DN11997_c0_g1_i1_5	CAA52343.1	7.2e-232	401/507(79.09)	810	cellulase, partial [Sambucus nigra]
TRINITY_DN11998_c0_g1_i1_17	XP_020421898.1	1.1e-98	181/257(70.43)	367	cell number regulator 8 [Prunus persica]
TRINITY_DN11998_c0_g1_i1_5	XP_002282199.2	1.1e-60	144/228(63.16)	241	PREDICTED: cyclin-dependent kinase inhibitor 7 isoform X2 [Vitis vinifera]
TRINITY_DN11999_c0_g1_i1_3	KAA8538578.1	3.1e-26	66/112(58.93)	125	hypothetical protein F0562_028228 [Nyssa sinensis]
TRINITY_DN11999_c0_g1_i2_9	XP_028073835.1	0.0e+00	672/1047(64.18)	1312	DNA topoisomerase 2-binding protein 1 isoform X1 [Camellia sinensis]
TRINITY_DN119_c0_g1_i1_15	RVX11260.1	4.7e-22	57/144(39.58)	111	putative ribonuclease H protein [Vitis vinifera]
TRINITY_DN11_c0_g1_i1_13	VVW86759.1	1.0e-07	31/36(86.11)	64	unnamed protein product, partial [Nymphaea colorata]
TRINITY_DN12000_c0_g1_i1_4	KAB5525433.1	2.1e-143	247/311(79.42)	516	hypothetical protein DKX38_023182 [Salix brachista]
TRINITY_DN12001_c0_g1_i1_7	XP_028057344.1	4.8e-128	259/484(53.51)	465	nodulation-signaling pathway 2 protein-like [Camellia sinensis]
TRINITY_DN12001_c0_g1_i3_5	PON54983.1	4.7e-72	154/372(41.40)	279	Tyrosine-protein kinase [Trema orientale]
TRINITY_DN12002_c0_g1_i1_10	KAA8546132.1	4.1e-47	108/153(70.59)	195	hypothetical protein F0562_020974 [Nyssa sinensis]
TRINITY_DN12002_c0_g1_i1_12	KAE8056052.1	2.6e-25	53/76(69.74)	123	hypothetical protein FH972_012850 [Carpinus fangiana]
TRINITY_DN12005_c0_g1_i1_14	KAA8518658.1	1.4e-278	489/639(76.53)	966	hypothetical protein F0562_016132 [Nyssa sinensis]
TRINITY_DN12005_c0_g1_i1_17	PIN06834.1	1.7e-50	110/150(73.33)	206	Glutaredoxin [Handroanthus impetiginosus]
TRINITY_DN12005_c0_g1_i1_4	KAA8523868.1	1.3e-53	157/397(39.55)	218	hypothetical protein F0562_010291 [Nyssa sinensis]
TRINITY_DN12007_c0_g2_i1_18	PWA97224.1	1.9e-41	85/102(83.33)	176	glutaredoxin-like II, Thioredoxin-like fold protein [Artemisia annua]
TRINITY_DN12008_c0_g1_i2_7	XP_023738755.1	2.0e-136	302/465(64.95)	493	uncharacterized protein LOC111886739 [Lactuca sativa]
TRINITY_DN12010_c0_g1_i1_9	XP_022001458.1	6.3e-47	101/135(74.81)	194	organelle RRM domain-containing protein 2, mitochondrial-like [Helianthus annuus]
TRINITY_DN12011_c0_g1_i1_10	XP_023729693.1	4.0e-15	41/71(57.75)	88	DNA damage-repair/toleration protein DRT100-like [Lactuca sativa]
TRINITY_DN12011_c0_g1_i3_14	KAA3471121.1	7.4e-31	69/75(92.00)	141	small nuclear ribonucleoprotein Sm D1-like [Gossypium australe]
TRINITY_DN12012_c0_g1_i1_14	XP_017237350.1	2.6e-122	205/236(86.86)	446	PREDICTED: thaumatin-like protein [Daucus carota subsp. sativus]
TRINITY_DN12012_c0_g1_i1_16	XP_023750256.1	8.1e-222	363/573(63.35)	777	protochlorophyllide-dependent translocon component 52, chloroplastic isoform X2 [Lactuca sativa]
TRINITY_DN12014_c0_g1_i1_13	EXB36980.1	1.7e-06	32/74(43.24)	60	hypothetical protein L484_018358 [Morus notabilis]
TRINITY_DN12014_c0_g1_i1_17	KVH92076.1	8.7e-10	40/68(58.82)	71	Membrane transporter, Tim44-related/Ribosomal protein L45 [Cynara cardunculus var. scolymus]
TRINITY_DN12014_c0_g1_i1_6	PSS09842.1	2.7e-210	394/640(61.56)	739	Serine/threonine-protein kinase [Actinidia chinensis var. chinensis]
TRINITY_DN12015_c0_g1_i1_6	CAN64452.1	1.3e-11	35/41(85.37)	77	hypothetical protein VITISV_009528 [Vitis vinifera]
TRINITY_DN12016_c0_g1_i1_8	XP_024968793.1	2.7e-35	81/107(75.70)	157	TATA-binding protein-associated factor 2N-like [Cynara cardunculus var. scolymus]
TRINITY_DN12019_c0_g1_i2_11	KAA8519617.1	2.7e-27	62/84(73.81)	129	hypothetical protein F0562_013938 [Nyssa sinensis]
TRINITY_DN12022_c0_g1_i1_7	XP_024993110.1	0.0e+00	580/765(75.82)	1179	ubiquitin-like modifier-activating enzyme atg7 [Cynara cardunculus var. scolymus]
TRINITY_DN12023_c0_g1_i1_11	XP_023755830.1	2.0e-212	373/543(68.69)	746	probable receptor-like protein kinase At2g39360 [Lactuca sativa]
TRINITY_DN12026_c0_g1_i1_11	KAA8539203.1	2.6e-166	323/576(56.08)	592	hypothetical protein F0562_025895 [Nyssa sinensis]
TRINITY_DN12026_c0_g1_i1_17	XP_028093480.1	2.9e-197	355/474(74.89)	695	wee1-like protein kinase [Camellia sinensis]
TRINITY_DN12027_c0_g1_i1_12	XP_004515462.1	2.4e-10	33/43(76.74)	72	uncharacterized protein LOC101510790 [Cicer arietinum]
TRINITY_DN12027_c0_g1_i2_1	KAA8549180.1	1.1e-233	392/468(83.76)	817	hypothetical protein F0562_000864 [Nyssa sinensis]
TRINITY_DN12029_c0_g1_i1_11	OMO56906.1	9.3e-59	112/118(94.92)	234	hypothetical protein CCACVL1_26182 [Corchorus capsularis]
TRINITY_DN12029_c0_g1_i1_9	KAA8528550.1	2.2e-136	233/313(74.44)	493	hypothetical protein F0562_035905 [Nyssa sinensis]
TRINITY_DN12030_c0_g1_i1_14	KAA8544272.1	1.3e-54	135/241(56.02)	221	hypothetical protein F0562_022284 [Nyssa sinensis]
TRINITY_DN12031_c0_g1_i1_12	KAD5960823.1	9.4e-56	140/194(72.16)	225	hypothetical protein E3N88_12295 [Mikania micrantha]
TRINITY_DN12033_c0_g1_i1_12	KAA8515263.1	1.7e-122	248/476(52.10)	447	hypothetical protein F0562_018507 [Nyssa sinensis]
TRINITY_DN12035_c0_g1_i2_5	THG21745.1	6.0e-15	40/46(86.96)	88	hypothetical protein TEA_020287 [Camellia sinensis var. sinensis]
TRINITY_DN12036_c0_g1_i1_9	XP_028118312.1	1.4e-113	208/293(70.99)	416	(+)-neomenthol dehydrogenase-like [Camellia sinensis]
TRINITY_DN12038_c0_g1_i1_17	KAA8541577.1	1.9e-10	33/48(68.75)	73	hypothetical protein F0562_022729 [Nyssa sinensis]
TRINITY_DN12040_c0_g1_i2_12	KAA8529731.1	2.0e-271	477/659(72.38)	942	hypothetical protein F0562_034169 [Nyssa sinensis]
TRINITY_DN12040_c0_g1_i6_9	KAA8533259.1	3.8e-199	336/408(82.35)	702	hypothetical protein F0562_033208 [Nyssa sinensis]
TRINITY_DN12041_c0_g1_i4_16	KAA8525367.1	1.2e-304	538/742(72.51)	1053	hypothetical protein F0562_007215 [Nyssa sinensis]
TRINITY_DN12042_c0_g1_i1_18	KAA8532439.1	1.1e-64	132/202(65.35)	253	hypothetical protein F0562_032472 [Nyssa sinensis]
TRINITY_DN12042_c0_g1_i1_9	KAE9446231.1	1.4e-95	206/329(62.61)	357	hypothetical protein C3L33_21870, partial [Rhododendron williamsianum]
TRINITY_DN12042_c0_g2_i2_2	KAA8536214.1	0.0e+00	738/834(88.49)	1454	hypothetical protein F0562_028692 [Nyssa sinensis]
TRINITY_DN12044_c0_g1_i3_1	XP_023747303.1	1.9e-52	94/102(92.16)	214	cytochrome b6-f complex iron-sulfur subunit, chloroplastic [Lactuca sativa]
TRINITY_DN12046_c0_g1_i1_10	KNA20122.1	1.8e-23	56/96(58.33)	117	hypothetical protein SOVF_055220 [Spinacia oleracea]
TRINITY_DN12046_c0_g2_i1_14	KAE9455711.1	6.7e-100	207/290(71.38)	370	hypothetical protein C3L33_12396, partial [Rhododendron williamsianum]
TRINITY_DN12047_c0_g1_i1_12	RVW34286.1	5.8e-95	207/517(40.04)	355	putative ribonuclease H protein [Vitis vinifera]
TRINITY_DN12048_c0_g1_i7_14	PON99669.1	3.3e-62	127/240(52.92)	246	NTF2-like domain containing protein [Trema orientale]
TRINITY_DN12048_c0_g2_i1_7	RVW60639.1	2.3e-16	59/197(29.95)	93	hypothetical protein CK203_048902 [Vitis vinifera]
TRINITY_DN12049_c0_g1_i2_15	XP_028079611.1	1.4e-50	107/172(62.21)	206	uncharacterized protein LOC114281364 [Camellia sinensis]
TRINITY_DN12050_c0_g1_i1_4	PSR94750.1	2.7e-41	90/154(58.44)	176	Protein of unknown function DUF538 protein [Actinidia chinensis var. chinensis]
TRINITY_DN12050_c0_g1_i1_9	XP_021731253.1	3.3e-12	41/64(64.06)	79	uncharacterized protein LOC110698154 [Chenopodium quinoa]
TRINITY_DN12051_c0_g1_i1_2	PSR99742.1	2.6e-89	208/374(55.61)	336	Trafficking kinesin-binding protein like [Actinidia chinensis var. chinensis]
TRINITY_DN12051_c0_g1_i2_3	KAA8534039.1	2.3e-67	140/211(66.35)	263	hypothetical protein F0562_031556 [Nyssa sinensis]
TRINITY_DN12051_c0_g2_i1_6	XP_018631173.1	2.9e-12	46/153(30.07)	79	PREDICTED: uncharacterized protein LOC108947539 [Nicotiana tomentosiformis]
TRINITY_DN12052_c0_g1_i4_3	XP_022760339.1	8.6e-39	78/110(70.91)	168	peroxygenase 2-like [Durio zibethinus]
TRINITY_DN12054_c0_g1_i1_1	XP_023733508.1	3.0e-56	110/153(71.90)	226	uncharacterized protein LOC111881334 [Lactuca sativa]
TRINITY_DN12054_c0_g1_i1_12	KAA8526034.1	1.5e-73	153/267(57.30)	283	hypothetical protein F0562_007866 [Nyssa sinensis]
TRINITY_DN12054_c0_g1_i2_14	KAA8550900.1	2.1e-44	128/387(33.07)	187	hypothetical protein F0562_002584 [Nyssa sinensis]
TRINITY_DN12054_c0_g1_i3_9	TKY70429.1	7.0e-45	92/123(74.80)	188	Glutaredoxin-C3 protein [Spatholobus suberectus]
TRINITY_DN12055_c0_g1_i1_14	XP_023759608.1	4.5e-55	170/356(47.75)	222	dehydration-responsive element-binding protein 2B-like [Lactuca sativa]
TRINITY_DN12055_c0_g1_i2_3	THG18032.1	5.9e-63	147/216(68.06)	249	hypothetical protein TEA_019426 [Camellia sinensis var. sinensis]
TRINITY_DN12056_c0_g1_i3_14	OTG16874.1	1.6e-46	90/126(71.43)	194	putative acid phosphatase, class B-like protein [Helianthus annuus]
TRINITY_DN12056_c0_g2_i1_8	GAY46551.1	1.3e-71	358/598(59.87)	278	hypothetical protein CUMW_097940 [Citrus unshiu]
TRINITY_DN12057_c0_g1_i1_2	KAA8529924.1	1.3e-136	249/384(64.84)	493	hypothetical protein F0562_034472 [Nyssa sinensis]
TRINITY_DN12058_c0_g1_i1_1	KAA8527002.1	9.7e-235	424/662(64.05)	820	hypothetical protein F0562_008769 [Nyssa sinensis]
TRINITY_DN12058_c0_g2_i1_15	ABA97124.1	9.4e-44	128/370(34.59)	185	retrotransposon protein, putative, Ty1-copia subclass [Oryza sativa Japonica Group]
TRINITY_DN12059_c0_g1_i1_2	XP_023728902.1	5.1e-81	154/186(82.80)	308	uncharacterized protein At5g19025-like [Lactuca sativa]
TRINITY_DN12059_c0_g2_i1_15	XP_031377435.1	3.1e-46	92/118(77.97)	192	ubiquitin domain-containing protein 1-like [Punica granatum]
TRINITY_DN12061_c0_g2_i2_1	XP_027069259.1	9.1e-80	197/383(51.44)	305	dof zinc finger protein DOF2.4 [Coffea arabica]
TRINITY_DN12062_c0_g1_i1_12	KAF3432195.1	2.4e-22	67/136(49.26)	115	hypothetical protein FNV43_RR26934 [Rhamnella rubrinervis]
TRINITY_DN12063_c0_g1_i1_9	KAA8522011.1	0.0e+00	614/872(70.41)	1197	hypothetical protein F0562_012675 [Nyssa sinensis]
TRINITY_DN12064_c0_g1_i1_11	THG09210.1	9.3e-95	205/446(45.96)	354	hypothetical protein TEA_027396 [Camellia sinensis var. sinensis]
TRINITY_DN12064_c0_g2_i1_12	YP_009033486.1	6.0e-06	28/47(59.57)	59	NADH dehydrogenase subunit 2 [Olyra latifolia]
TRINITY_DN12065_c0_g1_i1_10	RVW56459.1	3.4e-46	103/195(52.82)	193	putative pentatricopeptide repeat-containing protein [Vitis vinifera]
TRINITY_DN12065_c0_g1_i1_12	XP_024975674.1	3.4e-73	164/272(60.29)	282	vacuolar iron transporter homolog 2-like isoform X1 [Cynara cardunculus var. scolymus]
TRINITY_DN12065_c0_g1_i1_16	XP_019164957.1	1.7e-269	482/515(93.59)	935	PREDICTED: ATP synthase subunit beta, mitochondrial [Ipomoea nil]
TRINITY_DN12067_c0_g1_i2_2	XP_009344185.1	1.3e-123	207/303(68.32)	450	PREDICTED: 2-oxoglutarate-Fe(II) type oxidoreductase-like isoform X1 [Pyrus x bretschneideri]
TRINITY_DN12070_c0_g1_i1_1	PSS26679.1	3.2e-273	468/729(64.20)	948	Pentatricopeptide repeat-containing protein [Actinidia chinensis var. chinensis]
TRINITY_DN12072_c0_g1_i1_8	XP_024992767.1	0.0e+00	665/958(69.42)	1339	lysine-specific demethylase JMJ25 isoform X1 [Cynara cardunculus var. scolymus]
TRINITY_DN12073_c0_g1_i1_16	KAD4178132.1	1.4e-81	137/189(72.49)	310	hypothetical protein E3N88_26723 [Mikania micrantha]
TRINITY_DN12078_c0_g1_i1_3	BAK02186.1	8.8e-280	461/559(82.47)	969	predicted protein [Hordeum vulgare subsp. vulgare]
TRINITY_DN12078_c0_g1_i3_12	KAE8664743.1	4.5e-07	29/36(80.56)	62	putative Glucan endo-1,3-beta-glucosidase [Hibiscus syriacus]
TRINITY_DN12080_c0_g1_i1_14	QCD77941.1	4.3e-58	109/123(88.62)	232	Uncharacterized protein family Ycf54 [Vigna unguiculata]
TRINITY_DN12081_c0_g1_i1_8	KAA8546156.1	2.8e-42	88/149(59.06)	179	hypothetical protein F0562_020950 [Nyssa sinensis]
TRINITY_DN12083_c0_g1_i1_4	XP_023732178.1	5.9e-235	382/508(75.20)	820	non-specific phospholipase C3-like [Lactuca sativa]
TRINITY_DN12083_c0_g1_i2_12	XP_028093443.1	9.7e-128	270/497(54.33)	464	IAA-amino acid hydrolase ILR1-like 3 isoform X1 [Camellia sinensis]
TRINITY_DN12086_c0_g1_i2_11	KAD4178105.1	5.9e-51	98/108(90.74)	209	hypothetical protein E3N88_26696 [Mikania micrantha]
TRINITY_DN12086_c0_g1_i2_2	CDP13006.1	4.5e-43	97/132(73.48)	181	unnamed protein product [Coffea canephora]
TRINITY_DN12087_c0_g1_i1_9	XP_024981848.1	3.0e-75	156/243(64.20)	289	adenylylsulfatase HINT3 [Cynara cardunculus var. scolymus]
TRINITY_DN12088_c0_g1_i2_3	XP_024984137.1	3.0e-46	127/260(48.85)	193	transcription factor bHLH118-like [Cynara cardunculus var. scolymus]
TRINITY_DN12090_c0_g2_i1_5	PSS12041.1	1.5e-13	51/94(54.26)	84	Auxin-responsive protein [Actinidia chinensis var. chinensis]
TRINITY_DN12091_c0_g1_i2_9	XP_002302734.1	2.9e-134	245/257(95.33)	486	fumarate hydratase 1, mitochondrial [Populus trichocarpa]
TRINITY_DN12092_c0_g1_i2_1	XP_024983685.1	2.1e-70	150/219(68.49)	274	protein IQ-DOMAIN 1-like [Cynara cardunculus var. scolymus]
TRINITY_DN12092_c0_g1_i2_5	XP_024989378.1	3.5e-100	348/773(45.02)	373	H/ACA ribonucleoprotein complex non-core subunit NAF1-like [Cynara cardunculus var. scolymus]
TRINITY_DN12093_c0_g1_i3_16	XP_024971236.1	1.9e-54	125/220(56.82)	220	protein BOBBER 1-like [Cynara cardunculus var. scolymus]
TRINITY_DN12095_c0_g1_i1_3	XP_028111965.1	1.2e-28	80/164(48.78)	136	receptor-like protein EIX2 [Camellia sinensis]
TRINITY_DN12095_c0_g2_i1_16	XP_010029717.1	1.1e-23	51/65(78.46)	117	PREDICTED: probable lysophospholipase BODYGUARD 4 isoform X1 [Eucalyptus grandis]
TRINITY_DN12095_c0_g2_i1_3	XP_027184615.1	3.5e-12	30/53(56.60)	78	receptor-like protein EIX2 [Coffea eugenioides]
TRINITY_DN12096_c0_g1_i1_12	XP_002263755.1	2.3e-252	473/619(76.41)	878	PREDICTED: pentatricopeptide repeat-containing protein At5g66520 [Vitis vinifera]
TRINITY_DN12097_c0_g1_i1_10	XP_023747190.1	9.2e-260	441/530(83.21)	903	non-specific phospholipase C6 [Lactuca sativa]
TRINITY_DN12098_c0_g1_i1_14	XP_024963505.1	1.8e-89	185/235(78.72)	336	chloride conductance regulatory protein ICln isoform X3 [Cynara cardunculus var. scolymus]
TRINITY_DN12098_c0_g1_i1_15	XP_002264721.1	5.0e-262	446/522(85.44)	911	PREDICTED: 3-ketoacyl-CoA synthase 1 [Vitis vinifera]
TRINITY_DN12098_c0_g1_i2_3	PWA96264.1	2.5e-160	336/511(65.75)	572	protein kinase superfamily protein [Artemisia annua]
TRINITY_DN120_c0_g1_i1_16	RVX12455.1	9.1e-41	101/315(32.06)	174	SEC12-like protein 2 [Vitis vinifera]
TRINITY_DN12101_c0_g1_i1_9	XP_009783768.1	1.1e-141	224/321(69.78)	510	PREDICTED: protein trichome birefringence-like 42 [Nicotiana sylvestris]
TRINITY_DN12102_c0_g1_i1_6	XP_028090152.1	5.9e-31	85/124(68.55)	142	protein SPIRAL1-like 1 [Camellia sinensis]
TRINITY_DN12103_c0_g1_i1_12	PSR87640.1	1.6e-181	341/458(74.45)	643	AAA-ATPase [Actinidia chinensis var. chinensis]
TRINITY_DN12103_c2_g1_i2_5	PSS24535.1	2.3e-33	71/92(77.17)	149	50S ribosomal protein [Actinidia chinensis var. chinensis]
TRINITY_DN12105_c0_g1_i1_9	XP_028060389.1	1.5e-188	326/492(66.26)	666	PAN domain-containing protein At5g03700 [Camellia sinensis]
TRINITY_DN12107_c0_g1_i1_14	PSR92853.1	2.2e-123	228/253(90.12)	450	DnaJ protein like [Actinidia chinensis var. chinensis]
TRINITY_DN12107_c0_g1_i1_3	XP_019255393.1	2.2e-08	32/40(80.00)	66	PREDICTED: nodulation-signaling pathway 1 protein-like [Nicotiana attenuata]
TRINITY_DN12107_c0_g3_i1_8	XP_030930655.1	4.7e-08	37/106(34.91)	64	uncharacterized protein LOC115956400 [Quercus lobata]
TRINITY_DN12108_c0_g1_i1_18	XP_028090019.1	1.2e-111	207/274(75.55)	410	uncharacterized protein LOC114290338 [Camellia sinensis]
TRINITY_DN12108_c0_g1_i1_7	KAA8545874.1	6.3e-228	380/472(80.51)	797	hypothetical protein F0562_020675 [Nyssa sinensis]
TRINITY_DN12112_c0_g1_i1_12	PSR99582.1	2.6e-81	174/298(58.39)	310	UPF0307 protein [Actinidia chinensis var. chinensis]
TRINITY_DN12113_c0_g2_i1_17	TEY29482.1	3.7e-24	60/69(86.96)	119	U6 snRNA-associated Sm-like protein LSm3 [Salvia splendens]
TRINITY_DN12115_c0_g1_i1_6	XP_022036818.1	5.4e-106	196/252(77.78)	391	photosynthetic NDH subunit of lumenal location 5, chloroplastic-like [Helianthus annuus]
TRINITY_DN12115_c0_g2_i1_15	XP_031261281.1	6.9e-31	63/95(66.32)	141	uncharacterized protein LOC116119476 [Pistacia vera]
TRINITY_DN12116_c0_g1_i1_4	XP_022897401.1	2.3e-11	40/88(45.45)	77	organ-specific protein P4 [Olea europaea var. sylvestris]
TRINITY_DN12119_c0_g1_i1_3	RRT80802.1	2.3e-22	67/146(45.89)	113	hypothetical protein B296_00006894 [Ensete ventricosum]
TRINITY_DN12119_c0_g1_i1_7	AIC58418.1	1.2e-130	245/277(88.45)	473	RPLP0P2, partial [synthetic construct]
TRINITY_DN1211_c0_g1_i1_6	PWA94711.1	1.2e-25	74/172(43.02)	124	ATP binding,ATP-dependent helicase,DNA helicase [Artemisia annua]
TRINITY_DN12120_c0_g1_i1_2	XP_017238752.1	1.3e-19	79/133(59.40)	104	PREDICTED: uncharacterized protein LOC108211619 [Daucus carota subsp. sativus]
TRINITY_DN12122_c0_g1_i1_18	XP_022000589.1	1.2e-126	228/326(69.94)	460	histone-lysine N-methyltransferase ATXR4 isoform X1 [Helianthus annuus]
TRINITY_DN12122_c0_g3_i1_15	KAC0312636.1	8.9e-66	120/170(70.59)	257	hypothetical protein FH972_027094 [Carpinus fangiana]
TRINITY_DN12124_c0_g1_i1_17	KAA8519934.1	9.9e-62	120/153(78.43)	244	hypothetical protein F0562_014156 [Nyssa sinensis]
TRINITY_DN12126_c0_g1_i1_4	KAA8534145.1	1.4e-154	274/447(61.30)	553	hypothetical protein F0562_031662 [Nyssa sinensis]
TRINITY_DN12126_c0_g1_i2_11	XP_002320765.1	1.2e-95	194/256(75.78)	357	uncharacterized protein LOC7464901 [Populus trichocarpa]
TRINITY_DN12127_c0_g1_i1_13	PON71809.1	3.0e-08	30/64(46.88)	66	hypothetical protein PanWU01x14_069960 [Parasponia andersonii]
TRINITY_DN12127_c0_g1_i1_5	PSS15809.1	9.8e-304	602/974(61.81)	1050	Protein RRP6-like [Actinidia chinensis var. chinensis]
TRINITY_DN12127_c0_g2_i1_4	XP_028111450.1	3.5e-25	63/94(67.02)	121	uncharacterized protein LOC114309826 isoform X2 [Camellia sinensis]
TRINITY_DN12129_c0_g1_i1_9	GER57400.1	2.0e-54	122/157(77.71)	220	histone H3, partial [Striga asiatica]
TRINITY_DN12129_c0_g3_i1_12	XP_024974181.1	2.2e-161	282/331(85.20)	576	mitoferrin-like isoform X1 [Cynara cardunculus var. scolymus]
TRINITY_DN1212_c0_g1_i1_16	XP_016559261.1	1.6e-14	50/105(47.62)	86	PREDICTED: cathepsin B-like isoform X1 [Capsicum annuum]
TRINITY_DN12130_c0_g1_i2_10	PSR94750.1	1.7e-51	101/149(67.79)	210	Protein of unknown function DUF538 protein [Actinidia chinensis var. chinensis]
TRINITY_DN12130_c0_g2_i1_9	KAB5557275.1	2.2e-167	298/400(74.50)	595	hypothetical protein DKX38_008184 [Salix brachista]
TRINITY_DN12131_c0_g1_i3_9	XP_028120630.1	2.6e-72	137/203(67.49)	280	protein FAR1-RELATED SEQUENCE 5-like [Camellia sinensis]
TRINITY_DN12133_c0_g1_i2_18	XP_024978726.1	1.6e-200	348/384(90.62)	706	probable serine/threonine-protein kinase PBL7 [Cynara cardunculus var. scolymus]
TRINITY_DN12136_c0_g2_i1_3	EOY22120.1	1.2e-08	35/95(36.84)	68	Uncharacterized protein TCM_014308 [Theobroma cacao]
TRINITY_DN12137_c0_g1_i4_17	KAA8518275.1	2.9e-77	170/280(60.71)	297	hypothetical protein F0562_015842 [Nyssa sinensis]
TRINITY_DN12138_c0_g1_i1_16	KAF3448423.1	1.5e-56	127/252(50.40)	227	hypothetical protein FNV43_RR09136 [Rhamnella rubrinervis]
TRINITY_DN12138_c0_g1_i1_3	BBG98840.1	1.8e-47	108/167(64.67)	196	Ribosomal protein L34 [Prunus dulcis]
TRINITY_DN12139_c0_g1_i1_4	XP_024983537.1	4.1e-128	226/359(62.95)	465	GDSL esterase/lipase At5g45950-like [Cynara cardunculus var. scolymus]
TRINITY_DN12139_c0_g1_i2_2	KAA8521923.1	2.6e-211	357/422(84.60)	742	hypothetical protein F0562_012763 [Nyssa sinensis]
TRINITY_DN12142_c0_g1_i1_6	PHU25639.1	8.2e-187	335/510(65.69)	660	hypothetical protein BC332_03971 [Capsicum chinense]
TRINITY_DN12146_c0_g1_i1_3	XP_021592465.1	6.2e-33	82/153(53.59)	148	GDSL esterase/lipase At5g03980-like [Manihot esculenta]
TRINITY_DN12146_c0_g1_i1_5	VDD54297.1	1.1e-07	34/46(73.91)	65	unnamed protein product [Brassica oleracea]
TRINITY_DN12147_c0_g1_i1_18	PWA35859.1	4.3e-87	168/266(63.16)	328	ribosomal L5P family protein [Artemisia annua]
TRINITY_DN12150_c0_g1_i1_7	PSS15628.1	6.4e-152	260/392(66.33)	544	F-box/kelch-repeat protein [Actinidia chinensis var. chinensis]
TRINITY_DN12150_c0_g1_i7_1	GEV42354.1	1.0e-160	280/353(79.32)	573	receptor-like serine/threonine-protein kinase At1g78530 [Tanacetum cinerariifolium]
TRINITY_DN12153_c0_g1_i1_1	KAA8547124.1	5.6e-95	189/241(78.42)	355	hypothetical protein F0562_003546 [Nyssa sinensis]
TRINITY_DN12153_c0_g1_i1_17	XP_028078361.1	4.9e-84	156/214(72.90)	319	pentatricopeptide repeat-containing protein At5g18475 [Camellia sinensis]
TRINITY_DN12155_c0_g1_i1_7	XP_024989045.1	1.5e-280	523/890(58.76)	973	G-type lectin S-receptor-like serine/threonine-protein kinase At5g35370 [Cynara cardunculus var. scolymus]
TRINITY_DN12157_c0_g1_i1_9	TYG49913.1	3.2e-24	53/71(74.65)	119	hypothetical protein ES288_D10G132500v1, partial [Gossypium darwinii]
TRINITY_DN12158_c0_g1_i1_13	XP_030963792.1	4.9e-17	39/82(47.56)	95	uncharacterized protein LOC115984952 [Quercus lobata]
TRINITY_DN1215_c0_g1_i1_18	XP_023757307.1	5.5e-06	26/37(70.27)	57	uncharacterized protein LOC111905818 [Lactuca sativa]
TRINITY_DN12160_c0_g1_i1_12	XP_020554265.1	1.8e-68	125/230(54.35)	266	berberine bridge enzyme-like 18 [Sesamum indicum]
TRINITY_DN12161_c0_g1_i2_15	XP_011098993.1	8.9e-47	94/128(73.44)	194	BAG family molecular chaperone regulator 2 [Sesamum indicum]
TRINITY_DN12161_c0_g1_i2_7	KAB1218640.1	3.9e-33	62/70(88.57)	149	Cytochrome c oxidase subunit 5b-2, mitochondrial [Morella rubra]
TRINITY_DN12161_c0_g1_i2_8	XP_022001997.1	5.9e-40	91/128(71.09)	172	multiple organellar RNA editing factor 3, mitochondrial [Helianthus annuus]
TRINITY_DN12163_c0_g1_i2_13	XP_027093318.1	7.6e-120	226/338(66.86)	438	purine permease 1-like [Coffea arabica]
TRINITY_DN12164_c0_g1_i2_9	XP_028116435.1	1.7e-266	507/776(65.34)	926	uncharacterized protein LOC114314171 isoform X1 [Camellia sinensis]
TRINITY_DN12167_c0_g1_i1_2	XP_022885820.1	7.2e-56	105/113(92.92)	224	cytochrome c [Olea europaea var. sylvestris]
TRINITY_DN12168_c0_g1_i1_10	KAB5527587.1	3.8e-19	50/74(67.57)	102	hypothetical protein DKX38_021434 [Salix brachista]
TRINITY_DN12168_c0_g1_i2_1	OIT29358.1	1.2e-66	159/307(51.79)	261	myosin-binding protein 3 [Nicotiana attenuata]
TRINITY_DN12169_c0_g1_i1_3	XP_022890250.1	2.4e-109	205/256(80.08)	402	ras-related protein RABD2a-like [Olea europaea var. sylvestris]
TRINITY_DN12169_c0_g1_i1_9	XP_024977351.1	1.0e-52	224/404(55.45)	215	protein SHI RELATED SEQUENCE 5-like [Cynara cardunculus var. scolymus]
TRINITY_DN12170_c0_g1_i1_10	XP_028052336.1	8.1e-74	161/278(57.91)	285	high mobility group B protein 10-like [Camellia sinensis]
TRINITY_DN12170_c0_g1_i1_17	KAA8520248.1	0.0e+00	559/898(62.25)	1085	hypothetical protein F0562_014504 [Nyssa sinensis]
TRINITY_DN12170_c0_g1_i1_7	VVA32822.1	1.9e-71	136/213(63.85)	276	PREDICTED: miraculin [Prunus dulcis]
TRINITY_DN12170_c0_g3_i1_12	XP_024984746.1	0.0e+00	590/804(73.38)	1173	phosphoglucan, water dikinase, chloroplastic isoform X1 [Cynara cardunculus var. scolymus]
TRINITY_DN12171_c0_g1_i2_8	XP_022884645.1	2.4e-31	110/323(34.06)	144	uncharacterized protein LOC111401231 [Olea europaea var. sylvestris]
TRINITY_DN12172_c0_g1_i5_7	PSS35791.1	2.4e-203	349/453(77.04)	716	Renalase [Actinidia chinensis var. chinensis]
TRINITY_DN12174_c0_g1_i1_14	KAA8526672.1	2.9e-193	339/422(80.33)	683	hypothetical protein F0562_008125 [Nyssa sinensis]
TRINITY_DN12175_c0_g1_i4_18	PPR86046.1	1.1e-15	61/137(44.53)	92	hypothetical protein GOBAR_AA34646 [Gossypium barbadense]
TRINITY_DN12178_c0_g1_i2_14	PSS00002.1	1.0e-62	124/151(82.12)	247	Heavy metal-associated isoprenylated plant protein [Actinidia chinensis var. chinensis]
TRINITY_DN12178_c0_g2_i1_4	XP_024018803.1	7.8e-92	170/261(65.13)	344	beta-carotene isomerase D27, chloroplastic [Morus notabilis]
TRINITY_DN12179_c0_g1_i4_12	XP_011087598.1	9.4e-81	146/166(87.95)	308	NAC domain-containing protein 35 [Sesamum indicum]
TRINITY_DN12179_c0_g1_i4_18	XP_027122359.1	9.9e-81	148/272(54.41)	307	polygalacturonase-like [Coffea arabica]
TRINITY_DN1217_c0_g1_i1_7	XP_024989505.1	8.1e-72	167/301(55.48)	278	zinc finger CCCH domain-containing protein 15 [Cynara cardunculus var. scolymus]
TRINITY_DN12183_c0_g1_i1_18	XP_010260102.1	9.2e-12	39/57(68.42)	78	PREDICTED: zinc finger protein GIS2-like [Nelumbo nucifera]
TRINITY_DN12183_c0_g1_i1_7	XP_028101416.1	6.2e-220	352/479(73.49)	770	serine carboxypeptidase-like 20 [Camellia sinensis]
TRINITY_DN12185_c0_g1_i1_15	XP_019056981.1	5.1e-36	85/147(57.82)	159	PREDICTED: floral homeotic protein APETALA 2 [Tarenaya hassleriana]
TRINITY_DN12186_c0_g1_i1_12	PSS04663.1	3.0e-169	320/481(66.53)	602	Heterogeneous nuclear ribonucleoprotein like [Actinidia chinensis var. chinensis]
TRINITY_DN12186_c0_g1_i1_17	KAD5318319.1	2.2e-32	83/128(64.84)	146	hypothetical protein E3N88_18265 [Mikania micrantha]
TRINITY_DN12187_c0_g1_i1_14	XP_023769898.1	2.5e-27	74/101(73.27)	129	uncharacterized protein LOC111918468 [Lactuca sativa]
TRINITY_DN12187_c0_g1_i1_16	KAF3432763.1	5.2e-213	378/497(76.06)	749	hypothetical protein FNV43_RR23865 [Rhamnella rubrinervis]
TRINITY_DN12187_c0_g1_i1_9	XP_028078230.1	3.1e-267	494/618(79.94)	928	65-kDa microtubule-associated protein 1 isoform X1 [Camellia sinensis]
TRINITY_DN12188_c0_g1_i1_11	XP_014496881.1	2.6e-169	280/352(79.55)	602	PI-PLC X domain-containing protein At5g67130 [Vigna radiata var. radiata]
TRINITY_DN12188_c0_g1_i2_10	XP_023764298.1	8.9e-131	229/250(91.60)	475	pto-interacting protein 1-like isoform X1 [Lactuca sativa]
TRINITY_DN12188_c0_g1_i2_5	PIN18179.1	1.2e-100	220/336(65.48)	374	hypothetical protein CDL12_09147 [Handroanthus impetiginosus]
TRINITY_DN12189_c0_g1_i1_1	KRH67384.1	2.6e-132	261/261(100.00)	478	hypothetical protein GLYMA_03G163500 [Glycine max]
TRINITY_DN12192_c0_g1_i1_13	KAA8533811.1	1.7e-89	204/446(45.74)	337	hypothetical protein F0562_031328 [Nyssa sinensis]
TRINITY_DN12192_c0_g1_i1_8	GEX35869.1	1.5e-12	34/76(44.74)	80	putative reverse transcriptase domain-containing protein [Tanacetum cinerariifolium]
TRINITY_DN12193_c0_g1_i1_5	XP_002284968.1	1.4e-47	92/124(74.19)	197	PREDICTED: probable 2-oxoglutarate-dependent dioxygenase AOP1 [Vitis vinifera]
TRINITY_DN12194_c0_g2_i2_12	XP_024970470.1	6.1e-130	232/249(93.17)	471	proteasome subunit alpha type-1-B-like [Cynara cardunculus var. scolymus]
TRINITY_DN12195_c0_g1_i1_18	CDY66399.1	1.8e-07	30/34(88.24)	62	BnaA07g37340D [Brassica napus]
TRINITY_DN12196_c0_g1_i1_9	XP_023771536.1	1.2e-18	55/93(59.14)	100	agamous-like MADS-box protein AGL9 homolog isoform X2 [Lactuca sativa]
TRINITY_DN12196_c0_g1_i4_2	XP_028085918.1	4.7e-96	163/257(63.42)	358	methylesterase 10-like [Camellia sinensis]
TRINITY_DN12197_c0_g1_i1_1	KAA8518529.1	4.6e-58	148/288(51.39)	232	hypothetical protein F0562_016003 [Nyssa sinensis]
TRINITY_DN12198_c0_g1_i2_10	KAA8549710.1	4.8e-231	408/522(78.16)	807	hypothetical protein F0562_001272 [Nyssa sinensis]
TRINITY_DN12198_c0_g1_i2_16	KAA8534170.1	1.5e-284	493/629(78.38)	985	hypothetical protein F0562_031637 [Nyssa sinensis]
TRINITY_DN12198_c0_g2_i1_5	PSS30108.1	7.7e-130	213/276(77.17)	471	N-acylphosphatidylethanolamine synthase [Actinidia chinensis var. chinensis]
TRINITY_DN12199_c2_g1_i1_16	XP_027362871.1	2.3e-99	177/217(81.57)	369	uncharacterized protein LOC113870480 [Abrus precatorius]
TRINITY_DN12200_c0_g1_i1_15	XP_012080878.1	1.6e-266	495/881(56.19)	926	putative disease resistance RPP13-like protein 3 [Jatropha curcas]
TRINITY_DN12200_c0_g1_i1_16	GAY52414.1	1.5e-160	298/478(62.34)	573	hypothetical protein CUMW_141560 [Citrus unshiu]
TRINITY_DN12201_c0_g1_i1_10	KAB1205646.1	5.5e-17	47/112(41.96)	96	hypothetical protein CJ030_MR7G017818 [Morella rubra]
TRINITY_DN12201_c0_g1_i1_17	XP_024989813.1	2.1e-82	229/499(45.89)	314	protein PHYTOCHROME KINASE SUBSTRATE 1-like [Cynara cardunculus var. scolymus]
TRINITY_DN12202_c0_g1_i1_17	KAA8523491.1	5.2e-44	86/111(77.48)	186	hypothetical protein F0562_009914 [Nyssa sinensis]
TRINITY_DN12204_c0_g1_i1_5	PSS12060.1	5.3e-34	75/100(75.00)	151	Auxin-responsive protein [Actinidia chinensis var. chinensis]
TRINITY_DN12205_c0_g1_i1_3	KAA8518983.1	5.0e-260	435/442(98.42)	904	hypothetical protein F0562_016243 [Nyssa sinensis]
TRINITY_DN12206_c0_g1_i2_9	TYH26962.1	2.3e-26	77/149(51.68)	127	hypothetical protein ES288_A02G031300v1 [Gossypium darwinii]
TRINITY_DN12208_c0_g1_i2_12	PWA84190.1	5.3e-17	86/265(32.45)	96	hypothetical protein CTI12_AA161460 [Artemisia annua]
TRINITY_DN12208_c0_g1_i2_9	GAV63304.1	4.0e-142	259/319(81.19)	513	PTR2 domain-containing protein [Cephalotus follicularis]
TRINITY_DN1220_c0_g1_i1_10	XP_027153769.1	4.9e-63	131/196(66.84)	248	basic leucine zipper 43-like [Coffea eugenioides]
TRINITY_DN12211_c0_g1_i1_5	KAA8535904.1	7.6e-30	181/235(77.02)	139	hypothetical protein F0562_028382 [Nyssa sinensis]
TRINITY_DN12212_c0_g1_i1_12	XP_017253591.1	3.1e-82	200/396(50.51)	313	PREDICTED: protein PHYTOCHROME KINASE SUBSTRATE 1-like [Daucus carota subsp. sativus]
TRINITY_DN12212_c0_g1_i2_14	KAA8526863.1	2.6e-40	83/138(60.14)	174	hypothetical protein F0562_008908 [Nyssa sinensis]
TRINITY_DN12212_c0_g2_i1_9	RAL42135.1	1.9e-09	29/45(64.44)	69	hypothetical protein DM860_011918 [Cuscuta australis]
TRINITY_DN12212_c1_g1_i2_15	XP_018631173.1	8.4e-11	29/65(44.62)	75	PREDICTED: uncharacterized protein LOC108947539 [Nicotiana tomentosiformis]
TRINITY_DN12213_c0_g1_i1_12	XP_028075245.1	6.0e-99	216/438(49.32)	368	gamma conglutin 2-like [Camellia sinensis]
TRINITY_DN12214_c0_g1_i1_6	XP_023729994.1	4.4e-180	305/329(92.71)	637	ribonucleoside-diphosphate reductase small chain [Lactuca sativa]
TRINITY_DN12214_c0_g1_i2_18	XP_028118977.1	2.6e-60	112/129(86.82)	239	dual specificity phosphatase Cdc25 [Camellia sinensis]
TRINITY_DN12215_c0_g1_i1_3	RVX16150.1	6.7e-13	35/91(38.46)	80	Transposon TX1 uncharacterized 149 kDa protein [Vitis vinifera]
TRINITY_DN12215_c0_g1_i2_16	THG18837.1	1.3e-174	310/416(74.52)	620	hypothetical protein TEA_017476 [Camellia sinensis var. sinensis]
TRINITY_DN12216_c0_g1_i1_5	XP_017255634.1	7.7e-21	52/65(80.00)	109	PREDICTED: dnAJ-like protein slr0093 [Daucus carota subsp. sativus]
TRINITY_DN12218_c0_g1_i1_16	XP_023772894.1	1.9e-81	193/297(64.98)	310	uncharacterized protein LOC111921545 isoform X1 [Lactuca sativa]
TRINITY_DN12218_c0_g1_i1_7	KAA8524800.1	1.8e-38	79/111(71.17)	167	hypothetical protein F0562_011223 [Nyssa sinensis]
TRINITY_DN12218_c0_g1_i2_10	CBI30973.3	2.6e-54	100/130(76.92)	219	unnamed protein product, partial [Vitis vinifera]
TRINITY_DN1221_c0_g1_i1_1	XP_022035392.1	2.1e-33	88/134(65.67)	149	UPF0496 protein At3g49070 [Helianthus annuus]
TRINITY_DN12220_c0_g1_i1_16	XP_022897977.1	8.6e-83	159/229(69.43)	314	blue copper protein-like [Olea europaea var. sylvestris]
TRINITY_DN12220_c0_g2_i1_18	KAA8542417.1	8.0e-149	286/362(79.01)	534	hypothetical protein F0562_023447 [Nyssa sinensis]
TRINITY_DN12221_c0_g1_i1_11	KAB1200024.1	1.1e-134	224/268(83.58)	486	L-gulonolactone oxidase [Morella rubra]
TRINITY_DN12221_c0_g1_i1_7	XP_031392147.1	1.8e-59	111/134(82.84)	236	uncharacterized protein LOC116204210 [Punica granatum]
TRINITY_DN12225_c0_g1_i1_3	CAN80368.1	5.6e-15	65/189(34.39)	88	hypothetical protein VITISV_014720 [Vitis vinifera]
TRINITY_DN12225_c0_g2_i1_3	CAN72141.1	1.2e-99	208/362(57.46)	371	hypothetical protein VITISV_017108 [Vitis vinifera]
TRINITY_DN12226_c0_g1_i2_2	KAA8520722.1	1.4e-253	500/931(53.71)	883	hypothetical protein F0562_015006 [Nyssa sinensis]
TRINITY_DN12226_c0_g3_i1_5	XP_006465620.1	1.3e-67	128/144(88.89)	263	photosystem I reaction center subunit VI-2, chloroplastic [Citrus sinensis]
TRINITY_DN12227_c0_g1_i2_12	KAA8516559.1	2.3e-212	370/454(81.50)	745	hypothetical protein F0562_016935 [Nyssa sinensis]
TRINITY_DN12227_c0_g1_i2_16	XP_017222100.1	6.0e-71	125/145(86.21)	275	PREDICTED: UPF0098 protein TC_0109 [Daucus carota subsp. sativus]
TRINITY_DN12228_c0_g1_i1_2	XP_022899452.1	2.9e-28	73/218(33.49)	133	ubiquitin-like-specific protease 1A [Olea europaea var. sylvestris]
TRINITY_DN12228_c0_g1_i1_5	PWA78779.1	9.5e-15	37/40(92.50)	89	electron-transfer flavoprotein:ubiquinone oxidoreductase [Artemisia annua]
TRINITY_DN12228_c0_g2_i1_5	XP_016482182.1	3.1e-06	28/39(71.79)	60	PREDICTED: electron transfer flavoprotein-ubiquinone oxidoreductase, mitochondrial-like isoform X1 [Nicotiana tabacum]
TRINITY_DN12228_c0_g2_i2_2	XP_022853141.1	1.4e-41	101/308(32.79)	178	uncharacterized protein LOC111374661 [Olea europaea var. sylvestris]
TRINITY_DN12228_c1_g1_i1_10	XP_020554733.1	8.2e-12	33/35(94.29)	77	uncharacterized protein LOC105177867 isoform X1 [Sesamum indicum]
TRINITY_DN12230_c0_g1_i1_15	XP_018805770.1	5.0e-40	92/210(43.81)	172	PREDICTED: uncharacterized protein LOC108979532, partial [Juglans regia]
TRINITY_DN12232_c0_g1_i1_16	XP_022855054.1	1.7e-48	132/187(70.59)	200	transcription repressor OFP6-like [Olea europaea var. sylvestris]
TRINITY_DN12232_c0_g1_i1_18	XP_024985656.1	4.4e-227	376/527(71.35)	794	alpha-L-fucosidase 1 [Cynara cardunculus var. scolymus]
TRINITY_DN12238_c0_g1_i1_18	XP_023738458.1	5.9e-101	191/310(61.61)	375	E3 ubiquitin-protein ligase MIEL1-like isoform X2 [Lactuca sativa]
TRINITY_DN12239_c0_g1_i1_3	THU56921.1	6.5e-07	33/88(37.50)	62	hypothetical protein C4D60_Mb11t22300 [Musa balbisiana]
TRINITY_DN12239_c0_g1_i2_9	XP_021760490.1	8.8e-44	90/113(79.65)	184	transmembrane protein 50 homolog [Chenopodium quinoa]
TRINITY_DN12241_c0_g1_i1_7	KAE8680725.1	1.5e-22	48/65(73.85)	112	hypothetical protein F3Y22_tig00111372pilonHSYRG00235 [Hibiscus syriacus]
TRINITY_DN12243_c0_g1_i1_10	KVI10943.1	3.4e-90	475/649(73.19)	340	hypothetical protein Ccrd_010650 [Cynara cardunculus var. scolymus]
TRINITY_DN12243_c0_g1_i1_9	KAA8545528.1	4.1e-169	309/475(65.05)	602	hypothetical protein F0562_020312 [Nyssa sinensis]
TRINITY_DN12244_c0_g1_i1_14	XP_023728716.1	1.0e-64	144/187(77.01)	254	50S ribosomal protein L12, chloroplastic [Lactuca sativa]
TRINITY_DN12244_c0_g1_i1_6	KAA8532878.1	5.0e-154	330/710(46.48)	552	hypothetical protein F0562_033005 [Nyssa sinensis]
TRINITY_DN12245_c0_g1_i1_17	XP_027092767.1	2.2e-274	459/674(68.10)	952	wall-associated receptor kinase-like 14 [Coffea arabica]
TRINITY_DN12245_c0_g2_i1_12	EOY02239.1	4.9e-18	51/125(40.80)	100	Uncharacterized protein TCM_016763 [Theobroma cacao]
TRINITY_DN12246_c0_g2_i1_1	XP_030971184.1	1.5e-14	50/86(58.14)	87	uncharacterized protein LOC115991548 [Quercus lobata]
TRINITY_DN12247_c0_g1_i1_9	KVI01545.1	7.5e-51	103/117(88.03)	209	Nucleotide-binding, alpha-beta plait [Cynara cardunculus var. scolymus]
TRINITY_DN12247_c0_g1_i2_11	KAA8539833.1	1.8e-226	408/598(68.23)	793	hypothetical protein F0562_026525 [Nyssa sinensis]
TRINITY_DN12248_c0_g1_i1_4	XP_024972915.1	9.3e-22	54/82(65.85)	111	uncharacterized protein LOC112511505 [Cynara cardunculus var. scolymus]
TRINITY_DN12248_c0_g1_i3_16	XP_024966578.1	1.6e-249	428/515(83.11)	869	ferredoxin--nitrite reductase, chloroplastic [Cynara cardunculus var. scolymus]
TRINITY_DN12250_c0_g1_i1_7	XP_024960691.1	1.3e-37	79/109(72.48)	164	dynein light chain, cytoplasmic-like [Cynara cardunculus var. scolymus]
TRINITY_DN12251_c0_g1_i1_12	KAE8038911.1	7.2e-88	157/228(68.86)	331	hypothetical protein FH972_011378 [Carpinus fangiana]
TRINITY_DN12251_c0_g1_i2_5	RZB49291.1	1.1e-51	104/143(72.73)	211	Retrovirus-related Pol polyprotein from transposon TNT 1-94 [Glycine soja]
TRINITY_DN12252_c0_g1_i1_10	XP_017217802.1	5.0e-206	337/429(78.55)	724	PREDICTED: protein trichome birefringence-like 3 [Daucus carota subsp. sativus]
TRINITY_DN12253_c0_g1_i1_10	XP_028072859.1	1.6e-249	424/588(72.11)	869	pentatricopeptide repeat-containing protein At1g08070, chloroplastic-like [Camellia sinensis]
TRINITY_DN12257_c0_g1_i1_6	KAA8542965.1	5.9e-140	245/333(73.57)	505	hypothetical protein F0562_024111 [Nyssa sinensis]
TRINITY_DN12258_c0_g1_i5_18	KVH90450.1	4.0e-46	113/157(71.97)	193	Nucleotide-binding, alpha-beta plait [Cynara cardunculus var. scolymus]
TRINITY_DN12259_c0_g1_i1_6	RZC19280.1	2.1e-11	38/54(70.37)	75	hypothetical protein D0Y65_006194 [Glycine soja]
TRINITY_DN12261_c0_g1_i2_2	XP_028117874.1	9.5e-202	344/473(72.73)	710	UDP-glycosyltransferase 89B2-like [Camellia sinensis]
TRINITY_DN12262_c0_g1_i1_8	XP_028115826.1	4.0e-188	360/496(72.58)	665	serine/threonine-protein kinase-like protein At3g51990 [Camellia sinensis]
TRINITY_DN12262_c0_g1_i2_12	XP_024982991.1	3.7e-58	115/182(63.19)	234	pentatricopeptide repeat-containing protein At3g53700, chloroplastic [Cynara cardunculus var. scolymus]
TRINITY_DN12263_c0_g2_i1_16	KAA8530537.1	2.6e-78	193/316(61.08)	300	hypothetical protein F0562_005246 [Nyssa sinensis]
TRINITY_DN12264_c0_g1_i1_5	XP_023770451.1	1.2e-102	171/259(66.02)	380	probable E3 ubiquitin-protein ligase RNF217 isoform X1 [Lactuca sativa]
TRINITY_DN12265_c0_g1_i1_1	KAA8533491.1	2.8e-249	413/454(90.97)	868	hypothetical protein F0562_031075 [Nyssa sinensis]
TRINITY_DN12269_c0_g1_i1_2	PSR88037.1	1.6e-66	133/184(72.28)	260	Gamma-aminobutyric acid receptor alpha-like [Actinidia chinensis var. chinensis]
TRINITY_DN12270_c0_g1_i1_10	KAA8546503.1	7.1e-302	738/931(79.27)	1044	hypothetical protein F0562_002758 [Nyssa sinensis]
TRINITY_DN12270_c0_g1_i1_5	XP_010662158.1	1.2e-247	409/608(67.27)	863	PREDICTED: pentatricopeptide repeat-containing protein At4g39952, mitochondrial [Vitis vinifera]
TRINITY_DN12271_c0_g1_i1_4	XP_028086762.1	1.3e-165	297/394(75.38)	590	origin of replication complex subunit 2 [Camellia sinensis]
TRINITY_DN12272_c1_g3_i1_9	TEY29482.1	1.1e-13	43/52(82.69)	85	U6 snRNA-associated Sm-like protein LSm3 [Salvia splendens]
TRINITY_DN12274_c0_g1_i1_3	XP_027161686.1	9.8e-16	57/108(52.78)	91	uncharacterized protein LOC113762431 [Coffea eugenioides]
TRINITY_DN12274_c0_g1_i2_9	KAA8545415.1	9.4e-25	80/169(47.34)	121	hypothetical protein F0562_020199 [Nyssa sinensis]
TRINITY_DN12275_c0_g1_i1_8	KAA8538195.1	1.7e-11	35/49(71.43)	79	hypothetical protein F0562_027803 [Nyssa sinensis]
TRINITY_DN12276_c0_g1_i1_5	XP_022890559.1	7.1e-86	235/280(83.93)	325	pre-mRNA-splicing factor 18-like [Olea europaea var. sylvestris]
TRINITY_DN12277_c0_g1_i1_3	XP_022851602.1	2.4e-68	116/154(75.32)	266	GSH-induced LITAF domain protein [Olea europaea var. sylvestris]
TRINITY_DN12279_c0_g1_i1_12	GEV74784.1	3.6e-71	133/178(74.72)	275	glucan endo-1,3-beta-glucosidase 14-like [Tanacetum cinerariifolium]
TRINITY_DN1227_c0_g1_i1_6	KAF3648646.1	3.6e-07	23/52(44.23)	61	BTB/POZ and MATH domain-containing protein 5 [Capsicum annuum]
TRINITY_DN12280_c0_g1_i2_16	GER40246.1	6.3e-24	51/136(37.50)	118	replication protein A 70 kDa DNA-binding subunit [Striga asiatica]
TRINITY_DN12281_c0_g1_i1_14	RVX16838.1	1.7e-122	291/421(69.12)	447	Protein BIG GRAIN 1-like A [Vitis vinifera]
TRINITY_DN12283_c0_g1_i5_12	XP_024990989.1	1.8e-06	34/72(47.22)	61	transcription initiation factor TFIID subunit 14b-like isoform X2 [Cynara cardunculus var. scolymus]
TRINITY_DN12283_c0_g2_i3_12	PSS12031.1	4.9e-129	228/276(82.61)	468	Transcription initiation factor TFIID subunit 14b like [Actinidia chinensis var. chinensis]
TRINITY_DN12284_c0_g1_i1_17	XP_023913888.1	0.0e+00	656/828(79.23)	1228	ATP-dependent zinc metalloprotease FTSH 10, mitochondrial-like isoform X1 [Quercus suber]
TRINITY_DN12284_c0_g1_i1_18	KAD4179399.1	1.1e-259	423/513(82.46)	902	hypothetical protein E3N88_27990 [Mikania micrantha]
TRINITY_DN12285_c0_g1_i1_3	RVW80405.1	4.1e-14	37/76(48.68)	84	LINE-1 reverse transcriptase-like [Vitis vinifera]
TRINITY_DN12285_c0_g1_i1_4	XP_002276041.1	1.4e-258	481/658(73.10)	899	PREDICTED: ABC transporter G family member 23 [Vitis vinifera]
TRINITY_DN12287_c0_g1_i1_10	RVW86678.1	8.7e-98	207/258(80.23)	365	OTU domain-containing protein 5 [Vitis vinifera]
TRINITY_DN12287_c0_g1_i1_7	XP_021665470.1	6.0e-14	46/109(42.20)	84	probable LRR receptor-like serine/threonine-protein kinase At3g47570 [Hevea brasiliensis]
TRINITY_DN12287_c0_g1_i2_1	KAA8522230.1	7.0e-101	188/230(81.74)	374	hypothetical protein F0562_012903 [Nyssa sinensis]
TRINITY_DN12287_c0_g1_i2_15	TYH95603.1	2.1e-07	29/37(78.38)	63	hypothetical protein ES332_A12G117500v1 [Gossypium tomentosum]
TRINITY_DN12290_c0_g1_i1_9	KAA8531811.1	7.3e-181	310/473(65.54)	641	hypothetical protein F0562_006472 [Nyssa sinensis]
TRINITY_DN12290_c0_g1_i2_15	OAO13269.1	3.0e-10	32/70(45.71)	72	high mobility group protein [Blastocystis sp. ATCC 50177/Nand II]
TRINITY_DN12291_c0_g1_i1_1	PSR88271.1	1.8e-20	59/117(50.43)	106	NRR repressor like [Actinidia chinensis var. chinensis]
TRINITY_DN12292_c0_g1_i1_4	AAQ02595.1	4.9e-107	232/235(98.72)	394	tumor rejection antigen 1gp96, partial [synthetic construct]
TRINITY_DN12294_c0_g1_i1_13	GAV75688.1	1.5e-24	63/107(58.88)	122	WRC domain-containing protein/QLQ domain-containing protein [Cephalotus follicularis]
TRINITY_DN12294_c0_g1_i2_12	XP_024974639.1	4.8e-114	321/589(54.50)	419	UPF0503 protein At3g09070, chloroplastic-like [Cynara cardunculus var. scolymus]
TRINITY_DN12295_c0_g1_i1_4	XP_028120863.1	6.1e-95	174/212(82.08)	354	probable cytokinin riboside 5'-monophosphate phosphoribohydrolase LOGL10 [Camellia sinensis]
TRINITY_DN12296_c0_g1_i1_5	XP_009774263.1	6.0e-122	224/260(86.15)	444	PREDICTED: sodium/hydrogen exchanger 4 isoform X4 [Nicotiana sylvestris]
TRINITY_DN12296_c0_g1_i2_15	GEU45378.1	2.8e-36	81/137(59.12)	159	lin-54 family [Tanacetum cinerariifolium]
TRINITY_DN12297_c0_g1_i4_7	XP_011008226.1	1.4e-59	127/202(62.87)	237	PREDICTED: peptidyl-prolyl cis-trans isomerase FKBP13, chloroplastic [Populus euphratica]
TRINITY_DN12298_c0_g1_i1_16	XP_023888698.1	5.0e-61	120/160(75.00)	242	LOB domain-containing protein 25-like [Quercus suber]
TRINITY_DN122_c0_g1_i1_17	KAA8541118.1	5.1e-91	177/324(54.63)	342	hypothetical protein F0562_025083 [Nyssa sinensis]
TRINITY_DN12300_c0_g1_i2_12	XP_016741619.1	9.0e-70	126/171(73.68)	272	PREDICTED: nuclear pore complex protein NUP98A-like isoform X4 [Gossypium hirsutum]
TRINITY_DN12301_c0_g1_i2_1	XP_028105546.1	3.8e-98	172/212(81.13)	367	probable inactive purple acid phosphatase 2 [Camellia sinensis]
TRINITY_DN12301_c0_g1_i2_6	KAA8519605.1	5.0e-118	234/339(69.03)	432	hypothetical protein F0562_013950 [Nyssa sinensis]
TRINITY_DN12303_c0_g1_i1_12	KAA8521934.1	2.7e-221	389/442(88.01)	775	hypothetical protein F0562_012752 [Nyssa sinensis]
TRINITY_DN12307_c0_g1_i2_14	XP_012078154.1	1.6e-182	382/623(61.32)	647	mitogen-activated protein kinase kinase kinase 1 [Jatropha curcas]
TRINITY_DN12309_c0_g2_i2_15	TKR79597.1	2.0e-20	62/116(53.45)	107	60S ribosomal protein L23a-like [Populus alba]
TRINITY_DN1230_c0_g1_i1_16	NP_974451.1	3.8e-84	151/151(100.00)	317	seed imbibition 2 [Arabidopsis thaliana]
TRINITY_DN12310_c0_g1_i1_3	KAE8100617.1	9.7e-62	119/227(52.42)	244	hypothetical protein FH972_018500 [Carpinus fangiana]
TRINITY_DN12310_c0_g1_i6_9	KAA8518757.1	3.3e-124	228/329(69.30)	452	hypothetical protein F0562_016469 [Nyssa sinensis]
TRINITY_DN12310_c0_g2_i2_16	XP_022016677.1	7.5e-120	234/296(79.05)	438	protein LIKE COV 2 [Helianthus annuus]
TRINITY_DN12311_c0_g2_i1_7	RVW17457.1	2.0e-19	50/117(42.74)	102	hypothetical protein CK203_085491 [Vitis vinifera]
TRINITY_DN12314_c0_g1_i4_7	KAD2393606.1	1.3e-67	135/210(64.29)	263	hypothetical protein E3N88_40583 [Mikania micrantha]
TRINITY_DN12317_c0_g1_i1_16	XP_021284704.1	7.1e-186	317/485(65.36)	657	7-deoxyloganetin glucosyltransferase-like [Herrania umbratica]
TRINITY_DN12317_c0_g1_i1_6	PWA75448.1	5.6e-61	113/147(76.87)	241	hypothetical protein CTI12_AA242430 [Artemisia annua]
TRINITY_DN12317_c0_g1_i1_7	XP_018839102.1	5.6e-43	100/227(44.05)	182	PREDICTED: uncharacterized protein LOC109004849 [Juglans regia]
TRINITY_DN12317_c0_g1_i1_8	KAF1897491.1	3.5e-14	38/43(88.37)	86	hypothetical protein Lal_00035197 [Lupinus albus]
TRINITY_DN12318_c0_g1_i1_10	KAA8528075.1	1.3e-134	247/285(86.67)	487	hypothetical protein F0562_035056 [Nyssa sinensis]
TRINITY_DN12319_c0_g1_i1_18	KAA8522725.1	3.5e-185	326/509(64.05)	655	hypothetical protein F0562_009113 [Nyssa sinensis]
TRINITY_DN12320_c0_g1_i1_16	XP_028067987.1	0.0e+00	651/1131(57.56)	1088	LOW QUALITY PROTEIN: uncharacterized protein LOC114270642 [Camellia sinensis]
TRINITY_DN12320_c0_g1_i2_6	KVI08755.1	8.4e-22	176/217(81.11)	111	protein of unknown function DUF630 [Cynara cardunculus var. scolymus]
TRINITY_DN12320_c0_g2_i1_10	XP_028056066.1	1.2e-106	195/276(70.65)	394	uncharacterized protein LOC114260206 [Camellia sinensis]
TRINITY_DN12321_c0_g1_i2_16	PSS09927.1	3.3e-237	595/788(75.51)	828	Phosphatidylinositol 4-phosphate 5-kinase [Actinidia chinensis var. chinensis]
TRINITY_DN12324_c0_g1_i1_12	KAA8530209.1	0.0e+00	641/820(78.17)	1338	hypothetical protein F0562_004918 [Nyssa sinensis]
TRINITY_DN12325_c0_g1_i1_3	CBI24866.3	1.8e-235	462/698(66.19)	823	unnamed protein product, partial [Vitis vinifera]
TRINITY_DN12325_c0_g1_i2_4	KAA8548118.1	8.2e-113	199/278(71.58)	415	hypothetical protein F0562_004621 [Nyssa sinensis]
TRINITY_DN12326_c0_g1_i1_10	AFK46170.1	7.4e-30	70/116(60.34)	138	unknown [Lotus japonicus]
TRINITY_DN12326_c0_g1_i3_13	XP_023738675.1	2.5e-88	172/285(60.35)	333	NAD(P)H-quinone oxidoreductase subunit N, chloroplastic [Lactuca sativa]
TRINITY_DN12326_c0_g2_i1_9	YP_009526568.1	1.0e-30	72/101(71.29)	140	hypothetical protein [Ammopiptanthus mongolicus]
TRINITY_DN12327_c0_g1_i1_2	XP_024959510.1	0.0e+00	920/1175(78.30)	1679	myb-binding protein 1A [Cynara cardunculus var. scolymus]
TRINITY_DN12328_c0_g1_i1_16	KVH96301.1	2.7e-153	255/312(81.73)	549	Glycosyl transferase, family 8 [Cynara cardunculus var. scolymus]
TRINITY_DN12329_c0_g1_i1_11	EOY12416.1	1.5e-25	85/210(40.48)	123	Uncharacterized protein TCM_030938 [Theobroma cacao]
TRINITY_DN12330_c0_g1_i1_13	ESR48017.1	1.1e-61	116/154(75.32)	244	hypothetical protein CICLE_v10002178mg [Citrus clementina]
TRINITY_DN12331_c0_g1_i1_1	XP_007159596.1	3.9e-43	79/103(76.70)	182	hypothetical protein PHAVU_002G250700g [Phaseolus vulgaris]
TRINITY_DN12331_c0_g1_i1_16	PON81634.1	8.8e-51	121/230(52.61)	208	Transcription regulator AsnC-type [Trema orientale]
TRINITY_DN12331_c0_g1_i4_18	RVW46339.1	6.4e-185	317/399(79.45)	655	Heterogeneous nuclear ribonucleoprotein U-like protein 1 [Vitis vinifera]
TRINITY_DN12331_c0_g1_i9_10	OIV93570.1	1.2e-63	123/130(94.62)	252	hypothetical protein TanjilG_04802 [Lupinus angustifolius]
TRINITY_DN12332_c0_g1_i1_17	PSR99628.1	2.2e-58	119/154(77.27)	233	Floral homeotic protein like [Actinidia chinensis var. chinensis]
TRINITY_DN12333_c0_g1_i1_8	XP_024157546.1	1.3e-08	44/109(40.37)	67	transcription repressor OFP5 [Rosa chinensis]
TRINITY_DN12336_c1_g1_i1_7	AQK64860.1	9.4e-06	44/111(39.64)	57	hypothetical protein ZEAMMB73_Zm00001d013953 [Zea mays]
TRINITY_DN12339_c0_g1_i7_17	XP_024977779.1	6.3e-75	139/178(78.09)	288	NAC domain-containing protein 2-like [Cynara cardunculus var. scolymus]
[truncated: 43,773 more rows]
