# Supplementary material for: The effects of Rhodopseudomonas palustris on the improvement of agronomic traits and key enzyme-coding genes related to polysaccharide biosynthesis in Codonopsis pilosula
Source: PLoS One. 2025 Jun 3;20(6):e0319989. doi: 10.1371/journal.pone.0319989 (PMC12132940; doi:10.1371/journal.pone.0319989)
Supplement: S1 File — (ZIP) [file pone.0319989.s004.zip › Transcriptomics of Codonopsis pilosula roots, stems, and leaves/3.Basic_function/NR/Unigene.NR.species.top10.xls]

Species_Name	Gene_Number
Nyssa sinensis	8125
Cynara cardunculus var. scolymus	4267
Camellia sinensis	3565
Vitis vinifera	2753
Actinidia chinensis var. chinensis	2531
Lactuca sativa	1661
Helianthus annuus	1182
Daucus carota subsp. sativus	997
Artemisia annua	877
Mikania micrantha	669
other species	19145
