# Supplementary material for: The effects of Rhodopseudomonas palustris on the improvement of agronomic traits and key enzyme-coding genes related to polysaccharide biosynthesis in Codonopsis pilosula
Source: PLoS One. 2025 Jun 3;20(6):e0319989. doi: 10.1371/journal.pone.0319989 (PMC12132940; doi:10.1371/journal.pone.0319989)
Supplement: S1 File — (ZIP) [file pone.0319989.s004.zip › Transcriptomics of Codonopsis pilosula roots, stems, and leaves/3.Basic_function/Pfam/Unigene.Pfam.align.anno.xls]

#Gene_ID	Pfam_IDs	Pfam_Description
TRINITY_DN10001_c0_g1_i1_13	PF03171.20,PF14226.6	2OG-Fe(II) oxygenase superfamily|non-haem dioxygenase in morphine synthesis N-terminal
TRINITY_DN10002_c0_g1_i1_10	PF00400.32	WD domain, G-beta repeat
TRINITY_DN10003_c0_g1_i1_1	PF00235.19	Profilin
TRINITY_DN10004_c0_g1_i1_7	PF03759.13	PRONE (Plant-specific Rop nucleotide exchanger)
TRINITY_DN10005_c0_g1_i1_1	PF06101.11	Vacuolar protein sorting-associated protein 62
TRINITY_DN10005_c0_g1_i1_13	PF07727.14	Reverse transcriptase (RNA-dependent DNA polymerase)
TRINITY_DN10011_c0_g2_i1_4	PF00076.22	RNA recognition motif. (a.k.a. RRM, RBD, or RNP domain)
TRINITY_DN10013_c0_g1_i1_14	PF01215.19,PF10276.9	Cytochrome c oxidase subunit Vb|Zinc-finger domain
TRINITY_DN10014_c0_g1_i1_16	PF03547.18	Membrane transport protein
TRINITY_DN10015_c0_g1_i2_18	PF00582.26	Universal stress protein family
TRINITY_DN10016_c0_g1_i1_14	PF05678.14	VQ motif
TRINITY_DN10021_c0_g1_i1_3	PF01357.21,PF03330.18	Pollen allergen|Lytic transglycolase
TRINITY_DN10027_c0_g1_i1_12	PF00628.29,PF13639.6	PHD-finger|Ring finger domain
TRINITY_DN10029_c0_g1_i1_2	PF13839.6,PF14416.6	GDSL/SGNH-like Acyl-Esterase family found in Pmr5 and Cas1p|PMR5 N terminal Domain
TRINITY_DN1002_c0_g1_i1_14	PF00520.31,PF00027.29	Ion transport protein|Cyclic nucleotide-binding domain
TRINITY_DN1002_c0_g1_i1_7	PF13469.6	Sulfotransferase family
TRINITY_DN10030_c0_g2_i1_18	PF05278.12	Arabidopsis phospholipase-like protein (PEARLI 4)
TRINITY_DN10032_c0_g1_i1_10	PF06764.11	Protein of unknown function (DUF1223)
TRINITY_DN10037_c0_g1_i1_9	PF07992.14,PF13738.6,PF00070.27	Pyridine nucleotide-disulphide oxidoreductase|Pyridine nucleotide-disulphide oxidoreductase|Pyridine nucleotide-disulphide oxidoreductase
TRINITY_DN10037_c1_g1_i1_4	PF03016.15	Exostosin family
TRINITY_DN10040_c0_g2_i1_4	PF11145.8	Protein of unknown function (DUF2921)
TRINITY_DN10042_c0_g1_i1_1	PF03081.15	Exo70 exocyst complex subunit
TRINITY_DN10047_c0_g1_i2_2	PF00999.21	Sodium/hydrogen exchanger family
TRINITY_DN10048_c0_g1_i1_12	PF00232.18	Glycosyl hydrolase family 1
TRINITY_DN10051_c0_g1_i1_11	PF00125.24,PF16211.5	Core histone H2A/H2B/H3/H4|C-terminus of histone H2A
TRINITY_DN10052_c0_g1_i1_14	PF06136.13	Domain of unknown function (DUF966)
TRINITY_DN10052_c0_g2_i3_12	PF04727.13	ELMO/CED-12 family
TRINITY_DN10053_c0_g1_i1_11	PF04043.15	Plant invertase/pectin methylesterase inhibitor
TRINITY_DN10053_c0_g1_i2_7	PF08387.10	FBD
TRINITY_DN10059_c0_g1_i1_12	PF02362.21	B3 DNA binding domain
TRINITY_DN10061_c0_g1_i1_3	PF00665.26,PF13976.6	Integrase core domain|GAG-pre-integrase domain
TRINITY_DN10062_c0_g1_i1_16	PF05678.14	VQ motif
TRINITY_DN10069_c0_g1_i1_18	PF05678.14	VQ motif
TRINITY_DN1006_c0_g1_i1_9	PF14432.6,PF01535.20,PF13041.6,PF12854.7,PF13812.6,PF17177.4	DYW family of nucleic acid deaminases|PPR repeat|PPR repeat family|PPR repeat|Pentatricopeptide repeat domain|Pentacotripeptide-repeat region of PRORP
TRINITY_DN10077_c0_g2_i1_16	PF02458.15	Transferase family
TRINITY_DN10083_c0_g1_i1_11	PF00112.23,PF08246.12	Papain family cysteine protease|Cathepsin propeptide inhibitor domain (I29)
TRINITY_DN10084_c0_g1_i1_5	PF05042.13	Caleosin related protein
TRINITY_DN10092_c0_g1_i1_8	PF00188.26	Cysteine-rich secretory protein family
TRINITY_DN10092_c0_g1_i2_10	PF03600.16	Citrate transporter
TRINITY_DN10092_c0_g1_i2_9	PF00582.26	Universal stress protein family
TRINITY_DN100_c0_g1_i1_4	PF00241.20	Cofilin/tropomyosin-type actin-binding protein
TRINITY_DN10102_c0_g1_i2_4	PF00436.25	Single-strand binding protein family
TRINITY_DN10103_c0_g1_i1_17	PF14144.6	Seed dormancy control
TRINITY_DN10103_c0_g1_i1_4	PF00067.22	Cytochrome P450
TRINITY_DN10107_c0_g1_i1_12	PF00085.20,PF13098.6	Thioredoxin|Thioredoxin-like domain
TRINITY_DN10111_c0_g1_i1_11	PF10914.8	Protein of unknown function (DUF2781)
TRINITY_DN10115_c0_g1_i1_10	PF03469.14	XH domain
TRINITY_DN10119_c0_g1_i1_12	PF05627.11	Cleavage site for pathogenic type III effector avirulence factor Avr
TRINITY_DN10120_c0_g1_i1_12	PF07524.13	Bromodomain associated
TRINITY_DN10124_c0_g1_i1_10	PF02519.14	Auxin responsive protein
TRINITY_DN10126_c0_g1_i1_9	PF01193.24	RNA polymerase Rpb3/Rpb11 dimerisation domain
TRINITY_DN10128_c0_g1_i1_7	PF03144.25	Elongation factor Tu domain 2
TRINITY_DN10132_c0_g1_i1_3	PF02701.15	Dof domain, zinc finger
TRINITY_DN10133_c0_g1_i2_12	PF00505.19,PF09011.10	HMG (high mobility group) box|HMG-box domain
TRINITY_DN10134_c0_g1_i3_12	PF00582.26	Universal stress protein family
TRINITY_DN10147_c0_g1_i1_11	PF04525.12	LURP-one-related
TRINITY_DN10148_c0_g1_i1_9	PF01294.18	Ribosomal protein L13e
TRINITY_DN1014_c0_g1_i1_12	PF06813.13	Nodulin-like
TRINITY_DN10150_c0_g1_i3_9	PF01535.20,PF13041.6,PF12854.7	PPR repeat|PPR repeat family|PPR repeat
TRINITY_DN10152_c0_g1_i1_8	PF00025.21,PF08477.13,PF09439.10,PF00071.22,PF00503.20,PF01926.23	ADP-ribosylation factor family|Ras of Complex, Roc, domain of DAPkinase|Signal recognition particle receptor beta subunit|Ras family|G-protein alpha subunit|50S ribosome-binding GTPase
TRINITY_DN10153_c0_g1_i1_11	PF13041.6,PF01535.20,PF12854.7,PF13812.6	PPR repeat family|PPR repeat|PPR repeat|Pentatricopeptide repeat domain
TRINITY_DN10156_c0_g1_i1_12	PF02201.18	SWIB/MDM2 domain
TRINITY_DN10158_c0_g1_i3_5	PF04640.14	PLATZ transcription factor
TRINITY_DN10160_c0_g1_i1_11	PF00520.31	Ion transport protein
TRINITY_DN10160_c0_g2_i1_11	PF00027.29	Cyclic nucleotide-binding domain
TRINITY_DN10162_c0_g1_i1_7	PF01779.17	Ribosomal L29e protein family
TRINITY_DN10163_c0_g1_i2_14	PF03171.20,PF14226.6	2OG-Fe(II) oxygenase superfamily|non-haem dioxygenase in morphine synthesis N-terminal
TRINITY_DN10163_c0_g2_i1_10	PF00225.23,PF16796.5	Kinesin motor domain|Microtubule binding
TRINITY_DN10166_c0_g1_i1_14	PF00036.32,PF13499.6,PF13833.6,PF13405.6,PF13202.6,PF14658.6,PF12763.7,PF10591.9,PF03672.13	EF hand|EF-hand domain pair|EF-hand domain pair|EF-hand domain|EF hand|EF-hand domain|Cytoskeletal-regulatory complex EF hand|Secreted protein acidic and rich in cysteine Ca binding region|Uncharacterised protein family (UPF0154)
TRINITY_DN10167_c0_g1_i2_17	PF14368.6,PF00234.22	Probable lipid transfer|Protease inhibitor/seed storage/LTP family
TRINITY_DN1016_c0_g1_i1_4	PF08879.10	WRC
TRINITY_DN10171_c0_g1_i1_12	PF06813.13	Nodulin-like
TRINITY_DN10174_c0_g1_i1_8	PF11744.8,PF13515.6,PF04632.12	Aluminium activated malate transporter|Fusaric acid resistance protein-like|Fusaric acid resistance protein family
TRINITY_DN10175_c0_g1_i2_15	PF06273.11	Plant specific eukaryotic initiation factor 4B
TRINITY_DN10175_c0_g1_i2_3	PF01984.20	Double-stranded DNA-binding domain
TRINITY_DN10178_c0_g1_i1_3	PF01907.19	Ribosomal protein L37e
TRINITY_DN10178_c0_g1_i2_18	PF00010.26	Helix-loop-helix DNA-binding domain
TRINITY_DN10185_c0_g1_i1_5	PF00462.24	Glutaredoxin
TRINITY_DN10187_c0_g1_i1_15	PF00958.22,PF00117.28,PF07722.13,PF02540.17	GMP synthase C terminal domain|Glutamine amidotransferase class-I|Peptidase C26|NAD synthase
TRINITY_DN10190_c0_g1_i1_7	PF00725.22,PF02737.18	3-hydroxyacyl-CoA dehydrogenase, C-terminal domain|3-hydroxyacyl-CoA dehydrogenase, NAD binding domain
TRINITY_DN10192_c0_g1_i1_2	PF07714.17,PF00069.25,PF11883.8	Protein tyrosine kinase|Protein kinase domain|Domain of unknown function (DUF3403)
TRINITY_DN10193_c0_g1_i1_9	PF00400.32	WD domain, G-beta repeat
TRINITY_DN10194_c0_g1_i1_12	PF01253.22	Translation initiation factor SUI1
TRINITY_DN10202_c0_g1_i1_18	PF00664.23	ABC transporter transmembrane region
TRINITY_DN10202_c1_g3_i1_18	PF00005.27,PF02463.19	ABC transporter|RecF/RecN/SMC N terminal domain
TRINITY_DN10206_c0_g1_i1_15	PF00520.31,PF00027.29	Ion transport protein|Cyclic nucleotide-binding domain
TRINITY_DN10208_c0_g2_i1_7	PF00078.27	Reverse transcriptase (RNA-dependent DNA polymerase)
TRINITY_DN10209_c0_g1_i2_3	PF00892.20	EamA-like transporter family
TRINITY_DN10210_c0_g1_i1_1	PF01080.17	Presenilin
TRINITY_DN10211_c0_g1_i2_7	PF01453.24,PF00954.20,PF08276.11,PF07714.17,PF00069.25,PF11883.8	D-mannose binding lectin|S-locus glycoprotein domain|PAN-like domain|Protein tyrosine kinase|Protein kinase domain|Domain of unknown function (DUF3403)
TRINITY_DN10212_c0_g1_i1_12	PF13041.6,PF12854.7,PF01535.20,PF13812.6,PF17177.4,PF10037.9,PF14559.6,PF12921.7,PF13428.6,PF06239.11,PF08579.11	PPR repeat family|PPR repeat|PPR repeat|Pentatricopeptide repeat domain|Pentacotripeptide-repeat region of PRORP|Mitochondrial 28S ribosomal protein S27|Tetratricopeptide repeat|Mitochondrial ATPase expression|Tetratricopeptide repeat|Evolutionarily conserved signalling intermediate in Toll pathway|Mitochondrial ribonuclease P subunit (RPM2)
TRINITY_DN10222_c0_g1_i1_18	PF00338.22	Ribosomal protein S10p/S20e
TRINITY_DN10223_c0_g1_i1_13	PF07727.14	Reverse transcriptase (RNA-dependent DNA polymerase)
TRINITY_DN10225_c0_g1_i1_8	PF00847.20	AP2 domain
TRINITY_DN10226_c0_g1_i1_12	PF14009.6	Domain of unknown function (DUF4228)
TRINITY_DN10229_c0_g1_i1_17	PF14223.6	gag-polypeptide of LTR copia-type
TRINITY_DN10237_c0_g1_i1_3	PF04937.15	Protein of unknown function (DUF 659)
TRINITY_DN10240_c0_g1_i1_10	PF03407.16	Nucleotide-diphospho-sugar transferase
TRINITY_DN10240_c0_g1_i1_14	PF00180.20	Isocitrate/isopropylmalate dehydrogenase
TRINITY_DN10242_c0_g1_i1_3	PF00069.25,PF07714.17	Protein kinase domain|Protein tyrosine kinase
TRINITY_DN10243_c0_g1_i1_12	PF13020.6	Domain of unknown function (DUF3883)
TRINITY_DN10244_c0_g1_i1_11	PF02458.15	Transferase family
TRINITY_DN10246_c0_g1_i1_14	PF13639.6,PF12678.7,PF17123.5,PF12861.7,PF13923.6	Ring finger domain|RING-H2 zinc finger domain|RING-like zinc finger|Anaphase-promoting complex subunit 11 RING-H2 finger|Zinc finger, C3HC4 type (RING finger)
TRINITY_DN10249_c0_g2_i1_7	PF08246.12	Cathepsin propeptide inhibitor domain (I29)
TRINITY_DN1024_c0_g1_i2_12	PF07816.11	Protein of unknown function (DUF1645)
TRINITY_DN10252_c0_g1_i2_10	PF07939.11	Protein of unknown function (DUF1685)
TRINITY_DN10253_c0_g1_i1_10	PF12799.7	Leucine Rich repeats (2 copies)
TRINITY_DN10253_c0_g1_i2_15	PF16457.5	Pleckstrin homology domain
TRINITY_DN10254_c0_g1_i1_9	PF03853.15,PF01243.20,PF10590.9	YjeF-related protein N-terminus|Pyridoxamine 5'-phosphate oxidase|Pyridoxine 5'-phosphate oxidase C-terminal dimerisation region
TRINITY_DN10255_c0_g1_i4_5	PF13334.6	Domain of unknown function (DUF4094)
TRINITY_DN10258_c0_g1_i1_17	PF00582.26	Universal stress protein family
TRINITY_DN10259_c0_g1_i1_1	PF00657.22	GDSL-like Lipase/Acylhydrolase
TRINITY_DN10261_c0_g1_i1_4	PF13515.6,PF04632.12	Fusaric acid resistance protein-like|Fusaric acid resistance protein family
TRINITY_DN10267_c0_g1_i5_5	PF00141.23	Peroxidase
TRINITY_DN10269_c0_g1_i1_18	PF00011.21	Hsp20/alpha crystallin family
TRINITY_DN10272_c0_g1_i4_10	PF00046.29	Homeodomain
TRINITY_DN10273_c0_g1_i1_4	PF07734.13	F-box associated
TRINITY_DN10274_c0_g2_i1_10	PF13041.6,PF01535.20,PF12854.7,PF13812.6	PPR repeat family|PPR repeat|PPR repeat|Pentatricopeptide repeat domain
TRINITY_DN10276_c0_g2_i1_12	PF00303.19	Thymidylate synthase
TRINITY_DN10278_c0_g1_i1_12	PF00847.20	AP2 domain
TRINITY_DN10278_c0_g1_i1_17	PF07172.11	Glycine rich protein family
TRINITY_DN1027_c0_g1_i1_10	PF00205.22	Thiamine pyrophosphate enzyme, central domain
TRINITY_DN10280_c0_g1_i1_7	PF13639.6,PF17123.5,PF12678.7	Ring finger domain|RING-like zinc finger|RING-H2 zinc finger domain
TRINITY_DN10284_c0_g1_i1_8	PF00575.23	S1 RNA binding domain
TRINITY_DN10291_c0_g1_i1_12	PF07690.16,PF13347.6	Major Facilitator Superfamily|MFS/sugar transport protein
TRINITY_DN10291_c0_g1_i1_16	PF00085.20,PF13098.6	Thioredoxin|Thioredoxin-like domain
TRINITY_DN10292_c0_g1_i1_4	PF08646.10,PF04057.12,PF16900.5,PF00098.23,PF01336.25	Replication factor-A C terminal domain|Replication factor-A protein 1, N-terminal domain|Replication protein A OB domain|Zinc knuckle|OB-fold nucleic acid binding domain
TRINITY_DN10294_c0_g1_i1_18	PF09409.10,PF00627.31	PUB domain|UBA/TS-N domain
TRINITY_DN10297_c0_g2_i1_1	PF07647.17,PF00536.30	SAM domain (Sterile alpha motif)|SAM domain (Sterile alpha motif)
TRINITY_DN10298_c0_g1_i1_1	PF07859.13,PF00135.28	alpha/beta hydrolase fold|Carboxylesterase family
TRINITY_DN10299_c0_g1_i1_14	PF00646.33,PF12937.7	F-box domain|F-box-like
TRINITY_DN10300_c0_g1_i2_12	PF03000.14	NPH3 family
TRINITY_DN10300_c0_g2_i1_7	PF08079.12,PF00327.20	Ribosomal L30 N-terminal domain|Ribosomal protein L30p/L7e
TRINITY_DN10302_c0_g1_i1_4	PF01095.19,PF04043.15	Pectinesterase|Plant invertase/pectin methylesterase inhibitor
TRINITY_DN10306_c0_g1_i1_5	PF05564.12	Dormancy/auxin associated protein
TRINITY_DN10312_c0_g1_i1_9	PF00067.22	Cytochrome P450
TRINITY_DN10316_c0_g1_i1_15	PF00847.20	AP2 domain
TRINITY_DN10319_c0_g1_i2_9	PF00069.25,PF00036.32,PF13499.6,PF07714.17,PF13405.6,PF13202.6,PF13833.6,PF12763.7,PF10591.9,PF14658.6	Protein kinase domain|EF hand|EF-hand domain pair|Protein tyrosine kinase|EF-hand domain|EF hand|EF-hand domain pair|Cytoskeletal-regulatory complex EF hand|Secreted protein acidic and rich in cysteine Ca binding region|EF-hand domain
TRINITY_DN10323_c0_g1_i1_2	PF13912.6,PF13894.6	C2H2-type zinc finger|C2H2-type zinc finger
TRINITY_DN10327_c0_g1_i1_16	PF00929.24	Exonuclease
TRINITY_DN10328_c0_g1_i1_1	PF01657.17	Salt stress response/antifungal
TRINITY_DN10328_c0_g1_i1_7	PF03004.14	Plant transposase (Ptta/En/Spm family)
TRINITY_DN10328_c0_g1_i2_3	PF04178.12	Got1/Sft2-like family
TRINITY_DN10329_c0_g2_i1_1	PF01486.17,PF00319.18	K-box region|SRF-type transcription factor (DNA-binding and dimerisation domain)
TRINITY_DN10332_c0_g1_i2_4	PF00083.24,PF07690.16	Sugar (and other) transporter|Major Facilitator Superfamily
TRINITY_DN10334_c0_g1_i1_4	PF00657.22	GDSL-like Lipase/Acylhydrolase
TRINITY_DN10336_c0_g1_i2_16	PF14279.6,PF01844.23,PF13395.6	HNH endonuclease|HNH endonuclease|HNH endonuclease
TRINITY_DN10337_c0_g1_i1_6	PF00847.20	AP2 domain
TRINITY_DN10340_c0_g1_i1_14	PF07727.14	Reverse transcriptase (RNA-dependent DNA polymerase)
TRINITY_DN10343_c0_g1_i1_4	PF02347.16	Glycine cleavage system P-protein
TRINITY_DN10349_c0_g1_i1_4	PF00481.21	Protein phosphatase 2C
TRINITY_DN1034_c0_g1_i1_4	PF13912.6	C2H2-type zinc finger
TRINITY_DN10353_c0_g1_i1_4	PF13837.6	Myb/SANT-like DNA-binding domain
TRINITY_DN10354_c0_g1_i1_9	PF01554.18	MatE
TRINITY_DN10356_c0_g1_i1_7	PF00160.21	Cyclophilin type peptidyl-prolyl cis-trans isomerase/CLD
TRINITY_DN10359_c0_g1_i1_17	PF00400.32	WD domain, G-beta repeat
TRINITY_DN10360_c0_g1_i1_10	PF13640.6	2OG-Fe(II) oxygenase superfamily
TRINITY_DN10363_c0_g1_i1_12	PF00295.17	Glycosyl hydrolases family 28
TRINITY_DN10368_c0_g1_i1_18	PF00091.25,PF03953.17	Tubulin/FtsZ family, GTPase domain|Tubulin C-terminal domain
TRINITY_DN10369_c0_g1_i1_9	PF16845.5	Aspartic acid proteinase inhibitor
TRINITY_DN10375_c0_g1_i1_7	PF01565.23	FAD binding domain
TRINITY_DN10377_c0_g1_i1_16	PF00415.18,PF13540.6	Regulator of chromosome condensation (RCC1) repeat|Regulator of chromosome condensation (RCC1) repeat
TRINITY_DN10378_c0_g2_i1_6	PF13966.6	zinc-binding in reverse transcriptase
TRINITY_DN1037_c0_g2_i1_13	PF00059.21	Lectin C-type domain
TRINITY_DN10382_c0_g1_i1_8	PF13474.6	SnoaL-like domain
TRINITY_DN10384_c0_g1_i1_2	PF13639.6,PF17123.5,PF13923.6,PF00097.25,PF12678.7	Ring finger domain|RING-like zinc finger|Zinc finger, C3HC4 type (RING finger)|Zinc finger, C3HC4 type (RING finger)|RING-H2 zinc finger domain
TRINITY_DN10386_c0_g1_i1_3	PF04505.12	Interferon-induced transmembrane protein
TRINITY_DN10386_c0_g1_i1_7	PF01190.17	Pollen proteins Ole e I like
TRINITY_DN10386_c0_g2_i1_3	PF04505.12	Interferon-induced transmembrane protein
TRINITY_DN10390_c0_g1_i1_14	PF01535.20,PF13041.6,PF14432.6,PF12854.7,PF13812.6,PF17177.4	PPR repeat|PPR repeat family|DYW family of nucleic acid deaminases|PPR repeat|Pentatricopeptide repeat domain|Pentacotripeptide-repeat region of PRORP
TRINITY_DN10391_c0_g1_i1_12	PF04969.16	CS domain
TRINITY_DN10391_c0_g1_i1_4	PF00646.33	F-box domain
TRINITY_DN10391_c0_g3_i1_11	PF13966.6	zinc-binding in reverse transcriptase
TRINITY_DN10393_c0_g1_i1_8	PF12056.8	Protein of unknown function (DUF3537)
TRINITY_DN10396_c0_g1_i2_9	PF00141.23	Peroxidase
TRINITY_DN1039_c0_g1_i1_2	PF07651.16	ANTH domain
TRINITY_DN10400_c0_g1_i1_15	PF01778.17	Ribosomal L28e protein family
TRINITY_DN10400_c0_g1_i1_16	PF04241.15	Protein of unknown function (DUF423)
TRINITY_DN10400_c0_g1_i2_12	PF13855.6,PF12799.7,PF00069.25,PF07714.17,PF00560.33,PF08263.12,PF13516.6	Leucine rich repeat|Leucine Rich repeats (2 copies)|Protein kinase domain|Protein tyrosine kinase|Leucine Rich Repeat|Leucine rich repeat N-terminal domain|Leucine Rich repeat
TRINITY_DN10401_c0_g1_i2_14	PF00208.21,PF02812.18	Glutamate/Leucine/Phenylalanine/Valine dehydrogenase|Glu/Leu/Phe/Val dehydrogenase, dimerisation domain
TRINITY_DN10401_c0_g1_i5_16	PF10153.9	rRNA-processing protein Efg1
TRINITY_DN10407_c0_g1_i1_12	PF00170.21,PF07716.15	bZIP transcription factor|Basic region leucine zipper
TRINITY_DN10413_c0_g1_i1_15	PF04788.12	Protein of unknown function (DUF620)
TRINITY_DN10416_c0_g1_i1_16	PF05978.16,PF07690.16	Ion channel regulatory protein UNC-93|Major Facilitator Superfamily
TRINITY_DN10416_c0_g2_i1_2	PF01090.19	Ribosomal protein S19e
TRINITY_DN10417_c0_g1_i1_5	PF01625.21	Peptide methionine sulfoxide reductase
TRINITY_DN10417_c1_g1_i1_16	PF01535.20,PF13041.6,PF12854.7,PF14432.6,PF17177.4	PPR repeat|PPR repeat family|PPR repeat|DYW family of nucleic acid deaminases|Pentacotripeptide-repeat region of PRORP
TRINITY_DN10420_c0_g1_i1_9	PF00118.24	TCP-1/cpn60 chaperonin family
TRINITY_DN10426_c0_g1_i1_10	PF00319.18	SRF-type transcription factor (DNA-binding and dimerisation domain)
TRINITY_DN1042_c0_g1_i1_15	PF00462.24	Glutaredoxin
TRINITY_DN10433_c0_g1_i1_5	PF00078.27	Reverse transcriptase (RNA-dependent DNA polymerase)
TRINITY_DN10439_c0_g1_i1_9	PF07727.14	Reverse transcriptase (RNA-dependent DNA polymerase)
TRINITY_DN10442_c0_g1_i1_17	PF12697.7,PF00561.20,PF12146.8	Alpha/beta hydrolase family|alpha/beta hydrolase fold|Serine aminopeptidase, S33
TRINITY_DN10443_c0_g1_i1_10	PF01241.18	Photosystem I psaG / psaK
TRINITY_DN10443_c0_g2_i1_4	PF00069.25,PF07714.17	Protein kinase domain|Protein tyrosine kinase
TRINITY_DN10446_c0_g1_i2_10	PF00643.24,PF06203.14	B-box zinc finger|CCT motif
TRINITY_DN10448_c0_g1_i1_15	PF00022.19	Actin
TRINITY_DN10449_c0_g1_i1_3	PF16122.5,PF00318.20	40S ribosomal protein SA C-terminus|Ribosomal protein S2
TRINITY_DN10451_c0_g1_i1_13	PF02567.16	Phenazine biosynthesis-like protein
TRINITY_DN10452_c0_g1_i1_3	PF00400.32,PF18044.1,PF18345.1,PF11715.8,PF00642.24	WD domain, G-beta repeat|CCCH-type zinc finger|Zinc finger domain|Nucleoporin Nup120/160|Zinc finger C-x8-C-x5-C-x3-H type (and similar)
TRINITY_DN10455_c0_g1_i1_3	PF10609.9,PF01656.23,PF13614.6,PF02374.15,PF09140.11	NUBPL iron-transfer P-loop NTPase|CobQ/CobB/MinD/ParA nucleotide binding domain|AAA domain|Anion-transporting ATPase|ATPase MipZ
TRINITY_DN10457_c0_g1_i2_16	PF00406.22,PF13207.6,PF05191.14	Adenylate kinase|AAA domain|Adenylate kinase, active site lid
TRINITY_DN10464_c0_g2_i1_12	PF00957.21,PF13774.6	Synaptobrevin|Regulated-SNARE-like domain
TRINITY_DN10465_c0_g1_i4_12	PF04800.12	ETC complex I subunit conserved region
TRINITY_DN10467_c0_g1_i1_7	PF13968.6	Domain of unknown function (DUF4220)
TRINITY_DN10470_c0_g2_i1_11	PF00732.19	GMC oxidoreductase
TRINITY_DN10471_c0_g1_i1_10	PF08784.11,PF01336.25	Replication protein A C terminal|OB-fold nucleic acid binding domain
TRINITY_DN10472_c0_g1_i1_3	PF00012.20,PF06723.13,PF10712.9	Hsp70 protein|MreB/Mbl protein|NAD-specific glutamate dehydrogenase
TRINITY_DN10472_c0_g2_i1_3	PF00012.20,PF10712.9	Hsp70 protein|NAD-specific glutamate dehydrogenase
TRINITY_DN10473_c0_g1_i1_1	PF03552.14,PF14570.6,PF13632.6	Cellulose synthase|RING/Ubox like zinc-binding domain|Glycosyl transferase family group 2
TRINITY_DN10474_c0_g1_i1_4	PF01585.23	G-patch domain
TRINITY_DN10474_c0_g1_i1_7	PF00005.27	ABC transporter
TRINITY_DN10476_c0_g1_i2_4	PF14368.6,PF00234.22	Probable lipid transfer|Protease inhibitor/seed storage/LTP family
TRINITY_DN10477_c0_g1_i1_13	PF01535.20,PF13041.6,PF12854.7,PF13812.6,PF17177.4	PPR repeat|PPR repeat family|PPR repeat|Pentatricopeptide repeat domain|Pentacotripeptide-repeat region of PRORP
TRINITY_DN10478_c0_g1_i1_3	PF02365.15	No apical meristem (NAM) protein
TRINITY_DN10478_c0_g2_i1_17	PF14223.6	gag-polypeptide of LTR copia-type
TRINITY_DN10484_c0_g1_i2_1	PF00091.25,PF03953.17	Tubulin/FtsZ family, GTPase domain|Tubulin C-terminal domain
TRINITY_DN10484_c0_g2_i1_12	PF05699.14,PF14372.6	hAT family C-terminal dimerisation region|Domain of unknown function (DUF4413)
TRINITY_DN10485_c0_g1_i1_4	PF06417.12	Protein of unknown function (DUF1077)
TRINITY_DN10487_c0_g1_i1_16	PF00078.27	Reverse transcriptase (RNA-dependent DNA polymerase)
TRINITY_DN10487_c0_g2_i1_16	PF00078.27	Reverse transcriptase (RNA-dependent DNA polymerase)
TRINITY_DN10488_c0_g1_i1_10	PF03151.16,PF00892.20	Triose-phosphate Transporter family|EamA-like transporter family
TRINITY_DN10488_c0_g1_i1_12	PF03321.13	GH3 auxin-responsive promoter
TRINITY_DN10488_c0_g1_i2_16	PF03767.14	HAD superfamily, subfamily IIIB (Acid phosphatase)
TRINITY_DN10491_c0_g1_i1_1	PF00043.25	Glutathione S-transferase, C-terminal domain
TRINITY_DN10493_c0_g1_i1_18	PF12357.8,PF00614.22,PF00168.30,PF13091.6	Phospholipase D C terminal|Phospholipase D Active site motif|C2 domain|PLD-like domain
TRINITY_DN10496_c0_g1_i1_10	PF00037.27,PF12838.7,PF13484.6,PF14697.6,PF13237.6,PF13187.6,PF12837.7,PF13183.6,PF12797.7,PF12800.7	4Fe-4S binding domain|4Fe-4S dicluster domain|4Fe-4S double cluster binding domain|4Fe-4S dicluster domain|4Fe-4S dicluster domain|4Fe-4S dicluster domain|4Fe-4S binding domain|4Fe-4S dicluster domain|4Fe-4S binding domain|4Fe-4S binding domain
TRINITY_DN10499_c0_g1_i1_3	PF01535.20,PF13041.6,PF12854.7	PPR repeat|PPR repeat family|PPR repeat
TRINITY_DN10500_c0_g1_i1_16	PF04185.14	Phosphoesterase family
TRINITY_DN10501_c0_g1_i1_13	PF01738.18	Dienelactone hydrolase family
TRINITY_DN10504_c0_g1_i1_14	PF14244.6,PF03732.17	gag-polypeptide of LTR copia-type|Retrotransposon gag protein
TRINITY_DN10504_c0_g1_i1_3	PF00149.28,PF16656.5,PF14008.6	Calcineurin-like phosphoesterase|Purple acid Phosphatase, N-terminal domain|Iron/zinc purple acid phosphatase-like protein C
TRINITY_DN10504_c0_g1_i2_1	PF03151.16	Triose-phosphate Transporter family
TRINITY_DN10505_c0_g1_i1_9	PF00847.20	AP2 domain
TRINITY_DN10505_c0_g1_i2_6	PF04099.12,PF04628.13	Sybindin-like family|Sedlin, N-terminal conserved region
TRINITY_DN10506_c0_g1_i2_1	PF13855.6	Leucine rich repeat
TRINITY_DN10507_c0_g1_i2_12	PF14144.6,PF00170.21,PF07716.15	Seed dormancy control|bZIP transcription factor|Basic region leucine zipper
TRINITY_DN10507_c0_g1_i2_2	PF13917.6	Zinc knuckle
TRINITY_DN10508_c0_g1_i2_13	PF02536.14	mTERF
TRINITY_DN10509_c0_g1_i1_11	PF01535.20,PF12854.7,PF13041.6	PPR repeat|PPR repeat|PPR repeat family
TRINITY_DN10510_c0_g1_i1_18	PF06886.11	Targeting protein for Xklp2 (TPX2)
TRINITY_DN10510_c0_g1_i1_6	PF00929.24	Exonuclease
TRINITY_DN10512_c0_g1_i1_2	PF12874.7,PF12171.8	Zinc-finger of C2H2 type|Zinc-finger double-stranded RNA-binding
TRINITY_DN10516_c0_g1_i2_2	PF07526.11,PF05920.11,PF00046.29	Associated with HOX|Homeobox KN domain|Homeodomain
TRINITY_DN10517_c0_g1_i1_3	PF01535.20,PF13041.6,PF13812.6,PF12854.7,PF17177.4,PF14559.6,PF13428.6	PPR repeat|PPR repeat family|Pentatricopeptide repeat domain|PPR repeat|Pentacotripeptide-repeat region of PRORP|Tetratricopeptide repeat|Tetratricopeptide repeat
TRINITY_DN10517_c0_g1_i1_4	PF00069.25,PF07714.17	Protein kinase domain|Protein tyrosine kinase
TRINITY_DN10517_c0_g1_i1_7	PF00924.18	Mechanosensitive ion channel
TRINITY_DN10518_c0_g2_i1_18	PF00011.21,PF17886.1	Hsp20/alpha crystallin family|HSP20-like domain found in ArsA
TRINITY_DN1051_c0_g1_i1_3	PF14111.6	Domain of unknown function (DUF4283)
TRINITY_DN10522_c0_g1_i3_4	PF00249.31,PF13921.6	Myb-like DNA-binding domain|Myb-like DNA-binding domain
TRINITY_DN10530_c0_g1_i1_16	PF04398.12	Protein of unknown function, DUF538
TRINITY_DN10534_c0_g1_i1_10	PF14009.6	Domain of unknown function (DUF4228)
TRINITY_DN10541_c0_g1_i1_4	PF00190.22,PF07883.11	Cupin|Cupin domain
TRINITY_DN10544_c0_g2_i1_16	PF00931.22,PF13401.6	NB-ARC domain|AAA domain
TRINITY_DN10547_c0_g1_i1_1	PF00161.19	Ribosome inactivating protein
TRINITY_DN10549_c0_g1_i1_1	PF12697.7,PF00561.20,PF12146.8,PF12740.7	Alpha/beta hydrolase family|alpha/beta hydrolase fold|Serine aminopeptidase, S33|Chlorophyllase enzyme
TRINITY_DN10549_c0_g1_i1_15	PF00079.20	Serpin (serine protease inhibitor)
TRINITY_DN10549_c0_g2_i1_15	PF00079.20	Serpin (serine protease inhibitor)
TRINITY_DN10552_c0_g1_i1_8	PF16721.5,PF18697.1,PF00075.24,PF00665.26,PF00078.27,PF09337.10,PF17919.1,PF17917.1,PF00429.19,PF02093.16,PF01140.19,PF01141.18	Zinc-finger like, probable DNA-binding|Murine leukemia virus (MLV) integrase (IN) C-terminal domain|RNase H|Integrase core domain|Reverse transcriptase (RNA-dependent DNA polymerase)|H2C2 zinc finger|RNase H-like domain found in reverse transcriptase|RNase H-like domain found in reverse transcriptase|ENV polyprotein (coat polyprotein)|Gag P30 core shell protein|Matrix protein (MA), p15|Gag polypr…
TRINITY_DN10553_c0_g1_i2_12	PF00043.25,PF13410.6,PF02798.20,PF13417.6,PF13409.6,PF17172.4	Glutathione S-transferase, C-terminal domain|Glutathione S-transferase, C-terminal domain|Glutathione S-transferase, N-terminal domain|Glutathione S-transferase, N-terminal domain|Glutathione S-transferase, N-terminal domain|Glutathione S-transferase N-terminal domain
TRINITY_DN10557_c0_g1_i1_2	PF00155.21	Aminotransferase class I and II
TRINITY_DN10557_c0_g1_i2_1	PF00582.26	Universal stress protein family
TRINITY_DN10557_c0_g1_i2_9	PF00179.26	Ubiquitin-conjugating enzyme
TRINITY_DN10558_c0_g1_i1_18	PF01535.20,PF13041.6,PF12854.7,PF13812.6	PPR repeat|PPR repeat family|PPR repeat|Pentatricopeptide repeat domain
TRINITY_DN10560_c0_g1_i1_14	PF12708.7	Pectate lyase superfamily protein
TRINITY_DN10560_c0_g1_i1_4	PF01554.18,PF14667.6	MatE|Polysaccharide biosynthesis C-terminal domain
TRINITY_DN10566_c0_g1_i1_1	PF00141.23	Peroxidase
TRINITY_DN10566_c0_g1_i1_15	PF11833.8	Protein CHAPERONE-LIKE PROTEIN OF POR1-like
TRINITY_DN10566_c0_g1_i1_8	PF00642.24,PF18044.1,PF18345.1,PF16131.5,PF14608.6	Zinc finger C-x8-C-x5-C-x3-H type (and similar)|CCCH-type zinc finger|Zinc finger domain|Torus domain|RNA-binding, Nab2-type zinc finger
TRINITY_DN10571_c0_g1_i1_6	PF13456.6	Reverse transcriptase-like
TRINITY_DN10575_c0_g1_i1_2	PF03055.15	Retinal pigment epithelial membrane protein
TRINITY_DN10582_c0_g1_i2_15	PF06733.15,PF13307.6,PF04851.15	DEAD_2|Helicase C-terminal domain|Type III restriction enzyme, res subunit
TRINITY_DN10583_c0_g1_i1_4	PF03634.13	TCP family transcription factor
TRINITY_DN10584_c0_g1_i1_5	PF01267.17	F-actin capping protein alpha subunit
TRINITY_DN10588_c0_g1_i1_13	PF00106.25	short chain dehydrogenase
TRINITY_DN10589_c0_g1_i1_10	PF03168.13	Late embryogenesis abundant protein
TRINITY_DN10589_c0_g1_i1_13	PF04043.15	Plant invertase/pectin methylesterase inhibitor
TRINITY_DN10589_c0_g1_i1_2	PF04910.14	Transcriptional repressor TCF25
TRINITY_DN1058_c0_g2_i1_10	PF00252.18	Ribosomal protein L16p/L10e
TRINITY_DN10593_c0_g1_i1_14	PF13417.6,PF13409.6,PF02798.20,PF00462.24	Glutathione S-transferase, N-terminal domain|Glutathione S-transferase, N-terminal domain|Glutathione S-transferase, N-terminal domain|Glutaredoxin
TRINITY_DN10594_c0_g1_i2_4	PF03107.16	C1 domain
TRINITY_DN10597_c0_g1_i2_2	PF05056.12	Protein of unknown function (DUF674)
TRINITY_DN105_c0_g1_i1_1	PF13041.6,PF01535.20,PF12854.7,PF13812.6	PPR repeat family|PPR repeat|PPR repeat|Pentatricopeptide repeat domain
TRINITY_DN10600_c0_g1_i1_4	PF00125.24,PF00808.23	Core histone H2A/H2B/H3/H4|Histone-like transcription factor (CBF/NF-Y) and archaeal histone
TRINITY_DN10602_c0_g2_i1_9	PF10536.9	Plant mobile domain
TRINITY_DN10602_c0_g3_i1_9	PF10536.9	Plant mobile domain
TRINITY_DN10609_c0_g1_i1_17	PF12265.8,PF00400.32	Histone-binding protein RBBP4 or subunit C of CAF1 complex|WD domain, G-beta repeat
TRINITY_DN10614_c0_g1_i1_15	PF00333.20,PF03719.15	Ribosomal protein S5, N-terminal domain|Ribosomal protein S5, C-terminal domain
TRINITY_DN10615_c0_g1_i1_14	PF16561.5,PF00571.28	Glycogen recognition site of AMP-activated protein kinase|CBS domain
TRINITY_DN10617_c0_g1_i1_9	PF00240.23,PF01020.17,PF11976.8	Ubiquitin family|Ribosomal L40e family|Ubiquitin-2 like Rad60 SUMO-like
TRINITY_DN10618_c0_g1_i1_6	PF03244.14	Photosystem I reaction centre subunit VI
TRINITY_DN10619_c0_g1_i1_17	PF03600.16,PF02040.15	Citrate transporter|Arsenical pump membrane protein
TRINITY_DN10620_c0_g1_i1_2	PF02798.20,PF13417.6,PF13409.6,PF00043.25,PF13410.6	Glutathione S-transferase, N-terminal domain|Glutathione S-transferase, N-terminal domain|Glutathione S-transferase, N-terminal domain|Glutathione S-transferase, C-terminal domain|Glutathione S-transferase, C-terminal domain
TRINITY_DN10621_c0_g1_i1_2	PF08378.11	Nuclease-related domain
TRINITY_DN10630_c0_g1_i2_10	PF13365.6	Trypsin-like peptidase domain
TRINITY_DN10632_c0_g2_i1_18	PF00346.19	Respiratory-chain NADH dehydrogenase, 49 Kd subunit
TRINITY_DN10633_c0_g1_i1_16	PF00680.20,PF00910.22,PF02123.16,PF08762.10,PF00073.20,PF00915.20,PF11492.8	RNA dependent RNA polymerase|RNA helicase|Viral RNA-directed RNA-polymerase|CRPV capsid protein like|picornavirus capsid protein|Calicivirus coat protein|Cricket paralysis virus, VP4
TRINITY_DN10634_c0_g1_i1_10	PF13855.6,PF12799.7	Leucine rich repeat|Leucine Rich repeats (2 copies)
TRINITY_DN10636_c0_g1_i1_14	PF00462.24	Glutaredoxin
TRINITY_DN10636_c0_g1_i1_6	PF00069.25,PF07714.17	Protein kinase domain|Protein tyrosine kinase
TRINITY_DN10637_c0_g1_i1_18	PF03514.14	GRAS domain family
TRINITY_DN10637_c0_g1_i1_9	PF07719.17,PF13181.6,PF00515.28,PF13414.6,PF13432.6,PF13428.6,PF13431.6,PF13424.6,PF14559.6,PF13176.6,PF13374.6,PF13371.6,PF13174.6	Tetratricopeptide repeat|Tetratricopeptide repeat|Tetratricopeptide repeat|TPR repeat|Tetratricopeptide repeat|Tetratricopeptide repeat|Tetratricopeptide repeat|Tetratricopeptide repeat|Tetratricopeptide repeat|Tetratricopeptide repeat|Tetratricopeptide repeat|Tetratricopeptide repeat|Tetratricopeptide repeat
TRINITY_DN10641_c0_g1_i1_10	PF02099.17	Josephin
TRINITY_DN10641_c0_g1_i2_8	PF00574.23	Clp protease
TRINITY_DN10643_c0_g1_i1_6	PF00149.28	Calcineurin-like phosphoesterase
TRINITY_DN10648_c0_g1_i1_1	PF05701.11	Weak chloroplast movement under blue light
TRINITY_DN10648_c0_g1_i2_4	PF01222.17,PF06966.12	Ergosterol biosynthesis ERG4/ERG24 family|Protein of unknown function (DUF1295)
TRINITY_DN10656_c0_g1_i3_1	PF03171.20,PF14226.6	2OG-Fe(II) oxygenase superfamily|non-haem dioxygenase in morphine synthesis N-terminal
TRINITY_DN10659_c0_g2_i1_1	PF00493.23,PF17855.1	MCM P-loop domain|MCM AAA-lid domain
TRINITY_DN10661_c0_g1_i2_12	PF00226.31,PF07719.17,PF00515.28,PF14559.6,PF13181.6,PF13432.6,PF13414.6,PF13428.6,PF13371.6,PF13424.6,PF13429.6,PF13176.6,PF03704.17	DnaJ domain|Tetratricopeptide repeat|Tetratricopeptide repeat|Tetratricopeptide repeat|Tetratricopeptide repeat|Tetratricopeptide repeat|TPR repeat|Tetratricopeptide repeat|Tetratricopeptide repeat|Tetratricopeptide repeat|Tetratricopeptide repeat|Tetratricopeptide repeat|Bacterial transcriptional activator domain
TRINITY_DN1066_c0_g1_i1_13	PF01095.19	Pectinesterase
TRINITY_DN10673_c0_g1_i1_2	PF09588.10	YqaJ-like viral recombinase domain
TRINITY_DN10679_c0_g1_i2_10	PF11938.8	TLR4 regulator and MIR-interacting MSAP
TRINITY_DN10681_c0_g1_i1_9	PF08661.11	Replication factor A protein 3
TRINITY_DN10687_c0_g1_i1_9	PF03798.16	TLC domain
TRINITY_DN10688_c0_g1_i1_1	PF02747.15,PF00705.18,PF04139.13	Proliferating cell nuclear antigen, C-terminal domain|Proliferating cell nuclear antigen, N-terminal domain|Rad9
TRINITY_DN10702_c0_g1_i1_3	PF03208.19	PRA1 family protein
TRINITY_DN10711_c0_g1_i1_4	PF13855.6,PF12799.7,PF00560.33,PF08263.12	Leucine rich repeat|Leucine Rich repeats (2 copies)|Leucine Rich Repeat|Leucine rich repeat N-terminal domain
TRINITY_DN10715_c0_g1_i1_14	PF00462.24	Glutaredoxin
TRINITY_DN10715_c0_g1_i1_15	PF00091.25	Tubulin/FtsZ family, GTPase domain
TRINITY_DN10715_c0_g2_i1_15	PF03953.17	Tubulin C-terminal domain
TRINITY_DN10722_c0_g1_i1_9	PF00400.32	WD domain, G-beta repeat
TRINITY_DN10723_c0_g1_i1_18	PF01084.20	Ribosomal protein S18
TRINITY_DN10725_c1_g1_i1_10	PF00069.25,PF07714.17	Protein kinase domain|Protein tyrosine kinase
TRINITY_DN10726_c0_g2_i1_11	PF01535.20,PF13041.6,PF12854.7,PF13812.6,PF14559.6	PPR repeat|PPR repeat family|PPR repeat|Pentatricopeptide repeat domain|Tetratricopeptide repeat
TRINITY_DN10727_c0_g1_i2_1	PF13041.6,PF01535.20,PF12854.7,PF13812.6,PF17177.4	PPR repeat family|PPR repeat|PPR repeat|Pentatricopeptide repeat domain|Pentacotripeptide-repeat region of PRORP
TRINITY_DN10729_c0_g1_i2_13	PF01190.17	Pollen proteins Ole e I like
TRINITY_DN10729_c0_g1_i3_2	PF00766.19	Electron transfer flavoprotein FAD-binding domain
TRINITY_DN10732_c0_g1_i1_12	PF13041.6,PF13812.6,PF01535.20,PF12854.7,PF17177.4	PPR repeat family|Pentatricopeptide repeat domain|PPR repeat|PPR repeat|Pentacotripeptide-repeat region of PRORP
TRINITY_DN10734_c0_g1_i1_2	PF14368.6	Probable lipid transfer
TRINITY_DN10737_c0_g1_i1_3	PF00665.26,PF13976.6	Integrase core domain|GAG-pre-integrase domain
TRINITY_DN10738_c0_g1_i1_12	PF00025.21,PF08477.13,PF00071.22,PF00503.20,PF09439.10,PF04670.12,PF01926.23	ADP-ribosylation factor family|Ras of Complex, Roc, domain of DAPkinase|Ras family|G-protein alpha subunit|Signal recognition particle receptor beta subunit|Gtr1/RagA G protein conserved region|50S ribosome-binding GTPase
TRINITY_DN10738_c0_g1_i1_8	PF01138.21,PF03725.15	3' exoribonuclease family, domain 1|3' exoribonuclease family, domain 2
TRINITY_DN10741_c0_g1_i2_8	PF03790.13,PF03791.13,PF05920.11,PF03789.13,PF00046.29	KNOX1 domain|KNOX2 domain|Homeobox KN domain|ELK domain|Homeodomain
TRINITY_DN10743_c0_g1_i1_3	PF02847.17	MA3 domain
TRINITY_DN10744_c0_g1_i3_8	PF14244.6,PF14223.6,PF03732.17	gag-polypeptide of LTR copia-type|gag-polypeptide of LTR copia-type|Retrotransposon gag protein
TRINITY_DN10746_c0_g1_i1_11	PF04578.13	Protein of unknown function, DUF594
TRINITY_DN10746_c0_g1_i2_13	PF13920.6	Zinc finger, C3HC4 type (RING finger)
TRINITY_DN10748_c0_g1_i1_17	PF12341.8,PF00400.32,PF12894.7	Minichromosome loss protein, Mcl1, middle region|WD domain, G-beta repeat|Anaphase-promoting complex subunit 4 WD40 domain
TRINITY_DN10749_c0_g1_i1_12	PF00294.24	pfkB family carbohydrate kinase
TRINITY_DN1074_c0_g1_i1_17	PF13966.6,PF13456.6	zinc-binding in reverse transcriptase|Reverse transcriptase-like
TRINITY_DN10755_c0_g1_i1_13	PF13041.6,PF01535.20,PF12854.7,PF13812.6,PF14432.6,PF17177.4	PPR repeat family|PPR repeat|PPR repeat|Pentatricopeptide repeat domain|DYW family of nucleic acid deaminases|Pentacotripeptide-repeat region of PRORP
TRINITY_DN10757_c0_g2_i1_5	PF13516.6,PF18511.1	Leucine Rich repeat|F-box
TRINITY_DN10762_c0_g1_i1_12	PF00704.28	Glycosyl hydrolases family 18
TRINITY_DN10764_c0_g1_i1_1	PF13639.6,PF17123.5,PF13923.6,PF12678.7,PF00097.25,PF13445.6,PF14634.6	Ring finger domain|RING-like zinc finger|Zinc finger, C3HC4 type (RING finger)|RING-H2 zinc finger domain|Zinc finger, C3HC4 type (RING finger)|RING-type zinc-finger|zinc-RING finger domain
TRINITY_DN10766_c0_g1_i1_13	PF01453.24	D-mannose binding lectin
TRINITY_DN10767_c0_g1_i2_17	PF03083.16	Sugar efflux transporter for intercellular exchange
TRINITY_DN10768_c0_g1_i1_6	PF13041.6,PF01535.20,PF12854.7,PF13812.6	PPR repeat family|PPR repeat|PPR repeat|Pentatricopeptide repeat domain
TRINITY_DN10769_c0_g1_i2_9	PF00082.22,PF17766.1	Subtilase family|Fibronectin type-III domain
TRINITY_DN1076_c0_g2_i1_16	PF01698.16	Floricaula / Leafy protein SAM domain
TRINITY_DN10771_c1_g2_i2_6	PF00179.26	Ubiquitin-conjugating enzyme
TRINITY_DN10772_c0_g1_i1_1	PF05699.14	hAT family C-terminal dimerisation region
TRINITY_DN10777_c0_g1_i3_12	PF00447.17	HSF-type DNA-binding
TRINITY_DN10780_c0_g1_i1_9	PF13456.6	Reverse transcriptase-like
TRINITY_DN10785_c0_g1_i1_4	PF01201.22	Ribosomal protein S8e
TRINITY_DN10788_c0_g1_i1_1	PF02319.20	E2F/DP family winged-helix DNA-binding domain
TRINITY_DN10790_c0_g1_i1_2	PF00931.22,PF18052.1,PF13401.6	NB-ARC domain|Rx N-terminal domain|AAA domain
TRINITY_DN10791_c0_g1_i1_7	PF07250.11	Glyoxal oxidase N-terminus
TRINITY_DN10793_c0_g1_i1_16	PF13639.6,PF12678.7,PF13923.6,PF17123.5,PF13947.6,PF00097.25,PF13445.6,PF14380.6,PF14634.6	Ring finger domain|RING-H2 zinc finger domain|Zinc finger, C3HC4 type (RING finger)|RING-like zinc finger|Wall-associated receptor kinase galacturonan-binding|Zinc finger, C3HC4 type (RING finger)|RING-type zinc-finger|Wall-associated receptor kinase C-terminal|zinc-RING finger domain
TRINITY_DN10794_c0_g1_i1_5	PF00036.32,PF13499.6,PF13202.6,PF13405.6,PF13833.6,PF14658.6,PF10591.9	EF hand|EF-hand domain pair|EF hand|EF-hand domain|EF-hand domain pair|EF-hand domain|Secreted protein acidic and rich in cysteine Ca binding region
TRINITY_DN10799_c0_g1_i1_17	PF03352.13	Methyladenine glycosylase
TRINITY_DN10801_c0_g2_i1_14	PF00687.21	Ribosomal protein L1p/L10e family
TRINITY_DN10811_c0_g1_i2_10	PF04755.12	PAP_fibrillin
TRINITY_DN10812_c0_g1_i1_4	PF02458.15	Transferase family
TRINITY_DN10813_c0_g1_i3_15	PF00069.25,PF07714.17	Protein kinase domain|Protein tyrosine kinase
TRINITY_DN10816_c0_g2_i1_7	PF13966.6	zinc-binding in reverse transcriptase
TRINITY_DN10818_c0_g1_i1_16	PF01086.17	Clathrin light chain
TRINITY_DN10818_c0_g1_i1_18	PF04770.12	ZF-HD protein dimerisation region
TRINITY_DN10819_c0_g1_i3_10	PF08240.12,PF00107.26,PF16912.5	Alcohol dehydrogenase GroES-like domain|Zinc-binding dehydrogenase|Glucose dehydrogenase C-terminus
TRINITY_DN10820_c0_g1_i2_2	PF07123.12	Photosystem II reaction centre W protein (PsbW)
TRINITY_DN10821_c0_g1_i1_18	PF00436.25	Single-strand binding protein family
TRINITY_DN10822_c0_g1_i1_11	PF08372.10,PF00168.30	Plant phosphoribosyltransferase C-terminal|C2 domain
TRINITY_DN10824_c0_g1_i2_1	PF02991.16,PF04110.13	Autophagy protein Atg8 ubiquitin like|Ubiquitin-like autophagy protein Apg12
TRINITY_DN10826_c0_g1_i1_10	PF12799.7,PF13855.6	Leucine Rich repeats (2 copies)|Leucine rich repeat
TRINITY_DN10829_c0_g1_i1_1	PF03018.14	Dirigent-like protein
TRINITY_DN1082_c0_g1_i1_16	PF01263.20	Aldose 1-epimerase
TRINITY_DN10835_c1_g1_i1_10	PF07731.14,PF00394.22,PF07732.15	Multicopper oxidase|Multicopper oxidase|Multicopper oxidase
TRINITY_DN10838_c0_g1_i1_1	PF03732.17,PF14223.6	Retrotransposon gag protein|gag-polypeptide of LTR copia-type
TRINITY_DN10838_c0_g1_i1_10	PF02622.15	Uncharacterized ACR, COG1678
TRINITY_DN10839_c0_g1_i1_16	PF00010.26	Helix-loop-helix DNA-binding domain
TRINITY_DN10839_c0_g1_i2_15	PF00004.29,PF09336.10,PF17862.1	ATPase family associated with various cellular activities (AAA)|Vps4 C terminal oligomerisation domain|AAA+ lid domain
TRINITY_DN1083_c0_g1_i1_16	PF00010.26	Helix-loop-helix DNA-binding domain
TRINITY_DN10840_c0_g1_i1_14	PF00067.22	Cytochrome P450
TRINITY_DN10845_c0_g1_i1_15	PF01159.19,PF03868.15	Ribosomal protein L6e|Ribosomal protein L6, N-terminal domain
TRINITY_DN10845_c0_g1_i1_17	PF13966.6	zinc-binding in reverse transcriptase
TRINITY_DN10845_c0_g1_i1_3	PF16845.5,PF00031.21	Aspartic acid proteinase inhibitor|Cystatin domain
TRINITY_DN10846_c0_g1_i1_5	PF13041.6,PF01535.20,PF12854.7,PF13812.6,PF17177.4	PPR repeat family|PPR repeat|PPR repeat|Pentatricopeptide repeat domain|Pentacotripeptide-repeat region of PRORP
TRINITY_DN10846_c0_g1_i2_13	PF03936.16,PF01397.21	Terpene synthase family, metal binding domain|Terpene synthase, N-terminal domain
TRINITY_DN10847_c0_g1_i2_16	PF01419.17	Jacalin-like lectin domain
TRINITY_DN10848_c0_g2_i2_3	PF14966.6	DNA repair REX1-B
TRINITY_DN10851_c0_g1_i1_4	PF00657.22	GDSL-like Lipase/Acylhydrolase
TRINITY_DN10852_c0_g1_i2_9	PF13417.6,PF02798.20,PF13409.6	Glutathione S-transferase, N-terminal domain|Glutathione S-transferase, N-terminal domain|Glutathione S-transferase, N-terminal domain
TRINITY_DN10854_c0_g1_i2_18	PF00025.21,PF00503.20,PF08477.13,PF01926.23,PF09439.10,PF00071.22	ADP-ribosylation factor family|G-protein alpha subunit|Ras of Complex, Roc, domain of DAPkinase|50S ribosome-binding GTPase|Signal recognition particle receptor beta subunit|Ras family
TRINITY_DN10855_c0_g1_i1_9	PF13855.6	Leucine rich repeat
TRINITY_DN10860_c0_g1_i1_16	PF00069.25,PF07714.17,PF13540.6	Protein kinase domain|Protein tyrosine kinase|Regulator of chromosome condensation (RCC1) repeat
TRINITY_DN10862_c0_g1_i2_12	PF05903.14	PPPDE putative peptidase domain
TRINITY_DN10863_c0_g1_i2_17	PF01588.20	Putative tRNA binding domain
TRINITY_DN10863_c0_g1_i2_18	PF00083.24,PF07690.16	Sugar (and other) transporter|Major Facilitator Superfamily
TRINITY_DN10866_c0_g1_i2_14	PF04096.14	Nucleoporin autopeptidase
TRINITY_DN10867_c0_g1_i1_16	PF01764.25	Lipase (class 3)
TRINITY_DN10867_c0_g1_i1_5	PF00036.32,PF13405.6,PF13499.6,PF13202.6,PF13833.6,PF14658.6,PF10591.9,PF12763.7	EF hand|EF-hand domain|EF-hand domain pair|EF hand|EF-hand domain pair|EF-hand domain|Secreted protein acidic and rich in cysteine Ca binding region|Cytoskeletal-regulatory complex EF hand
TRINITY_DN10868_c0_g2_i1_7	PF02889.16	Sec63 Brl domain
TRINITY_DN10869_c0_g1_i1_2	PF00704.28	Glycosyl hydrolases family 18
TRINITY_DN10874_c0_g1_i1_11	PF02362.21	B3 DNA binding domain
TRINITY_DN10875_c0_g1_i1_2	PF00071.22,PF08477.13,PF00025.21,PF01926.23	Ras family|Ras of Complex, Roc, domain of DAPkinase|ADP-ribosylation factor family|50S ribosome-binding GTPase
TRINITY_DN10876_c0_g1_i1_13	PF00241.20	Cofilin/tropomyosin-type actin-binding protein
TRINITY_DN10876_c0_g1_i1_17	PF01842.25,PF13291.6,PF13740.6	ACT domain|ACT domain|ACT domain
TRINITY_DN10877_c0_g1_i5_18	PF00156.27	Phosphoribosyl transferase domain
TRINITY_DN10879_c0_g1_i2_10	PF00266.19,PF01212.21,PF01041.17	Aminotransferase class-V|Beta-eliminating lyase|DegT/DnrJ/EryC1/StrS aminotransferase family
TRINITY_DN10879_c0_g1_i2_13	PF01411.19,PF07973.14,PF02272.19	tRNA synthetases class II (A)|Threonyl and Alanyl tRNA synthetase second additional domain|DHHA1 domain
TRINITY_DN10880_c0_g1_i1_12	PF02536.14	mTERF
TRINITY_DN10882_c0_g1_i1_10	PF06212.12	GRIM-19 protein
TRINITY_DN10883_c0_g1_i1_11	PF03226.14	Yippee zinc-binding/DNA-binding /Mis18, centromere assembly
TRINITY_DN10883_c0_g1_i1_9	PF00069.25,PF07714.17,PF03822.14,PF14531.6	Protein kinase domain|Protein tyrosine kinase|NAF domain|Kinase-like
TRINITY_DN10884_c0_g1_i1_7	PF01535.20,PF13041.6,PF12854.7,PF13812.6	PPR repeat|PPR repeat family|PPR repeat|Pentatricopeptide repeat domain
TRINITY_DN10888_c0_g1_i1_2	PF00067.22	Cytochrome P450
TRINITY_DN10892_c0_g1_i1_15	PF00407.19	Pathogenesis-related protein Bet v I family
TRINITY_DN10894_c0_g1_i1_16	PF13499.6,PF00036.32,PF13202.6,PF13405.6	EF-hand domain pair|EF hand|EF hand|EF-hand domain
TRINITY_DN10896_c0_g1_i1_11	PF16589.5,PF00533.26,PF13771.6,PF13923.6,PF13832.6,PF13445.6,PF13920.6,PF15227.6	BRCT domain, a BRCA1 C-terminus domain|BRCA1 C Terminus (BRCT) domain|PHD-like zinc-binding domain|Zinc finger, C3HC4 type (RING finger)|PHD-zinc-finger like domain|RING-type zinc-finger|Zinc finger, C3HC4 type (RING finger)|zinc finger of C3HC4-type, RING
TRINITY_DN10898_c0_g1_i1_4	PF00226.31	DnaJ domain
TRINITY_DN10898_c0_g1_i2_17	PF03552.14,PF14569.6	Cellulose synthase|Zinc-binding RING-finger
TRINITY_DN10900_c0_g1_i1_16	PF00225.23,PF11995.8,PF16796.5	Kinesin motor domain|Domain of unknown function (DUF3490)|Microtubule binding
TRINITY_DN10901_c0_g2_i1_1	PF01490.18	Transmembrane amino acid transporter protein
TRINITY_DN10903_c0_g1_i1_10	PF00481.21	Protein phosphatase 2C
TRINITY_DN10904_c0_g1_i1_15	PF00076.22	RNA recognition motif. (a.k.a. RRM, RBD, or RNP domain)
TRINITY_DN10904_c0_g1_i1_18	PF03634.13	TCP family transcription factor
TRINITY_DN10909_c0_g1_i2_17	PF05460.13	Origin recognition complex subunit 6 (ORC6)
TRINITY_DN10914_c0_g1_i1_4	PF02874.23	ATP synthase alpha/beta family, beta-barrel domain
TRINITY_DN10916_c0_g1_i2_17	PF00855.17,PF00628.29,PF00856.28,PF13832.6,PF13771.6	PWWP domain|PHD-finger|SET domain|PHD-zinc-finger like domain|PHD-like zinc-binding domain
TRINITY_DN10917_c0_g1_i1_16	PF00854.21	POT family
TRINITY_DN10919_c0_g1_i1_17	PF03386.14	Early nodulin 93 ENOD93 protein
TRINITY_DN1091_c0_g1_i1_4	PF16721.5,PF00075.24,PF09337.10	Zinc-finger like, probable DNA-binding|RNase H|H2C2 zinc finger
TRINITY_DN10922_c0_g2_i1_12	PF01778.17	Ribosomal L28e protein family
TRINITY_DN10925_c0_g1_i1_1	PF13968.6,PF04578.13	Domain of unknown function (DUF4220)|Protein of unknown function, DUF594
TRINITY_DN10925_c0_g1_i1_10	PF01535.20,PF13041.6,PF12854.7,PF13812.6,PF17177.4,PF13176.6,PF00515.28,PF14559.6,PF13428.6	PPR repeat|PPR repeat family|PPR repeat|Pentatricopeptide repeat domain|Pentacotripeptide-repeat region of PRORP|Tetratricopeptide repeat|Tetratricopeptide repeat|Tetratricopeptide repeat|Tetratricopeptide repeat
TRINITY_DN10928_c0_g1_i1_17	PF04770.12	ZF-HD protein dimerisation region
TRINITY_DN10930_c0_g1_i2_11	PF14009.6	Domain of unknown function (DUF4228)
TRINITY_DN10933_c0_g1_i1_1	PF00380.19	Ribosomal protein S9/S16
TRINITY_DN10934_c0_g2_i1_12	PF00999.21	Sodium/hydrogen exchanger family
TRINITY_DN10935_c0_g1_i1_4	PF03143.17	Elongation factor Tu C-terminal domain
TRINITY_DN10935_c0_g2_i1_4	PF00009.27	Elongation factor Tu GTP binding domain
TRINITY_DN10937_c0_g1_i1_11	PF00170.21,PF07716.15	bZIP transcription factor|Basic region leucine zipper
TRINITY_DN10937_c0_g1_i1_4	PF13837.6	Myb/SANT-like DNA-binding domain
TRINITY_DN10937_c0_g1_i1_6	PF00534.20,PF05116.13,PF13692.6	Glycosyl transferases group 1|Sucrose-6F-phosphate phosphohydrolase|Glycosyl transferases group 1
TRINITY_DN10940_c0_g1_i1_1	PF13041.6,PF01535.20,PF12854.7,PF13812.6,PF17177.4,PF14432.6	PPR repeat family|PPR repeat|PPR repeat|Pentatricopeptide repeat domain|Pentacotripeptide-repeat region of PRORP|DYW family of nucleic acid deaminases
TRINITY_DN10942_c0_g1_i2_11	PF03492.15	SAM dependent carboxyl methyltransferase
TRINITY_DN10945_c0_g1_i1_1	PF04937.15,PF05699.14,PF02892.15	Protein of unknown function (DUF 659)|hAT family C-terminal dimerisation region|BED zinc finger
TRINITY_DN10947_c0_g1_i2_2	PF01641.18	SelR domain
TRINITY_DN1094_c0_g1_i1_7	PF00810.18	ER lumen protein retaining receptor
TRINITY_DN10954_c0_g1_i1_12	PF00060.26,PF00497.20,PF01094.28,PF10613.9	Ligand-gated ion channel|Bacterial extracellular solute-binding proteins, family 3|Receptor family ligand binding region|Ligated ion channel L-glutamate- and glycine-binding site
TRINITY_DN10954_c0_g1_i1_14	PF05686.12	Glycosyl transferase family 90
TRINITY_DN10958_c0_g1_i3_9	PF00076.22	RNA recognition motif. (a.k.a. RRM, RBD, or RNP domain)
TRINITY_DN10967_c0_g1_i1_4	PF04937.15,PF05699.14,PF02892.15	Protein of unknown function (DUF 659)|hAT family C-terminal dimerisation region|BED zinc finger
TRINITY_DN10967_c0_g1_i2_13	PF03283.13	Pectinacetylesterase
TRINITY_DN10967_c0_g1_i2_9	PF08294.11	TIM21
TRINITY_DN1096_c0_g1_i1_16	PF06697.12	Protein of unknown function (DUF1191)
TRINITY_DN10971_c0_g1_i4_16	PF12937.7,PF00646.33	F-box-like|F-box domain
TRINITY_DN10972_c0_g1_i3_14	PF00067.22	Cytochrome P450
TRINITY_DN10978_c0_g1_i1_13	PF01535.20,PF13041.6,PF12854.7,PF13812.6,PF17177.4	PPR repeat|PPR repeat family|PPR repeat|Pentatricopeptide repeat domain|Pentacotripeptide-repeat region of PRORP
TRINITY_DN10979_c0_g1_i1_4	PF13456.6	Reverse transcriptase-like
TRINITY_DN10979_c0_g1_i2_12	PF04632.12,PF13515.6	Fusaric acid resistance protein family|Fusaric acid resistance protein-like
TRINITY_DN10980_c0_g1_i3_12	PF00179.26	Ubiquitin-conjugating enzyme
TRINITY_DN10981_c0_g1_i1_10	PF01490.18	Transmembrane amino acid transporter protein
TRINITY_DN10984_c0_g1_i1_13	PF00291.25	Pyridoxal-phosphate dependent enzyme
TRINITY_DN10986_c0_g1_i1_4	PF07279.11	Protein of unknown function (DUF1442)
TRINITY_DN10988_c0_g1_i1_8	PF02984.19,PF00134.23	Cyclin, C-terminal domain|Cyclin, N-terminal domain
TRINITY_DN10988_c0_g1_i2_17	PF08294.11	TIM21
TRINITY_DN10989_c0_g1_i1_1	PF14559.6,PF13428.6,PF07719.17,PF13432.6	Tetratricopeptide repeat|Tetratricopeptide repeat|Tetratricopeptide repeat|Tetratricopeptide repeat
TRINITY_DN10989_c0_g1_i2_5	PF13855.6,PF08263.12,PF12799.7,PF00560.33,PF00069.25,PF07714.17	Leucine rich repeat|Leucine rich repeat N-terminal domain|Leucine Rich repeats (2 copies)|Leucine Rich Repeat|Protein kinase domain|Protein tyrosine kinase
TRINITY_DN10990_c0_g1_i1_8	PF02195.18	ParB-like nuclease domain
TRINITY_DN10992_c0_g1_i1_12	PF13837.6,PF00696.28,PF10545.9	Myb/SANT-like DNA-binding domain|Amino acid kinase family|Alcohol dehydrogenase transcription factor Myb/SANT-like
TRINITY_DN10993_c0_g1_i1_14	PF00083.24,PF07690.16	Sugar (and other) transporter|Major Facilitator Superfamily
TRINITY_DN11001_c0_g1_i2_13	PF02270.15	TFIIF, beta subunit HTH domain
TRINITY_DN11003_c0_g1_i1_12	PF03656.13	Pam16
TRINITY_DN11004_c0_g1_i1_15	PF06521.11	PAR1 protein
TRINITY_DN11005_c0_g1_i1_7	PF00244.20	14-3-3 protein
TRINITY_DN11008_c0_g1_i1_18	PF00153.27	Mitochondrial carrier protein
TRINITY_DN11009_c0_g1_i1_9	PF11210.8	Protein of unknown function (DUF2996)
TRINITY_DN11009_c0_g1_i2_6	PF04570.14	zinc-finger of the FCS-type, C2-C2
TRINITY_DN11011_c0_g1_i1_2	PF07491.11	Protein phosphatase inhibitor
TRINITY_DN11011_c0_g1_i1_9	PF01124.18	MAPEG family
TRINITY_DN11013_c0_g1_i1_8	PF16421.5,PF02319.20	E2F transcription factor CC-MB domain|E2F/DP family winged-helix DNA-binding domain
TRINITY_DN11016_c0_g1_i3_16	PF05631.14	Sugar-tranasporters, 12 TM
TRINITY_DN11024_c0_g1_i1_1	PF00069.25,PF07714.17,PF17667.1,PF14531.6	Protein kinase domain|Protein tyrosine kinase|Fungal protein kinase|Kinase-like
TRINITY_DN11024_c0_g2_i1_2	PF05498.11	Rapid ALkalinization Factor (RALF)
TRINITY_DN11030_c0_g1_i1_18	PF00195.19,PF02797.15,PF08541.10,PF08545.10	Chalcone and stilbene synthases, N-terminal domain|Chalcone and stilbene synthases, C-terminal domain|3-Oxoacyl-[acyl-carrier-protein (ACP)] synthase III C terminal|3-Oxoacyl-[acyl-carrier-protein (ACP)] synthase III
TRINITY_DN11030_c0_g1_i1_8	PF00153.27	Mitochondrial carrier protein
TRINITY_DN11030_c0_g2_i1_12	PF04864.13,PF04863.13,PF00155.21	Allinase|Alliinase EGF-like domain|Aminotransferase class I and II
TRINITY_DN11032_c0_g1_i1_3	PF01221.18	Dynein light chain type 1
TRINITY_DN11039_c0_g1_i1_12	PF13639.6,PF17123.5,PF12678.7,PF13923.6,PF00097.25	Ring finger domain|RING-like zinc finger|RING-H2 zinc finger domain|Zinc finger, C3HC4 type (RING finger)|Zinc finger, C3HC4 type (RING finger)
TRINITY_DN11041_c0_g1_i1_11	PF03083.16	Sugar efflux transporter for intercellular exchange
TRINITY_DN11042_c0_g1_i1_2	PF02365.15	No apical meristem (NAM) protein
TRINITY_DN11043_c0_g1_i3_18	PF04398.12	Protein of unknown function, DUF538
TRINITY_DN11043_c0_g1_i3_6	PF13966.6,PF13456.6	zinc-binding in reverse transcriptase|Reverse transcriptase-like
TRINITY_DN11045_c0_g1_i1_2	PF00462.24	Glutaredoxin
TRINITY_DN11046_c0_g1_i3_18	PF07714.17,PF00069.25	Protein tyrosine kinase|Protein kinase domain
TRINITY_DN11049_c0_g1_i2_6	PF00249.31	Myb-like DNA-binding domain
TRINITY_DN11050_c0_g1_i1_12	PF00808.23	Histone-like transcription factor (CBF/NF-Y) and archaeal histone
TRINITY_DN11053_c0_g1_i1_7	PF00931.22	NB-ARC domain
TRINITY_DN11054_c0_g1_i1_5	PF02042.15,PF00564.24	RWP-RK domain|PB1 domain
TRINITY_DN11056_c0_g1_i1_2	PF12222.8	Peptide N-acetyl-beta-D-glucosaminyl asparaginase amidase A
TRINITY_DN11056_c0_g1_i3_16	PF00149.28	Calcineurin-like phosphoesterase
TRINITY_DN11057_c0_g1_i2_12	PF02668.16	Taurine catabolism dioxygenase TauD, TfdA family
TRINITY_DN11062_c0_g1_i1_4	PF00176.23,PF00271.31,PF08797.11,PF00097.25,PF13920.6,PF13923.6,PF14447.6,PF13639.6,PF13445.6,PF04851.15,PF00627.31	SNF2 family N-terminal domain|Helicase conserved C-terminal domain|HIRAN domain|Zinc finger, C3HC4 type (RING finger)|Zinc finger, C3HC4 type (RING finger)|Zinc finger, C3HC4 type (RING finger)|Prokaryotic RING finger family 4|Ring finger domain|RING-type zinc-finger|Type III restriction enzyme, res subunit|UBA/TS-N domain
TRINITY_DN11063_c0_g1_i2_9	PF04720.12	PDDEXK-like family of unknown function
TRINITY_DN11064_c0_g1_i2_10	PF03109.16	ABC1 family
TRINITY_DN11065_c0_g1_i1_11	PF00313.22,PF00098.23	'Cold-shock' DNA-binding domain|Zinc knuckle
TRINITY_DN11065_c0_g1_i1_2	PF03171.20,PF14226.6	2OG-Fe(II) oxygenase superfamily|non-haem dioxygenase in morphine synthesis N-terminal
TRINITY_DN11067_c0_g1_i2_1	PF04669.13	Polysaccharide biosynthesis
TRINITY_DN11068_c0_g1_i3_10	PF01150.17	GDA1/CD39 (nucleoside phosphatase) family
TRINITY_DN1106_c0_g1_i1_16	PF04564.15	U-box domain
TRINITY_DN11070_c0_g1_i3_1	PF00400.32,PF12894.7,PF08662.11	WD domain, G-beta repeat|Anaphase-promoting complex subunit 4 WD40 domain|Eukaryotic translation initiation factor eIF2A
TRINITY_DN11072_c0_g1_i1_14	PF00462.24	Glutaredoxin
TRINITY_DN11072_c0_g1_i2_4	PF00582.26	Universal stress protein family
TRINITY_DN11076_c0_g1_i1_1	PF02365.15	No apical meristem (NAM) protein
TRINITY_DN11077_c0_g1_i3_18	PF00153.27	Mitochondrial carrier protein
TRINITY_DN11079_c0_g1_i10_12	PF00069.25,PF17667.1,PF07714.17	Protein kinase domain|Fungal protein kinase|Protein tyrosine kinase
TRINITY_DN1107_c0_g1_i1_12	PF05678.14	VQ motif
TRINITY_DN1107_c0_g1_i1_15	PF00327.20,PF08079.12	Ribosomal protein L30p/L7e|Ribosomal L30 N-terminal domain
TRINITY_DN11080_c0_g1_i1_16	PF00078.27	Reverse transcriptase (RNA-dependent DNA polymerase)
TRINITY_DN11080_c0_g1_i1_7	PF05486.12	Signal recognition particle 9 kDa protein (SRP9)
TRINITY_DN11080_c0_g1_i7_10	PF05684.12	Protein of unknown function (DUF819)
TRINITY_DN11086_c0_g1_i1_13	PF01535.20,PF13041.6,PF12854.7,PF13812.6	PPR repeat|PPR repeat family|PPR repeat|Pentatricopeptide repeat domain
TRINITY_DN11086_c0_g1_i2_1	PF03141.16,PF08241.12,PF13649.6	Putative S-adenosyl-L-methionine-dependent methyltransferase|Methyltransferase domain|Methyltransferase domain
TRINITY_DN11086_c0_g4_i1_12	PF01535.20,PF13041.6,PF14432.6,PF12854.7,PF13812.6	PPR repeat|PPR repeat family|DYW family of nucleic acid deaminases|PPR repeat|Pentatricopeptide repeat domain
TRINITY_DN11087_c0_g1_i1_16	PF04043.15	Plant invertase/pectin methylesterase inhibitor
TRINITY_DN11088_c0_g1_i1_15	PF04056.14,PF07975.12,PF13519.6	Ssl1-like|TFIIH C1-like domain|von Willebrand factor type A domain
TRINITY_DN11091_c0_g1_i1_9	PF13578.6,PF04989.12	Methyltransferase domain|Cephalosporin hydroxylase
TRINITY_DN11092_c0_g1_i1_11	PF00571.28	CBS domain
TRINITY_DN11093_c0_g1_i1_15	PF10785.9	NADH-ubiquinone oxidoreductase complex I, 21 kDa subunit
TRINITY_DN11097_c0_g1_i1_18	PF13837.6,PF10545.9	Myb/SANT-like DNA-binding domain|Alcohol dehydrogenase transcription factor Myb/SANT-like
TRINITY_DN11098_c0_g1_i1_4	PF02458.15	Transferase family
TRINITY_DN11099_c0_g1_i1_10	PF00118.24	TCP-1/cpn60 chaperonin family
TRINITY_DN11101_c0_g1_i1_10	PF00407.19,PF10604.9	Pathogenesis-related protein Bet v I family|Polyketide cyclase / dehydrase and lipid transport
TRINITY_DN11102_c0_g1_i1_14	PF00497.20	Bacterial extracellular solute-binding proteins, family 3
TRINITY_DN11102_c0_g1_i3_10	PF13424.6,PF13374.6,PF15044.6,PF12807.7,PF07719.17	Tetratricopeptide repeat|Tetratricopeptide repeat|Mitochondrial function, CLU-N-term|Translation initiation factor eIF3 subunit 135|Tetratricopeptide repeat
TRINITY_DN11103_c0_g1_i1_13	PF03634.13	TCP family transcription factor
TRINITY_DN11110_c0_g1_i1_8	PF00847.20	AP2 domain
TRINITY_DN11110_c0_g1_i3_12	PF00072.24	Response regulator receiver domain
TRINITY_DN11113_c0_g1_i3_10	PF01490.18,PF03222.13	Transmembrane amino acid transporter protein|Tryptophan/tyrosine permease family
TRINITY_DN11116_c0_g1_i1_3	PF08879.10,PF02373.22	WRC|JmjC domain, hydroxylase
TRINITY_DN11122_c0_g1_i2_4	PF00076.22,PF13893.6,PF11608.8,PF11767.8,PF14605.6	RNA recognition motif. (a.k.a. RRM, RBD, or RNP domain)|RNA recognition motif. (a.k.a. RRM, RBD, or RNP domain)|Limkain b1|Histone lysine methyltransferase SET associated|Nup53/35/40-type RNA recognition motif
TRINITY_DN11126_c0_g1_i1_12	PF00886.19	Ribosomal protein S16
TRINITY_DN1112_c0_g1_i1_13	PF03492.15	SAM dependent carboxyl methyltransferase
TRINITY_DN11130_c0_g1_i1_10	PF02453.17	Reticulon
TRINITY_DN11133_c0_g1_i2_10	PF00046.29,PF02183.18	Homeodomain|Homeobox associated leucine zipper
TRINITY_DN11135_c0_g1_i2_10	PF04654.12	Protein of unknown function, DUF599
TRINITY_DN11141_c0_g1_i4_2	PF00076.22,PF16367.5	RNA recognition motif. (a.k.a. RRM, RBD, or RNP domain)|RNA recognition motif
TRINITY_DN11142_c0_g1_i1_4	PF00230.20	Major intrinsic protein
TRINITY_DN11142_c0_g1_i3_18	PF00561.20,PF12697.7	alpha/beta hydrolase fold|Alpha/beta hydrolase family
TRINITY_DN11143_c0_g1_i1_10	PF05172.13,PF14605.6	Nup53/35/40-type RNA recognition motif|Nup53/35/40-type RNA recognition motif
TRINITY_DN11146_c0_g1_i1_3	PF00069.25,PF07714.17	Protein kinase domain|Protein tyrosine kinase
TRINITY_DN11149_c0_g2_i1_17	PF07727.14	Reverse transcriptase (RNA-dependent DNA polymerase)
TRINITY_DN1114_c0_g1_i1_12	PF02412.18	Thrombospondin type 3 repeat
TRINITY_DN11150_c0_g1_i1_6	PF00249.31,PF13921.6	Myb-like DNA-binding domain|Myb-like DNA-binding domain
TRINITY_DN11151_c0_g1_i2_16	PF00085.20	Thioredoxin
TRINITY_DN11156_c0_g1_i1_6	PF01048.20	Phosphorylase superfamily
TRINITY_DN11157_c0_g1_i1_12	PF00170.21,PF07716.15	bZIP transcription factor|Basic region leucine zipper
TRINITY_DN11158_c0_g1_i1_14	PF10961.8	Selenoprotein SelK_SelG
TRINITY_DN11162_c0_g1_i1_17	PF10607.9,PF13445.6	CTLH/CRA C-terminal to LisH motif domain|RING-type zinc-finger
TRINITY_DN11162_c0_g2_i1_15	PF00534.20,PF13692.6,PF13524.6	Glycosyl transferases group 1|Glycosyl transferases group 1|Glycosyl transferases group 1
TRINITY_DN11163_c0_g1_i2_10	PF14683.6,PF14686.6	Polysaccharide lyase family 4, domain III|Polysaccharide lyase family 4, domain II
TRINITY_DN11165_c0_g1_i1_11	PF14215.6,PF00010.26	bHLH-MYC and R2R3-MYB transcription factors N-terminal|Helix-loop-helix DNA-binding domain
TRINITY_DN11166_c0_g1_i1_7	PF13639.6,PF17123.5,PF13923.6,PF12678.7,PF12861.7,PF00097.25,PF14634.6	Ring finger domain|RING-like zinc finger|Zinc finger, C3HC4 type (RING finger)|RING-H2 zinc finger domain|Anaphase-promoting complex subunit 11 RING-H2 finger|Zinc finger, C3HC4 type (RING finger)|zinc-RING finger domain
TRINITY_DN11167_c0_g1_i1_18	PF00249.31,PF13921.6	Myb-like DNA-binding domain|Myb-like DNA-binding domain
TRINITY_DN11167_c0_g1_i1_5	PF07738.13	Sad1 / UNC-like C-terminal
TRINITY_DN11169_c0_g1_i1_7	PF02485.21	Core-2/I-Branching enzyme
TRINITY_DN11174_c0_g1_i3_12	PF00316.20	Fructose-1-6-bisphosphatase, N-terminal domain
TRINITY_DN11181_c0_g1_i1_14	PF04043.15	Plant invertase/pectin methylesterase inhibitor
TRINITY_DN11182_c0_g1_i1_13	PF05910.12	Plant protein of unknown function (DUF868)
TRINITY_DN11184_c0_g1_i1_4	PF02466.19	Tim17/Tim22/Tim23/Pmp24 family
TRINITY_DN11184_c0_g1_i2_10	PF00085.20,PF13098.6	Thioredoxin|Thioredoxin-like domain
TRINITY_DN11186_c0_g1_i1_14	PF00203.21	Ribosomal protein S19
TRINITY_DN11186_c0_g1_i1_9	PF13460.6,PF05368.13,PF01370.21	NAD(P)H-binding|NmrA-like family|NAD dependent epimerase/dehydratase family
TRINITY_DN11188_c0_g1_i1_1	PF04844.13	Transcriptional repressor, ovate
TRINITY_DN1118_c0_g1_i1_6	PF07732.15	Multicopper oxidase
TRINITY_DN11190_c0_g1_i1_16	PF03107.16,PF00130.22	C1 domain|Phorbol esters/diacylglycerol binding domain (C1 domain)
TRINITY_DN11192_c0_g1_i1_18	PF07816.11	Protein of unknown function (DUF1645)
TRINITY_DN11194_c0_g1_i2_16	PF01423.22	LSM domain
TRINITY_DN11196_c0_g1_i3_17	PF01467.26	Cytidylyltransferase-like
TRINITY_DN11201_c0_g1_i1_16	PF01535.20,PF14432.6,PF13041.6,PF12854.7,PF13812.6,PF17177.4	PPR repeat|DYW family of nucleic acid deaminases|PPR repeat family|PPR repeat|Pentatricopeptide repeat domain|Pentacotripeptide-repeat region of PRORP
TRINITY_DN11205_c0_g1_i2_10	PF13602.6,PF00107.26,PF08240.12	Zinc-binding dehydrogenase|Zinc-binding dehydrogenase|Alcohol dehydrogenase GroES-like domain
TRINITY_DN11206_c0_g1_i2_12	PF02230.16	Phospholipase/Carboxylesterase
TRINITY_DN11209_c0_g1_i1_18	PF00276.20	Ribosomal protein L23
TRINITY_DN11209_c0_g1_i2_11	PF00240.23,PF01599.19,PF11976.8	Ubiquitin family|Ribosomal protein S27a|Ubiquitin-2 like Rad60 SUMO-like
TRINITY_DN1120_c0_g1_i1_1	PF02458.15	Transferase family
TRINITY_DN11211_c0_g1_i1_4	PF01754.16,PF01428.16	A20-like zinc finger|AN1-like Zinc finger
TRINITY_DN11216_c0_g1_i1_9	PF00076.22	RNA recognition motif. (a.k.a. RRM, RBD, or RNP domain)
TRINITY_DN11217_c0_g1_i1_1	PF13855.6,PF12799.7,PF13516.6	Leucine rich repeat|Leucine Rich repeats (2 copies)|Leucine Rich repeat
TRINITY_DN11217_c0_g1_i2_10	PF12110.8,PF04096.14	Nuclear protein 96|Nucleoporin autopeptidase
TRINITY_DN11219_c0_g1_i1_4	PF13639.6,PF12678.7,PF17123.5,PF13923.6,PF13445.6,PF00097.25,PF14634.6	Ring finger domain|RING-H2 zinc finger domain|RING-like zinc finger|Zinc finger, C3HC4 type (RING finger)|RING-type zinc-finger|Zinc finger, C3HC4 type (RING finger)|zinc-RING finger domain
TRINITY_DN11220_c0_g1_i1_18	PF00096.26	Zinc finger, C2H2 type
TRINITY_DN11223_c0_g1_i1_4	PF14009.6	Domain of unknown function (DUF4228)
TRINITY_DN11225_c0_g1_i1_3	PF13041.6	PPR repeat family
TRINITY_DN11228_c0_g1_i1_3	PF13041.6,PF01535.20,PF12854.7,PF13812.6	PPR repeat family|PPR repeat|PPR repeat|Pentatricopeptide repeat domain
TRINITY_DN11230_c0_g1_i2_17	PF04526.13,PF03188.16	Protein of unknown function (DUF568)|Eukaryotic cytochrome b561
TRINITY_DN11230_c0_g1_i4_18	PF04142.15,PF00892.20	Nucleotide-sugar transporter|EamA-like transporter family
TRINITY_DN11232_c0_g1_i2_16	PF02784.16,PF01168.20,PF00278.22	Pyridoxal-dependent decarboxylase, pyridoxal binding domain|Alanine racemase, N-terminal domain|Pyridoxal-dependent decarboxylase, C-terminal sheet domain
TRINITY_DN11232_c0_g1_i2_3	PF00069.25,PF07714.17	Protein kinase domain|Protein tyrosine kinase
TRINITY_DN11237_c0_g1_i1_8	PF00564.24	PB1 domain
TRINITY_DN11240_c0_g1_i1_13	PF13456.6	Reverse transcriptase-like
TRINITY_DN11242_c0_g1_i1_9	PF16421.5,PF02319.20	E2F transcription factor CC-MB domain|E2F/DP family winged-helix DNA-binding domain
TRINITY_DN11244_c0_g1_i1_7	PF13417.6,PF02798.20,PF13409.6	Glutathione S-transferase, N-terminal domain|Glutathione S-transferase, N-terminal domain|Glutathione S-transferase, N-terminal domain
TRINITY_DN11245_c0_g1_i1_17	PF00011.21,PF17886.1	Hsp20/alpha crystallin family|HSP20-like domain found in ArsA
TRINITY_DN11245_c0_g1_i2_4	PF13920.6	Zinc finger, C3HC4 type (RING finger)
TRINITY_DN11254_c0_g1_i1_7	PF14703.6,PF02714.15	Cytosolic domain of 10TM putative phosphate transporter|Calcium-dependent channel, 7TM region, putative phosphate
TRINITY_DN11255_c0_g1_i3_13	PF12819.7,PF07714.17,PF00069.25,PF11721.8	Malectin-like domain|Protein tyrosine kinase|Protein kinase domain|Malectin domain
TRINITY_DN11256_c0_g1_i1_18	PF00153.27,PF13405.6	Mitochondrial carrier protein|EF-hand domain
TRINITY_DN11259_c0_g1_i3_3	PF01370.21,PF01073.19,PF07993.12,PF16363.5,PF13460.6	NAD dependent epimerase/dehydratase family|3-beta hydroxysteroid dehydrogenase/isomerase family|Male sterility protein|GDP-mannose 4,6 dehydratase|NAD(P)H-binding
TRINITY_DN11261_c0_g1_i1_2	PF04043.15	Plant invertase/pectin methylesterase inhibitor
TRINITY_DN11269_c0_g1_i4_16	PF00005.27	ABC transporter
TRINITY_DN11274_c0_g1_i2_6	PF00171.22	Aldehyde dehydrogenase family
TRINITY_DN11276_c0_g1_i4_9	PF02569.15	Pantoate-beta-alanine ligase
TRINITY_DN11277_c0_g1_i1_16	PF02798.20,PF13417.6,PF13409.6,PF13410.6	Glutathione S-transferase, N-terminal domain|Glutathione S-transferase, N-terminal domain|Glutathione S-transferase, N-terminal domain|Glutathione S-transferase, C-terminal domain
TRINITY_DN11278_c0_g1_i1_4	PF03195.14	Lateral organ boundaries (LOB) domain
TRINITY_DN11278_c0_g1_i5_13	PF14416.6,PF13839.6	PMR5 N terminal Domain|GDSL/SGNH-like Acyl-Esterase family found in Pmr5 and Cas1p
TRINITY_DN11279_c0_g1_i1_12	PF18826.1,PF18716.1	bacteroidetes VLRF1 release factor|Vms1-associating treble clef domain
TRINITY_DN11281_c0_g1_i4_11	PF00561.20,PF12697.7,PF12146.8	alpha/beta hydrolase fold|Alpha/beta hydrolase family|Serine aminopeptidase, S33
TRINITY_DN11283_c0_g3_i1_9	PF14372.6,PF05699.14	Domain of unknown function (DUF4413)|hAT family C-terminal dimerisation region
TRINITY_DN11284_c0_g1_i1_3	PF00348.17	Polyprenyl synthetase
TRINITY_DN11286_c0_g1_i1_16	PF01221.18	Dynein light chain type 1
TRINITY_DN11287_c0_g1_i1_17	PF00107.26,PF13602.6	Zinc-binding dehydrogenase|Zinc-binding dehydrogenase
TRINITY_DN11287_c0_g1_i1_2	PF04191.13	Phospholipid methyltransferase
TRINITY_DN11288_c0_g1_i1_18	PF13961.6,PF14223.6	Domain of unknown function (DUF4219)|gag-polypeptide of LTR copia-type
TRINITY_DN11289_c0_g1_i1_2	PF02330.16	Mitochondrial glycoprotein
TRINITY_DN11290_c0_g1_i1_12	PF03145.16	Seven in absentia protein family
TRINITY_DN11294_c0_g1_i1_10	PF02002.17	TFIIE alpha subunit
TRINITY_DN11295_c0_g1_i1_12	PF04117.12	Mpv17 / PMP22 family
TRINITY_DN11297_c0_g1_i3_18	PF01981.16	Peptidyl-tRNA hydrolase PTH2
TRINITY_DN11298_c0_g1_i2_7	PF00406.22,PF13207.6,PF05191.14	Adenylate kinase|AAA domain|Adenylate kinase, active site lid
TRINITY_DN1129_c0_g2_i1_1	PF00076.22	RNA recognition motif. (a.k.a. RRM, RBD, or RNP domain)
TRINITY_DN11300_c0_g1_i1_7	PF07727.14	Reverse transcriptase (RNA-dependent DNA polymerase)
TRINITY_DN11301_c0_g1_i1_6	PF13976.6,PF00665.26	GAG-pre-integrase domain|Integrase core domain
TRINITY_DN11302_c0_g1_i1_12	PF01501.20	Glycosyl transferase family 8
TRINITY_DN11302_c0_g1_i1_7	PF00076.22,PF16367.5	RNA recognition motif. (a.k.a. RRM, RBD, or RNP domain)|RNA recognition motif
TRINITY_DN11303_c0_g1_i1_15	PF13966.6	zinc-binding in reverse transcriptase
TRINITY_DN11305_c0_g1_i1_14	PF06268.13,PF00150.18	Fascin domain|Cellulase (glycosyl hydrolase family 5)
TRINITY_DN11306_c0_g1_i2_2	PF00069.25,PF07714.17,PF01636.23	Protein kinase domain|Protein tyrosine kinase|Phosphotransferase enzyme family
TRINITY_DN11311_c0_g1_i1_1	PF00550.25,PF14573.6	Phosphopantetheine attachment site|Acyl-carrier
TRINITY_DN11311_c0_g1_i1_5	PF03810.19	Importin-beta N-terminal domain
TRINITY_DN11312_c0_g1_i1_4	PF14541.6,PF14543.6	Xylanase inhibitor C-terminal|Xylanase inhibitor N-terminal
TRINITY_DN11312_c0_g1_i1_5	PF13561.6,PF00106.25,PF08659.10	Enoyl-(Acyl carrier protein) reductase|short chain dehydrogenase|KR domain
TRINITY_DN11313_c0_g1_i1_1	PF00249.31,PF13921.6	Myb-like DNA-binding domain|Myb-like DNA-binding domain
TRINITY_DN11322_c0_g1_i4_9	PF01595.20,PF00571.28	Cyclin M transmembrane N-terminal domain|CBS domain
TRINITY_DN11323_c0_g1_i1_9	PF01992.16	ATP synthase (C/AC39) subunit
TRINITY_DN11325_c0_g1_i1_11	PF02800.20,PF00044.24	Glyceraldehyde 3-phosphate dehydrogenase, C-terminal domain|Glyceraldehyde 3-phosphate dehydrogenase, NAD binding domain
TRINITY_DN11329_c0_g1_i3_17	PF00270.29,PF00271.31	DEAD/DEAH box helicase|Helicase conserved C-terminal domain
TRINITY_DN11330_c0_g1_i3_11	PF02781.16,PF00479.22	Glucose-6-phosphate dehydrogenase, C-terminal domain|Glucose-6-phosphate dehydrogenase, NAD binding domain
TRINITY_DN11333_c0_g1_i1_4	PF10268.9	Predicted transmembrane protein 161AB
TRINITY_DN11334_c0_g1_i2_10	PF01145.25	SPFH domain / Band 7 family
TRINITY_DN11335_c0_g1_i1_1	PF02458.15	Transferase family
TRINITY_DN11335_c0_g1_i1_11	PF00179.26	Ubiquitin-conjugating enzyme
TRINITY_DN11338_c0_g1_i1_15	PF00400.32,PF12894.7	WD domain, G-beta repeat|Anaphase-promoting complex subunit 4 WD40 domain
TRINITY_DN11339_c0_g1_i1_7	PF16845.5,PF00031.21	Aspartic acid proteinase inhibitor|Cystatin domain
TRINITY_DN11339_c0_g1_i2_12	PF01975.17	Survival protein SurE
TRINITY_DN11344_c0_g1_i1_4	PF00069.25,PF07714.17,PF01453.24	Protein kinase domain|Protein tyrosine kinase|D-mannose binding lectin
TRINITY_DN11350_c0_g1_i1_11	PF00892.20	EamA-like transporter family
TRINITY_DN11353_c0_g1_i2_12	PF01554.18	MatE
TRINITY_DN11357_c0_g1_i1_5	PF13041.6,PF01535.20,PF12854.7,PF13812.6,PF17177.4	PPR repeat family|PPR repeat|PPR repeat|Pentatricopeptide repeat domain|Pentacotripeptide-repeat region of PRORP
TRINITY_DN11359_c0_g1_i2_10	PF00400.32,PF12937.7	WD domain, G-beta repeat|F-box-like
TRINITY_DN11359_c0_g1_i2_17	PF04646.12,PF02434.16	Protein of unknown function, DUF604|Fringe-like
TRINITY_DN11361_c0_g1_i1_10	PF00929.24	Exonuclease
TRINITY_DN11362_c0_g2_i1_17	PF00072.24,PF06203.14	Response regulator receiver domain|CCT motif
TRINITY_DN11363_c0_g1_i1_16	PF01612.20	3'-5' exonuclease
TRINITY_DN11363_c0_g3_i1_7	PF00232.18	Glycosyl hydrolase family 1
TRINITY_DN11367_c0_g1_i1_15	PF00226.31	DnaJ domain
TRINITY_DN11368_c0_g1_i1_4	PF00069.25,PF07714.17	Protein kinase domain|Protein tyrosine kinase
TRINITY_DN1136_c0_g1_i2_10	PF00717.23,PF10502.9	Peptidase S24-like|Signal peptidase, peptidase S26
TRINITY_DN11372_c0_g1_i1_2	PF16211.5,PF00125.24	C-terminus of histone H2A|Core histone H2A/H2B/H3/H4
TRINITY_DN11375_c0_g1_i1_1	PF00098.23	Zinc knuckle
TRINITY_DN11380_c0_g1_i1_6	PF00314.17	Thaumatin family
TRINITY_DN11385_c0_g1_i3_12	PF00179.26	Ubiquitin-conjugating enzyme
TRINITY_DN11386_c0_g2_i2_16	PF02466.19	Tim17/Tim22/Tim23/Pmp24 family
TRINITY_DN11388_c0_g1_i1_14	PF01479.25,PF00163.19	S4 domain|Ribosomal protein S4/S9 N-terminal domain
TRINITY_DN11389_c0_g1_i1_8	PF02458.15	Transferase family
TRINITY_DN11395_c0_g1_i1_9	PF13839.6,PF14416.6	GDSL/SGNH-like Acyl-Esterase family found in Pmr5 and Cas1p|PMR5 N terminal Domain
TRINITY_DN11396_c0_g1_i2_10	PF01423.22	LSM domain
TRINITY_DN11397_c0_g1_i1_4	PF02365.15	No apical meristem (NAM) protein
TRINITY_DN11398_c0_g1_i1_7	PF00413.24,PF01471.18	Matrixin|Putative peptidoglycan binding domain
TRINITY_DN11400_c0_g1_i1_5	PF12796.7,PF13857.6,PF13637.6,PF00023.30,PF13606.6	Ankyrin repeats (3 copies)|Ankyrin repeats (many copies)|Ankyrin repeats (many copies)|Ankyrin repeat|Ankyrin repeat
TRINITY_DN11404_c0_g1_i1_18	PF00010.26	Helix-loop-helix DNA-binding domain
TRINITY_DN11405_c0_g1_i4_12	PF00575.23	S1 RNA binding domain
TRINITY_DN11408_c0_g1_i1_6	PF00010.26	Helix-loop-helix DNA-binding domain
TRINITY_DN11409_c0_g1_i1_6	PF01535.20,PF13041.6,PF12854.7,PF13812.6	PPR repeat|PPR repeat family|PPR repeat|Pentatricopeptide repeat domain
TRINITY_DN11410_c0_g1_i2_1	PF01501.20	Glycosyl transferase family 8
TRINITY_DN11415_c0_g2_i1_11	PF03140.15	Plant protein of unknown function
TRINITY_DN11417_c0_g1_i1_5	PF12023.8	Domain of unknown function (DUF3511)
TRINITY_DN11427_c0_g1_i3_4	PF01187.18	Macrophage migration inhibitory factor (MIF)
TRINITY_DN11429_c0_g1_i1_14	PF00170.21,PF07716.15	bZIP transcription factor|Basic region leucine zipper
TRINITY_DN11429_c0_g1_i1_4	PF14223.6,PF13961.6	gag-polypeptide of LTR copia-type|Domain of unknown function (DUF4219)
TRINITY_DN11432_c0_g1_i2_2	PF05042.13	Caleosin related protein
TRINITY_DN11432_c0_g1_i3_8	PF02201.18	SWIB/MDM2 domain
TRINITY_DN11433_c0_g1_i2_14	PF00067.22	Cytochrome P450
TRINITY_DN11437_c0_g1_i1_18	PF02519.14	Auxin responsive protein
TRINITY_DN11438_c0_g1_i1_7	PF03018.14	Dirigent-like protein
TRINITY_DN11438_c0_g1_i3_17	PF00004.29,PF04212.18	ATPase family associated with various cellular activities (AAA)|MIT (microtubule interacting and transport) domain
TRINITY_DN11441_c0_g1_i1_7	PF13947.6	Wall-associated receptor kinase galacturonan-binding
TRINITY_DN11449_c0_g1_i2_1	PF05347.15	Complex 1 protein (LYR family)
TRINITY_DN11452_c0_g1_i1_9	PF02798.20,PF13417.6,PF13410.6,PF13409.6,PF00043.25	Glutathione S-transferase, N-terminal domain|Glutathione S-transferase, N-terminal domain|Glutathione S-transferase, C-terminal domain|Glutathione S-transferase, N-terminal domain|Glutathione S-transferase, C-terminal domain
TRINITY_DN11452_c0_g1_i2_18	PF16016.5,PF00168.30,PF02893.20	VAD1 Analog of StAR-related lipid transfer domain|C2 domain|GRAM domain
TRINITY_DN11452_c0_g1_i3_8	PF04554.13	Extensin-like region
TRINITY_DN11453_c0_g1_i3_17	PF00635.26	MSP (Major sperm protein) domain
TRINITY_DN11454_c0_g1_i2_14	PF01086.17	Clathrin light chain
TRINITY_DN11456_c0_g1_i1_10	PF00582.26	Universal stress protein family
TRINITY_DN11460_c0_g1_i4_12	PF03000.14,PF00651.31	NPH3 family|BTB/POZ domain
TRINITY_DN11469_c0_g1_i1_11	PF08696.11,PF13087.6,PF13086.6,PF13604.6,PF13245.6,PF01443.18,PF12705.7,PF01930.17	DNA replication factor Dna2|AAA domain|AAA domain|AAA domain|AAA domain|Viral (Superfamily 1) RNA helicase|PD-(D/E)XK nuclease superfamily|Domain of unknown function DUF83
TRINITY_DN11480_c0_g1_i1_12	PF08802.10	Cytochrome B6-F complex Fe-S subunit
TRINITY_DN11481_c0_g1_i1_14	PF00201.18	UDP-glucoronosyl and UDP-glucosyl transferase
TRINITY_DN11482_c0_g1_i4_17	PF00686.19	Starch binding domain
TRINITY_DN11486_c0_g1_i1_4	PF04535.12	Domain of unknown function (DUF588)
TRINITY_DN11486_c0_g1_i2_9	PF02811.19	PHP domain
TRINITY_DN11487_c0_g1_i1_1	PF00076.22,PF16131.5	RNA recognition motif. (a.k.a. RRM, RBD, or RNP domain)|Torus domain
TRINITY_DN11487_c0_g1_i1_7	PF06695.11	Putative small multi-drug export protein
TRINITY_DN11489_c0_g2_i1_11	PF03151.16	Triose-phosphate Transporter family
TRINITY_DN1148_c0_g1_i1_16	PF13041.6,PF01535.20,PF12854.7,PF13812.6,PF17177.4	PPR repeat family|PPR repeat|PPR repeat|Pentatricopeptide repeat domain|Pentacotripeptide-repeat region of PRORP
TRINITY_DN11490_c0_g1_i2_2	PF04398.12	Protein of unknown function, DUF538
TRINITY_DN11491_c0_g1_i3_13	PF01357.21,PF03330.18	Pollen allergen|Lytic transglycolase
TRINITY_DN11494_c0_g1_i2_11	PF13561.6,PF00106.25	Enoyl-(Acyl carrier protein) reductase|short chain dehydrogenase
TRINITY_DN11495_c0_g1_i1_4	PF00412.22	LIM domain
TRINITY_DN11495_c0_g1_i2_10	PF00447.17	HSF-type DNA-binding
TRINITY_DN11497_c0_g1_i1_11	PF03351.17,PF03188.16	DOMON domain|Eukaryotic cytochrome b561
TRINITY_DN11497_c0_g1_i1_3	PF00854.21	POT family
TRINITY_DN11498_c0_g1_i3_7	PF03641.14	Possible lysine decarboxylase
TRINITY_DN11498_c0_g2_i1_12	PF00583.25	Acetyltransferase (GNAT) family
TRINITY_DN11499_c0_g1_i1_3	PF00069.25,PF07714.17,PF12799.7,PF13855.6,PF00560.33,PF08263.12,PF13516.6	Protein kinase domain|Protein tyrosine kinase|Leucine Rich repeats (2 copies)|Leucine rich repeat|Leucine Rich Repeat|Leucine rich repeat N-terminal domain|Leucine Rich repeat
TRINITY_DN11499_c0_g1_i1_4	PF01521.20	Iron-sulphur cluster biosynthesis
TRINITY_DN11500_c0_g1_i1_12	PF05678.14	VQ motif
TRINITY_DN11500_c0_g1_i2_1	PF00082.22,PF17766.1,PF05922.16	Subtilase family|Fibronectin type-III domain|Peptidase inhibitor I9
TRINITY_DN11501_c0_g1_i1_5	PF04103.15	CD20-like family
TRINITY_DN11505_c0_g2_i2_17	PF17919.1,PF17917.1,PF00665.26,PF13456.6,PF17921.1,PF00075.24	RNase H-like domain found in reverse transcriptase|RNase H-like domain found in reverse transcriptase|Integrase core domain|Reverse transcriptase-like|Integrase zinc binding domain|RNase H
TRINITY_DN11509_c0_g1_i1_10	PF00722.21,PF06955.12	Glycosyl hydrolases family 16|Xyloglucan endo-transglycosylase (XET) C-terminus
TRINITY_DN11510_c0_g1_i1_10	PF00226.31	DnaJ domain
TRINITY_DN11511_c0_g1_i2_8	PF02362.21	B3 DNA binding domain
TRINITY_DN11512_c0_g1_i1_4	PF00036.32,PF13833.6,PF13499.6,PF13202.6,PF13405.6,PF12763.7,PF14658.6	EF hand|EF-hand domain pair|EF-hand domain pair|EF hand|EF-hand domain|Cytoskeletal-regulatory complex EF hand|EF-hand domain
TRINITY_DN11514_c0_g1_i1_11	PF00462.24	Glutaredoxin
TRINITY_DN11515_c0_g1_i1_15	PF00887.19,PF13637.6,PF12796.7,PF13857.6,PF00023.30,PF13606.6	Acyl CoA binding protein|Ankyrin repeats (many copies)|Ankyrin repeats (3 copies)|Ankyrin repeats (many copies)|Ankyrin repeat|Ankyrin repeat
TRINITY_DN11515_c0_g1_i1_9	PF03081.15	Exo70 exocyst complex subunit
TRINITY_DN11516_c0_g1_i4_11	PF01501.20	Glycosyl transferase family 8
TRINITY_DN11516_c0_g2_i2_17	PF13324.6	Grap2 and cyclin-D-interacting
TRINITY_DN11520_c0_g1_i1_2	PF02374.15,PF13614.6,PF01656.23	Anion-transporting ATPase|AAA domain|CobQ/CobB/MinD/ParA nucleotide binding domain
TRINITY_DN11520_c0_g1_i2_9	PF06423.12	GWT1
TRINITY_DN11521_c0_g1_i1_2	PF13326.6	Photosystem II Pbs27
TRINITY_DN11521_c0_g1_i6_9	PF03357.21	Snf7
TRINITY_DN11525_c0_g1_i1_4	PF08031.12	Berberine and berberine like
TRINITY_DN11528_c0_g1_i5_9	PF00319.18,PF01486.17	SRF-type transcription factor (DNA-binding and dimerisation domain)|K-box region
TRINITY_DN11531_c0_g1_i2_2	PF00344.20	SecY translocase
TRINITY_DN11531_c0_g1_i2_9	PF03629.18	Carbohydrate esterase, sialic acid-specific acetylesterase
TRINITY_DN11532_c0_g1_i3_5	PF03171.20,PF14226.6	2OG-Fe(II) oxygenase superfamily|non-haem dioxygenase in morphine synthesis N-terminal
TRINITY_DN11533_c0_g2_i1_4	PF08069.12,PF00312.22	Ribosomal S13/S15 N-terminal domain|Ribosomal protein S15
TRINITY_DN11534_c0_g1_i2_2	PF01105.24	emp24/gp25L/p24 family/GOLD
TRINITY_DN11536_c0_g1_i1_15	PF00013.29,PF07650.17	KH domain|KH domain
TRINITY_DN11543_c1_g1_i1_11	PF03372.23,PF14529.6	Endonuclease/Exonuclease/phosphatase family|Endonuclease-reverse transcriptase
TRINITY_DN11543_c2_g1_i1_11	PF00078.27	Reverse transcriptase (RNA-dependent DNA polymerase)
TRINITY_DN11544_c0_g1_i1_15	PF06813.13	Nodulin-like
TRINITY_DN11544_c0_g1_i1_9	PF03110.14	SBP domain
TRINITY_DN11545_c0_g1_i2_6	PF03171.20	2OG-Fe(II) oxygenase superfamily
TRINITY_DN11546_c0_g1_i1_11	PF03959.13	Serine hydrolase (FSH1)
TRINITY_DN11546_c0_g1_i1_12	PF06596.11	Photosystem II reaction centre X protein (PsbX)
TRINITY_DN11547_c0_g1_i4_11	PF10358.9	N-terminal C2 in EEIG1 and EHBP1 proteins
TRINITY_DN11548_c0_g1_i1_13	PF14432.6,PF01535.20,PF13041.6,PF12854.7,PF13812.6	DYW family of nucleic acid deaminases|PPR repeat|PPR repeat family|PPR repeat|Pentatricopeptide repeat domain
TRINITY_DN11554_c0_g1_i1_5	PF12353.8,PF00076.22	Eukaryotic translation initiation factor 3 subunit G|RNA recognition motif. (a.k.a. RRM, RBD, or RNP domain)
TRINITY_DN11556_c0_g1_i1_17	PF00076.22,PF16367.5	RNA recognition motif. (a.k.a. RRM, RBD, or RNP domain)|RNA recognition motif
TRINITY_DN1155_c0_g1_i1_15	PF00665.26	Integrase core domain
TRINITY_DN11560_c0_g1_i1_12	PF00368.18	Hydroxymethylglutaryl-coenzyme A reductase
TRINITY_DN11561_c0_g1_i1_9	PF00141.23	Peroxidase
TRINITY_DN11561_c0_g2_i1_9	PF02580.16	D-Tyr-tRNA(Tyr) deacylase
TRINITY_DN11565_c0_g1_i2_1	PF00071.22	Ras family
TRINITY_DN11568_c0_g1_i3_15	PF07002.16,PF13920.6	Copine|Zinc finger, C3HC4 type (RING finger)
TRINITY_DN11569_c0_g1_i1_12	PF14144.6	Seed dormancy control
TRINITY_DN11569_c0_g1_i1_5	PF03108.15,PF10551.9,PF04434.17	MuDR family transposase|MULE transposase domain|SWIM zinc finger
TRINITY_DN1156_c0_g2_i1_7	PF13976.6,PF00665.26	GAG-pre-integrase domain|Integrase core domain
TRINITY_DN11570_c0_g2_i1_15	PF00151.19	Lipase
TRINITY_DN11572_c0_g1_i2_3	PF01398.21,PF18110.1,PF14464.6	JAB1/Mov34/MPN/PAD-1 ubiquitin protease|BRCC36 C-terminal helical domain|Prokaryotic homologs of the JAB domain
TRINITY_DN11576_c0_g1_i1_12	PF01357.21,PF03330.18	Pollen allergen|Lytic transglycolase
TRINITY_DN11578_c0_g1_i2_9	PF00928.21	Adaptor complexes medium subunit family
TRINITY_DN11582_c0_g1_i2_9	PF01747.17,PF14306.6	ATP-sulfurylase|PUA-like domain
TRINITY_DN11583_c0_g1_i1_16	PF17067.5	Ribosomal protein S31e
TRINITY_DN11587_c0_g1_i2_1	PF13962.6,PF12796.7,PF13606.6,PF00023.30,PF13857.6,PF13637.6	Domain of unknown function|Ankyrin repeats (3 copies)|Ankyrin repeat|Ankyrin repeat|Ankyrin repeats (many copies)|Ankyrin repeats (many copies)
TRINITY_DN11589_c0_g2_i2_17	PF00069.25,PF07714.17	Protein kinase domain|Protein tyrosine kinase
TRINITY_DN11593_c0_g1_i2_16	PF00005.27,PF00664.23,PF02463.19,PF07910.13	ABC transporter|ABC transporter transmembrane region|RecF/RecN/SMC N terminal domain|Peptidase family C78
TRINITY_DN11598_c0_g1_i1_8	PF03078.15	ATHILA ORF-1 family
TRINITY_DN11598_c0_g1_i2_5	PF00642.24,PF18044.1	Zinc finger C-x8-C-x5-C-x3-H type (and similar)|CCCH-type zinc finger
TRINITY_DN11599_c0_g1_i1_14	PF00654.20	Voltage gated chloride channel
TRINITY_DN11602_c0_g1_i3_18	PF02201.18,PF08766.11	SWIB/MDM2 domain|DEK C terminal domain
TRINITY_DN11603_c0_g1_i1_17	PF00650.20	CRAL/TRIO domain
TRINITY_DN11604_c0_g1_i1_18	PF00160.21	Cyclophilin type peptidyl-prolyl cis-trans isomerase/CLD
TRINITY_DN11604_c0_g1_i3_7	PF03000.14	NPH3 family
TRINITY_DN11605_c0_g1_i2_5	PF01566.18	Natural resistance-associated macrophage protein
TRINITY_DN11606_c0_g1_i1_18	PF01985.21	CRS1 / YhbY (CRM) domain
TRINITY_DN11607_c0_g1_i1_10	PF13041.6,PF01535.20,PF12854.7,PF13812.6	PPR repeat family|PPR repeat|PPR repeat|Pentatricopeptide repeat domain
TRINITY_DN11608_c0_g1_i1_10	PF00091.25,PF03953.17	Tubulin/FtsZ family, GTPase domain|Tubulin C-terminal domain
TRINITY_DN11609_c0_g1_i1_18	PF08648.12	U4/U6.U5 small nuclear ribonucleoproteins
TRINITY_DN11609_c0_g1_i1_7	PF06244.12	Coiled-coil domain-containing protein 124 /Oxs1
TRINITY_DN11610_c0_g1_i1_11	PF13947.6	Wall-associated receptor kinase galacturonan-binding
TRINITY_DN11614_c0_g1_i1_1	PF05617.11	Prolamin-like
TRINITY_DN11614_c0_g1_i1_18	PF11805.8	Protein of unknown function (DUF3326)
TRINITY_DN11614_c0_g1_i2_6	PF13621.6,PF08007.12	Cupin-like domain|Cupin superfamily protein
TRINITY_DN11615_c0_g1_i1_18	PF03124.14,PF03105.19	EXS family|SPX domain
TRINITY_DN11617_c0_g1_i1_4	PF03168.13	Late embryogenesis abundant protein
TRINITY_DN11617_c0_g1_i6_17	PF02815.19	MIR domain
TRINITY_DN11620_c0_g1_i2_17	PF00249.31	Myb-like DNA-binding domain
TRINITY_DN11621_c0_g1_i1_7	PF13855.6,PF12799.7	Leucine rich repeat|Leucine Rich repeats (2 copies)
TRINITY_DN11624_c0_g1_i1_7	PF03195.14	Lateral organ boundaries (LOB) domain
TRINITY_DN11625_c0_g1_i1_7	PF13774.6	Regulated-SNARE-like domain
TRINITY_DN11628_c0_g1_i1_18	PF03332.13,PF08282.12	Eukaryotic phosphomannomutase|haloacid dehalogenase-like hydrolase
TRINITY_DN1162_c0_g1_i1_13	PF06273.11	Plant specific eukaryotic initiation factor 4B
TRINITY_DN11630_c0_g1_i1_4	PF00646.33	F-box domain
TRINITY_DN11630_c0_g1_i2_6	PF00929.24	Exonuclease
TRINITY_DN11631_c0_g1_i2_3	PF00076.22	RNA recognition motif. (a.k.a. RRM, RBD, or RNP domain)
TRINITY_DN11634_c0_g1_i3_6	PF00067.22	Cytochrome P450
TRINITY_DN11635_c0_g1_i1_3	PF03479.15	Plants and Prokaryotes Conserved (PCC) domain
TRINITY_DN11635_c0_g1_i3_6	PF00561.20,PF12697.7,PF12146.8	alpha/beta hydrolase fold|Alpha/beta hydrolase family|Serine aminopeptidase, S33
TRINITY_DN11638_c0_g1_i1_3	PF13966.6	zinc-binding in reverse transcriptase
TRINITY_DN11638_c0_g1_i1_7	PF02519.14	Auxin responsive protein
TRINITY_DN11638_c0_g1_i3_14	PF03151.16,PF00892.20	Triose-phosphate Transporter family|EamA-like transporter family
TRINITY_DN11641_c0_g1_i2_15	PF00332.18,PF07983.13	Glycosyl hydrolases family 17|X8 domain
TRINITY_DN11641_c0_g1_i3_18	PF01553.21	Acyltransferase
TRINITY_DN11642_c0_g1_i3_18	PF02535.22	ZIP Zinc transporter
TRINITY_DN11644_c0_g1_i1_3	PF04513.12	Baculovirus polyhedron envelope protein, PEP, C terminus
TRINITY_DN11647_c0_g1_i1_16	PF03006.20	Haemolysin-III related
TRINITY_DN11647_c0_g1_i1_6	PF02705.16	K+ potassium transporter
TRINITY_DN11647_c0_g1_i1_7	PF07714.17,PF00069.25	Protein tyrosine kinase|Protein kinase domain
TRINITY_DN1164_c0_g1_i1_4	PF00680.20	RNA dependent RNA polymerase
TRINITY_DN11652_c0_g1_i6_10	PF00294.24	pfkB family carbohydrate kinase
TRINITY_DN11657_c0_g1_i1_3	PF02365.15	No apical meristem (NAM) protein
TRINITY_DN11661_c0_g1_i2_9	PF02902.19	Ulp1 protease family, C-terminal catalytic domain
TRINITY_DN11664_c0_g1_i1_12	PF01408.22	Oxidoreductase family, NAD-binding Rossmann fold
TRINITY_DN11665_c0_g1_i4_11	PF00076.22,PF13865.6	RNA recognition motif. (a.k.a. RRM, RBD, or RNP domain)|C-terminal duplication domain of Friend of PRMT1
TRINITY_DN11666_c0_g1_i1_16	PF01419.17	Jacalin-like lectin domain
TRINITY_DN11666_c1_g1_i1_16	PF01419.17	Jacalin-like lectin domain
TRINITY_DN11666_c1_g2_i1_16	PF01419.17	Jacalin-like lectin domain
TRINITY_DN11669_c0_g1_i1_10	PF12819.7,PF11721.8	Malectin-like domain|Malectin domain
TRINITY_DN11674_c0_g1_i1_14	PF00625.21	Guanylate kinase
TRINITY_DN11676_c0_g1_i2_15	PF05179.14,PF16050.5	RNA pol II accessory factor, Cdc73 family, C-terminal|Paf1 complex subunit CDC73 N-terminal
TRINITY_DN11677_c0_g2_i1_3	PF03105.19	SPX domain
TRINITY_DN11679_c0_g1_i1_6	PF01357.21,PF03330.18	Pollen allergen|Lytic transglycolase
TRINITY_DN11679_c0_g2_i1_1	PF00071.22,PF08477.13,PF00025.21	Ras family|Ras of Complex, Roc, domain of DAPkinase|ADP-ribosylation factor family
TRINITY_DN11680_c0_g1_i1_15	PF00403.26	Heavy-metal-associated domain
TRINITY_DN11680_c0_g1_i4_18	PF00483.23	Nucleotidyl transferase
TRINITY_DN11681_c0_g1_i2_4	PF00249.31	Myb-like DNA-binding domain
TRINITY_DN11683_c0_g1_i1_2	PF00190.22,PF07883.11	Cupin|Cupin domain
TRINITY_DN11685_c0_g1_i1_9	PF01066.21	CDP-alcohol phosphatidyltransferase
TRINITY_DN11687_c0_g1_i2_11	PF01300.18	Telomere recombination
TRINITY_DN11688_c0_g1_i1_11	PF07690.16	Major Facilitator Superfamily
TRINITY_DN11689_c0_g1_i1_6	PF13966.6	zinc-binding in reverse transcriptase
TRINITY_DN11691_c0_g2_i1_10	PF17244.2	Cell division control protein 24, OB domain 3
TRINITY_DN11692_c0_g1_i3_12	PF08879.10,PF08880.11	WRC|QLQ
TRINITY_DN11692_c0_g1_i4_8	PF09739.9	Mini-chromosome maintenance replisome factor
TRINITY_DN11694_c0_g1_i1_10	PF01357.21,PF03330.18	Pollen allergen|Lytic transglycolase
TRINITY_DN11694_c0_g1_i1_18	PF05553.11	Cotton fibre expressed protein
TRINITY_DN11699_c0_g1_i1_5	PF00462.24	Glutaredoxin
TRINITY_DN11699_c0_g1_i4_10	PF16746.5	BAR domain of APPL family
TRINITY_DN11700_c0_g1_i1_9	PF03168.13	Late embryogenesis abundant protein
TRINITY_DN11702_c0_g1_i1_15	PF00520.31,PF00027.29	Ion transport protein|Cyclic nucleotide-binding domain
TRINITY_DN11705_c0_g1_i1_11	PF05687.13	BES1/BZR1 plant transcription factor, N-terminal
TRINITY_DN11705_c0_g1_i3_17	PF10150.9	Ribonuclease E/G family
TRINITY_DN11705_c0_g2_i3_13	PF17136.4,PF00467.29	Ribosomal proteins 50S L24/mitochondrial 39S L24|KOW motif
TRINITY_DN11706_c0_g1_i2_17	PF07967.13	C3HC zinc finger-like
TRINITY_DN11707_c0_g1_i1_8	PF01428.16,PF01754.16	AN1-like Zinc finger|A20-like zinc finger
TRINITY_DN11710_c0_g1_i1_3	PF00274.19	Fructose-bisphosphate aldolase class-I
TRINITY_DN11711_c0_g1_i1_1	PF03980.14	Nnf1
TRINITY_DN11711_c0_g1_i1_6	PF01145.25,PF16200.5	SPFH domain / Band 7 family|C-terminal region of band_7
TRINITY_DN11712_c0_g1_i1_5	PF01535.20,PF13041.6,PF12854.7,PF13812.6	PPR repeat|PPR repeat family|PPR repeat|Pentatricopeptide repeat domain
TRINITY_DN11716_c0_g3_i1_17	PF13041.6,PF01535.20,PF13812.6,PF12854.7,PF17177.4	PPR repeat family|PPR repeat|Pentatricopeptide repeat domain|PPR repeat|Pentacotripeptide-repeat region of PRORP
TRINITY_DN11717_c0_g1_i2_10	PF03321.13	GH3 auxin-responsive promoter
TRINITY_DN11719_c0_g1_i1_18	PF00955.21	HCO3- transporter family
TRINITY_DN1171_c0_g1_i1_16	PF07719.17,PF00515.28,PF13414.6	Tetratricopeptide repeat|Tetratricopeptide repeat|TPR repeat
TRINITY_DN11721_c0_g1_i1_4	PF13639.6,PF17123.5,PF13923.6,PF12678.7,PF00097.25	Ring finger domain|RING-like zinc finger|Zinc finger, C3HC4 type (RING finger)|RING-H2 zinc finger domain|Zinc finger, C3HC4 type (RING finger)
TRINITY_DN11722_c0_g1_i2_17	PF02779.24,PF00456.21,PF02780.20	Transketolase, pyrimidine binding domain|Transketolase, thiamine diphosphate binding domain|Transketolase, C-terminal domain
TRINITY_DN11722_c0_g2_i1_6	PF14303.6	No apical meristem-associated C-terminal domain
TRINITY_DN11724_c0_g1_i1_5	PF14576.6,PF14577.6	Sieve element occlusion N-terminus|Sieve element occlusion C-terminus
TRINITY_DN11724_c0_g1_i2_18	PF00249.31	Myb-like DNA-binding domain
TRINITY_DN11730_c0_g1_i2_16	PF00544.19,PF13229.6	Pectate lyase|Right handed beta helix region
TRINITY_DN11734_c0_g1_i1_8	PF01458.17	Uncharacterized protein family (UPF0051)
TRINITY_DN11739_c0_g1_i2_12	PF01063.19	Amino-transferase class IV
TRINITY_DN11739_c0_g1_i2_3	PF00027.29,PF00520.31	Cyclic nucleotide-binding domain|Ion transport protein
TRINITY_DN11739_c0_g1_i3_15	PF04570.14	zinc-finger of the FCS-type, C2-C2
TRINITY_DN11739_c0_g1_i4_1	PF13561.6,PF00106.25	Enoyl-(Acyl carrier protein) reductase|short chain dehydrogenase
TRINITY_DN11742_c0_g1_i2_3	PF00076.22,PF16367.5	RNA recognition motif. (a.k.a. RRM, RBD, or RNP domain)|RNA recognition motif
TRINITY_DN11743_c0_g1_i3_4	PF04564.15	U-box domain
TRINITY_DN11746_c0_g1_i1_17	PF02309.16	AUX/IAA family
TRINITY_DN11748_c0_g1_i1_13	PF13301.6	Protein of unknown function (DUF4079)
TRINITY_DN11748_c0_g1_i1_18	PF14432.6,PF13041.6,PF01535.20,PF12854.7,PF13812.6	DYW family of nucleic acid deaminases|PPR repeat family|PPR repeat|PPR repeat|Pentatricopeptide repeat domain
TRINITY_DN11749_c0_g1_i1_14	PF00141.23	Peroxidase
TRINITY_DN11749_c0_g1_i1_4	PF00106.25,PF13561.6,PF08659.10	short chain dehydrogenase|Enoyl-(Acyl carrier protein) reductase|KR domain
TRINITY_DN11749_c0_g1_i2_12	PF00450.22	Serine carboxypeptidase
TRINITY_DN11750_c0_g1_i3_10	PF04520.13	Senescence regulator
TRINITY_DN11751_c0_g1_i2_12	PF00282.19	Pyridoxal-dependent decarboxylase conserved domain
TRINITY_DN11753_c0_g1_i3_17	PF00069.25,PF07714.17	Protein kinase domain|Protein tyrosine kinase
TRINITY_DN11754_c0_g1_i1_1	PF02791.17	DDT domain
TRINITY_DN11755_c0_g1_i2_9	PF00067.22	Cytochrome P450
TRINITY_DN11758_c0_g1_i1_4	PF00067.22	Cytochrome P450
TRINITY_DN11764_c0_g1_i1_16	PF13966.6	zinc-binding in reverse transcriptase
TRINITY_DN11769_c0_g1_i2_7	PF01657.17	Salt stress response/antifungal
TRINITY_DN11773_c0_g1_i2_8	PF02297.17	Cytochrome oxidase c subunit VIb
TRINITY_DN11774_c0_g1_i1_12	PF15072.6	Domain of unknown function (DUF4539)
TRINITY_DN11774_c0_g1_i1_7	PF00036.32,PF13499.6,PF13405.6,PF13833.6,PF08976.11	EF hand|EF-hand domain pair|EF-hand domain|EF-hand domain pair|EF-hand domain
TRINITY_DN11775_c0_g1_i1_5	PF00134.23,PF02984.19	Cyclin, N-terminal domain|Cyclin, C-terminal domain
TRINITY_DN11777_c0_g1_i2_16	PF00583.25,PF13508.7,PF13673.7,PF08445.10	Acetyltransferase (GNAT) family|Acetyltransferase (GNAT) domain|Acetyltransferase (GNAT) domain|FR47-like protein
TRINITY_DN11777_c0_g1_i3_14	PF00789.20,PF08059.13	UBX domain|SEP domain
TRINITY_DN11781_c0_g1_i6_10	PF01490.18	Transmembrane amino acid transporter protein
TRINITY_DN11783_c0_g1_i1_17	PF07797.14	Protein of unknown function (DUF1639)
TRINITY_DN11783_c0_g1_i2_1	PF08646.10,PF16900.5,PF04057.12,PF01336.25	Replication factor-A C terminal domain|Replication protein A OB domain|Replication factor-A protein 1, N-terminal domain|OB-fold nucleic acid binding domain
TRINITY_DN11785_c0_g1_i2_9	PF04640.14	PLATZ transcription factor
TRINITY_DN11786_c0_g1_i1_1	PF02701.15	Dof domain, zinc finger
TRINITY_DN11786_c0_g1_i1_10	PF02201.18,PF08766.11	SWIB/MDM2 domain|DEK C terminal domain
TRINITY_DN11786_c0_g1_i3_17	PF00565.17,PF00567.24	Staphylococcal nuclease homologue|Tudor domain
TRINITY_DN1178_c0_g1_i1_12	PF10262.9	Rdx family
TRINITY_DN11794_c0_g1_i1_9	PF00459.25	Inositol monophosphatase family
TRINITY_DN11800_c0_g1_i3_1	PF13649.6,PF08241.12	Methyltransferase domain|Methyltransferase domain
TRINITY_DN11800_c0_g1_i3_3	PF04515.12	Plasma-membrane choline transporter
TRINITY_DN11802_c0_g1_i1_10	PF08879.10	WRC
TRINITY_DN11803_c0_g1_i1_17	PF00226.31	DnaJ domain
TRINITY_DN11805_c0_g1_i1_14	PF07714.17,PF00069.25	Protein tyrosine kinase|Protein kinase domain
TRINITY_DN11807_c0_g1_i1_12	PF00561.20,PF12697.7,PF12146.8	alpha/beta hydrolase fold|Alpha/beta hydrolase family|Serine aminopeptidase, S33
TRINITY_DN11807_c0_g1_i1_4	PF00069.25,PF07714.17	Protein kinase domain|Protein tyrosine kinase
TRINITY_DN11811_c0_g1_i1_8	PF08613.11,PF00134.23	Cyclin|Cyclin, N-terminal domain
TRINITY_DN11813_c0_g1_i1_9	PF04554.13	Extensin-like region
TRINITY_DN11813_c0_g1_i2_11	PF04819.12	Family of unknown function (DUF716)
TRINITY_DN11820_c0_g1_i6_1	PF02213.16,PF03126.18,PF02201.18	GYF domain|Plus-3 domain|SWIB/MDM2 domain
TRINITY_DN11822_c0_g1_i1_12	PF16575.5	mRNA cleavage and polyadenylation factor CLP1 P-loop
TRINITY_DN11822_c0_g1_i1_3	PF04720.12	PDDEXK-like family of unknown function
TRINITY_DN11822_c0_g1_i2_11	PF03552.14,PF14569.6,PF13632.6	Cellulose synthase|Zinc-binding RING-finger|Glycosyl transferase family group 2
TRINITY_DN11824_c0_g1_i2_10	PF00106.25,PF13561.6	short chain dehydrogenase|Enoyl-(Acyl carrier protein) reductase
TRINITY_DN11829_c0_g1_i1_8	PF00149.28	Calcineurin-like phosphoesterase
TRINITY_DN11830_c0_g1_i1_8	PF14223.6,PF14244.6,PF13976.6	gag-polypeptide of LTR copia-type|gag-polypeptide of LTR copia-type|GAG-pre-integrase domain
TRINITY_DN11832_c0_g2_i1_13	PF01535.20,PF13041.6,PF12854.7,PF13812.6,PF17177.4	PPR repeat|PPR repeat family|PPR repeat|Pentatricopeptide repeat domain|Pentacotripeptide-repeat region of PRORP
TRINITY_DN11833_c0_g1_i1_14	PF14144.6	Seed dormancy control
TRINITY_DN11836_c0_g1_i2_16	PF00759.19	Glycosyl hydrolase family 9
TRINITY_DN1183_c0_g1_i1_16	PF07714.17,PF00069.25,PF13855.6,PF12799.7,PF00560.33	Protein tyrosine kinase|Protein kinase domain|Leucine rich repeat|Leucine Rich repeats (2 copies)|Leucine Rich Repeat
TRINITY_DN1183_c0_g1_i1_4	PF00076.22	RNA recognition motif. (a.k.a. RRM, RBD, or RNP domain)
TRINITY_DN11844_c0_g1_i1_4	PF06697.12	Protein of unknown function (DUF1191)
TRINITY_DN11844_c1_g1_i1_14	PF13806.6	Rieske-like [2Fe-2S] domain
TRINITY_DN11846_c0_g1_i4_9	PF12697.7,PF00561.20,PF12146.8	Alpha/beta hydrolase family|alpha/beta hydrolase fold|Serine aminopeptidase, S33
TRINITY_DN11850_c0_g1_i2_4	PF08311.12	Mad3/BUB1 homology region 1
TRINITY_DN11851_c0_g1_i5_10	PF02544.16	3-oxo-5-alpha-steroid 4-dehydrogenase
TRINITY_DN11857_c0_g1_i1_10	PF00291.25	Pyridoxal-phosphate dependent enzyme
TRINITY_DN11857_c0_g1_i1_11	PF12937.7,PF12799.7	F-box-like|Leucine Rich repeats (2 copies)
TRINITY_DN11857_c0_g1_i1_9	PF01357.21,PF03330.18	Pollen allergen|Lytic transglycolase
TRINITY_DN11859_c0_g1_i1_9	PF04759.13	Protein of unknown function, DUF617
TRINITY_DN11859_c0_g1_i2_7	PF03283.13	Pectinacetylesterase
TRINITY_DN11860_c0_g1_i1_4	PF01632.19	Ribosomal protein L35
TRINITY_DN11860_c0_g1_i2_11	PF00069.25,PF13855.6,PF07714.17,PF12799.7,PF00560.33,PF08263.12	Protein kinase domain|Leucine rich repeat|Protein tyrosine kinase|Leucine Rich repeats (2 copies)|Leucine Rich Repeat|Leucine rich repeat N-terminal domain
TRINITY_DN11861_c0_g2_i1_14	PF01918.21	Alba
TRINITY_DN11863_c0_g1_i1_2	PF03078.15	ATHILA ORF-1 family
TRINITY_DN11866_c0_g1_i1_7	PF03479.15	Plants and Prokaryotes Conserved (PCC) domain
TRINITY_DN11866_c0_g2_i1_4	PF12353.8,PF00076.22	Eukaryotic translation initiation factor 3 subunit G|RNA recognition motif. (a.k.a. RRM, RBD, or RNP domain)
TRINITY_DN11867_c0_g1_i5_14	PF14244.6	gag-polypeptide of LTR copia-type
TRINITY_DN11869_c0_g1_i1_3	PF00657.22	GDSL-like Lipase/Acylhydrolase
TRINITY_DN11870_c0_g1_i1_6	PF00515.28,PF07719.17,PF13414.6,PF13181.6,PF13424.6,PF14559.6,PF13432.6,PF13428.6,PF13431.6,PF13174.6,PF13176.6,PF13371.6,PF12895.7	Tetratricopeptide repeat|Tetratricopeptide repeat|TPR repeat|Tetratricopeptide repeat|Tetratricopeptide repeat|Tetratricopeptide repeat|Tetratricopeptide repeat|Tetratricopeptide repeat|Tetratricopeptide repeat|Tetratricopeptide repeat|Tetratricopeptide repeat|Tetratricopeptide repeat|Anaphase-promoting complex, cyclosome, subunit 3
TRINITY_DN11876_c0_g2_i1_7	PF03514.14	GRAS domain family
TRINITY_DN11879_c0_g1_i1_4	PF01179.20,PF02727.16,PF02728.16	Copper amine oxidase, enzyme domain|Copper amine oxidase, N2 domain|Copper amine oxidase, N3 domain
TRINITY_DN11879_c0_g1_i2_14	PF00249.31,PF13921.6	Myb-like DNA-binding domain|Myb-like DNA-binding domain
TRINITY_DN11880_c0_g1_i2_16	PF04137.15	Endoplasmic Reticulum Oxidoreductin 1 (ERO1)
TRINITY_DN11882_c0_g1_i2_12	PF05678.14	VQ motif
TRINITY_DN11884_c0_g1_i1_14	PF03652.15	Holliday junction resolvase
TRINITY_DN11884_c0_g1_i1_16	PF01985.21	CRS1 / YhbY (CRM) domain
TRINITY_DN11884_c0_g1_i1_6	PF07983.13	X8 domain
TRINITY_DN11885_c0_g1_i2_14	PF01490.18	Transmembrane amino acid transporter protein
TRINITY_DN11888_c0_g1_i3_16	PF01373.17	Glycosyl hydrolase family 14
TRINITY_DN11889_c0_g1_i1_7	PF09335.11	SNARE associated Golgi protein
TRINITY_DN11889_c0_g1_i3_14	PF01490.18	Transmembrane amino acid transporter protein
TRINITY_DN11889_c0_g1_i3_15	PF03248.13	Rer1 family
TRINITY_DN11890_c0_g1_i1_7	PF01248.26	Ribosomal protein L7Ae/L30e/S12e/Gadd45 family
TRINITY_DN11890_c0_g1_i4_1	PF07714.17,PF00069.25,PF17667.1,PF14531.6	Protein tyrosine kinase|Protein kinase domain|Fungal protein kinase|Kinase-like
TRINITY_DN11892_c0_g1_i1_5	PF03195.14	Lateral organ boundaries (LOB) domain
TRINITY_DN11895_c0_g1_i3_14	PF07899.11	Frigida-like protein
TRINITY_DN11898_c0_g1_i1_4	PF04885.13	Stigma-specific protein, Stig1
TRINITY_DN11899_c0_g1_i1_8	PF03881.14,PF01636.23	Fructosamine kinase|Phosphotransferase enzyme family
TRINITY_DN11901_c0_g1_i5_18	PF00504.21	Chlorophyll A-B binding protein
TRINITY_DN11903_c0_g1_i1_11	PF02536.14	mTERF
TRINITY_DN11903_c0_g1_i1_12	PF01039.22	Carboxyl transferase domain
TRINITY_DN11904_c0_g1_i2_10	PF01786.17	Alternative oxidase
TRINITY_DN11905_c0_g1_i1_10	PF00249.31,PF13921.6	Myb-like DNA-binding domain|Myb-like DNA-binding domain
TRINITY_DN11905_c0_g1_i1_12	PF02671.21	Paired amphipathic helix repeat
TRINITY_DN11905_c0_g2_i1_12	PF02671.21	Paired amphipathic helix repeat
TRINITY_DN11909_c0_g1_i1_12	PF03101.15	FAR1 DNA-binding domain
TRINITY_DN11909_c0_g1_i1_6	PF03151.16	Triose-phosphate Transporter family
TRINITY_DN11912_c0_g1_i3_18	PF13976.6	GAG-pre-integrase domain
TRINITY_DN11915_c0_g1_i1_4	PF13041.6,PF12854.7,PF01535.20,PF13812.6,PF17177.4,PF10037.9,PF14559.6,PF03704.17	PPR repeat family|PPR repeat|PPR repeat|Pentatricopeptide repeat domain|Pentacotripeptide-repeat region of PRORP|Mitochondrial 28S ribosomal protein S27|Tetratricopeptide repeat|Bacterial transcriptional activator domain
TRINITY_DN11918_c0_g1_i2_1	PF00046.29	Homeodomain
TRINITY_DN11918_c0_g3_i1_16	PF14576.6,PF14577.6	Sieve element occlusion N-terminus|Sieve element occlusion C-terminus
TRINITY_DN11922_c0_g1_i1_1	PF12799.7,PF13855.6,PF00560.33,PF07714.17,PF00069.25	Leucine Rich repeats (2 copies)|Leucine rich repeat|Leucine Rich Repeat|Protein tyrosine kinase|Protein kinase domain
TRINITY_DN11923_c0_g1_i2_7	PF12697.7,PF00561.20,PF12146.8	Alpha/beta hydrolase family|alpha/beta hydrolase fold|Serine aminopeptidase, S33
TRINITY_DN11924_c0_g1_i1_12	PF03145.16	Seven in absentia protein family
TRINITY_DN11927_c0_g2_i1_5	PF01429.19,PF07496.15	Methyl-CpG binding domain|CW-type Zinc Finger
TRINITY_DN11930_c0_g1_i1_14	PF06943.12	LSD1 zinc finger
TRINITY_DN11930_c0_g2_i2_11	PF00332.18,PF07983.13	Glycosyl hydrolases family 17|X8 domain
TRINITY_DN11932_c0_g1_i1_4	PF00249.31	Myb-like DNA-binding domain
TRINITY_DN11932_c0_g1_i3_10	PF03006.20	Haemolysin-III related
TRINITY_DN11933_c0_g1_i2_12	PF07992.14,PF00070.27,PF13434.6,PF13738.6	Pyridine nucleotide-disulphide oxidoreductase|Pyridine nucleotide-disulphide oxidoreductase|L-lysine 6-monooxygenase (NADPH-requiring)|Pyridine nucleotide-disulphide oxidoreductase
TRINITY_DN11939_c0_g1_i1_13	PF00665.26,PF13976.6	Integrase core domain|GAG-pre-integrase domain
TRINITY_DN11942_c0_g1_i1_11	PF03195.14	Lateral organ boundaries (LOB) domain
TRINITY_DN11949_c0_g1_i1_7	PF01657.17	Salt stress response/antifungal
TRINITY_DN1194_c0_g1_i1_13	PF00041.21	Fibronectin type III domain
TRINITY_DN11954_c0_g1_i1_15	PF03226.14	Yippee zinc-binding/DNA-binding /Mis18, centromere assembly
TRINITY_DN11954_c0_g1_i3_13	PF00249.31,PF13921.6	Myb-like DNA-binding domain|Myb-like DNA-binding domain
TRINITY_DN11956_c0_g1_i5_9	PF00294.24	pfkB family carbohydrate kinase
TRINITY_DN11960_c0_g1_i1_4	PF03168.13	Late embryogenesis abundant protein
TRINITY_DN11961_c0_g1_i5_10	PF03360.16	Glycosyltransferase family 43
TRINITY_DN11964_c0_g1_i1_18	PF00257.19	Dehydrin
TRINITY_DN11964_c0_g1_i1_4	PF00515.28,PF07719.17,PF13414.6,PF14559.6,PF13181.6,PF13424.6,PF13428.6	Tetratricopeptide repeat|Tetratricopeptide repeat|TPR repeat|Tetratricopeptide repeat|Tetratricopeptide repeat|Tetratricopeptide repeat|Tetratricopeptide repeat
TRINITY_DN11965_c0_g1_i1_14	PF01885.16	RNA 2'-phosphotransferase, Tpt1 / KptA family
TRINITY_DN11967_c0_g1_i1_16	PF13041.6,PF01535.20,PF12854.7,PF13812.6,PF17177.4	PPR repeat family|PPR repeat|PPR repeat|Pentatricopeptide repeat domain|Pentacotripeptide-repeat region of PRORP
TRINITY_DN11969_c0_g1_i1_1	PF00795.22,PF02540.17	Carbon-nitrogen hydrolase|NAD synthase
TRINITY_DN11975_c0_g1_i1_18	PF00657.22	GDSL-like Lipase/Acylhydrolase
TRINITY_DN11976_c0_g1_i1_11	PF11282.8	Protein of unknown function (DUF3082)
TRINITY_DN11978_c0_g1_i2_17	PF00290.20,PF00977.21	Tryptophan synthase alpha chain|Histidine biosynthesis protein
TRINITY_DN11981_c0_g1_i1_4	PF06200.14,PF09425.10	tify domain|Divergent CCT motif
TRINITY_DN11983_c0_g1_i2_12	PF13460.6,PF05368.13,PF01370.21,PF01073.19	NAD(P)H-binding|NmrA-like family|NAD dependent epimerase/dehydratase family|3-beta hydroxysteroid dehydrogenase/isomerase family
TRINITY_DN11984_c0_g1_i1_9	PF05142.12	Domain of unknown function (DUF702)
TRINITY_DN11985_c0_g1_i4_4	PF01026.21	TatD related DNase
TRINITY_DN11988_c0_g1_i1_16	PF00804.25	Syntaxin
TRINITY_DN11989_c0_g1_i1_6	PF16835.5,PF12874.7	Pre-mRNA-splicing factor SF3a complex subunit 2 (Prp11)|Zinc-finger of C2H2 type
TRINITY_DN1198_c0_g1_i1_16	PF03140.15	Plant protein of unknown function
TRINITY_DN11990_c0_g1_i3_17	PF07722.13,PF00117.28	Peptidase C26|Glutamine amidotransferase class-I
TRINITY_DN11991_c0_g1_i1_18	PF04727.13	ELMO/CED-12 family
TRINITY_DN11992_c0_g1_i1_10	PF00069.25,PF07714.17,PF17667.1	Protein kinase domain|Protein tyrosine kinase|Fungal protein kinase
TRINITY_DN11994_c0_g1_i1_3	PF02171.17,PF16486.5,PF02170.22,PF08699.10,PF16488.5	Piwi domain|N-terminal domain of argonaute|PAZ domain|Argonaute linker 1 domain|Argonaute linker 2 domain
TRINITY_DN11997_c0_g1_i1_5	PF00759.19	Glycosyl hydrolase family 9
TRINITY_DN11998_c0_g1_i1_17	PF04749.17	PLAC8 family
TRINITY_DN11998_c0_g1_i1_5	PF02234.19	Cyclin-dependent kinase inhibitor
TRINITY_DN11999_c0_g1_i2_9	PF12738.7,PF00533.26,PF16589.5,PF16759.5	twin BRCT domain|BRCA1 C Terminus (BRCT) domain|BRCT domain, a BRCA1 C-terminus domain|DNA ligase 3 BRCT domain
TRINITY_DN12000_c0_g1_i1_4	PF00141.23	Peroxidase
TRINITY_DN12001_c0_g1_i1_7	PF03514.14	GRAS domain family
TRINITY_DN12001_c0_g1_i3_5	PF00069.25	Protein kinase domain
TRINITY_DN12002_c0_g1_i1_10	PF13520.6	Amino acid permease
TRINITY_DN12005_c0_g1_i1_14	PF00076.22,PF00658.18,PF14605.6,PF16842.5,PF08777.11,PF13893.6	RNA recognition motif. (a.k.a. RRM, RBD, or RNP domain)|Poly-adenylate binding protein, unique domain|Nup53/35/40-type RNA recognition motif|Occluded RNA-recognition motif|RNA binding motif|RNA recognition motif. (a.k.a. RRM, RBD, or RNP domain)
TRINITY_DN12005_c0_g1_i1_17	PF00462.24	Glutaredoxin
TRINITY_DN12005_c0_g1_i1_4	PF00847.20	AP2 domain
TRINITY_DN12007_c0_g2_i1_18	PF00462.24	Glutaredoxin
TRINITY_DN12008_c0_g1_i2_7	PF13920.6,PF13923.6,PF14634.6,PF14447.6,PF00097.25,PF13445.6	Zinc finger, C3HC4 type (RING finger)|Zinc finger, C3HC4 type (RING finger)|zinc-RING finger domain|Prokaryotic RING finger family 4|Zinc finger, C3HC4 type (RING finger)|RING-type zinc-finger
TRINITY_DN12010_c0_g1_i1_9	PF00076.22	RNA recognition motif. (a.k.a. RRM, RBD, or RNP domain)
TRINITY_DN12012_c0_g1_i1_14	PF00314.17	Thaumatin family
TRINITY_DN12012_c0_g1_i1_16	PF00355.26,PF08417.12	Rieske [2Fe-2S] domain|Pheophorbide a oxygenase
TRINITY_DN12014_c0_g1_i1_6	PF07714.17,PF00069.25	Protein tyrosine kinase|Protein kinase domain
TRINITY_DN12016_c0_g1_i1_8	PF01918.21	Alba
TRINITY_DN12022_c0_g1_i1_7	PF00899.21,PF16420.5	ThiF family|Ubiquitin-like modifier-activating enzyme ATG7 N-terminus
TRINITY_DN12023_c0_g1_i1_11	PF00069.25,PF07714.17	Protein kinase domain|Protein tyrosine kinase
TRINITY_DN12026_c0_g1_i1_11	PF00270.29	DEAD/DEAH box helicase
TRINITY_DN12026_c0_g1_i1_17	PF00069.25,PF07714.17	Protein kinase domain|Protein tyrosine kinase
TRINITY_DN12027_c0_g1_i2_1	PF03321.13	GH3 auxin-responsive promoter
TRINITY_DN12030_c0_g1_i1_14	PF04520.13	Senescence regulator
TRINITY_DN12031_c0_g1_i1_12	PF07798.11	Protein of unknown function (DUF1640)
TRINITY_DN12033_c0_g1_i1_12	PF01535.20,PF13041.6,PF13812.6	PPR repeat|PPR repeat family|Pentatricopeptide repeat domain
TRINITY_DN12040_c0_g1_i2_12	PF04042.16,PF08418.10	DNA polymerase alpha/epsilon subunit B|DNA polymerase alpha subunit B N-terminal
TRINITY_DN12040_c0_g1_i6_9	PF01432.20	Peptidase family M3
TRINITY_DN12041_c0_g1_i4_16	PF00955.21	HCO3- transporter family
TRINITY_DN12042_c0_g1_i1_18	PF00197.18	Trypsin and protease inhibitor
TRINITY_DN12042_c0_g1_i1_9	PF05703.11,PF08458.10	Auxin canalisation|Plant pleckstrin homology-like region
TRINITY_DN12042_c0_g2_i2_2	PF12906.7	RING-variant domain
TRINITY_DN12044_c0_g1_i3_1	PF08802.10	Cytochrome B6-F complex Fe-S subunit
TRINITY_DN12050_c0_g1_i1_4	PF04398.12	Protein of unknown function, DUF538
TRINITY_DN12051_c0_g1_i1_2	PF07816.11	Protein of unknown function (DUF1645)
TRINITY_DN12051_c0_g1_i2_3	PF00249.31	Myb-like DNA-binding domain
TRINITY_DN12052_c0_g1_i4_3	PF05042.13	Caleosin related protein
TRINITY_DN12054_c0_g1_i3_9	PF00462.24	Glutaredoxin
TRINITY_DN12055_c0_g1_i1_14	PF00847.20	AP2 domain
TRINITY_DN12056_c0_g1_i3_14	PF03767.14	HAD superfamily, subfamily IIIB (Acid phosphatase)
TRINITY_DN12056_c0_g2_i1_8	PF13855.6,PF12799.7,PF00560.33	Leucine rich repeat|Leucine Rich repeats (2 copies)|Leucine Rich Repeat
TRINITY_DN12057_c0_g1_i1_2	PF03407.16	Nucleotide-diphospho-sugar transferase
TRINITY_DN12058_c0_g1_i1_1	PF05786.14	Condensin complex subunit 2
TRINITY_DN12058_c0_g2_i1_15	PF14223.6	gag-polypeptide of LTR copia-type
TRINITY_DN12059_c0_g2_i1_15	PF16455.5	Ubiquitin-binding domain
TRINITY_DN12061_c0_g2_i2_1	PF02701.15	Dof domain, zinc finger
TRINITY_DN12063_c0_g1_i1_9	PF02373.22,PF02375.17	JmjC domain, hydroxylase|jmjN domain
TRINITY_DN12064_c0_g1_i1_11	PF04788.12	Protein of unknown function (DUF620)
TRINITY_DN12065_c0_g1_i1_10	PF13041.6,PF01535.20,PF12854.7	PPR repeat family|PPR repeat|PPR repeat
TRINITY_DN12065_c0_g1_i1_12	PF01988.19	VIT family
TRINITY_DN12065_c0_g1_i1_16	PF00006.25,PF02874.23,PF11421.8	ATP synthase alpha/beta family, nucleotide-binding domain|ATP synthase alpha/beta family, beta-barrel domain|ATP synthase F1 beta subunit
TRINITY_DN12067_c0_g1_i2_2	PF14226.6,PF03171.20	non-haem dioxygenase in morphine synthesis N-terminal|2OG-Fe(II) oxygenase superfamily
TRINITY_DN12070_c0_g1_i1_1	PF01535.20,PF13041.6,PF12854.7,PF13812.6,PF17177.4	PPR repeat|PPR repeat family|PPR repeat|Pentatricopeptide repeat domain|Pentacotripeptide-repeat region of PRORP
TRINITY_DN12072_c0_g1_i1_8	PF08879.10,PF02373.22,PF10497.9	WRC|JmjC domain, hydroxylase|Zinc-finger domain of monoamine-oxidase A repressor R1
TRINITY_DN12073_c0_g1_i1_16	PF08031.12	Berberine and berberine like
TRINITY_DN12078_c0_g1_i1_3	PF03764.18,PF00679.24,PF14492.6,PF03144.25	Elongation factor G, domain IV|Elongation factor G C-terminus|Elongation Factor G, domain II|Elongation factor Tu domain 2
TRINITY_DN12080_c0_g1_i1_14	PF10674.9	Protein of unknown function (DUF2488)
TRINITY_DN12081_c0_g1_i1_8	PF02519.14	Auxin responsive protein
TRINITY_DN12083_c0_g1_i1_4	PF04185.14	Phosphoesterase family
TRINITY_DN12083_c0_g1_i2_12	PF01546.28	Peptidase family M20/M25/M40
TRINITY_DN12087_c0_g1_i1_9	PF01230.23,PF11969.8	HIT domain|Scavenger mRNA decapping enzyme C-term binding
TRINITY_DN12088_c0_g1_i2_3	PF00010.26	Helix-loop-helix DNA-binding domain
TRINITY_DN12091_c0_g1_i2_9	PF00206.20,PF10415.9	Lyase|Fumarase C C-terminus
TRINITY_DN12092_c0_g1_i2_5	PF04410.14	Gar1/Naf1 RNA binding region
TRINITY_DN12093_c0_g1_i3_16	PF04969.16	CS domain
TRINITY_DN12095_c0_g1_i1_3	PF12799.7,PF13855.6,PF13516.6,PF00560.33	Leucine Rich repeats (2 copies)|Leucine rich repeat|Leucine Rich repeat|Leucine Rich Repeat
TRINITY_DN12096_c0_g1_i1_12	PF01535.20,PF13041.6,PF14432.6,PF12854.7,PF13812.6,PF17177.4	PPR repeat|PPR repeat family|DYW family of nucleic acid deaminases|PPR repeat|Pentatricopeptide repeat domain|Pentacotripeptide-repeat region of PRORP
TRINITY_DN12097_c0_g1_i1_10	PF04185.14	Phosphoesterase family
TRINITY_DN12098_c0_g1_i1_14	PF03517.13	Regulator of volume decrease after cellular swelling
TRINITY_DN12098_c0_g1_i1_15	PF08392.12,PF08541.10,PF02797.15	FAE1/Type III polyketide synthase-like protein|3-Oxoacyl-[acyl-carrier-protein (ACP)] synthase III C terminal|Chalcone and stilbene synthases, C-terminal domain
TRINITY_DN12098_c0_g1_i2_3	PF07714.17,PF00069.25	Protein tyrosine kinase|Protein kinase domain
TRINITY_DN120_c0_g1_i1_16	PF14111.6	Domain of unknown function (DUF4283)
TRINITY_DN12101_c0_g1_i1_9	PF13839.6,PF14416.6	GDSL/SGNH-like Acyl-Esterase family found in Pmr5 and Cas1p|PMR5 N terminal Domain
TRINITY_DN12103_c0_g1_i1_12	PF14363.6,PF00004.29	Domain associated at C-terminal with AAA|ATPase family associated with various cellular activities (AAA)
TRINITY_DN12105_c0_g1_i1_9	PF01453.24	D-mannose binding lectin
TRINITY_DN12107_c0_g1_i1_14	PF07719.17,PF13432.6,PF13181.6,PF00515.28,PF14559.6,PF13424.6,PF13428.6,PF00226.31	Tetratricopeptide repeat|Tetratricopeptide repeat|Tetratricopeptide repeat|Tetratricopeptide repeat|Tetratricopeptide repeat|Tetratricopeptide repeat|Tetratricopeptide repeat|DnaJ domain
TRINITY_DN12108_c0_g1_i1_7	PF00067.22	Cytochrome P450
TRINITY_DN12112_c0_g1_i1_12	PF04751.14	Protein of unknown function (DUF615)
TRINITY_DN12115_c0_g1_i1_6	PF00160.21	Cyclophilin type peptidyl-prolyl cis-trans isomerase/CLD
TRINITY_DN12119_c0_g1_i1_3	PF08271.12	TFIIB zinc-binding
TRINITY_DN12119_c0_g1_i1_7	PF17777.1,PF00466.20,PF00428.19	Insertion domain in 60S ribosomal protein L10P|Ribosomal protein L10|60s Acidic ribosomal protein
TRINITY_DN12120_c0_g1_i1_2	PF08213.11	Mitochondrial domain of unknown function (DUF1713)
TRINITY_DN12122_c0_g1_i1_18	PF00856.28	SET domain
TRINITY_DN12122_c0_g3_i1_15	PF01535.20,PF13041.6,PF12854.7	PPR repeat|PPR repeat family|PPR repeat
TRINITY_DN12124_c0_g1_i1_17	PF04398.12	Protein of unknown function, DUF538
TRINITY_DN12126_c0_g1_i1_4	PF00201.18	UDP-glucoronosyl and UDP-glucosyl transferase
TRINITY_DN12127_c0_g1_i1_5	PF01612.20,PF00570.23,PF08066.12	3'-5' exonuclease|HRDC domain|PMC2NT (NUC016) domain
TRINITY_DN12127_c0_g2_i1_4	PF11805.8	Protein of unknown function (DUF3326)
TRINITY_DN12129_c0_g3_i1_12	PF00153.27	Mitochondrial carrier protein
TRINITY_DN1212_c0_g1_i1_16	PF00112.23	Papain family cysteine protease
TRINITY_DN12130_c0_g1_i2_10	PF04398.12	Protein of unknown function, DUF538
TRINITY_DN12130_c0_g2_i1_9	PF03405.14	Fatty acid desaturase
TRINITY_DN12131_c0_g1_i3_9	PF03101.15	FAR1 DNA-binding domain
TRINITY_DN12133_c0_g1_i2_18	PF07714.17,PF00069.25	Protein tyrosine kinase|Protein kinase domain
TRINITY_DN12136_c0_g2_i1_3	PF13456.6	Reverse transcriptase-like
TRINITY_DN12137_c0_g1_i4_17	PF00293.28,PF14803.6	NUDIX domain|Nudix N-terminal
TRINITY_DN12138_c0_g1_i1_3	PF00468.17	Ribosomal protein L34
TRINITY_DN12139_c0_g1_i1_4	PF00657.22	GDSL-like Lipase/Acylhydrolase
TRINITY_DN12139_c0_g1_i2_2	PF00875.18	DNA photolyase
TRINITY_DN12147_c0_g1_i1_18	PF00673.21,PF00281.19	ribosomal L5P family C-terminus|Ribosomal protein L5
TRINITY_DN12150_c0_g1_i7_1	PF00069.25,PF07714.17	Protein kinase domain|Protein tyrosine kinase
TRINITY_DN12153_c0_g1_i1_1	PF00571.28	CBS domain
TRINITY_DN12153_c0_g1_i1_17	PF12854.7,PF13041.6,PF01535.20,PF13812.6,PF17177.4,PF14559.6	PPR repeat|PPR repeat family|PPR repeat|Pentatricopeptide repeat domain|Pentacotripeptide-repeat region of PRORP|Tetratricopeptide repeat
TRINITY_DN12155_c0_g1_i1_7	PF00069.25,PF07714.17,PF01453.24	Protein kinase domain|Protein tyrosine kinase|D-mannose binding lectin
TRINITY_DN12160_c0_g1_i1_12	PF08031.12	Berberine and berberine like
TRINITY_DN12161_c0_g1_i2_15	PF00240.23	Ubiquitin family
TRINITY_DN12163_c0_g1_i2_13	PF16913.5	Purine nucleobase transmembrane transport
TRINITY_DN12164_c0_g1_i2_9	PF02141.21,PF03456.18	DENN (AEX-3) domain|uDENN domain
TRINITY_DN12167_c0_g1_i1_2	PF00034.21,PF13442.6	Cytochrome c|Cytochrome C oxidase, cbb3-type, subunit III
TRINITY_DN12168_c0_g1_i2_1	PF04576.15	Zein-binding
TRINITY_DN12169_c0_g1_i1_3	PF00071.22,PF08477.13,PF00025.21,PF03193.16,PF09439.10	Ras family|Ras of Complex, Roc, domain of DAPkinase|ADP-ribosylation factor family|RsgA GTPase|Signal recognition particle receptor beta subunit
TRINITY_DN12169_c0_g1_i1_9	PF05142.12	Domain of unknown function (DUF702)
TRINITY_DN12170_c0_g1_i1_10	PF01388.21	ARID/BRIGHT DNA binding domain
TRINITY_DN12170_c0_g1_i1_17	PF12009.8,PF00078.27	Telomerase ribonucleoprotein complex - RNA binding domain|Reverse transcriptase (RNA-dependent DNA polymerase)
TRINITY_DN12170_c0_g1_i1_7	PF00197.18	Trypsin and protease inhibitor
TRINITY_DN12170_c0_g3_i1_12	PF00686.19,PF01326.19	Starch binding domain|Pyruvate phosphate dikinase, PEP/pyruvate binding domain
TRINITY_DN12172_c0_g1_i5_7	PF13450.6	NAD(P)-binding Rossmann-like domain
TRINITY_DN12174_c0_g1_i1_14	PF00069.25,PF07714.17,PF13855.6,PF12799.7,PF08263.12	Protein kinase domain|Protein tyrosine kinase|Leucine rich repeat|Leucine Rich repeats (2 copies)|Leucine rich repeat N-terminal domain
TRINITY_DN12178_c0_g1_i2_14	PF00403.26	Heavy-metal-associated domain
TRINITY_DN12178_c0_g2_i1_4	PF13225.6	Domain of unknown function (DUF4033)
TRINITY_DN12179_c0_g1_i4_12	PF02365.15	No apical meristem (NAM) protein
TRINITY_DN12179_c0_g1_i4_18	PF00295.17	Glycosyl hydrolases family 28
TRINITY_DN1217_c0_g1_i1_7	PF00642.24,PF18044.1,PF18345.1	Zinc finger C-x8-C-x5-C-x3-H type (and similar)|CCCH-type zinc finger|Zinc finger domain
TRINITY_DN12183_c0_g1_i1_18	PF00098.23,PF13917.6,PF13696.6	Zinc knuckle|Zinc knuckle|Zinc knuckle
TRINITY_DN12183_c0_g1_i1_7	PF00450.22	Serine carboxypeptidase
TRINITY_DN12185_c0_g1_i1_15	PF00847.20	AP2 domain
TRINITY_DN12186_c0_g1_i1_12	PF00076.22,PF16367.5	RNA recognition motif. (a.k.a. RRM, RBD, or RNP domain)|RNA recognition motif
TRINITY_DN12186_c0_g1_i1_17	PF08041.11	PetM family of cytochrome b6f complex subunit 7
TRINITY_DN12187_c0_g1_i1_16	PF00566.18	Rab-GTPase-TBC domain
TRINITY_DN12187_c0_g1_i1_9	PF03999.12	Microtubule associated protein (MAP65/ASE1 family)
TRINITY_DN12188_c0_g1_i2_10	PF00069.25,PF07714.17	Protein kinase domain|Protein tyrosine kinase
TRINITY_DN12189_c0_g1_i1_1	PF00190.22	Cupin
TRINITY_DN12192_c0_g1_i1_13	PF01435.18	Peptidase family M48
TRINITY_DN12193_c0_g1_i1_5	PF14226.6	non-haem dioxygenase in morphine synthesis N-terminal
TRINITY_DN12194_c0_g2_i2_12	PF00227.26,PF10584.9	Proteasome subunit|Proteasome subunit A N-terminal signature
TRINITY_DN12196_c0_g1_i4_2	PF12697.7,PF00561.20,PF12146.8	Alpha/beta hydrolase family|alpha/beta hydrolase fold|Serine aminopeptidase, S33
TRINITY_DN12197_c0_g1_i1_1	PF02362.21	B3 DNA binding domain
TRINITY_DN12198_c0_g1_i2_10	PF00925.20,PF00926.19	GTP cyclohydrolase II|3,4-dihydroxy-2-butanone 4-phosphate synthase
TRINITY_DN12198_c0_g1_i2_16	PF00069.25,PF07714.17,PF13947.6	Protein kinase domain|Protein tyrosine kinase|Wall-associated receptor kinase galacturonan-binding
TRINITY_DN12198_c0_g2_i1_5	PF01553.21	Acyltransferase
TRINITY_DN12200_c0_g1_i1_15	PF00931.22,PF18052.1	NB-ARC domain|Rx N-terminal domain
TRINITY_DN12200_c0_g1_i1_16	PF00557.24	Metallopeptidase family M24
TRINITY_DN12202_c0_g1_i1_17	PF01388.21	ARID/BRIGHT DNA binding domain
TRINITY_DN12205_c0_g1_i1_3	PF00091.25,PF03953.17	Tubulin/FtsZ family, GTPase domain|Tubulin C-terminal domain
TRINITY_DN12208_c0_g1_i2_9	PF00854.21	POT family
TRINITY_DN1220_c0_g1_i1_10	PF00170.21,PF07716.15	bZIP transcription factor|Basic region leucine zipper
TRINITY_DN12211_c0_g1_i1_5	PF13041.6,PF12854.7,PF01535.20,PF13812.6,PF17177.4	PPR repeat family|PPR repeat|PPR repeat|Pentatricopeptide repeat domain|Pentacotripeptide-repeat region of PRORP
TRINITY_DN12213_c0_g1_i1_12	PF14541.6,PF14543.6	Xylanase inhibitor C-terminal|Xylanase inhibitor N-terminal
TRINITY_DN12214_c0_g1_i1_6	PF00268.21	Ribonucleotide reductase, small chain
TRINITY_DN12214_c0_g1_i2_18	PF00581.20	Rhodanese-like domain
TRINITY_DN12215_c0_g1_i2_16	PF00069.25,PF07714.17,PF13947.6,PF00008.27,PF07645.15,PF08488.11,PF14670.6,PF12947.7,PF12662.7	Protein kinase domain|Protein tyrosine kinase|Wall-associated receptor kinase galacturonan-binding|EGF-like domain|Calcium-binding EGF domain|Wall-associated kinase|Coagulation Factor Xa inhibitory site|EGF domain|Complement Clr-like EGF-like
TRINITY_DN12218_c0_g1_i1_16	PF01765.19	Ribosome recycling factor
TRINITY_DN12218_c0_g1_i2_10	PF07983.13	X8 domain
TRINITY_DN12220_c0_g1_i1_16	PF02298.17	Plastocyanin-like domain
TRINITY_DN12220_c0_g2_i1_18	PF03634.13	TCP family transcription factor
TRINITY_DN12221_c0_g1_i1_11	PF04030.14	D-arabinono-1,4-lactone oxidase
TRINITY_DN12221_c0_g1_i1_7	PF00665.26	Integrase core domain
TRINITY_DN12225_c0_g2_i1_3	PF13976.6	GAG-pre-integrase domain
TRINITY_DN12226_c0_g1_i2_2	PF11331.8	Probable zinc-ribbon domain
TRINITY_DN12226_c0_g3_i1_5	PF03244.14	Photosystem I reaction centre subunit VI
TRINITY_DN12227_c0_g1_i2_12	PF00005.27,PF01061.24	ABC transporter|ABC-2 type transporter
TRINITY_DN12227_c0_g1_i2_16	PF01161.20	Phosphatidylethanolamine-binding protein
TRINITY_DN12228_c0_g1_i1_2	PF02902.19	Ulp1 protease family, C-terminal catalytic domain
TRINITY_DN12228_c0_g2_i2_2	PF09331.11	Domain of unknown function (DUF1985)
TRINITY_DN12232_c0_g1_i1_16	PF04844.13	Transcriptional repressor, ovate
TRINITY_DN12232_c0_g1_i1_18	PF01120.17	Alpha-L-fucosidase
TRINITY_DN12238_c0_g1_i1_18	PF14599.6,PF13639.6,PF13923.6,PF13445.6	Zinc-ribbon|Ring finger domain|Zinc finger, C3HC4 type (RING finger)|RING-type zinc-finger
TRINITY_DN12243_c0_g1_i1_9	PF13532.6	2OG-Fe(II) oxygenase superfamily
TRINITY_DN12244_c0_g1_i1_14	PF00542.19,PF16320.5	Ribosomal protein L7/L12 C-terminal domain|Ribosomal protein L7/L12 dimerisation domain
TRINITY_DN12245_c0_g1_i1_17	PF07714.17,PF00069.25	Protein tyrosine kinase|Protein kinase domain
TRINITY_DN12247_c0_g1_i1_9	PF00076.22	RNA recognition motif. (a.k.a. RRM, RBD, or RNP domain)
TRINITY_DN12247_c0_g1_i2_11	PF13839.6,PF14416.6	GDSL/SGNH-like Acyl-Esterase family found in Pmr5 and Cas1p|PMR5 N terminal Domain
TRINITY_DN12248_c0_g1_i3_16	PF03460.17,PF01077.22	Nitrite/Sulfite reductase ferredoxin-like half domain|Nitrite and sulphite reductase 4Fe-4S domain
TRINITY_DN12250_c0_g1_i1_7	PF01221.18	Dynein light chain type 1
TRINITY_DN12251_c0_g1_i1_12	PF02902.19	Ulp1 protease family, C-terminal catalytic domain
TRINITY_DN12251_c0_g1_i2_5	PF07727.14	Reverse transcriptase (RNA-dependent DNA polymerase)
TRINITY_DN12252_c0_g1_i1_10	PF13839.6,PF14416.6	GDSL/SGNH-like Acyl-Esterase family found in Pmr5 and Cas1p|PMR5 N terminal Domain
TRINITY_DN12253_c0_g1_i1_10	PF01535.20,PF13041.6,PF13812.6,PF12854.7,PF17177.4	PPR repeat|PPR repeat family|Pentatricopeptide repeat domain|PPR repeat|Pentacotripeptide-repeat region of PRORP
TRINITY_DN12257_c0_g1_i1_6	PF00561.20,PF12697.7,PF12146.8	alpha/beta hydrolase fold|Alpha/beta hydrolase family|Serine aminopeptidase, S33
TRINITY_DN12258_c0_g1_i5_18	PF00076.22	RNA recognition motif. (a.k.a. RRM, RBD, or RNP domain)
TRINITY_DN12261_c0_g1_i2_2	PF00201.18	UDP-glucoronosyl and UDP-glucosyl transferase
TRINITY_DN12262_c0_g1_i1_8	PF00069.25,PF07714.17	Protein kinase domain|Protein tyrosine kinase
TRINITY_DN12262_c0_g1_i2_12	PF13041.6,PF12854.7,PF01535.20,PF13812.6,PF17177.4,PF10037.9,PF12921.7,PF14689.6,PF14559.6,PF13428.6	PPR repeat family|PPR repeat|PPR repeat|Pentatricopeptide repeat domain|Pentacotripeptide-repeat region of PRORP|Mitochondrial 28S ribosomal protein S27|Mitochondrial ATPase expression|Sensor_kinase_SpoOB-type, alpha-helical domain|Tetratricopeptide repeat|Tetratricopeptide repeat
TRINITY_DN12263_c0_g2_i1_16	PF03661.13	Uncharacterised protein family (UPF0121)
TRINITY_DN12264_c0_g1_i1_5	PF01485.21	IBR domain, a half RING-finger domain
TRINITY_DN12265_c0_g1_i1_1	PF00400.32,PF12894.7,PF08662.11	WD domain, G-beta repeat|Anaphase-promoting complex subunit 4 WD40 domain|Eukaryotic translation initiation factor eIF2A
TRINITY_DN12269_c0_g1_i1_2	PF06708.11	Protein of unknown function (DUF1195)
TRINITY_DN12270_c0_g1_i1_10	PF01803.16	LIM-domain binding protein
TRINITY_DN12270_c0_g1_i1_5	PF01535.20,PF13041.6,PF12854.7,PF13812.6,PF17177.4	PPR repeat|PPR repeat family|PPR repeat|Pentatricopeptide repeat domain|Pentacotripeptide-repeat region of PRORP
TRINITY_DN12271_c0_g1_i1_4	PF04084.14	Origin recognition complex subunit 2
TRINITY_DN12276_c0_g1_i1_5	PF08799.11,PF02840.15	pre-mRNA processing factor 4 (PRP4) like|Prp18 domain
TRINITY_DN12277_c0_g1_i1_3	PF10601.9	LITAF-like zinc ribbon domain
TRINITY_DN12279_c0_g1_i1_12	PF00332.18	Glycosyl hydrolases family 17
TRINITY_DN12280_c0_g1_i2_16	PF02721.14	Domain of unknown function DUF223
TRINITY_DN12283_c0_g2_i3_12	PF03366.16	YEATS family
TRINITY_DN12284_c0_g1_i1_17	PF01434.18,PF00004.29,PF17862.1,PF06480.15	Peptidase family M41|ATPase family associated with various cellular activities (AAA)|AAA+ lid domain|FtsH Extracellular
TRINITY_DN12284_c0_g1_i1_18	PF07250.11,PF09118.11	Glyoxal oxidase N-terminus|Domain of unknown function (DUF1929)
TRINITY_DN12285_c0_g1_i1_4	PF01061.24,PF00005.27,PF13304.6	ABC-2 type transporter|ABC transporter|AAA domain, putative AbiEii toxin, Type IV TA system
TRINITY_DN12287_c0_g1_i2_1	PF00635.26	MSP (Major sperm protein) domain
TRINITY_DN12290_c0_g1_i1_9	PF00201.18	UDP-glucoronosyl and UDP-glucosyl transferase
TRINITY_DN12290_c0_g1_i2_15	PF00505.19,PF09011.10	HMG (high mobility group) box|HMG-box domain
TRINITY_DN12291_c0_g1_i1_1	PF15699.5	NPR1 interacting
TRINITY_DN12292_c0_g1_i1_4	PF00183.18	Hsp90 protein
TRINITY_DN12294_c0_g1_i1_13	PF08879.10	WRC
TRINITY_DN12294_c0_g1_i2_12	PF05340.12	Protein of unknown function (DUF740)
TRINITY_DN12295_c0_g1_i1_4	PF03641.14,PF18306.1	Possible lysine decarboxylase|SLOG cluster4 family
TRINITY_DN12296_c0_g1_i1_5	PF00999.21	Sodium/hydrogen exchanger family
TRINITY_DN12297_c0_g1_i4_7	PF00254.28	FKBP-type peptidyl-prolyl cis-trans isomerase
TRINITY_DN12298_c0_g1_i1_16	PF03195.14	Lateral organ boundaries (LOB) domain
TRINITY_DN122_c0_g1_i1_17	PF03088.16,PF08450.12	Strictosidine synthase|SMP-30/Gluconolactonase/LRE-like region
TRINITY_DN12301_c0_g1_i2_1	PF16656.5,PF17808.1	Purple acid Phosphatase, N-terminal domain|Fn3-like domain from Purple Acid Phosphatase
TRINITY_DN12303_c0_g1_i1_12	PF01842.25,PF13291.6,PF13740.6	ACT domain|ACT domain|ACT domain
TRINITY_DN12307_c0_g1_i2_14	PF00069.25,PF07714.17,PF14531.6	Protein kinase domain|Protein tyrosine kinase|Kinase-like
TRINITY_DN12309_c0_g2_i2_15	PF00276.20	Ribosomal protein L23
TRINITY_DN1230_c0_g1_i1_16	PF05691.12	Raffinose synthase or seed imbibition protein Sip1
TRINITY_DN12310_c0_g1_i6_9	PF07714.17,PF00069.25	Protein tyrosine kinase|Protein kinase domain
TRINITY_DN12310_c0_g2_i2_16	PF04367.13	Protein of unknown function (DUF502)
TRINITY_DN12311_c0_g2_i1_7	PF14111.6	Domain of unknown function (DUF4283)
TRINITY_DN12314_c0_g1_i4_7	PF00293.28	NUDIX domain
TRINITY_DN12317_c0_g1_i1_16	PF00201.18	UDP-glucoronosyl and UDP-glucosyl transferase
TRINITY_DN12317_c0_g1_i1_7	PF00078.27	Reverse transcriptase (RNA-dependent DNA polymerase)
TRINITY_DN12318_c0_g1_i1_10	PF11891.8	Protein RETICULATA-related
TRINITY_DN12319_c0_g1_i1_18	PF13839.6,PF14416.6	GDSL/SGNH-like Acyl-Esterase family found in Pmr5 and Cas1p|PMR5 N terminal Domain
TRINITY_DN12320_c0_g1_i1_16	PF00628.29	PHD-finger
TRINITY_DN12320_c0_g1_i2_6	PF04783.12	Protein of unknown function (DUF630)
TRINITY_DN12320_c0_g2_i1_10	PF00226.31	DnaJ domain
TRINITY_DN12321_c0_g1_i2_16	PF01504.18,PF02493.20	Phosphatidylinositol-4-phosphate 5-Kinase|MORN repeat
TRINITY_DN12324_c0_g1_i1_12	PF05691.12	Raffinose synthase or seed imbibition protein Sip1
TRINITY_DN12325_c0_g1_i1_3	PF00076.22,PF01480.17	RNA recognition motif. (a.k.a. RRM, RBD, or RNP domain)|PWI domain
TRINITY_DN12325_c0_g1_i2_4	PF00295.17,PF12708.7,PF13229.6	Glycosyl hydrolases family 28|Pectate lyase superfamily protein|Right handed beta helix region
TRINITY_DN12326_c0_g1_i1_10	PF00234.22,PF14368.6	Protease inhibitor/seed storage/LTP family|Probable lipid transfer
TRINITY_DN12326_c0_g1_i3_13	PF11909.8	NADH-quinone oxidoreductase cyanobacterial subunit N
TRINITY_DN12327_c0_g1_i1_2	PF04931.13	DNA polymerase phi
TRINITY_DN12328_c0_g1_i1_16	PF01501.20,PF18404.1	Glycosyl transferase family 8|Glucosyltransferase 24
TRINITY_DN12329_c0_g1_i1_11	PF00161.19	Ribosome inactivating protein
TRINITY_DN12330_c0_g1_i1_13	PF00504.21	Chlorophyll A-B binding protein
TRINITY_DN12331_c0_g1_i1_1	PF02298.17	Plastocyanin-like domain
TRINITY_DN12331_c0_g1_i1_16	PF07876.12	Stress responsive A/B Barrel Domain
TRINITY_DN12331_c0_g1_i4_18	PF13671.6,PF00622.28	AAA domain|SPRY domain
TRINITY_DN12331_c0_g1_i9_10	PF00071.22,PF08477.13	Ras family|Ras of Complex, Roc, domain of DAPkinase
TRINITY_DN12332_c0_g1_i1_17	PF00319.18,PF01486.17	SRF-type transcription factor (DNA-binding and dimerisation domain)|K-box region
TRINITY_DN12339_c0_g1_i7_17	PF02365.15	No apical meristem (NAM) protein
TRINITY_DN12342_c0_g1_i2_18	PF07719.17,PF00515.28,PF13432.6,PF13181.6,PF13424.6,PF13414.6,PF13428.6,PF13431.6,PF14559.6,PF13371.6	Tetratricopeptide repeat|Tetratricopeptide repeat|Tetratricopeptide repeat|Tetratricopeptide repeat|Tetratricopeptide repeat|TPR repeat|Tetratricopeptide repeat|Tetratricopeptide repeat|Tetratricopeptide repeat|Tetratricopeptide repeat
TRINITY_DN12342_c0_g1_i3_14	PF06792.11,PF09370.10	Uncharacterised protein family (UPF0261)|Phosphoenolpyruvate hydrolase-like
TRINITY_DN12344_c0_g1_i1_1	PF00069.25,PF07714.17,PF14531.6	Protein kinase domain|Protein tyrosine kinase|Kinase-like
TRINITY_DN12344_c0_g1_i2_17	PF04719.14	hTAFII28-like protein conserved region
TRINITY_DN12345_c0_g1_i2_18	PF03171.20,PF14226.6	2OG-Fe(II) oxygenase superfamily|non-haem dioxygenase in morphine synthesis N-terminal
TRINITY_DN12349_c0_g1_i2_12	PF03912.14	Psb28 protein
TRINITY_DN12349_c1_g1_i1_6	PF05199.13	GMC oxidoreductase
TRINITY_DN12355_c0_g1_i1_10	PF06886.11	Targeting protein for Xklp2 (TPX2)
TRINITY_DN12355_c0_g1_i1_15	PF01280.20	Ribosomal protein L19e
TRINITY_DN12357_c0_g1_i2_10	PF14299.6,PF00646.33,PF12937.7	Phloem protein 2|F-box domain|F-box-like
TRINITY_DN12358_c0_g1_i1_12	PF02362.21	B3 DNA binding domain
TRINITY_DN12358_c0_g1_i1_8	PF01357.21,PF03330.18	Pollen allergen|Lytic transglycolase
TRINITY_DN12361_c0_g1_i1_16	PF00069.25,PF07714.17	Protein kinase domain|Protein tyrosine kinase
TRINITY_DN12363_c0_g1_i1_9	PF10497.9	Zinc-finger domain of monoamine-oxidase A repressor R1
TRINITY_DN12364_c0_g1_i2_4	PF08569.11	Mo25-like
TRINITY_DN12365_c0_g1_i1_16	PF13041.6,PF01535.20,PF12854.7,PF13812.6,PF17177.4,PF14432.6	PPR repeat family|PPR repeat|PPR repeat|Pentatricopeptide repeat domain|Pentacotripeptide-repeat region of PRORP|DYW family of nucleic acid deaminases
TRINITY_DN12365_c0_g1_i1_3	PF05648.14	Peroxisomal biogenesis factor 11 (PEX11)
TRINITY_DN12366_c0_g1_i1_6	PF03870.15	RNA polymerase Rpb8
TRINITY_DN1236_c0_g2_i1_13	PF17921.1	Integrase zinc binding domain
TRINITY_DN12370_c0_g1_i1_6	PF12002.8,PF16193.5,PF00004.29,PF05496.12,PF07728.14,PF00158.26,PF01695.17	MgsA AAA+ ATPase C terminal|AAA C-terminal domain|ATPase family associated with various cellular activities (AAA)|Holliday junction DNA helicase RuvB P-loop domain|AAA domain (dynein-related subfamily)|Sigma-54 interaction domain|IstB-like ATP binding protein
TRINITY_DN12374_c0_g1_i1_11	PF03999.12	Microtubule associated protein (MAP65/ASE1 family)
TRINITY_DN12375_c0_g1_i3_11	PF01195.19	Peptidyl-tRNA hydrolase
TRINITY_DN12379_c0_g1_i1_7	PF03106.15	WRKY DNA -binding domain
TRINITY_DN12379_c0_g1_i1_9	PF05811.13	Eukaryotic protein of unknown function (DUF842)
TRINITY_DN1237_c0_g1_i1_4	PF00006.25	ATP synthase alpha/beta family, nucleotide-binding domain
TRINITY_DN12380_c0_g1_i7_9	PF11145.8	Protein of unknown function (DUF2921)
TRINITY_DN12383_c0_g1_i1_12	PF00956.18	Nucleosome assembly protein (NAP)
TRINITY_DN12383_c0_g1_i3_15	PF14223.6	gag-polypeptide of LTR copia-type
TRINITY_DN12386_c0_g1_i1_6	PF01277.17	Oleosin
TRINITY_DN12389_c0_g1_i1_12	PF01135.19,PF13847.6	Protein-L-isoaspartate(D-aspartate) O-methyltransferase (PCMT)|Methyltransferase domain
TRINITY_DN12389_c0_g1_i2_10	PF13266.6	Protein of unknown function (DUF4057)
TRINITY_DN12392_c0_g1_i1_16	PF13474.6	SnoaL-like domain
TRINITY_DN12396_c0_g1_i2_12	PF03171.20,PF14226.6	2OG-Fe(II) oxygenase superfamily|non-haem dioxygenase in morphine synthesis N-terminal
TRINITY_DN12397_c0_g1_i1_15	PF13249.6,PF00432.21	Squalene-hopene cyclase N-terminal domain|Prenyltransferase and squalene oxidase repeat
TRINITY_DN12398_c0_g1_i1_7	PF00125.24	Core histone H2A/H2B/H3/H4
TRINITY_DN12398_c0_g1_i2_11	PF02319.20	E2F/DP family winged-helix DNA-binding domain
TRINITY_DN12399_c0_g1_i1_17	PF00226.31	DnaJ domain
TRINITY_DN12400_c0_g1_i1_1	PF14244.6,PF14223.6,PF03732.17	gag-polypeptide of LTR copia-type|gag-polypeptide of LTR copia-type|Retrotransposon gag protein
TRINITY_DN12401_c0_g1_i2_12	PF00400.32	WD domain, G-beta repeat
TRINITY_DN12402_c0_g1_i1_3	PF13041.6,PF01535.20,PF12854.7,PF13812.6,PF17177.4	PPR repeat family|PPR repeat|PPR repeat|Pentatricopeptide repeat domain|Pentacotripeptide-repeat region of PRORP
TRINITY_DN12406_c0_g1_i6_18	PF04144.13	SCAMP family
TRINITY_DN12407_c0_g1_i1_6	PF17942.1,PF13589.6	Morc6 ribosomal protein S5 domain 2-like|Histidine kinase-, DNA gyrase B-, and HSP90-like ATPase
TRINITY_DN12408_c0_g1_i2_10	PF01535.20,PF13041.6,PF12854.7,PF13812.6	PPR repeat|PPR repeat family|PPR repeat|Pentatricopeptide repeat domain
TRINITY_DN12409_c0_g1_i1_2	PF00248.21	Aldo/keto reductase family
TRINITY_DN12412_c0_g1_i3_10	PF00388.19,PF00387.19	Phosphatidylinositol-specific phospholipase C, X domain|Phosphatidylinositol-specific phospholipase C, Y domain
TRINITY_DN12420_c0_g1_i1_13	PF00112.23,PF08246.12,PF00396.18,PF03051.15	Papain family cysteine protease|Cathepsin propeptide inhibitor domain (I29)|Granulin|Peptidase C1-like family
TRINITY_DN12427_c0_g1_i1_11	PF00071.22,PF08477.13	Ras family|Ras of Complex, Roc, domain of DAPkinase
TRINITY_DN12427_c0_g1_i3_18	PF01063.19	Amino-transferase class IV
TRINITY_DN12429_c0_g1_i1_16	PF06697.12	Protein of unknown function (DUF1191)
TRINITY_DN12429_c0_g1_i2_11	PF08378.11	Nuclease-related domain
TRINITY_DN12437_c0_g1_i4_4	PF00536.30,PF07522.14	SAM domain (Sterile alpha motif)|DNA repair metallo-beta-lactamase
TRINITY_DN12440_c0_g1_i1_10	PF03110.14	SBP domain
TRINITY_DN12440_c0_g1_i1_2	PF00060.26,PF00497.20	Ligand-gated ion channel|Bacterial extracellular solute-binding proteins, family 3
TRINITY_DN12440_c0_g1_i1_7	PF00009.27	Elongation factor Tu GTP binding domain
TRINITY_DN12441_c0_g1_i2_1	PF01476.20	LysM domain
TRINITY_DN12446_c0_g1_i1_16	PF12146.8,PF12697.7	Serine aminopeptidase, S33|Alpha/beta hydrolase family
TRINITY_DN12446_c0_g1_i2_2	PF10914.8	Protein of unknown function (DUF2781)
TRINITY_DN12446_c0_g1_i3_6	PF13517.6,PF01839.23	Repeat domain in Vibrio, Colwellia, Bradyrhizobium and Shewanella|FG-GAP repeat
TRINITY_DN12455_c0_g1_i1_16	PF00118.24	TCP-1/cpn60 chaperonin family
TRINITY_DN12457_c0_g1_i1_1	PF07983.13	X8 domain
TRINITY_DN12457_c0_g1_i1_18	PF02517.16	CPBP intramembrane metalloprotease
TRINITY_DN12458_c0_g1_i1_12	PF00847.20	AP2 domain
TRINITY_DN12458_c0_g1_i1_16	PF04749.17	PLAC8 family
TRINITY_DN12459_c0_g1_i1_16	PF03195.14	Lateral organ boundaries (LOB) domain
TRINITY_DN12459_c0_g1_i1_2	PF00036.32,PF13499.6,PF13405.6,PF13833.6,PF13202.6,PF14658.6	EF hand|EF-hand domain pair|EF-hand domain|EF-hand domain pair|EF hand|EF-hand domain
TRINITY_DN12461_c0_g1_i2_4	PF12146.8,PF00561.20	Serine aminopeptidase, S33|alpha/beta hydrolase fold
TRINITY_DN1246_c0_g1_i1_16	PF00464.19	Serine hydroxymethyltransferase
TRINITY_DN12470_c0_g1_i1_1	PF00394.22,PF07731.14,PF07732.15	Multicopper oxidase|Multicopper oxidase|Multicopper oxidase
TRINITY_DN12470_c0_g1_i2_15	PF01532.20	Glycosyl hydrolase family 47
TRINITY_DN12472_c0_g1_i1_11	PF00854.21,PF07690.16	POT family|Major Facilitator Superfamily
TRINITY_DN12476_c0_g1_i1_6	PF00069.25,PF07714.17,PF13855.6,PF08263.12	Protein kinase domain|Protein tyrosine kinase|Leucine rich repeat|Leucine rich repeat N-terminal domain
TRINITY_DN12478_c0_g1_i1_14	PF01521.20	Iron-sulphur cluster biosynthesis
TRINITY_DN12478_c0_g1_i3_10	PF04618.12,PF00046.29,PF02183.18	HD-ZIP protein N terminus|Homeodomain|Homeobox associated leucine zipper
TRINITY_DN12484_c0_g2_i2_14	PF02617.17	ATP-dependent Clp protease adaptor protein ClpS
TRINITY_DN12488_c0_g1_i2_12	PF14816.6	Family of unknown function, FAM178
TRINITY_DN12488_c0_g1_i2_9	PF00069.25,PF17667.1	Protein kinase domain|Fungal protein kinase
TRINITY_DN12491_c0_g1_i1_13	PF04554.13	Extensin-like region
TRINITY_DN12492_c0_g1_i1_14	PF07983.13,PF00332.18	X8 domain|Glycosyl hydrolases family 17
TRINITY_DN12492_c0_g1_i1_17	PF03638.15	Tesmin/TSO1-like CXC domain, cysteine-rich domain
TRINITY_DN12495_c0_g2_i1_7	PF00071.22,PF08477.13	Ras family|Ras of Complex, Roc, domain of DAPkinase
TRINITY_DN12495_c0_g3_i1_7	PF00071.22	Ras family
TRINITY_DN12497_c0_g2_i1_14	PF14223.6,PF13976.6	gag-polypeptide of LTR copia-type|GAG-pre-integrase domain
TRINITY_DN12498_c0_g1_i1_16	PF03016.15	Exostosin family
TRINITY_DN12500_c0_g1_i5_17	PF00501.28	AMP-binding enzyme
TRINITY_DN12503_c0_g1_i1_10	PF14432.6,PF01535.20,PF13041.6,PF12854.7,PF13812.6	DYW family of nucleic acid deaminases|PPR repeat|PPR repeat family|PPR repeat|Pentatricopeptide repeat domain
TRINITY_DN12506_c0_g1_i1_2	PF04756.13	OST3 / OST6 family, transporter family
TRINITY_DN12507_c0_g1_i2_8	PF00085.20	Thioredoxin
TRINITY_DN12509_c0_g1_i1_11	PF04928.17,PF04926.15,PF01909.23	Poly(A) polymerase central domain|Poly(A) polymerase predicted RNA binding domain|Nucleotidyltransferase domain
TRINITY_DN12510_c0_g1_i1_13	PF14291.6	Domain of unknown function (DUF4371)
TRINITY_DN12511_c0_g1_i1_11	PF07690.16,PF00083.24	Major Facilitator Superfamily|Sugar (and other) transporter
TRINITY_DN12512_c0_g1_i1_11	PF00646.33,PF12937.7	F-box domain|F-box-like
TRINITY_DN12514_c0_g1_i1_1	PF16543.5	DRG Family Regulatory Proteins, Tma46
TRINITY_DN12515_c0_g1_i1_5	PF06026.14	Ribose 5-phosphate isomerase A (phosphoriboisomerase A)
TRINITY_DN12517_c0_g1_i1_11	PF06880.11	Protein of unknown function (DUF1262)
TRINITY_DN12518_c0_g1_i2_14	PF00085.20,PF13905.6,PF13098.6,PF13848.6	Thioredoxin|Thioredoxin-like|Thioredoxin-like domain|Thioredoxin-like domain
TRINITY_DN12520_c0_g1_i1_10	PF14215.6,PF00010.26	bHLH-MYC and R2R3-MYB transcription factors N-terminal|Helix-loop-helix DNA-binding domain
TRINITY_DN12522_c0_g1_i1_10	PF13639.6,PF12678.7,PF13923.6,PF14634.6,PF17123.5,PF00097.25	Ring finger domain|RING-H2 zinc finger domain|Zinc finger, C3HC4 type (RING finger)|zinc-RING finger domain|RING-like zinc finger|Zinc finger, C3HC4 type (RING finger)
TRINITY_DN12525_c0_g1_i1_1	PF00664.23,PF00005.27	ABC transporter transmembrane region|ABC transporter
TRINITY_DN12526_c0_g1_i1_1	PF03067.15	Lytic polysaccharide mono-oxygenase, cellulose-degrading
TRINITY_DN12527_c0_g1_i1_14	PF09335.11	SNARE associated Golgi protein
TRINITY_DN12529_c0_g1_i1_9	PF00150.18	Cellulase (glycosyl hydrolase family 5)
TRINITY_DN12532_c0_g1_i1_14	PF09764.9	N-terminal glutamine amidase
TRINITY_DN12533_c0_g3_i1_1	PF13041.6,PF01535.20	PPR repeat family|PPR repeat
TRINITY_DN12534_c0_g1_i1_4	PF01627.23	Hpt domain
TRINITY_DN12538_c0_g1_i1_4	PF13966.6	zinc-binding in reverse transcriptase
TRINITY_DN12538_c0_g1_i1_7	PF01556.18,PF00226.31	DnaJ C terminal domain|DnaJ domain
TRINITY_DN12541_c0_g1_i2_7	PF04526.13	Protein of unknown function (DUF568)
TRINITY_DN12544_c0_g1_i4_5	PF01569.21	PAP2 superfamily
TRINITY_DN12545_c0_g1_i1_9	PF00800.18	Prephenate dehydratase
TRINITY_DN12547_c0_g1_i2_16	PF01426.18	BAH domain
TRINITY_DN12547_c0_g1_i2_3	PF07727.14,PF00665.26,PF13976.6	Reverse transcriptase (RNA-dependent DNA polymerase)|Integrase core domain|GAG-pre-integrase domain
TRINITY_DN12548_c0_g1_i3_2	PF00753.27	Metallo-beta-lactamase superfamily
TRINITY_DN12554_c0_g1_i2_1	PF07002.16,PF13920.6	Copine|Zinc finger, C3HC4 type (RING finger)
TRINITY_DN12554_c0_g1_i4_10	PF03463.15,PF03464.15,PF03465.15	eRF1 domain 1|eRF1 domain 2|eRF1 domain 3
TRINITY_DN12554_c0_g2_i2_4	PF04535.12	Domain of unknown function (DUF588)
TRINITY_DN12557_c0_g1_i1_14	PF00957.21,PF13774.6	Synaptobrevin|Regulated-SNARE-like domain
TRINITY_DN12559_c0_g1_i1_7	PF11347.8	Protein of unknown function (DUF3148)
TRINITY_DN12560_c0_g2_i1_4	PF00168.30	C2 domain
TRINITY_DN12562_c0_g1_i2_11	PF01936.18,PF14418.6	NYN domain|OST-HTH Associated domain
TRINITY_DN12565_c0_g1_i2_10	PF00454.27,PF00240.23	Phosphatidylinositol 3- and 4-kinase|Ubiquitin family
TRINITY_DN12565_c0_g1_i2_18	PF07766.13	LETM1-like protein
TRINITY_DN12566_c0_g1_i1_11	PF03171.20,PF14226.6	2OG-Fe(II) oxygenase superfamily|non-haem dioxygenase in morphine synthesis N-terminal
TRINITY_DN12567_c0_g1_i2_16	PF03195.14	Lateral organ boundaries (LOB) domain
TRINITY_DN12571_c0_g1_i1_18	PF01118.24,PF02774.18	Semialdehyde dehydrogenase, NAD binding domain|Semialdehyde dehydrogenase, dimerisation domain
TRINITY_DN12571_c0_g1_i1_3	PF04674.12	Phosphate-induced protein 1 conserved region
TRINITY_DN12571_c0_g1_i2_17	PF00149.28,PF12850.7	Calcineurin-like phosphoesterase|Calcineurin-like phosphoesterase superfamily domain
TRINITY_DN12571_c0_g1_i2_7	PF00481.21	Protein phosphatase 2C
TRINITY_DN12576_c0_g1_i1_3	PF00931.22,PF05659.11,PF12799.7	NB-ARC domain|Arabidopsis broad-spectrum mildew resistance protein RPW8|Leucine Rich repeats (2 copies)
TRINITY_DN12576_c0_g1_i2_16	PF04724.13	Glycosyltransferase family 17
TRINITY_DN12578_c0_g1_i1_2	PF00704.28	Glycosyl hydrolases family 18
TRINITY_DN12579_c0_g1_i2_10	PF10442.9,PF00646.33	FIST C domain|F-box domain
TRINITY_DN12579_c0_g1_i6_9	PF01095.19	Pectinesterase
TRINITY_DN12581_c0_g1_i1_9	PF02519.14	Auxin responsive protein
TRINITY_DN12581_c0_g2_i1_3	PF00657.22	GDSL-like Lipase/Acylhydrolase
TRINITY_DN12582_c0_g1_i3_2	PF03108.15,PF10551.9,PF00564.24,PF04434.17	MuDR family transposase|MULE transposase domain|PB1 domain|SWIM zinc finger
TRINITY_DN12586_c0_g1_i1_1	PF01820.21,PF07478.13	D-ala D-ala ligase N-terminus|D-ala D-ala ligase C-terminus
TRINITY_DN12586_c0_g1_i2_12	PF04564.15	U-box domain
TRINITY_DN12586_c0_g1_i2_4	PF07732.15,PF00394.22,PF07731.14	Multicopper oxidase|Multicopper oxidase|Multicopper oxidase
TRINITY_DN12586_c0_g1_i2_6	PF00152.20,PF01336.25	tRNA synthetases class II (D, K and N)|OB-fold nucleic acid binding domain
TRINITY_DN12588_c0_g1_i2_17	PF07719.17,PF13181.6,PF00515.28	Tetratricopeptide repeat|Tetratricopeptide repeat|Tetratricopeptide repeat
TRINITY_DN12589_c0_g1_i1_9	PF04564.15	U-box domain
TRINITY_DN12590_c0_g1_i1_5	PF00134.23,PF02984.19	Cyclin, N-terminal domain|Cyclin, C-terminal domain
TRINITY_DN12594_c0_g1_i1_12	PF00226.31	DnaJ domain
TRINITY_DN12594_c0_g1_i2_10	PF00249.31	Myb-like DNA-binding domain
TRINITY_DN12595_c0_g1_i2_1	PF02453.17	Reticulon
TRINITY_DN12596_c0_g1_i1_16	PF00067.22	Cytochrome P450
TRINITY_DN12596_c0_g1_i2_7	PF02466.19	Tim17/Tim22/Tim23/Pmp24 family
TRINITY_DN125_c0_g1_i1_1	PF02469.22	Fasciclin domain
TRINITY_DN12601_c0_g1_i2_17	PF00171.22	Aldehyde dehydrogenase family
TRINITY_DN12602_c0_g1_i1_16	PF00010.26	Helix-loop-helix DNA-binding domain
TRINITY_DN12604_c0_g1_i1_12	PF00456.21,PF02779.24,PF02780.20	Transketolase, thiamine diphosphate binding domain|Transketolase, pyrimidine binding domain|Transketolase, C-terminal domain
TRINITY_DN12608_c0_g1_i1_1	PF16205.5,PF00366.20	Ribosomal_S17 N-terminal|Ribosomal protein S17
TRINITY_DN12608_c0_g1_i2_18	PF15663.5	Zinc-finger containing family
TRINITY_DN12609_c0_g1_i1_14	PF05634.11	APO RNA-binding
TRINITY_DN12609_c0_g1_i2_12	PF08766.11	DEK C terminal domain
TRINITY_DN12610_c0_g1_i4_10	PF13489.6,PF06859.12	Methyltransferase domain|Bicoid-interacting protein 3 (Bin3)
TRINITY_DN12611_c0_g1_i1_14	PF03479.15	Plants and Prokaryotes Conserved (PCC) domain
TRINITY_DN12611_c0_g1_i2_17	PF00179.26	Ubiquitin-conjugating enzyme
TRINITY_DN12614_c0_g1_i1_14	PF05678.14	VQ motif
TRINITY_DN12614_c0_g2_i1_8	PF00481.21	Protein phosphatase 2C
TRINITY_DN12615_c0_g1_i1_9	PF14291.6	Domain of unknown function (DUF4371)
TRINITY_DN12616_c0_g1_i1_4	PF07059.12,PF01852.19,PF00169.29	Protein of unknown function (DUF1336)|START domain|PH domain
TRINITY_DN12617_c0_g1_i1_1	PF12894.7,PF00400.32	Anaphase-promoting complex subunit 4 WD40 domain|WD domain, G-beta repeat
TRINITY_DN12617_c0_g1_i2_6	PF05686.12	Glycosyl transferase family 90
TRINITY_DN12618_c0_g1_i4_17	PF14226.6,PF03171.20	non-haem dioxygenase in morphine synthesis N-terminal|2OG-Fe(II) oxygenase superfamily
TRINITY_DN12623_c0_g1_i2_13	PF12165.8,PF00628.29	Alfin|PHD-finger
TRINITY_DN12624_c0_g1_i1_13	PF16135.5	TPL-binding domain in jasmonate signalling
TRINITY_DN12625_c0_g1_i1_8	PF00179.26	Ubiquitin-conjugating enzyme
TRINITY_DN12625_c0_g1_i2_15	PF00571.28	CBS domain
TRINITY_DN12625_c1_g1_i1_12	PF00515.28,PF13181.6	Tetratricopeptide repeat|Tetratricopeptide repeat
TRINITY_DN12628_c0_g2_i1_6	PF00332.18	Glycosyl hydrolases family 17
TRINITY_DN12630_c0_g1_i1_11	PF05199.13	GMC oxidoreductase
TRINITY_DN12632_c0_g1_i2_4	PF01578.20	Cytochrome C assembly protein
TRINITY_DN12635_c0_g1_i3_6	PF05757.11	Oxygen evolving enhancer protein 3 (PsbQ)
TRINITY_DN12637_c0_g1_i1_8	PF04667.17	cAMP-regulated phosphoprotein/endosulfine conserved region
TRINITY_DN12639_c0_g1_i1_1	PF02519.14	Auxin responsive protein
TRINITY_DN12639_c0_g1_i4_16	PF00657.22	GDSL-like Lipase/Acylhydrolase
TRINITY_DN12640_c0_g1_i2_5	PF03283.13	Pectinacetylesterase
TRINITY_DN12642_c0_g1_i2_5	PF00122.20,PF00702.26	E1-E2 ATPase|haloacid dehalogenase-like hydrolase
TRINITY_DN12649_c0_g1_i1_16	PF14327.6,PF14304.6	Hinge domain of cleavage stimulation factor subunit 2|Transcription termination and cleavage factor C-terminal
TRINITY_DN12651_c0_g1_i2_13	PF12796.7,PF13637.6,PF13857.6,PF00023.30,PF13606.6	Ankyrin repeats (3 copies)|Ankyrin repeats (many copies)|Ankyrin repeats (many copies)|Ankyrin repeat|Ankyrin repeat
TRINITY_DN12651_c0_g2_i1_10	PF01873.17	Domain found in IF2B/IF5
TRINITY_DN12652_c0_g1_i1_9	PF07727.14	Reverse transcriptase (RNA-dependent DNA polymerase)
TRINITY_DN12653_c0_g1_i1_11	PF05199.13	GMC oxidoreductase
TRINITY_DN12655_c0_g1_i1_17	PF03208.19	PRA1 family protein
TRINITY_DN12656_c0_g1_i2_12	PF03080.15,PF14365.6	Neprosin|Neprosin activation peptide
TRINITY_DN12656_c0_g1_i2_7	PF00415.18,PF13540.6,PF13637.6,PF00023.30,PF12796.7,PF13857.6,PF13606.6	Regulator of chromosome condensation (RCC1) repeat|Regulator of chromosome condensation (RCC1) repeat|Ankyrin repeats (many copies)|Ankyrin repeat|Ankyrin repeats (3 copies)|Ankyrin repeats (many copies)|Ankyrin repeat
TRINITY_DN12657_c0_g1_i3_5	PF00781.24	Diacylglycerol kinase catalytic domain
TRINITY_DN12658_c0_g1_i1_1	PF02874.23	ATP synthase alpha/beta family, beta-barrel domain
TRINITY_DN12659_c0_g2_i1_17	PF06708.11	Protein of unknown function (DUF1195)
TRINITY_DN12660_c0_g1_i1_18	PF12796.7,PF13606.6,PF13857.6,PF13962.6,PF13637.6,PF00023.30	Ankyrin repeats (3 copies)|Ankyrin repeat|Ankyrin repeats (many copies)|Domain of unknown function|Ankyrin repeats (many copies)|Ankyrin repeat
TRINITY_DN12660_c0_g1_i2_10	PF00439.25	Bromodomain
TRINITY_DN12663_c0_g1_i1_16	PF13867.6	Sin3 binding region of histone deacetylase complex subunit SAP30
TRINITY_DN12666_c0_g1_i1_7	PF00854.21	POT family
TRINITY_DN12668_c0_g1_i1_4	PF00042.22	Globin
TRINITY_DN12668_c0_g1_i1_7	PF00295.17	Glycosyl hydrolases family 28
TRINITY_DN12669_c0_g1_i1_4	PF13639.6,PF17123.5,PF12678.7,PF13923.6,PF00097.25	Ring finger domain|RING-like zinc finger|RING-H2 zinc finger domain|Zinc finger, C3HC4 type (RING finger)|Zinc finger, C3HC4 type (RING finger)
TRINITY_DN12670_c0_g1_i2_16	PF05641.12	Agenet domain
TRINITY_DN12671_c0_g1_i1_16	PF00069.25,PF07714.17	Protein kinase domain|Protein tyrosine kinase
TRINITY_DN12672_c0_g1_i2_15	PF00804.25,PF05739.19	Syntaxin|SNARE domain
TRINITY_DN12674_c0_g1_i1_13	PF00462.24	Glutaredoxin
TRINITY_DN12679_c0_g2_i1_4	PF00091.25,PF03953.17	Tubulin/FtsZ family, GTPase domain|Tubulin C-terminal domain
TRINITY_DN12684_c0_g1_i1_14	PF03552.14	Cellulose synthase
TRINITY_DN12686_c0_g1_i1_9	PF01266.24,PF13450.6	FAD dependent oxidoreductase|NAD(P)-binding Rossmann-like domain
TRINITY_DN12687_c0_g1_i2_12	PF02605.15	Photosystem I reaction centre subunit XI
TRINITY_DN12688_c0_g1_i1_12	PF00156.27	Phosphoribosyl transferase domain
TRINITY_DN12688_c0_g1_i2_16	PF00022.19	Actin
TRINITY_DN12692_c0_g1_i1_10	PF01105.24	emp24/gp25L/p24 family/GOLD
TRINITY_DN12692_c0_g1_i1_15	PF00069.25,PF13855.6,PF07714.17,PF12799.7,PF00560.33,PF08263.12	Protein kinase domain|Leucine rich repeat|Protein tyrosine kinase|Leucine Rich repeats (2 copies)|Leucine Rich Repeat|Leucine rich repeat N-terminal domain
TRINITY_DN12692_c0_g1_i1_4	PF03087.14	Arabidopsis protein of unknown function
TRINITY_DN12692_c0_g1_i1_6	PF00173.28	Cytochrome b5-like Heme/Steroid binding domain
TRINITY_DN12693_c0_g1_i3_7	PF04614.12	Pex19 protein family
TRINITY_DN12693_c0_g1_i4_5	PF00067.22	Cytochrome P450
TRINITY_DN12694_c0_g1_i1_9	PF13472.6,PF00657.22	GDSL-like Lipase/Acylhydrolase family|GDSL-like Lipase/Acylhydrolase
TRINITY_DN12696_c0_g1_i1_2	PF02127.15,PF05343.14	Aminopeptidase I zinc metalloprotease (M18)|M42 glutamyl aminopeptidase
TRINITY_DN12697_c0_g1_i5_5	PF05648.14	Peroxisomal biogenesis factor 11 (PEX11)
TRINITY_DN12698_c0_g1_i1_16	PF00627.31	UBA/TS-N domain
TRINITY_DN12701_c0_g1_i1_6	PF14547.6,PF00234.22,PF14368.6	Hydrophobic seed protein|Protease inhibitor/seed storage/LTP family|Probable lipid transfer
TRINITY_DN12702_c0_g1_i3_15	PF13793.6,PF14572.6,PF00156.27	N-terminal domain of ribose phosphate pyrophosphokinase|Phosphoribosyl synthetase-associated domain|Phosphoribosyl transferase domain
TRINITY_DN12702_c0_g1_i5_18	PF02798.20,PF13409.6,PF13417.6	Glutathione S-transferase, N-terminal domain|Glutathione S-transferase, N-terminal domain|Glutathione S-transferase, N-terminal domain
TRINITY_DN12704_c0_g1_i1_9	PF13855.6,PF12799.7,PF00560.33	Leucine rich repeat|Leucine Rich repeats (2 copies)|Leucine Rich Repeat
TRINITY_DN12713_c0_g1_i1_12	PF10536.9	Plant mobile domain
TRINITY_DN12713_c0_g1_i2_15	PF00551.19	Formyl transferase
TRINITY_DN12713_c0_g1_i3_6	PF00226.31,PF02889.16	DnaJ domain|Sec63 Brl domain
TRINITY_DN12715_c0_g1_i6_6	PF07059.12	Protein of unknown function (DUF1336)
TRINITY_DN12719_c0_g1_i2_12	PF00069.25,PF07714.17	Protein kinase domain|Protein tyrosine kinase
TRINITY_DN12721_c0_g1_i1_11	PF07690.16	Major Facilitator Superfamily
TRINITY_DN12722_c0_g1_i6_2	PF00635.26	MSP (Major sperm protein) domain
TRINITY_DN12725_c0_g1_i2_11	PF00665.26,PF07727.14,PF14244.6	Integrase core domain|Reverse transcriptase (RNA-dependent DNA polymerase)|gag-polypeptide of LTR copia-type
TRINITY_DN12726_c0_g2_i1_7	PF13041.6,PF01535.20,PF12854.7,PF13812.6	PPR repeat family|PPR repeat|PPR repeat|Pentatricopeptide repeat domain
TRINITY_DN12729_c0_g1_i1_17	PF00782.20	Dual specificity phosphatase, catalytic domain
TRINITY_DN12729_c0_g1_i2_18	PF13359.6,PF04827.14	DDE superfamily endonuclease|Plant transposon protein
TRINITY_DN12730_c0_g1_i1_4	PF00403.26	Heavy-metal-associated domain
TRINITY_DN12730_c0_g1_i2_8	PF07723.13,PF00646.33	Leucine Rich Repeat|F-box domain
TRINITY_DN12731_c0_g1_i1_16	PF01544.18	CorA-like Mg2+ transporter protein
TRINITY_DN12733_c0_g1_i1_12	PF07727.14	Reverse transcriptase (RNA-dependent DNA polymerase)
TRINITY_DN12733_c0_g1_i1_14	PF02784.16,PF00278.22,PF01168.20	Pyridoxal-dependent decarboxylase, pyridoxal binding domain|Pyridoxal-dependent decarboxylase, C-terminal sheet domain|Alanine racemase, N-terminal domain
TRINITY_DN12733_c0_g1_i1_17	PF00903.25	Glyoxalase/Bleomycin resistance protein/Dioxygenase superfamily
TRINITY_DN12737_c0_g1_i2_15	PF05637.12	galactosyl transferase GMA12/MNN10 family
TRINITY_DN12737_c0_g1_i2_8	PF00805.22,PF13576.6,PF13599.6	Pentapeptide repeats (8 copies)|Pentapeptide repeats (9 copies)|Pentapeptide repeats (9 copies)
TRINITY_DN12739_c0_g1_i1_1	PF06830.11	Root cap
TRINITY_DN12743_c0_g1_i1_1	PF05623.12	Protein of unknown function (DUF789)
TRINITY_DN12743_c0_g1_i2_12	PF05701.11	Weak chloroplast movement under blue light
TRINITY_DN12745_c0_g1_i2_2	PF00141.23	Peroxidase
TRINITY_DN12747_c0_g1_i4_16	PF00293.28,PF14803.6	NUDIX domain|Nudix N-terminal
TRINITY_DN12752_c0_g1_i1_16	PF02701.15	Dof domain, zinc finger
TRINITY_DN12754_c0_g1_i4_7	PF07992.14,PF13738.6,PF00070.27,PF12831.7,PF00890.24,PF00085.20,PF00462.24	Pyridine nucleotide-disulphide oxidoreductase|Pyridine nucleotide-disulphide oxidoreductase|Pyridine nucleotide-disulphide oxidoreductase|FAD dependent oxidoreductase|FAD binding domain|Thioredoxin|Glutaredoxin
TRINITY_DN12755_c0_g1_i1_7	PF00416.22	Ribosomal protein S13/S18
TRINITY_DN12758_c0_g1_i3_15	PF13622.6,PF00027.29	Thioesterase-like superfamily|Cyclic nucleotide-binding domain
TRINITY_DN12759_c0_g1_i1_17	PF00125.24	Core histone H2A/H2B/H3/H4
TRINITY_DN12759_c0_g1_i2_15	PF03101.15,PF10551.9,PF04434.17	FAR1 DNA-binding domain|MULE transposase domain|SWIM zinc finger
TRINITY_DN12761_c0_g1_i1_2	PF04833.15	COBRA-like protein
TRINITY_DN12761_c0_g2_i1_12	PF02042.15	RWP-RK domain
TRINITY_DN12762_c0_g1_i1_4	PF00240.23,PF11976.8,PF14560.6,PF18396.1,PF10302.9,PF13881.6,PF18037.1	Ubiquitin family|Ubiquitin-2 like Rad60 SUMO-like|Ubiquitin-like domain|TANK binding kinase 1 ubiquitin-like domain|DUF2407 ubiquitin-like domain|Ubiquitin-2 like Rad60 SUMO-like|Ubiquitin-like domain
TRINITY_DN12763_c0_g1_i1_2	PF00153.27	Mitochondrial carrier protein
TRINITY_DN12763_c0_g1_i1_7	PF13912.6,PF13894.6,PF12171.8,PF12874.7	C2H2-type zinc finger|C2H2-type zinc finger|Zinc-finger double-stranded RNA-binding|Zinc-finger of C2H2 type
TRINITY_DN12764_c0_g1_i1_9	PF13837.6	Myb/SANT-like DNA-binding domain
TRINITY_DN12764_c0_g1_i2_3	PF02701.15	Dof domain, zinc finger
TRINITY_DN12766_c0_g1_i2_1	PF01490.18,PF03222.13	Transmembrane amino acid transporter protein|Tryptophan/tyrosine permease family
TRINITY_DN12769_c0_g1_i1_7	PF07727.14,PF14223.6,PF00665.26,PF13961.6,PF13976.6	Reverse transcriptase (RNA-dependent DNA polymerase)|gag-polypeptide of LTR copia-type|Integrase core domain|Domain of unknown function (DUF4219)|GAG-pre-integrase domain
TRINITY_DN12769_c0_g1_i1_9	PF04928.17,PF04926.15	Poly(A) polymerase central domain|Poly(A) polymerase predicted RNA binding domain
TRINITY_DN12769_c0_g1_i2_3	PF07847.12	PCO_ADO
TRINITY_DN12770_c0_g1_i1_16	PF14555.6	UBA-like domain
TRINITY_DN12771_c0_g2_i1_17	PF03030.16	Inorganic H+ pyrophosphatase
TRINITY_DN12772_c0_g1_i1_15	PF01553.21	Acyltransferase
TRINITY_DN12775_c0_g1_i1_2	PF00847.20	AP2 domain
TRINITY_DN12776_c0_g1_i1_12	PF00657.22	GDSL-like Lipase/Acylhydrolase
TRINITY_DN12779_c0_g1_i1_17	PF10433.9,PF03178.15	Mono-functional DNA-alkylating methyl methanesulfonate N-term|CPSF A subunit region
TRINITY_DN12780_c0_g1_i1_10	PF03081.15	Exo70 exocyst complex subunit
TRINITY_DN12781_c0_g1_i1_7	PF01593.24,PF13450.6,PF01266.24	Flavin containing amine oxidoreductase|NAD(P)-binding Rossmann-like domain|FAD dependent oxidoreductase
TRINITY_DN12781_c0_g1_i2_3	PF10497.9	Zinc-finger domain of monoamine-oxidase A repressor R1
TRINITY_DN12784_c0_g1_i2_13	PF13821.6,PF01585.23,PF12656.7	Domain of unknown function (DUF4187)|G-patch domain|G-patch domain
TRINITY_DN12784_c0_g2_i1_8	PF01823.19	MAC/Perforin domain
TRINITY_DN12788_c0_g1_i3_17	PF00083.24,PF07690.16	Sugar (and other) transporter|Major Facilitator Superfamily
TRINITY_DN12789_c0_g1_i3_10	PF07714.17,PF00069.25	Protein tyrosine kinase|Protein kinase domain
TRINITY_DN12792_c0_g1_i1_11	PF03151.16	Triose-phosphate Transporter family
TRINITY_DN12794_c0_g1_i2_5	PF02152.18,PF03732.17	Dihydroneopterin aldolase|Retrotransposon gag protein
TRINITY_DN12796_c0_g1_i1_18	PF00149.28	Calcineurin-like phosphoesterase
TRINITY_DN12797_c0_g1_i1_5	PF00432.21	Prenyltransferase and squalene oxidase repeat
TRINITY_DN12798_c0_g1_i1_15	PF03514.14	GRAS domain family
TRINITY_DN12798_c0_g1_i1_4	PF14226.6,PF03171.20	non-haem dioxygenase in morphine synthesis N-terminal|2OG-Fe(II) oxygenase superfamily
TRINITY_DN12801_c0_g1_i1_10	PF02567.16	Phenazine biosynthesis-like protein
TRINITY_DN12801_c0_g1_i2_8	PF00244.20	14-3-3 protein
TRINITY_DN12802_c0_g2_i1_4	PF00582.26	Universal stress protein family
TRINITY_DN12804_c0_g1_i1_12	PF00795.22	Carbon-nitrogen hydrolase
TRINITY_DN12806_c0_g1_i3_11	PF05686.12	Glycosyl transferase family 90
TRINITY_DN12809_c0_g1_i3_17	PF04133.14	Vacuolar protein sorting 55
TRINITY_DN12810_c0_g2_i1_14	PF14380.6,PF13947.6	Wall-associated receptor kinase C-terminal|Wall-associated receptor kinase galacturonan-binding
TRINITY_DN12811_c0_g1_i1_17	PF00107.26,PF13602.6	Zinc-binding dehydrogenase|Zinc-binding dehydrogenase
TRINITY_DN12811_c0_g1_i1_4	PF03227.16	Gamma interferon inducible lysosomal thiol reductase (GILT)
TRINITY_DN12813_c0_g1_i1_1	PF03321.13	GH3 auxin-responsive promoter
TRINITY_DN12813_c0_g1_i1_5	PF07714.17,PF00069.25	Protein tyrosine kinase|Protein kinase domain
TRINITY_DN12813_c0_g1_i3_17	PF00141.23	Peroxidase
TRINITY_DN12818_c0_g1_i3_18	PF13483.6	Beta-lactamase superfamily domain
TRINITY_DN12821_c0_g1_i2_7	PF00141.23	Peroxidase
TRINITY_DN12823_c0_g1_i1_13	PF00071.22,PF08477.13	Ras family|Ras of Complex, Roc, domain of DAPkinase
TRINITY_DN12826_c0_g1_i2_18	PF12697.7	Alpha/beta hydrolase family
TRINITY_DN12828_c0_g1_i1_16	PF16589.5,PF00533.26,PF13771.6,PF13832.6	BRCT domain, a BRCA1 C-terminus domain|BRCA1 C Terminus (BRCT) domain|PHD-like zinc-binding domain|PHD-zinc-finger like domain
TRINITY_DN12831_c0_g1_i1_4	PF00076.22	RNA recognition motif. (a.k.a. RRM, RBD, or RNP domain)
TRINITY_DN12832_c0_g1_i1_8	PF03168.13	Late embryogenesis abundant protein
TRINITY_DN12833_c0_g1_i1_2	PF01245.20	Ribosomal protein L19
TRINITY_DN12837_c0_g1_i1_6	PF13041.6,PF01535.20,PF12854.7,PF13812.6,PF17177.4,PF14559.6,PF13428.6,PF12895.7	PPR repeat family|PPR repeat|PPR repeat|Pentatricopeptide repeat domain|Pentacotripeptide-repeat region of PRORP|Tetratricopeptide repeat|Tetratricopeptide repeat|Anaphase-promoting complex, cyclosome, subunit 3
TRINITY_DN12838_c0_g1_i3_12	PF10063.9	Uncharacterized integral membrane protein (DUF2301)
TRINITY_DN12840_c0_g1_i1_7	PF14223.6	gag-polypeptide of LTR copia-type
TRINITY_DN12840_c0_g1_i3_17	PF04720.12	PDDEXK-like family of unknown function
TRINITY_DN12841_c0_g1_i1_9	PF00076.22	RNA recognition motif. (a.k.a. RRM, RBD, or RNP domain)
TRINITY_DN12842_c0_g1_i1_1	PF03151.16,PF08449.11,PF00892.20	Triose-phosphate Transporter family|UAA transporter family|EamA-like transporter family
TRINITY_DN12842_c0_g1_i1_12	PF16974.5	High-affinity nitrate transporter accessory
TRINITY_DN12843_c0_g1_i2_9	PF00010.26	Helix-loop-helix DNA-binding domain
TRINITY_DN12844_c0_g1_i1_6	PF00013.29,PF07650.17,PF13083.6	KH domain|KH domain|KH domain
TRINITY_DN12845_c0_g1_i1_2	PF00447.17	HSF-type DNA-binding
TRINITY_DN12845_c0_g1_i4_10	PF14599.6,PF05495.12,PF00097.25	Zinc-ribbon|CHY zinc finger|Zinc finger, C3HC4 type (RING finger)
TRINITY_DN12847_c0_g1_i1_17	PF00226.31	DnaJ domain
TRINITY_DN12849_c0_g2_i1_11	PF00078.27,PF17919.1,PF17917.1	Reverse transcriptase (RNA-dependent DNA polymerase)|RNase H-like domain found in reverse transcriptase|RNase H-like domain found in reverse transcriptase
TRINITY_DN12854_c0_g1_i1_1	PF03352.13	Methyladenine glycosylase
TRINITY_DN12854_c0_g1_i1_10	PF14009.6	Domain of unknown function (DUF4228)
TRINITY_DN12859_c0_g1_i1_17	PF13919.6,PF16550.5	Asx homology domain|UCH-binding domain
TRINITY_DN12861_c0_g1_i1_12	PF01625.21	Peptide methionine sulfoxide reductase
TRINITY_DN12863_c0_g1_i2_5	PF13671.6,PF00622.28	AAA domain|SPRY domain
TRINITY_DN12869_c0_g2_i1_11	PF10063.9	Uncharacterized integral membrane protein (DUF2301)
TRINITY_DN12870_c0_g1_i1_11	PF07993.12,PF03015.19,PF01370.21	Male sterility protein|Male sterility protein|NAD dependent epimerase/dehydratase family
TRINITY_DN12871_c0_g1_i1_10	PF04452.14	RNA methyltransferase
TRINITY_DN12872_c0_g1_i1_7	PF06830.11	Root cap
TRINITY_DN12873_c0_g1_i1_3	PF01512.17,PF10589.9,PF10531.9	Respiratory-chain NADH dehydrogenase 51 Kd subunit|NADH-ubiquinone oxidoreductase-F iron-sulfur binding region|SLBB domain
TRINITY_DN12873_c0_g2_i4_5	PF06405.11	Red chlorophyll catabolite reductase (RCC reductase)
TRINITY_DN12876_c0_g1_i1_13	PF10674.9	Protein of unknown function (DUF2488)
TRINITY_DN12876_c1_g1_i1_16	PF00069.25,PF07714.17	Protein kinase domain|Protein tyrosine kinase
TRINITY_DN12877_c0_g1_i1_12	PF03018.14	Dirigent-like protein
TRINITY_DN12878_c1_g1_i2_11	PF13966.6	zinc-binding in reverse transcriptase
TRINITY_DN12879_c0_g1_i1_15	PF07767.11	Nop53 (60S ribosomal biogenesis)
TRINITY_DN12879_c0_g1_i1_18	PF00069.25,PF07714.17,PF01453.24	Protein kinase domain|Protein tyrosine kinase|D-mannose binding lectin
TRINITY_DN12879_c0_g1_i2_9	PF06219.12	Protein of unknown function (DUF1005)
TRINITY_DN12881_c0_g1_i1_16	PF00538.19	linker histone H1 and H5 family
TRINITY_DN12881_c0_g1_i2_9	PF00076.22,PF00642.24	RNA recognition motif. (a.k.a. RRM, RBD, or RNP domain)|Zinc finger C-x8-C-x5-C-x3-H type (and similar)
TRINITY_DN12882_c0_g1_i1_12	PF14438.6,PF06741.13,PF07145.15	Ataxin 2 SM domain|LsmAD domain|Ataxin-2 C-terminal region
TRINITY_DN12884_c0_g1_i6_2	PF00400.32	WD domain, G-beta repeat
TRINITY_DN12886_c0_g2_i1_17	PF17067.5	Ribosomal protein S31e
TRINITY_DN12888_c0_g1_i1_16	PF01565.23,PF08031.12	FAD binding domain|Berberine and berberine like
TRINITY_DN1288_c0_g1_i2_16	PF07172.11	Glycine rich protein family
TRINITY_DN12890_c0_g1_i1_11	PF03909.17	BSD domain
TRINITY_DN12891_c0_g1_i1_1	PF12799.7,PF13516.6,PF18511.1	Leucine Rich repeats (2 copies)|Leucine Rich repeat|F-box
TRINITY_DN12891_c0_g1_i2_18	PF00481.21	Protein phosphatase 2C
TRINITY_DN12891_c0_g1_i3_12	PF07714.17,PF00069.25	Protein tyrosine kinase|Protein kinase domain
TRINITY_DN12893_c0_g1_i1_12	PF00111.27	2Fe-2S iron-sulfur cluster binding domain
TRINITY_DN12895_c0_g1_i1_18	PF07738.13	Sad1 / UNC-like C-terminal
TRINITY_DN12895_c0_g1_i3_9	PF06094.12	Gamma-glutamyl cyclotransferase, AIG2-like
TRINITY_DN12896_c0_g1_i2_2	PF02657.15	Fe-S metabolism associated domain
TRINITY_DN12896_c0_g1_i2_4	PF00022.19	Actin
TRINITY_DN12897_c0_g1_i1_10	PF05996.12	Ferredoxin-dependent bilin reductase
TRINITY_DN12897_c0_g1_i2_16	PF02109.16	DAD family
TRINITY_DN12899_c0_g1_i1_4	PF14009.6	Domain of unknown function (DUF4228)
TRINITY_DN12900_c0_g1_i4_9	PF00005.27,PF13304.6,PF01061.24	ABC transporter|AAA domain, putative AbiEii toxin, Type IV TA system|ABC-2 type transporter
TRINITY_DN12902_c0_g1_i1_4	PF03283.13	Pectinacetylesterase
TRINITY_DN12902_c0_g2_i1_4	PF03283.13	Pectinacetylesterase
TRINITY_DN12903_c0_g1_i1_17	PF03222.13,PF01490.18	Tryptophan/tyrosine permease family|Transmembrane amino acid transporter protein
TRINITY_DN12903_c0_g1_i1_2	PF04055.21	Radical SAM superfamily
TRINITY_DN12908_c0_g1_i1_1	PF07714.17,PF00069.25,PF13855.6,PF12799.7,PF08263.12	Protein tyrosine kinase|Protein kinase domain|Leucine rich repeat|Leucine Rich repeats (2 copies)|Leucine rich repeat N-terminal domain
TRINITY_DN12908_c0_g1_i1_4	PF00069.25,PF07714.17	Protein kinase domain|Protein tyrosine kinase
TRINITY_DN12909_c0_g1_i2_5	PF13920.6	Zinc finger, C3HC4 type (RING finger)
TRINITY_DN12910_c0_g1_i1_7	PF03168.13	Late embryogenesis abundant protein
TRINITY_DN12913_c0_g1_i1_11	PF03169.15	OPT oligopeptide transporter protein
TRINITY_DN12914_c0_g1_i2_1	PF13919.6,PF16550.5,PF00320.27	Asx homology domain|UCH-binding domain|GATA zinc finger
TRINITY_DN12915_c0_g1_i1_6	PF05705.14	Eukaryotic protein of unknown function (DUF829)
TRINITY_DN12917_c0_g1_i1_12	PF00657.22	GDSL-like Lipase/Acylhydrolase
TRINITY_DN12917_c0_g1_i1_2	PF00194.21	Eukaryotic-type carbonic anhydrase
TRINITY_DN12918_c0_g1_i2_12	PF00069.25,PF07714.17,PF03822.14,PF14531.6	Protein kinase domain|Protein tyrosine kinase|NAF domain|Kinase-like
TRINITY_DN12920_c0_g1_i1_10	PF13023.6,PF12917.7,PF01966.22	HD domain|HD containing hydrolase-like enzyme|HD domain
TRINITY_DN12920_c0_g1_i1_12	PF03171.20,PF14226.6	2OG-Fe(II) oxygenase superfamily|non-haem dioxygenase in morphine synthesis N-terminal
TRINITY_DN12920_c0_g1_i5_4	PF00071.22,PF08477.13,PF00025.21	Ras family|Ras of Complex, Roc, domain of DAPkinase|ADP-ribosylation factor family
TRINITY_DN12921_c0_g1_i1_10	PF00450.22	Serine carboxypeptidase
TRINITY_DN12922_c0_g1_i1_10	PF00722.21,PF06955.12	Glycosyl hydrolases family 16|Xyloglucan endo-transglycosylase (XET) C-terminus
TRINITY_DN12923_c0_g1_i1_16	PF00249.31,PF13921.6	Myb-like DNA-binding domain|Myb-like DNA-binding domain
TRINITY_DN12924_c0_g1_i1_12	PF01466.19,PF03931.15	Skp1 family, dimerisation domain|Skp1 family, tetramerisation domain
TRINITY_DN12925_c0_g1_i1_11	PF00520.31,PF00027.29	Ion transport protein|Cyclic nucleotide-binding domain
TRINITY_DN12926_c0_g1_i1_7	PF04885.13	Stigma-specific protein, Stig1
TRINITY_DN12927_c0_g1_i2_16	PF08356.12,PF00071.22,PF08355.12,PF01926.23,PF08477.13,PF09439.10	EF hand associated|Ras family|EF hand associated|50S ribosome-binding GTPase|Ras of Complex, Roc, domain of DAPkinase|Signal recognition particle receptor beta subunit
TRINITY_DN12927_c0_g1_i9_9	PF07714.17,PF00069.25,PF00582.26	Protein tyrosine kinase|Protein kinase domain|Universal stress protein family
TRINITY_DN12931_c0_g1_i1_17	PF03083.16	Sugar efflux transporter for intercellular exchange
TRINITY_DN12932_c0_g1_i1_3	PF00257.19	Dehydrin
TRINITY_DN12933_c0_g1_i1_9	PF00067.22	Cytochrome P450
TRINITY_DN12933_c0_g1_i2_2	PF00201.18	UDP-glucoronosyl and UDP-glucosyl transferase
TRINITY_DN12934_c0_g1_i1_15	PF04535.12	Domain of unknown function (DUF588)
TRINITY_DN12937_c0_g1_i3_7	PF03759.13	PRONE (Plant-specific Rop nucleotide exchanger)
TRINITY_DN12938_c0_g1_i1_10	PF03350.16	Uncharacterized protein family, UPF0114
TRINITY_DN12938_c0_g1_i6_13	PF04800.12	ETC complex I subunit conserved region
TRINITY_DN1293_c0_g1_i1_1	PF00082.22	Subtilase family
TRINITY_DN12943_c0_g1_i1_8	PF03371.15	PRP38 family
TRINITY_DN12943_c0_g2_i2_15	PF00160.21	Cyclophilin type peptidyl-prolyl cis-trans isomerase/CLD
TRINITY_DN12944_c0_g1_i1_1	PF08392.12,PF08541.10,PF02797.15	FAE1/Type III polyketide synthase-like protein|3-Oxoacyl-[acyl-carrier-protein (ACP)] synthase III C terminal|Chalcone and stilbene synthases, C-terminal domain
TRINITY_DN12944_c0_g1_i2_16	PF04601.13,PF06268.13	Domain of unknown function (DUF569)|Fascin domain
TRINITY_DN12945_c0_g1_i1_18	PF01554.18	MatE
TRINITY_DN12949_c0_g1_i3_10	PF12767.7	Transcriptional regulator of RNA polII, SAGA, subunit
TRINITY_DN12953_c0_g1_i1_5	PF03106.15	WRKY DNA -binding domain
TRINITY_DN12954_c0_g1_i3_4	PF00160.21	Cyclophilin type peptidyl-prolyl cis-trans isomerase/CLD
TRINITY_DN12955_c0_g1_i1_16	PF04535.12	Domain of unknown function (DUF588)
TRINITY_DN12955_c0_g1_i1_2	PF00445.18	Ribonuclease T2 family
TRINITY_DN12956_c0_g1_i1_1	PF06426.14,PF00132.24,PF14602.6	Serine acetyltransferase, N-terminal|Bacterial transferase hexapeptide (six repeats)|Hexapeptide repeat of succinyl-transferase
TRINITY_DN12956_c0_g1_i4_11	PF00076.22	RNA recognition motif. (a.k.a. RRM, RBD, or RNP domain)
TRINITY_DN12959_c0_g1_i1_17	PF01843.19	DIL domain
TRINITY_DN12960_c0_g1_i1_16	PF00083.24,PF07690.16	Sugar (and other) transporter|Major Facilitator Superfamily
TRINITY_DN12961_c0_g1_i1_2	PF00702.26,PF13419.6,PF13242.6	haloacid dehalogenase-like hydrolase|Haloacid dehalogenase-like hydrolase|HAD-hyrolase-like
TRINITY_DN12962_c0_g1_i1_11	PF00069.25,PF07714.17,PF01657.17	Protein kinase domain|Protein tyrosine kinase|Salt stress response/antifungal
TRINITY_DN12963_c0_g1_i1_1	PF01095.19	Pectinesterase
TRINITY_DN12964_c0_g1_i3_4	PF03055.15	Retinal pigment epithelial membrane protein
TRINITY_DN12964_c0_g2_i3_10	PF00808.23,PF00125.24	Histone-like transcription factor (CBF/NF-Y) and archaeal histone|Core histone H2A/H2B/H3/H4
TRINITY_DN12965_c0_g1_i2_1	PF00190.22	Cupin
TRINITY_DN12971_c0_g2_i2_18	PF05003.12,PF11961.8	Protein of unknown function (DUF668)|Domain of unknown function (DUF3475)
TRINITY_DN12974_c0_g1_i1_11	PF14159.6	CAAD domains of cyanobacterial aminoacyl-tRNA synthetase
TRINITY_DN12977_c0_g1_i4_4	PF01490.18	Transmembrane amino acid transporter protein
TRINITY_DN12978_c0_g1_i1_10	PF12146.8,PF12697.7,PF00561.20	Serine aminopeptidase, S33|Alpha/beta hydrolase family|alpha/beta hydrolase fold
TRINITY_DN12978_c0_g1_i1_8	PF13041.6,PF12854.7,PF01535.20,PF13812.6,PF17177.4	PPR repeat family|PPR repeat|PPR repeat|Pentatricopeptide repeat domain|Pentacotripeptide-repeat region of PRORP
TRINITY_DN12978_c0_g1_i2_17	PF05753.14	Translocon-associated protein beta (TRAPB)
TRINITY_DN12979_c0_g1_i1_14	PF13855.6,PF12799.7,PF00560.33	Leucine rich repeat|Leucine Rich repeats (2 copies)|Leucine Rich Repeat
TRINITY_DN1297_c0_g1_i1_10	PF00332.18	Glycosyl hydrolases family 17
TRINITY_DN12982_c0_g1_i1_14	PF11523.8	Protein of unknown function (DUF3223)
TRINITY_DN12983_c0_g1_i1_17	PF08241.12	Methyltransferase domain
TRINITY_DN12983_c0_g4_i1_9	PF01388.21,PF00505.19,PF09011.10	ARID/BRIGHT DNA binding domain|HMG (high mobility group) box|HMG-box domain
TRINITY_DN12984_c0_g1_i9_9	PF01490.18	Transmembrane amino acid transporter protein
TRINITY_DN12985_c0_g1_i1_4	PF03195.14	Lateral organ boundaries (LOB) domain
TRINITY_DN12989_c0_g1_i6_5	PF01073.19	3-beta hydroxysteroid dehydrogenase/isomerase family
TRINITY_DN1298_c0_g1_i1_14	PF00010.26	Helix-loop-helix DNA-binding domain
TRINITY_DN12991_c0_g1_i1_2	PF00226.31	DnaJ domain
TRINITY_DN12991_c0_g1_i1_3	PF00036.32,PF13405.6,PF13499.6,PF13833.6	EF hand|EF-hand domain|EF-hand domain pair|EF-hand domain pair
TRINITY_DN12992_c0_g1_i1_7	PF01453.24,PF00954.20,PF08276.11	D-mannose binding lectin|S-locus glycoprotein domain|PAN-like domain
TRINITY_DN12992_c0_g2_i1_4	PF13837.6,PF13921.6,PF10545.9	Myb/SANT-like DNA-binding domain|Myb-like DNA-binding domain|Alcohol dehydrogenase transcription factor Myb/SANT-like
TRINITY_DN12994_c0_g2_i1_13	PF00646.33,PF12937.7	F-box domain|F-box-like
TRINITY_DN12998_c0_g1_i1_17	PF01501.20,PF18404.1	Glycosyl transferase family 8|Glucosyltransferase 24
TRINITY_DN13001_c0_g1_i1_13	PF00194.21	Eukaryotic-type carbonic anhydrase
TRINITY_DN13001_c0_g1_i2_1	PF00069.25,PF07714.17	Protein kinase domain|Protein tyrosine kinase
TRINITY_DN13003_c0_g1_i2_4	PF14416.6,PF13839.6	PMR5 N terminal Domain|GDSL/SGNH-like Acyl-Esterase family found in Pmr5 and Cas1p
TRINITY_DN13004_c0_g1_i1_14	PF13639.6,PF17123.5,PF00097.25,PF13445.6,PF12678.7	Ring finger domain|RING-like zinc finger|Zinc finger, C3HC4 type (RING finger)|RING-type zinc-finger|RING-H2 zinc finger domain
TRINITY_DN13005_c0_g1_i1_10	PF00847.20	AP2 domain
TRINITY_DN13005_c0_g1_i3_16	PF08387.10	FBD
TRINITY_DN13006_c0_g1_i1_17	PF00069.25,PF07714.17	Protein kinase domain|Protein tyrosine kinase
TRINITY_DN13008_c0_g1_i1_4	PF00112.23,PF03051.15	Papain family cysteine protease|Peptidase C1-like family
TRINITY_DN13009_c0_g1_i1_11	PF07714.17,PF14381.6,PF00069.25	Protein tyrosine kinase|Ethylene-responsive protein kinase Le-CTR1|Protein kinase domain
TRINITY_DN13009_c0_g1_i1_9	PF04674.12	Phosphate-induced protein 1 conserved region
TRINITY_DN13009_c0_g1_i5_8	PF05512.11	AWPM-19-like family
TRINITY_DN13010_c0_g1_i3_9	PF00403.26	Heavy-metal-associated domain
TRINITY_DN13012_c0_g1_i2_6	PF00106.25,PF13561.6	short chain dehydrogenase|Enoyl-(Acyl carrier protein) reductase
TRINITY_DN13017_c0_g1_i2_9	PF00166.21	Chaperonin 10 Kd subunit
TRINITY_DN13017_c0_g1_i3_10	PF03171.20,PF14226.6	2OG-Fe(II) oxygenase superfamily|non-haem dioxygenase in morphine synthesis N-terminal
TRINITY_DN13018_c0_g1_i7_12	PF12796.7,PF11834.8,PF13857.6,PF13637.6,PF00023.30,PF13606.6,PF00027.29,PF07885.16,PF00520.31	Ankyrin repeats (3 copies)|KHA, dimerisation domain of potassium ion channel|Ankyrin repeats (many copies)|Ankyrin repeats (many copies)|Ankyrin repeat|Ankyrin repeat|Cyclic nucleotide-binding domain|Ion channel|Ion transport protein
TRINITY_DN13020_c0_g1_i1_14	PF03798.16	TLC domain
TRINITY_DN13022_c0_g1_i2_1	PF00854.21	POT family
TRINITY_DN13023_c0_g1_i1_11	PF00010.26	Helix-loop-helix DNA-binding domain
TRINITY_DN13023_c0_g1_i2_9	PF06047.11	NF-kappa-B-activating protein C-terminal domain
TRINITY_DN13024_c0_g1_i1_8	PF16913.5	Purine nucleobase transmembrane transport
TRINITY_DN13025_c0_g1_i3_12	PF00155.21	Aminotransferase class I and II
TRINITY_DN13026_c0_g1_i1_12	PF00625.21	Guanylate kinase
TRINITY_DN13029_c0_g1_i2_1	PF05185.16,PF17285.2,PF17286.2	PRMT5 arginine-N-methyltransferase|PRMT5 TIM barrel domain|PRMT5 oligomerisation domain
TRINITY_DN13031_c0_g1_i1_12	PF00174.19,PF03404.16,PF00970.24,PF00175.21,PF00173.28	Oxidoreductase molybdopterin binding domain|Mo-co oxidoreductase dimerisation domain|Oxidoreductase FAD-binding domain|Oxidoreductase NAD-binding domain|Cytochrome b5-like Heme/Steroid binding domain
TRINITY_DN13031_c0_g1_i2_18	PF14547.6,PF14368.6	Hydrophobic seed protein|Probable lipid transfer
TRINITY_DN13035_c0_g1_i2_8	PF01625.21	Peptide methionine sulfoxide reductase
TRINITY_DN13035_c0_g2_i1_12	PF13966.6	zinc-binding in reverse transcriptase
TRINITY_DN13038_c0_g1_i3_7	PF02362.21	B3 DNA binding domain
TRINITY_DN13039_c0_g1_i1_11	PF13424.6,PF13176.6,PF00515.28,PF13432.6	Tetratricopeptide repeat|Tetratricopeptide repeat|Tetratricopeptide repeat|Tetratricopeptide repeat
TRINITY_DN13042_c0_g1_i1_13	PF02309.16	AUX/IAA family
TRINITY_DN13042_c0_g1_i2_4	PF00249.31,PF13921.6	Myb-like DNA-binding domain|Myb-like DNA-binding domain
TRINITY_DN13045_c0_g1_i1_14	PF00069.25,PF07714.17	Protein kinase domain|Protein tyrosine kinase
TRINITY_DN13045_c0_g1_i1_3	PF01423.22	LSM domain
TRINITY_DN13046_c0_g1_i1_18	PF00249.31	Myb-like DNA-binding domain
TRINITY_DN13046_c0_g1_i3_6	PF05742.12	Transport and Golgi organisation 2
TRINITY_DN13047_c0_g2_i2_3	PF00069.25,PF07714.17,PF06293.14,PF12330.8	Protein kinase domain|Protein tyrosine kinase|Lipopolysaccharide kinase (Kdo/WaaP) family|Haspin like kinase domain
TRINITY_DN13049_c0_g1_i2_9	PF00179.26	Ubiquitin-conjugating enzyme
TRINITY_DN13050_c0_g1_i1_11	PF13041.6,PF01535.20,PF12854.7,PF13812.6,PF17177.4,PF14559.6,PF13428.6	PPR repeat family|PPR repeat|PPR repeat|Pentatricopeptide repeat domain|Pentacotripeptide-repeat region of PRORP|Tetratricopeptide repeat|Tetratricopeptide repeat
TRINITY_DN13052_c0_g1_i1_1	PF08557.10,PF00487.24	Sphingolipid Delta4-desaturase (DES)|Fatty acid desaturase
TRINITY_DN13052_c0_g1_i2_11	PF00551.19,PF02911.18	Formyl transferase|Formyl transferase, C-terminal domain
TRINITY_DN13053_c0_g1_i2_11	PF00006.25,PF02874.23,PF11421.8	ATP synthase alpha/beta family, nucleotide-binding domain|ATP synthase alpha/beta family, beta-barrel domain|ATP synthase F1 beta subunit
TRINITY_DN13055_c0_g1_i1_15	PF14223.6,PF14244.6,PF03732.17	gag-polypeptide of LTR copia-type|gag-polypeptide of LTR copia-type|Retrotransposon gag protein
TRINITY_DN13055_c0_g1_i1_3	PF00125.24	Core histone H2A/H2B/H3/H4
TRINITY_DN13055_c0_g1_i9_4	PF00106.25	short chain dehydrogenase
TRINITY_DN13057_c0_g1_i1_12	PF00719.19	Inorganic pyrophosphatase
TRINITY_DN13059_c0_g1_i1_16	PF10551.9,PF03101.15,PF07258.14,PF04434.17	MULE transposase domain|FAR1 DNA-binding domain|COMM domain|SWIM zinc finger
TRINITY_DN1305_c0_g1_i1_3	PF14244.6	gag-polypeptide of LTR copia-type
TRINITY_DN13060_c0_g1_i3_9	PF02115.17	RHO protein GDP dissociation inhibitor
TRINITY_DN13061_c0_g1_i1_8	PF04720.12	PDDEXK-like family of unknown function
TRINITY_DN13061_c0_g1_i5_14	PF00106.25,PF13561.6,PF08659.10	short chain dehydrogenase|Enoyl-(Acyl carrier protein) reductase|KR domain
TRINITY_DN13063_c0_g1_i1_1	PF13041.6,PF01535.20,PF13812.6,PF12854.7	PPR repeat family|PPR repeat|Pentatricopeptide repeat domain|PPR repeat
TRINITY_DN13065_c0_g1_i1_3	PF00183.18	Hsp90 protein
TRINITY_DN13065_c0_g2_i1_3	PF02518.26,PF13589.6	Histidine kinase-, DNA gyrase B-, and HSP90-like ATPase|Histidine kinase-, DNA gyrase B-, and HSP90-like ATPase
TRINITY_DN13068_c0_g1_i1_15	PF01535.20,PF13041.6,PF12854.7,PF13812.6,PF17177.4	PPR repeat|PPR repeat family|PPR repeat|Pentatricopeptide repeat domain|Pentacotripeptide-repeat region of PRORP
TRINITY_DN13068_c0_g1_i1_3	PF13178.6,PF00612.27	Protein of unknown function (DUF4005)|IQ calmodulin-binding motif
TRINITY_DN13068_c0_g1_i3_6	PF01541.24	GIY-YIG catalytic domain
TRINITY_DN13069_c0_g1_i1_13	PF00337.22,PF01762.21	Galactoside-binding lectin|Galactosyltransferase
TRINITY_DN13072_c0_g1_i1_13	PF00398.20,PF13649.6,PF08241.12	Ribosomal RNA adenine dimethylase|Methyltransferase domain|Methyltransferase domain
TRINITY_DN13072_c0_g1_i1_4	PF14368.6,PF00234.22	Probable lipid transfer|Protease inhibitor/seed storage/LTP family
TRINITY_DN13073_c0_g1_i1_4	PF04782.12	Protein of unknown function (DUF632)
TRINITY_DN13074_c0_g1_i2_10	PF03083.16	Sugar efflux transporter for intercellular exchange
TRINITY_DN13076_c0_g1_i1_16	PF07859.13,PF00135.28	alpha/beta hydrolase fold|Carboxylesterase family
TRINITY_DN13079_c0_g1_i1_3	PF09335.11	SNARE associated Golgi protein
TRINITY_DN13079_c0_g1_i2_14	PF05684.12	Protein of unknown function (DUF819)
TRINITY_DN13080_c0_g1_i1_12	PF03168.13	Late embryogenesis abundant protein
TRINITY_DN13081_c0_g1_i1_17	PF04520.13	Senescence regulator
TRINITY_DN13081_c0_g1_i1_9	PF00069.25,PF07714.17	Protein kinase domain|Protein tyrosine kinase
TRINITY_DN13083_c0_g1_i1_2	PF13912.6	C2H2-type zinc finger
TRINITY_DN13083_c0_g1_i2_9	PF03321.13	GH3 auxin-responsive promoter
TRINITY_DN13083_c0_g1_i3_14	PF06200.14	tify domain
TRINITY_DN13084_c0_g1_i1_16	PF03168.13	Late embryogenesis abundant protein
TRINITY_DN13084_c0_g1_i4_12	PF00106.25,PF13561.6	short chain dehydrogenase|Enoyl-(Acyl carrier protein) reductase
TRINITY_DN13085_c0_g1_i2_13	PF04178.12	Got1/Sft2-like family
TRINITY_DN13088_c0_g1_i1_17	PF14571.6	Stress-induced protein Di19, C-terminal
TRINITY_DN13088_c0_g1_i1_4	PF04949.13,PF13639.6,PF13923.6,PF17123.5,PF12678.7,PF13445.6,PF00097.25,PF13920.6,PF14634.6	Transcriptional activator|Ring finger domain|Zinc finger, C3HC4 type (RING finger)|RING-like zinc finger|RING-H2 zinc finger domain|RING-type zinc-finger|Zinc finger, C3HC4 type (RING finger)|Zinc finger, C3HC4 type (RING finger)|zinc-RING finger domain
TRINITY_DN13093_c0_g1_i1_8	PF00810.18	ER lumen protein retaining receptor
TRINITY_DN13097_c0_g1_i1_10	PF02519.14	Auxin responsive protein
TRINITY_DN13099_c0_g1_i1_5	PF01965.24	DJ-1/PfpI family
TRINITY_DN13099_c0_g1_i3_17	PF05462.11	Slime mold cyclic AMP receptor
TRINITY_DN13100_c0_g1_i1_8	PF00587.25,PF02403.22	tRNA synthetase class II core domain (G, H, P, S and T)|Seryl-tRNA synthetase N-terminal domain
TRINITY_DN13102_c0_g1_i3_17	PF00454.27	Phosphatidylinositol 3- and 4-kinase
TRINITY_DN13105_c0_g1_i1_11	PF00808.23	Histone-like transcription factor (CBF/NF-Y) and archaeal histone
TRINITY_DN13107_c0_g1_i5_10	PF00501.28	AMP-binding enzyme
TRINITY_DN13108_c0_g1_i1_4	PF00650.20	CRAL/TRIO domain
TRINITY_DN13110_c0_g1_i1_4	PF04564.15	U-box domain
TRINITY_DN13116_c0_g1_i1_4	PF02701.15	Dof domain, zinc finger
TRINITY_DN1311_c0_g2_i1_14	PF00646.33,PF12937.7	F-box domain|F-box-like
TRINITY_DN13122_c0_g1_i4_11	PF13793.6,PF14572.6,PF00156.27	N-terminal domain of ribose phosphate pyrophosphokinase|Phosphoribosyl synthetase-associated domain|Phosphoribosyl transferase domain
TRINITY_DN13125_c0_g1_i2_8	PF06058.13	Dcp1-like decapping family
TRINITY_DN13128_c0_g2_i1_9	PF00891.18,PF08100.11	O-methyltransferase domain|Dimerisation domain
TRINITY_DN1312_c0_g1_i1_9	PF14547.6,PF00234.22	Hydrophobic seed protein|Protease inhibitor/seed storage/LTP family
TRINITY_DN13131_c0_g1_i1_15	PF04640.14	PLATZ transcription factor
TRINITY_DN13132_c0_g1_i1_3	PF01652.18	Eukaryotic initiation factor 4E
TRINITY_DN13133_c0_g1_i1_16	PF00504.21	Chlorophyll A-B binding protein
TRINITY_DN13133_c0_g1_i1_4	PF07727.14	Reverse transcriptase (RNA-dependent DNA polymerase)
TRINITY_DN13135_c0_g1_i2_14	PF06105.12	Aph-1 protein
TRINITY_DN13137_c0_g1_i3_14	PF00389.30,PF02826.19	D-isomer specific 2-hydroxyacid dehydrogenase, catalytic domain|D-isomer specific 2-hydroxyacid dehydrogenase, NAD binding domain
TRINITY_DN13137_c0_g2_i2_8	PF02136.20	Nuclear transport factor 2 (NTF2) domain
TRINITY_DN13138_c0_g1_i1_10	PF04526.13,PF03188.16	Protein of unknown function (DUF568)|Eukaryotic cytochrome b561
TRINITY_DN13139_c0_g1_i1_1	PF02005.16	N2,N2-dimethylguanosine tRNA methyltransferase
TRINITY_DN1313_c0_g1_i1_12	PF07731.14	Multicopper oxidase
TRINITY_DN13142_c0_g1_i1_3	PF00550.25	Phosphopantetheine attachment site
TRINITY_DN13143_c0_g1_i1_12	PF00808.23	Histone-like transcription factor (CBF/NF-Y) and archaeal histone
TRINITY_DN13144_c0_g1_i3_16	PF09187.10	RNA-directed DNA methylation 1
TRINITY_DN13145_c0_g1_i1_1	PF00168.30,PF08372.10,PF06398.11	C2 domain|Plant phosphoribosyltransferase C-terminal|Integral peroxisomal membrane peroxin
TRINITY_DN13146_c0_g1_i2_12	PF18117.1,PF01764.25	Enhanced disease susceptibility 1 protein EP domain|Lipase (class 3)
TRINITY_DN13147_c0_g1_i1_16	PF03479.15	Plants and Prokaryotes Conserved (PCC) domain
TRINITY_DN13150_c0_g1_i3_12	PF00403.26,PF00702.26,PF00122.20	Heavy-metal-associated domain|haloacid dehalogenase-like hydrolase|E1-E2 ATPase
TRINITY_DN13150_c0_g1_i3_17	PF08645.11	Polynucleotide kinase 3 phosphatase
TRINITY_DN13151_c0_g1_i1_18	PF03018.14	Dirigent-like protein
TRINITY_DN13153_c0_g1_i2_14	PF13041.6,PF01535.20,PF13812.6,PF12854.7,PF17177.4	PPR repeat family|PPR repeat|Pentatricopeptide repeat domain|PPR repeat|Pentacotripeptide-repeat region of PRORP
TRINITY_DN13154_c0_g3_i1_3	PF00346.19	Respiratory-chain NADH dehydrogenase, 49 Kd subunit
TRINITY_DN13157_c0_g1_i1_17	PF13041.6,PF01535.20,PF13812.6,PF12854.7	PPR repeat family|PPR repeat|Pentatricopeptide repeat domain|PPR repeat
TRINITY_DN13159_c0_g1_i1_18	PF00732.19,PF05199.13	GMC oxidoreductase|GMC oxidoreductase
TRINITY_DN13160_c0_g1_i2_10	PF03108.15,PF10551.9,PF04434.17,PF00564.24	MuDR family transposase|MULE transposase domain|SWIM zinc finger|PB1 domain
TRINITY_DN13160_c0_g1_i2_6	PF16770.5	Regulator of Ty1 transposition protein 107 BRCT domain
TRINITY_DN13163_c0_g1_i1_14	PF03595.17	Voltage-dependent anion channel
TRINITY_DN13163_c0_g1_i4_11	PF07719.17	Tetratricopeptide repeat
TRINITY_DN13164_c0_g1_i5_15	PF02826.19	D-isomer specific 2-hydroxyacid dehydrogenase, NAD binding domain
TRINITY_DN13165_c0_g1_i2_15	PF00022.19	Actin
TRINITY_DN13166_c0_g1_i2_17	PF03071.15,PF13641.6	GNT-I family|Glycosyltransferase like family 2
TRINITY_DN13166_c0_g1_i4_12	PF00226.31	DnaJ domain
TRINITY_DN13168_c0_g1_i1_10	PF00332.18,PF07983.13	Glycosyl hydrolases family 17|X8 domain
TRINITY_DN13168_c0_g1_i1_18	PF00763.23,PF02882.19	Tetrahydrofolate dehydrogenase/cyclohydrolase, catalytic domain|Tetrahydrofolate dehydrogenase/cyclohydrolase, NAD(P)-binding domain
TRINITY_DN13174_c0_g1_i1_7	PF01544.18	CorA-like Mg2+ transporter protein
TRINITY_DN13176_c0_g1_i1_4	PF13968.6,PF04578.13	Domain of unknown function (DUF4220)|Protein of unknown function, DUF594
TRINITY_DN13176_c0_g1_i1_9	PF08311.12	Mad3/BUB1 homology region 1
TRINITY_DN13176_c0_g1_i2_1	PF00179.26	Ubiquitin-conjugating enzyme
TRINITY_DN13177_c0_g1_i1_1	PF07727.14	Reverse transcriptase (RNA-dependent DNA polymerase)
TRINITY_DN13177_c0_g1_i1_3	PF02365.15	No apical meristem (NAM) protein
TRINITY_DN13178_c0_g1_i2_1	PF00076.22	RNA recognition motif. (a.k.a. RRM, RBD, or RNP domain)
TRINITY_DN13183_c0_g3_i1_12	PF03143.17,PF00009.27,PF03144.25	Elongation factor Tu C-terminal domain|Elongation factor Tu GTP binding domain|Elongation factor Tu domain 2
TRINITY_DN13184_c0_g1_i1_3	PF00462.24	Glutaredoxin
TRINITY_DN13186_c0_g2_i1_5	PF05699.14,PF14372.6	hAT family C-terminal dimerisation region|Domain of unknown function (DUF4413)
TRINITY_DN13187_c0_g1_i2_12	PF03151.16	Triose-phosphate Transporter family
TRINITY_DN13188_c0_g1_i1_5	PF03000.14	NPH3 family
TRINITY_DN13190_c0_g1_i4_9	PF07734.13,PF00646.33	F-box associated|F-box domain
TRINITY_DN13191_c0_g1_i3_17	PF03271.17,PF00307.31	EB1-like C-terminal motif|Calponin homology (CH) domain
TRINITY_DN13193_c0_g1_i2_4	PF10604.9	Polyketide cyclase / dehydrase and lipid transport
TRINITY_DN13195_c1_g1_i1_15	PF00665.26,PF13976.6	Integrase core domain|GAG-pre-integrase domain
TRINITY_DN13197_c0_g1_i1_12	PF00071.22,PF08477.13,PF00025.21	Ras family|Ras of Complex, Roc, domain of DAPkinase|ADP-ribosylation factor family
TRINITY_DN13197_c0_g1_i8_16	PF07059.12	Protein of unknown function (DUF1336)
TRINITY_DN13198_c0_g1_i1_17	PF00091.25,PF03953.17	Tubulin/FtsZ family, GTPase domain|Tubulin C-terminal domain
TRINITY_DN13203_c0_g1_i2_13	PF11744.8,PF13515.6,PF04632.12	Aluminium activated malate transporter|Fusaric acid resistance protein-like|Fusaric acid resistance protein family
TRINITY_DN13206_c0_g1_i2_4	PF13919.6,PF16550.5	Asx homology domain|UCH-binding domain
TRINITY_DN13206_c0_g1_i4_11	PF14009.6	Domain of unknown function (DUF4228)
TRINITY_DN13208_c0_g1_i2_10	PF02365.15	No apical meristem (NAM) protein
TRINITY_DN13210_c0_g1_i1_1	PF00071.22,PF08477.13	Ras family|Ras of Complex, Roc, domain of DAPkinase
TRINITY_DN13211_c0_g1_i1_3	PF02519.14	Auxin responsive protein
TRINITY_DN13211_c0_g1_i3_16	PF00892.20	EamA-like transporter family
TRINITY_DN13214_c0_g1_i3_9	PF01195.19	Peptidyl-tRNA hydrolase
TRINITY_DN13217_c0_g2_i1_15	PF00347.23	Ribosomal protein L6
TRINITY_DN13220_c0_g1_i2_8	PF00892.20	EamA-like transporter family
TRINITY_DN13220_c1_g1_i1_1	PF00962.22	Adenosine/AMP deaminase
TRINITY_DN13221_c0_g1_i1_1	PF00314.17	Thaumatin family
TRINITY_DN13221_c0_g1_i1_13	PF06911.12	Senescence-associated protein
TRINITY_DN13221_c0_g1_i3_15	PF00106.25,PF13561.6,PF08659.10	short chain dehydrogenase|Enoyl-(Acyl carrier protein) reductase|KR domain
TRINITY_DN13223_c0_g1_i1_17	PF00566.18	Rab-GTPase-TBC domain
TRINITY_DN13224_c0_g1_i3_13	PF02574.16	Homocysteine S-methyltransferase
TRINITY_DN13227_c0_g1_i2_14	PF00132.24,PF14602.6	Bacterial transferase hexapeptide (six repeats)|Hexapeptide repeat of succinyl-transferase
TRINITY_DN13228_c0_g1_i1_16	PF00078.27	Reverse transcriptase (RNA-dependent DNA polymerase)
TRINITY_DN13229_c0_g1_i1_1	PF03081.15	Exo70 exocyst complex subunit
TRINITY_DN13229_c0_g1_i1_9	PF07727.14	Reverse transcriptase (RNA-dependent DNA polymerase)
TRINITY_DN13230_c0_g2_i1_10	PF11799.8,PF11798.8	impB/mucB/samB family C-terminal domain|IMS family HHH motif
TRINITY_DN13231_c0_g1_i2_1	PF00179.26	Ubiquitin-conjugating enzyme
TRINITY_DN13231_c0_g1_i2_6	PF05739.19	SNARE domain
TRINITY_DN13231_c0_g1_i4_14	PF00293.28,PF14803.6	NUDIX domain|Nudix N-terminal
TRINITY_DN13232_c0_g1_i1_12	PF05577.12	Serine carboxypeptidase S28
TRINITY_DN13232_c0_g1_i2_15	PF00320.27	GATA zinc finger
TRINITY_DN13232_c0_g1_i3_16	PF03226.14	Yippee zinc-binding/DNA-binding /Mis18, centromere assembly
TRINITY_DN13233_c0_g1_i2_1	PF00717.23,PF10502.9	Peptidase S24-like|Signal peptidase, peptidase S26
TRINITY_DN13233_c0_g1_i3_10	PF00232.18	Glycosyl hydrolase family 1
TRINITY_DN13234_c0_g1_i1_14	PF03000.14	NPH3 family
TRINITY_DN13235_c0_g1_i2_15	PF08879.10,PF08880.11	WRC|QLQ
TRINITY_DN13236_c0_g1_i1_12	PF03242.13	Late embryogenesis abundant protein
TRINITY_DN13237_c0_g1_i2_1	PF02201.18	SWIB/MDM2 domain
TRINITY_DN13239_c0_g1_i1_10	PF03828.19,PF01909.23	Cid1 family poly A polymerase|Nucleotidyltransferase domain
TRINITY_DN13239_c0_g1_i3_6	PF01182.20	Glucosamine-6-phosphate isomerases/6-phosphogluconolactonase
TRINITY_DN13241_c0_g1_i1_4	PF13639.6,PF17123.5,PF13923.6,PF12678.7,PF13920.6	Ring finger domain|RING-like zinc finger|Zinc finger, C3HC4 type (RING finger)|RING-H2 zinc finger domain|Zinc finger, C3HC4 type (RING finger)
TRINITY_DN13244_c0_g1_i4_9	PF03083.16	Sugar efflux transporter for intercellular exchange
TRINITY_DN13245_c0_g1_i6_11	PF00664.23,PF00005.27,PF02463.19,PF13191.6	ABC transporter transmembrane region|ABC transporter|RecF/RecN/SMC N terminal domain|AAA ATPase domain
TRINITY_DN13246_c0_g1_i1_2	PF01399.27	PCI domain
TRINITY_DN13246_c0_g1_i5_9	PF13041.6,PF13812.6,PF01535.20,PF17177.4,PF12854.7	PPR repeat family|Pentatricopeptide repeat domain|PPR repeat|Pentacotripeptide-repeat region of PRORP|PPR repeat
TRINITY_DN13247_c0_g1_i1_12	PF03859.16,PF12796.7,PF13637.6	CG-1 domain|Ankyrin repeats (3 copies)|Ankyrin repeats (many copies)
TRINITY_DN13248_c0_g1_i2_7	PF10153.9	rRNA-processing protein Efg1
TRINITY_DN13251_c0_g1_i2_17	PF05512.11	AWPM-19-like family
TRINITY_DN13252_c0_g1_i1_12	PF13662.6,PF01751.22,PF13155.6	Toprim domain|Toprim domain|Toprim-like
TRINITY_DN13255_c0_g1_i1_11	PF01852.19,PF00046.29	START domain|Homeodomain
TRINITY_DN13255_c0_g1_i1_4	PF14368.6,PF00234.22	Probable lipid transfer|Protease inhibitor/seed storage/LTP family
TRINITY_DN13255_c0_g1_i1_9	PF03140.15	Plant protein of unknown function
TRINITY_DN13255_c0_g1_i3_1	PF02535.22	ZIP Zinc transporter
TRINITY_DN13257_c0_g1_i2_10	PF14223.6,PF00106.25,PF13561.6	gag-polypeptide of LTR copia-type|short chain dehydrogenase|Enoyl-(Acyl carrier protein) reductase
TRINITY_DN13258_c0_g1_i1_11	PF00005.27,PF04068.15,PF02463.19,PF13304.6,PF00037.27,PF13175.6,PF13555.6	ABC transporter|Possible Fer4-like domain in RNase L inhibitor, RLI|RecF/RecN/SMC N terminal domain|AAA domain, putative AbiEii toxin, Type IV TA system|4Fe-4S binding domain|AAA ATPase domain|P-loop containing region of AAA domain
TRINITY_DN13258_c0_g1_i2_15	PF00155.21	Aminotransferase class I and II
TRINITY_DN13265_c0_g1_i2_16	PF04777.13,PF00085.20,PF04756.13	Erv1 / Alr family|Thioredoxin|OST3 / OST6 family, transporter family
TRINITY_DN13268_c0_g1_i2_1	PF00121.18	Triosephosphate isomerase
TRINITY_DN13268_c0_g1_i2_10	PF03094.15	Mlo family
TRINITY_DN13268_c0_g1_i2_16	PF03330.18	Lytic transglycolase
TRINITY_DN13271_c0_g1_i3_15	PF01564.17,PF17284.2	Spermine/spermidine synthase domain|Spermidine synthase tetramerisation domain
TRINITY_DN13272_c0_g1_i1_10	PF13839.6,PF14416.6	GDSL/SGNH-like Acyl-Esterase family found in Pmr5 and Cas1p|PMR5 N terminal Domain
TRINITY_DN13275_c0_g1_i1_18	PF00694.19	Aconitase C-terminal domain
TRINITY_DN13275_c0_g1_i2_10	PF03106.15,PF10533.9	WRKY DNA -binding domain|Plant zinc cluster domain
TRINITY_DN13278_c0_g1_i4_4	PF01992.16	ATP synthase (C/AC39) subunit
TRINITY_DN13279_c0_g1_i1_10	PF13855.6,PF12799.7,PF13516.6,PF00560.33	Leucine rich repeat|Leucine Rich repeats (2 copies)|Leucine Rich repeat|Leucine Rich Repeat
TRINITY_DN13281_c0_g1_i1_10	PF08241.12,PF13649.6,PF08242.12,PF13847.6	Methyltransferase domain|Methyltransferase domain|Methyltransferase domain|Methyltransferase domain
TRINITY_DN13281_c0_g1_i1_4	PF13639.6,PF17123.5,PF12678.7,PF13923.6,PF00097.25,PF13445.6,PF14634.6,PF13920.6	Ring finger domain|RING-like zinc finger|RING-H2 zinc finger domain|Zinc finger, C3HC4 type (RING finger)|Zinc finger, C3HC4 type (RING finger)|RING-type zinc-finger|zinc-RING finger domain|Zinc finger, C3HC4 type (RING finger)
TRINITY_DN13282_c0_g1_i2_9	PF00383.23,PF14437.6	Cytidine and deoxycytidylate deaminase zinc-binding region|MafB19-like deaminase
TRINITY_DN13284_c0_g1_i1_13	PF00574.23	Clp protease
TRINITY_DN13285_c0_g1_i1_12	PF13424.6	Tetratricopeptide repeat
TRINITY_DN13285_c0_g2_i1_10	PF07816.11	Protein of unknown function (DUF1645)
TRINITY_DN13287_c0_g1_i1_10	PF03140.15	Plant protein of unknown function
TRINITY_DN13290_c0_g1_i1_15	PF00258.25,PF08608.12,PF04055.21	Flavodoxin|Wyosine base formation|Radical SAM superfamily
TRINITY_DN13290_c0_g1_i1_17	PF00069.25,PF07714.17	Protein kinase domain|Protein tyrosine kinase
TRINITY_DN13292_c0_g1_i1_14	PF00641.18	Zn-finger in Ran binding protein and others
TRINITY_DN13293_c0_g1_i1_6	PF01112.18	Asparaginase
TRINITY_DN13294_c0_g1_i2_8	PF01764.25,PF03893.16	Lipase (class 3)|Lipase 3 N-terminal region
TRINITY_DN13300_c0_g2_i2_10	PF00179.26	Ubiquitin-conjugating enzyme
TRINITY_DN13301_c0_g1_i2_14	PF10249.9	NADH-ubiquinone oxidoreductase subunit 10
TRINITY_DN13302_c0_g1_i1_6	PF03798.16	TLC domain
TRINITY_DN13302_c0_g1_i2_1	PF03759.13	PRONE (Plant-specific Rop nucleotide exchanger)
TRINITY_DN13302_c0_g1_i2_11	PF09282.10	Mago binding
TRINITY_DN13304_c0_g1_i1_8	PF00514.23,PF11841.8	Armadillo/beta-catenin-like repeat|Domain of unknown function (DUF3361)
TRINITY_DN13306_c0_g1_i1_5	PF00888.22,PF10557.9	Cullin family|Cullin protein neddylation domain
TRINITY_DN13306_c0_g1_i1_7	PF00665.26	Integrase core domain
TRINITY_DN13306_c0_g1_i1_8	PF13393.6,PF03129.20	Histidyl-tRNA synthetase|Anticodon binding domain
TRINITY_DN13309_c0_g1_i3_18	PF00069.25,PF07714.17	Protein kinase domain|Protein tyrosine kinase
TRINITY_DN13309_c0_g1_i3_9	PF00046.29,PF02183.18	Homeodomain|Homeobox associated leucine zipper
TRINITY_DN13311_c0_g1_i2_18	PF00036.32,PF13499.6,PF13833.6,PF13405.6,PF13202.6,PF14658.6,PF12763.7,PF10591.9	EF hand|EF-hand domain pair|EF-hand domain pair|EF-hand domain|EF hand|EF-hand domain|Cytoskeletal-regulatory complex EF hand|Secreted protein acidic and rich in cysteine Ca binding region
TRINITY_DN13311_c0_g1_i2_9	PF01764.25,PF18117.1	Lipase (class 3)|Enhanced disease susceptibility 1 protein EP domain
TRINITY_DN13311_c0_g1_i3_2	PF02365.15	No apical meristem (NAM) protein
TRINITY_DN13312_c0_g1_i1_13	PF12895.7	Anaphase-promoting complex, cyclosome, subunit 3
TRINITY_DN13312_c0_g1_i2_8	PF16596.5,PF07777.11,PF00170.21,PF07716.15	Disordered region downstream of MFMR|G-box binding protein MFMR|bZIP transcription factor|Basic region leucine zipper
TRINITY_DN13313_c0_g1_i3_5	PF00654.20	Voltage gated chloride channel
TRINITY_DN13318_c0_g1_i3_1	PF03083.16	Sugar efflux transporter for intercellular exchange
TRINITY_DN13319_c0_g1_i3_7	PF00429.19,PF18697.1	ENV polyprotein (coat polyprotein)|Murine leukemia virus (MLV) integrase (IN) C-terminal domain
TRINITY_DN13320_c0_g1_i1_14	PF01501.20	Glycosyl transferase family 8
TRINITY_DN13320_c0_g1_i3_15	PF00141.23	Peroxidase
TRINITY_DN13321_c0_g1_i2_9	PF09739.9	Mini-chromosome maintenance replisome factor
TRINITY_DN13323_c0_g1_i1_9	PF13947.6	Wall-associated receptor kinase galacturonan-binding
TRINITY_DN13324_c0_g1_i2_15	PF00069.25,PF07714.17	Protein kinase domain|Protein tyrosine kinase
TRINITY_DN13325_c0_g1_i2_11	PF01541.24	GIY-YIG catalytic domain
TRINITY_DN13326_c0_g1_i1_3	PF03223.15	V-ATPase subunit C
TRINITY_DN13330_c0_g1_i1_16	PF00230.20	Major intrinsic protein
TRINITY_DN13331_c0_g1_i1_18	PF00348.17	Polyprenyl synthetase
TRINITY_DN13331_c0_g1_i4_15	PF04654.12	Protein of unknown function, DUF599
TRINITY_DN13332_c0_g1_i4_17	PF00394.22,PF07732.15,PF07731.14	Multicopper oxidase|Multicopper oxidase|Multicopper oxidase
TRINITY_DN13332_c1_g1_i1_6	PF08263.12,PF13855.6	Leucine rich repeat N-terminal domain|Leucine rich repeat
TRINITY_DN13335_c0_g1_i1_2	PF07859.13	alpha/beta hydrolase fold
TRINITY_DN13335_c0_g1_i3_16	PF02309.16	AUX/IAA family
TRINITY_DN13335_c0_g1_i3_9	PF03460.17,PF01077.22	Nitrite/Sulfite reductase ferredoxin-like half domain|Nitrite and sulphite reductase 4Fe-4S domain
TRINITY_DN13336_c0_g2_i1_6	PF00538.19,PF00249.31	linker histone H1 and H5 family|Myb-like DNA-binding domain
TRINITY_DN13337_c0_g1_i1_14	PF00448.22,PF02978.19,PF02881.19,PF02492.19	SRP54-type protein, GTPase domain|Signal peptide binding domain|SRP54-type protein, helical bundle domain|CobW/HypB/UreG, nucleotide-binding domain
TRINITY_DN13337_c0_g1_i2_9	PF03141.16,PF08241.12	Putative S-adenosyl-L-methionine-dependent methyltransferase|Methyltransferase domain
TRINITY_DN13337_c0_g1_i4_5	PF00571.28	CBS domain
TRINITY_DN13341_c0_g1_i1_1	PF07727.14	Reverse transcriptase (RNA-dependent DNA polymerase)
TRINITY_DN13341_c0_g1_i1_17	PF00481.21	Protein phosphatase 2C
TRINITY_DN13342_c0_g1_i5_18	PF00010.26	Helix-loop-helix DNA-binding domain
TRINITY_DN13342_c1_g1_i2_4	PF00249.31,PF13921.6	Myb-like DNA-binding domain|Myb-like DNA-binding domain
TRINITY_DN13343_c0_g1_i1_10	PF04134.12	Protein of unknown function, DUF393
TRINITY_DN13344_c0_g1_i1_8	PF01699.24	Sodium/calcium exchanger protein
TRINITY_DN13346_c0_g1_i1_2	PF02536.14	mTERF
TRINITY_DN13346_c0_g1_i2_10	PF03881.14	Fructosamine kinase
TRINITY_DN13346_c0_g1_i3_6	PF14629.6,PF13191.6,PF00004.29	Origin recognition complex (ORC) subunit 4 C-terminus|AAA ATPase domain|ATPase family associated with various cellular activities (AAA)
TRINITY_DN13347_c0_g1_i1_10	PF05903.14	PPPDE putative peptidase domain
TRINITY_DN13348_c0_g1_i1_6	PF00847.20	AP2 domain
TRINITY_DN1334_c0_g1_i1_10	PF00436.25	Single-strand binding protein family
TRINITY_DN13354_c0_g1_i3_5	PF09377.10	SBDS protein C-terminal domain
TRINITY_DN13354_c0_g2_i1_3	PF01988.19	VIT family
TRINITY_DN13356_c0_g1_i1_11	PF14647.6,PF14648.6	FAM91 N-terminus|FAM91 C-terminus
TRINITY_DN13356_c0_g1_i3_1	PF00445.18	Ribonuclease T2 family
TRINITY_DN13357_c0_g1_i2_12	PF13259.6	Protein of unknown function (DUF4050)
TRINITY_DN13359_c0_g1_i1_10	PF03110.14	SBP domain
TRINITY_DN13360_c0_g1_i1_16	PF08240.12,PF00107.26	Alcohol dehydrogenase GroES-like domain|Zinc-binding dehydrogenase
TRINITY_DN13361_c0_g1_i1_2	PF01823.19	MAC/Perforin domain
TRINITY_DN13362_c0_g1_i2_12	PF01535.20,PF13041.6,PF12854.7,PF13812.6,PF17177.4	PPR repeat|PPR repeat family|PPR repeat|Pentatricopeptide repeat domain|Pentacotripeptide-repeat region of PRORP
TRINITY_DN13362_c0_g1_i3_9	PF00069.25,PF07714.17,PF01453.24,PF00954.20,PF00249.31,PF13921.6	Protein kinase domain|Protein tyrosine kinase|D-mannose binding lectin|S-locus glycoprotein domain|Myb-like DNA-binding domain|Myb-like DNA-binding domain
TRINITY_DN13363_c0_g1_i2_4	PF00170.21,PF07716.15	bZIP transcription factor|Basic region leucine zipper
TRINITY_DN13364_c0_g1_i3_16	PF00736.19	EF-1 guanine nucleotide exchange domain
TRINITY_DN13365_c0_g1_i4_16	PF00118.24	TCP-1/cpn60 chaperonin family
TRINITY_DN13365_c0_g1_i5_17	PF00702.26,PF13419.6	haloacid dehalogenase-like hydrolase|Haloacid dehalogenase-like hydrolase
TRINITY_DN13366_c0_g1_i1_5	PF00909.21	Ammonium Transporter Family
TRINITY_DN13368_c0_g1_i1_4	PF03171.20,PF14226.6	2OG-Fe(II) oxygenase superfamily|non-haem dioxygenase in morphine synthesis N-terminal
TRINITY_DN1336_c0_g1_i1_18	PF00561.20,PF12697.7,PF12146.8	alpha/beta hydrolase fold|Alpha/beta hydrolase family|Serine aminopeptidase, S33
TRINITY_DN13371_c0_g1_i1_12	PF00795.22	Carbon-nitrogen hydrolase
TRINITY_DN13371_c0_g1_i2_1	PF13641.6,PF13632.6,PF00535.26,PF13506.6,PF03142.15	Glycosyltransferase like family 2|Glycosyl transferase family group 2|Glycosyl transferase family 2|Glycosyl transferase family 21|Chitin synthase
TRINITY_DN13372_c0_g1_i6_14	PF00076.22	RNA recognition motif. (a.k.a. RRM, RBD, or RNP domain)
TRINITY_DN13374_c0_g1_i1_12	PF13639.6,PF12678.7,PF13923.6,PF17123.5,PF13920.6	Ring finger domain|RING-H2 zinc finger domain|Zinc finger, C3HC4 type (RING finger)|RING-like zinc finger|Zinc finger, C3HC4 type (RING finger)
TRINITY_DN13374_c0_g1_i1_5	PF05742.12	Transport and Golgi organisation 2
TRINITY_DN13375_c0_g1_i1_12	PF05653.14,PF00892.20	Magnesium transporter NIPA|EamA-like transporter family
TRINITY_DN13375_c0_g3_i3_13	PF00241.20	Cofilin/tropomyosin-type actin-binding protein
TRINITY_DN13377_c0_g1_i4_6	PF00481.21	Protein phosphatase 2C
TRINITY_DN13378_c0_g1_i1_9	PF02365.15	No apical meristem (NAM) protein
TRINITY_DN13379_c0_g1_i2_1	PF00004.29,PF16450.5,PF07728.14,PF17862.1,PF13191.6,PF07724.14	ATPase family associated with various cellular activities (AAA)|Proteasomal ATPase OB C-terminal domain|AAA domain (dynein-related subfamily)|AAA+ lid domain|AAA ATPase domain|AAA domain (Cdc48 subfamily)
TRINITY_DN13379_c0_g1_i2_3	PF04535.12	Domain of unknown function (DUF588)
TRINITY_DN1337_c0_g1_i1_11	PF00036.32,PF13499.6,PF13202.6,PF13405.6,PF13833.6,PF12763.7,PF10591.9,PF00404.18	EF hand|EF-hand domain pair|EF hand|EF-hand domain|EF-hand domain pair|Cytoskeletal-regulatory complex EF hand|Secreted protein acidic and rich in cysteine Ca binding region|Dockerin type I domain
TRINITY_DN13382_c0_g1_i1_11	PF12796.7,PF13962.6,PF13637.6,PF13606.6,PF13857.6,PF00023.30	Ankyrin repeats (3 copies)|Domain of unknown function|Ankyrin repeats (many copies)|Ankyrin repeat|Ankyrin repeats (many copies)|Ankyrin repeat
TRINITY_DN13382_c0_g1_i2_7	PF02298.17	Plastocyanin-like domain
TRINITY_DN13383_c0_g1_i3_10	PF00282.19	Pyridoxal-dependent decarboxylase conserved domain
TRINITY_DN13383_c0_g1_i3_18	PF08662.11,PF12894.7,PF00076.22	Eukaryotic translation initiation factor eIF2A|Anaphase-promoting complex subunit 4 WD40 domain|RNA recognition motif. (a.k.a. RRM, RBD, or RNP domain)
TRINITY_DN13385_c0_g1_i1_13	PF00271.31,PF00642.24,PF18345.1,PF00270.29	Helicase conserved C-terminal domain|Zinc finger C-x8-C-x5-C-x3-H type (and similar)|Zinc finger domain|DEAD/DEAH box helicase
TRINITY_DN13387_c0_g1_i1_12	PF07719.17	Tetratricopeptide repeat
TRINITY_DN13388_c0_g1_i1_12	PF13877.6,PF00515.28,PF07719.17,PF13424.6,PF13414.6,PF13181.6	Potential Monad-binding region of RPAP3|Tetratricopeptide repeat|Tetratricopeptide repeat|Tetratricopeptide repeat|TPR repeat|Tetratricopeptide repeat
TRINITY_DN13388_c0_g1_i1_7	PF01535.20,PF13041.6,PF12854.7,PF14432.6,PF13812.6,PF17177.4,PF13428.6	PPR repeat|PPR repeat family|PPR repeat|DYW family of nucleic acid deaminases|Pentatricopeptide repeat domain|Pentacotripeptide-repeat region of PRORP|Tetratricopeptide repeat
TRINITY_DN13388_c0_g1_i2_6	PF10699.9	Male gamete fusion factor
TRINITY_DN13390_c0_g1_i1_12	PF01329.19	Pterin 4 alpha carbinolamine dehydratase
TRINITY_DN13392_c0_g1_i1_8	PF01936.18	NYN domain
TRINITY_DN13394_c0_g1_i2_11	PF01490.18	Transmembrane amino acid transporter protein
TRINITY_DN13395_c0_g1_i1_11	PF04043.15	Plant invertase/pectin methylesterase inhibitor
TRINITY_DN13395_c0_g1_i4_4	PF00347.23	Ribosomal protein L6
TRINITY_DN13397_c0_g1_i1_3	PF00076.22,PF16367.5	RNA recognition motif. (a.k.a. RRM, RBD, or RNP domain)|RNA recognition motif
[truncated: 26,724 more rows]
