# Supplementary material for: The effects of Rhodopseudomonas palustris on the improvement of agronomic traits and key enzyme-coding genes related to polysaccharide biosynthesis in Codonopsis pilosula
Source: PLoS One. 2025 Jun 3;20(6):e0319989. doi: 10.1371/journal.pone.0319989 (PMC12132940; doi:10.1371/journal.pone.0319989)
Supplement: S1 File — (ZIP) [file pone.0319989.s004.zip › Transcriptomics of Codonopsis pilosula roots, stems, and leaves/4.gene_expression/FPKM_anno.xls]

id	GCK-1	GCK-2	GCK-3	GZ100-1	GZ100-2	GZ100-3	JCK-1	JCK-2	JCK-3	JZ100-1	JZ100-2	JZ100-3	YCK-1	YCK-2	YCK-3	YZ100-1	YZ100-2	YZ100-3	NR id	NR annotation	Swissprot id	Swissprot annotation	KEGG id	KO	KEGG gene name	KEGG description	Pathway	Pathway definition	KOG id	KOG defination	KOG code	KOG categories	KOG class	eggNOG abbreviation	eggNOG id	eggNOG description	GO annotation	Pfam IDs	Pfam Description	iTAK_type	Family
TRINITY_DN10001_c0_g1_i1_12	0.0	0.0	0.0	0.0	0.0	0.0	0.5245529000000001	0.0	0.0	0.2675611	0.6354804000000001	0.2772414	0.5290058000000001	0.25651799999999997	6.82e-07	1.155335	0.9123665999999999	0.8116151	--	--	--	--	--	--	--	--	--	--	--	--	--	--	--	--	--	--	--	--	--
TRINITY_DN10001_c0_g1_i1_13	0.0	0.12068339999999998	0.4666675	0.960968	0.7214946	1.341904	3.3284599999999998	3.600749	1.5262120000000001	0.7880675	1.351251	1.038858	0.1531661	0.0	0.1485433	0.28869029999999996	0.12469269999999999	0.6097187	KAA8519577.1	hypothetical protein F0562_013799 [Nyssa sinensis]	Q39224|SRG1_ARATH	Protein SRG1 F20D23.28 OS=Arabidopsis thaliana (Mouse-ear cress) GN=F20D23.28 PE=2 SV=1	--	--	--	--	--	--	KOG0143	Iron/ascorbate family oxidoreductases	[QR]	METABOLISM|POORLY CHARACTERIZED	Secondary metabolites biosynthesis, transport and catabolism |General function prediction only	S	COG3491	2OGFe(II) oxygenase	Biological Process: leaf senescence (GO:0010150);|Molecular Function: oxidoreductase activity, acting on diphenols and related substances as donors, oxygen as acceptor (GO:0016682);|Molecular Function: metal ion binding (GO:0046872);|Molecular Function: dioxygenase activity (GO:0051213);	PF03171.20,PF14226.6	2OG-Fe(II) oxygenase superfamily|non-haem dioxygenase in morphine synthesis N-terminal
TRINITY_DN10002_c0_g1_i1_10	16.98657	20.018710000000002	20.18379	29.6384	29.4753	23.45901	18.490579999999998	18.34844	15.55865	18.24636	17.50026	19.84599	10.37786	13.151689999999999	10.09042	12.18527	13.26564	11.56056	XP_024992727.1	peroxisome biogenesis protein 7 [Cynara cardunculus var. scolymus]	Q9XF57|PEX7_ARATH	Peroxisome biogenesis protein 7 F28N24.6 OS=Arabidopsis thaliana (Mouse-ear cress) GN=F28N24.6 PE=1 SV=2	127/139(91.37)	K13341	PEX7, PTS2R	peroxin-7	ko04146	Peroxisome	KOG0277	Peroxisomal targeting signal type 2 receptor	[U]	CELLULAR PROCESSES AND SIGNALING	Intracellular trafficking, secretion, and vesicular transport	S	ENOG410XNVU	Peroxisomal targeting signal	Cellular Component: peroxisomal membrane (GO:0005778);|Biological Process: protein targeting to peroxisome (GO:0006625);|Cellular Component: Cul4-RING E3 ubiquitin ligase complex (GO:0080008);	PF00400.32	WD domain, G-beta repeat
TRINITY_DN10002_c0_g1_i2_8	2.0799999999999999e-26	6.130000000000001e-26	0.1738027	0.6122297	4.650000000000001e-28	1.06e-26	2.89e-26	0.5793961	0.3919532	0.2874215	0.0	0.1537779	0.2839841	1.18e-13	0.6442883	3.4e-26	9.35e-28	0.8498595999999999	--	--	--	--	--	--	--	--	--	--	--	--	--	--	--	--	--	--	--	--	--
TRINITY_DN10003_c0_g1_i1_1	1.377945	2.001807	0.1754108	5.98921	4.657474	0.3101897	0.6645236	1.38222	0.3431663	0.7333701	0.6146771	1.161985	1.427015	1.5217889999999998	1.5332290000000002	1.387645	1.4904819999999999	1.864079	KAA8534895.1	hypothetical protein F0562_029889 [Nyssa sinensis]	A4KA45|PROF4_CORAV	Profilin-4 . OS=Corylus avellana (European hazel) (Corylus maxima) GN=. PE=1 SV=1	--	--	--	--	--	--	KOG1755	Profilin	[Z]	CELLULAR PROCESSES AND SIGNALING	Cytoskeleton	O	ENOG41126PD	Binds to actin and affects the structure of the cytoskeleton. At high concentrations, profilin prevents the polymerization of actin, whereas it enhances it at low concentrations (By	Molecular Function: actin binding (GO:0003779);|Cellular Component: cytoplasm (GO:0005737);|Cellular Component: cytoskeleton (GO:0005856);	PF00235.19	Profilin
TRINITY_DN10003_c0_g1_i1_10	23.20407	23.95743	25.62367	18.9029	18.4164	15.42818	25.16517	31.1005	22.64714	23.01014	21.54426	20.974120000000003	30.380670000000002	31.29594	25.69214	30.12738	30.03827	30.30357	XP_028072032.1	uncharacterized protein LOC114274326 isoform X1 [Camellia sinensis]	--	--	--	--	--	--	--	--	--	--	--	--	--	S	ENOG410YXUS		--	--	--
TRINITY_DN10003_c0_g1_i1_18	0.0	0.0	0.0	0.0	0.0	0.0	2.1199999999999997e-59	7.63e-42	0.0	0.1778327	0.0	1.11189	0.0	0.16501329999999997	0.1599642	0.1849657	0.1866134	0.1719365	--	--	--	--	--	--	--	--	--	--	--	--	--	--	--	--	--	--	--	--	--
TRINITY_DN10004_c0_g1_i1_1	21.85584	26.4411	27.269959999999998	13.580020000000001	13.63044	18.71827	18.42016	17.28163	16.16793	15.105939999999999	15.1419	15.93595	15.74504	15.12698	14.5784	14.91787	14.29224	14.878860000000001	KAA8536499.1	hypothetical protein F0562_028977 [Nyssa sinensis]	--	--	--	--	--	--	--	--	--	--	--	--	--	S	ENOG410YWBT		--	--	--
TRINITY_DN10004_c0_g1_i1_3	1.8496709999999998	2.2439150000000003	1.667404	1.819347	2.221589	0.9511139999999999	2.107385	2.606198	1.651702	0.2632442	1.0632540000000001	0.6388918	0.6953630999999999	0.24973040000000002	0.580575	0.6836717	0.29713740000000005	0.4485273	--	--	--	--	--	--	--	--	--	--	--	--	--	--	--	--	--	--	--	--	--
TRINITY_DN10004_c0_g1_i1_6	2.73374	4.5699999999999995e-99	1.8486310000000001	0.7396929	0.584199	0.5152415	0.6102923000000001	1.363992	0.5472425	1.909389	2.21295	1.467546	0.0	0.5744895999999999	0.536188	0.0	0.0	0.0	--	--	--	--	--	--	--	--	--	--	--	--	--	--	--	--	--	--	--	--	--
TRINITY_DN10004_c0_g1_i1_7	0.0	0.0	0.0	0.0	0.0	0.0	0.1396007	0.0	0.04735246	0.0	0.05753762	0.04653893	0.0	0.0	0.04784103	0.05016879	0.0506824	0.09472761	KAE9467835.1	hypothetical protein C3L33_00255, partial [Rhododendron williamsianum]	Q9LV40|ROGF8_ARATH	Rho guanine nucleotide exchange factor 8 MOB24.21 OS=Arabidopsis thaliana (Mouse-ear cress) GN=MOB24.21 PE=1 SV=1	--	--	--	--	--	--	--	--	--	--	--	S	ENOG410YG86	guanine nucleotide exchange factor	Molecular Function: guanyl-nucleotide exchange factor activity (GO:0005085);|Molecular Function: Rho guanyl-nucleotide exchange factor activity (GO:0005089);|Cellular Component: plasma membrane (GO:0005886);|Molecular Function: identical protein binding (GO:0042802);	PF03759.13	PRONE (Plant-specific Rop nucleotide exchanger)
TRINITY_DN10005_c0_g1_i1_1	1.780532	1.8938270000000001	0.8501828000000001	7.418417	6.5772759999999995	7.446099	0.9449333000000001	1.899787	1.6796220000000002	2.544474	1.5318479999999999	2.5857639999999997	1.398566	1.186884	0.8884161	0.8348450999999999	1.158534	0.9681023000000001	XP_002269745.2	PREDICTED: uncharacterized protein LOC100242579 isoform X1 [Vitis vinifera]	--	--	--	--	--	--	--	--	--	--	--	--	--	S	ENOG4111KEM	expressed protein	--	PF06101.11	Vacuolar protein sorting-associated protein 62
TRINITY_DN10005_c0_g1_i1_11	1.3067	0.8324187	1.819172	1.532223	2.434293	6.39815	0.6324298	0.0	1.6967889999999999	0.6757218	0.0	0.0	0.0	0.0	0.5611547	0.0	0.0	0.0	--	--	--	--	--	--	--	--	--	--	--	--	--	--	--	--	--	--	--	--	--
TRINITY_DN10005_c0_g1_i1_13	0.33960300000000004	1.037016	0.0	0.002205786	0.0	0.0	0.0	4.83e-07	1.306059	0.0	0.12277850000000001	0.7497109000000001	1.144196	1.543536	1.500349	2.006416	0.8586857	0.00042734800000000003	RVW76463.1	Retrovirus-related Pol polyprotein from transposon TNT 1-94 [Vitis vinifera]	Q94HW2|POLR1_ARATH	Endonuclease RE1 T4M14.18 OS=Arabidopsis thaliana (Mouse-ear cress) GN=T4M14.18 PE=2 SV=1	--	--	--	--	--	--	KOG0017	FOG: Transposon-encoded proteins with TYA, reverse transcriptase, integrase domains in various combinations	[R]	POORLY CHARACTERIZED	General function prediction only	O	COG1404	peptidase (S8 and S53, subtilisin, kexin, sedolisin	Cellular Component: retrotransposon nucleocapsid (GO:0000943);|Molecular Function: nucleic acid binding (GO:0003676);|Molecular Function: RNA-directed DNA polymerase activity (GO:0003964);|Molecular Function: aspartic-type endopeptidase activity (GO:0004190);|Molecular Function: endonuclease activity (GO:0004519);|Biological Process: DNA recombination (GO:0006310);|Biological Process: DNA integra…	PF07727.14	Reverse transcriptase (RNA-dependent DNA polymerase)
TRINITY_DN10005_c0_g1_i1_2	0.1554045	1.543902	0.09235462	0.33382	0.326977	5.3799999999999994e-70	0.3020313	0.15810870000000002	0.003928738	4.549999999999999e-94	8.61e-57	0.0	1.0285950000000001	0.014686000000000001	0.1452215	0.000122454	2.3699999999999997e-18	6.09e-25	--	--	--	--	--	--	--	--	--	--	--	--	--	--	--	--	--	--	--	--	--
TRINITY_DN10006_c0_g1_i1_3	0.6939033	2.606903	2.727974	0.7608170999999999	4.8263739999999995	0.5705944000000001	0.0	0.0	0.5794175	3.394072	1.582296	0.7314028	0.0	1.208617	0.5702958	1.582547	0.0	2.736617	--	--	--	--	--	--	--	--	--	--	--	--	--	--	--	--	--	--	--	--	--
TRINITY_DN10006_c0_g2_i1_7	0.4011108	1.9458830000000003	1.492068	0.8673881	0.6767138	3.176439	1.5358459999999998	2.0431779999999997	2.4600459999999997	1.5541200000000002	3.579085	0.8500056999999999	1.9675349999999998	2.215417	3.5189760000000003	1.338797	0.0	1.5952629999999999	--	--	--	--	--	--	--	--	--	--	--	--	--	--	--	--	--	--	--	--	--
TRINITY_DN10007_c0_g1_i1_11	1.570286	0.8840176	0.01506837	0.0	4.46e-30	1.6899999999999999e-10	2.563796	1.928398	3.384152	1.565061	0.0	0.001778471	0.3695536	0.6832128000000001	0.6418560999999999	1.491908	2.3287009999999997	0.3824883	--	--	--	--	--	--	--	--	--	--	--	--	--	--	--	--	--	--	--	--	--
TRINITY_DN10008_c0_g2_i1_17	0.6731191999999999	0.5907196	0.6193131	0.4514635	0.4263048	0.4656049	0.9628139000000001	0.4493515	0.6746363000000001	0.4532795	0.5852149	0.4570535	0.40493090000000004	0.9912858	0.6663509	0.5138706000000001	0.49138329999999997	0.4560348	XP_020546984.1	LOW QUALITY PROTEIN: uncharacterized protein LOC105179429 [Sesamum indicum]	--	--	--	--	--	--	--	--	--	--	--	--	--	--	--	--	--	--	--
TRINITY_DN10009_c0_g2_i1_14	1.367741	5.33e-07	1.0941969999999999	1.532027	1.3724100000000001	1.2945719999999998	5.549999999999999e-16	0.663081	0.5646517	0.2130687	0.252486	0.6758681	2.756528	3.216284	0.6896608	0.24153920000000004	1.0017479999999999	1.018084	--	--	--	--	--	--	--	--	--	--	--	--	--	--	--	--	--	--	--	--	--
TRINITY_DN1000_c0_g1_i1_3	2.277078	1.1045200000000002	0.7641392	0.3370499	2.500165	0.26493320000000004	1.619412	1.630947	0.9218646999999999	0.0	0.0	0.0	2.617284	0.9340118000000001	0.0	0.0	1.120105	0.665866	--	--	--	--	--	--	--	--	--	--	--	--	--	--	--	--	--	--	--	--	--
TRINITY_DN10010_c0_g1_i1_14	0.2120649	0.47088450000000004	1.184058	2.347867	1.070274	0.6869264	0.47700640000000005	0.7613879	1.165347	0.7695890999999999	1.471518	0.5445418000000001	0.6198477	0.07375016	0.9321687	1.240958	0.5019408	0.49132440000000005	--	--	--	--	--	--	--	--	--	--	--	--	--	--	--	--	--	--	--	--	--
TRINITY_DN10011_c0_g1_i1_7	2.086651	2.198666	0.7523893	1.1387479999999999	0.7405322	0.5080717	0.9865969000000001	1.628001	0.6603149	0.1751257	0.143999	0.177879	0.8646363000000001	1.9573919999999998	0.9143376	0.42572309999999997	0.307079	0.1164863	--	--	--	--	--	--	--	--	--	--	--	--	--	--	--	--	--	--	--	--	--
TRINITY_DN10011_c0_g2_i1_1	0.49009220000000003	0.1366859	0.0	1.769586	1.536276	0.20654299999999998	4.65e-27	0.0	0.22388829999999998	0.9714584999999999	0.5825669	0.25692600000000004	0.25544079999999997	1.388664	0.0	0.2083629	1.8899999999999998e-46	0.24497800000000003	KRH16321.1	hypothetical protein GLYMA_14G148800 [Glycine max]	--	--	--	--	--	--	--	--	--	--	--	--	--	S	ENOG410YI8J	universal stress protein	--	--	--
TRINITY_DN10011_c0_g2_i1_4	0.1335404	0.0	0.4138332	0.08438871	0.20818289999999998	0.1303823	0.6025007	0.8764927	0.04889162	1.133307	0.29020290000000004	0.2962431	0.24705700000000003	1.13994	0.1242845	0.2518088	0.25737750000000004	1.2180389999999999	XP_030540115.1	heterogeneous nuclear ribonucleoprotein A1-like [Rhodamnia argentea]	Q8W034|RNP1_ARATH	Heterogeneous nuclear ribonucleoprotein 1 dl3190w OS=Arabidopsis thaliana (Mouse-ear cress) GN=dl3190w PE=1 SV=1	37/73(50.68)	K14411	MSI	RNA-binding protein Musashi	ko03015	mRNA surveillance pathway	KOG0118	FOG: RRM domain	[R]	POORLY CHARACTERIZED	General function prediction only	S	COG0724	Rna-binding protein	Molecular Function: RNA binding (GO:0003723);|Molecular Function: mRNA binding (GO:0003729);|Cellular Component: nucleus (GO:0005634);|Cellular Component: spliceosomal complex (GO:0005681);|Cellular Component: cytosol (GO:0005829);|Biological Process: mRNA processing (GO:0006397);|Biological Process: RNA splicing (GO:0008380);|Biological Process: vegetative to reproductive phase transition of mer…	PF00076.22	RNA recognition motif. (a.k.a. RRM, RBD, or RNP domain)
TRINITY_DN10012_c0_g1_i1_12	1.605991	0.7202960999999999	1.664869	0.9670397	0.6240631	0.5947220999999999	8.948258000000001	4.809819	11.28266	127.9516	52.909369999999996	82.66964	90.72352	97.12991	111.4441	331.4617	145.3295	217.4147	--	--	--	--	--	--	--	--	--	--	--	--	--	--	--	--	--	--	--	--	--
TRINITY_DN10013_c0_g1_i1_14	20.54055	35.25486	31.839129999999997	55.14988	53.43365	35.14669	23.626260000000002	21.79488	18.48391	32.05855	31.15652	31.77226	22.57881	17.53063	17.22214	25.169629999999998	26.6418	23.65372	KAA8541878.1	hypothetical protein F0562_023030 [Nyssa sinensis]	Q9LW15|CX5B1_ARATH	Cytochrome c oxidase subunit 5b-1, mitochondrial MSJ11.4 OS=Arabidopsis thaliana (Mouse-ear cress) GN=MSJ11.4 PE=1 SV=1	120/169(71.01)	K02265	COX5B	cytochrome c oxidase subunit 5b	ko00190	Oxidative phosphorylation	KOG3352	Cytochrome c oxidase, subunit Vb/COX4	[C]	METABOLISM	Energy production and conversion	O	ENOG4111XEM	cytochrome C oxidase	Molecular Function: cytochrome-c oxidase activity (GO:0004129);|Cellular Component: mitochondrion (GO:0005739);|Cellular Component: mitochondrial respiratory chain complex IV (GO:0005751);|Biological Process: mitochondrial electron transport, cytochrome c to oxygen (GO:0006123);|Molecular Function: zinc ion binding (GO:0008270);|Cellular Component: chloroplast thylakoid membrane (GO:0009535);|Bio…	PF01215.19,PF10276.9	Cytochrome c oxidase subunit Vb|Zinc-finger domain
TRINITY_DN10014_c0_g1_i1_16	2.025334	0.11582200000000001	2.035	3.0783869999999998	17.2274	0.7081921999999999	0.6411526	0.181301	0.275483	2.996586	1.192682	0.5495986999999999	0.10822730000000001	0.0	0.0	1.13094	0.1973541	0.9785855999999999	XP_009762861.1	PREDICTED: uncharacterized protein LOC104214838 isoform X1 [Nicotiana sylvestris]	Q9C9K5|PILS3_ARATH	Protein PIN-LIKES 3 F14G6.12 OS=Arabidopsis thaliana (Mouse-ear cress) GN=F14G6.12 PE=2 SV=1	--	--	--	--	--	--	KOG2722	Predicted membrane protein	[S]	POORLY CHARACTERIZED	Function unknown	S	COG0679	Auxin Efflux Carrier	Cellular Component: endoplasmic reticulum membrane (GO:0005789);|Biological Process: response to auxin (GO:0009733);|Biological Process: auxin-activated signaling pathway (GO:0009734);|Cellular Component: integral component of membrane (GO:0016021);|Biological Process: transmembrane transport (GO:0055085);	PF03547.18	Membrane transport protein
TRINITY_DN10015_c0_g1_i1_16	2.524156	1.07379	1.881402	1.142292	0.6972932	3.6782660000000003	3.449935	2.368054	5.789785	5.218593	6.439156	5.078264	1.3054299999999999	2.107365	2.494035	0.5449016999999999	2.5449349999999997	1.342085	--	--	--	--	--	--	--	--	--	--	--	--	--	--	--	--	--	--	--	--	--
TRINITY_DN10015_c0_g1_i2_18	89.69798	102.2943	94.51604	113.2166	111.569	92.52214000000001	77.61426	71.97391999999999	80.5361	82.35614	80.15003	85.88159	54.208090000000006	54.63045	56.89	57.17304	59.698159999999994	53.94302	KAA8526884.1	hypothetical protein F0562_008887 [Nyssa sinensis]	Q8L4N1|PHO34_ARATH	Universal stress protein PHOS34 M4I22.130 OS=Arabidopsis thaliana (Mouse-ear cress) GN=M4I22.130 PE=1 SV=1	--	--	--	--	--	--	--	--	--	--	--	S	ENOG4111HXP	universal stress protein domain containing protein	Biological Process: response to molecule of fungal origin (GO:0002238);|Molecular Function: ATP binding (GO:0005524);|Cellular Component: chloroplast (GO:0009507);	PF00582.26	Universal stress protein family
TRINITY_DN10016_c0_g1_i1_14	0.3052196	1.358827	0.6817814999999999	3.117022	4.1032150000000005	0.7965888000000001	2.871153	2.207388	2.501009	4.039249	4.218808999999999	3.168519	5.455222	5.641858	5.923901	7.857394	9.824755999999999	8.360167	XP_021285316.1	nuclear speckle RNA-binding protein B [Herrania umbratica]	F4HWF9|NSRB_ARATH	Nuclear speckle RNA-binding protein B F16F4.3 OS=Arabidopsis thaliana (Mouse-ear cress) GN=F16F4.3 PE=2 SV=1	133/241(55.19)	K20725	MKS1	MAP kinase substrate 1	ko04016	MAPK signaling pathway - plant	--	--	--	--	--	S	ENOG410YNID	VQ domain containing protein	Biological Process: mRNA splicing, via spliceosome (GO:0000398);|Cellular Component: nuclear speck (GO:0016607);|Molecular Function: snRNA stem-loop binding (GO:0035614);	PF05678.14	VQ motif
TRINITY_DN10016_c0_g1_i1_3	2.534184	0.3869278	0.4222991	0.1761924	1.576091	1.8866880000000001	1.115977	0.5151608	0.9696304	0.0	0.19615539999999998	0.3523463	1.320733	0.4601803	0.8896339	0.3638778	0.388464	0.17014749999999998	OIT37496.1	dna mismatch repair protein msh6 [Nicotiana attenuata]	--	--	--	--	--	--	--	--	--	--	--	--	--	S	ENOG410YUPY	Retroelement	--	--	--
TRINITY_DN10018_c0_g1_i1_2	0.6837840999999999	1.9502810000000002	4.152481	0.3829431	0.6326757	0.8674396999999999	1.001847	2.122343	1.570254	1.4278030000000002	0.816498	1.1357899999999999	1.018266	0.9568218000000001	1.225703	0.0	0.4203138	1.06267	--	--	--	--	--	--	--	--	--	--	--	--	--	--	--	--	--	--	--	--	--
TRINITY_DN10018_c0_g1_i1_5	0.4205692	0.46743009999999996	0.5813347	0.4089078	0.2545627	0.1159729	1.612322	1.34394	1.459791	0.73387	0.9252700999999999	1.3297450000000002	0.7031059000000001	0.9735351999999999	0.6383768	0.07117622	0.0377404	0.37893109999999997	--	--	--	--	--	--	--	--	--	--	--	--	--	--	--	--	--	--	--	--	--
TRINITY_DN1001_c0_g1_i1_10	0.2553815	0.0	0.04366259	0.7823038	0.8438163000000001	0.4564733	0.008359559	0.08562928	0.6149346	0.26487890000000003	0.7491649	0.529849	0.08674516	0.04405288	0.0	0.1750941	0.04596259	0.0	XP_028097593.1	65-kDa microtubule-associated protein 3-like isoform X3 [Camellia sinensis]	Q9LZY0|MA654_ARATH	65-kDa microtubule-associated protein 4 T4C21.250 OS=Arabidopsis thaliana (Mouse-ear cress) GN=T4C21.250 PE=1 SV=2	--	--	--	--	--	--	KOG4302	Microtubule-associated protein essential for anaphase spindle elongation	[DZ]	CELLULAR PROCESSES AND SIGNALING|CELLULAR PROCESSES AND SIGNALING	Cell cycle control, cell division, chromosome partitioning |Cytoskeleton	S	ENOG410YZBK	protein regulator of cytokinesis	Biological Process: microtubule cytoskeleton organization (GO:0000226);|Cellular Component: spindle pole (GO:0000922);|Cellular Component: nucleus (GO:0005634);|Cellular Component: cytoplasm (GO:0005737);|Cellular Component: microtubule (GO:0005874);|Biological Process: cell cycle (GO:0007049);|Molecular Function: microtubule binding (GO:0008017);|Biological Process: cell division (GO:0051301);	--	--
TRINITY_DN10020_c0_g1_i1_11	3.296885	1.999243	0.3539968	1.4694260000000001	1.073169	2.396777	1.746894	1.120592	1.332069	3.734314	1.324008	0.7247571999999999	0.4984205	0.3743871	1.921544	0.9249845999999999	0.9634786	0.5235848	--	--	--	--	--	--	--	--	--	--	--	--	--	--	--	--	--	--	--	--	--
TRINITY_DN10020_c0_g1_i1_7	2.694946	0.933581	1.242612	0.6603859999999999	0.5723216999999999	1.4345700000000001	0.2012469	1.062361	0.7463048000000001	1.241295	0.7410783000000001	0.6634932	0.6122261	0.5665821	0.5520142	1.1366559999999999	0.0	0.41123869999999996	--	--	--	--	--	--	--	--	--	--	--	--	--	--	--	--	--	--	--	--	--
TRINITY_DN10021_c0_g1_i1_3	15.24288	17.33747	8.709408999999999	20.75133	19.715310000000002	21.47932	5.479573	8.564586	6.5950619999999995	13.653570000000002	9.748503	15.84237	2.511361	2.036025	2.429275	2.464613	1.705685	2.184796	XP_023767458.1	expansin-A13 [Lactuca sativa]	Q9M9P0|EXP13_ARATH	Expansin-A13 T17B22.9 OS=Arabidopsis thaliana (Mouse-ear cress) GN=T17B22.9 PE=2 SV=2	--	--	--	--	--	--	--	--	--	--	--	G	ENOG410YCCE	plant-type cell wall organization	--	PF01357.21,PF03330.18	Pollen allergen|Lytic transglycolase
TRINITY_DN10021_c0_g1_i1_4	3.4553260000000003	2.83649	3.197649	4.345493	5.0042800000000005	4.9031769999999995	0.1116339	0.33875170000000004	0.2628454	0.0	0.3410489	0.0	0.0	0.0	0.0	0.1836661	0.4992833	0.5090680000000001	--	--	--	--	--	--	--	--	--	--	--	--	--	--	--	--	--	--	--	--	--
TRINITY_DN10022_c1_g1_i1_3	1.206394	0.9610091000000001	1.2613969999999999	1.505452	1.24995	0.02610791	4.71552	0.5599653	1.8222939999999999	1.367102	1.0743559999999999	1.64352	0.08506381	0.05256924	0.1776442	1.6532919999999998	1.287169	1.921339	--	--	--	--	--	--	--	--	--	--	--	--	--	--	--	--	--	--	--	--	--
TRINITY_DN10023_c0_g1_i1_17	0.21478730000000001	0.21939029999999998	0.6911524	0.2796883	0.6206768	0.3730295	0.3957131	0.6903142	0.48024449999999996	0.4067972	0.854625	0.43783829999999996	0.19419170000000002	0.3788508	0.2190105	0.2128867	0.43536320000000006	0.7021589	--	--	--	--	--	--	--	--	--	--	--	--	--	--	--	--	--	--	--	--	--
TRINITY_DN10023_c0_g1_i1_6	0.9990495	0.0	0.6616953000000001	2.20914	0.0	4.190859	0.4673192	0.49675519999999995	0.41531019999999996	0.5046311	1.1667319999999999	0.5559736999999999	0.47025379999999994	0.0	1.203919	1.670552	1.85e-24	1.08e-26	--	--	--	--	--	--	--	--	--	--	--	--	--	--	--	--	--	--	--	--	--
TRINITY_DN10025_c0_g1_i1_11	1.5979510000000001	0.7524288	0.0	0.8586403	1.744193	2.946181	0.0	0.19875279999999998	0.6387066	0.24726710000000002	0.30441	0.0	0.0	0.0	0.0	0.0	0.0	0.0	KAA8542519.1	hypothetical protein F0562_023671 [Nyssa sinensis]	O23360|FBL93_ARATH	Putative F-box/LRR-repeat protein At4g15060 dl3575w OS=Arabidopsis thaliana (Mouse-ear cress) GN=dl3575w PE=4 SV=2	--	--	--	--	--	--	--	--	--	--	--	S	ENOG410YRZQ		--	--	--
TRINITY_DN10026_c0_g1_i1_15	0.0	0.0	0.0	3.02e-26	0.9501124	0.0	0.0	0.0	5.689999999999998e-77	0.4011917	0.120024	0.42734040000000006	0.0	0.0	0.0	0.43536270000000005	0.8915837	0.4154198	--	--	--	--	--	--	--	--	--	--	--	--	--	--	--	--	--	--	--	--	--
TRINITY_DN10027_c0_g1_i1_12	4.613208	4.318096	4.510134	6.229226000000001	5.732474	5.064287	5.088793	4.698027	4.343843	5.151013	5.493008000000001	4.983027	4.326741999999999	4.791258999999999	4.204984	4.220954	5.022929	4.949543	THF98568.1	hypothetical protein TEA_020111 [Camellia sinensis var. sinensis]	O94400|YQF7_SCHPO	PHD and RING finger domain-containing protein C126.07c SPCC126.07c OS=Schizosaccharomyces pombe (strain 972 / ATCC 24843) (Fission yeast) GN=SPCC126.07c PE=4 SV=1	--	--	--	--	--	--	KOG4430	Topoisomerase I-binding arginine-serine-rich protein	[K]	INFORMATION STORAGE AND PROCESSING	Transcription	S	ENOG410YZAI	PHD and ring finger domains 1	Biological Process: negative regulation of transcription by RNA polymerase II (GO:0000122);|Cellular Component: nucleus (GO:0005634);|Cellular Component: cytosol (GO:0005829);|Molecular Function: zinc ion binding (GO:0008270);|Molecular Function: ubiquitin protein ligase activity (GO:0061630);|Biological Process: protein modification by small protein conjugation or removal (GO:0070647);	PF00628.29,PF13639.6	PHD-finger|Ring finger domain
TRINITY_DN10027_c0_g1_i1_4	0.44846090000000005	0.5382432	0.560139	0.4985144	0.8210168	0.7664741	0.0	0.0	0.0	0.4581554	0.5252548	0.0	0.0	0.0	0.0	0.0	0.0	0.4629648	--	--	--	--	--	--	--	--	--	--	--	--	--	--	--	--	--	--	--	--	--
TRINITY_DN10028_c0_g2_i1_9	1.63506	0.9408069	0.7848853	1.2830110000000001	1.013583	1.159025	1.333246	1.039035	1.159111	0.5621179000000001	1.027665	0.05898981	2.443669	1.3114700000000001	2.197907	0.9651357	0.6913295	1.244094	TYJ16532.1	hypothetical protein E1A91_A10G260700v1 [Gossypium mustelinum]	P10978|POLX_TOBAC	Endonuclease . OS=Nicotiana tabacum (Common tobacco) GN=. PE=2 SV=1	--	--	--	--	--	--	KOG0017	FOG: Transposon-encoded proteins with TYA, reverse transcriptase, integrase domains in various combinations	[R]	POORLY CHARACTERIZED	General function prediction only	S	ENOG410XS4D	Retrotransposon protein	Cellular Component: retrotransposon nucleocapsid (GO:0000943);|Molecular Function: nucleic acid binding (GO:0003676);|Molecular Function: RNA-directed DNA polymerase activity (GO:0003964);|Molecular Function: aspartic-type endopeptidase activity (GO:0004190);|Molecular Function: endonuclease activity (GO:0004519);|Molecular Function: zinc ion binding (GO:0008270);|Biological Process: DNA integrat…	--	--
TRINITY_DN10029_c0_g1_i1_2	5.838437	5.051976	8.680102999999999	15.276829999999999	15.102379999999998	9.609634	6.164212	5.241796	7.234805000000001	10.033539999999999	9.492511	8.998787	5.926409	4.94258	5.058733999999999	7.858131	8.664636999999999	7.338689	KAA8549083.1	hypothetical protein F0562_000767 [Nyssa sinensis]	Q9LZQ1|TBL6_ARATH	Protein trichome birefringence-like 6 T12C14.90 OS=Arabidopsis thaliana (Mouse-ear cress) GN=T12C14.90 PE=2 SV=1	--	--	--	--	--	--	--	--	--	--	--	S	ENOG410Y9J1	Pfam:DUF231	Cellular Component: Golgi apparatus (GO:0005794);|Cellular Component: integral component of membrane (GO:0016021);|Molecular Function: O-acetyltransferase activity (GO:0016413);	PF13839.6,PF14416.6	GDSL/SGNH-like Acyl-Esterase family found in Pmr5 and Cas1p|PMR5 N terminal Domain
TRINITY_DN1002_c0_g1_i1_14	17.29253	19.3191	21.91593	18.60278	17.27296	6.498844999999999	11.71293	17.85602	18.36964	20.250510000000002	16.21154	15.31069	13.5618	15.223410000000001	14.196029999999999	16.68391	13.32136	17.15258	KAA8535474.1	hypothetical protein F0562_030477 [Nyssa sinensis]	Q8L7Z0|CNG17_ARATH	Cyclic nucleotide-gated ion channel 17 F17I23_300 OS=Arabidopsis thaliana (Mouse-ear cress) GN=F17I23_300 PE=1 SV=1	595/726(81.96)	K05391	CNGC	cyclic nucleotide gated channel, plant	ko04626	Plant-pathogen interaction	KOG0498	K+-channel ERG and related proteins, contain PAS/PAC sensor domain	[PT]	METABOLISM|CELLULAR PROCESSES AND SIGNALING	Inorganic ion transport and metabolism |Signal transduction mechanisms	U	ENOG410XPSE	Potassium voltage-gated channel, subfamily H (Eag-related), member	Molecular Function: voltage-gated potassium channel activity (GO:0005249);|Molecular Function: calmodulin binding (GO:0005516);|Cellular Component: plasma membrane (GO:0005886);|Cellular Component: integral component of membrane (GO:0016021);|Molecular Function: cAMP binding (GO:0030552);|Molecular Function: cGMP binding (GO:0030553);	PF00520.31,PF00027.29	Ion transport protein|Cyclic nucleotide-binding domain
TRINITY_DN10030_c0_g1_i1_13	0.5084863000000001	0.6656367	0.6849816	0.34536609999999995	0.2947945	0.5875753	0.8366948000000001	0.8312011	0.17470729999999998	0.6726906	0.9775028	0.3334333	0.6559873	0.8484948	1.499889	0.17803070000000001	0.0	0.1685829	XP_009587165.1	PREDICTED: uncharacterized protein LOC104084912 [Nicotiana tomentosiformis]	--	--	--	--	--	--	--	--	KOG1075	FOG: Reverse transcriptase	[R]	POORLY CHARACTERIZED	General function prediction only	S	ENOG410Y65V	Retrotransposon protein	--	--	--
TRINITY_DN10030_c0_g1_i1_7	2.217899	2.437973	3.6415	0.3268505	0.0	0.2581944	3.035972	2.233104	3.462893	0.31160920000000003	0.7425118	0.0	1.503736	0.8543370000000001	1.981209	0.0	1.0653139999999999	0.0	--	--	--	--	--	--	--	--	--	--	--	--	--	--	--	--	--	--	--	--	--
TRINITY_DN10030_c0_g1_i2_18	0.09313409	0.0	0.0	0.09518044	0.04258128	0.42680070000000003	0.0	0.28314040000000007	0.0	0.96535	0.2351099	0.09491893	0.0	0.28411620000000004	0.0	0.0	0.0	0.2850527	--	--	--	--	--	--	--	--	--	--	--	--	--	--	--	--	--	--	--	--	--
TRINITY_DN10030_c0_g2_i1_18	0.22819160000000002	0.0	0.0	0.1194913	0.2123179	0.5154191	9.04e-15	0.0	0.0	0.3443607	0.9732107	0.5439478	0.3585506	0.2279235	0.0	0.12710339999999998	0.3812211	1.24e-15	KAA8522398.1	hypothetical protein F0562_013241 [Nyssa sinensis]	--	--	--	--	--	--	--	--	--	--	--	--	--	S	ENOG410Z5M3		--	PF05278.12	Arabidopsis phospholipase-like protein (PEARLI 4)
TRINITY_DN10031_c0_g1_i1_9	0.3802972	2.1233419999999996	1.311287	0.8065373	2.6712689999999997	0.6422718000000001	1.5061309999999999	0.381705	1.71e-26	1.1250280000000001	0.0	0.0	0.40543629999999997	1.5600000000000002e-26	0.35760240000000004	0.4062004	0.41148490000000004	0.7496997	--	--	--	--	--	--	--	--	--	--	--	--	--	--	--	--	--	--	--	--	--
TRINITY_DN10032_c0_g1_i1_10	5.763411	4.529039	14.20261	9.882761	9.911809	7.255323	10.63017	13.70212	7.991141000000001	15.658	7.463682	11.13636	3.145501	3.121147	3.170604	1.166885	1.0314729999999999	0.9772243	KAA8526871.1	hypothetical protein F0562_008900 [Nyssa sinensis]	--	--	--	--	--	--	--	--	--	--	--	--	--	S	COG5429	secreted protein	--	PF06764.11	Protein of unknown function (DUF1223)
TRINITY_DN10033_c0_g1_i1_15	5.039994	4.356045	0.26675770000000004	9.339999999999999e-50	8.82e-21	3.3226480000000005	6.035114	1.1570850000000001	3.261301	37.461009999999995	18.06186	25.90766	0.44965379999999994	0.21326260000000002	0.0	20.79141	12.79462	18.351979999999998	--	--	--	--	--	--	--	--	--	--	--	--	--	--	--	--	--	--	--	--	--
TRINITY_DN10035_c0_g1_i1_3	1.027377	0.8657925	0.0	2.500742	2.835172	0.0	1.010781	1.6051469999999999	0.7459919	1.622155	0.3119741	0.27767459999999994	0.26385149999999996	0.25342960000000003	0.7209491	0.29761920000000003	0.0	0.0	--	--	--	--	--	--	--	--	--	--	--	--	--	--	--	--	--	--	--	--	--
TRINITY_DN10036_c0_g1_i1_1	2.140916	1.6894639999999999	0.4412539000000001	3.756189	0.9497454	0.5881312	0.3299565	1.405743	2.808482	2.081213	1.2251530000000002	0.8786746	1.6716830000000003	2.163737	1.168713	0.3898118	1.627317	3.441667	--	--	--	--	--	--	--	--	--	--	--	--	--	--	--	--	--	--	--	--	--
TRINITY_DN10036_c0_g1_i1_3	3.9229410000000002	0.5772352	0.6021988	1.57311	0.0	1.604986	4.138082	0.0	1.7346119999999998	2.9013259999999996	0.5624486	0.5266373000000001	0.4833437	0.8847863000000001	1.6981119999999998	0.346876	1.1916360000000001	2e-26	--	--	--	--	--	--	--	--	--	--	--	--	--	--	--	--	--	--	--	--	--
TRINITY_DN10037_c0_g1_i1_5	0.6645249	0.8010435	5.1426050000000005	7.65e-49	0.0	0.0	0.0	0.0	0.0	0.0	0.0	0.0	0.3305775	0.0	0.0	0.0	0.0	0.0	--	--	--	--	--	--	--	--	--	--	--	--	--	--	--	--	--	--	--	--	--
TRINITY_DN10037_c0_g1_i1_9	23.2857	34.10564	32.722120000000004	29.366609999999998	28.041459999999997	30.09238	31.396890000000003	35.79631	27.75869	16.79039	18.21489	19.75874	13.347000000000001	14.45069	12.51688	14.599789999999999	15.32105	14.24306	XP_022016014.1	thioredoxin reductase NTRB-like [Helianthus annuus]	Q39242|TRXB2_ARATH	Thioredoxin reductase 2 F5J6.18 OS=Arabidopsis thaliana (Mouse-ear cress) GN=F5J6.18 PE=2 SV=2	313/376(83.24)	K00384	trxB, TRR	thioredoxin reductase (NADPH) [EC:1.8.1.9]	ko00450	Selenocompound metabolism	KOG0404	Thioredoxin reductase	[O]	CELLULAR PROCESSES AND SIGNALING	Posttranslational modification, protein turnover, chaperones	O	COG0492	thioredoxin reductase	Molecular Function: thioredoxin-disulfide reductase activity (GO:0004791);|Cellular Component: mitochondrial matrix (GO:0005759);|Biological Process: removal of superoxide radicals (GO:0019430);	PF07992.14,PF13738.6,PF00070.27	Pyridine nucleotide-disulphide oxidoreductase|Pyridine nucleotide-disulphide oxidoreductase|Pyridine nucleotide-disulphide oxidoreductase
TRINITY_DN10037_c1_g1_i1_4	0.0	0.0	0.12498440000000001	0.12117629999999999	0.0	0.20901550000000002	0.1185663	0.0	0.0	0.23442670000000002	0.2829026	0.11878039999999998	0.0	0.1207057	0.0	0.0	0.1237471	0.0	KVI03619.1	Exostosin-like protein [Cynara cardunculus var. scolymus]	Q8H038|KATAM_ORYSJ	Xyloglucan galactosyltransferase KATAMARI1 homolog OJ1172F09.5 OS=Oryza sativa subsp. japonica (Rice) GN=OJ1172F09.5 PE=2 SV=1	--	--	--	--	--	--	KOG1021	Acetylglucosaminyltransferase EXT1/exostosin 1	[GMW]	METABOLISM|CELLULAR PROCESSES AND SIGNALING|CELLULAR PROCESSES AND SIGNALING	Carbohydrate transport and metabolism |Cell wall/membrane/envelope biogenesis |Extracellular structures	S	ENOG410XTFH	Exostosin	Biological Process: protein glycosylation (GO:0006486);|Cellular Component: integral component of membrane (GO:0016021);|Molecular Function: transferase activity, transferring glycosyl groups (GO:0016757);|Cellular Component: Golgi cisterna membrane (GO:0032580);	PF03016.15	Exostosin family
TRINITY_DN10039_c0_g1_i1_14	0.3459643	0.0	0.4010462	0.0	0.0	0.0	2.585689	0.0	0.0	0.7787421999999999	0.0	0.40210999999999997	0.0	0.0	0.0	0.0	0.0	0.3975592	--	--	--	--	--	--	--	--	--	--	--	--	--	--	--	--	--	--	--	--	--
TRINITY_DN1003_c0_g1_i1_14	0.0	0.0	0.0	0.0	0.0	0.0	0.0	0.0	0.19735229999999998	0.4413741	1.364783	0.354702	4.649445	7.481947	9.613862	6.999436	4.581688	7.166668	--	--	--	--	--	--	--	--	--	--	--	--	--	--	--	--	--	--	--	--	--
TRINITY_DN10040_c0_g1_i1_11	0.8939113999999999	2.616213	1.407063	0.185401	0.3239555	1.436359	0.35740340000000004	0.546086	0.3433696	0.1827797	0.0	0.3703216	0.1775874	0.17264720000000003	0.1687175	0.7867939	0.0	0.1787233	--	--	--	--	--	--	--	--	--	--	--	--	--	--	--	--	--	--	--	--	--
TRINITY_DN10040_c0_g1_i1_4	0.0	0.0	0.0	0.0	0.0	0.0	0.0	0.0	0.0	0.0	0.0	0.0	0.0	0.0	0.4806996	0.0	0.0	0.0	XP_028074037.1	uncharacterized protein LOC114276452 [Camellia sinensis]	--	--	--	--	--	--	--	--	--	--	--	--	--	--	--	--	--	--	--
TRINITY_DN10040_c0_g2_i1_11	1.574598	11.330910000000001	0.0	1.8755549999999999	0.0	0.0	2.4395189999999998	3.5190550000000003	1.420509	0.8580506999999999	0.0	0.9606285	0.0	0.0	1.75e-12	1.921348	0.0	0.0	--	--	--	--	--	--	--	--	--	--	--	--	--	--	--	--	--	--	--	--	--
TRINITY_DN10040_c0_g2_i1_4	0.0	0.0	0.0	0.2786436	0.22962310000000002	0.0	0.0	0.0	0.0	0.0	0.0	0.0	0.0	0.0	0.0	0.0	0.2961796	0.0	XP_028074037.1	uncharacterized protein LOC114276452 [Camellia sinensis]	--	--	--	--	--	--	--	--	--	--	--	--	--	S	ENOG410YASZ	Protein of unknown function (DUF2921)	--	PF11145.8	Protein of unknown function (DUF2921)
TRINITY_DN10040_c1_g1_i1_1	0.6034467	1.82128	0.5518468000000001	0.5080237	0.8818805000000001	0.000183019	0.3695374	1.24222	0.8208907	0.2422728	0.21262029999999998	0.3724127	0.25416170000000005	1.81811	2.095725	1.075256	0.9736779000000001	0.6366079000000001	RVX23634.1	Sphingoid long-chain bases kinase 1 [Vitis vinifera]	--	--	--	--	--	--	--	--	KOG1075	FOG: Reverse transcriptase	[R]	POORLY CHARACTERIZED	General function prediction only	S	ENOG4111MK6	Retrotransposon protein	--	--	--
TRINITY_DN10041_c0_g1_i1_16	2.834428	2.485024	4.076891000000001	0.21806810000000001	0.2687986	0.7246488	1.837431	1.580028	1.414664	0.21140920000000002	0.4305872	0.5802299	1.2865389999999999	1.089383	1.487357	0.1528285	0.30622309999999997	0.1425099	CAN65485.1	hypothetical protein VITISV_029475 [Vitis vinifera]	--	--	--	--	--	--	--	--	--	--	--	--	--	--	--	--	--	--	--
TRINITY_DN10041_c0_g1_i1_18	1.075338	1.320571	1.360222	2.403429	1.455167	1.7499999999999999e-25	2.470486	3.7313169999999998	3.315775	1.793035	2.030726	2.08157	1.8067400000000002	5.425593	3.049093	6.2891449999999995	5.464207	3.317793	GER52140.1	AMP-dependent synthetase and ligase family protein, partial [Striga asiatica]	Q8VZF1|AEE7_ARATH	Acetate/butyrate--CoA ligase AAE7, peroxisomal K14A17.23 OS=Arabidopsis thaliana (Mouse-ear cress) GN=K14A17.23 PE=1 SV=1	61/78(78.21)	K01913	AAE7, ACN1	acetate/butyrate---CoA ligase [EC:6.2.1.1 6.2.1.2]	ko00010|ko00620|ko00630|ko00650	Glycolysis / Gluconeogenesis|Pyruvate metabolism|Glyoxylate and dicarboxylate metabolism|Butanoate metabolism	KOG1176	Acyl-CoA synthetase	[I]	METABOLISM	Lipid transport and metabolism	IQ	COG0318	Amp-dependent synthetase and ligase	Molecular Function: acetate-CoA ligase activity (GO:0003987);|Cellular Component: peroxisome (GO:0005777);|Biological Process: acetate metabolic process (GO:0006083);|Biological Process: glyoxylate cycle (GO:0006097);|Biological Process: butyrate metabolic process (GO:0019605);|Molecular Function: butyrate-CoA ligase activity (GO:0047760);	--	--
TRINITY_DN10041_c0_g1_i1_5	2.976799	1.206655	0.5248356	1.1381379999999999	6.76e-07	2.01479	1.201463	2.677604	1.635222	1.062904	2.730586	0.9489832	1.698243	1.66799	3.109079	0.7884729	0.9789599	1.127174	RVW53067.1	putative ribonuclease H protein [Vitis vinifera]	--	--	--	--	--	--	--	--	--	--	--	--	--	--	--	--	--	--	--
TRINITY_DN10042_c0_g1_i1_1	0.751668	1.08455	1.432628	5.9575309999999995	4.310217	1.153309	0.3564948	1.632801	1.414367	2.015031	1.7802930000000001	2.9976220000000002	0.84546	0.793177	0.5611586	0.3578264	0.3554759	0.2327284	PSR96236.1	Exocyst complex component EXO70A1 like [Actinidia chinensis var. chinensis]	Q9LZD3|E70A1_ARATH	Exocyst complex component EXO70A1 F12E4.320 OS=Arabidopsis thaliana (Mouse-ear cress) GN=F12E4.320 PE=1 SV=1	--	--	--	--	--	--	KOG2344	Exocyst component protein and related proteins	[U]	CELLULAR PROCESSES AND SIGNALING	Intracellular trafficking, secretion, and vesicular transport	S	ENOG410YIGI	exocyst complex	Cellular Component: exocyst (GO:0000145);|Cellular Component: extracellular region (GO:0005576);|Cellular Component: cell wall (GO:0005618);|Cellular Component: cytosol (GO:0005829);|Cellular Component: cytoskeleton (GO:0005856);|Cellular Component: plasma membrane (GO:0005886);|Biological Process: exocytosis (GO:0006887);|Cellular Component: phragmoplast (GO:0009524);	PF03081.15	Exo70 exocyst complex subunit
TRINITY_DN10043_c0_g1_i1_7	0.0	0.0	0.0	0.0	0.0	0.0	2.5752770000000003	0.0	0.0	0.0	0.0	0.0	0.0	0.0	0.0	0.0	0.0	0.0	--	--	--	--	--	--	--	--	--	--	--	--	--	--	--	--	--	--	--	--	--
TRINITY_DN10044_c0_g1_i1_11	6.385446	5.105062	3.5555879999999997	1.530542	0.6839982	4.7386989999999996	1.441563	3.867143	3.952551	1.443016	2.150593	1.521536	0.7098008000000001	1.874687	1.125933	0.400993	0.8363129000000001	0.7360359000000001	--	--	--	--	--	--	--	--	--	--	--	--	--	--	--	--	--	--	--	--	--
TRINITY_DN10045_c0_g2_i1_14	1.575277	0.8279105999999999	0.5434509	1.36e-13	7.39e-26	0.7572691999999999	1.098458	1.69439	2.837108	0.8331489	0.7386039000000001	0.31809299999999996	1.8956009999999999	0.1419224	1.55e-12	0.1669422	3.08e-25	1.427549	--	--	--	--	--	--	--	--	--	--	--	--	--	--	--	--	--	--	--	--	--
TRINITY_DN10045_c0_g2_i1_3	0.5540577	0.5663719	0.0	0.5802447	0.3332578	0.6396522	1.5467090000000001	1.143899	0.9952119	0.4005283	0.6832889	0.5400355	0.9650603000000001	0.5637681999999999	0.0	0.20554899999999998	1.085442	0.5735667	RVW93052.1	LINE-1 retrotransposable element ORF2 protein [Vitis vinifera]	--	--	--	--	--	--	--	--	--	--	--	--	--	S	ENOG410Y65V	Retrotransposon protein	--	--	--
TRINITY_DN10047_c0_g1_i1_11	2.186868	2.3399	1.534141	0.439916	0.4059204	2.046605	0.8496333	2.031029	0.49587929999999997	0.42164409999999997	0.78423	0.5477135000000001	0.6500715	0.7294397	1.104392	0.3553531	0.2426569	0.2197141	XP_027118473.1	uncharacterized protein LOC113735680 [Coffea arabica]	--	--	--	--	--	--	--	--	--	--	--	--	--	--	--	--	--	--	--
TRINITY_DN10047_c0_g1_i1_14	1.747859	3.5268379999999997	1.508332	5.720366	3.855932	1.38873	1.6665189999999999	1.8035139999999998	0.498907	4.605233999999999	2.700774	3.186625	3.430363	2.62501	3.521217	2.6634290000000003	0.0	0.0	--	--	--	--	--	--	--	--	--	--	--	--	--	--	--	--	--	--	--	--	--
TRINITY_DN10047_c0_g1_i1_18	0.1556631	0.08020393	0.4265849	1.2846229999999998	1.316797	0.992798	0.7752982	2.1899610000000003	1.447592	3.5475589999999997	2.4748099999999997	3.255849	0.6347935	1.558035	0.9220568000000001	2.49646	2.367814	1.387689	CAN64769.1	hypothetical protein VITISV_010312 [Vitis vinifera]	--	--	--	--	--	--	--	--	--	--	--	--	--	S	ENOG4111A2Z		--	--	--
TRINITY_DN10047_c0_g1_i2_2	2.1450110000000002	3.235479	3.534407	2.351956	2.7974930000000002	2.410929	3.323964	2.928958	3.441704	3.561949	4.132968	3.461037	3.589924	3.529185	3.290921	5.829461	5.213577	4.795083	KAA8549472.1	hypothetical protein F0562_001156 [Nyssa sinensis]	Q9SIT5|CHX15_ARATH	Cation/H(+) antiporter 15 T10F5.16 OS=Arabidopsis thaliana (Mouse-ear cress) GN=T10F5.16 PE=2 SV=1	--	--	--	--	--	--	KOG1650	Predicted K+/H+-antiporter	[P]	METABOLISM	Inorganic ion transport and metabolism	P	COG0475	Sodium hydrogen exchanger	Biological Process: potassium ion transport (GO:0006813);|Biological Process: regulation of pH (GO:0006885);|Cellular Component: endomembrane system (GO:0012505);|Molecular Function: solute:proton antiporter activity (GO:0015299);|Cellular Component: integral component of membrane (GO:0016021);	PF00999.21	Sodium/hydrogen exchanger family
TRINITY_DN10048_c0_g1_i1_12	5.595675	6.097935	2.707288	17.83406	10.83619	14.65216	10.21846	3.1029310000000003	9.287934	6.767614999999999	9.711249	5.669398999999999	0.07175212	8.46e-24	0.3859683	2.166741	0.3408819	0.33275809999999995	TXG73178.1	hypothetical protein EZV62_001757 [Acer yangbiense]	Q7XKV4|BGL12_ORYSJ	Beta-glucosidase 12 OsJ_15166 OS=Oryza sativa subsp. japonica (Rice) GN=OsJ_15166 PE=1 SV=2	--	--	--	--	--	--	KOG0626	Beta-glucosidase, lactase phlorizinhydrolase, and related proteins	[G]	METABOLISM	Carbohydrate transport and metabolism	G	COG2723	beta-glucosidase	Molecular Function: glucan exo-1,3-beta-glucosidase activity (GO:0004338);|Molecular Function: beta-galactosidase activity (GO:0004565);|Cellular Component: extracellular region (GO:0005576);|Biological Process: carbohydrate metabolic process (GO:0005975);|Molecular Function: beta-glucosidase activity (GO:0008422);|Molecular Function: beta-D-fucosidase activity (GO:0033907);|Molecular Function: b…	PF00232.18	Glycosyl hydrolase family 1
TRINITY_DN10048_c0_g1_i1_3	0.21282529999999997	0.0	0.2923403	6.104939	8.098372	0.19000899999999998	1.974352	0.8741761999999998	2.4222040000000002	0.8372136	0.5077588	2.0862119999999997	1.070759	0.5544859000000001	1.39507	1.7540040000000001	0.7997565	3.4463980000000003	--	--	--	--	--	--	--	--	--	--	--	--	--	--	--	--	--	--	--	--	--
TRINITY_DN10048_c0_g2_i1_5	4.82e-08	0.8498433000000001	0.1510632	0.04917686	0.3340464	0.3577805	0.06624737	1.92e-14	0.5421904000000001	0.140679	0.05725349	0.2984176	0.04625737	0.02298727	0.438742	0.05060108	0.41982820000000004	0.08687733	--	--	--	--	--	--	--	--	--	--	--	--	--	--	--	--	--	--	--	--	--
TRINITY_DN10050_c0_g1_i1_11	1.8273560000000002	2.212432	0.739883	1.278437	0.9693616	1.400319	0.0	1.18919	2.077973	1.1508129999999999	2.001801	0.0	0.5661937	0.0	1.525847	0.0	0.0	1.150874	--	--	--	--	--	--	--	--	--	--	--	--	--	--	--	--	--	--	--	--	--
TRINITY_DN10051_c0_g1_i1_11	46.17675	46.20067	38.73493	78.1215	83.29715999999999	35.515640000000005	42.20807	51.11221	51.32673	64.62171	61.33806	72.62297	66.5506	62.087469999999996	67.44797	69.43151	90.07211	72.26814	XP_024974268.1	probable histone H2A variant 3 [Cynara cardunculus var. scolymus]	Q8S857|H2AV2_ORYSJ	Probable histone H2A variant 2 OsJ_31536 OS=Oryza sativa subsp. japonica (Rice) GN=OsJ_31536 PE=2 SV=1	--	--	--	--	--	--	KOG1757	Histone 2A	[B]	INFORMATION STORAGE AND PROCESSING	Chromatin structure and dynamics	B	COG5262	histone h2a	Cellular Component: nucleosome (GO:0000786);|Cellular Component: nuclear chromatin (GO:0000790);|Molecular Function: DNA binding (GO:0003677);|Biological Process: chromatin organization (GO:0006325);|Molecular Function: protein heterodimerization activity (GO:0046982);	PF00125.24,PF16211.5	Core histone H2A/H2B/H3/H4|C-terminus of histone H2A
TRINITY_DN10052_c0_g1_i1_11	2.739345	3.509152	3.153868	0.5428897	0.7134505	1.773148	2.63773	2.060994	0.8824334999999999	0.40603629999999996	1.111004	0.6513177	2.34e-12	0.000940505	0.3506262	0.0	0.7254901999999999	0.5074042999999999	--	--	--	--	--	--	--	--	--	--	--	--	--	--	--	--	--	--	--	--	--
TRINITY_DN10052_c0_g1_i1_14	0.3217541	0.8948482	1.298814	2.705422	3.019061	1.13421	0.9900391	0.9104087	1.162132	0.8956818999999999	0.8057424	0.9612931	1.349169	1.539024	1.3139530000000001	1.966176	2.2441869999999997	2.597613	XP_028059418.1	protein UPSTREAM OF FLC [Camellia sinensis]	Q9LX14|SOK2_ARATH	Protein SOSEKI 2 T31P16.140 OS=Arabidopsis thaliana (Mouse-ear cress) GN=T31P16.140 PE=1 SV=1	--	--	--	--	--	--	--	--	--	--	--	S	ENOG410YDQZ	function DUF966 domain containing protein, expressed	--	PF06136.13	Domain of unknown function (DUF966)
TRINITY_DN10052_c0_g2_i3_12	9.929239	9.618422	5.0063	4.6769099999999995	5.8313440000000005	7.177458000000001	5.922033	8.02163	3.670658	5.447474	3.5723269999999996	4.852112	5.710884	4.266394	8.045318	6.665522999999999	8.82947	9.700203	XP_010055226.1	PREDICTED: ELMO domain-containing protein A [Eucalyptus grandis]	--	--	--	--	--	--	--	--	KOG2998	Uncharacterized conserved protein	[S]	POORLY CHARACTERIZED	Function unknown	S	ENOG410XRXC	ELMO CED-12 domain containing	--	PF04727.13	ELMO/CED-12 family
TRINITY_DN10053_c0_g1_i1_11	2.946148	1.4615200000000002	0.6559311999999999	0.9016613000000001	2.0595209999999997	3.310857	1.205063	0.9551011999999999	1.8287080000000002	0.5209666000000001	1.31323	0.9280790000000001	0.5416951	1.2156930000000001	1.2050530000000002	0.5573201	0.22608899999999998	0.7772225	XP_028086712.1	pectinesterase-like [Camellia sinensis]	Q9SRX4|PME7_ARATH	Pectinesterase 7 F22D16.20 OS=Arabidopsis thaliana (Mouse-ear cress) GN=F22D16.20 PE=2 SV=1	50/108(46.30)	K01051	E3.1.1.11	pectinesterase [EC:3.1.1.11]	ko00040	Pentose and glucuronate interconversions	--	--	--	--	--	G	COG4677	pectinesterase	Cellular Component: extracellular region (GO:0005576);|Cellular Component: cell wall (GO:0005618);|Molecular Function: pectinesterase activity (GO:0030599);|Biological Process: cell wall modification (GO:0042545);|Molecular Function: aspartyl esterase activity (GO:0045330);|Biological Process: pectin catabolic process (GO:0045490);|Molecular Function: pectinesterase inhibitor activity (GO:0046910…	PF04043.15	Plant invertase/pectin methylesterase inhibitor
TRINITY_DN10053_c0_g1_i2_7	3.011437	3.531203	2.318157	0.13219589999999998	0.0	0.15679289999999999	0.359065	4.032575	3.8181510000000003	3.120604	2.303826	3.174871	3.105906	2.471272	2.2214150000000004	1.536905	1.473519	1.054602	XP_028055963.1	F-box/LRR-repeat protein At4g14103-like [Camellia sinensis]	Q8H1M0|FDL16_ARATH	F-box/FBD/LRR-repeat protein At2g26030 T19L18.16 OS=Arabidopsis thaliana (Mouse-ear cress) GN=T19L18.16 PE=2 SV=2	--	--	--	--	--	--	--	--	--	--	--	--	--	--	--	PF08387.10	FBD
TRINITY_DN10054_c0_g1_i1_10	0.0	0.07915308	0.0	0.4712407	0.3595983	0.0	3.4827879999999998	3.143529	4.6279900000000005	2.4622919999999997	4.547994999999999	3.112539	5.646939	6.025755	4.9052620000000005	8.759536	10.76153	7.909463000000001	XP_028099628.1	uncharacterized protein LOC114299149 [Camellia sinensis]	--	--	--	--	--	--	--	--	--	--	--	--	--	S	ENOG410YRX2		--	--	--
TRINITY_DN10055_c0_g2_i1_13	0.7608147	0.8844014000000001	0.0	0.0	0.0	0.9890055	0.7672608	0.8328377	1.817663	2.846316	0.4875259	0.4509767	2.3983220000000003	1.4832610000000002	3.571708	2.759996	1.462373	2.043307	--	--	--	--	--	--	--	--	--	--	--	--	--	--	--	--	--	--	--	--	--
TRINITY_DN10056_c0_g1_i1_2	0.6345283	0.3278937	0.6067545999999999	0.6270566	0.2860527	0.4170179	1.0559180000000001	0.1554434	0.3675696	0.3867312	1.125318	0.7853004	0.07684264	0.1467846	0.14526129999999998	0.4961108	1.524982	0.5379853	XP_018816226.1	PREDICTED: uncharacterized protein LOC108987705 [Juglans regia]	--	--	--	--	--	--	--	--	--	--	--	--	--	--	--	--	--	--	--
TRINITY_DN10057_c0_g1_i1_10	0.4436941	0.1606453	0.7084114	0.1613059	0.1454135	0.1362799	0.1474051	1.662245	1.208167	2.321053	2.714527	1.469171	0.7598041999999999	0.4091445	0.6644125	0.0	0.5361179	0.4562488	XP_021976742.1	probable serine/threonine-protein kinase PBL9 [Helianthus annuus]	Q9SCZ4|FERON_ARATH	Receptor-like protein kinase FERONIA F26O13.190 OS=Arabidopsis thaliana (Mouse-ear cress) GN=F26O13.190 PE=1 SV=1	--	--	--	--	--	--	KOG1187	Serine/threonine protein kinase	[T]	CELLULAR PROCESSES AND SIGNALING	Signal transduction mechanisms	--	--	--	--	--	--
TRINITY_DN10058_c0_g1_i1_7	1.4120030000000001	0.0	0.005143204	0.5591432	6.809999999999999e-07	1.175514	0.9436741	0.6439633000000001	3.33e-06	0.49712740000000005	4.700000000000001e-24	1.82e-09	0.1307689	4.85e-05	0.4389989	1.7708529999999998	2.575312	4.9699999999999995e-24	--	--	--	--	--	--	--	--	--	--	--	--	--	--	--	--	--	--	--	--	--
TRINITY_DN10059_c0_g1_i1_12	0.0	0.0	0.0	0.0	0.0	0.0	0.0	0.0	0.0	0.0	0.0	0.0	0.0	0.0	0.1395901	0.2360886	0.6561057	0.883174	PSS01042.1	B3 domain-containing protein [Actinidia chinensis var. chinensis]	P0DH85|REM10_ARATH	B3 domain-containing protein REM10 F27A10.1 OS=Arabidopsis thaliana (Mouse-ear cress) GN=F27A10.1 PE=1 SV=1	--	--	--	--	--	--	--	--	--	--	--	--	--	--	Molecular Function: DNA binding (GO:0003677);|Cellular Component: nucleus (GO:0005634);	PF02362.21	B3 DNA binding domain	0F	B3
TRINITY_DN10059_c0_g1_i1_7	4.786778	3.6083010000000004	2.000353	0.1073904	0.09496232	2.530349	0.7989966	1.994386	0.8425913	0.49126990000000004	1.02e-16	0.0	1.403756	1.2399999999999999e-10	0.2703616	1.7267	0.0008153969999999999	1.46971	--	--	--	--	--	--	--	--	--	--	--	--	--	--	--	--	--	--	--	--	--
TRINITY_DN10059_c0_g2_i1_11	10.73245	5.841501999999999	3.697061	1.0654270000000001	0.8949309999999999	5.181328	1.97732	4.2641800000000005	3.610718	1.315481	1.9656080000000002	1.034838	2.726799	4.289182	3.349786	1.239568	0.7466626999999999	1.2630649999999999	--	--	--	--	--	--	--	--	--	--	--	--	--	--	--	--	--	--	--	--	--
TRINITY_DN1005_c0_g1_i1_17	6.320683	2.902256	5.486224	3.3432720000000002	5.189115	4.6468300000000005	0.4981531	3.713878	4.552525	3.036803	1.712606	2.713127	1.535949	2.82065	1.790286	3.947275	3.0769759999999997	1.519959	--	--	--	--	--	--	--	--	--	--	--	--	--	--	--	--	--	--	--	--	--
TRINITY_DN10060_c0_g1_i1_9	0.3380322	0.22960100000000003	1.07e-12	1.173301	0.7709576	0.06491480000000001	0.1394677	0.0	0.0	0.0	0.0	0.0	0.0	0.0	0.0	0.0	0.0	0.0	--	--	--	--	--	--	--	--	--	--	--	--	--	--	--	--	--	--	--	--	--
TRINITY_DN10061_c0_g1_i1_15	0.0	0.0	0.0	0.0	0.0	0.0	0.0	0.0	0.0	0.0	0.7833912	0.0	0.0	0.623171	0.0	0.0	0.0	0.0	--	--	--	--	--	--	--	--	--	--	--	--	--	--	--	--	--	--	--	--	--
TRINITY_DN10061_c0_g1_i1_3	0.0	0.0	0.0	0.0	0.0	0.0	3.2238900000000004	0.0	0.0	0.0	0.0	0.0	0.0	0.0	0.0	0.0	0.0	0.0	RVW96932.1	Retrovirus-related Pol polyprotein from transposon RE1 [Vitis vinifera]	Q94HW2|POLR1_ARATH	Endonuclease RE1 T4M14.18 OS=Arabidopsis thaliana (Mouse-ear cress) GN=T4M14.18 PE=2 SV=1	--	--	--	--	--	--	KOG0017	FOG: Transposon-encoded proteins with TYA, reverse transcriptase, integrase domains in various combinations	[R]	POORLY CHARACTERIZED	General function prediction only	S	ENOG410ZK3M		Cellular Component: retrotransposon nucleocapsid (GO:0000943);|Molecular Function: nucleic acid binding (GO:0003676);|Molecular Function: RNA-directed DNA polymerase activity (GO:0003964);|Molecular Function: aspartic-type endopeptidase activity (GO:0004190);|Molecular Function: endonuclease activity (GO:0004519);|Biological Process: DNA recombination (GO:0006310);|Biological Process: DNA integra…	PF00665.26,PF13976.6	Integrase core domain|GAG-pre-integrase domain
TRINITY_DN10061_c0_g2_i1_3	0.0	0.0	0.0	0.0	0.0	0.0	3.042824	0.0	0.0	0.0	0.0	0.0	0.0	0.0	0.0	0.0	0.0	0.0	KAD6795364.1	hypothetical protein E3N88_06260 [Mikania micrantha]	Q94HW2|POLR1_ARATH	Endonuclease RE1 T4M14.18 OS=Arabidopsis thaliana (Mouse-ear cress) GN=T4M14.18 PE=2 SV=1	--	--	--	--	--	--	KOG0017	FOG: Transposon-encoded proteins with TYA, reverse transcriptase, integrase domains in various combinations	[R]	POORLY CHARACTERIZED	General function prediction only	S	ENOG410ZK3M		Cellular Component: retrotransposon nucleocapsid (GO:0000943);|Molecular Function: nucleic acid binding (GO:0003676);|Molecular Function: RNA-directed DNA polymerase activity (GO:0003964);|Molecular Function: aspartic-type endopeptidase activity (GO:0004190);|Molecular Function: endonuclease activity (GO:0004519);|Biological Process: DNA recombination (GO:0006310);|Biological Process: DNA integra…	--	--
TRINITY_DN10062_c0_g1_i1_16	21.59205	38.14566	23.89871	28.99245	29.58669	13.77891	16.92325	12.32499	16.90851	17.34465	18.22561	18.63006	3.4721300000000004	3.9538510000000002	4.616257	14.084679999999999	24.90198	14.08694	XP_023737489.1	VQ motif-containing protein 22-like [Lactuca sativa]	Q9LIE6|VQ22_ARATH	VQ motif-containing protein 22 MKA23.7 OS=Arabidopsis thaliana (Mouse-ear cress) GN=MKA23.7 PE=2 SV=1	--	--	--	--	--	--	--	--	--	--	--	--	--	--	Cellular Component: nucleus (GO:0005634);	PF05678.14	VQ motif
TRINITY_DN10062_c0_g2_i1_11	3.082622	1.071909	2.421974	4.702453	2.926186	7.8933	2.871828	0.8071638000000001	0.6004225999999999	0.0	0.0	0.0	0.0	1.32649	0.6070186	0.9516336999999999	0.0	0.8155748	--	--	--	--	--	--	--	--	--	--	--	--	--	--	--	--	--	--	--	--	--
TRINITY_DN10063_c0_g1_i2_15	1.3699999999999997e-13	2.5000000000000002e-21	1.16e-06	2.5499999999999995e-20	7.02e-11	2.92e-09	1.0100000000000001e-22	9.73e-22	2.1299999999999999e-16	1.39e-17	3.04e-21	3.72e-12	1.1100000000000001e-20	0.01147063	1.7000000000000002e-17	1.1900000000000001e-05	1.1100000000000001e-21	1.35e-08	--	--	--	--	--	--	--	--	--	--	--	--	--	--	--	--	--	--	--	--	--
TRINITY_DN10065_c0_g1_i1_11	0.091163	0.04726657	11.46384	0.36691009999999996	0.8857411000000001	14.18046	5.820369	0.06562866	0.1278693	0.5060385000000001	3.908554	2.230306	0.08295284	0.08546474	0.339462	1.2121	1.168665	1.566001	XP_015899004.1	guanylate kinase 2 [Ziziphus jujuba]	Q2QPW1|GMK1_ORYSJ	Guanylate kinase 1 Os12g0515600 OS=Oryza sativa subsp. japonica (Rice) GN=Os12g0515600 PE=2 SV=2	48/89(53.93)	K00942	E2.7.4.8, gmk	guanylate kinase [EC:2.7.4.8]	ko00230	Purine metabolism	KOG0707	Guanylate kinase	[F]	METABOLISM	Nucleotide transport and metabolism	F	COG0194	Essential for recycling GMP and indirectly, cGMP (By similarity)	Molecular Function: guanylate kinase activity (GO:0004385);|Molecular Function: ATP binding (GO:0005524);|Cellular Component: nucleus (GO:0005634);|Cellular Component: cytosol (GO:0005829);	--	--
TRINITY_DN10065_c0_g1_i1_7	0.5323306	0.02600511	1.062639	0.4104347	0.1251917	2.4508099999999997	0.400766	1.630175	0.1280294	2.709445	0.6548208999999999	1.388515	1.165066	1.0095450000000001	0.9748295	0.573401	2.76206	0.9352463	GAV71582.1	hypothetical protein CFOL_v3_15072 [Cephalotus follicularis]	Q9ZT94|POLR2_ARATH	Endonuclease RE2 T4I9.16 OS=Arabidopsis thaliana (Mouse-ear cress) GN=T4I9.16 PE=4 SV=1	--	--	--	--	--	--	KOG0017	FOG: Transposon-encoded proteins with TYA, reverse transcriptase, integrase domains in various combinations	[R]	POORLY CHARACTERIZED	General function prediction only	S	ENOG410XR7D	NatA auxiliary subunit	Cellular Component: retrotransposon nucleocapsid (GO:0000943);|Molecular Function: nucleic acid binding (GO:0003676);|Molecular Function: RNA-directed DNA polymerase activity (GO:0003964);|Molecular Function: aspartic-type endopeptidase activity (GO:0004190);|Molecular Function: endonuclease activity (GO:0004519);|Biological Process: DNA recombination (GO:0006310);|Biological Process: DNA integra…	--	--
TRINITY_DN10066_c0_g1_i1_16	0.0	0.07733622	0.15874620000000003	0.213015	0.3209612	0.0	0.0	0.0	0.0	0.28266440000000004	0.1737648	0.0	0.14517979999999997	0.2115076	0.280198	0.23277910000000002	0.3881317	0.14304389999999997	PKU73475.1	Putative ribonuclease H protein [Dendrobium catenatum]	--	--	--	--	--	--	--	--	KOG1075	FOG: Reverse transcriptase	[R]	POORLY CHARACTERIZED	General function prediction only	S	ENOG4111Y55	Reverse transcriptase (RNA-dependent DNA polymerase)	--	--	--
TRINITY_DN10066_c0_g2_i1_1	0.7867755	0.4680132000000001	0.5156864000000001	3.118171	2.579401	3.293427	0.7701748	0.0	1.462856	1.578632	1.4036629999999999	1.7373029999999998	0.41309359999999995	0.7271688000000001	0.6970168000000001	0.0	0.0	1.225937	--	--	--	--	--	--	--	--	--	--	--	--	--	--	--	--	--	--	--	--	--
TRINITY_DN10067_c0_g1_i1_15	3.1426060000000002	2.363649	2.476583	2.5732470000000003	0.6851789	1.866829	1.895578	1.625405	0.3478442	0.7620629	1.787569	0.423349	1.578184	2.196008	1.021347	1.798196	1.440165	1.569572	--	--	--	--	--	--	--	--	--	--	--	--	--	--	--	--	--	--	--	--	--
TRINITY_DN10067_c0_g2_i1_4	0.9208904	1.085451	1.138519	0.477263	0.3817012	1.4275149999999999	0.8539974	2.2682860000000002	0.7752563	1.2922040000000001	2.221389	0.4710554	0.8532016	2.7499999999999997e-27	0.7660136	0.4882718	0.0	0.5653668000000001	--	--	--	--	--	--	--	--	--	--	--	--	--	--	--	--	--	--	--	--	--
TRINITY_DN10068_c0_g1_i1_8	0.0	0.0	0.5589831000000001	1.00898	2.4626490000000003	0.0	2.1599880000000002	0.9339109	1.641646	5.1378580000000005	2.726408	2.508838	2.193907	4.099311	3.5001519999999995	7.231657000000001	2.794811	5.910008	--	--	--	--	--	--	--	--	--	--	--	--	--	--	--	--	--	--	--	--	--
TRINITY_DN10069_c0_g1_i1_18	3.90085	3.057589	1.528003	11.48197	11.8795	7.204116	4.887027	4.053522	3.221902	4.244697	4.903499	5.304157	0.7334313	0.6072728000000001	0.44481499999999996	1.7103549999999998	2.616876	1.644955	XP_024971975.1	uncharacterized protein LOC112510858 [Cynara cardunculus var. scolymus]	Q9LIE6|VQ22_ARATH	VQ motif-containing protein 22 MKA23.7 OS=Arabidopsis thaliana (Mouse-ear cress) GN=MKA23.7 PE=2 SV=1	--	--	--	--	--	--	--	--	--	--	--	S	ENOG410ZEN2	VQ motif	Cellular Component: nucleus (GO:0005634);	PF05678.14	VQ motif
TRINITY_DN1006_c0_g1_i1_7	0.8471369000000001	0.9087235999999999	0.5583704	0.5469404999999999	0.4638784000000001	1.0670950000000001	0.1672139	1.3939	1.173163	0.17057809999999998	0.403997	0.353143	0.8460366	0.7654863000000001	1.140117	0.5634167	0.38579209999999997	0.3487883	THF96956.1	hypothetical protein TEA_003587 [Camellia sinensis var. sinensis]	Q8VZ14|RMR2_ARATH	Receptor homology region, transmembrane domain- and RING domain-containing protein 2 F17M19.13 OS=Arabidopsis thaliana (Mouse-ear cress) GN=F17M19.13 PE=2 SV=1	--	--	--	--	--	--	KOG4628	Predicted E3 ubiquitin ligase	[O]	CELLULAR PROCESSES AND SIGNALING	Posttranslational modification, protein turnover, chaperones	O	ENOG410Z5DF	Ring finger protein	Cellular Component: Golgi membrane (GO:0000139);|Cellular Component: extrinsic component of vacuolar membrane (GO:0000306);|Cellular Component: protein storage vacuole (GO:0000326);|Biological Process: ubiquitin-dependent protein catabolic process (GO:0006511);|Biological Process: protein transport (GO:0015031);|Cellular Component: integral component of membrane (GO:0016021);|Cellular Component: …	--	--
TRINITY_DN1006_c0_g1_i1_9	0.5000725	0.7072147	0.7575025	0.728528	0.8809244	0.7882588	0.4012378	0.5000494000000001	0.345828	0.5511273	0.3063605	0.7622738	0.49588530000000003	0.3967212	0.8429825000000001	0.2592833	0.3644848	0.3974342	THG08883.1	hypothetical protein TEA_021715 [Camellia sinensis var. sinensis]	O23266|PP308_ARATH	Pentatricopeptide repeat-containing protein At4g14050, mitochondrial dl3066c OS=Arabidopsis thaliana (Mouse-ear cress) GN=dl3066c PE=1 SV=3	--	--	--	--	--	--	KOG4197	FOG: PPR repeat	[R]	POORLY CHARACTERIZED	General function prediction only	S	ENOG410Z7Z7	Pentatricopeptide repeat-containing protein	--	PF14432.6,PF01535.20,PF13041.6,PF12854.7,PF13812.6,PF17177.4	DYW family of nucleic acid deaminases|PPR repeat|PPR repeat family|PPR repeat|Pentatricopeptide repeat domain|Pentacotripeptide-repeat region of PRORP
TRINITY_DN10070_c0_g2_i1_1	0.37585690000000005	0.4058018	0.1433241	2.707996	1.0945790000000002	2.34116	0.46767529999999996	0.4859513	1.413827	0.47721490000000005	0.8548959999999999	1.1131959999999999	1.157347	1.024435	0.5512736999999999	0.7980467	8.52e-33	1.1599999999999999e-26	KAE9459559.1	hypothetical protein C3L33_08534, partial [Rhododendron williamsianum]	--	--	--	--	--	--	--	--	KOG2246	Galactosyltransferases	[G]	METABOLISM	Carbohydrate transport and metabolism	S	ENOG410YRJG	Core 1 synthase, glycoprotein-N-acetylgalactosamine 3-beta-galactosyltransferase, 1	--	--	--
TRINITY_DN10071_c0_g1_i1_8	1.2364760000000001	1.72e-23	1.5218129999999999	1.567421	1.57e-23	4.17e-15	7.11e-25	0.43095150000000004	1.531757	1.27968	0.49674799999999997	0.0	1.66e-26	1.1499999999999999e-11	5.45e-24	0.4747388	0.0	0.0	--	--	--	--	--	--	--	--	--	--	--	--	--	--	--	--	--	--	--	--	--
TRINITY_DN10072_c0_g1_i1_10	72.23823	83.10356999999999	76.38391999999999	77.4147	72.03475999999999	67.93141	67.41091	73.7398	58.271280000000004	66.28193	66.26146999999999	70.81253000000001	63.544990000000006	55.03538	53.23404	59.20235	63.31051	64.69861	OTG02304.1	putative zinc finger, C2H2 [Helianthus annuus]	--	--	--	--	--	--	--	--	--	--	--	--	--	S	ENOG41129RD	Zinc finger protein	--	--	--
TRINITY_DN10072_c0_g1_i1_9	0.5112104999999999	0.6486034	1.348792	0.6329045	1.0436450000000002	0.6995180999999999	1.016734	0.2543221	0.6502826999999999	1.168097	0.1549183	0.6612981	0.2629491	0.6305573	0.3720178	0.08989608	0.9571206	0.3877929	--	--	--	--	--	--	--	--	--	--	--	--	--	--	--	--	--	--	--	--	--
TRINITY_DN10073_c0_g1_i1_8	0.2018645	0.0	0.0	0.41059090000000004	0.0837438	0.1687692	0.5736601	0.7870673	3.3982629999999996	1.342296	0.9111600000000001	1.204491	0.7609083999999999	0.0	0.3641316	0.21036939999999998	1.315691	0.9845174000000001	--	--	--	--	--	--	--	--	--	--	--	--	--	--	--	--	--	--	--	--	--
TRINITY_DN10074_c0_g1_i1_17	0.4120036	0.47047910000000004	0.489332	1.292171	0.34169740000000004	0.0	0.4029643	0.41129709999999997	0.3744055	0.7851215	0.46206959999999997	0.42284859999999996	0.0	0.7266883000000001	1.157229	0.852085	0.4546491	1.559226	KAB1199244.1	hypothetical protein CJ030_MR0G025668 [Morella rubra]	--	--	--	--	--	--	--	--	--	--	--	--	--	S	ENOG410Y65V	Retrotransposon protein	--	--	--
TRINITY_DN10074_c0_g2_i1_4	0.5032532000000001	1.229242	0.7192123	0.9625994000000001	2.456141	1.7052	1.928753	0.8359064	1.8117240000000001	1.567531	2.901639	1.5287709999999999	1.044645	3.815976	2.6290459999999998	1.6120079999999999	1.9533580000000001	2.427346	--	--	--	--	--	--	--	--	--	--	--	--	--	--	--	--	--	--	--	--	--
TRINITY_DN10075_c0_g2_i1_7	0.4386081	1.578774	1.6668319999999999	0.9393443000000001	1.143348	2.875404	1.281376	2.6646259999999997	1.570303	1.709446	0.500555	0.0	0.8578321	1.630671	3.0695810000000003	0.9790754	3.167913	0.0	--	--	--	--	--	--	--	--	--	--	--	--	--	--	--	--	--	--	--	--	--
TRINITY_DN10076_c0_g1_i1_13	1.63754	2.924876	1.493207	0.0	0.7188698	0.334683	0.8199499	0.8676021	0.7937202	0.420958	0.9679921	0.0	1.684968	1.606257	2.299805	0.46443950000000006	1.028926	0.4377508	--	--	--	--	--	--	--	--	--	--	--	--	--	--	--	--	--	--	--	--	--
TRINITY_DN10077_c0_g2_i1_16	0.181927	6.68e-24	0.9371376	0.18606129999999999	0.4796885	0.0	0.7576039000000001	0.0	0.41545429999999994	1.99e-07	0.0	0.0	0.0	0.0	0.0	0.0	0.0	0.0	XP_012068314.1	uncharacterized acetyltransferase At3g50280 [Jatropha curcas]	Q9SND9|Y3028_ARATH	Uncharacterized acetyltransferase At3g50280 F11C1.120 OS=Arabidopsis thaliana (Mouse-ear cress) GN=F11C1.120 PE=3 SV=1	--	--	--	--	--	--	--	--	--	--	--	S	ENOG410YJ90	Transferase family	Molecular Function: transferase activity, transferring acyl groups other than amino-acyl groups (GO:0016747);	PF02458.15	Transferase family
TRINITY_DN10078_c0_g1_i1_3	0.6300614	0.4571424	0.239931	0.1086942	0.1952231	0.5374704	0.4130532	0.8569033000000001	0.5880217	0.5302121999999999	0.6418351	0.7693451	1.482061	1.0064879999999998	0.7848678000000001	0.4648773	0.24104160000000002	0.2149323	RXH80326.1	hypothetical protein DVH24_041473 [Malus domestica]	--	--	--	--	--	--	--	--	--	--	--	--	--	S	ENOG410YUPY	Retroelement	--	--	--
TRINITY_DN10078_c0_g1_i1_7	0.8710125	1.362934	0.3655558	0.0	0.5653858	3.023149	0.2818598	0.0	0.25513420000000003	0.2929256	0.0	0.0	0.0	0.0	0.0	0.0	0.0	0.0	--	--	--	--	--	--	--	--	--	--	--	--	--	--	--	--	--	--	--	--	--
TRINITY_DN10079_c0_g1_i1_11	0.3683232	1.603428	1.1733879999999999	0.795779	0.3034978	1.506553	0.3756909	0.7776298	0.3842018	0.38922979999999996	0.0	0.0	0.36669959999999996	0.0	1.07541	0.4015302	0.4251031	0.773354	XP_030478461.1	zinc finger MYM-type protein 1-like [Cannabis sativa]	--	--	--	--	--	--	--	--	--	--	--	--	--	S	ENOG410YND3		--	--	--
TRINITY_DN10079_c0_g1_i1_16	0.9458363000000001	0.535877	0.5485878000000001	1.481731	1.119084	0.36953059999999993	0.4265	0.0	0.4091708	0.0	0.5221718	0.0	0.0	1.267677	0.4042401	0.0	0.5358714	0.0	--	--	--	--	--	--	--	--	--	--	--	--	--	--	--	--	--	--	--	--	--
TRINITY_DN1007_c0_g1_i1_15	0.0	0.643759	1.323182	1.744993	0.48340390000000005	0.8822709999999999	0.5141846	1.337595	0.48327539999999997	3.4700000000000005e-26	0.0	0.5889059	0.5330194	3.8521980000000005	0.934097	0.0	0.0	0.0	--	--	--	--	--	--	--	--	--	--	--	--	--	--	--	--	--	--	--	--	--
TRINITY_DN1007_c0_g1_i1_2	6e-25	0.356879	7.54e-15	0.3480452	0.3348011	2.59e-15	1.9436069999999999	0.3385205	1.87e-25	0.33607909999999996	47.18019	0.34111679999999994	6.3000000000000005e-25	8.399999999999999e-27	0.9653591	0.0	0.7373993000000001	1.336116	OMO87319.1	hypothetical protein CCACVL1_09133 [Corchorus capsularis]	--	--	--	--	--	--	--	--	--	--	--	--	--	--	--	--	--	--	--
TRINITY_DN10080_c0_g2_i1_11	7.390000000000001e-29	1.7854150000000002	0.1495819	0.43418720000000005	0.3255732	0.31136579999999997	0.7996666	5.78e-07	0.3826943	0.39763790000000004	3.43e-20	0.43280070000000004	0.0	0.39095290000000005	0.7995533	0.0	0.0	0.8356030999999999	--	--	--	--	--	--	--	--	--	--	--	--	--	--	--	--	--	--	--	--	--
TRINITY_DN10081_c0_g1_i1_11	1.119892	1.28226	1.08e-21	1.4378549999999999	0.48175340000000005	0.46148149999999993	0.7938466	1.84e-06	0.7392725	0.5324495	2.8199999999999997e-24	0.5762609000000001	4.0199999999999995e-91	2.0799999999999997e-18	0.2474931	0.0	0.6331420999999999	0.545068	--	--	--	--	--	--	--	--	--	--	--	--	--	--	--	--	--	--	--	--	--
TRINITY_DN10081_c0_g2_i1_11	0.7703643	1.1259270000000001	0.22423420000000002	1.331175	1.23e-05	2.435987	0.6903552	3.7200000000000005e-24	1.9514310000000001	0.5825219	0.000159426	0.18899620000000003	0.8991402000000001	0.5086381	0.1667031	1.98964	0.0	0.6818993	--	--	--	--	--	--	--	--	--	--	--	--	--	--	--	--	--	--	--	--	--
TRINITY_DN10082_c0_g1_i2_9	2.8600000000000005e-17	9.780000000000001e-19	6.6e-17	2.54e-10	6.06e-19	0.019875999999999998	1.6899999999999999e-16	1.03e-20	6.690000000000001e-09	0.01914366	8.790000000000001e-19	9.050000000000001e-16	7.93e-08	1.61e-16	0.04066184	1.9e-20	2.09e-09	1.95e-14	--	--	--	--	--	--	--	--	--	--	--	--	--	--	--	--	--	--	--	--	--
TRINITY_DN10082_c0_g2_i1_13	2.6700000000000002e-27	0.8115161	0.2737384	0.25529070000000004	0.43707749999999995	0.4143267	1.53e-24	2.75e-06	1.6e-25	7.679999999999999e-26	0.29426149999999995	0.000721964	0.002952297	0.000526997	0.23025860000000004	2.65e-14	0.0	1.47e-25	--	--	--	--	--	--	--	--	--	--	--	--	--	--	--	--	--	--	--	--	--
TRINITY_DN10083_c0_g1_i1_11	0.8121881999999999	1.482724	1.931238	2.323228	2.1204400000000003	1.791119	2.453096	5.644761	3.8332059999999997	3.838768	2.539393	4.574696	2.10848	1.985554	2.194511	1.183298	0.6762324000000001	1.096841	ABQ10200.1	cysteine protease Cp2 [Actinidia deliciosa]	P43297|RD21A_ARATH	Cysteine proteinase RD21A F2G19.31 OS=Arabidopsis thaliana (Mouse-ear cress) GN=F2G19.31 PE=1 SV=1	--	--	--	--	--	--	KOG1543	Cysteine proteinase Cathepsin L	[O]	CELLULAR PROCESSES AND SIGNALING	Posttranslational modification, protein turnover, chaperones	O	COG4870	cathepsin	Cellular Component: P-body (GO:0000932);|Molecular Function: cysteine-type endopeptidase activity (GO:0004197);|Cellular Component: extracellular space (GO:0005615);|Cellular Component: lysosome (GO:0005764);|Cellular Component: vacuole (GO:0005773);|Cellular Component: Golgi apparatus (GO:0005794);|Biological Process: proteolysis (GO:0006508);|Molecular Function: peptidase activity (GO:0008233);…	PF00112.23,PF08246.12	Papain family cysteine protease|Cathepsin propeptide inhibitor domain (I29)
TRINITY_DN10083_c0_g1_i1_7	1.057735	1.29949	0.9722405999999999	0.39188779999999995	0.5275918	1.009341	0.8179946	1.9841369999999998	1.172787	1.22185	0.4602871	1.102633	0.8540179	1.3722809999999999	1.613309	0.9381078000000002	0.7490253000000001	1.1377629999999999	--	--	--	--	--	--	--	--	--	--	--	--	--	--	--	--	--	--	--	--	--
TRINITY_DN10084_c0_g1_i1_5	5.471732	6.835653	2.295061	2.0495509999999997	3.2576330000000002	2.104577	0.4501376	1.4690290000000001	0.6759116999999999	0.5335719	0.6955574999999999	0.7188574000000001	1.423916	1.805135	1.634878	0.1225399	0.32831859999999996	0.07676064	PSS05024.1	Peroxygenase [Actinidia chinensis var. chinensis]	Q9SQ57|PXG_SESIN	Peroxygenase SOP1 OS=Sesamum indicum (Oriental sesame) (Sesamum orientale) GN=SOP1 PE=1 SV=1	197/333(59.16)	K17991	PXG	peroxygenase [EC:1.11.2.3]	ko00073	Cutin, suberine and wax biosynthesis	--	--	--	--	--	S	ENOG4111R51	Calcium-binding peroxygenase involved in the degradation of storage lipid in oil bodies. May be involved in the interaction between oil bodies and vacuoles during seed germination and in the oxylipin signaling pathways and plant defense responses. Can catalyze sulfoxidation of thiobenzamide, hydroxylation of aniline	Cellular Component: endoplasmic reticulum (GO:0005783);|Cellular Component: lipid droplet (GO:0005811);|Cellular Component: organelle membrane (GO:0031090);|Molecular Function: metal ion binding (GO:0046872);|Molecular Function: plant seed peroxidase activity (GO:1990137);	PF05042.13	Caleosin related protein
TRINITY_DN10084_c0_g1_i1_7	1.8995090000000001	0.280819	6.759999999999999e-78	0.7857980999999999	0.2327351	0.630316	0.9361126000000001	2.428725	2.099925	0.7412774999999999	0.8513733	1.2425549999999999	2.16345	2.377389	3.205686	1.108584	0.8850779000000001	0.9667216000000001	--	--	--	--	--	--	--	--	--	--	--	--	--	--	--	--	--	--	--	--	--
TRINITY_DN10085_c0_g1_i1_5	7.122439	5.836848000000001	1.6024909999999999	3.184354	1.683352	2.513101	3.020582	6.098559	7.62815	10.41809	10.8631	11.66549	2.709863	3.6332089999999995	3.839374	1.452691	2.413539	1.7199349999999998	--	--	--	--	--	--	--	--	--	--	--	--	--	--	--	--	--	--	--	--	--
TRINITY_DN10085_c0_g1_i1_6	8.104072	3.317515	2.061331	1.2685170000000001	1.812668	3.0901520000000002	1.459303	1.568841	4.83e-34	0.3881763	0.4420338	2.1027970000000002	0.0	1.9310189999999998	0.9751318000000001	0.0	0.9858075000000001	1.15714	--	--	--	--	--	--	--	--	--	--	--	--	--	--	--	--	--	--	--	--	--
TRINITY_DN10085_c0_g1_i1_7	0.220323	0.2150355	1.14e-25	0.0	0.08957959	1.72e-25	0.5753552	0.9868252000000001	0.878936	0.6226972	1.36e-23	0.6091065	0.1053224	0.21469120000000003	0.7647629	0.43152820000000003	0.1072662	0.4230317	--	--	--	--	--	--	--	--	--	--	--	--	--	--	--	--	--	--	--	--	--
TRINITY_DN10085_c0_g2_i1_15	0.6333291	0.35025300000000004	0.5744034	1.693688	2.876226	1.417646	0.7830913	0.3248793	0.995091	0.6385911	1.54245	1.514787	0.6162546999999999	0.4356875	0.28229640000000006	0.6409831	0.5350335	0.7799338	--	--	--	--	--	--	--	--	--	--	--	--	--	--	--	--	--	--	--	--	--
TRINITY_DN1008_c0_g1_i1_11	2.782463	0.0	0.9075402	0.0	0.0	9.056567	0.0	0.7192515	0.0	0.6972982	0.7968036999999999	0.0	0.0	0.0	0.0	0.0	0.0	0.0	--	--	--	--	--	--	--	--	--	--	--	--	--	--	--	--	--	--	--	--	--
TRINITY_DN1008_c0_g1_i1_15	1.253957	0.9293138000000001	0.48636359999999995	0.22919859999999997	0.5897639	2.1956290000000003	0.27369990000000005	1.7674779999999999	1.639114	1.07235	1.295142	3.16e-11	1.088148	2.2869990000000002	1.207602	0.48802390000000007	0.2565264	0.44514490000000007	--	--	--	--	--	--	--	--	--	--	--	--	--	--	--	--	--	--	--	--	--
TRINITY_DN1008_c0_g1_i1_2	1.170941	0.0	0.37476309999999996	0.32209440000000006	0.2744208	0.7679946	0.2821376	0.6051128	0.5160497000000001	2.616904	2.112698	1.9298060000000001	0.5917559	2.086652	1.256636	0.3344442	0.7024121999999999	1.470093	--	--	--	--	--	--	--	--	--	--	--	--	--	--	--	--	--	--	--	--	--
TRINITY_DN10090_c0_g1_i1_5	0.0	1.105183	0.0	0.0	0.0	0.6347453000000001	1.451409	0.49714359999999996	1.164989	0.24621079999999998	0.8685586999999999	0.0	0.2377279	0.4652925	0.2299634	0.26420079999999996	0.2689012	0.24805529999999998	--	--	--	--	--	--	--	--	--	--	--	--	--	--	--	--	--	--	--	--	--
TRINITY_DN10091_c0_g1_i1_4	1.266043	0.5181049	1.6638939999999998	0.27985909999999997	0.38621859999999997	0.0	5.4728900000000005	1.6433659999999999	0.37382129999999997	0.4040538	0.0	0.0	0.4021795	0.7297869	0.3374586	0.47716090000000005	0.0	0.0	--	--	--	--	--	--	--	--	--	--	--	--	--	--	--	--	--	--	--	--	--
TRINITY_DN10091_c0_g1_i2_17	2.756769	1.6665150000000002	1.487399	0.48770470000000005	1.2511139999999998	0.3102689	1.8832659999999999	1.538338	2.233653	0.737901	1.1488690000000001	1.257224	2.601755	1.9411450000000001	2.6469549999999997	1.402658	1.054785	1.885346	--	--	--	--	--	--	--	--	--	--	--	--	--	--	--	--	--	--	--	--	--
TRINITY_DN10091_c0_g1_i2_7	0.8340434000000001	0.8641504000000001	0.6926897	1.2408379999999999	0.0	0.8495173	0.8583907	1.262569	0.0	0.1794032	0.8532929	0.35995679999999997	0.8993888000000001	1.300011	1.149022	0.7511547	0.578527	0.7458085999999999	--	--	--	--	--	--	--	--	--	--	--	--	--	--	--	--	--	--	--	--	--
TRINITY_DN10091_c0_g2_i1_4	0.23374050000000002	1.035671	0.26436020000000005	0.7106895000000001	4.259999999999999e-67	8.56e-58	1.929515	1.3399999999999997e-74	0.0	0.0	0.0	0.0	0.441385	0.21108369999999999	0.4032934	0.0	0.0	0.45411540000000006	KVI11506.1	Amino acid transporter, transmembrane [Cynara cardunculus var. scolymus]	Q9FEL8|LAX1_MEDTR	Auxin transporter-like protein 1 LAX1 OS=Medicago truncatula (Barrel medic) (Medicago tribuloides) GN=LAX1 PE=2 SV=1	30/33(90.91)	K13946	AUX1, LAX	auxin influx carrier (AUX1 LAX family)	ko04075	Plant hormone signal transduction	KOG1303	Amino acid transporters	[E]	METABOLISM	Amino acid transport and metabolism	E	COG0814	amino acid transport	Cellular Component: plasma membrane (GO:0005886);|Biological Process: amino acid transport (GO:0006865);|Biological Process: auxin-activated signaling pathway (GO:0009734);|Molecular Function: symporter activity (GO:0015293);|Cellular Component: integral component of membrane (GO:0016021);	--	--
TRINITY_DN10092_c0_g1_i1_8	0.5066175	0.08689358	0.2698333	12.13725	9.309192999999999	9.134146000000001	0.3262492	2.967357	3.1707959999999997	4.600230000000001	2.3600220000000003	4.298383	6.676482000000001	4.535063	4.377779	21.48329	18.508689999999998	14.7845	XP_007014137.1	PREDICTED: pathogenesis-related protein PR-1 [Theobroma cacao]	Q40374|PR1_MEDTR	Pathogenesis-related protein PR-1 PR-1 OS=Medicago truncatula (Barrel medic) (Medicago tribuloides) GN=PR-1 PE=2 SV=1	--	--	--	--	--	--	KOG3017	Defense-related protein containing SCP domain	[S]	POORLY CHARACTERIZED	Function unknown	S	COG2340	Scp-like extracellular	Cellular Component: extracellular region (GO:0005576);|Biological Process: defense response (GO:0006952);|Biological Process: response to biotic stimulus (GO:0009607);	PF00188.26	Cysteine-rich secretory protein family
TRINITY_DN10092_c0_g1_i2_10	16.94324	16.538520000000002	14.4269	16.57614	14.75346	15.8021	12.96847	15.855720000000002	15.41968	19.83663	19.95116	21.41115	26.213910000000002	20.55145	25.06229	23.7064	25.2229	24.48718	PSS19212.1	Sodium/proton antiporter 1 like [Actinidia chinensis var. chinensis]	Q9LT68|NHD1_ARATH	Sodium/proton antiporter 1 MLD14.23 OS=Arabidopsis thaliana (Mouse-ear cress) GN=MLD14.23 PE=2 SV=1	--	--	--	--	--	--	--	--	--	--	--	P	COG1055	arsenical pump membrane protein	Biological Process: sodium ion transport (GO:0006814);|Biological Process: pyruvate transport (GO:0006848);|Biological Process: response to salt stress (GO:0009651);|Cellular Component: chloroplast envelope (GO:0009941);|Molecular Function: antiporter activity (GO:0015297);|Cellular Component: integral component of membrane (GO:0016021);|Cellular Component: chloroplast membrane (GO:0031969);|Mole…	PF03600.16	Citrate transporter
TRINITY_DN10092_c0_g1_i2_9	96.59398	83.48714	74.22471	104.3636	90.90335	121.8067	77.18066999999999	85.93294	121.4058	117.1995	87.74983	94.5142	77.92976999999999	92.81025	96.9965	74.18574	62.8916	65.81331	XP_024977273.1	universal stress protein PHOS34 [Cynara cardunculus var. scolymus]	Q8L4N1|PHO34_ARATH	Universal stress protein PHOS34 M4I22.130 OS=Arabidopsis thaliana (Mouse-ear cress) GN=M4I22.130 PE=1 SV=1	--	--	--	--	--	--	--	--	--	--	--	T	COG0589	Universal stress protein	Biological Process: response to molecule of fungal origin (GO:0002238);|Molecular Function: ATP binding (GO:0005524);|Cellular Component: chloroplast (GO:0009507);	PF00582.26	Universal stress protein family
TRINITY_DN10093_c0_g1_i1_17	1.673878	1.9470740000000002	1.024346	2.737636	2.187706	4.6132089999999994	3.848703	2.126193	5.0435870000000005	4.050296	2.794135	2.688539	4.553491999999999	3.2424049999999998	4.172491	4.574466	3.3245699999999996	2.73228	XP_010928429.1	plant intracellular Ras-group-related LRR protein 4 isoform X1 [Elaeis guineensis]	Q9SVW8|PIRL4_ARATH	Plant intracellular Ras-group-related LRR protein 4 F15J1.40 OS=Arabidopsis thaliana (Mouse-ear cress) GN=F15J1.40 PE=1 SV=1	--	--	--	--	--	--	KOG0619	FOG: Leucine rich repeat	[R]	POORLY CHARACTERIZED	General function prediction only	S	COG4886	leucine Rich Repeat	Cellular Component: plasma membrane (GO:0005886);	--	--
TRINITY_DN10094_c0_g2_i1_5	0.2345617	0.00124005	0.8838734	0.7443005	0.42920349999999996	4.76e-24	1.843243	2.7799999999999996e-26	0.1995354	0.22246770000000002	0.26438320000000004	0.9674018	8.709999999999999e-11	1.480653	7.86e-23	1.0288950000000001	0.8073894	0.46288440000000003	--	--	--	--	--	--	--	--	--	--	--	--	--	--	--	--	--	--	--	--	--
TRINITY_DN10095_c0_g1_i1_6	0.0	0.0	0.0	0.0	0.0	0.0	0.31224850000000004	0.0	0.0	0.15848370000000003	0.3707562	0.1513775	0.7169274	0.3014068	0.153622	0.9153880999999999	0.7700892	0.5901348000000001	--	--	--	--	--	--	--	--	--	--	--	--	--	--	--	--	--	--	--	--	--
TRINITY_DN10096_c0_g1_i1_13	0.4036198	0.0	0.0	0.0	0.0	0.0	0.0	0.8393296999999998	0.3901684	0.0	0.9850837	0.0	2.712247	1.141365	3.667335	1.323996	0.46595119999999995	0.0	--	--	--	--	--	--	--	--	--	--	--	--	--	--	--	--	--	--	--	--	--
TRINITY_DN10099_c0_g1_i4_4	0.16380029999999998	0.0	0.2125585	5.401397	5.10396	0.3923583	0.1599568	0.05267269	0.3465101	0.10948150000000001	0.06591915	0.46810329999999994	0.0	0.0	0.10911660000000002	0.1710049	0.0	0.1053805	--	--	--	--	--	--	--	--	--	--	--	--	--	--	--	--	--	--	--	--	--
TRINITY_DN10099_c0_g2_i1_14	0.62916	0.0	0.001816836	0.7293137	1.152436	3.15e-06	0.6385630999999999	1.05e-28	1.18383	0.6533701	0.0	0.0	3.0299999999999997e-30	0.0	0.0	0.0	1.6756400000000002	0.6614866	--	--	--	--	--	--	--	--	--	--	--	--	--	--	--	--	--	--	--	--	--
TRINITY_DN1009_c0_g1_i1_4	0.4230184	1e-06	0.000209594	1.223858	9.63e-17	0.0	0.2124143	0.0	1.152505	0.8136073	0.49302520000000005	8.36e-20	0.40570470000000003	7.780000000000001e-20	2.65e-12	0.0	0.24340019999999998	0.0	--	--	--	--	--	--	--	--	--	--	--	--	--	--	--	--	--	--	--	--	--
TRINITY_DN1009_c0_g1_i1_9	0.3576769	0.8439834	0.0	0.7706283	0.6268456	0.29486640000000003	0.0	0.0	0.32227740000000005	0.7121877	0.42142109999999994	0.0	0.3546788	0.0	0.0	0.0	1.270039	0.0	--	--	--	--	--	--	--	--	--	--	--	--	--	--	--	--	--	--	--	--	--
TRINITY_DN100_c0_g1_i1_4	0.1080007	0.2012681	0.19878289999999998	0.9998058000000001	0.2733087	0.5046422	0.0	0.0	0.0	0.0	0.0	0.0	0.0	0.0	0.0	0.0	0.0	0.0	ORZ35424.1	hypothetical protein BCR44DRAFT_1434188 [Catenaria anguillulae PL171]	Q6FV81|COFI_CANGA	Cofilin CAGL0E04048g OS=Y-65) (Yeast) (Torulopsis glabrata) GN=CAGL0E04048g PE=3 SV=1	--	--	--	--	--	--	KOG1735	Actin depolymerizing factor	[Z]	CELLULAR PROCESSES AND SIGNALING	Cytoskeleton	S	ENOG41122P5	actin-depolymerizing factor	Cellular Component: cytosol (GO:0005829);|Biological Process: endocytosis (GO:0006897);|Biological Process: cell cycle (GO:0007049);|Cellular Component: nuclear matrix (GO:0016363);|Biological Process: actin filament depolymerization (GO:0030042);|Cellular Component: actin cortical patch (GO:0030479);|Biological Process: Golgi to plasma membrane protein transport (GO:0043001);|Biological Process:…	PF00241.20	Cofilin/tropomyosin-type actin-binding protein
TRINITY_DN10101_c0_g1_i1_11	0.000107075	0.9600167	0.0	0.9147132	0.358573	1.2199999999999998e-07	2.07e-10	0.4265162	0.7437989	1.304864	0.0	1.21e-25	1.253608	1.987944	0.0	0.0	0.5207298	8.06e-10	--	--	--	--	--	--	--	--	--	--	--	--	--	--	--	--	--	--	--	--	--
TRINITY_DN10101_c0_g1_i1_2	0.2269731	0.0	0.5197276	0.48547250000000003	0.39567470000000005	0.8942659	0.664273	0.9165840000000001	2.0630029999999997	1.101084	0.03310684	0.0	2.628685	3.7960269999999996	1.869994	1.22715	4.46e-08	0.2275353	--	--	--	--	--	--	--	--	--	--	--	--	--	--	--	--	--	--	--	--	--
TRINITY_DN10101_c0_g1_i1_3	2.033027	0.9591765	1.018731	0.4305808	1.778089	1.386823	3.17497	0.4189104	1.1158549999999998	1.227276	1.9287009999999998	1.304763	2.124118	2.232007	0.7218458999999999	0.0	0.48637120000000006	1.251291	--	--	--	--	--	--	--	--	--	--	--	--	--	--	--	--	--	--	--	--	--
TRINITY_DN10101_c0_g1_i1_4	2.608057	0.8663543	1.246792	0.4786666	0.2873277	1.556087	0.8939219	1.541002	1.363116	1.201618	0.887774	0.3156642	0.8925662	0.28041950000000004	1.1772610000000001	0.16969679999999998	0.35350690000000007	0.4587704000000001	--	--	--	--	--	--	--	--	--	--	--	--	--	--	--	--	--	--	--	--	--
TRINITY_DN10101_c0_g2_i1_16	2.327251	2.555533	4.783723999999999	0.4355866	0.7078578000000001	1.734387	0.781908	1.253499	0.0	0.0	0.4838147	0.0	0.4067784	0.7995774	0.3832182	0.45548869999999997	0.4646456	1.254005	--	--	--	--	--	--	--	--	--	--	--	--	--	--	--	--	--	--	--	--	--
TRINITY_DN10102_c0_g1_i2_15	0.43475740000000007	0.7830024	0.350468	0.6243683000000001	0.5500704000000001	2.302304	0.41208359999999994	1.000151	0.5114347	0.6278765000000001	0.5876454000000001	0.1504858	1.292066	1.335341	1.538084	1.26e-15	0.485886	0.5754644	--	--	--	--	--	--	--	--	--	--	--	--	--	--	--	--	--	--	--	--	--
TRINITY_DN10102_c0_g1_i2_4	4.6913279999999995	5.341558999999999	7.962536	8.853848	7.180909	6.335013	4.629867	5.133583	4.99199	4.540559	4.600223000000001	5.388172	6.44682	6.325126	6.901361	5.061597	5.892327	4.975793	XP_023729228.1	single-stranded DNA-binding protein, mitochondrial isoform X2 [Lactuca sativa]	Q84J78|SSBP_ARATH	Single-stranded DNA-binding protein, mitochondrial F2P3.2 OS=Arabidopsis thaliana (Mouse-ear cress) GN=F2P3.2 PE=2 SV=1	--	--	--	--	--	--	KOG1653	Single-stranded DNA-binding protein	[L]	INFORMATION STORAGE AND PROCESSING	Replication, recombination and repair	L	COG0629	single-stranded DNA-binding protein	Molecular Function: single-stranded DNA binding (GO:0003697);|Cellular Component: mitochondrion (GO:0005739);|Biological Process: mitochondrial DNA replication (GO:0006264);|Cellular Component: nucleoid (GO:0009295);|Cellular Component: mitochondrial nucleoid (GO:0042645);|Biological Process: positive regulation of helicase activity (GO:0051096);	PF00436.25	Single-strand binding protein family
TRINITY_DN10103_c0_g1_i1_17	0.02318935	0.3517421	0.0	0.7914111	0.199005	0.09833279	0.4518156	0.1674639	0.2287596	0.3287914	0.9130208000000001	0.8334358000000001	0.3334777	0.4378701	0.43303969999999997	0.5879704000000001	1.148139	0.8733118000000001	PIM97796.1	hypothetical protein CDL12_29731 [Handroanthus impetiginosus]	--	--	--	--	--	--	--	--	--	--	--	--	--	S	ENOG410Z3M8		--	PF14144.6	Seed dormancy control
TRINITY_DN10103_c0_g1_i1_4	0.08433407	0.08373914	0.05811688	0.3513128	0.1754483	0.0	0.16061910000000001	0.1873691	0.13449339999999999	0.08055753	0.09867993	0.10733859999999999	0.16475150000000002	0.08066768	0.1352638	0.02864425	0.08519503	0.0	XP_017238421.1	PREDICTED: taxadiene 5-alpha hydroxylase [Daucus carota subsp. sativus]	Q6WG30|T5H_TAXCU	Taxadiene 5-alpha hydroxylase . OS=Taxus cuspidata (Japanese yew) GN=. PE=1 SV=2	--	--	--	--	--	--	KOG0157	Cytochrome P450 CYP4/CYP19/CYP26 subfamilies	[QI]	METABOLISM|METABOLISM	Secondary metabolites biosynthesis, transport and catabolism |Lipid transport and metabolism	Q	COG2124	Cytochrome p450	Molecular Function: monooxygenase activity (GO:0004497);|Molecular Function: iron ion binding (GO:0005506);|Cellular Component: integral component of membrane (GO:0016021);|Molecular Function: heme binding (GO:0020037);|Biological Process: paclitaxel biosynthetic process (GO:0042617);|Molecular Function: taxadiene 5-alpha-hydroxylase activity (GO:0050604);	PF00067.22	Cytochrome P450
TRINITY_DN10103_c0_g1_i1_5	2.249017	2.211698	1.548845	1.178958	0.8152305999999999	0.7899811	3.5173910000000004	3.4042	2.497881	0.0	1.56923	0.9200712999999999	2.650111	4.90201	3.072182	0.7607774	0.524179	0.9210110999999999	--	--	--	--	--	--	--	--	--	--	--	--	--	--	--	--	--	--	--	--	--
TRINITY_DN10104_c0_g1_i1_7	0.08264437	0.2501483	0.34996540000000004	0.5841845	0.22976639999999998	0.4580623	0.9118162000000001	0.9604252000000001	0.33329640000000005	0.3354546	0.3604946	0.927326	1.018907	0.744332	0.5611189	0.5374211999999999	0.5285312	0.1663187	--	--	--	--	--	--	--	--	--	--	--	--	--	--	--	--	--	--	--	--	--
TRINITY_DN10104_c0_g2_i2_14	0.1748719	1.122012	0.04233027	0.048364	0.01495196	0.6667944	0.32156090000000004	0.2710358	0.0126191	0.7264161	0.3607205	0.4226965999999999	0.17021129999999998	2.73e-17	2.51e-18	0.1038749	8.630000000000001e-16	0.01670426	--	--	--	--	--	--	--	--	--	--	--	--	--	--	--	--	--	--	--	--	--
TRINITY_DN10106_c0_g1_i1_1	2.641187	0.0024756310000000003	2.6e-38	1.8404880000000001	0.000115605	1.99e-24	2.4285740000000002	2.642811	1.166566	1.254194	0.4967172	0.45556899999999995	1.31154	2.465334	5.658180000000001	0.9990813000000001	1.0514350000000001	7.968133	--	--	--	--	--	--	--	--	--	--	--	--	--	--	--	--	--	--	--	--	--
TRINITY_DN10106_c0_g1_i1_7	1.703116	0.5791386	0.5587920999999999	0.3091977	0.2861984	0.7106522	1.933925	0.29153270000000003	1.424607	0.6991434	0.9518380999999999	1.06851	0.5874203	2.655634	2.205327	0.9730056999999999	0.6772986999999999	1.755943	--	--	--	--	--	--	--	--	--	--	--	--	--	--	--	--	--	--	--	--	--
TRINITY_DN10107_c0_g1_i1_12	1.171758	1.173538	1.321921	2.541825	2.373466	2.0806150000000003	2.4909	2.103846	2.636351	2.0473220000000003	2.4226259999999997	3.6584769999999995	5.425147	4.918152	5.214394	3.660074	4.6761040000000005	3.9579980000000003	XP_016182294.1	thioredoxin-like protein CITRX, chloroplastic [Arachis ipaensis]	Q6JE38|CITX1_NICBE	Thioredoxin-like protein CITRX1, chloroplastic CITRX1 OS=Nicotiana benthamiana GN=CITRX1 PE=2 SV=1	--	--	--	--	--	--	KOG0907	Thioredoxin	[O]	CELLULAR PROCESSES AND SIGNALING	Posttranslational modification, protein turnover, chaperones	O	COG0526	Thioredoxin	Biological Process: glycerol ether metabolic process (GO:0006662);|Biological Process: defense response (GO:0006952);|Biological Process: cell death (GO:0008219);|Cellular Component: chloroplast (GO:0009507);|Molecular Function: protein disulfide oxidoreductase activity (GO:0015035);|Biological Process: regulation of defense response (GO:0031347);|Biological Process: negative regulation of plant-…	PF00085.20,PF13098.6	Thioredoxin|Thioredoxin-like domain
TRINITY_DN10108_c0_g1_i1_11	0.4482348	0.9755872	0.3867469	1.249252	0.5401279999999999	1.581834	0.1443025	0.0732313	0.07351214	0.14736989999999997	0.44526590000000005	0.29587340000000006	1.117643	0.5708029	0.7954571	0.390362	0.2451431	0.5964567	XP_028112382.1	ethylene-responsive transcription factor 5-like [Camellia sinensis]	Q9FKG1|EF104_ARATH	Ethylene-responsive transcription factor ERF104 K11J9.13 OS=Arabidopsis thaliana (Mouse-ear cress) GN=K11J9.13 PE=1 SV=1	--	--	--	--	--	--	--	--	--	--	--	K	ENOG410Z37D	Transcription factor	Molecular Function: DNA-binding transcription factor activity (GO:0003700);|Cellular Component: nucleus (GO:0005634);|Biological Process: ethylene-activated signaling pathway (GO:0009873);|Biological Process: phloem or xylem histogenesis (GO:0010087);|Molecular Function: transcription regulatory region DNA binding (GO:0044212);|Biological Process: positive regulation of transcription, DNA-templat…	--	--
TRINITY_DN10108_c0_g1_i1_6	6.440589	3.259359	3.1001090000000002	2.262189	0.9652508	2.0308580000000003	3.840614	0.3385671	1.13578	1.981339	0.7882880999999999	0.7320144000000001	0.3270938	1.536083	3.116032	1.1572149999999999	1.667571	0.0	--	--	--	--	--	--	--	--	--	--	--	--	--	--	--	--	--	--	--	--	--
TRINITY_DN1010_c0_g1_i1_12	1.915018	1.869833	3.040541	0.3074538	0.8389267	1.446854	4.147956	3.619102	2.2548340000000002	1.787494	1.097382	1.2377559999999999	0.3007061	0.9779832	0.8180794	0.49373820000000007	1.202976	0.7608060000000001	--	--	--	--	--	--	--	--	--	--	--	--	--	--	--	--	--	--	--	--	--
TRINITY_DN10110_c0_g1_i1_4	0.0	0.0	0.0	0.0	0.0	3.5451379999999997	1.09379	0.0	0.0	0.4462951	1.331264	1.462789	0.0	0.2005191	0.0	0.5180422	0.0	0.45231140000000003	--	--	--	--	--	--	--	--	--	--	--	--	--	--	--	--	--	--	--	--	--
TRINITY_DN10111_c0_g1_i1_11	0.0	0.0	0.0	3.018334	1.2055639999999999	0.0	0.0	0.08078383	0.0	0.07932296	0.09729031	0.0	0.0	0.0	0.0	0.0	0.0	0.0	XP_021650750.1	transmembrane protein 97-like [Hevea brasiliensis]	--	--	--	--	--	--	--	--	--	--	--	--	--	S	ENOG411240R	Protein of unknown function (DUF2781)	--	PF10914.8	Protein of unknown function (DUF2781)
TRINITY_DN10112_c0_g1_i1_1	1.980015	0.5755536	0.6195609000000001	2.204304	1.76e-06	0.9166719999999999	2.5756740000000002	1.012858	0.8869748	2.91e-22	1.7225700000000002	0.0	0.4688337	7.199999999999998e-95	2.102795	0.0	0.6008028	0.0	--	--	--	--	--	--	--	--	--	--	--	--	--	--	--	--	--	--	--	--	--
TRINITY_DN10112_c0_g1_i1_3	0.36566540000000003	0.4058231	0.42289040000000006	0.4035437	0.0	0.0	0.7263408	1.165712	0.0	0.3937292	1.3589040000000001	0.0	2.96148	0.3669313	0.35856709999999997	1.228885	0.0	0.0	XP_023871422.1	uncharacterized protein LOC111984020 [Quercus suber]	--	--	--	--	--	--	--	--	--	--	--	--	--	S	ENOG4111MK6	Retrotransposon protein	--	--	--
TRINITY_DN10113_c0_g1_i1_7	0.5858294	1.019333	0.4159541	0.6511482	0.7697417	0.3457814	0.8655809000000001	1.083053	1.061642	1.0721209999999999	1.120689	0.7033314	1.439735	1.7185529999999998	1.514224	0.3765837	0.5499066	0.8995675	TQE07233.1	hypothetical protein C1H46_007143 [Malus baccata]	--	--	--	--	--	--	--	--	KOG0017	FOG: Transposon-encoded proteins with TYA, reverse transcriptase, integrase domains in various combinations	[R]	POORLY CHARACTERIZED	General function prediction only	S	ENOG410XS4D	Retrotransposon protein	--	--	--
TRINITY_DN10114_c0_g1_i1_11	3.219031	3.927741	3.227336	0.8823584000000001	1.147432	5.981682	1.34e-11	0.0041520409999999995	3.4361129999999998	3.21e-09	1.8351979999999999	6.096955	0.793481	1.8e-18	1.9018529999999998	2.74032	1.14e-12	0.8132663	--	--	--	--	--	--	--	--	--	--	--	--	--	--	--	--	--	--	--	--	--
TRINITY_DN10114_c0_g1_i1_13	5.718101	2.2723139999999997	0.0	1.000993	2.9911689999999997	3.111758	2.533168	1.7987900000000001	2.497766	2.567508	4.0426720000000005	2.3651419999999996	2.510938	4.188708999999999	4.579504	0.48600329999999997	2.08011	1.300532	--	--	--	--	--	--	--	--	--	--	--	--	--	--	--	--	--	--	--	--	--
TRINITY_DN10114_c0_g1_i1_6	6.045511	2.270531	0.0	0.5208349	0.4218298	1.52718	2.790076	1.513639	2.0510099999999998	1.4492610000000001	0.5521579000000001	1.597581	1.4262219999999999	0.0	0.0	0.5395405	0.0	0.48371369999999997	--	--	--	--	--	--	--	--	--	--	--	--	--	--	--	--	--	--	--	--	--
TRINITY_DN10114_c0_g1_i1_7	0.18193610000000002	0.5515109	0.1937449	6.800059	11.96738	0.1634644	0.34843820000000003	3.1734	1.777722	2.9583049999999997	1.8188669999999998	4.36679	0.17923770000000003	0.0	0.0858281	0.0	0.0993414	0.3634786	OIS98256.1	hypothetical protein A4A49_17592 [Nicotiana attenuata]	--	--	--	--	--	--	--	--	--	--	--	--	--	S	ENOG410ZC1Z		--	--	--
TRINITY_DN10114_c0_g2_i1_11	2.629771	1.299605	0.000166605	6.45e-10	8.05e-12	2.577692	3.218207	2.790486	0.004571732	1.593572	2.520481	0.29046350000000004	0.2600124	0.2213601	0.4677159000000001	0.0	1.1701219999999999	0.5369128000000001	--	--	--	--	--	--	--	--	--	--	--	--	--	--	--	--	--	--	--	--	--
TRINITY_DN10115_c0_g1_i1_10	1.118671	0.1413565	1.4277819999999999	2.26e-83	2.1399999999999993e-95	3.611868	0.03368499	0.43259949999999997	1.7341919999999997	3.838802	2.776896	3.254759	0.6758487	0.02184213	0.5743893	1.490446	0.3209303	0.7494758	XP_028076265.1	factor of DNA methylation 3-like [Camellia sinensis]	Q9LMH6|FDM4_ARATH	Factor of DNA methylation 4 F16A14.3 OS=Arabidopsis thaliana (Mouse-ear cress) GN=F16A14.3 PE=4 SV=1	--	--	--	--	--	--	--	--	--	--	--	S	ENOG4111EBT	XH XS domain-containing protein	Molecular Function: methyltransferase activity (GO:0008168);|Biological Process: RNA-directed DNA methylation (GO:0080188);	PF03469.14	XH domain
TRINITY_DN10116_c0_g1_i1_8	0.0	0.0	0.0	0.37683690000000003	0.0	0.0	1.62e-08	0.3623044	3.055951	0.0	0.41291320000000004	0.0	0.0	0.0	0.0	0.7670736	1.4999999999999998e-24	0.1193	KAA8548967.1	hypothetical protein F0562_000651 [Nyssa sinensis]	--	--	35/57(61.40)	K01213	E3.2.1.67	galacturan 1,4-alpha-galacturonidase [EC:3.2.1.67]	ko00040	Pentose and glucuronate interconversions	--	--	--	--	--	S	ENOG410XS6X	Exo-polygalacturonase	--	--	--
TRINITY_DN10117_c0_g1_i1_3	3.31e-16	1.9478209999999998	0.12244289999999998	0.9502198000000001	1.1952129999999999	1.3509870000000002	2.292271	1.404267	0.09051138	0.6973573000000001	0.9975146999999999	0.8277923	1.0460180000000001	0.7537981	0.6567907	4.17e-06	0.11688589999999999	0.1999879	--	--	--	--	--	--	--	--	--	--	--	--	--	--	--	--	--	--	--	--	--
TRINITY_DN10119_c0_g1_i1_12	0.2253759	0.11321500000000001	0.2291633	0.7774807	0.39495640000000004	0.09767096	0.7484733	0.7530840999999999	0.6647494	1.185761	0.78776	2.393063	0.8937483	1.287482	0.8689822	0.8191676999999999	1.280959	0.44289540000000005	KAA8530152.1	hypothetical protein F0562_004861 [Nyssa sinensis]	O22633|NOI4_ARATH	Protein NOI4 MWJ3.3 OS=Arabidopsis thaliana (Mouse-ear cress) GN=MWJ3.3 PE=1 SV=1	--	--	--	--	--	--	--	--	--	--	--	S	ENOG410YZRX	NOI protein	Biological Process: response to nematode (GO:0009624);	PF05627.11	Cleavage site for pathogenic type III effector avirulence factor Avr
TRINITY_DN1011_c0_g1_i1_11	0.5854746	1.058128	1.4616850000000001	0.3033135	0.135576	0.5220355999999999	1.881168	1.771059	1.3986450000000001	0.6082496000000001	0.5362816	0.1559928	0.432438	1.083286	1.7330189999999999	0.6389876	0.3318399	0.14869300000000002	--	--	--	--	--	--	--	--	--	--	--	--	--	--	--	--	--	--	--	--	--
TRINITY_DN1011_c0_g1_i1_8	4.1783150000000004	1.781398	1.357227	0.6284376	0.5256624	1.77016	2.32158	1.254494	3.314254	1.171253	2.120795	0.5039859	0.4825710999999999	2.40352	2.1064130000000003	1.110034	0.8783519000000001	0.8656986999999999	--	--	--	--	--	--	--	--	--	--	--	--	--	--	--	--	--	--	--	--	--
TRINITY_DN10120_c0_g1_i1_12	5.754087999999999	5.393189	5.56806	8.933508999999999	8.233592999999999	7.060969	7.809168	8.635588	7.848714999999999	9.526196	8.648499000000001	9.373431	7.556286	7.282164999999999	7.594142	7.355453999999999	8.328636	6.523319	KAA8530443.1	hypothetical protein F0562_005152 [Nyssa sinensis]	Q9SYZ9|TAF8_ARATH	Transcription initiation factor TFIID subunit 8 At4g34340 OS=Arabidopsis thaliana (Mouse-ear cress) GN=At4g34340 PE=1 SV=1	219/378(57.94)	K14649	TAF8	transcription initiation factor TFIID subunit 8	ko03022	Basal transcription factors	KOG2389	Predicted bromodomain transcription factor	[K]	INFORMATION STORAGE AND PROCESSING	Transcription	K	ENOG410ZS4D	TAF3 RNA polymerase II, TATA box binding protein (TBP)-associated factor	Cellular Component: transcription factor TFIID complex (GO:0005669);|Molecular Function: protein heterodimerization activity (GO:0046982);	PF07524.13	Bromodomain associated
TRINITY_DN10121_c0_g1_i1_1	0.7030875	0.0	0.3028383	3.0919119999999998	1.853762	6.892941	0.6919473	2.15707	1.380303	1.670663	1.709599	1.288404	1.163033	2.5755779999999997	0.9913164000000001	1.59591	0.577385	2.565734	--	--	--	--	--	--	--	--	--	--	--	--	--	--	--	--	--	--	--	--	--
TRINITY_DN10121_c0_g1_i1_18	0.1170171	0.35410990000000003	0.1192653	0.0	6.671853	0.1006595	0.35411750000000003	63.05014	16.70898	42.10604	33.30144	109.4379	6.779349000000001	6.34465	8.005377000000001	6.132825	4.258326	1.2557969999999998	KAA8526415.1	hypothetical protein F0562_008382 [Nyssa sinensis]	P47925|CWPX_ARATH	Putative cell wall protein F5H14.16 OS=Arabidopsis thaliana (Mouse-ear cress) GN=F5H14.16 PE=2 SV=2	--	--	--	--	--	--	--	--	--	--	--	S	ENOG410ZB3I		Cellular Component: extracellular region (GO:0005576);|Cellular Component: cell wall (GO:0005618);	--	--
TRINITY_DN10121_c0_g1_i2_7	7.07827	4.388672	2.252646	0.9406457	1.136026	1.952963	1.559597	2.3695049999999998	1.370768	3.25431	1.040534	0.783249	3.039248	2.764341	2.045268	1.1761700000000002	1.3888610000000001	2.05632	--	--	--	--	--	--	--	--	--	--	--	--	--	--	--	--	--	--	--	--	--
TRINITY_DN10122_c0_g1_i1_15	0.0	0.0	0.0	0.0	0.0	0.0	0.0	0.0	0.0	0.0	0.0	0.0	3.282822	3.382971	3.1072330000000004	0.0	0.0	0.0	--	--	--	--	--	--	--	--	--	--	--	--	--	--	--	--	--	--	--	--	--
TRINITY_DN10123_c0_g1_i1_16	0.07808281	0.0	0.24791999999999997	1.236682	1.021799	0.14387170000000002	0.0	3.01575	0.8234136999999999	6.221038	2.177582	5.483493	0.9204532	0.5726886	0.9136056	0.34937670000000004	0.08831460000000001	0.08315367	XP_009794207.1	PREDICTED: transcription repressor OFP17-like [Nicotiana sylvestris]	Q84RF2|OPF17_ARATH	Transcription repressor OFP17 T9D9.20 OS=Arabidopsis thaliana (Mouse-ear cress) GN=T9D9.20 PE=2 SV=1	--	--	--	--	--	--	--	--	--	--	--	S	ENOG410YX8K		Cellular Component: nucleus (GO:0005634);|Biological Process: negative regulation of transcription, DNA-templated (GO:0045892);	--	--
TRINITY_DN10123_c0_g1_i1_17	9.24e-18	8.120000000000001e-05	6.6e-10	1.7699999999999998e-11	0.02210638	8.73e-15	0.6380125	2.041827	0.8474081	3.049366	0.6126351	1.3620430000000001	0.1309469	2.2492400000000004	1.109704	0.7550228	0.1593361	0.4470071	--	--	--	--	--	--	--	--	--	--	--	--	--	--	--	--	--	--	--	--	--
TRINITY_DN10124_c0_g1_i1_10	0.439568	0.2752515	0.2862017	1.43885	1.80195	0.1589422	1.92587	4.557217	3.563015	7.934961	8.246354	8.334375999999999	0.1773203	0.16753410000000002	0.0	3.08407	1.180601	3.1232759999999997	XP_019266018.1	PREDICTED: auxin-induced protein 15A-like [Nicotiana attenuata]	P32295|ARG7_VIGRR	Indole-3-acetic acid-induced protein ARG7 ARG7 OS=Vigna radiata var. radiata (Mung bean) (Phaseolus aureus) GN=ARG7 PE=2 SV=1	69/100(69.00)	K14488	SAUR	SAUR family protein	ko04075	Plant hormone signal transduction	--	--	--	--	--	S	ENOG410YVUY	auxin-induced protein	Biological Process: response to auxin (GO:0009733);	PF02519.14	Auxin responsive protein
TRINITY_DN10124_c0_g2_i1_10	5.576357	3.775269	3.99425	1.802038	1.8106790000000001	1.1859	8.304988999999999	13.73835	11.39282	12.51957	9.067216	14.511429999999999	0.6640073000000001	1.044732	0.8094989	2.0030669999999997	1.995673	3.0860279999999998	XP_016483451.1	PREDICTED: auxin-induced protein 15A-like [Nicotiana tabacum]	P32295|ARG7_VIGRR	Indole-3-acetic acid-induced protein ARG7 ARG7 OS=Vigna radiata var. radiata (Mung bean) (Phaseolus aureus) GN=ARG7 PE=2 SV=1	72/100(72.00)	K14488	SAUR	SAUR family protein	ko04075	Plant hormone signal transduction	--	--	--	--	--	S	ENOG410YVUY	auxin-induced protein	Biological Process: response to auxin (GO:0009733);	--	--
TRINITY_DN10125_c0_g1_i1_11	2.286192	3.8895699999999995	1.495234	0.0009003419999999999	1.4e-57	0.09430777	2.454407	5.000421	2.25645	0.6094715	0.6308939	0.3741387	0.49267170000000005	0.8727207	1.207986	1.26306	0.5865471	0.8678892	XP_018631173.1	PREDICTED: uncharacterized protein LOC108947539 [Nicotiana tomentosiformis]	--	--	--	--	--	--	--	--	--	--	--	--	--	--	--	--	--	--	--
TRINITY_DN10125_c0_g1_i1_6	2.9870509999999997	0.0	0.0	0.5750079	0.47188500000000005	0.0	0.47987440000000003	3.71e-18	1.48e-11	0.517482	2.41e-25	1.664514	6.71e-27	0.46437870000000003	1.741148	1.7872419999999998	0.6324674	1.045281	--	--	--	--	--	--	--	--	--	--	--	--	--	--	--	--	--	--	--	--	--
TRINITY_DN10126_c0_g1_i1_1	0.9425642	0.8342698000000001	0.22816020000000004	1.408334	0.4341246	0.6296264	0.7072816	5.9299999999999995e-08	0.7935475000000001	0.07532073	0.3601335	7.04e-16	2.4800000000000003e-25	0.135765	0.913582	0.9933	1.6474240000000002	0.29494190000000003	--	--	--	--	--	--	--	--	--	--	--	--	--	--	--	--	--	--	--	--	--
TRINITY_DN10126_c0_g1_i1_3	0.5943416	0.3261693	0.33625170000000004	0.9400966000000001	1.094626	0.9996749	1.7399669999999998	0.8998671	1.748231	0.3063085	0.3476247	0.933326	0.5823709	0.0	0.5637270999999999	0.3271176	0.0	0.0	--	--	--	--	--	--	--	--	--	--	--	--	--	--	--	--	--	--	--	--	--
TRINITY_DN10126_c0_g1_i1_9	5.0001489999999995	2.973176	3.308425	4.701405	5.089513	6.001938	4.021121	2.73378	5.275798	2.911235	2.8059119999999997	2.012428	2.425182	1.945819	2.685098	1.961573	1.3372979999999999	1.547774	XP_023754732.1	DNA-directed RNA polymerases II, IV and V subunit 3-like [Lactuca sativa]	Q39211|NRPB3_ARATH	DNA-directed RNA polymerases II, IV and V subunit 3 F26H6.5 OS=Arabidopsis thaliana (Mouse-ear cress) GN=F26H6.5 PE=1 SV=1	87/91(95.60)	K03011	RPB3, POLR2C	DNA-directed RNA polymerase II subunit RPB3	ko03020	RNA polymerase	KOG1522	RNA polymerase II, subunit POLR2C/RPB3	[K]	INFORMATION STORAGE AND PROCESSING	Transcription	K	COG0202	DNA-dependent RNA polymerase catalyzes the transcription of DNA into RNA using the four ribonucleoside triphosphates as substrates (By similarity)	Cellular Component: RNA polymerase IV complex (GO:0000418);|Cellular Component: RNA polymerase V complex (GO:0000419);|Molecular Function: DNA binding (GO:0003677);|Molecular Function: DNA-directed 5'-3' RNA polymerase activity (GO:0003899);|Cellular Component: nucleus (GO:0005634);|Cellular Component: RNA polymerase II, core complex (GO:0005665);|Cellular Component: nucleolus (GO:0005730);|Cellu…	PF01193.24	RNA polymerase Rpb3/Rpb11 dimerisation domain
TRINITY_DN10126_c0_g2_i1_7	0.0	0.10539369999999999	0.10870350000000001	0.4095351	0.4280178	0.04642734	0.29896009999999995	0.45237029999999995	0.331872	0.6602425000000001	0.3773785	0.284279	0.4062074	3.79e-05	1.312025	0.05478118	0.44000690000000003	0.40639169999999997	--	--	--	--	--	--	--	--	--	--	--	--	--	--	--	--	--	--	--	--	--
TRINITY_DN10128_c0_g1_i1_1	2.295919	1.737816	3.929037	2.65007	1.1828040000000002	1.510718	1.1232600000000001	2.832146	5.68048	5.0070559999999995	3.802822	1.684094	4.1490160000000005	4.47765	2.824292	3.233966	3.0572790000000003	2.743583	--	--	--	--	--	--	--	--	--	--	--	--	--	--	--	--	--	--	--	--	--
TRINITY_DN10128_c0_g1_i1_15	0.2836606	2.027328	0.5917279999999999	0.2969564	0.2528501	1.267284	0.9229858	0.8752078999999999	0.3145989	0.9090520000000001	0.348111	1.170341	0.30315749999999997	0.9059200000000001	0.2953333	0.3219163	0.3233541	0.30820190000000003	--	--	--	--	--	--	--	--	--	--	--	--	--	--	--	--	--	--	--	--	--
TRINITY_DN10128_c0_g1_i1_18	0.3633375	0.2082324	0.38020240000000005	0.41534790000000005	0.7316925	0.8628351999999999	0.8776780999999999	1.0126389999999998	0.9821298	1.6778119999999999	1.47365	1.9876369999999999	0.5152021	0.40465450000000003	0.15165610000000002	0.22168690000000002	0.2795477	0.1553645	PIN01093.1	hypothetical protein CDL12_26397 [Handroanthus impetiginosus]	--	--	--	--	--	--	--	--	--	--	--	--	--	S	ENOG410YCBS	Expp1 protein	--	--	--
TRINITY_DN10128_c0_g1_i1_7	0.0	0.0	0.0	0.0	0.0	0.158392	0.0	0.0	0.0	0.0	0.0	0.0	0.0	0.0	0.0	0.0	0.0	0.0	EPZ34723.1	Elongation factor 2 [Rozella allomycis CSF55]	O14460|EF2_SCHPO	Elongation factor 2 SPCP31B10.07 OS=Schizosaccharomyces pombe (strain 972 / ATCC 24843) (Fission yeast) GN=SPCP31B10.07 PE=1 SV=2	--	--	--	--	--	--	KOG0469	Elongation factor 2	[J]	INFORMATION STORAGE AND PROCESSING	Translation, ribosomal structure and biogenesis	J	COG0480	Catalyzes the GTP-dependent ribosomal translocation step during translation elongation. During this step, the ribosome changes from the pre-translocational (PRE) to the post- translocational (POST) state as the newly formed A-site-bound peptidyl-tRNA and P-site-bound deacylated tRNA move to the P and E sites, respectively. Catalyzes the coordinated movement of the two tRNA molecules, the mRNA and…	Biological Process: cytoplasmic translational elongation (GO:0002182);|Molecular Function: translation elongation factor activity (GO:0003746);|Molecular Function: GTPase activity (GO:0003924);|Molecular Function: GTP binding (GO:0005525);|Cellular Component: cytoplasm (GO:0005737);|Cellular Component: cytosol (GO:0005829);|Biological Process: translational elongation (GO:0006414);	PF03144.25	Elongation factor Tu domain 2
TRINITY_DN10128_c0_g1_i1_9	0.0	0.0	0.0	0.0	0.0	0.7118821	3.384526	0.0	0.0	0.0	0.0	1.014468	0.0	0.0	0.7146932	0.0	0.0	0.0	--	--	--	--	--	--	--	--	--	--	--	--	--	--	--	--	--	--	--	--	--
TRINITY_DN10129_c0_g1_i1_5	5.343743	1.519551	0.0	6.693747999999999	4.740304	0.0	0.0	1.1989969999999999	0.0	0.0	0.0	0.0	0.0	1.0300129999999998	2.895354	0.0	0.0	0.0	--	--	--	--	--	--	--	--	--	--	--	--	--	--	--	--	--	--	--	--	--
TRINITY_DN1012_c0_g1_i1_17	0.6229545	0.7949755999999999	1.393418	0.23358	2.30867	1.621154	1.086924	2.514367	0.7331466	1.1126040000000001	2.440241	1.521498	0.3896122	3.5214809999999996	1.864326	1.215898	0.1769614	1.527328	--	--	--	--	--	--	--	--	--	--	--	--	--	--	--	--	--	--	--	--	--
TRINITY_DN1012_c0_g1_i1_2	1.629466	1.8412060000000001	0.0	1.458326	0.5623439	0.6868571	1.7257630000000002	2.029025	1.060918	3.0825419999999997	1.8431919999999997	3.628314	9.23e-12	0.36367659999999996	0.5219583999999999	0.22404659999999998	0.0	0.5933115	--	--	--	--	--	--	--	--	--	--	--	--	--	--	--	--	--	--	--	--	--
TRINITY_DN10130_c0_g1_i1_14	0.411771	0.1667573	0.1789657	0.1627864	0.3661803	0.6457583	0.077706	1.194184	0.45311229999999997	1.8697400000000002	2.098965	0.4824335	0.7093067	0.6877903000000001	1.381848	2.699678	1.5369629999999999	2.788347	--	--	--	--	--	--	--	--	--	--	--	--	--	--	--	--	--	--	--	--	--
TRINITY_DN10132_c0_g1_i1_3	0.23454239999999998	0.2323715	0.2890006	0.3219579	0.1705119	0.5953797	2.92952	2.765143	4.10675	1.795767	1.573871	1.827536	1.449088	2.745521	2.6690139999999998	2.919541	2.35241	1.62596	PWA97319.1	Zinc finger, Dof-type [Artemisia annua]	P68349|DOF12_ARATH	Dof zinc finger protein DOF1.2 F24J8.23 OS=Arabidopsis thaliana (Mouse-ear cress) GN=F24J8.23 PE=2 SV=1	--	--	--	--	--	--	--	--	--	--	--	S	ENOG410YN7T	Zinc finger protein	Molecular Function: DNA binding (GO:0003677);|Molecular Function: DNA-binding transcription factor activity (GO:0003700);|Cellular Component: nucleus (GO:0005634);|Biological Process: regulation of transcription, DNA-templated (GO:0006355);|Molecular Function: metal ion binding (GO:0046872);	PF02701.15	Dof domain, zinc finger	2F	C2C2-Dof
TRINITY_DN10133_c0_g1_i1_11	2.1991240000000003	2.6126419999999997	1.699238	0.49451890000000004	0.8306541999999999	0.9109553	0.9108698000000001	1.175616	1.733897	1.159569	0.5063429	0.2510221	1.9420389999999998	1.317159	1.845937	0.3470534	0.4441738	0.7497712	--	--	--	--	--	--	--	--	--	--	--	--	--	--	--	--	--	--	--	--	--
TRINITY_DN10133_c0_g1_i2_12	8.786906	9.811577999999999	12.58189	23.8834	19.89058	16.47964	15.465179999999998	13.8614	14.412770000000002	14.051810000000001	14.64998	15.60546	18.578870000000002	23.138360000000002	19.420360000000002	21.09115	22.58652	20.58332	KAA8519516.1	hypothetical protein F0562_013772 [Nyssa sinensis]	O64702|HMG14_ARATH	High mobility group B protein 14 F13P17.25 OS=Arabidopsis thaliana (Mouse-ear cress) GN=F13P17.25 PE=2 SV=2	--	--	--	--	--	--	KOG0381	HMG box-containing protein	[R]	POORLY CHARACTERIZED	General function prediction only	B	COG5648	high mobility group	Molecular Function: DNA binding (GO:0003677);|Molecular Function: DNA-binding transcription factor activity (GO:0003700);|Cellular Component: nucleus (GO:0005634);	PF00505.19,PF09011.10	HMG (high mobility group) box|HMG-box domain
TRINITY_DN10134_c0_g1_i2_10	0.09261685	0.0	0.17948599999999998	6.970000000000001e-27	0.08159789999999999	0.0	0.3672097	0.1857319	0.9291326999999999	0.009704424	0.08777299	0.2791755	1.0422690000000001	0.03032987	1.139888	0.5763140999999999	1.52e-17	0.09499197	--	--	--	--	--	--	--	--	--	--	--	--	--	--	--	--	--	--	--	--	--
TRINITY_DN10134_c0_g1_i3_12	33.03993	43.00867	16.49308	32.91567	38.46792	48.61144	17.24919	14.09786	19.34955	40.26843	47.2358	45.56527	51.66984	42.16013	35.89053	28.58165	15.07642	21.58989	AID16042.1	putative universal stress protein [Catharanthus roseus]	Q8VYN9|PHO32_ARATH	Universal stress protein PHOS32 F24B18.5 OS=Arabidopsis thaliana (Mouse-ear cress) GN=F24B18.5 PE=1 SV=1	--	--	--	--	--	--	--	--	--	--	--	T	ENOG410YI8C	universal stress protein	Biological Process: response to molecule of fungal origin (GO:0002238);|Molecular Function: ATP binding (GO:0005524);|Cellular Component: nucleus (GO:0005634);|Cellular Component: cytosol (GO:0005829);|Cellular Component: plasma membrane (GO:0005886);|Cellular Component: chloroplast (GO:0009507);	PF00582.26	Universal stress protein family
TRINITY_DN10135_c0_g1_i1_16	0.0	0.6444217	1.386845	0.007235399	1.490307	0.8763643	0.5263125	1.6995	2.314276	0.0	1.245313	1.799305	0.0	1.9100000000000002e-17	0.0	0.21964009999999998	0.0	0.0	--	--	--	--	--	--	--	--	--	--	--	--	--	--	--	--	--	--	--	--	--
TRINITY_DN10135_c0_g2_i1_7	0.825134	1.691324	0.0	0.7896968000000001	0.1350419	2.7600000000000003e-05	0.0	2.3508869999999997	0.6709709	0.588132	2.4462770000000003	0.0	9.249999999999999e-22	0.47940659999999996	1.329548	1.490474	0.5834706999999999	0.5692074	--	--	--	--	--	--	--	--	--	--	--	--	--	--	--	--	--	--	--	--	--
TRINITY_DN10136_c0_g1_i1_13	0.7220345	0.4073684	0.8648203999999999	0.0	0.0	0.0	1.079038	1.2524549999999999	0.3492559	0.0	0.42666400000000004	0.3933112	0.44081750000000003	3.3869599999999997	3.296185	0.0	3.59e-14	1.4761229999999999	--	--	--	--	--	--	--	--	--	--	--	--	--	--	--	--	--	--	--	--	--
TRINITY_DN10137_c0_g1_i1_11	2.679446	5.204657	1.6489619999999998	0.5493060000000001	0.8403921999999998	3.585948	0.19557449999999998	0.4042313	0.1741529	0.1027826	0.2478342	0.11015439999999999	0.20332879999999998	0.3648352	0.43281670000000005	0.1210721	0.1291218	0.0	--	--	--	--	--	--	--	--	--	--	--	--	--	--	--	--	--	--	--	--	--
TRINITY_DN10138_c0_g1_i1_16	1.626495	1.9396200000000001	2.465049	1.488548	1.1483370000000002	1.16324	4.5916760000000005	1.8308650000000002	1.267719	1.468602	1.3150709999999999	0.6971403	1.391509	1.103127	1.29819	0.8275896999999999	0.9964845999999999	0.7943619000000001	--	--	--	--	--	--	--	--	--	--	--	--	--	--	--	--	--	--	--	--	--
TRINITY_DN10140_c1_g1_i1_15	0.3984192	0.2215268	0.46562259999999994	0.09652907	0.0	0.34041079999999996	1.6834669999999998	0.5893001	1.93363	0.5803857	2.5257240000000003	1.222292	2.765618	2.798963	2.8502490000000003	1.386301	1.6749150000000002	1.5330840000000001	--	--	--	--	--	--	--	--	--	--	--	--	--	--	--	--	--	--	--	--	--
TRINITY_DN10141_c0_g2_i1_13	0.0	0.0	0.0	1.450073	1.916752	0.193348	0.0	0.0	0.0	0.2201101	0.7997102	0.0	0.2242275	0.4174242	0.1969859	0.0	0.27500009999999997	0.0	--	--	--	--	--	--	--	--	--	--	--	--	--	--	--	--	--	--	--	--	--
TRINITY_DN10142_c0_g1_i1_16	1.410499	2.229995	1.8982279999999998	3.5509690000000003	3.078521	4.581105	3.5479269999999996	1.492258	1.363141	0.23008	1.136981	1.074167	0.9136119	0.9797563	1.481409	0.4098007000000001	1.82205	0.8532021999999999	--	--	--	--	--	--	--	--	--	--	--	--	--	--	--	--	--	--	--	--	--
TRINITY_DN10143_c0_g1_i2_3	5.05e-19	0.2294254	7.290000000000001e-41	4.396423	4.255973	2.1100000000000004e-27	9.67e-16	0.0	1.9499999999999996e-72	0.6441003000000001	6.33e-56	3.579999999999999e-63	9.800000000000001e-26	2.69e-34	8.56e-51	0.0	1.54e-73	2.8600000000000005e-09	--	--	--	--	--	--	--	--	--	--	--	--	--	--	--	--	--	--	--	--	--
TRINITY_DN10145_c0_g1_i1_13	3.1166810000000003	0.571384	1.216421	0.245171	0.6516102	3.3042510000000003	0.6512340999999999	1.2142950000000001	1.935371	0.6327215	0.2604913	0.0	0.01222463	2.8979209999999997	3.858622	0.1291337	0.0	0.9519573	--	--	--	--	--	--	--	--	--	--	--	--	--	--	--	--	--	--	--	--	--
TRINITY_DN10145_c0_g1_i1_17	4.20636	3.853883	2.9208529999999997	2.040795	1.8873419999999999	2.5443569999999998	2.056809	1.609324	2.1863	2.430086	1.5915	1.064716	1.087494	3.385653	3.158663	1.714335	1.1860190000000002	2.245711	--	--	--	--	--	--	--	--	--	--	--	--	--	--	--	--	--	--	--	--	--
TRINITY_DN10145_c0_g1_i1_4	1.585804	1.790793	1.3790149999999999	1.1835950000000002	1.047018	0.1702381	1.270732	1.097238	1.307228	0.0	0.2199042	1.166857	0.37740949999999995	0.41005349999999996	0.16721670000000002	0.4175662	0.6591054000000001	0.7513329000000001	--	--	--	--	--	--	--	--	--	--	--	--	--	--	--	--	--	--	--	--	--
TRINITY_DN10145_c0_g1_i2_12	1.526642	2.107703	1.6535830000000002	0.6814718000000001	0.6101928000000001	0.9344795	1.167418	2.170952	1.454318	0.1041104	1.404493	0.6555631	1.187203	0.6194337	1.3155219999999999	1.7979029999999998	1.3419	1.5281049999999998	XP_018631173.1	PREDICTED: uncharacterized protein LOC108947539 [Nicotiana tomentosiformis]	--	--	--	--	--	--	--	--	--	--	--	--	--	--	--	--	--	--	--
TRINITY_DN10146_c0_g1_i1_11	1.2035799999999999	1.9923509999999998	0.0	1.333732	0.7847168000000001	0.2641605	0.2936885	0.6255523000000001	0.0	0.0	0.0	0.0	0.0	0.0	0.0	0.0	0.0	0.0	--	--	--	--	--	--	--	--	--	--	--	--	--	--	--	--	--	--	--	--	--
TRINITY_DN10147_c0_g1_i1_11	0.21971060000000003	0.7963156	0.7535604	0.5846304	1.3214540000000001	0.12258699999999999	0.7429879	2.590362	1.0218459999999998	0.1785891	0.3261702	0.31485690000000005	0.3107514	0.1320035	0.1771758	0.42746819999999996	0.3798861	0.40192	XP_022754790.1	protein LURP-one-related 6-like [Durio zibethinus]	Q9ZUF7|LOR6_ARATH	Protein LURP-one-related 6 T6P5.11 OS=Arabidopsis thaliana (Mouse-ear cress) GN=T6P5.11 PE=2 SV=1	--	--	--	--	--	--	--	--	--	--	--	S	ENOG410YHS0	LURP-one-related	--	PF04525.12	LURP-one-related
TRINITY_DN10147_c0_g1_i1_6	2.8029189999999997	1.8489	1.11389	0.5030338	4.35e-21	1.020473	1.369864	2.893975	2.559882	1.644712	1.12781	1.227541	0.4727181	2.822575	1.846703	1.564899	0.8302617	0.939958	--	--	--	--	--	--	--	--	--	--	--	--	--	--	--	--	--	--	--	--	--
TRINITY_DN10147_c0_g1_i1_9	0.46876949999999995	1.151542	0.6127081999999999	1.3342889999999998	1.076592	1.217747	0.6739276999999999	0.9066103999999999	1.322265	1.307623	1.7850560000000002	0.9720003	0.3861725	0.7395782	0.5682628000000001	0.8002583000000001	1.042901	0.309159	--	--	--	--	--	--	--	--	--	--	--	--	--	--	--	--	--	--	--	--	--
TRINITY_DN10148_c0_g1_i1_2	5.96e-41	0.0	2.9499999999999996e-68	1.08e-43	4.179999999999999e-42	0.0	10.17072	0.0	6.3399999999999995e-46	2.493018	2.852759	3.4535410000000004	4.14e-41	1.2899999999999999e-38	0.5164082999999999	0.741695	1.628871	1.940971	--	--	--	--	--	--	--	--	--	--	--	--	--	--	--	--	--	--	--	--	--
TRINITY_DN10148_c0_g1_i1_9	89.40853	107.3393	105.7381	80.39199	77.06902	92.65432	49.19031	58.736819999999994	62.36569	59.76515	69.13958000000001	68.5443	44.36101	46.26211	39.50188	44.583729999999996	48.71868	46.21263	PSS04532.1	60S ribosomal protein like [Actinidia chinensis var. chinensis]	P41127|RL131_ARATH	60S ribosomal protein L13-1 T2J13.150 OS=Arabidopsis thaliana (Mouse-ear cress) GN=T2J13.150 PE=1 SV=1	188/207(90.82)	K02873	RP-L13e, RPL13	large subunit ribosomal protein L13e	ko03010	Ribosome	KOG3295	60S Ribosomal protein L13	[J]	INFORMATION STORAGE AND PROCESSING	Translation, ribosomal structure and biogenesis	J	COG4352	cytoplasmic translation	Molecular Function: mRNA binding (GO:0003729);|Molecular Function: structural constituent of ribosome (GO:0003735);|Cellular Component: cell wall (GO:0005618);|Cellular Component: nucleolus (GO:0005730);|Cellular Component: vacuolar membrane (GO:0005774);|Cellular Component: cytosol (GO:0005829);|Cellular Component: plasma membrane (GO:0005886);|Biological Process: translation (GO:0006412);|Cellu…	PF01294.18	Ribosomal protein L13e
TRINITY_DN1014_c0_g1_i1_12	0.20840619999999999	1.4311690000000001	0.6042860999999999	0.35345920000000003	0.07772044	0.4781326	1.148456	0.9010862	1.9323130000000002	0.5557380000000001	1.7973709999999998	0.9298131	2.752712	0.7323075	2.704739	0.5722998	0.3694588	0.8074933000000001	KZV34713.1	hypothetical protein F511_00615 [Dorcoceras hygrometricum]	F4I9E1|NFD4_ARATH	Protein NUCLEAR FUSION DEFECTIVE 4 T8E3.15 OS=Arabidopsis thaliana (Mouse-ear cress) GN=T8E3.15 PE=3 SV=1	--	--	--	--	--	--	--	--	--	--	--	S	ENOG410Y8WV	nodulin family	Biological Process: karyogamy (GO:0000741);|Cellular Component: mitochondrion (GO:0005739);|Biological Process: response to salt stress (GO:0009651);|Biological Process: polar nucleus fusion (GO:0010197);|Cellular Component: integral component of membrane (GO:0016021);	PF06813.13	Nodulin-like
TRINITY_DN1014_c0_g1_i1_4	0.4099446	0.0	0.0	2.6340169999999996	3.6494949999999995	1.052401	0.0	0.0	0.0	0.7950429	1.378115	1.289315	0.0	0.0	0.0	0.0	0.0	0.8014460999999999	--	--	--	--	--	--	--	--	--	--	--	--	--	--	--	--	--	--	--	--	--
TRINITY_DN1014_c0_g1_i1_5	7.74e-06	0.0	0.0	0.0	0.0	0.0	0.1535518	0.1562154	0.05962415	0.0	0.0	0.0	0.1591717	0.0	0.036043900000000004	0.0	0.0	0.0	--	--	--	--	--	--	--	--	--	--	--	--	--	--	--	--	--	--	--	--	--
TRINITY_DN10150_c0_g1_i1_8	0.3998735	0.5003823000000001	1.590196	3.99e-21	0.0	0.3172788	1.864513	1.970673	2.573489	1.165999	0.0	0.42889340000000004	0.0	0.32953709999999997	1.228899	1.307337	0.9669004999999999	1.1374030000000002	--	--	--	--	--	--	--	--	--	--	--	--	--	--	--	--	--	--	--	--	--
TRINITY_DN10150_c0_g1_i3_9	5.7363040000000005	6.4341669999999995	5.593957	7.279344	6.31367	6.885217999999999	6.0383059999999995	5.797789	5.590508	5.246162	5.341757	4.235329	4.614326	4.352825	4.1777239999999995	4.012037	4.058643	4.119985	XP_006349176.1	PREDICTED: pentatricopeptide repeat-containing protein At1g02370, mitochondrial [Solanum tuberosum]	Q9FZ24|PPR4_ARATH	Pentatricopeptide repeat-containing protein At1g02370, mitochondrial T6A9.6 OS=Arabidopsis thaliana (Mouse-ear cress) GN=T6A9.6 PE=2 SV=1	--	--	--	--	--	--	KOG4197	FOG: PPR repeat	[R]	POORLY CHARACTERIZED	General function prediction only	S	ENOG410Z7Z7	Pentatricopeptide repeat-containing protein	--	PF01535.20,PF13041.6,PF12854.7	PPR repeat|PPR repeat family|PPR repeat
TRINITY_DN10150_c0_g2_i1_2	0.0	0.0	0.0	0.45436400000000005	0.7182265999999999	0.7179399000000001	1.7261819999999999	1.7358639999999999	2.159052	1.7580959999999999	1.533293	0.0	0.8430156999999999	0.0	0.4109317	0.9240693000000001	0.0	0.0	--	--	--	--	--	--	--	--	--	--	--	--	--	--	--	--	--	--	--	--	--
TRINITY_DN10151_c0_g1_i1_5	5.173269	4.6182	5.3784730000000005	9.721055999999999	9.837838	8.909118	8.663300999999999	11.01699	11.88344	7.517098	9.479314	8.331194	11.14278	9.432094000000001	8.615569	8.423760000000001	8.067857	5.8635	XP_022876536.1	cx9C motif-containing protein 4-like [Olea europaea var. sylvestris]	--	--	--	--	--	--	--	--	--	--	--	--	--	S	ENOG410Y7TM	Domain of unknown function (DUF1903)	--	--	--
TRINITY_DN10151_c0_g2_i1_1	3.25e-23	0.9026030999999999	4.739999999999999e-25	0.11917029999999999	0.4290877	1.352141	0.22127199999999997	0.2512112	6.559999999999999e-24	0.3438073	0.1400454	0.2421716	5.600000000000001e-25	0.1045492	0.20487870000000002	2.8399999999999996e-27	0.1311646	1.2300000000000002e-25	--	--	--	--	--	--	--	--	--	--	--	--	--	--	--	--	--	--	--	--	--
TRINITY_DN10151_c0_g2_i1_13	1.1758899999999999	0.6570526	0.4876392	0.6581735	0.0	0.7220880999999999	2.018414	0.28716379999999997	1.6743279999999998	1.2459149999999999	0.48873999999999995	0.43306179999999994	1.169807	1.8108990000000003	2.620348	0.6840685000000001	0.7074384	1.2348540000000001	--	--	--	--	--	--	--	--	--	--	--	--	--	--	--	--	--	--	--	--	--
TRINITY_DN10152_c0_g1_i1_11	0.5328202	1.21947	1.2550219999999999	0.0	0.4571045999999999	1.833678	3.756165	1.1328690000000001	2.089449	0.0	1.291896	0.6764648	2.207068	1.064275	2.05938	1.330854	1.311741	0.0	--	--	--	--	--	--	--	--	--	--	--	--	--	--	--	--	--	--	--	--	--
TRINITY_DN10152_c0_g1_i1_6	9.415315	0.7750493	0.0	3.400174	1.602954	2.886734	3.4193569999999998	2.439723	3.555925	1.173767	4.089711	0.0	2.898017	1.571867	1.959948	0.6796147	0.0	1.2028370000000002	--	--	--	--	--	--	--	--	--	--	--	--	--	--	--	--	--	--	--	--	--
TRINITY_DN10152_c0_g1_i1_8	31.51935	44.3516	47.26422	50.459990000000005	51.80809	39.57463	50.4407	43.121	38.17727	50.79238	46.92409	50.93929	34.41735	32.39091	29.266659999999998	38.8516	40.50195	38.28252	KAA8548716.1	hypothetical protein F0562_000400 [Nyssa sinensis]	P0DH91|ARF2B_ARATH	ADP-ribosylation factor 2-B F20B24.21 OS=Arabidopsis thaliana (Mouse-ear cress) GN=F20B24.21 PE=2 SV=1	--	--	--	--	--	--	KOG0070	GTP-binding ADP-ribosylation factor Arf1	[U]	CELLULAR PROCESSES AND SIGNALING	Intracellular trafficking, secretion, and vesicular transport	S	COG1100	GTP-binding Protein	Molecular Function: GTP binding (GO:0005525);|Cellular Component: cytoplasm (GO:0005737);|Cellular Component: vacuole (GO:0005773);|Cellular Component: Golgi apparatus (GO:0005794);|Cellular Component: plasma membrane (GO:0005886);|Biological Process: intracellular protein transport (GO:0006886);|Molecular Function: phospholipase activator activity (GO:0016004);|Biological Process: vesicle-mediat…	PF00025.21,PF08477.13,PF09439.10,PF00071.22,PF00503.20,PF01926.23	ADP-ribosylation factor family|Ras of Complex, Roc, domain of DAPkinase|Signal recognition particle receptor beta subunit|Ras family|G-protein alpha subunit|50S ribosome-binding GTPase
TRINITY_DN10153_c0_g1_i1_11	0.952269	0.6346438	0.4497688	0.19698039999999997	0.16475309999999999	1.397908	0.8958961	0.189665	1.536485	0.5309316999999999	0.6478213	0.1910271	0.7255449	1.083605	0.0	0.4104549	0.0	0.1930997	XP_023753109.1	putative pentatricopeptide repeat-containing protein At3g15130 [Lactuca sativa]	P0C898|PP232_ARATH	Putative pentatricopeptide repeat-containing protein At3g15130 F4B12.1 OS=Arabidopsis thaliana (Mouse-ear cress) GN=F4B12.1 PE=3 SV=1	--	--	--	--	--	--	KOG4197	FOG: PPR repeat	[R]	POORLY CHARACTERIZED	General function prediction only	S	ENOG410Z7Z7	Pentatricopeptide repeat-containing protein	--	PF13041.6,PF01535.20,PF12854.7,PF13812.6	PPR repeat family|PPR repeat|PPR repeat|Pentatricopeptide repeat domain
TRINITY_DN10155_c0_g2_i1_11	1.2150040000000002	1.409989	0.5736941	1.14333	0.5674796	1.67765	1.624903	1.491859	1.7499419999999999	0.8841418	1.079511	1.017751	0.5989831999999999	1.521993	1.112665	0.4406099	0.9090376	1.225201	--	--	--	--	--	--	--	--	--	--	--	--	--	--	--	--	--	--	--	--	--
TRINITY_DN10156_c0_g1_i1_12	19.83124	23.669610000000002	18.94729	23.20373	28.458090000000002	22.58108	19.60626	21.84465	27.21626	28.805509999999998	29.923759999999998	29.7087	18.17657	20.39096	15.67167	22.67732	24.81387	21.625020000000003	PSS24541.1	Upstream activation factor subunit spp27 like [Actinidia chinensis var. chinensis]	Q05024|TRI1_YEAST	Protein TRI1 YM9959.15 OS=Saccharomyces cerevisiae (strain ATCC 204508 / S288c) (Baker's yeast) GN=YM9959.15 PE=1 SV=1	--	--	--	--	--	--	KOG1946	RNA polymerase I transcription factor UAF	[K]	INFORMATION STORAGE AND PROCESSING	Transcription	B	COG5531	SWI SNF related, matrix associated, actin dependent regulator of chromatin, subfamily d, member	Cellular Component: nucleolus (GO:0005730);|Cellular Component: cytoplasm (GO:0005737);	PF02201.18	SWIB/MDM2 domain
TRINITY_DN10157_c0_g1_i1_13	1.7950150000000002	2.1726669999999997	4.080421	1.324308	0.0	0.0	0.5456655	1.185445	1.471063	0.0	1.621634	0.0	4.1480440000000005	1.074927	7.480192	0.7055521	1.495796	0.2560619	--	--	--	--	--	--	--	--	--	--	--	--	--	--	--	--	--	--	--	--	--
TRINITY_DN10158_c0_g1_i3_5	9.168676	8.303525	8.511581	41.739779999999996	33.163509999999995	70.94806	3.441653	4.576363	5.80895	12.408539999999999	9.608119	10.35752	0.3801364	0.6996713000000001	0.1301901	0.1814959	0.36702629999999997	0.4681134	KAA8532447.1	hypothetical protein F0562_032480 [Nyssa sinensis]	Q1G3Q4|RITF1_ARATH	Protein RGF1 INDUCIBLE TRANSCRIPTION FACTOR 1 T4E5 OS=Arabidopsis thaliana (Mouse-ear cress) GN=T4E5 PE=1 SV=1	--	--	--	--	--	--	--	--	--	--	--	S	ENOG4111BIM	PLATZ transcription factor	--	PF04640.14	PLATZ transcription factor	2F	PLATZ
TRINITY_DN1015_c0_g1_i1_10	9.184659	7.940747	5.714486	14.02121	12.6194	6.8433	6.681328999999999	6.958811999999999	2.874966	10.91291	12.2649	14.565920000000002	0.2461944	1.5081870000000002	1.463095	3.6548279999999997	5.636464	4.670175	--	--	--	--	--	--	--	--	--	--	--	--	--	--	--	--	--	--	--	--	--
TRINITY_DN10160_c0_g1_i1_11	0.0	0.18527079999999999	0.06423506	0.1825483	0.3417516	0.9690851999999999	0.0	0.06156042	0.0	0.18802929999999998	0.3042937	0.2445609	0.0	0.06252763	0.1257963	0.0	0.0	0.0	XP_024978579.1	cyclic nucleotide-gated ion channel 18-like [Cynara cardunculus var. scolymus]	Q9LEQ3|CNG18_ARATH	Cyclic nucleotide-gated ion channel 18 T9L3_170 OS=Arabidopsis thaliana (Mouse-ear cress) GN=T9L3_170 PE=1 SV=1	237/310(76.45)	K05391	CNGC	cyclic nucleotide gated channel, plant	ko04626	Plant-pathogen interaction	KOG0498	K+-channel ERG and related proteins, contain PAS/PAC sensor domain	[PT]	METABOLISM|CELLULAR PROCESSES AND SIGNALING	Inorganic ion transport and metabolism |Signal transduction mechanisms	U	ENOG410XPSE	Potassium voltage-gated channel, subfamily H (Eag-related), member	Molecular Function: calcium channel activity (GO:0005262);|Molecular Function: calmodulin binding (GO:0005516);|Biological Process: cellular calcium ion homeostasis (GO:0006874);|Biological Process: pollen tube growth (GO:0009860);|Cellular Component: integral component of membrane (GO:0016021);|Cellular Component: apical plasma membrane (GO:0016324);|Molecular Function: cAMP binding (GO:0030552)…	PF00520.31	Ion transport protein
TRINITY_DN10160_c0_g2_i1_11	0.0	0.04267427	0.1323414	0.5998905999999999	0.8267285	0.8967209999999999	0.04443405	0.3013728	4.2999999999999996e-10	0.08809987	0.05408136	0.08610394	0.0	0.0	0.0446839	0.0	0.0	0.0	XP_028096241.1	LOW QUALITY PROTEIN: cyclic nucleotide-gated ion channel 18-like [Camellia sinensis]	Q9LEQ3|CNG18_ARATH	Cyclic nucleotide-gated ion channel 18 T9L3_170 OS=Arabidopsis thaliana (Mouse-ear cress) GN=T9L3_170 PE=1 SV=1	283/366(77.32)	K05391	CNGC	cyclic nucleotide gated channel, plant	ko04626	Plant-pathogen interaction	KOG0498	K+-channel ERG and related proteins, contain PAS/PAC sensor domain	[PT]	METABOLISM|CELLULAR PROCESSES AND SIGNALING	Inorganic ion transport and metabolism |Signal transduction mechanisms	U	ENOG410XPSE	Potassium voltage-gated channel, subfamily H (Eag-related), member	Molecular Function: calcium channel activity (GO:0005262);|Molecular Function: calmodulin binding (GO:0005516);|Biological Process: cellular calcium ion homeostasis (GO:0006874);|Biological Process: pollen tube growth (GO:0009860);|Cellular Component: integral component of membrane (GO:0016021);|Cellular Component: apical plasma membrane (GO:0016324);|Molecular Function: cAMP binding (GO:0030552)…	PF00027.29	Cyclic nucleotide-binding domain
TRINITY_DN10161_c0_g1_i1_17	0.66993	0.7235461999999999	0.0	2.3029830000000002	3.257257	0.1936292	0.213502	1.563621	1.422563	2.1902340000000002	1.063293	1.839932	0.2151254	0.6094258	0.5892736	0.9494087	0.4944818	0.44137299999999996	--	--	--	--	--	--	--	--	--	--	--	--	--	--	--	--	--	--	--	--	--
TRINITY_DN10161_c0_g1_i1_6	5.2740339999999994	0.5172707999999999	2.681412	2.308051	3.16e-14	1.480429	1.5618020000000001	0.43189609999999995	1.8721599999999998	2.33e-25	0.4801677	4.4799999999999997e-23	0.40514829999999996	1.506261	8.98e-22	7.24e-08	8.36e-05	0.8407344000000001	--	--	--	--	--	--	--	--	--	--	--	--	--	--	--	--	--	--	--	--	--
TRINITY_DN10162_c0_g1_i1_7	0.2835778	0.13100830000000002	0.1264693	0.4080905	0.0	0.1225344	0.5914941	0.2898259	0.514074	0.29288559999999997	1.021975	0.4020397	0.45372299999999993	0.6521935999999999	0.3386633	0.4410987	0.14015439999999998	0.7396215	AAX29387.1	ribosomal protein L29, partial [synthetic construct]	--	--	--	--	--	--	--	--	KOG3504	60S ribosomal protein L29	[J]	INFORMATION STORAGE AND PROCESSING	Translation, ribosomal structure and biogenesis	J	ENOG4112428	ribosomal protein l29	--	PF01779.17	Ribosomal L29e protein family
TRINITY_DN10163_c0_g1_i1_4	0.8070339	0.0	2.586224	2.37e-13	0.40585079999999996	0.3318169	0.413555	2.8800000000000004e-13	0.3715364	1.31e-24	0.9629380999999999	0.0	0.6496401999999999	1.9118330000000001	0.0	0.0	0.0	8.51e-08	--	--	--	--	--	--	--	--	--	--	--	--	--	--	--	--	--	--	--	--	--
TRINITY_DN10163_c0_g1_i1_9	1.2367270000000001	0.0	0.0	1.4162350000000001	0.8043986	1.072517	2.3336200000000002	1.738134	3.719046	1.6972880000000001	2.942512	0.476778	2.995349	2.567129	3.0716900000000003	6.1383589999999995	7.207752	10.88032	--	--	--	--	--	--	--	--	--	--	--	--	--	--	--	--	--	--	--	--	--
TRINITY_DN10163_c0_g1_i2_11	1.109193	0.26336390000000004	0.0	0.2415393	0.2515321	0.002299146	3.7e-05	0.23047849999999998	0.39226469999999997	0.2248663	6.61e-72	0.48551279999999997	0.007001456999999999	0.0020395929999999997	0.3859466	1.031903	0.271097	0.22474499999999997	--	--	--	--	--	--	--	--	--	--	--	--	--	--	--	--	--	--	--	--	--
TRINITY_DN10163_c0_g1_i2_14	0.02240371	0.0	0.09859784	0.1367609	0.6774063	0.0	1.051391	0.4594005	0.5545133000000001	2.6665330000000003	1.134108	2.2649939999999997	1.064856	0.7270728	0.958317	2.984484	1.35594	2.133525	XP_024978463.1	1-aminocyclopropane-1-carboxylate oxidase 5-like [Cynara cardunculus var. scolymus]	Q9M547|FLS_EUSER	Flavonol synthase/flavanone 3-hydroxylase FLS OS=Eustoma exaltatum subsp. russellianum (Bluebells) (Eustoma grandiflorum) GN=FLS PE=2 SV=1	--	--	--	--	--	--	KOG0143	Iron/ascorbate family oxidoreductases	[QR]	METABOLISM|POORLY CHARACTERIZED	Secondary metabolites biosynthesis, transport and catabolism |General function prediction only	S	COG3491	2OGFe(II) oxygenase	Cellular Component: cytoplasm (GO:0005737);|Biological Process: flavonoid biosynthetic process (GO:0009813);|Molecular Function: L-ascorbic acid binding (GO:0031418);|Molecular Function: naringenin 3-dioxygenase activity (GO:0045486);|Molecular Function: metal ion binding (GO:0046872);	PF03171.20,PF14226.6	2OG-Fe(II) oxygenase superfamily|non-haem dioxygenase in morphine synthesis N-terminal
TRINITY_DN10163_c0_g2_i1_10	1.805282	1.471391	0.09828833	2.067057	1.321536	0.0517165	1.320938	0.8488283000000001	0.2385321	0.08141701	0.27174149999999997	1.543504	0.1411963	0.0	1.2800000000000001e-19	3.68e-25	5.6e-07	0.09303843	KAA8538272.1	hypothetical protein F0562_027905 [Nyssa sinensis]	Q9S7P3|KN7N_ARATH	Kinesin-like protein KIN-7N T30E16.9 OS=Arabidopsis thaliana (Mouse-ear cress) GN=T30E16.9 PE=2 SV=1	--	--	--	--	--	--	KOG0242	Kinesin-like protein	[Z]	CELLULAR PROCESSES AND SIGNALING	Cytoskeleton	Z	COG5059	Kinesin family member	Molecular Function: microtubule motor activity (GO:0003777);|Molecular Function: ATP binding (GO:0005524);|Cellular Component: kinesin complex (GO:0005871);|Cellular Component: microtubule (GO:0005874);|Biological Process: microtubule-based movement (GO:0007018);|Molecular Function: microtubule binding (GO:0008017);|Molecular Function: ATPase activity (GO:0016887);	PF00225.23,PF16796.5	Kinesin motor domain|Microtubule binding
TRINITY_DN10164_c0_g1_i1_11	0.0	0.4782436	0.2431672	0.0	0.3869951	0.5802364999999999	0.0	0.4633238	0.9611008	0.0	0.2806451	1.200627	0.6795785	0.2354391	0.6934553000000001	1.453683	0.0	0.4629496	--	--	--	--	--	--	--	--	--	--	--	--	--	--	--	--	--	--	--	--	--
TRINITY_DN10164_c0_g3_i1_11	0.5456107	0.10572750000000002	0.10810239999999999	0.1998642	0.8646754999999999	0.5961635999999999	0.225338	0.3988977	0.1965323	0.43128549999999993	0.23291820000000002	0.4858507	0.5048729000000001	0.43997470000000005	0.5918758000000001	0.21153400000000003	0.5308114	0.000103515	--	--	--	--	--	--	--	--	--	--	--	--	--	--	--	--	--	--	--	--	--
TRINITY_DN10165_c0_g1_i1_16	0.0	0.0	0.0	0.7845915	1.530665	0.0	0.09523076	0.38581609999999994	0.09320144	0.4789713	0.9180306	1.161708	0.0	0.0	0.0	0.0	0.0	0.0	XP_024968480.1	uncharacterized protein LOC112507956 isoform X1 [Cynara cardunculus var. scolymus]	--	--	--	--	--	--	--	--	--	--	--	--	--	--	--	--	--	--	--
TRINITY_DN10166_c0_g1_i1_14	108.5526	112.375	117.6095	86.87187	98.95143	99.75105	63.369969999999995	75.17685999999999	80.62143	76.74619	76.78957	94.63405999999999	82.08553	75.33943000000001	71.39133000000001	71.30365	80.29484000000001	60.66741	XP_023739683.1	calmodulin [Lactuca sativa]	P27163|CALM2_PETHY	Calmodulin-2 CAM72 OS=Petunia hybrida (Petunia) GN=CAM72 PE=2 SV=2	149/149(100.00)	K02183	CALM	calmodulin	ko04016|ko04070|ko04626	MAPK signaling pathway - plant|Phosphatidylinositol signaling system|Plant-pathogen interaction	KOG0027	Calmodulin and related proteins (EF-Hand superfamily)	[T]	CELLULAR PROCESSES AND SIGNALING	Signal transduction mechanisms	DTZ	COG5126	Calcium-binding protein	Molecular Function: calcium ion binding (GO:0005509);	PF00036.32,PF13499.6,PF13833.6,PF13405.6,PF13202.6,PF14658.6,PF12763.7,PF10591.9,PF03672.13	EF hand|EF-hand domain pair|EF-hand domain pair|EF-hand domain|EF hand|EF-hand domain|Cytoskeletal-regulatory complex EF hand|Secreted protein acidic and rich in cysteine Ca binding region|Uncharacterised protein family (UPF0154)
TRINITY_DN10166_c0_g1_i1_17	1.25e-27	7.47e-27	1.78e-27	0.2351729	2.98e-22	0.18467329999999998	0.1343694	1.12e-27	3.88e-27	0.06807014	1.067952	0.31891179999999997	1.59e-27	1.48e-27	4.66e-31	0.658831	0.7316448	0.06817818	RVW50736.1	Transposon TX1 uncharacterized 149 kDa protein [Vitis vinifera]	--	--	--	--	--	--	--	--	--	--	--	--	--	--	--	--	--	--	--
TRINITY_DN10167_c0_g1_i1_15	0.4837856	0.0	0.09546155	0.28332979999999997	0.4218703	0.5221771	0.3838216	0.3836985	0.002355892	0.7874238	1.163439	0.39223509999999995	1.0544879999999999	1.469798	1.2736040000000002	0.10418510000000002	0.0	0.29140609999999995	GAO52796.1	hypothetical protein G7K_6863-t1 [Saitoella complicata NRRL Y-17804]	P50365|NU5M_ALLMA	NADH-ubiquinone oxidoreductase chain 5 NAD5 OS=Allomyces macrogynus GN=NAD5 PE=3 SV=1	103/226(45.58)	K03883	ND5	NADH-ubiquinone oxidoreductase chain 5 [EC:7.1.1.2]	ko00190	Oxidative phosphorylation	KOG4668	NADH dehydrogenase subunits 2, 5, and related proteins	[C]	METABOLISM	Energy production and conversion	C	COG1009	subunit l	Cellular Component: mitochondrial inner membrane (GO:0005743);|Molecular Function: NADH dehydrogenase (ubiquinone) activity (GO:0008137);|Cellular Component: integral component of membrane (GO:0016021);|Biological Process: ATP synthesis coupled electron transport (GO:0042773);|Cellular Component: respiratory chain (GO:0070469);	--	--
TRINITY_DN10167_c0_g1_i2_17	1.7699999999999998e-19	0.001163365	0.3651506	0.4099885999999999	0.47841930000000005	0.44810370000000005	0.9116605999999999	0.0	0.660034	0.676258	1.7165599999999999	0.26857420000000004	1.32351	0.8956653	0.7682978	0.4592553	0.3984062	0.6722628	KAA8543261.1	hypothetical protein F0562_021244 [Nyssa sinensis]	Q9LJ86|LTPG5_ARATH	Non-specific lipid transfer protein GPI-anchored 5 F16J14.17 OS=Arabidopsis thaliana (Mouse-ear cress) GN=F16J14.17 PE=2 SV=1	--	--	--	--	--	--	--	--	--	--	--	S	ENOG410Z3HC	Non-specific lipid-transfer protein-like protein	--	PF14368.6,PF00234.22	Probable lipid transfer|Protease inhibitor/seed storage/LTP family
TRINITY_DN10169_c0_g1_i1_13	0.2727819	0.29751209999999995	0.0	0.6029199000000001	0.8091232	1.738686	0.5432831	0.5475529	0.2635761	0.8583867000000001	1.001117	0.294299	0.9832332	0.25589470000000003	0.751267	4.639999999999999e-22	0.6862060000000001	0.0	--	--	--	--	--	--	--	--	--	--	--	--	--	--	--	--	--	--	--	--	--
TRINITY_DN10169_c0_g1_i1_7	1.092927	3.4605839999999994	3.6449849999999997	0.40179349999999997	0.6500706	0.6151813	3.59965	2.95359	1.6041219999999998	0.7232506999999999	0.0	0.0	0.7162755000000001	4.1099999999999994e-73	0.6351735	0.8182471	0.4462822	0.7288482	--	--	--	--	--	--	--	--	--	--	--	--	--	--	--	--	--	--	--	--	--
TRINITY_DN1016_c0_g1_i1_10	0.0	0.0	0.7161397	1.220119	0.47402910000000004	0.0	1.118316	0.0	0.0	1.7150290000000001	0.6408595	1.263995	0.5853614	0.0	1.5482040000000001	0.0	0.7210389	1.194509	--	--	--	--	--	--	--	--	--	--	--	--	--	--	--	--	--	--	--	--	--
TRINITY_DN1016_c0_g1_i1_4	1.3e-15	0.0	3.9e-21	0.0	0.0	0.05857007	0.03074959	4.03e-11	0.000202543	6.759999999999999e-17	0.17084720000000003	0.0	0.000128985	0.0	0.02454627	0.03677303	0.0	0.0	XP_022030178.1	growth-regulating factor 9 isoform X2 [Helianthus annuus]	--	--	--	--	--	--	--	--	--	--	--	--	--	--	--	--	--	PF08879.10	WRC
TRINITY_DN1016_c0_g1_i1_5	0.0	0.178397	0.3748749	0.0	0.0	0.1487528	0.4886451	0.3363248	0.47107250000000006	2.696166	5.261252	6.427204	0.0	0.6224988	0.0	3.8460910000000004	12.163960000000001	4.49068	--	--	--	--	--	--	--	--	--	--	--	--	--	--	--	--	--	--	--	--	--
TRINITY_DN10170_c0_g1_i1_2	1.7199999999999998e-21	4.538662	7.31e-22	3.442886	0.8167479000000001	3.259944	0.2807519	1.758592	2.578463	1.159189	1.6300000000000002e-19	0.6097278	0.5728499	2.639627	0.2472368	0.962463	1.45e-20	0.2850452	--	--	--	--	--	--	--	--	--	--	--	--	--	--	--	--	--	--	--	--	--
TRINITY_DN10171_c0_g1_i1_12	0.6305781	1.038789	0.7516616999999999	4.0197389999999995	4.145443	2.017745	2.4425689999999998	2.305591	2.228914	2.671493	2.074174	2.888605	2.0036959999999997	2.240109	1.9827740000000003	2.565372	1.8905619999999999	2.129564	KAA8515752.1	hypothetical protein F0562_018637 [Nyssa sinensis]	F4I9E1|NFD4_ARATH	Protein NUCLEAR FUSION DEFECTIVE 4 T8E3.15 OS=Arabidopsis thaliana (Mouse-ear cress) GN=T8E3.15 PE=3 SV=1	--	--	--	--	--	--	--	--	--	--	--	S	ENOG410YBHK	Nodulin-like	Biological Process: karyogamy (GO:0000741);|Cellular Component: mitochondrion (GO:0005739);|Biological Process: response to salt stress (GO:0009651);|Biological Process: polar nucleus fusion (GO:0010197);|Cellular Component: integral component of membrane (GO:0016021);	PF06813.13	Nodulin-like
TRINITY_DN10174_c0_g1_i1_8	0.6305681	2.189682	6.5868850000000005	0.3672724	3.496917	0.0017095139999999999	12.940389999999999	6.934683000000001	9.389405	1.9832759999999998	2.8774490000000004	4.190091000000001	0.3426355	0.9382195	0.3900363	0.3749775	0.7753167	0.5237916	PSR86446.1	Aluminum-activated malate transporter like [Actinidia chinensis var. chinensis]	Q9SJE8|ALMT2_ARATH	Aluminum-activated malate transporter 2 T27G7.12 OS=Arabidopsis thaliana (Mouse-ear cress) GN=T27G7.12 PE=2 SV=2	--	--	--	--	--	--	KOG4711	Predicted membrane protein	[R]	POORLY CHARACTERIZED	General function prediction only	S	ENOG410XR8V	aluminum-activated malate transporter	Cellular Component: plant-type vacuole membrane (GO:0009705);|Biological Process: malate transport (GO:0015743);|Cellular Component: integral component of membrane (GO:0016021);	PF11744.8,PF13515.6,PF04632.12	Aluminium activated malate transporter|Fusaric acid resistance protein-like|Fusaric acid resistance protein family
TRINITY_DN10175_c0_g1_i1_16	1.024009	0.9545853999999999	2.753186	0.3481606	0.6186046	0.4847067	1.911814	0.3345196	0.5993595	0.7568398000000001	0.1284575	0.2311931	0.44131640000000005	0.511213	1.1956870000000002	3.989999999999999e-13	0.5016148	0.32474790000000003	--	--	--	--	--	--	--	--	--	--	--	--	--	--	--	--	--	--	--	--	--
TRINITY_DN10175_c0_g1_i2_15	13.47073	17.66089	17.974	31.15046	28.790509999999998	20.05919	20.38268	23.64988	19.20889	22.499670000000002	19.93528	25.03872	15.48507	14.32245	14.05003	17.59555	17.35635	15.97139	XP_002285504.1	PREDICTED: eukaryotic translation initiation factor 4B2 [Vitis vinifera]	Q9LIN5|IF4B1_ARATH	Eukaryotic translation initiation factor 4B1 F20C19.13 OS=Arabidopsis thaliana (Mouse-ear cress) GN=F20C19.13 PE=1 SV=1	--	--	--	--	--	--	--	--	--	--	--	S	ENOG4112ABA	eukaryotic translation initiation factor	Molecular Function: mRNA binding (GO:0003729);|Molecular Function: translation initiation factor activity (GO:0003743);|Cellular Component: nucleus (GO:0005634);|Molecular Function: protein homodimerization activity (GO:0042803);	PF06273.11	Plant specific eukaryotic initiation factor 4B
TRINITY_DN10175_c0_g1_i2_3	1.2589270000000001	3.464004	2.361971	1.949654	1.13031	1.415988	6.986497999999999	1.1500299999999999	2.712353	1.6060709999999998	1.570566	2.830923	0.9351011	1.213036	1.1490690000000001	3.9472949999999996	4.068169999999999	2.60417	TKY59612.1	Programmed cell death protein 5 [Spatholobus suberectus]	O13929|YF69_SCHPO	Uncharacterized protein C23C4.09c SPAC23C4.09c OS=Schizosaccharomyces pombe (strain 972 / ATCC 24843) (Fission yeast) GN=SPAC23C4.09c PE=3 SV=1	--	--	--	--	--	--	KOG3431	Apoptosis-related protein/predicted DNA-binding protein	[D]	CELLULAR PROCESSES AND SIGNALING	Cell cycle control, cell division, chromosome partitioning	S	COG2118	DNA-binding protein	Molecular Function: double-stranded DNA binding (GO:0003690);|Cellular Component: nucleus (GO:0005634);|Cellular Component: cytoplasm (GO:0005737);|Cellular Component: cytosol (GO:0005829);	PF01984.20	Double-stranded DNA-binding domain
TRINITY_DN10176_c0_g1_i1_11	1.2312299999999998	1.218799	0.129002	0.4866653	0.3288708	0.8985254	0.4899451	0.8479464	2.908112	0.8508743000000001	0.5848255	0.24351639999999997	0.6021095999999999	0.2392603	0.8204543	0.7747205	0.130618	0.4830457	--	--	--	--	--	--	--	--	--	--	--	--	--	--	--	--	--	--	--	--	--
TRINITY_DN10176_c0_g2_i1_11	3.0424279999999997	0.3842239	0.3919997	1.026092	0.8543354	2.9048279999999997	3.0781490000000002	0.6517044	2.054643	2.2242580000000003	1.120823	0.0	1.5854110000000001	1.1873340000000001	2.5786290000000003	0.7307505999999999	0.3820942	0.9618331	--	--	--	--	--	--	--	--	--	--	--	--	--	--	--	--	--	--	--	--	--
TRINITY_DN10177_c0_g1_i1_11	7.519944000000001	5.940143	5.857203	2.876627	1.8174709999999998	4.280719	10.80718	6.577799000000001	8.183278999999999	3.965876	3.155259	1.820352	11.249130000000001	5.825744	8.460326	2.511566	3.769946	5.245228	--	--	--	--	--	--	--	--	--	--	--	--	--	--	--	--	--	--	--	--	--
TRINITY_DN10177_c0_g1_i1_16	1.1700030000000001	2.194833	13.763129999999999	0.6488819	0.0	1.4115719999999998	5.626265	4.952846	7.869097	3.5519819999999998	2.0387060000000004	2.082649	3.580601	7.446397999999999	4.650387	1.517731	0.7583260000000001	1.181296	--	--	--	--	--	--	--	--	--	--	--	--	--	--	--	--	--	--	--	--	--
TRINITY_DN10178_c0_g1_i1_3	55.584509999999995	50.3025	52.35368	74.97708	88.31518	105.1375	53.40022	34.61546	45.47795	65.29341	52.327329999999996	54.282469999999996	40.05792	32.46647	31.372040000000002	49.500859999999996	48.44469	34.0521	KAB1218567.1	60S ribosomal protein L37 [Morella rubra]	Q8LFH7|RL371_ARATH	60S ribosomal protein L37-1 F9L1.46 OS=Arabidopsis thaliana (Mouse-ear cress) GN=F9L1.46 PE=3 SV=1	48/50(96.00)	K02922	RP-L37e, RPL37	large subunit ribosomal protein L37e	ko03010	Ribosome	KOG3475	60S ribosomal protein L37	[J]	INFORMATION STORAGE AND PROCESSING	Translation, ribosomal structure and biogenesis	J	COG2126	Binds to the 23S rRNA (By similarity)	Molecular Function: mRNA binding (GO:0003729);|Molecular Function: structural constituent of ribosome (GO:0003735);|Biological Process: translation (GO:0006412);|Molecular Function: rRNA binding (GO:0019843);|Cellular Component: cytosolic large ribosomal subunit (GO:0022625);|Molecular Function: metal ion binding (GO:0046872);	PF01907.19	Ribosomal protein L37e
TRINITY_DN10178_c0_g1_i1_4	1.1052520000000001	1.714964	0.30609580000000003	4.7400000000000004e-26	0.6379483	0.2231781	1.266635	0.7726064	0.4614135999999999	0.2559578	0.6015738	0.2649043	0.05672513	1.376798	1.336754	0.8543381	3.01e-21	0.2502431	--	--	--	--	--	--	--	--	--	--	--	--	--	--	--	--	--	--	--	--	--
TRINITY_DN10178_c0_g1_i1_6	0.0	0.0	0.0	0.0	0.0	0.0	0.0	0.0	0.0	0.0	0.0	0.6134107	1.483207	1.295971	0.6532231	0.0	0.0	0.0	KAD6119732.1	hypothetical protein E3N88_11003 [Mikania micrantha]	Q6WFW1|GLT3_CROSA	Crocetin glucosyltransferase 3 GLT3 OS=Crocus sativus (Saffron) GN=GLT3 PE=1 SV=1	--	--	--	--	--	--	KOG1192	UDP-glucuronosyl and UDP-glucosyl transferase	[GC]	METABOLISM|METABOLISM	Carbohydrate transport and metabolism |Energy production and conversion	S	COG1819	Transferase	Biological Process: carotenoid biosynthetic process (GO:0016117);|Molecular Function: transferase activity, transferring hexosyl groups (GO:0016758);	--	--
TRINITY_DN10178_c0_g1_i2_18	0.2822743	2.97e-08	0.1040445	6.58e-23	0.00024834	0.41116959999999997	0.5782421999999999	0.000316342	0.06490858	1.581009	1.437293	6.043933999999999	1.156562	0.9948216000000001	1.417618	2.426503	1.921289	2.145145	PSS33524.1	Transcription factor like [Actinidia chinensis var. chinensis]	Q9M1K1|ORG2_ARATH	Transcription factor ORG2 F24I3.50 OS=Arabidopsis thaliana (Mouse-ear cress) GN=F24I3.50 PE=1 SV=1	--	--	--	--	--	--	--	--	--	--	--	K	ENOG410YP85	Transcription factor	Molecular Function: RNA polymerase II regulatory region sequence-specific DNA binding (GO:0000977);|Molecular Function: DNA-binding transcription factor activity (GO:0003700);|Biological Process: regulation of transcription, DNA-templated (GO:0006355);|Biological Process: regulation of transcription by RNA polymerase II (GO:0006357);|Molecular Function: transcription factor binding (GO:0008134);|…	PF00010.26	Helix-loop-helix DNA-binding domain	1F	bHLH
TRINITY_DN10179_c0_g1_i1_3	1.8762860000000001	0.21573850000000003	2.81e-23	1.368447	0.6956584	1.44e-14	0.7154853	4.39e-05	0.3816884	9.33e-08	0.8305572	0.2105846	4.79e-18	0.6477611	2.4e-16	0.22170679999999998	0.22737889999999997	2.11e-21	--	--	--	--	--	--	--	--	--	--	--	--	--	--	--	--	--	--	--	--	--
TRINITY_DN10179_c0_g1_i1_9	0.45539140000000006	1.441026	1.5355969999999999	0.486601	1.082632	1.14485	0.9178912	0.9652219000000001	0.9904065000000001	0.0	0.0	0.5050623	0.0	0.0	0.4594071	0.529662	2.234387	0.0	--	--	--	--	--	--	--	--	--	--	--	--	--	--	--	--	--	--	--	--	--
TRINITY_DN10179_c0_g1_i2_8	0.0	0.02996343	0.0	0.1205281	0.0	0.04376304	0.1132566	0.2987875	0.3694357	0.08484257	0.1196353	0.30006669999999996	3.4382339999999996	3.540883	3.5203900000000004	4.573936	3.000624	3.8761690000000004	PPS16364.1	hypothetical protein GOBAR_AA04185 [Gossypium barbadense]	--	--	--	--	--	--	--	--	--	--	--	--	--	S	ENOG41113NZ		--	--	--
TRINITY_DN10181_c0_g1_i1_3	1.62165	0.11805330000000001	0.25678029999999996	1.254816	1.04851	1.623818	0.8259655	0.18400229999999998	0.47027820000000004	0.8914907	1.151133	0.7813151999999999	2.226481	1.602646	2.768084	1.391373	1.140293	0.43091599999999997	--	--	--	--	--	--	--	--	--	--	--	--	--	--	--	--	--	--	--	--	--
TRINITY_DN10181_c0_g2_i1_9	1.2199999999999998e-07	7.490000000000001e-17	0.4329082	0.21193089999999998	1.18024	2.137707	3.47e-17	1.1e-21	0.28452659999999996	0.4810544	1.540781	1.6947310000000002	0.000204107	9.899999999999999e-21	1.8499999999999997e-21	5.199999999999999e-19	1.424088	0.42414589999999996	--	--	--	--	--	--	--	--	--	--	--	--	--	--	--	--	--	--	--	--	--
TRINITY_DN10182_c0_g1_i1_2	1.277045	1.4599600000000001	2.877599	0.5635697	0.2377286	0.02483559	0.7573510999999999	1.070057	0.4661042	1.019981	0.3020159	0.5522672	0.49414600000000003	4.0099999999999995e-08	1.133134	0.5664021	0.6064268	0.7747271	--	--	--	--	--	--	--	--	--	--	--	--	--	--	--	--	--	--	--	--	--
TRINITY_DN10182_c0_g1_i1_3	0.7498816999999999	0.5542130999999999	0.4657545	1.750255	2.0928459999999998	0.2921962	0.6496184	0.43760959999999993	0.6961672	0.7675089	0.3941368	0.7679574	0.0	0.0	0.20958739999999998	0.0	0.0	0.4418833	--	--	--	--	--	--	--	--	--	--	--	--	--	--	--	--	--	--	--	--	--
TRINITY_DN10183_c0_g1_i1_9	3.576546	5.1069	4.9386209999999995	1.074069	1.46e-14	4.11e-33	0.45981400000000006	2.540079	1.687501	4.73083	0.02518766	0.008477335	9.45e-14	0.8679674999999999	0.4085785	2.662496	2.471967	0.8175593000000001	--	--	--	--	--	--	--	--	--	--	--	--	--	--	--	--	--	--	--	--	--
TRINITY_DN10184_c0_g1_i2_5	6.38e-24	0.3588046	0.0	4.940000000000001e-20	1.11e-37	2.902778	5.85e-61	1.16e-11	1.3e-36	0.2941984	2.7399999999999995e-31	1.2699999999999998e-31	6.3600000000000004e-52	5.24e-11	1.4599999999999997e-102	0.672489	1.166002	0.30055529999999997	--	--	--	--	--	--	--	--	--	--	--	--	--	--	--	--	--	--	--	--	--
TRINITY_DN10185_c0_g1_i1_5	4.95869	3.343201	2.46066	4.603629	3.190859	3.104993	3.6320589999999995	2.720104	3.6846389999999998	4.382099	3.241622	3.022755	2.8944650000000003	3.8681970000000003	2.7362349999999998	3.095407	2.51238	2.777895	XP_015872667.1	glutaredoxin-C3 [Ziziphus jujuba]	Q9FVX1|GRXC3_ARATH	Glutaredoxin-C3 F2P24.8 OS=Arabidopsis thaliana (Mouse-ear cress) GN=F2P24.8 PE=2 SV=1	--	--	--	--	--	--	KOG1752	Glutaredoxin and related proteins	[O]	CELLULAR PROCESSES AND SIGNALING	Posttranslational modification, protein turnover, chaperones	O	COG0695	Glutaredoxin	Molecular Function: glutathione-disulfide reductase activity (GO:0004362);|Cellular Component: Golgi apparatus (GO:0005794);|Molecular Function: electron transfer activity (GO:0009055);|Molecular Function: protein disulfide oxidoreductase activity (GO:0015035);|Biological Process: cellular response to oxidative stress (GO:0034599);|Biological Process: cell redox homeostasis (GO:0045454);	PF00462.24	Glutaredoxin
TRINITY_DN10186_c0_g1_i1_7	2.280671	1.340725	0.6957866	1.26821	1.509156	0.0	5.120979	3.07037	4.318551	0.0	0.6694445	0.6414703	0.5768941999999999	0.0	0.5308586	0.6709229	0.7152122	0.0	--	--	--	--	--	--	--	--	--	--	--	--	--	--	--	--	--	--	--	--	--
TRINITY_DN10187_c0_g1_i1_15	46.530409999999996	48.21702	40.19231	9.401191	9.948648	15.024339999999999	11.69609	9.041928	11.7979	9.580587	7.940602	8.849179	13.30299	10.62093	11.22536	9.898357	9.013582000000001	8.115623	XP_022000275.1	uncharacterized protein LOC110897855 [Helianthus annuus]	Q6CU71|GUAA_KLULA	GMP synthase [glutamine-hydrolyzing] KLLA0C07172g OS=NRRL Y-1140 / WM37) (Yeast) (Candida sphaerica) GN=KLLA0C07172g PE=3 SV=1	489/538(90.89)	K01951	guaA, GMPS	GMP synthase (glutamine-hydrolysing) [EC:6.3.5.2]	ko00230	Purine metabolism	KOG1622	GMP synthase	[F]	METABOLISM	Nucleotide transport and metabolism	F	COG0519	Catalyzes the synthesis of GMP from XMP (By similarity)	Molecular Function: GMP synthase (glutamine-hydrolyzing) activity (GO:0003922);|Molecular Function: ATP binding (GO:0005524);|Cellular Component: cytoplasm (GO:0005737);|Biological Process: GMP biosynthetic process (GO:0006177);|Biological Process: glutamine metabolic process (GO:0006541);|Molecular Function: pyrophosphatase activity (GO:0016462);	PF00958.22,PF00117.28,PF07722.13,PF02540.17	GMP synthase C terminal domain|Glutamine amidotransferase class-I|Peptidase C26|NAD synthase
TRINITY_DN10188_c0_g1_i2_14	0.1303962	0.12781099999999998	0.1300831	0.1988176	0.2368205	0.1173827	0.2770917	0.1366838	0.44251480000000004	0.0	0.5074417	0.2074659	0.06773199	0.2069969	0.10288430000000001	0.9048148000000001	0.3551277	2.1560669999999997	--	--	--	--	--	--	--	--	--	--	--	--	--	--	--	--	--	--	--	--	--
TRINITY_DN10189_c0_g1_i1_13	1.2838370000000001	0.0	0.5776866	0.2568467	0.2340674	0.22067329999999996	0.6042168000000001	0.7577934000000001	0.9429247	0.1247482	0.0	0.0	1.118251	0.9440269	2.198914	0.1389057	1.128732	0.248698	--	--	--	--	--	--	--	--	--	--	--	--	--	--	--	--	--	--	--	--	--
TRINITY_DN10189_c0_g1_i1_16	0.0	0.0	3.740073	1.8885169999999998	0.2753036	0.0	0.9464203000000001	0.0	0.8144768	0.0	0.0	0.0	0.47075429999999996	1.031274	0.0	0.1632507	0.5077548	0.15579790000000002	--	--	--	--	--	--	--	--	--	--	--	--	--	--	--	--	--	--	--	--	--
TRINITY_DN10189_c0_g1_i1_17	0.4094634	0.0	0.5267538	0.0	0.36442909999999995	0.0	0.0	0.0	0.0	0.0	0.0	0.0	1.556175	1.410879	1.991528	0.907416	1.4776610000000001	1.2057209999999998	--	--	--	--	--	--	--	--	--	--	--	--	--	--	--	--	--	--	--	--	--
TRINITY_DN1018_c0_g1_i1_10	0.0	0.0	0.0	1.771357	0.0	0.6320756	0.0	0.0	0.0	0.0	0.0	0.8524811	0.7229175	0.0	0.0	0.8748125	0.0	0.0	--	--	--	--	--	--	--	--	--	--	--	--	--	--	--	--	--	--	--	--	--
TRINITY_DN1018_c0_g1_i1_6	0.28749440000000004	0.15733870000000003	0.6455095999999999	0.3024969	2.4900000000000002e-20	0.2298015	1.216858	0.9250780000000001	0.3083979	0.6054064	0.345233	0.0	1.142583	0.6003871999999999	1.8299040000000002	0.00509353	0.6784972	8.890000000000001e-23	--	--	--	--	--	--	--	--	--	--	--	--	--	--	--	--	--	--	--	--	--
TRINITY_DN10190_c0_g1_i1_17	0.710709	0.6250963	2.0496	0.4473076	2.092279	1.7697169999999998	0.2716712	1.111413	0.39659229999999995	0.3544922	0.440165	0.6363205	2.2300000000000004e-19	4.92e-06	0.42066320000000007	0.4464835	0.46018590000000004	1.016548	--	--	--	--	--	--	--	--	--	--	--	--	--	--	--	--	--	--	--	--	--
TRINITY_DN10190_c0_g1_i1_3	1.596657	2.283897	0.0	0.23495259999999998	1.5095020000000001	2.6e-25	0.8492421	3.68e-09	0.9117349	1.962509	1.0300000000000001e-22	2.807356	0.4512481	1.5352379999999999	1.210068	1.49e-23	0.2579917	2.33e-23	--	--	--	--	--	--	--	--	--	--	--	--	--	--	--	--	--	--	--	--	--
TRINITY_DN10190_c0_g1_i1_7	8.849394	9.80534	8.175052	5.602494	6.082774	7.996639	7.181591	7.872666000000001	8.982258999999999	5.638182	5.124179	4.334795	3.970571	8.674002999999999	7.369194	9.422711999999999	10.27208	7.6698770000000005	XP_022876461.1	uncharacterized protein LOC111394734 isoform X1 [Olea europaea var. sylvestris]	Q9ZPI6|AIM1_ARATH	3-hydroxyacyl-CoA dehydrogenase F19B15.40 OS=Arabidopsis thaliana (Mouse-ear cress) GN=F19B15.40 PE=1 SV=1	140/161(86.96)	K00074	paaH, hbd, fadB, mmgB	3-hydroxybutyryl-CoA dehydrogenase [EC:1.1.1.157]	ko00360|ko00650	Phenylalanine metabolism|Butanoate metabolism	KOG2304	3-hydroxyacyl-CoA dehydrogenase	[I]	METABOLISM	Lipid transport and metabolism	I	COG1250	Dehydrogenase	Molecular Function: mRNA binding (GO:0003729);|Molecular Function: 3-hydroxyacyl-CoA dehydrogenase activity (GO:0003857);|Molecular Function: dodecenoyl-CoA delta-isomerase activity (GO:0004165);|Molecular Function: enoyl-CoA hydratase activity (GO:0004300);|Cellular Component: cell wall (GO:0005618);|Cellular Component: peroxisome (GO:0005777);|Biological Process: fatty acid beta-oxidation (GO:0…	PF00725.22,PF02737.18	3-hydroxyacyl-CoA dehydrogenase, C-terminal domain|3-hydroxyacyl-CoA dehydrogenase, NAD binding domain
TRINITY_DN10190_c0_g1_i2_10	1.066532	1.077872	0.6611570999999999	7.5655660000000005	7.4317910000000005	6.219067	3.022455	5.253148	7.4413339999999994	14.952960000000001	12.6895	12.0992	9.518507000000001	10.38969	9.907575999999999	20.33053	17.02734	22.16964	XP_009763999.1	PREDICTED: uncharacterized protein LOC104215799 [Nicotiana sylvestris]	--	--	--	--	--	--	--	--	--	--	--	--	--	S	ENOG410YQ1A		--	--	--
TRINITY_DN10190_c0_g1_i2_8	0.22060410000000003	5.849999999999999e-16	12.14781	0.054768399999999995	6.08e-11	2.06e-20	9.498502	0.05437418	0.0	8.849999999999999e-12	1.06e-36	0.0	12.831489999999999	11.69237	11.390939999999999	0.0	7.55e-22	0.05435338	--	--	--	--	--	--	--	--	--	--	--	--	--	--	--	--	--	--	--	--	--
TRINITY_DN10190_c0_g2_i1_17	0.720009	0.46579970000000004	0.9735440999999999	0.9616051	1.282124	2.791141	1.0664129999999998	0.3655022	0.2047971	1.288661	0.6907949999999999	0.516022	0.591895	0.42277479999999995	0.09674485	0.8850243	0.43235909999999994	0.5146202	--	--	--	--	--	--	--	--	--	--	--	--	--	--	--	--	--	--	--	--	--
TRINITY_DN10191_c0_g1_i1_7	0.9045525999999999	0.3841208	0.9784848	0.18593320000000002	0.46946229999999994	0.1567896	0.1765359	0.8996665999999999	0.1732557	0.7334122	1.512258	0.1858332	1.211576	0.6825916	0.3401409	0.9432889000000001	1.51624	1.0520399999999999	--	--	--	--	--	--	--	--	--	--	--	--	--	--	--	--	--	--	--	--	--
TRINITY_DN10192_c0_g1_i1_2	0.0748765	0.1124769	0.2368419	0.2223525	0.1383839	0.1019624	0.1845785	0.2547369	0.2914414	0.07417872	0.22699589999999997	0.03694581	0.5469695	0.383063	0.3584974	0.1533273	0.3509771	0.7324291999999999	XP_028076999.1	G-type lectin S-receptor-like serine/threonine-protein kinase At4g27290 [Camellia sinensis]	O81832|Y4729_ARATH	G-type lectin S-receptor-like serine/threonine-protein kinase At4g27290 M4I22.100 OS=Arabidopsis thaliana (Mouse-ear cress) GN=M4I22.100 PE=3 SV=4	--	--	--	--	--	--	--	--	--	--	--	T	COG0515	Serine Threonine protein kinase	--	PF07714.17,PF00069.25,PF11883.8	Protein tyrosine kinase|Protein kinase domain|Domain of unknown function (DUF3403)
TRINITY_DN10192_c0_g1_i1_3	1.629865	2.0757	0.7540784	3.150809	6.644830000000001	1.833509	2.04808	0.5677072	1.3449799999999998	2.186139	1.915359	3.0727830000000003	4.26576	0.9334068000000001	2.190016	1.8994119999999999	0.0	0.0	--	--	--	--	--	--	--	--	--	--	--	--	--	--	--	--	--	--	--	--	--
TRINITY_DN10193_c0_g1_i1_9	16.2919	26.01935	48.77339	9.201261	12.27036	5.896619	5.018044000000001	3.747124	6.415155	7.615133999999999	7.385824	7.68037	0.5418158000000001	0.5688593000000001	0.5999920999999999	2.200735	2.271086	2.11009	XP_017222075.1	PREDICTED: myosin heavy chain kinase B-like [Daucus carota subsp. sativus]	O48716|JGB_ARATH	Protein JINGUBANG T9J22.16 OS=Arabidopsis thaliana (Mouse-ear cress) GN=T9J22.16 PE=1 SV=1	--	--	--	--	--	--	KOG4155	FOG: WD40 repeat	[R]	POORLY CHARACTERIZED	General function prediction only	S	ENOG410XP1Z	wD repeat domain	Cellular Component: nucleus (GO:0005634);|Cellular Component: cytoplasm (GO:0005737);|Biological Process: pollen germination (GO:0009846);	PF00400.32	WD domain, G-beta repeat
TRINITY_DN10193_c0_g1_i2_11	2.402898	5.0358730000000005	0.08914692	0.3234378	0.8251156999999999	0.0	0.9900346999999999	1.018166	0.9510712	0.1546078	0.191218	0.07957292	0.15563410000000003	0.0	0.2185518	0.08480129	0.08575973	0.07873442	XP_015957742.1	protein DETOXIFICATION 16 [Arachis duranensis]	Q9FHB6|DTX16_ARATH	Protein DETOXIFICATION 16 K24M7.20 OS=Arabidopsis thaliana (Mouse-ear cress) GN=K24M7.20 PE=2 SV=1	--	--	--	--	--	--	KOG1347	Uncharacterized membrane protein, predicted efflux pump	[R]	POORLY CHARACTERIZED	General function prediction only	V	COG0534	Mate efflux family protein	Cellular Component: vacuolar membrane (GO:0005774);|Biological Process: drug transmembrane transport (GO:0006855);|Biological Process: response to nematode (GO:0009624);|Molecular Function: drug transmembrane transporter activity (GO:0015238);|Molecular Function: antiporter activity (GO:0015297);|Cellular Component: integral component of membrane (GO:0016021);	--	--
TRINITY_DN10194_c0_g1_i1_12	48.9496	52.39736	50.80437	43.29525	41.95284	45.05705	30.07015	33.59633	33.92691	36.33833	31.45174	37.7393	27.593220000000002	26.4849	26.17764	25.48227	24.653129999999997	22.863329999999998	XP_021597856.1	translation machinery-associated protein 22-like [Manihot esculenta]	O42929|DENR_SCHPO	Translation machinery-associated protein 22 SPBC16C6.05 OS=Schizosaccharomyces pombe (strain 972 / ATCC 24843) (Fission yeast) GN=SPBC16C6.05 PE=3 SV=1	--	--	--	--	--	--	KOG3239	Density-regulated protein related to translation initiation factor 1 (eIF-1/SUI1)	[R]	POORLY CHARACTERIZED	General function prediction only	J	COG0023	translation initiation factor	Biological Process: formation of translation preinitiation complex (GO:0001731);|Biological Process: cytoplasmic translational initiation (GO:0002183);|Biological Process: translation reinitiation (GO:0002188);|Molecular Function: mRNA binding (GO:0003729);|Molecular Function: translation initiation factor activity (GO:0003743);|Cellular Component: cytosolic ribosome (GO:0022626);	PF01253.22	Translation initiation factor SUI1
TRINITY_DN10194_c0_g2_i1_15	4.8069	2.274925	1.3168389999999999	2.429821	2.15334	2.8745	4.47423	3.33569	5.2665120000000005	1.8119869999999998	3.8596589999999997	2.63448	2.9780889999999998	5.245328	4.368976	0.9340434000000001	0.9723476000000001	1.432925	--	--	--	--	--	--	--	--	--	--	--	--	--	--	--	--	--	--	--	--	--
TRINITY_DN10195_c0_g1_i2_7	3.02236	0.4028599	1.7451759999999998	0.6938675999999999	0.30449970000000004	0.136278	0.6250646	1.340165	0.5617953	0.8462141	0.7605225999999999	1.5400000000000001e-49	0.31880790000000003	0.844828	0.7536351	4.4577	1.571577	0.3158572	--	--	--	--	--	--	--	--	--	--	--	--	--	--	--	--	--	--	--	--	--
TRINITY_DN10196_c0_g1_i1_8	8.236367	3.0696369999999997	3.4842489999999997	0.11002519999999999	0.101078	0.7547308	3.1835150000000003	1.1417110000000001	5.920879	0.2031873	0.1254952	0.4425407	2.778984	1.4961879999999999	1.9960069999999999	0.13258620000000002	0.23624189999999998	0.40811	--	--	--	--	--	--	--	--	--	--	--	--	--	--	--	--	--	--	--	--	--
TRINITY_DN10197_c0_g1_i1_13	94.14175	98.87789000000001	118.6923	154.6	151.6377	214.6094	89.84891	48.922990000000006	71.98085	71.5665	74.04312	90.67841	46.0508	41.8958	42.33395	49.26167	50.8703	47.461909999999996	PSR95765.1	Mitochondrial import receptor subunit like [Actinidia chinensis var. chinensis]	Q9SD80|TOM5_ARATH	Mitochondrial import receptor subunit TOM5 homolog F13G24.240 OS=Arabidopsis thaliana (Mouse-ear cress) GN=F13G24.240 PE=1 SV=3	--	--	--	--	--	--	--	--	--	--	--	S	ENOG410Z8U1	mitochondrial import receptor subunit tom5 homolog	Cellular Component: mitochondrion (GO:0005739);|Cellular Component: mitochondrial outer membrane translocase complex (GO:0005742);|Cellular Component: plastid (GO:0009536);|Biological Process: protein transport (GO:0015031);|Cellular Component: integral component of membrane (GO:0016021);	--	--
TRINITY_DN10197_c0_g1_i1_16	1.5599999999999996e-75	0.0	0.0	2.2921709999999997	2.191153	0.0	0.0	0.0	0.0	0.0	0.0	0.0	0.0	0.0	0.0	0.0	0.0	0.0	--	--	--	--	--	--	--	--	--	--	--	--	--	--	--	--	--	--	--	--	--
TRINITY_DN10197_c0_g1_i1_2	0.9794328000000001	0.0	1.1340299999999999	0.0	1.56178	0.0	0.0	0.5076881	0.47554359999999996	1.467079	5.670000000000001e-11	0.0	0.0	0.0	0.4496354	1.081655	0.0	0.0	--	--	--	--	--	--	--	--	--	--	--	--	--	--	--	--	--	--	--	--	--
TRINITY_DN10197_c0_g1_i1_3	1.0378379999999998	0.4321938	0.07907984	2.5175080000000003	1.9539220000000002	2.419736	2.507661	2.00029	3.1846	1.42815	1.030162	2.455282	5.165856	6.97041	5.858581	2.924558	2.57166	4.034752	--	--	--	--	--	--	--	--	--	--	--	--	--	--	--	--	--	--	--	--	--
TRINITY_DN10197_c0_g2_i1_2	0.40455019999999997	0.0	0.5254745	0.0	0.3778824	0.0	0.8012496	0.0	1.076467	0.8512091	0.0	0.4688723	2.446617	1.495451	1.431478	0.4737424	0.0	0.8504539000000001	--	--	--	--	--	--	--	--	--	--	--	--	--	--	--	--	--	--	--	--	--
TRINITY_DN10198_c0_g1_i1_14	3.4404470000000003	5.368614	0.5374732	2.086467	4.1634910000000005	1.379299	1.6602599999999998	4.54119	2.08052	0.44205559999999994	0.2638353	0.6968956000000001	1.056137	1.947791	1.278757	0.4851648	0.5005968	0.43394499999999997	--	--	--	--	--	--	--	--	--	--	--	--	--	--	--	--	--	--	--	--	--
TRINITY_DN10198_c0_g1_i1_8	5.03864	1.7e-06	4.116922	1.1263040000000002	0.2956974	2.163045	2.368691	0.0	7.379904	2.438942	3.444544	2.179564	7.35e-06	2.562991	1.980529	0.28391479999999997	3.7400000000000004e-08	1.9619369999999998	--	--	--	--	--	--	--	--	--	--	--	--	--	--	--	--	--	--	--	--	--
TRINITY_DN10199_c0_g1_i1_11	2.735031	2.266896	0.722956	0.9263386999999998	0.4796675	0.2224676	0.49676970000000004	0.4299482	0.23139459999999998	0.5460308	0.30571020000000004	7.240000000000001e-27	0.4890679	1.246959	0.11504210000000001	0.2771338	0.703398	0.3795989	--	--	--	--	--	--	--	--	--	--	--	--	--	--	--	--	--	--	--	--	--
TRINITY_DN10199_c0_g1_i1_12	0.0	0.0	0.0	0.0	0.0	0.0	0.0	0.0	0.0	0.09176369999999999	0.0	0.09407424	0.36247870000000004	0.0	0.0875727	0.0	0.20016070000000002	0.0	--	--	--	--	--	--	--	--	--	--	--	--	--	--	--	--	--	--	--	--	--
TRINITY_DN10199_c0_g1_i1_4	0.336352	0.1174924	0.23647970000000001	1.6679599999999999	0.2571061	0.7572806	0.1739383	0.22931410000000002	0.5786720999999999	0.2280901	0.350042	0.5239010000000001	0.2847721	0.11433230000000001	0.17266529999999997	0.1804563	0.41989090000000007	0.11615910000000002	--	--	--	--	--	--	--	--	--	--	--	--	--	--	--	--	--	--	--	--	--
TRINITY_DN10199_c0_g1_i1_7	1.211835	1.000936	0.5633423000000001	2.825564	2.041864	4.6273089999999995	4.911387	2.499875	0.9632253000000001	1.196309	1.888553	3.140751	0.39884169999999997	1.010327	1.882251	0.4739474	5.6511569999999995	4.082045	--	--	--	--	--	--	--	--	--	--	--	--	--	--	--	--	--	--	--	--	--
TRINITY_DN1019_c0_g1_i1_3	2.236247	0.9249521999999999	5.06953	0.0	0.6417324999999999	0.0	0.7183625	1.5509950000000001	0.6184059000000001	0.0	2.514643	0.0	6.454968	1.971426	3.0476419999999997	0.0	0.0	0.0	--	--	--	--	--	--	--	--	--	--	--	--	--	--	--	--	--	--	--	--	--
TRINITY_DN1019_c0_g1_i1_7	1.033317	0.6260734	0.7199824	0.0	1.002393	1.30998	5.560000000000001e-13	1.572244	0.40959559999999995	2.033225	1.1795229999999999	1.104588	0.0	1.301856	3.2465889999999997	1.234682	1.020994	1.339186	--	--	--	--	--	--	--	--	--	--	--	--	--	--	--	--	--	--	--	--	--
TRINITY_DN101_c0_g1_i1_2	0.0	0.0	0.0	0.508161	0.23394009999999998	0.0	0.0	0.0	0.0	0.0	0.0	0.4970817	0.0	0.3816848	0.0	0.2654844	0.2888933	0.0	--	--	--	--	--	--	--	--	--	--	--	--	--	--	--	--	--	--	--	--	--
TRINITY_DN101_c0_g1_i1_9	2.2150939999999997	0.5772654	0.45461599999999996	1.028527	0.2334342	0.4393189	0.4684581	0.1207396	0.8388645	0.4757953	1.234162	0.2586448	1.34315	0.9635398000000001	1.094286	0.3382489	1.101779	0.17854270000000003	--	--	--	--	--	--	--	--	--	--	--	--	--	--	--	--	--	--	--	--	--
TRINITY_DN10200_c0_g1_i1_8	1.0923180000000001	2.27e-21	1.313153	0.0	0.24812510000000002	1.1599999999999999e-26	1.750175	0.6966568000000001	2.067488	1.35e-15	3.4374550000000004	1.854398	0.7789673	1.8689040000000001	2.0259	5.003139	1.852691	6.160813	--	--	--	--	--	--	--	--	--	--	--	--	--	--	--	--	--	--	--	--	--
TRINITY_DN10200_c0_g2_i1_9	0.41726359999999996	4.58e-19	0.0	0.9070511999999998	5.81e-11	0.0	0.8095675999999999	0.0	1.614456	0.8500293999999999	0.48257829999999996	9.050000000000001e-21	1.172315	0.4198572	1.194653	0.9368799000000001	1.494695	1.30431	--	--	--	--	--	--	--	--	--	--	--	--	--	--	--	--	--	--	--	--	--
TRINITY_DN10202_c0_g1_i1_18	0.29164650000000003	0.13184129999999997	0.0	0.0	0.05788368	0.40747449999999996	4.8e-25	0.06382301	0.0655164	0.31806609999999996	0.7698387	0.6951234000000001	0.9045938	0.32390890000000006	0.7761991	0.6756325	0.6730991999999999	0.5171328	RVW72626.1	ABC transporter B family member 15 [Vitis vinifera]	Q9LHD1|AB15B_ARATH	ABC transporter B family member 15 MZF16.16 OS=Arabidopsis thaliana (Mouse-ear cress) GN=MZF16.16 PE=3 SV=1	172/270(63.70)	K05658	ABCB1, CD243	ATP-binding cassette, subfamily B (MDR/TAP), member 1 [EC:7.6.2.2]	ko02010	ABC transporters	KOG0055	Multidrug/pheromone exporter, ABC superfamily	[Q]	METABOLISM	Secondary metabolites biosynthesis, transport and catabolism	V	COG1132	(ABC) transporter	Molecular Function: ATP binding (GO:0005524);|Cellular Component: plasma membrane (GO:0005886);|Cellular Component: integral component of membrane (GO:0016021);|Molecular Function: ATPase activity, coupled to transmembrane movement of substances (GO:0042626);	PF00664.23	ABC transporter transmembrane region
TRINITY_DN10202_c1_g3_i1_18	0.5678574000000001	0.05629591	0.01237994	0.16710429999999998	0.0	0.2570176	0.0556995	9.16e-13	0.11375969999999999	0.1704424	0.3404643	0.28020209999999995	0.6973424	0.9036824000000001	1.512191	1.093775	0.30025949999999996	0.9210578000000001	KAA8529667.1	hypothetical protein F0562_034233 [Nyssa sinensis]	Q6YUU5|MDR_ORYSJ	Putative multidrug resistance protein OSJNBb0031B09.19 OS=Oryza sativa subsp. japonica (Rice) GN=OSJNBb0031B09.19 PE=3 SV=1	213/277(76.90)	K05658	ABCB1, CD243	ATP-binding cassette, subfamily B (MDR/TAP), member 1 [EC:7.6.2.2]	ko02010	ABC transporters	KOG0055	Multidrug/pheromone exporter, ABC superfamily	[Q]	METABOLISM	Secondary metabolites biosynthesis, transport and catabolism	V	COG1132	(ABC) transporter	Molecular Function: ATP binding (GO:0005524);|Cellular Component: integral component of membrane (GO:0016021);|Molecular Function: ATPase activity, coupled to transmembrane movement of substances (GO:0042626);	PF00005.27,PF02463.19	ABC transporter|RecF/RecN/SMC N terminal domain
TRINITY_DN10204_c0_g1_i1_10	1.2201229999999998	1.9947540000000001	0.9920243000000001	0.5794873	0.2299714	1.301973	0.3851211	2.43013	0.6110366	1.2346	1.004216	0.7282706	0.7484632	2.175375	1.035541	0.6798455	0.1367828	0.351515	CCH50976.1	T4.15 [Malus x robusta]	--	--	--	--	--	--	--	--	--	--	--	--	--	S	ENOG410YUPY	Retroelement	--	--	--
TRINITY_DN10204_c0_g1_i1_11	0.3706691	1.359061	0.0	0.4146984	0.6647605	3.003037	0.0	0.7832504	0.6521625	1.1107690000000001	0.43657229999999997	0.40889190000000003	0.7206676	0.6826778	0.331625	0.8650339	0.0	0.3904829	--	--	--	--	--	--	--	--	--	--	--	--	--	--	--	--	--	--	--	--	--
TRINITY_DN10204_c0_g1_i1_17	6.971083999999999	7.286614	4.995604	4.637143	5.772461	3.428903	3.231574	6.607782	3.449029	4.355954	4.461958999999999	2.847452	8.821473	6.474451	8.803141	5.870915	3.3774940000000004	3.392528	--	--	--	--	--	--	--	--	--	--	--	--	--	--	--	--	--	--	--	--	--
TRINITY_DN10204_c0_g2_i1_11	2.704776	1.505664	0.0	1.1729180000000001	0.8102364000000001	5.085312	2.138015	1.549091	1.750561	0.8726202	0.7695143	0.45988029999999996	0.8514405	0.8209255	0.7857430999999999	0.0	0.0	1.313951	--	--	--	--	--	--	--	--	--	--	--	--	--	--	--	--	--	--	--	--	--
TRINITY_DN10205_c0_g1_i1_11	0.3563241	1.246177	3.4875199999999995	0.36540759999999994	0.0	2.048372	0.6455219	0.34280279999999996	0.295824	0.9927154	0.3928008	0.358829	0.9837984000000001	0.3034114	1.1594879999999999	0.0	0.4089801	0.34049509999999994	--	--	--	--	--	--	--	--	--	--	--	--	--	--	--	--	--	--	--	--	--
TRINITY_DN10205_c0_g1_i2_17	20.78107	19.27298	1.211891	2.614	2.918504	3.5620730000000003	3.55209	5.012937	9.493091999999999	18.800639999999998	11.6219	13.537629999999998	3.214157	2.108204	3.41382	4.897086	2.677556	3.925534	XP_028060504.1	uncharacterized protein LOC114264091 [Camellia sinensis]	--	--	--	--	--	--	--	--	--	--	--	--	--	S	ENOG410YGJD	fiber protein Fb34	--	--	--
TRINITY_DN10206_c0_g1_i1_15	1.017226	1.588866	1.501875	1.236639	1.3710120000000001	1.359364	1.8365049999999998	2.176845	1.483004	1.154934	1.335591	1.7196790000000002	2.194245	1.5291540000000001	1.7558599999999998	1.42735	1.022478	1.086483	XP_022034033.1	probable cyclic nucleotide-gated ion channel 16 [Helianthus annuus]	Q9SU64|CNG16_ARATH	Probable cyclic nucleotide-gated ion channel 16 T17F15.120 OS=Arabidopsis thaliana (Mouse-ear cress) GN=T17F15.120 PE=2 SV=1	514/688(74.71)	K05391	CNGC	cyclic nucleotide gated channel, plant	ko04626	Plant-pathogen interaction	KOG0498	K+-channel ERG and related proteins, contain PAS/PAC sensor domain	[PT]	METABOLISM|CELLULAR PROCESSES AND SIGNALING	Inorganic ion transport and metabolism |Signal transduction mechanisms	U	ENOG410XPSE	Potassium voltage-gated channel, subfamily H (Eag-related), member	Molecular Function: ion channel activity (GO:0005216);|Molecular Function: calmodulin binding (GO:0005516);|Cellular Component: plasma membrane (GO:0005886);|Cellular Component: integral component of membrane (GO:0016021);|Molecular Function: cAMP binding (GO:0030552);|Molecular Function: cGMP binding (GO:0030553);	PF00520.31,PF00027.29	Ion transport protein|Cyclic nucleotide-binding domain
TRINITY_DN10206_c0_g1_i1_5	1.0440610000000001	2.491101	0.646359	0.5433531	0.0	1.7734299999999998	0.956098	2.0642709999999997	1.341257	1.0256299999999998	1.18246	0.0	3.4173739999999997	2.192085	3.0771349999999997	2.872074	1.821041	2.502035	--	--	--	--	--	--	--	--	--	--	--	--	--	--	--	--	--	--	--	--	--
TRINITY_DN10206_c0_g1_i1_6	2.974627	1.757255	2.4777880000000003	1.42e-06	1.250091	0.4038576	2.794378	0.9494611999999999	4.165862000000001	0.4770571	3.2932410000000005	0.0	8.23e-51	1.278078	3.243878	0.5350988	0.0	0.4770504	--	--	--	--	--	--	--	--	--	--	--	--	--	--	--	--	--	--	--	--	--
TRINITY_DN10207_c0_g1_i1_5	12.36466	6.288341	4.726875	5.353427	6.446946	8.345806	4.283377	6.547559	6.134151	4.8247860000000005	5.682681	4.473793	3.840071	6.142824	8.398385000000001	2.196122	1.538033	0.3233742	--	--	--	--	--	--	--	--	--	--	--	--	--	--	--	--	--	--	--	--	--
TRINITY_DN10207_c0_g1_i4_11	0.2937539	0.0	0.0	5.425186	4.963303	12.61042	0.0	0.5716529	1.372401	0.6960694000000001	0.1717477	0.0	0.0	0.1291098	0.2508295	0.0	0.32662199999999997	0.0	--	--	--	--	--	--	--	--	--	--	--	--	--	--	--	--	--	--	--	--	--
TRINITY_DN10208_c0_g1_i1_17	0.0	0.16090770000000001	0.0	0.0	0.5939845	0.1955424	0.0	0.6568797	0.0	0.9686790000000001	5.6e-13	0.2278903	0.4304412	0.6259584	0.23588739999999997	1.2747620000000002	1.186346	1.725293	--	--	--	--	--	--	--	--	--	--	--	--	--	--	--	--	--	--	--	--	--
TRINITY_DN10208_c0_g2_i1_7	0.3903164	2.317837	1.483659	0.0	0.1351365	0.1345357	1.33941	2.937234	0.9762605	0.0	0.364338	0.07512541	0.22631300000000001	0.8936386999999999	0.2263381	0.6731446999999999	0.46786890000000003	0.3024265	RVW79099.1	LINE-1 reverse transcriptase-like [Vitis vinifera]	P92555|M1250_ARATH	Uncharacterized mitochondrial protein AtMg01250 At2g07697 OS=Arabidopsis thaliana (Mouse-ear cress) GN=At2g07697 PE=4 SV=1	94/151(62.25)	K12598	MTR4, SKIV2L2	ATP-dependent RNA helicase DOB1 [EC:3.6.4.13]	ko03018	RNA degradation	KOG1075	FOG: Reverse transcriptase	[R]	POORLY CHARACTERIZED	General function prediction only	S	ENOG4111MK6	Retrotransposon protein	Cellular Component: mitochondrion (GO:0005739);	PF00078.27	Reverse transcriptase (RNA-dependent DNA polymerase)
TRINITY_DN10209_c0_g1_i1_7	0.24053179999999996	0.00193695	0.8566608	0.26423320000000006	2.09e-25	1.719036	0.9777581	1.3214110000000001	0.9083440999999999	0.0	0.29053059999999997	0.2598783	1.442884	0.28202209999999994	0.2222552	0.5300315999999999	0.2746985	1.232579	--	--	--	--	--	--	--	--	--	--	--	--	--	--	--	--	--	--	--	--	--
TRINITY_DN10209_c0_g1_i2_3	0.6879251999999999	1.657527	0.9845456	4.409765	8.870192999999999	3.2999	0.5133749	0.28622759999999997	0.4001862	0.3199329	1.313404	0.12454389999999999	0.03192883	0.03975	0.12347160000000001	0.22349650000000001	0.0	2.88e-17	XP_028072580.1	WAT1-related protein At3g28050-like isoform X1 [Camellia sinensis]	Q94JU2|WTR18_ARATH	WAT1-related protein At3g28050 MMG15.6 OS=Arabidopsis thaliana (Mouse-ear cress) GN=MMG15.6 PE=2 SV=1	--	--	--	--	--	--	--	--	--	--	--	S	ENOG41114N0	auxin-induced protein 5NG4-like	Cellular Component: plasma membrane (GO:0005886);|Cellular Component: integral component of membrane (GO:0016021);|Molecular Function: transmembrane transporter activity (GO:0022857);	PF00892.20	EamA-like transporter family
TRINITY_DN10209_c0_g2_i1_9	0.09533845	0.5295639	2.3e-06	0.5784293	0.7594479999999999	1.22038	0.19070120000000002	0.28639509999999996	0.09610369	1.1025399999999999	1.1400000000000001e-17	0.1948529	0.5976768	0.09458893	0.0949445	0.418947	0.7394941999999999	0.29153759999999995	RVW55317.1	putative ribonuclease H protein [Vitis vinifera]	--	--	--	--	--	--	--	--	--	--	--	--	--	--	--	--	--	--	--
TRINITY_DN1020_c0_g2_i1_11	2.147834	0.8131113	1.420504	0.1510773	0.40278259999999994	2.611754	1.209476	0.7204791	1.3688870000000002	1.794664	1.002752	1.190303	0.5583791	0.9097703000000001	0.7521854	1.021917	0.486331	0.5651269	--	--	--	--	--	--	--	--	--	--	--	--	--	--	--	--	--	--	--	--	--
TRINITY_DN10210_c0_g1_i1_1	8.866139	8.7366	10.907630000000001	14.22405	13.7266	14.44329	10.35085	8.865283	11.02213	15.18704	12.14152	12.891639999999999	8.706382000000001	7.938911999999999	6.463336	10.53853	9.659922	9.018821	XP_011072896.1	presenilin-like protein At2g29900 [Sesamum indicum]	Q9SIK7|PSNB_ARATH	Presenilin-like protein At2g29900 F6K5.3 OS=Arabidopsis thaliana (Mouse-ear cress) GN=F6K5.3 PE=2 SV=1	--	--	--	--	--	--	KOG2736	Presenilin	[T]	CELLULAR PROCESSES AND SIGNALING	Signal transduction mechanisms	U	ENOG410XPZD	presenilin	Cellular Component: Golgi membrane (GO:0000139);|Molecular Function: endopeptidase activity (GO:0004175);|Molecular Function: aspartic-type endopeptidase activity (GO:0004190);|Cellular Component: nucleus (GO:0005634);|Cellular Component: endoplasmic reticulum membrane (GO:0005789);|Cellular Component: Golgi-associated vesicle (GO:0005798);|Cellular Component: integral component of plasma membran…	PF01080.17	Presenilin
TRINITY_DN10210_c0_g1_i1_13	1.78e-27	1.23e-34	6.72e-12	3.3899999999999996e-24	9.23e-23	5.73e-20	1.26e-26	9.059999999999999e-56	9.7e-20	0.0	1.06e-25	3.4299999999999996e-44	2.217488	3.626604	4.253449	4.16e-31	7.53e-26	3.3799999999999996e-25	--	--	--	--	--	--	--	--	--	--	--	--	--	--	--	--	--	--	--	--	--
TRINITY_DN10211_c0_g1_i2_7	0.009706369	0.1282337	0.0307198	0.297475	0.3890711	0.02050564	1.82e-24	1.3899999999999999e-08	7.83e-07	4.6500000000000006e-08	0.0	0.01429657	0.0709479	0.000551658	0.04403021	0.04857366	0.04515508	0.08530363	PSS06299.1	G-type lectin S-receptor-like serine/threonine-protein kinase [Actinidia chinensis var. chinensis]	O81832|Y4729_ARATH	G-type lectin S-receptor-like serine/threonine-protein kinase At4g27290 M4I22.100 OS=Arabidopsis thaliana (Mouse-ear cress) GN=M4I22.100 PE=3 SV=4	--	--	--	--	--	--	--	--	--	--	--	T	COG0515	Serine Threonine protein kinase	--	PF01453.24,PF00954.20,PF08276.11,PF07714.17,PF00069.25,PF11883.8	D-mannose binding lectin|S-locus glycoprotein domain|PAN-like domain|Protein tyrosine kinase|Protein kinase domain|Domain of unknown function (DUF3403)
TRINITY_DN10211_c0_g2_i1_12	1.22e-17	0.0	4.89e-18	1.95e-21	4.18e-24	0.3292443	1.21e-26	0.4570268	2.469267	1.1700000000000001e-27	0.4296402	1.190684	4.66e-32	8.449999999999999e-27	0.34178400000000003	3.86e-37	5.6999999999999995e-12	2.56e-25	--	--	--	--	--	--	--	--	--	--	--	--	--	--	--	--	--	--	--	--	--
TRINITY_DN10212_c0_g1_i1_12	0.5627194000000001	0.5260374	0.6549159999999999	0.27738359999999995	0.24929450000000003	0.36206259999999996	1.059512	1.487895	1.5212459999999999	1.457252	1.491966	1.4748290000000002	14.927320000000002	12.6055	15.01309	10.42822	8.576153999999999	10.03908	XP_031112592.1	pentatricopeptide repeat-containing protein At4g31850, chloroplastic [Ipomoea triloba]	Q9SZ52|PP344_ARATH	Pentatricopeptide repeat-containing protein At4g31850, chloroplastic F11C18.50 OS=Arabidopsis thaliana (Mouse-ear cress) GN=F11C18.50 PE=1 SV=1	--	--	--	--	--	--	KOG4197	FOG: PPR repeat	[R]	POORLY CHARACTERIZED	General function prediction only	S	ENOG410Z7Z7	Pentatricopeptide repeat-containing protein	--	PF13041.6,PF12854.7,PF01535.20,PF13812.6,PF17177.4,PF10037.9,PF14559.6,PF12921.7,PF13428.6,PF06239.11,PF08579.11	PPR repeat family|PPR repeat|PPR repeat|Pentatricopeptide repeat domain|Pentacotripeptide-repeat region of PRORP|Mitochondrial 28S ribosomal protein S27|Tetratricopeptide repeat|Mitochondrial ATPase expression|Tetratricopeptide repeat|Evolutionarily conserved signalling intermediate in Toll pathway|Mitochondrial ribonuclease P subunit (RPM2)
TRINITY_DN10212_c0_g1_i1_15	1.93e-19	1.368063	0.21719879999999997	1.14e-07	2.69e-26	0.8372516999999999	0.19909949999999998	0.46637959999999995	5.6299999999999996e-11	1.6500000000000001e-25	1.96e-10	0.1721667	0.5809234000000001	0.7382935	0.0031284670000000002	1.83e-17	0.44073190000000007	1.67e-26	--	--	--	--	--	--	--	--	--	--	--	--	--	--	--	--	--	--	--	--	--
TRINITY_DN10213_c0_g1_i1_2	0.22613000000000003	0.26985729999999997	0.0	0.2482276	0.20888539999999997	0.7742145	0.2254928	9.03e-25	2e-07	0.933736	0.28385970000000005	0.37328579999999995	0.4683238	3.32e-05	0.7992672	1.3176649999999999	0.35371090000000005	0.2345716	--	--	--	--	--	--	--	--	--	--	--	--	--	--	--	--	--	--	--	--	--
TRINITY_DN10213_c0_g2_i1_12	0.4512144	1.595691	6.2800000000000006e-24	9.960000000000001e-24	1.28e-32	5.75e-07	1.19e-21	1.6999999999999998e-38	0.0872969	0.03726206	5.25e-20	1.48e-06	5.879999999999999e-33	1.36e-41	3.51e-33	3.4199999999999995e-38	0.02655275	1.7045	--	--	--	--	--	--	--	--	--	--	--	--	--	--	--	--	--	--	--	--	--
TRINITY_DN10214_c0_g1_i1_3	1.229534	1.323533	1.112272	1.122487	0.9647849000000001	1.341594	2.061339	2.184199	0.8697414000000001	1.046425	1.367693	0.8466776	1.565715	1.441563	0.764935	0.3239735	0.6018602	0.7041573	--	--	--	--	--	--	--	--	--	--	--	--	--	--	--	--	--	--	--	--	--
TRINITY_DN10215_c0_g1_i1_5	306.0661	205.5274	143.891	13.00792	21.396379999999997	27.471909999999998	162.4859	115.0096	46.797129999999996	20.96453	14.43661	31.3786	37.15907	31.995829999999998	33.48852	9.353477	14.371820000000001	11.86245	XP_030969466.1	uncharacterized protein LOC115989757 [Quercus lobata]	--	--	--	--	--	--	--	--	--	--	--	--	--	S	ENOG4111CYU		--	--	--
TRINITY_DN10216_c0_g1_i1_6	2.326394	2.937945	1.125743	0.0	0.19314160000000002	3.99e-23	1.28e-26	0.07369664	0.0	0.0	0.0	0.07621318	0.0	0.0	0.0	0.03999307	0.0	0.0	--	--	--	--	--	--	--	--	--	--	--	--	--	--	--	--	--	--	--	--	--
TRINITY_DN10216_c0_g1_i1_8	0.0	0.0	2.686548	0.0	0.0	0.0	0.3199987	0.3424134	2.499947	0.6390474	1.510519	0.6910023000000001	0.3251205	0.6269992	0.3097718	1.399697	1.8828189999999998	0.6658065	--	--	--	--	--	--	--	--	--	--	--	--	--	--	--	--	--	--	--	--	--
TRINITY_DN10217_c0_g1_i1_3	0.6981385	0.774274	0.8428936	0.7070373999999999	0.7688803000000001	0.747246	1.27092	0.5163404	2.0878229999999998	1.49663	1.0100639999999999	2.1538150000000003	1.811015	1.2483090000000001	0.7486212	0.5598116999999999	0.3892791	1.16806	--	--	--	--	--	--	--	--	--	--	--	--	--	--	--	--	--	--	--	--	--
TRINITY_DN10218_c0_g1_i1_3	3.250889	1.5319459999999998	1.338514	2.013043	1.0976	1.18e-15	2.473935	4.275403	2.472562	3.358883	2.022361	1.740875	4.348451	3.9315809999999995	3.345803	1.257111	0.4327873	3.613883	--	--	--	--	--	--	--	--	--	--	--	--	--	--	--	--	--	--	--	--	--
TRINITY_DN10219_c0_g1_i1_15	2.771071	0.5837007	0.1605021	0.9062896	1.0855190000000001	0.4369465	1.135453	1.795812	0.7855853	1.370048	2.132859	0.5033884	0.8265065	2.3677029999999997	3.196139	1.056332	0.4284754	0.7163111999999999	--	--	--	--	--	--	--	--	--	--	--	--	--	--	--	--	--	--	--	--	--
TRINITY_DN10219_c0_g1_i1_9	0.4291871	0.23685889999999998	0.9806701999999999	1.109401	0.7111373000000001	0.0	1.439924	0.21736109999999997	0.39681540000000004	1.464723	1.229017	0.4353482	2.323771	2.187875	1.929597	0.22906410000000002	1.180654	0.41641940000000005	--	--	--	--	--	--	--	--	--	--	--	--	--	--	--	--	--	--	--	--	--
TRINITY_DN1021_c0_g1_i1_3	0.8070855	0.0	0.48034160000000004	0.0	0.3677062	0.0	1.6614689999999999	0.4323727	1.15e-46	0.0	0.0	2.56e-24	0.7893549	1.177066	2.17315	0.0	0.0	2.72e-25	--	--	--	--	--	--	--	--	--	--	--	--	--	--	--	--	--	--	--	--	--
TRINITY_DN1021_c0_g1_i1_6	3.157742	1.716633	2.375789	1.171676	1.453259	1.9277220000000002	2.382849	1.166385	0.7327696	0.5599225999999999	0.7657435	1.4087100000000001	0.7271561	0.5689954	1.0141879999999999	0.7409429	0.4290178	0.3792764	--	--	--	--	--	--	--	--	--	--	--	--	--	--	--	--	--	--	--	--	--
TRINITY_DN10220_c0_g1_i1_11	2.854722	1.273113	0.6560881	0.8276121999999999	0.11104320000000001	1.8567669999999998	0.8917367	1.344385	0.2144831	1.382295	0.5073082	0.6093996	0.35162550000000004	0.721919	0.3140786	0.06557211	0.1366185	0.23209000000000002	--	--	--	--	--	--	--	--	--	--	--	--	--	--	--	--	--	--	--	--	--
TRINITY_DN10220_c0_g2_i1_11	0.0	1.4232209999999998	0.9735843000000001	0.0	0.0	1.446831	0.4404008	0.0	0.44266289999999997	0.9034924000000001	1.542451	0.9332653000000001	0.0	0.8565586	0.0	0.0	0.0	0.0	--	--	--	--	--	--	--	--	--	--	--	--	--	--	--	--	--	--	--	--	--
TRINITY_DN10221_c0_g1_i1_6	3.724285	1.608315	1.319855	1.9013959999999999	1.9830599999999998	2.234391	2.810627	1.347613	1.874111	1.8033310000000002	0.7600204	1.077763	1.782405	1.898653	2.5906569999999998	1.37988	1.36201	1.641029	--	--	--	--	--	--	--	--	--	--	--	--	--	--	--	--	--	--	--	--	--
TRINITY_DN10222_c0_g1_i1_18	9.156013	9.900691	7.327862	13.58076	15.45434	8.483372	28.45133	36.37574	39.59421	41.60114	41.48623	51.86833	143.8074	145.6027	152.3645	145.0669	130.937	133.7202	XP_023740020.1	30S ribosomal protein S10, chloroplastic [Lactuca sativa]	Q9M4Y3|RR10_MESCR	30S ribosomal protein S10, chloroplastic RPS10 OS=Mesembryanthemum crystallinum (Common ice plant) (Cryophytum crystallinum) GN=RPS10 PE=2 SV=1	151/188(80.32)	K02946	RP-S10, MRPS10, rpsJ	small subunit ribosomal protein S10	ko03010	Ribosome	KOG0900	40S ribosomal protein S20	[J]	INFORMATION STORAGE AND PROCESSING	Translation, ribosomal structure and biogenesis	J	COG0051	tRNA binding	Molecular Function: RNA binding (GO:0003723);|Molecular Function: structural constituent of ribosome (GO:0003735);|Cellular Component: ribosome (GO:0005840);|Biological Process: translation (GO:0006412);|Cellular Component: chloroplast (GO:0009507);	PF00338.22	Ribosomal protein S10p/S20e
TRINITY_DN10222_c0_g1_i1_3	1.56566	1.12024	1.690137	0.7979166999999999	0.1795016	0.3359184	1.620957	0.9671081	1.63216	2.3701659999999998	1.563719	1.388309	4.479006	3.036435	3.7121269999999997	0.6261778	0.6624591999999999	0.7452422	--	--	--	--	--	--	--	--	--	--	--	--	--	--	--	--	--	--	--	--	--
TRINITY_DN10222_c0_g2_i1_1	0.1990513	0.0	0.4762438	1.112778	0.9791299000000001	1.050664	0.0	0.39149490000000003	1.7797779999999999	0.2055933	0.2417504	0.44122079999999997	0.0	1.2568350000000001	1.3879290000000002	0.4668607	0.0	1.019593	--	--	--	--	--	--	--	--	--	--	--	--	--	--	--	--	--	--	--	--	--
TRINITY_DN10223_c0_g1_i1_15	0.0	0.0	0.0	0.0	0.0	0.0	0.0	0.0	0.5255308000000001	0.0	0.0	0.0	0.0	0.0	0.16507550000000001	0.0	0.0	0.0	--	--	--	--	--	--	--	--	--	--	--	--	--	--	--	--	--	--	--	--	--
TRINITY_DN10223_c0_g1_i1_7	1.027251	0.6505350999999999	0.33434159999999996	0.1474177	0.2629661	1.97e-26	0.2787261	1.994703	1.027519	0.27834770000000003	1.348164	0.43917910000000004	1.282897	1.7373990000000001	1.16403	0.3238021	0.3318877	0.2893985	--	--	--	--	--	--	--	--	--	--	--	--	--	--	--	--	--	--	--	--	--
TRINITY_DN10224_c0_g1_i1_17	1.256889	2.140726	2.2256709999999997	1.1598110000000001	1.2777040000000002	1.211347	1.201599	1.408923	0.7818210999999999	0.5346081	1.059113	0.8162451000000001	0.5952688	0.708994	1.3322	1.000311	0.8078501	0.398467	--	--	--	--	--	--	--	--	--	--	--	--	--	--	--	--	--	--	--	--	--
TRINITY_DN10225_c0_g1_i1_8	0.08466518	0.1288857	0.0	0.6305063	0.3526228	0.03872459	0.08214948	0.0	0.08157098	2.169978	1.1243379999999998	1.183529	2.7351240000000003	2.826564	2.844684	6.347703	8.991322	6.570288000000001	KAA8539043.1	hypothetical protein F0562_025735 [Nyssa sinensis]	A0A3Q7I5Y9|ERFC3_SOLLC	Ethylene-response factor C3 Solyc09g066360 OS=Solanum lycopersicum (Tomato) (Lycopersicon esculentum) GN=Solyc09g066360 PE=2 SV=1	114/174(65.52)	K14516	ERF1	ethylene-responsive transcription factor 1	ko04016|ko04075	MAPK signaling pathway - plant|Plant hormone signal transduction	--	--	--	--	--	K	ENOG410YJVW	AP2 ERF domain-containing transcription factor source	--	PF00847.20	AP2 domain	1F	AP2/ERF-ERF
TRINITY_DN10226_c0_g1_i1_12	10.067860000000001	14.44161	13.11779	35.93509	37.331070000000004	26.58288	54.42651	63.53323	56.56831	58.76043000000001	59.0075	51.09361	18.75556	15.945	16.09433	31.38314	35.79247	31.863840000000003	TYI04779.1	hypothetical protein ES332_A10G043000v1 [Gossypium tomentosum]	--	--	--	--	--	--	--	--	--	--	--	--	--	S	ENOG410YIH1	expressed protein	--	PF14009.6	Domain of unknown function (DUF4228)
TRINITY_DN10226_c0_g1_i3_14	62.006280000000004	70.14859	92.04321999999999	55.768519999999995	46.90633	58.12634	41.36238	53.964569999999995	38.90548	49.1032	46.174209999999995	59.984140000000004	40.12835	39.27015	27.01766	42.58269	39.49733	38.51207	KAA8543106.1	hypothetical protein F0562_021399 [Nyssa sinensis]	P0C8Z0|Y8359_ORYSI	Uncharacterized protein OsI_027940 OsI_027940 OS=Oryza sativa subsp. indica (Rice) GN=OsI_027940 PE=1 SV=2	--	--	--	--	--	--	KOG3158	HSP90 co-chaperone p23	[O]	CELLULAR PROCESSES AND SIGNALING	Posttranslational modification, protein turnover, chaperones	S	ENOG41121RT	Prostaglandin E synthase 3 (Cytosolic)	--	--	--
TRINITY_DN10226_c0_g2_i1_2	1.65973	1.449935	1.444743	1.259548	0.8026563	2.418699	1.375242	1.919298	2.4306419999999997	1.651879	1.559049	2.143959	1.051402	0.8515094999999999	0.9244535	0.7959757	0.4090262	0.8248321	--	--	--	--	--	--	--	--	--	--	--	--	--	--	--	--	--	--	--	--	--
TRINITY_DN10228_c0_g2_i1_10	0.1106407	0.24823520000000004	0.03618932	0.0	0.0	0.8820180000000001	0.4367537	0.14708329999999997	0.0	0.0	0.2257016	0.1801139	0.0	0.03739474	0.07777129	0.1114167	0.29716809999999994	0.2182835	--	--	--	--	--	--	--	--	--	--	--	--	--	--	--	--	--	--	--	--	--
TRINITY_DN10229_c0_g1_i1_11	0.6570772	0.5997764	0.7208968000000001	0.5423707	0.5885952	1.672984	0.47249529999999995	1.201466	0.301318	0.48052700000000004	0.3634182	0.8073962	0.2707205	0.6057608	0.1455153	1.0575299999999999	0.1794177	0.4832715	--	--	--	--	--	--	--	--	--	--	--	--	--	--	--	--	--	--	--	--	--
TRINITY_DN10229_c0_g1_i1_17	0.07503262	0.1190239	0.10960550000000001	0.1015175	0.27184179999999997	0.6316938	0.6481393	0.08692278	0.32027790000000006	0.47647029999999996	0.7525090999999999	0.29186690000000004	0.0	0.02891332	0.009566784	0.5221724	0.46044989999999997	0.8474662000000001	RVW39705.1	Retrovirus-related Pol polyprotein from transposon TNT 1-94 [Vitis vinifera]	P10978|POLX_TOBAC	Endonuclease . OS=Nicotiana tabacum (Common tobacco) GN=. PE=2 SV=1	--	--	--	--	--	--	KOG0017	FOG: Transposon-encoded proteins with TYA, reverse transcriptase, integrase domains in various combinations	[R]	POORLY CHARACTERIZED	General function prediction only	L	COG2801	Retrotransposon protein	Cellular Component: retrotransposon nucleocapsid (GO:0000943);|Molecular Function: nucleic acid binding (GO:0003676);|Molecular Function: RNA-directed DNA polymerase activity (GO:0003964);|Molecular Function: aspartic-type endopeptidase activity (GO:0004190);|Molecular Function: endonuclease activity (GO:0004519);|Molecular Function: zinc ion binding (GO:0008270);|Biological Process: DNA integrat…	PF14223.6	gag-polypeptide of LTR copia-type
TRINITY_DN10229_c0_g1_i1_2	0.4252805	0.03645386	0.5933849	0.43998190000000004	0.8557471	0.0	1.015215	0.6528993000000001	1.2337360000000002	0.8542777	0.2851571	0.08342295	1.274933	0.38389	4.1600000000000007e-17	1.227157	0.1902579	0.00627477	--	--	--	--	--	--	--	--	--	--	--	--	--	--	--	--	--	--	--	--	--
TRINITY_DN1022_c1_g1_i1_7	0.4620369000000001	1.12839	0.5015141	0.4579316	0.28314140000000004	0.8082423000000001	0.4476657	0.456266	0.5879587	1.407921	0.7332698000000001	1.6862700000000002	0.1489941	0.43143400000000004	0.2829406	0.33161599999999997	0.0	0.9106786	QCL17029.1	Ycf1 [Codonopsis lanceolata]	--	--	--	--	--	--	--	--	--	--	--	--	--	--	--	--	--	--	--
TRINITY_DN10230_c0_g1_i1_6	10.21953	2.0527490000000004	0.43779480000000004	8.239999999999999e-47	0.0	2.0938950000000003	8.179999999999998e-49	0.3510463	0.6031795	0.0	0.41002700000000003	0.0	0.7114478	0.3114728	0.5989809	0.0	2.0299999999999996e-66	0.0	--	--	--	--	--	--	--	--	--	--	--	--	--	--	--	--	--	--	--	--	--
TRINITY_DN10232_c0_g1_i1_13	3.23e-10	5.3e-07	0.0	1.07289	1.303555	0.0	6.620000000000001e-05	1.1999999999999999e-19	6.6599999999999995e-21	1.607022	1.1266260000000001	0.9733710999999999	0.0	0.2253087	1.3300000000000001e-21	0.26856599999999997	0.5471058000000001	0.1037038	--	--	--	--	--	--	--	--	--	--	--	--	--	--	--	--	--	--	--	--	--
TRINITY_DN10233_c0_g1_i1_3	1.401804	1.7413889999999999	3.0616630000000002	1.01536	2.1449990000000003	1.9456810000000002	4.003104	1.416656	2.663298	0.44872390000000006	1.5881020000000001	3.530474	2.7415849999999997	2.4394430000000003	1.8823759999999998	1.042142	1.1468049999999999	1.8389630000000001	--	--	--	--	--	--	--	--	--	--	--	--	--	--	--	--	--	--	--	--	--
TRINITY_DN10234_c0_g1_i1_11	0.0	0.0	0.0	0.6797364	2.152816	4.370775	0.5846958000000001	1.59e-24	2.080959	0.6055611	8.97e-26	2.65e-26	1.95e-22	0.5577153	1.047091	0.0	0.0	0.0	--	--	--	--	--	--	--	--	--	--	--	--	--	--	--	--	--	--	--	--	--
TRINITY_DN10236_c0_g1_i2_10	0.0	0.08741893	0.0	0.8665778000000001	1.253447	1.151263	1.510086	2.062346	3.182808	3.045431	2.304659	2.90319	1.195384	1.9170759999999998	1.763687	1.025001	2.070796	1.387805	--	--	--	--	--	--	--	--	--	--	--	--	--	--	--	--	--	--	--	--	--
TRINITY_DN10237_c0_g1_i1_3	1.3946120000000002	1.094272	2.154009	0.31818620000000003	1.3019610000000001	0.9417194	0.5209792000000001	0.9965860000000001	1.216833	0.5274736	1.102251	0.8508631999999999	2.232853	1.6795509999999998	1.682425	0.6840021	0.5174959	1.320626	XP_011468457.1	PREDICTED: uncharacterized protein LOC101302773 [Fragaria vesca subsp. vesca]	--	--	--	--	--	--	--	--	--	--	--	--	--	S	ENOG4111ZT7	Protein of unknown function (DUF 659)	--	PF04937.15	Protein of unknown function (DUF 659)
TRINITY_DN10238_c0_g1_i1_1	0.0	0.0	1.963252	0.0	5.1e-49	0.0	1.65e-89	1.92e-21	0.0	1.0808799999999998	0.4270696	1.3104120000000001	0.0	0.0	0.0	0.36697759999999996	0.3806518	0.3540205	--	--	--	--	--	--	--	--	--	--	--	--	--	--	--	--	--	--	--	--	--
TRINITY_DN10238_c0_g1_i1_7	2.632052	2.329345	1.46129	1.478494	1.354498	1.440049	3.087173	2.6554900000000004	2.571102	1.587336	2.4602459999999997	1.815423	1.855723	1.440317	2.104685	1.22069	0.9052144	1.089014	--	--	--	--	--	--	--	--	--	--	--	--	--	--	--	--	--	--	--	--	--
TRINITY_DN10239_c0_g1_i1_1	5.622882	3.2793349999999997	1.82877	3.76827	3.093454	2.861118	2.900605	3.139991	2.313371	2.931693	2.496353	1.791059	2.806278	4.945977	5.374005	1.296434	1.521254	1.914219	--	--	--	--	--	--	--	--	--	--	--	--	--	--	--	--	--	--	--	--	--
TRINITY_DN10239_c0_g1_i1_10	0.3250239	0.3716046	0.382064	0.0	5.7799999999999996e-92	0.8155136	0.9559757999999999	0.6643626	0.6091314999999999	0.3218414	0.3780123	0.0	0.0	0.0	1.58e-74	0.0	4.849999999999999e-73	1.08e-73	KAA8517447.1	hypothetical protein F0562_017740 [Nyssa sinensis]	--	--	--	--	--	--	--	--	KOG0619	FOG: Leucine rich repeat	[R]	POORLY CHARACTERIZED	General function prediction only	S	COG4886	leucine Rich Repeat	--	--	--
TRINITY_DN10239_c0_g1_i1_8	2.995254	3.266162	1.772239	0.16065079999999998	0.2935427	0.5412765	1.270066	2.341839	5.184891	0.5917574000000001	0.5393395000000001	0.6317014	1.848291	1.113797	1.341636	0.5168146	0.0	0.6059899999999999	--	--	--	--	--	--	--	--	--	--	--	--	--	--	--	--	--	--	--	--	--
TRINITY_DN10239_c1_g1_i1_13	3.6646059999999996	3.349171	4.829985	1.070902	1.713584	1.172209	7.254689	3.829775	14.79057	2.9445040000000002	1.678306	5.733633	8.035828	8.203905	10.66485	1.644041	1.210381	4.968469	--	--	--	--	--	--	--	--	--	--	--	--	--	--	--	--	--	--	--	--	--
TRINITY_DN1023_c0_g1_i1_4	0.2316346	0.000157206	0.1426924	0.1308009	0.3398236	0.1122086	0.4240206	0.2718528	0.5705529	0.1357128	0.4704633	0.13541689999999998	0.2661667	0.01502018	1.29e-05	8.11e-09	1.42e-26	0.550457	--	--	--	--	--	--	--	--	--	--	--	--	--	--	--	--	--	--	--	--	--
TRINITY_DN10240_c0_g1_i1_10	21.67599	21.99246	23.00006	26.16347	27.531409999999997	17.0141	27.73188	28.02897	27.541390000000003	30.40761	30.22325	31.36508	21.87995	18.16029	19.400660000000002	22.830920000000003	26.10138	23.73293	XP_011074516.1	arabinosyltransferase RRA3-like [Sesamum indicum]	Q9LN62|RRA3_ARATH	Arabinosyltransferase RRA3 F18O14.8 OS=Arabidopsis thaliana (Mouse-ear cress) GN=F18O14.8 PE=2 SV=1	312/373(83.65)	K20783	RRA	arabinosyltransferase [EC:2.4.2.-]	ko00514	Other types of O-glycan biosynthesis	--	--	--	--	--	S	ENOG410YBEW	Nucleotide-diphospho-sugar transferase	Cellular Component: Golgi membrane (GO:0000139);|Cellular Component: endosome (GO:0005768);|Cellular Component: Golgi apparatus (GO:0005794);|Cellular Component: trans-Golgi network (GO:0005802);|Cellular Component: integral component of membrane (GO:0016021);|Molecular Function: transferase activity, transferring glycosyl groups (GO:0016757);|Biological Process: cell wall organization (GO:007155…	PF03407.16	Nucleotide-diphospho-sugar transferase
TRINITY_DN10240_c0_g1_i1_14	18.86672	22.82876	24.20502	22.85574	22.95395	20.43285	29.47253	33.31289	24.07291	21.000999999999998	20.33687	23.334970000000002	22.70071	21.69104	18.87501	25.30719	24.96283	24.30217	OMO83473.1	Isocitrate and isopropylmalate dehydrogenases family [Corchorus olitorius]	Q8LFC0|IDH1_ARATH	Isocitrate dehydrogenase [NAD] regulatory subunit 1, mitochondrial F23E12.180 OS=Arabidopsis thaliana (Mouse-ear cress) GN=F23E12.180 PE=1 SV=2	258/277(93.14)	K00030	IDH3	isocitrate dehydrogenase (NAD+) [EC:1.1.1.41]	ko00020	Citrate cycle (TCA cycle)	KOG0784	Isocitrate dehydrogenase, gamma subunit	[E]	METABOLISM	Amino acid transport and metabolism	E	COG0473	3-isopropylmalate dehydrogenase activity	Molecular Function: isocitrate dehydrogenase (NAD+) activity (GO:0004449);|Cellular Component: mitochondrion (GO:0005739);|Biological Process: tricarboxylic acid cycle (GO:0006099);|Biological Process: isocitrate metabolic process (GO:0006102);|Molecular Function: zinc ion binding (GO:0008270);	PF00180.20	Isocitrate/isopropylmalate dehydrogenase
TRINITY_DN10242_c0_g1_i1_3	1.21194	1.256126	2.0300130000000003	1.978811	1.9212490000000002	3.8563199999999997	3.636937	4.112658000000001	8.564919	9.686691999999999	10.764669999999999	8.934675	2.952811	3.4349879999999997	2.966243	7.863161999999999	10.05038	7.808466	XP_028051288.1	mitogen-activated protein kinase kinase kinase 17-like [Camellia sinensis]	Q9SND6|M3K20_ARATH	Mitogen-activated protein kinase kinase kinase 20 F11C1.150 OS=Arabidopsis thaliana (Mouse-ear cress) GN=F11C1.150 PE=1 SV=1	--	--	--	--	--	--	KOG0198	MEKK and related serine/threonine protein kinases	[T]	CELLULAR PROCESSES AND SIGNALING	Signal transduction mechanisms	T	ENOG410XQGS	mitogen-activated protein kinase kinase kinase	--	PF00069.25,PF07714.17	Protein kinase domain|Protein tyrosine kinase
TRINITY_DN10243_c0_g1_i1_12	0.3718755	1.71e-06	0.2117575	2.1231259999999996	0.7470101	0.2718389	0.1586743	7.359999999999999e-07	0.8465367	0.4624934	1.1631799999999999	0.4601222	0.03890504	0.05115937	0.002468285	0.5083206	1.026481	0.3187859	KAA8548392.1	hypothetical protein F0562_000076 [Nyssa sinensis]	F4JTS8|NOV_ARATH	Protein NO VEIN F18A5.130 OS=Arabidopsis thaliana (Mouse-ear cress) GN=F18A5.130 PE=1 SV=1	--	--	--	--	--	--	--	--	--	--	--	S	ENOG410XPG4		--	PF13020.6	Domain of unknown function (DUF3883)
TRINITY_DN10243_c0_g1_i1_15	1.07481	1.581545	0.8033123000000001	0.6145023000000001	0.43688009999999994	0.9358238000000001	0.0	0.3629088	0.44352479999999994	1.192202	0.8540644000000001	0.9809344999999999	0.3660104	0.4543429	0.111702	0.7940022	1.100158	0.7287167	--	--	--	--	--	--	--	--	--	--	--	--	--	--	--	--	--	--	--	--	--
TRINITY_DN10244_c0_g1_i1_11	0.8590385	1.247637	0.5351	0.2548608	1.030836	0.13762729999999998	5.011206	16.16038	9.395007000000001	23.93903	19.51997	20.494310000000002	81.33159	95.21073	77.8718	76.18653	71.59380999999999	66.10885	XP_021981203.1	protein ECERIFERUM 26-like [Helianthus annuus]	Q9SVM9|CER26_ARATH	Protein ECERIFERUM 26 F18A5.230 OS=Arabidopsis thaliana (Mouse-ear cress) GN=F18A5.230 PE=2 SV=1	--	--	--	--	--	--	--	--	--	--	--	S	ENOG410YCVD	Transferase family	Cellular Component: cytosol (GO:0005829);|Biological Process: wax biosynthetic process (GO:0010025);|Molecular Function: transferase activity, transferring acyl groups other than amino-acyl groups (GO:0016747);|Biological Process: very long-chain fatty acid biosynthetic process (GO:0042761);|Biological Process: cell wall organization (GO:0071555);	PF02458.15	Transferase family
TRINITY_DN10244_c0_g1_i1_4	1.129017	1.360308	0.7131558000000001	1.889144	0.0	0.4472692	0.0	1.7544369999999998	0.0	0.0	1.253716	0.6057431	1.618982	0.0	1.470334	0.0	0.0	1.1161290000000001	--	--	--	--	--	--	--	--	--	--	--	--	--	--	--	--	--	--	--	--	--
TRINITY_DN10244_c0_g2_i1_4	0.6728991	0.0	0.5094236	1.1604219999999998	0.4089241	0.0	0.6529344	0.2212511	0.6267778	0.22368870000000002	1.553779	0.0	1.071343	1.02525	1.998341	0.4870104	0.2533404	0.2181821	--	--	--	--	--	--	--	--	--	--	--	--	--	--	--	--	--	--	--	--	--
TRINITY_DN10245_c0_g1_i1_7	2.362848	1.159247	0.8264041999999999	0.3374499	0.09270393	1.588906	0.5648021	1.2484389999999999	1.46718	0.864369	0.3406341	0.19571660000000002	0.09406785	0.7284214	0.4315912	1.51501	1.9191580000000001	1.035831	--	--	--	--	--	--	--	--	--	--	--	--	--	--	--	--	--	--	--	--	--
TRINITY_DN10246_c0_g1_i1_10	6.448821	5.928047	4.259446	1.2258930000000001	1.514278	3.300421	15.286079999999998	7.486405	11.70112	21.50299	19.603189999999998	16.50273	3.784657	3.627786	3.0767900000000004	8.182528	10.62076	6.202133	OTF97919.1	hypothetical protein HannXRQ_Chr14g0439951 [Helianthus annuus]	--	--	--	--	--	--	--	--	--	--	--	--	--	S	ENOG410ZCVV		--	--	--
TRINITY_DN10246_c0_g1_i1_11	2.173033	3.077024	1.708865	1.456169	1.62951	1.580649	2.15043	1.381637	0.5839241	0.6205151999999999	1.479668	0.42343590000000003	0.596178	0.7759043999999999	0.3747594	0.2227232	1.360538	0.0	--	--	--	--	--	--	--	--	--	--	--	--	--	--	--	--	--	--	--	--	--
TRINITY_DN10246_c0_g1_i1_14	0.1535829	0.13596770000000002	0.25081390000000003	1.794946	2.1575889999999998	0.44044399999999995	1.6782150000000002	1.465695	1.609954	4.543011	4.240792	4.481693	5.593387	6.228847	5.785162000000001	7.495916	7.710338	7.977577	XP_002269611.1	PREDICTED: RING-H2 finger protein ATL13 [Vitis vinifera]	Q940Q4|ATL13_ARATH	RING-H2 finger protein ATL13 F17I23.260 OS=Arabidopsis thaliana (Mouse-ear cress) GN=F17I23.260 PE=2 SV=2	--	--	--	--	--	--	KOG0800	FOG: Predicted E3 ubiquitin ligase	[O]	CELLULAR PROCESSES AND SIGNALING	Posttranslational modification, protein turnover, chaperones	O	ENOG41121N2	zinc ion binding	Cellular Component: integral component of membrane (GO:0016021);|Biological Process: protein ubiquitination (GO:0016567);|Molecular Function: transferase activity (GO:0016740);|Molecular Function: ubiquitin protein ligase binding (GO:0031625);|Molecular Function: metal ion binding (GO:0046872);|Biological Process: response to karrikin (GO:0080167);	PF13639.6,PF12678.7,PF17123.5,PF12861.7,PF13923.6	Ring finger domain|RING-H2 zinc finger domain|RING-like zinc finger|Anaphase-promoting complex subunit 11 RING-H2 finger|Zinc finger, C3HC4 type (RING finger)
TRINITY_DN10246_c0_g1_i3_18	0.0	0.1763867	0.0	0.4042958	1.435561	0.1424523	0.0	1.767966	0.5628226	2.9098	2.224918	4.334303	1.608991	1.144836	1.690251	3.380158	1.8295869999999999	2.43268	XP_027069271.1	uncharacterized protein LOC113694622 isoform X1 [Coffea arabica]	--	--	--	--	--	--	--	--	--	--	--	--	--	S	ENOG411195B		--	--	--
TRINITY_DN10246_c0_g2_i1_11	7.031875	3.5245260000000003	2.703535	2.649613	1.200813	3.9180620000000004	3.9225449999999995	2.117057	3.8185550000000004	1.224887	3.1395009999999997	1.453337	1.825309	1.917625	2.251677	0.8768048	1.477474	2.313837	--	--	--	--	--	--	--	--	--	--	--	--	--	--	--	--	--	--	--	--	--
TRINITY_DN10247_c0_g1_i1_11	4.6129940000000005	4.938317	3.5343730000000004	0.9960674999999999	3.210168	2.7775279999999998	4.379231	1.762441	1.363644	0.40830279999999997	0.4844215	1.84778	0.44631149999999997	3.753998	0.35060359999999996	2.102977	2.8936	1.323167	--	--	--	--	--	--	--	--	--	--	--	--	--	--	--	--	--	--	--	--	--
TRINITY_DN10247_c0_g2_i1_17	1.0630760000000001	1.34501	1.080781	0.7605075	0.6000354	1.519372	0.41175439999999996	1.136459	0.9687283000000001	0.6212382	0.125624	0.8551503	0.8294606	1.7904509999999998	1.355597	0.22732110000000003	1.164973	0.41782440000000004	--	--	--	--	--	--	--	--	--	--	--	--	--	--	--	--	--	--	--	--	--
TRINITY_DN10248_c0_g1_i1_11	3.745389	2.664088	1.0699999999999999e-43	4.74e-68	0.0	7.327807000000001	1.313825	0.149624	0.1309493	0.4400946	5.357080000000001	0.930953	2.73e-33	0.2737468	1.4999999999999999e-33	8.690000000000001e-25	0.6985165	6.23e-10	--	--	--	--	--	--	--	--	--	--	--	--	--	--	--	--	--	--	--	--	--
TRINITY_DN10248_c0_g1_i1_13	0.2623297	0.8960868000000001	0.38131079999999995	0.2621317	0.8776626000000001	0.1578092	0.08313982	0.3369203	0.24749989999999997	0.08728711	0.2091834	0.175798	0.2581777	0.5752742	0.6476165	0.2773297	0.284288	0.506076	--	--	--	--	--	--	--	--	--	--	--	--	--	--	--	--	--	--	--	--	--
TRINITY_DN10248_c0_g1_i1_18	0.0	1.509363	0.7579239999999999	1.8360919999999998	0.0	0.0	7.3789940000000005	1.4086809999999998	0.336986	0.35799169999999997	0.8277719000000001	0.3709878	1.053268	4.082386	2.701946	9.261415	2.847138	7.329664999999999	THG18710.1	hypothetical protein TEA_005680 [Camellia sinensis var. sinensis]	--	--	--	--	--	--	--	--	KOG2068	MOT2 transcription factor	[K]	INFORMATION STORAGE AND PROCESSING	Transcription	--	--	--	--	--	--
TRINITY_DN10249_c0_g1_i2_1	0.0	0.0	0.0	0.0	0.0	0.0	0.0	0.0	0.0	0.0	0.0	0.0	0.0	0.0	0.0	0.0	0.0	4.29e-08	--	--	--	--	--	--	--	--	--	--	--	--	--	--	--	--	--	--	--	--	--
TRINITY_DN10249_c0_g2_i1_7	0.8605200999999999	0.09380905	0.09125473	0.0	0.07863426	0.32459499999999997	0.29220630000000003	0.5750392	0.752947	0.192373	0.41229799999999994	0.1888455	0.0	0.4022786	0.5205456	0.3959882	0.30139829999999995	0.1939068	NP_564497.1	Granulin repeat cysteine protease family protein [Arabidopsis thaliana]	P43297|RD21A_ARATH	Cysteine proteinase RD21A F2G19.31 OS=Arabidopsis thaliana (Mouse-ear cress) GN=F2G19.31 PE=1 SV=1	--	--	--	--	--	--	KOG1543	Cysteine proteinase Cathepsin L	[O]	CELLULAR PROCESSES AND SIGNALING	Posttranslational modification, protein turnover, chaperones	O	COG4870	cathepsin	Cellular Component: P-body (GO:0000932);|Molecular Function: cysteine-type endopeptidase activity (GO:0004197);|Cellular Component: extracellular space (GO:0005615);|Cellular Component: lysosome (GO:0005764);|Cellular Component: vacuole (GO:0005773);|Cellular Component: Golgi apparatus (GO:0005794);|Biological Process: proteolysis (GO:0006508);|Molecular Function: peptidase activity (GO:0008233);…	PF08246.12	Cathepsin propeptide inhibitor domain (I29)
TRINITY_DN1024_c0_g1_i2_12	2.055741	5.002045	3.2798300000000005	10.2647	9.837519	7.409422999999999	4.620596	2.4702319999999998	3.6009010000000004	4.871633999999999	6.844239999999999	5.287063	0.42954890000000007	0.3082196	0.2851985	2.1046099999999996	2.1511970000000002	1.8536439999999998	KAA8536172.1	hypothetical protein F0562_028650 [Nyssa sinensis]	--	--	--	--	--	--	--	--	--	--	--	--	--	S	ENOG410YKJ8	calmodulin-binding protein	--	PF07816.11	Protein of unknown function (DUF1645)
TRINITY_DN10251_c0_g1_i1_7	1.5203389999999999	0.0	2.050816	0.0	0.0	0.0	0.0	6.135866	3.834789	0.7488551	0.85951	0.0	1.494451	4.001519999999999	4.3746849999999995	0.8836055	0.9663461999999999	0.7670389	--	--	--	--	--	--	--	--	--	--	--	--	--	--	--	--	--	--	--	--	--
TRINITY_DN10252_c0_g1_i1_11	0.41358720000000004	2.0266759999999997	0.1145413	0.1039202	4.75e-15	8.789999999999999e-16	0.6901341999999999	0.5070093	0.19698279999999999	0.0	0.48728540000000004	7.0499999999999994e-09	0.7041009	0.39534600000000003	0.3940574	0.10580519999999999	1.81e-35	0.614271	XP_030939551.1	uncharacterized protein LOC115964360 [Quercus lobata]	--	--	--	--	--	--	--	--	KOG1075	FOG: Reverse transcriptase	[R]	POORLY CHARACTERIZED	General function prediction only	S	ENOG410Y65V	Retrotransposon protein	--	--	--
TRINITY_DN10252_c0_g1_i1_17	3.078278	0.9219388000000001	0.7898585	1.091213	0.6729414	1.521899	1.965929	1.992625	2.045802	1.7735990000000001	0.7459151999999999	1.9754349999999998	0.9575978	1.557954	1.500693	1.655401	0.29950540000000003	1.237016	--	--	--	--	--	--	--	--	--	--	--	--	--	--	--	--	--	--	--	--	--
TRINITY_DN10252_c0_g1_i2_10	4.704937999999999	7.442728999999999	13.148610000000001	8.164696000000001	12.9756	5.796483	12.81875	8.071774000000001	16.112779999999997	6.027875	5.96318	5.527712999999999	4.750474	9.911619	6.354728	2.080209	6.036756	4.490972	KAA8531696.1	hypothetical protein F0562_006587 [Nyssa sinensis]	--	--	--	--	--	--	--	--	KOG4197	FOG: PPR repeat	[R]	POORLY CHARACTERIZED	General function prediction only	S	ENOG410Z7Z7	Pentatricopeptide repeat-containing protein	--	PF07939.11	Protein of unknown function (DUF1685)
TRINITY_DN10253_c0_g1_i1_10	0.0656966	5.38e-10	0.1265962	6.549999999999999e-56	0.35195440000000006	0.1201229	0.129149	0.09534866	0.2144625	0.13289779999999998	3.8899999999999994e-87	5.949999999999998e-85	0.2648158	6.52e-56	0.604601	8.479999999999998e-67	0.1411746	4.51e-51	KAB2022923.1	hypothetical protein ES319_D07G246700v1 [Gossypium barbadense]	O04567|Y1719_ARATH	Probable inactive receptor kinase At1g27190 T7N9.25 OS=Arabidopsis thaliana (Mouse-ear cress) GN=T7N9.25 PE=1 SV=1	--	--	--	--	--	--	--	--	--	--	--	T	COG0515	Serine Threonine protein kinase	--	PF12799.7	Leucine Rich repeats (2 copies)
TRINITY_DN10253_c0_g1_i1_2	8.020000000000001e-27	6.29e-27	1.2006860000000001	0.1097927	3.88e-27	1.2199999999999998e-27	4.5925910000000005	2.665098	5.374594999999999	5.352506	3.560081	2.96691	3.992968	3.970013	5.6554	0.4560581	6.35e-27	0.2406811	--	--	--	--	--	--	--	--	--	--	--	--	--	--	--	--	--	--	--	--	--
TRINITY_DN10253_c0_g1_i1_3	0.46510619999999997	0.5436810999999999	1.634548	1.025158	0.5991703	1.0352190000000001	1.124221	0.6299275	1.509993	1.4177110000000002	1.405068	1.300571	1.7838740000000002	1.8284759999999998	0.9590030999999999	0.5017079000000001	0.4130032	0.3581492	--	--	--	--	--	--	--	--	--	--	--	--	--	--	--	--	--	--	--	--	--
TRINITY_DN10253_c0_g1_i2_15	0.3291272	2e-13	0.5354551	0.3273791	0.1449792	0.5608675999999999	0.6231744	0.4853795	2.0112919999999996	0.6424306	0.3840437	0.1618871	0.6431918000000001	1.5386520000000001	0.3093289	0.34756	0.0	0.1612969	PSR97967.1	E3 ubiquitin-protein ligase HERC1 [Actinidia chinensis var. chinensis]	Q947D2|PRAF1_ARATH	PH, RCC1 and FYVE domains-containing protein 1 F22K20.5 OS=Arabidopsis thaliana (Mouse-ear cress) GN=F22K20.5 PE=1 SV=1	--	--	--	--	--	--	--	--	--	--	--	DZ	COG5184	regulator of chromosome condensation	Molecular Function: Rab guanyl-nucleotide exchange factor activity (GO:0017112);|Molecular Function: phosphatidylinositol binding (GO:0035091);|Molecular Function: metal ion binding (GO:0046872);|Molecular Function: phosphatidic acid binding (GO:0070300);	PF16457.5	Pleckstrin homology domain
TRINITY_DN10254_c0_g1_i1_9	8.601211	12.025310000000001	13.69309	10.57669	12.33185	9.830831	11.35297	17.08517	15.796520000000001	14.51707	18.02526	16.70499	26.83424	27.199920000000002	24.39218	22.23609	19.26886	19.76791	KAA8538147.1	hypothetical protein F0562_027755 [Nyssa sinensis]	Q9LTX3|PPOX1_ARATH	Probable NAD(P)HX epimerase K9P8.11 OS=Arabidopsis thaliana (Mouse-ear cress) GN=K9P8.11 PE=1 SV=1	388/473(82.03)	K23998	PPOX	pyridoxal 5'-phosphate synthase / NAD(P)H-hydrate epimerase [EC:1.4.3.5 5.1.99.6]	ko00750	Vitamin B6 metabolism	KOG2585	Uncharacterized conserved protein	[S]	POORLY CHARACTERIZED	Function unknown	G	COG0062	NADHX epimerase activity	Molecular Function: pyridoxamine-phosphate oxidase activity (GO:0004733);|Cellular Component: mitochondrion (GO:0005739);|Cellular Component: cytosol (GO:0005829);|Biological Process: NADH metabolic process (GO:0006734);|Biological Process: NADP metabolic process (GO:0006739);|Biological Process: pyridoxine biosynthetic process (GO:0008615);|Cellular Component: chloroplast (GO:0009507);|Molecular…	PF03853.15,PF01243.20,PF10590.9	YjeF-related protein N-terminus|Pyridoxamine 5'-phosphate oxidase|Pyridoxine 5'-phosphate oxidase C-terminal dimerisation region
TRINITY_DN10255_c0_g1_i1_11	3.193091	1.704727	0.9244738000000001	1.434143	0.3650696	3.329187	0.18484710000000001	0.7651883	1.005851	0.9547456	0.2280274	0.6058835	0.5735887	1.230643	1.7010610000000002	0.0	0.0	0.3908192	--	--	--	--	--	--	--	--	--	--	--	--	--	--	--	--	--	--	--	--	--
TRINITY_DN10255_c0_g1_i4_5	5.6768730000000005	7.062922	2.197171	2.1274290000000002	4.202158	1.7041110000000002	4.1465629999999996	5.386573	3.9052300000000004	2.812278	0.8033429	1.401912	2.016809	3.4567370000000004	2.458028	2.056326	1.7671430000000001	1.526246	XP_021987587.1	hydroxyproline O-galactosyltransferase HPGT3-like [Helianthus annuus]	Q5XEZ1|B3GT9_ARATH	Hydroxyproline O-galactosyltransferase HPGT3 T22F11.11 OS=Arabidopsis thaliana (Mouse-ear cress) GN=T22F11.11 PE=2 SV=1	--	--	--	--	--	--	KOG2288	Galactosyltransferases	[G]	METABOLISM	Carbohydrate transport and metabolism	S	ENOG410XV5H	Beta-1,3-galactosyltransferase	Cellular Component: Golgi membrane (GO:0000139);|Cellular Component: endoplasmic reticulum (GO:0005783);|Cellular Component: Golgi apparatus (GO:0005794);|Biological Process: protein glycosylation (GO:0006486);|Biological Process: arabinogalactan protein metabolic process (GO:0010405);|Cellular Component: integral component of membrane (GO:0016021);|Biological Process: protein O-linked glycosylat…	PF13334.6	Domain of unknown function (DUF4094)
TRINITY_DN10256_c0_g1_i1_10	0.05692062	0.11347819999999999	0.11769849999999998	0.1126153	0.4058722	0.8539163000000001	0.1133894	0.40228270000000005	0.0	0.4475343	0.687393	1.022313	0.0	0.05591422	0.05639444	0.2336708	0.2984662	0.3414708	--	--	--	--	--	--	--	--	--	--	--	--	--	--	--	--	--	--	--	--	--
TRINITY_DN10256_c0_g1_i1_16	9.48794	10.8903	14.70195	11.17563	15.36377	10.0112	12.44587	14.77409	14.938939999999999	15.97905	15.8399	20.720029999999998	11.53005	13.08532	14.74809	16.575	18.10594	15.02321	KAA8528241.1	hypothetical protein F0562_035508 [Nyssa sinensis]	--	--	--	--	--	--	--	--	--	--	--	--	--	S	ENOG410YKGN		--	--	--
TRINITY_DN10256_c1_g1_i1_10	0.2020271	0.06623571	0.1366328	0.0	0.0	0.0	0.4816245	0.4149523	0.5863046	0.140269	0.5097638	0.483497	0.0	3.889999999999999e-68	0.06956065	2.1199999999999994e-84	0.07197338	0.1051308	--	--	--	--	--	--	--	--	--	--	--	--	--	--	--	--	--	--	--	--	--
TRINITY_DN10257_c0_g2_i1_10	1.140823	1.087027	1.7399939999999998	1.606399	1.3577780000000002	1.437838	2.4214130000000003	2.209717	2.469835	3.335813	1.059387	0.8758367	1.364061	1.538709	1.569648	1.325856	1.080026	1.5067700000000002	--	--	--	--	--	--	--	--	--	--	--	--	--	--	--	--	--	--	--	--	--
TRINITY_DN10258_c0_g1_i1_17	1.558516	0.7538366999999999	0.41979809999999995	14.78935	14.252329999999999	9.802844	1.28246	2.85038	2.284392	7.527966	6.990064	10.39707	3.3290660000000005	4.44297	4.189737	3.532629	4.473987	3.055966	KAA8538483.1	hypothetical protein F0562_028146 [Nyssa sinensis]	--	--	--	--	--	--	--	--	--	--	--	--	--	S	ENOG410YI8J	universal stress protein	--	PF00582.26	Universal stress protein family
TRINITY_DN10258_c0_g1_i1_3	1.6168930000000001	1.59227	2.207594	1.507207	2.431361	1.9515069999999999	4.25279	2.3671439999999997	3.229317	1.635462	2.356553	2.8535459999999997	2.405263	3.8375220000000003	1.3821	1.294434	1.560969	1.875184	--	--	--	--	--	--	--	--	--	--	--	--	--	--	--	--	--	--	--	--	--
TRINITY_DN10259_c0_g1_i1_1	0.11936980000000001	0.0	0.0627281	0.2955922	0.1090478	0.0	0.05794336	0.9736402	0.7561247	1.224461	0.6393866	1.466579	0.1735749	0.1688412	0.44849849999999997	0.24682620000000002	0.06207247	0.05764029	KAA8519593.1	hypothetical protein F0562_013962 [Nyssa sinensis]	Q9C7N4|GDL15_ARATH	GDSL esterase/lipase At1g29670 F15D2.22 OS=Arabidopsis thaliana (Mouse-ear cress) GN=F15D2.22 PE=2 SV=1	--	--	--	--	--	--	--	--	--	--	--	S	ENOG411139P	GDSL esterase lipase At1g29670-like	Cellular Component: cell wall (GO:0005618);|Cellular Component: chloroplast (GO:0009507);|Cellular Component: chloroplast thylakoid (GO:0009534);|Biological Process: lipid catabolic process (GO:0016042);|Molecular Function: hydrolase activity, acting on ester bonds (GO:0016788);|Cellular Component: apoplast (GO:0048046);	PF00657.22	GDSL-like Lipase/Acylhydrolase
TRINITY_DN10259_c0_g1_i1_6	7.73787	4.072544000000001	2.752708	0.2754521	1.7094	2.192901	1.951125	0.5236801999999999	1.881316	0.5013198	0.2979107	4.869999999999999e-78	0.2519129	2.025377	2.297857	0.5885231	1.0699999999999997e-79	0.7597194	--	--	--	--	--	--	--	--	--	--	--	--	--	--	--	--	--	--	--	--	--
TRINITY_DN10259_c0_g1_i1_7	0.5927469	0.7022012	0.07021535	0.6745738	0.115424	0.42348420000000003	1.138925	1.841633	1.732631	0.9994768	0.42687780000000003	0.6275595	1.84572	2.793924	5.500351	1.6991450000000001	0.9447119	2.795181	--	--	--	--	--	--	--	--	--	--	--	--	--	--	--	--	--	--	--	--	--
TRINITY_DN10259_c0_g1_i1_9	0.6456734000000001	1.821159	0.3676508	0.3939678	0.44700920000000005	0.40574590000000005	3.049434	0.4953554	1.829991	0.21884389999999998	0.1627764	0.3173316	0.5825271	0.6184831999999999	1.43533	0.6239705	0.9431143	0.2811978	ABK95329.1	unknown [Populus trichocarpa]	F4IQG4|HIP30_ARATH	Heavy metal-associated isoprenylated plant protein 30 F8D23 OS=Arabidopsis thaliana (Mouse-ear cress) GN=F8D23 PE=1 SV=1	--	--	--	--	--	--	KOG1603	Copper chaperone	[P]	METABOLISM	Inorganic ion transport and metabolism	S	COG2608	heavy metal transport detoxification protein	Biological Process: metal ion transport (GO:0030001);|Molecular Function: metal ion binding (GO:0046872);	--	--
TRINITY_DN1025_c0_g1_i1_7	0.7504175000000001	2.8799999999999997e-78	0.484048	1.685648	2.106327	0.6487559	2.1692810000000002	1.1552149999999999	0.3309026	0.0	1.3244719999999999	1.21418	0.0	1.2699999999999997e-72	0.32508909999999996	0.4345627	0.46529490000000007	0.7498064999999999	--	--	--	--	--	--	--	--	--	--	--	--	--	--	--	--	--	--	--	--	--
TRINITY_DN10260_c0_g1_i1_9	0.0	1.1199999999999998e-74	0.9919783999999999	9.32e-21	0.16501939999999998	1.61e-32	2.77e-38	1.16e-27	1.09e-37	0.1836549	0.2183636	2.73e-08	0.1851769	2.113985	0.347531	1.65e-20	0.0	0.1911744	--	--	--	--	--	--	--	--	--	--	--	--	--	--	--	--	--	--	--	--	--
TRINITY_DN10261_c0_g1_i1_15	2.063055	1.1925540000000001	1.159729	1.1172	1.82118	2.42349	1.304032	2.129987	3.747865	3.059846	2.219255	1.0431110000000001	1.215674	2.233998	1.229695	0.23048049999999998	2.211812	3.284657	--	--	--	--	--	--	--	--	--	--	--	--	--	--	--	--	--	--	--	--	--
TRINITY_DN10261_c0_g1_i1_4	0.1068754	0.10598119999999998	0.3118881	4.524166999999999	6.990775	1.354998	0.5200986	0.6754493	0.49524940000000006	1.427074	3.559244	0.9555079	0.02100064	0.02049588	0.0204847	0.0	0.0	0.04163268	XP_024980917.1	uncharacterized protein LOC112517774 [Cynara cardunculus var. scolymus]	--	--	--	--	--	--	--	--	--	--	--	--	--	S	ENOG4111M1Q		--	PF13515.6,PF04632.12	Fusaric acid resistance protein-like|Fusaric acid resistance protein family
TRINITY_DN10261_c0_g1_i1_7	4.88279	3.262778	3.767457	2.968289	2.266336	0.4749259	0.5840411999999999	5.103119	4.313891	3.678129	1.406651	0.7264144	0.5965606	0.5262094	0.48431890000000005	2.260856	0.8334994000000001	1.280837	--	--	--	--	--	--	--	--	--	--	--	--	--	--	--	--	--	--	--	--	--
TRINITY_DN10261_c0_g1_i1_9	0.4082611	0.23183270000000003	0.0	0.42923130000000004	2.670435	0.6440789000000001	0.1325575	1.26196	0.04447164	0.40503579999999995	0.9226731	0.4341793	1.220189	0.04564401	1.9202709999999998	0.6728199	2.651268	2.4975110000000003	--	--	--	--	--	--	--	--	--	--	--	--	--	--	--	--	--	--	--	--	--
TRINITY_DN10263_c0_g1_i1_15	1.538542	0.9184280999999999	8.42e-11	0.0	0.15710220000000003	0.4456755	0.08236124	1.153564	1.8792520000000001	0.4835538	1.361826	0.8670413	2.707025	3.7893529999999997	2.52485	1.641171	0.37783720000000004	0.6457273	--	--	--	--	--	--	--	--	--	--	--	--	--	--	--	--	--	--	--	--	--
TRINITY_DN10265_c0_g1_i1_11	2.0247990000000002	2.068418	1.244622	0.9757136999999999	0.7269213000000001	2.620157	1.8646509999999998	1.231314	1.362211	0.2663302	0.6435973	0.9709730999999999	1.076606	0.385375	0.8842530999999999	0.4474548	0.1568389	0.134893	--	--	--	--	--	--	--	--	--	--	--	--	--	--	--	--	--	--	--	--	--
TRINITY_DN10265_c0_g1_i1_8	3.455031	0.7085961	0.7853158	1.927992	1.091202	0.0	1.157872	2.405838	6.329618	1.171094	1.333541	3.844553	0.0	2.029272	0.001567922	2.6632919999999998	0.7289835	0.0	--	--	--	--	--	--	--	--	--	--	--	--	--	--	--	--	--	--	--	--	--
TRINITY_DN10266_c0_g1_i1_3	1.9231770000000001	0.6302128	0.0	1.461387	1.0197370000000001	2.31668	4.090086	1.631391	1.8691229999999999	0.5368261	0.32068420000000003	1.1775440000000001	1.29728	1.8902740000000002	0.6771501	0.0	0.6475111	0.0	--	--	--	--	--	--	--	--	--	--	--	--	--	--	--	--	--	--	--	--	--
TRINITY_DN10266_c0_g1_i1_7	0.9575918999999999	1.677962	0.0	0.0	1.309708	2.012213	1.7863830000000003	3.2821800000000003	0.8292016999999999	0.47676540000000006	1.674942	1.014848	2.764975	2.1377509999999997	4.802126	1.087495	1.7234909999999999	0.9558788	--	--	--	--	--	--	--	--	--	--	--	--	--	--	--	--	--	--	--	--	--
TRINITY_DN10266_c0_g2_i1_3	1.2126540000000001	1.258615	2.550948	2.809541	2.154516	0.5093469	7.582922999999999	0.0	2.3976900000000003	1.208249	0.35294790000000004	1.3574709999999999	1.789666	1.6221139999999998	0.5021627000000001	1.4415129999999998	0.0	0.6465526	--	--	--	--	--	--	--	--	--	--	--	--	--	--	--	--	--	--	--	--	--
TRINITY_DN10267_c0_g1_i5_5	2.9e-07	0.1443902	0.0385049	0.37655	0.8887630999999999	0.09662939	1.104454	1.062284	0.9231149	1.806328	3.938489	1.083761	1.163614	3.095707	1.801175	2.902052	4.946518	4.340196	PSS20925.1	Peroxidase [Actinidia chinensis var. chinensis]	O80822|PER25_ARATH	Peroxidase 25 T26J13.7 OS=Arabidopsis thaliana (Mouse-ear cress) GN=T26J13.7 PE=2 SV=2	215/480(44.79)	K00430	E1.11.1.7	peroxidase [EC:1.11.1.7]	ko00940	Phenylpropanoid biosynthesis	--	--	--	--	--	G	ENOG410YF8G	peroxidase	Molecular Function: peroxidase activity (GO:0004601);|Cellular Component: extracellular region (GO:0005576);|Biological Process: response to oxidative stress (GO:0006979);|Molecular Function: heme binding (GO:0020037);|Biological Process: hydrogen peroxide catabolic process (GO:0042744);|Molecular Function: metal ion binding (GO:0046872);	PF00141.23	Peroxidase
TRINITY_DN10268_c0_g1_i1_17	4.154278	5.369036	2.284935	1.190232	2.029817	10.0337	2.07507	2.4902279999999997	1.090763	3.03611	2.085373	3.959329	1.385717	2.285972	1.517297	0.6506611999999999	0.5800335	2.17279	KAA8542345.1	hypothetical protein F0562_023519 [Nyssa sinensis]	--	--	--	--	--	--	--	--	--	--	--	--	--	S	ENOG410Z4PH		--	--	--
TRINITY_DN10268_c0_g2_i1_16	6.126804	3.968761	3.9483910000000004	2.0710580000000003	1.8190970000000002	1.394039	3.54432	2.307858	4.238142	1.7195779999999998	1.926953	1.110485	3.8636699999999995	4.311439	3.4975129999999996	1.300325	1.13778	1.6626990000000001	--	--	--	--	--	--	--	--	--	--	--	--	--	--	--	--	--	--	--	--	--
TRINITY_DN10269_c0_g1_i1_10	4.67e-08	0.9353078000000001	1.3800000000000002e-25	0.5227217000000001	0.3804436	0.001340494	1.257968	0.02729967	2.6e-22	1.09e-13	0.258865	0.6438279	0.1488745	0.1995217	0.03942359	8.55e-26	0.01426184	1.53e-05	--	--	--	--	--	--	--	--	--	--	--	--	--	--	--	--	--	--	--	--	--
TRINITY_DN10269_c0_g1_i1_12	14.393289999999999	13.364279999999999	14.5437	15.048079999999999	12.81677	11.46482	26.32218	26.68457	33.901920000000004	36.67897	32.16917	31.09944	93.11010999999999	96.71361999999999	99.42833	110.1199	96.37485	111.2117	XP_027069127.1	uncharacterized protein LOC113694504 [Coffea arabica]	Q2QZJ8|JAMYB_ORYSJ	Transcription factor JAMYB Os11g0684000 OS=Oryza sativa subsp. japonica (Rice) GN=Os11g0684000 PE=2 SV=1	--	--	--	--	--	--	KOG0048	Transcription factor, Myb superfamily	[K]	INFORMATION STORAGE AND PROCESSING	Transcription	S	ENOG4111XWT		Cellular Component: nucleus (GO:0005634);|Biological Process: defense response (GO:0006952);|Molecular Function: sequence-specific DNA binding (GO:0043565);	--	--
TRINITY_DN10269_c0_g1_i1_18	0.08145319	0.0	0.1117194	0.4521161	0.7851668	0.8733603000000001	0.5584246	2.085921	1.7147439999999998	3.014248	1.27394	2.988921	1.131322	1.2085549999999998	1.3132190000000001	1.46282	0.9064089	1.123975	XP_027093302.1	uncharacterized protein LOC113713712 [Coffea arabica]	--	--	--	--	--	--	--	--	KOG0710	Molecular chaperone (small heat-shock protein Hsp26/Hsp42)	[O]	CELLULAR PROCESSES AND SIGNALING	Posttranslational modification, protein turnover, chaperones	O	COG0071	response to heat	--	PF00011.21	Hsp20/alpha crystallin family
TRINITY_DN1026_c0_g1_i1_11	0.9156989	0.5310678000000001	0.5422965	0.4970741	0.4161583	1.165198	2.2753799999999997	0.0	0.8548305	0.4527677	0.5380227	0.4878335999999999	0.4754568	0.4359781	0.41269449999999996	0.0	0.5539663	0.0	--	--	--	--	--	--	--	--	--	--	--	--	--	--	--	--	--	--	--	--	--
TRINITY_DN10270_c0_g1_i1_2	3.03e-06	0.1816274	0.000126499	0.3031861	0.2867538	1.2302950000000001	0.46907170000000004	0.057522300000000005	0.29372459999999995	0.1576864	0.06014598	0.2608472	0.6557079	0.03128026	0.0018074579999999999	5.89e-12	1.320489	1.13e-07	XP_028086943.1	uncharacterized protein LOC114287699 isoform X2 [Camellia sinensis]	--	--	--	--	--	--	--	--	--	--	--	--	--	S	ENOG411175C		--	--	--
TRINITY_DN10270_c0_g1_i1_9	7.9909289999999995	8.156236	2.492696	12.42493	21.098000000000003	14.7661	15.739410000000001	1.113841	6.488313	2.93558	7.081860000000001	6.48271	3.2335279999999997	4.675544	5.609687999999999	4.3982589999999995	8.674249	6.546349	XP_023768488.1	universal stress protein PHOS32 [Lactuca sativa]	Q8LGG8|USPAL_ARATH	Universal stress protein A-like protein F4P13.7 OS=Arabidopsis thaliana (Mouse-ear cress) GN=F4P13.7 PE=1 SV=2	--	--	--	--	--	--	--	--	--	--	--	T	ENOG410YI8C	universal stress protein	Cellular Component: plasma membrane (GO:0005886);|Molecular Function: AMP binding (GO:0016208);	--	--
TRINITY_DN10272_c0_g1_i4_10	0.00022495299999999999	0.037692199999999995	0.49953339999999996	0.2914102	0.34509829999999997	1.410392	0.22031460000000003	0.9195412000000001	1.8772380000000002	0.5007933	0.8608482	0.8649165999999999	0.03762853	0.0659684	0.01850408	1.46e-18	5.05e-06	0.0118984	XP_024970908.1	WUSCHEL-related homeobox 4-like [Cynara cardunculus var. scolymus]	Q6X7J9|WOX4_ARATH	WUSCHEL-related homeobox 4 F2G19.11 OS=Arabidopsis thaliana (Mouse-ear cress) GN=F2G19.11 PE=1 SV=1	--	--	--	--	--	--	--	--	--	--	--	K	ENOG410YND1	homeobox	Molecular Function: DNA binding (GO:0003677);|Cellular Component: nucleus (GO:0005634);|Biological Process: signal transduction (GO:0007165);|Biological Process: procambium histogenesis (GO:0010067);|Biological Process: phloem or xylem histogenesis (GO:0010087);|Biological Process: cell division (GO:0051301);	PF00046.29	Homeodomain	1F	HB-WOX
TRINITY_DN10273_c0_g1_i1_4	0.1757962	0.1844219	0.09577244	0.09112086	0.24543130000000002	0.2351886	0.0	0.0	0.0	0.0	0.10871780000000002	0.0	0.08842276	0.0	0.0	0.0	0.2878908	0.0	XP_031102840.1	F-box protein At3g07870-like [Ipomoea triloba]	Q8GXC7|FBK50_ARATH	F-box/kelch-repeat protein At3g06240 F28L1.18 OS=Arabidopsis thaliana (Mouse-ear cress) GN=F28L1.18 PE=2 SV=1	--	--	--	--	--	--	--	--	--	--	--	Q	COG2124	Cytochrome p450	--	PF07734.13	F-box associated
TRINITY_DN10274_c0_g1_i1_11	0.0	0.0	6.22e-31	1.799669	0.9970353000000001	1.58e-23	5.48e-18	1.39e-28	0.0	0.0	0.0	0.0	0.0	1.73e-30	0.0	0.07022694	0.06979855	0.1350362	TKS00554.1	hypothetical protein D5086_0000181850 [Populus alba]	--	--	--	--	--	--	--	--	--	--	--	--	--	--	--	--	--	--	--
TRINITY_DN10274_c0_g2_i1_10	1.566001	0.9312716000000001	0.7591994000000001	0.4030881	0.8167413	0.6388713	0.49487349999999997	0.19764189999999998	0.5281348000000001	0.39327840000000003	0.8405646000000001	0.6866249	0.2974413	0.6893342	0.392937	0.2092038	0.8482903	0.4935394	KAA8538410.1	hypothetical protein F0562_028044 [Nyssa sinensis]	Q9LU94|PP255_ARATH	Putative pentatricopeptide repeat-containing protein At3g25970 MPE11.14 OS=Arabidopsis thaliana (Mouse-ear cress) GN=MPE11.14 PE=3 SV=2	--	--	--	--	--	--	KOG4197	FOG: PPR repeat	[R]	POORLY CHARACTERIZED	General function prediction only	S	ENOG410Z7Z7	Pentatricopeptide repeat-containing protein	--	PF13041.6,PF01535.20,PF12854.7,PF13812.6	PPR repeat family|PPR repeat|PPR repeat|Pentatricopeptide repeat domain
TRINITY_DN10276_c0_g2_i1_12	0.9565952	2.879782	0.3718804	12.83133	7.276312	3.7101629999999997	0.8935199	2.074681	0.29368449999999996	0.8217336999999999	2.20348	0.5224419	0.1008059	0.5911611	0.19574070000000002	0.33390640000000005	0.5158536	0.10277560000000001	XP_011037491.1	PREDICTED: bifunctional dihydrofolate reductase-thymidylate synthase 1-like [Populus euphratica]	Q05763|DRTS2_ARATH	Thymidylate synthase T4L20.150 OS=Arabidopsis thaliana (Mouse-ear cress) GN=T4L20.150 PE=2 SV=2	192/215(89.30)	K13998	DHFR-TS	dihydrofolate reductase / thymidylate synthase [EC:1.5.1.3 2.1.1.45]	ko00240|ko00670|ko00790	Pyrimidine metabolism|One carbon pool by folate|Folate biosynthesis	KOG0673	Thymidylate synthase	[F]	METABOLISM	Nucleotide transport and metabolism	H	COG0262	dihydrofolate reductase activity	Molecular Function: dihydrofolate reductase activity (GO:0004146);|Molecular Function: thymidylate synthase activity (GO:0004799);|Cellular Component: mitochondrion (GO:0005739);|Biological Process: dTMP biosynthetic process (GO:0006231);|Biological Process: one-carbon metabolic process (GO:0006730);|Biological Process: 10-formyltetrahydrofolate biosynthetic process (GO:0009257);	PF00303.19	Thymidylate synthase
TRINITY_DN10276_c0_g2_i1_9	1.543587	0.6191135	0.0	1.030518	2.126553	0.0	0.9482156999999999	0.0	0.0	3.755228	1.116797	2.501084	1.079758	0.49463090000000004	0.0	3.3442230000000004	4.712136	2.048302	--	--	--	--	--	--	--	--	--	--	--	--	--	--	--	--	--	--	--	--	--
TRINITY_DN10278_c0_g1_i1_12	5.929594	11.74548	12.24366	3.379405	4.794993	1.374401	16.18705	22.80622	0.9643982	0.6447891	3.547533	2.901082	3.02566	1.00712	2.776235	0.9342748	1.359564	0.2277397	RVW52662.1	Ethylene-responsive transcription factor ERF114 [Vitis vinifera]	Q9FH54|EF114_ARATH	Ethylene-responsive transcription factor ERF114 K22G18.1 OS=Arabidopsis thaliana (Mouse-ear cress) GN=K22G18.1 PE=1 SV=1	--	--	--	--	--	--	--	--	--	--	--	K	ENOG410YY7D	Transcription factor	Molecular Function: DNA-binding transcription factor activity (GO:0003700);|Cellular Component: nucleus (GO:0005634);|Biological Process: multicellular organism development (GO:0007275);|Biological Process: ethylene-activated signaling pathway (GO:0009873);|Molecular Function: sequence-specific DNA binding (GO:0043565);|Biological Process: defense response to fungus (GO:0050832);	PF00847.20	AP2 domain	1F	AP2/ERF-ERF
TRINITY_DN10278_c0_g1_i1_17	0.08704714	0.0	0.36640759999999994	0.0	0.6654432	0.0	1.462624	2.499437	2.821652	0.6820864000000001	0.4162669	2.004975	0.0	0.08611434	0.08813043	0.0	0.0	0.0	KAA0059138.1	cold and drought-regulated protein CORA-like [Cucumis melo var. makuwa]	--	--	--	--	--	--	--	--	--	--	--	--	--	--	--	--	--	PF07172.11	Glycine rich protein family
TRINITY_DN10279_c0_g1_i1_7	0.36304179999999997	0.0	0.43805	0.0	0.6440514	0.0	0.39315209999999995	1.618659	2.197134	0.3868877	2.185368	1.2248629999999998	0.0	0.0	0.0	0.0	0.0	0.0	--	--	--	--	--	--	--	--	--	--	--	--	--	--	--	--	--	--	--	--	--
TRINITY_DN1027_c0_g1_i1_10	0.3198134	0.0	0.0	1.043752	0.0	0.2594247	0.0	0.0	0.3027975	0.0	1.865548	0.3411612	0.0	0.0	0.3090452	0.0	0.3613167	0.6819084	AAK68759.1	acetolactate synthase [Arabidopsis thaliana]	P17597|ILVB_ARATH	Acetolactate synthase, chloroplastic T8P19.70 OS=Arabidopsis thaliana (Mouse-ear cress) GN=T8P19.70 PE=1 SV=1	116/116(100.00)	K01652	E2.2.1.6L, ilvB, ilvG, ilvI	acetolactate synthase I/II/III large subunit [EC:2.2.1.6]	ko00290|ko00650|ko00660|ko00770	Valine, leucine and isoleucine biosynthesis|Butanoate metabolism|C5-Branched dibasic acid metabolism|Pantothenate and CoA biosynthesis	KOG4166	Thiamine pyrophosphate-requiring enzyme	[EH]	METABOLISM|METABOLISM	Amino acid transport and metabolism |Coenzyme transport and metabolism	E	COG0028	acetolactate synthase	Molecular Function: magnesium ion binding (GO:0000287);|Molecular Function: acetolactate synthase activity (GO:0003984);|Biological Process: isoleucine biosynthetic process (GO:0009097);|Biological Process: valine biosynthetic process (GO:0009099);|Cellular Component: chloroplast (GO:0009507);|Cellular Component: chloroplast stroma (GO:0009570);|Biological Process: response to herbicide (GO:00096…	PF00205.22	Thiamine pyrophosphate enzyme, central domain
TRINITY_DN1027_c0_g1_i1_12	0.0	0.0	0.0	0.0	0.0	0.0	0.0	0.2279484	0.0	0.0	0.27154570000000006	0.2394342	0.6726913	0.21154920000000002	0.8550879000000001	1.215999	0.5081236	1.6008639999999998	--	--	--	--	--	--	--	--	--	--	--	--	--	--	--	--	--	--	--	--	--
TRINITY_DN1027_c0_g1_i1_7	0.09430696	0.5541665	0.0	0.0	0.0	0.0	0.3756157	1.2071040000000002	0.11324980000000001	0.9386131999999999	1.1256680000000001	0.09178509	2.234699	2.3380919999999996	1.8978669999999997	0.4968255999999999	0.2004412	0.9326396999999998	--	--	--	--	--	--	--	--	--	--	--	--	--	--	--	--	--	--	--	--	--
TRINITY_DN10280_c0_g1_i1_5	4.700371	3.61e-51	4.561895	2.254091	0.941319	2.653257	6.350174	3.070537	4.630325	1.535158	1.183293	1.630663	4.939037	3.6244089999999995	5.50126	1.67242	0.6037484000000001	2.014961	--	--	--	--	--	--	--	--	--	--	--	--	--	--	--	--	--	--	--	--	--
TRINITY_DN10280_c0_g1_i1_7	0.45735	2.06616	0.9706771000000001	0.0	0.08012125	0.0	3.8432129999999995	6.027931	2.956744	0.09022603	0.3287511	0.2729114	0.0	0.0	0.0	0.0	0.0	0.0	XP_024984682.1	putative RING-H2 finger protein ATL35 [Cynara cardunculus var. scolymus]	P0C035|ATL60_ARATH	RING-H2 finger protein ATL60 T18A20.16 OS=Arabidopsis thaliana (Mouse-ear cress) GN=T18A20.16 PE=2 SV=1	--	--	--	--	--	--	KOG0800	FOG: Predicted E3 ubiquitin ligase	[O]	CELLULAR PROCESSES AND SIGNALING	Posttranslational modification, protein turnover, chaperones	O	ENOG41121N2	zinc ion binding	Cellular Component: plasma membrane (GO:0005886);|Cellular Component: integral component of membrane (GO:0016021);|Biological Process: protein ubiquitination (GO:0016567);|Molecular Function: transferase activity (GO:0016740);|Molecular Function: metal ion binding (GO:0046872);	PF13639.6,PF17123.5,PF12678.7	Ring finger domain|RING-like zinc finger|RING-H2 zinc finger domain
TRINITY_DN10281_c0_g1_i1_14	0.2744793	2.51e-10	0.1703874	0.22601710000000003	0.3923449	0.0	0.9062434000000001	0.6689111	1.024526	1.0534540000000001	1.1319290000000002	1.404988	3.50496	5.139330999999999	3.468692	2.076189	2.150954	2.009909	--	--	--	--	--	--	--	--	--	--	--	--	--	--	--	--	--	--	--	--	--
TRINITY_DN10281_c0_g1_i1_16	0.4067929	0.40146040000000005	0.4763197	1.813794	2.2025330000000003	1.490142	14.2331	15.964189999999999	21.3392	20.0834	22.7502	21.56353	62.71832	63.528059999999996	62.4986	90.56535	86.72505	73.5338	XP_011085406.1	uncharacterized protein LOC105167402 [Sesamum indicum]	--	--	--	--	--	--	--	--	--	--	--	--	--	S	ENOG4112747		--	--	--
TRINITY_DN10281_c0_g1_i1_3	1.7472900000000002	1.434275	1.8420400000000001	0.468344	1.093173	2.675049	5.138631	2.048151	3.6297089999999996	1.20484	1.7241389999999999	2.245515	0.9709155	1.573253	1.906709	1.102272	1.519682	1.975438	--	--	--	--	--	--	--	--	--	--	--	--	--	--	--	--	--	--	--	--	--
TRINITY_DN10282_c0_g1_i1_13	1.8254240000000002	0.6951328	0.523871	0.0	1.592647	0.1832711	0.4058699	0.8480992	1.704002	1.4552200000000002	1.000769	0.2216574	2.235074	1.507759	3.085287	2.755561	0.24461929999999998	2.07132	--	--	--	--	--	--	--	--	--	--	--	--	--	--	--	--	--	--	--	--	--
TRINITY_DN10282_c0_g1_i1_15	1.967729	0.7629204	0.5818604	1.990532	0.9032145	2.562652	1.5849280000000001	1.141134	1.0379049999999999	0.6596765	1.3652389999999999	1.196606	1.131761	1.556937	0.9021	1.0656510000000001	0.4399845	1.7211419999999997	--	--	--	--	--	--	--	--	--	--	--	--	--	--	--	--	--	--	--	--	--
TRINITY_DN10282_c0_g1_i1_7	1.38293	1.632411	0.4353835999999999	1.135538	0.3182333	2.8844529999999997	3.305073	8.160103	2.7065490000000003	0.6680617	0.3938875	2.1825229999999998	3.095554	2.911105	6.739552000000001	1.189924	1.6943259999999998	1.422562	--	--	--	--	--	--	--	--	--	--	--	--	--	--	--	--	--	--	--	--	--
TRINITY_DN10283_c0_g1_i1_3	0.6265529000000001	0.6872781	1.037668	0.0	0.2653157	0.5187782	3.0917529999999998	0.9407143	1.532823	0.32505809999999996	0.3705623	2.058204	2.25e-05	0.9209752	2.358603	0.6981371	0.00021824099999999999	0.3264196	--	--	--	--	--	--	--	--	--	--	--	--	--	--	--	--	--	--	--	--	--
TRINITY_DN10283_c0_g1_i1_7	0.644634	1.8740569999999999	1.193743	2.118788	0.9029209999999999	0.8314349	3.502472	2.0148029999999997	2.376226	1.622095	2.683749	2.7923259999999996	1.965185	6.384279	2.037623	1.0400000000000002e-27	1.969998	3.01138	--	--	--	--	--	--	--	--	--	--	--	--	--	--	--	--	--	--	--	--	--
TRINITY_DN10284_c0_g1_i1_12	0.0	0.0	0.0	0.0	0.0	0.0	0.0	0.0	0.0	0.0	0.0	0.0	1.236392	1.3818700000000002	2.137016	1.9024580000000002	1.2836319999999999	4.008004	--	--	--	--	--	--	--	--	--	--	--	--	--	--	--	--	--	--	--	--	--
TRINITY_DN10284_c0_g1_i1_8	2.97263	3.477528	2.2828009999999996	8.754609	8.973692	4.197203	10.02126	17.40916	14.85723	18.63694	16.205	25.63299	49.98981	49.405	45.06143	63.23076999999999	51.18153	51.83933	XP_009614063.1	PREDICTED: 30S ribosomal protein S1, chloroplastic [Nicotiana tomentosiformis]	P29344|RR1_SPIOL	30S ribosomal protein S1, chloroplastic SOVF_099990 OS=Spinacia oleracea (Spinach) GN=SOVF_099990 PE=1 SV=1	258/358(72.07)	K02945	RP-S1, rpsA	small subunit ribosomal protein S1	ko03010	Ribosome	--	--	--	--	--	J	COG0539	thus facilitating recognition of the initiation point. It is needed to translate mRNA with a short Shine-Dalgarno (SD) purine-rich sequence (By similarity)	Molecular Function: RNA binding (GO:0003723);|Cellular Component: ribosome (GO:0005840);|Cellular Component: chloroplast (GO:0009507);	PF00575.23	S1 RNA binding domain
TRINITY_DN10285_c0_g1_i1_13	0.0	0.3100001	0.4291521	0.6886613	0.8923658000000001	0.2674658	0.0999728	2.065028	0.5994393	0.300875	0.5023247999999999	0.8993489	0.7853585999999999	0.28840370000000004	0.2851141	0.1056598	0.7759194	0.2962474	--	--	--	--	--	--	--	--	--	--	--	--	--	--	--	--	--	--	--	--	--
TRINITY_DN10285_c0_g1_i3_14	3.828621	6.016427999999999	4.925911	6.772278	9.03156	7.13495	4.796232	4.070032	4.145224	5.453641	5.3033589999999995	5.9370970000000005	4.823593	5.099487	6.261384	5.356992	3.7265610000000002	6.519113	OTF90593.1	putative CGI121/TPRKB [Helianthus annuus]	--	--	--	--	--	--	--	--	KOG4066	Cell growth regulatory protein CGR11	[S]	POORLY CHARACTERIZED	Function unknown	S	ENOG4111MCN	Tp53rk binding protein	--	--	--
TRINITY_DN10286_c0_g1_i2_18	0.0	0.0	0.1588143	0.3088042	0.5505019	0.1370139	0.149279	0.1543658	0.0	0.3117727	0.0	0.0	0.7593998000000001	0.0	0.5929009	0.16300689999999998	0.1690398	0.6059019	--	--	--	--	--	--	--	--	--	--	--	--	--	--	--	--	--	--	--	--	--
TRINITY_DN10287_c0_g1_i1_6	5.32268	0.6345356	0.0	1.725336	0.0	0.42161899999999997	0.9906865	0.0	0.0	0.0	0.0	0.0	0.0	0.4567859	0.43293290000000006	0.0	0.0	0.0	--	--	--	--	--	--	--	--	--	--	--	--	--	--	--	--	--	--	--	--	--
TRINITY_DN10287_c0_g2_i1_15	1.913128	3.8901660000000002	2.8794560000000002	0.8258469	0.1496024	0.2201558	2.0921279999999998	1.1511120000000001	1.3086309999999999	2.64803	0.5711003000000001	1.8412669999999998	3.7126379999999997	6.26668	5.751472	1.7911970000000002	1.3230950000000001	2.460175	--	--	--	--	--	--	--	--	--	--	--	--	--	--	--	--	--	--	--	--	--
TRINITY_DN10288_c0_g2_i1_1	0.6728214	0.9950235000000001	0.9911015	2.916738	1.3943510000000001	1.666249	0.7637605	0.43980859999999994	0.1886578	1.144426	0.794474	0.8317254999999999	1.229708	0.5199663	1.37448	0.7178342	0.5071641	0.5810423000000001	--	--	--	--	--	--	--	--	--	--	--	--	--	--	--	--	--	--	--	--	--
TRINITY_DN10288_c0_g2_i1_10	0.7234031	0.4432167	1.440114	0.10473319999999998	0.09663572	0.0	1.260791	0.49922690000000003	1.3571739999999999	2.7439880000000003	0.8368359000000001	3.4376830000000003	0.6875735	0.4570691	0.263941	0.0	0.6831411999999999	0.39775170000000004	--	--	--	--	--	--	--	--	--	--	--	--	--	--	--	--	--	--	--	--	--
TRINITY_DN10288_c0_g2_i1_15	1.163749	3.32e-08	1.833245	0.0	0.36697929999999995	0.01970694	2.746149	0.841462	7.570000000000001e-20	3.56e-21	3.1600000000000005e-10	0.9088482	0.0	0.9350304	0.0	1.386555	6.880000000000001e-28	0.41264870000000003	--	--	--	--	--	--	--	--	--	--	--	--	--	--	--	--	--	--	--	--	--
TRINITY_DN10289_c0_g1_i1_6	3.5621620000000003	0.14811860000000002	1.4510120000000002	1.101836	0.9856505999999999	0.9839521000000001	0.38768259999999993	1.3200379999999998	2.018148	1.428173	0.6294774000000001	0.0005463730000000001	7.63e-26	0.9763314000000001	1.172555	0.596639	0.0	0.8041283	--	--	--	--	--	--	--	--	--	--	--	--	--	--	--	--	--	--	--	--	--
TRINITY_DN10289_c1_g1_i1_16	1.028852	1.139043	2.679468	1.3073059999999999	0.5788741	0.6991058000000001	0.5952877	1.288216	0.8961885	0.41613199999999995	0.4946616	1.9867689999999998	0.6295739	0.7803113	1.294751	0.7056097	0.245139	0.6305764	--	--	--	--	--	--	--	--	--	--	--	--	--	--	--	--	--	--	--	--	--
TRINITY_DN1028_c0_g1_i1_8	0.3442107	0.3878848	0.8851905000000001	0.6757339	0.47907170000000004	2.6499999999999997e-16	0.6772398000000001	8.22e-06	1.489498	5.64e-26	0.2096029	0.008124636	0.4251062	0.9958511999999998	0.1608696	1.080548	0.8355286	0.1595384	--	--	--	--	--	--	--	--	--	--	--	--	--	--	--	--	--	--	--	--	--
TRINITY_DN10291_c0_g1_i1_12	35.99787	37.441320000000005	40.83616	27.192159999999998	21.8691	23.95864	22.83212	30.49584	19.39793	24.88747	21.17248	19.82702	11.50424	8.889778	8.841904	10.72305	12.00954	9.241449000000001	CDP00966.1	unnamed protein product [Coffea canephora]	Q9FE59|SUC4_ARATH	Sucrose transport protein SUC4 F21M12.35 OS=Arabidopsis thaliana (Mouse-ear cress) GN=F21M12.35 PE=1 SV=2	--	--	--	--	--	--	KOG0637	Sucrose transporter and related proteins	[G]	METABOLISM	Carbohydrate transport and metabolism	U	ENOG410XPTR	solute carrier family 45 member	Cellular Component: vacuole (GO:0005773);|Cellular Component: cis-Golgi network (GO:0005801);|Cellular Component: plasma membrane (GO:0005886);|Cellular Component: integral component of plasma membrane (GO:0005887);|Biological Process: sucrose metabolic process (GO:0005985);|Molecular Function: sucrose transmembrane transporter activity (GO:0008515);|Cellular Component: plant-type vacuole membran…	PF07690.16,PF13347.6	Major Facilitator Superfamily|MFS/sugar transport protein
TRINITY_DN10291_c0_g1_i1_16	17.29084	16.053320000000003	11.21203	17.228920000000002	17.2195	12.92724	13.04373	13.600470000000001	9.263228	6.30812	7.138936999999999	6.388692	5.008825	5.18853	3.543705	6.298719999999999	7.8964669999999995	8.489155	KAA8545868.1	hypothetical protein F0562_020681 [Nyssa sinensis]	Q9SEU7|TRXM3_ARATH	Thioredoxin M3, chloroplastic F9O13.12 OS=Arabidopsis thaliana (Mouse-ear cress) GN=F9O13.12 PE=2 SV=2	--	--	--	--	--	--	KOG0910	Thioredoxin-like protein	[O]	CELLULAR PROCESSES AND SIGNALING	Posttranslational modification, protein turnover, chaperones	O	COG0526	Thioredoxin	Biological Process: glycerol ether metabolic process (GO:0006662);|Cellular Component: chloroplast (GO:0009507);|Cellular Component: chloroplast stroma (GO:0009570);|Biological Process: plasmodesmata-mediated intercellular transport (GO:0010497);|Biological Process: positive regulation of cell communication (GO:0010647);|Molecular Function: protein disulfide oxidoreductase activity (GO:0015035);|…	PF00085.20,PF13098.6	Thioredoxin|Thioredoxin-like domain
TRINITY_DN10292_c0_g1_i1_11	8.493668	6.085448	1.9393490000000002	0.29541	0.13682339999999998	1.321508	3.3800269999999997	1.255875	2.349827	1.072126	1.323029	1.0195319999999999	1.93563	1.343128	0.8256796999999999	0.31526950000000004	0.0	0.8196926	--	--	--	--	--	--	--	--	--	--	--	--	--	--	--	--	--	--	--	--	--
TRINITY_DN10292_c0_g1_i1_16	1.31e-43	0.0	2.875244	0.0	0.0	2.71e-27	8.209999999999999e-25	2.48e-29	5.6600000000000005e-25	0.0	1.03e-15	0.0	1.9e-23	6.63e-27	1.4400000000000003e-25	0.0	0.0	0.0	--	--	--	--	--	--	--	--	--	--	--	--	--	--	--	--	--	--	--	--	--
TRINITY_DN10292_c0_g1_i1_4	7.0167850000000005	9.105863000000001	7.8447830000000005	7.751129	6.966193	6.683006	3.271557	3.8695160000000004	3.8255660000000002	2.99305	2.258282	3.4495660000000004	2.652765	2.705335	2.831665	2.0234400000000003	2.259792	1.9156950000000001	XP_028121061.1	replication protein A 70 kDa DNA-binding subunit A-like isoform X1 [Camellia sinensis]	F4JSG3|RFA1E_ARATH	Replication protein A 70 kDa DNA-binding subunit E T18B16.100 OS=Arabidopsis thaliana (Mouse-ear cress) GN=T18B16.100 PE=2 SV=1	--	--	--	--	--	--	KOG0851	Single-stranded DNA-binding replication protein A (RPA), large (70 kD) subunit and related ssDNA-binding proteins	[L]	INFORMATION STORAGE AND PROCESSING	Replication, recombination and repair	L	COG1599	DNA replication	Biological Process: telomere maintenance (GO:0000723);|Biological Process: double-strand break repair via homologous recombination (GO:0000724);|Cellular Component: nuclear chromosome, telomeric region (GO:0000784);|Molecular Function: damaged DNA binding (GO:0003684);|Molecular Function: single-stranded DNA binding (GO:0003697);|Cellular Component: DNA replication factor A complex (GO:0005662);|…	PF08646.10,PF04057.12,PF16900.5,PF00098.23,PF01336.25	Replication factor-A C terminal domain|Replication factor-A protein 1, N-terminal domain|Replication protein A OB domain|Zinc knuckle|OB-fold nucleic acid binding domain
TRINITY_DN10292_c0_g1_i1_6	0.190549	0.0	1.17e-45	0.4589572	0.34353540000000005	0.34245240000000005	0.0	0.0	0.0	0.0	0.0	0.0	1.0699999999999999e-41	0.5022246	0.0	0.0	3.29e-23	0.4454054	--	--	--	--	--	--	--	--	--	--	--	--	--	--	--	--	--	--	--	--	--
TRINITY_DN10293_c0_g1_i2_3	0.8701568000000001	0.6101409000000001	0.764796	0.2059447	0.0916663	0.0	2.240082	2.269499	1.916149	5.644201	1.684432	3.274659	7.291386	7.564461	8.610133	4.8695699999999995	5.456373999999999	3.734574	XP_006451956.1	uncharacterized protein LOC18054180 [Citrus clementina]	--	--	--	--	--	--	--	--	--	--	--	--	--	S	ENOG41108NN		--	--	--
TRINITY_DN10293_c0_g1_i3_4	1.060764	0.841124	0.32119509999999996	0.905853	0.5098758	1.067715	0.1464474	1.442017	2.520555	1.036363	0.9677779000000001	0.3738268	2.194179	0.9021689	1.406341	0.6136381	0.550262	0.3978957	--	--	--	--	--	--	--	--	--	--	--	--	--	--	--	--	--	--	--	--	--
TRINITY_DN10294_c0_g1_i1_18	0.1618464	0.09441444	0.06477415	0.6884649	0.6057703000000001	0.3735013	0.1914545	1.579548	0.8802530999999999	2.047607	1.175722	2.141721	0.42452559999999995	0.6594833999999999	0.5617359000000001	0.5033747000000001	0.40704629999999997	0.6483286	KAF3435958.1	hypothetical protein FNV43_RR23050 [Rhamnella rubrinervis]	Q11119|UBP14_SCHPO	Ubiquitin carboxyl-terminal hydrolase 14 SPBC6B1.06c OS=Schizosaccharomyces pombe (strain 972 / ATCC 24843) (Fission yeast) GN=SPBC6B1.06c PE=1 SV=2	--	--	--	--	--	--	KOG2699	Predicted ubiquitin regulatory protein	[O]	CELLULAR PROCESSES AND SIGNALING	Posttranslational modification, protein turnover, chaperones	S	ENOG410XQQK	alveolar soft part sarcoma chromosome region, candidate 1	Molecular Function: cysteine-type endopeptidase activity (GO:0004197);|Molecular Function: thiol-dependent ubiquitin-specific protease activity (GO:0004843);|Cellular Component: nucleus (GO:0005634);|Cellular Component: nucleoplasm (GO:0005654);|Molecular Function: zinc ion binding (GO:0008270);|Biological Process: protein deubiquitination (GO:0016579);|Biological Process: proteasome-mediated ubi…	PF09409.10,PF00627.31	PUB domain|UBA/TS-N domain
TRINITY_DN10294_c0_g1_i1_4	0.35232990000000003	1.1549909999999999	1.659891	0.1863171	0.05129836	0.2790684	1.354523	0.7112765999999999	0.9900581	0.6987916000000001	1.2217209999999998	0.0	2.48e-14	0.3341882	0.6402903	1.174693	0.0	0.0	--	--	--	--	--	--	--	--	--	--	--	--	--	--	--	--	--	--	--	--	--
TRINITY_DN10295_c0_g1_i1_9	3.853161	1.523823	1.8634110000000002	0.0	1.460146	2.320226	0.8571008	0.2871046	0.0	0.8890824	1.3802860000000001	0.5941489000000001	0.2816864	0.5429276	0.0	1.277591	0.3213467	0.0	KAE8055295.1	hypothetical protein FH972_012146 [Carpinus fangiana]	--	--	--	--	--	--	--	--	--	--	--	--	--	--	--	--	--	--	--
TRINITY_DN10296_c0_g1_i1_11	1.5792979999999999	0.3565713	0.190727	0.5270196999999999	0.6163083	4.293277	1.128116	0.1844671	2.491645	0.4888804	3.6328110000000002	1.303391	2.168976	1.0945280000000002	0.9284544	1.261823	1.554819	1.2605389999999999	--	--	--	--	--	--	--	--	--	--	--	--	--	--	--	--	--	--	--	--	--
TRINITY_DN10297_c0_g1_i1_4	0.29094580000000003	0.0	0.3193739	0.3104555	0.23626420000000004	0.2425864	0.2887397	0.0	0.2983808	0.0	1.028166	0.0	0.0	0.0	0.0	0.6237381	0.0	0.0	BAF02242.1	putative galactosidase [Arabidopsis thaliana]	Q9SCW1|BGAL1_ARATH	Beta-galactosidase 1 MMM17.1 OS=Arabidopsis thaliana (Mouse-ear cress) GN=MMM17.1 PE=2 SV=1	--	--	--	--	--	--	KOG0496	Beta-galactosidase	[G]	METABOLISM	Carbohydrate transport and metabolism	G	COG1874	beta-galactosidase	Molecular Function: beta-galactosidase activity (GO:0004565);|Cellular Component: cell wall (GO:0005618);|Cellular Component: vacuole (GO:0005773);|Biological Process: carbohydrate metabolic process (GO:0005975);|Cellular Component: plant-type cell wall (GO:0009505);|Cellular Component: plasmodesma (GO:0009506);|Molecular Function: carbohydrate binding (GO:0030246);|Cellular Component: apoplast (…	--	--
TRINITY_DN10297_c0_g2_i1_1	53.96506	59.55125	64.23974	81.4423	79.15335999999999	58.499430000000004	53.2855	57.08436999999999	60.55959	89.8631	75.96789	79.63750999999999	63.65213000000001	60.362840000000006	60.116530000000004	73.16144	72.77496	69.42765	XP_021675692.1	uncharacterized protein LOC110661389 [Hevea brasiliensis]	--	--	--	--	--	--	--	--	--	--	--	--	--	S	ENOG410YHYQ	SAM domain (Sterile alpha motif)	--	PF07647.17,PF00536.30	SAM domain (Sterile alpha motif)|SAM domain (Sterile alpha motif)
TRINITY_DN10298_c0_g1_i1_1	1.763598	2.173405	2.169179	4.160581	3.7703660000000006	2.533623	3.413119	4.997618	5.116804	4.042065	3.9209730000000005	4.194566	6.657812	6.371982	5.640472	5.779154	5.739636	5.6396370000000005	XP_024968027.1	2-hydroxyisoflavanone dehydratase-like [Cynara cardunculus var. scolymus]	Q5NUF4|HIDM_GLYEC	2-hydroxyisoflavanone dehydratase HIDM OS=Glycyrrhiza echinata (Licorice) GN=HIDM PE=1 SV=1	--	--	--	--	--	--	KOG1515	Arylacetamide deacetylase	[V]	CELLULAR PROCESSES AND SIGNALING	Defense mechanisms	I	COG0657	alpha beta hydrolase fold-3 domain protein	Biological Process: isoflavonoid biosynthetic process (GO:0009717);|Biological Process: flavonoid biosynthetic process (GO:0009813);|Molecular Function: 2-hydroxyisoflavanone dehydratase activity (GO:0033987);|Biological Process: isoflavonoid metabolic process (GO:0046287);|Molecular Function: carboxylic ester hydrolase activity (GO:0052689);	PF07859.13,PF00135.28	alpha/beta hydrolase fold|Carboxylesterase family
TRINITY_DN10299_c0_g1_i1_1	0.9006368	0.0	0.9107181000000001	3.006977	1.1950209999999999	1.034794	1.519949	6.210945	3.819022	0.001178054	1.546894	1.15e-15	1.3359860000000001	2.390485	6.185792	0.000764166	2.625111	0.7015079000000001	--	--	--	--	--	--	--	--	--	--	--	--	--	--	--	--	--	--	--	--	--
TRINITY_DN10299_c0_g1_i1_12	0.280084	0.27534990000000004	0.04321180000000001	5.88e-06	0.382761	0.5216945	0.1835724	0.7144648	0.7563628000000001	0.47043509999999994	0.351919	0.4481627	1.513403	1.137714	1.038551	1.0418290000000001	0.8788393	0.38111259999999997	--	--	--	--	--	--	--	--	--	--	--	--	--	--	--	--	--	--	--	--	--
TRINITY_DN10299_c0_g1_i1_14	0.0	0.0	0.0	1.140937	1.544641	0.0	0.0526472	0.0	0.0	0.0	0.0	0.0	0.0	0.0	0.0	3.232952	2.688709	3.8875050000000004	OIT21242.1	f-box protein [Nicotiana attenuata]	Q9SFC7|FB135_ARATH	F-box protein At3g07870 F17A17.21 OS=Arabidopsis thaliana (Mouse-ear cress) GN=F17A17.21 PE=2 SV=1	--	--	--	--	--	--	--	--	--	--	--	S	ENOG410YVBU	F-box protein	Biological Process: positive regulation of cell proliferation (GO:0008284);|Cellular Component: plasmodesma (GO:0009506);	PF00646.33,PF12937.7	F-box domain|F-box-like
TRINITY_DN10299_c1_g1_i1_6	8.573093	1.0326629999999999	2.734378	0.46625690000000003	0.7916840999999999	0.7078895000000001	0.4143964	0.0	3.3432449999999996	1.7351740000000002	1.4808370000000002	0.47524979999999994	4.09e-37	0.7875308000000001	1.493278	1.49118	0.5278998	0.0	--	--	--	--	--	--	--	--	--	--	--	--	--	--	--	--	--	--	--	--	--
TRINITY_DN1029_c0_g1_i1_11	0.47728919999999997	0.0	0.0	3.4659839999999997	2.8822229999999998	6.36345	0.2248084	0.0	0.0	0.2359551	0.28007209999999993	1.042697	0.24767729999999996	0.2108211	0.19647579999999998	0.0	0.641687	0.9703523000000001	--	--	--	--	--	--	--	--	--	--	--	--	--	--	--	--	--	--	--	--	--
TRINITY_DN102_c0_g1_i1_4	0.8245287	4.038444	4.324591000000001	1.832164	3.640536	6.532277	5.395413	2.517315	2.7628779999999997	4.730035	6.450778	1.7674450000000002	0.0	2.182202	0.0	0.9143582	0.0	2.412804	--	--	--	--	--	--	--	--	--	--	--	--	--	--	--	--	--	--	--	--	--
TRINITY_DN10300_c0_g1_i2_12	0.0	0.01318975	0.0	0.006641305	0.01878314	0.0	0.03838598	7.84e-23	0.02765425	0.1254681	0.4235173	0.2160012	0.8373673	1.531731	0.7663143	1.269404	0.7783293000000001	1.972003	KAA8546817.1	hypothetical protein F0562_003259 [Nyssa sinensis]	Q9LFU0|DOT3_ARATH	BTB/POZ domain-containing protein DOT3 F18D22.20 OS=Arabidopsis thaliana (Mouse-ear cress) GN=F18D22.20 PE=2 SV=1	--	--	--	--	--	--	--	--	--	--	--	S	ENOG41113GE	BTB POZ domain-containing protein DOT3-like	Biological Process: phloem or xylem histogenesis (GO:0010087);|Biological Process: leaf vascular tissue pattern formation (GO:0010305);|Biological Process: cotyledon vascular tissue pattern formation (GO:0010588);|Biological Process: protein ubiquitination (GO:0016567);|Biological Process: shoot system development (GO:0048367);|Biological Process: primary root development (GO:0080022);	PF03000.14	NPH3 family
TRINITY_DN10300_c0_g2_i1_7	0.2065116	0.5402319	0.349065	0.30151279999999997	0.3641713	0.46816890000000005	0.5738882	1.1265209999999999	0.9453734	0.9333969000000001	1.445657	1.052697	0.9430949000000001	0.8206207	0.7745955	0.4752013	0.05154297	0.9919511999999999	AAX29344.1	ribosomal protein L7, partial [synthetic construct]	Q9LHP1|RL74_ARATH	60S ribosomal protein L7-4 K20M4.2 OS=Arabidopsis thaliana (Mouse-ear cress) GN=K20M4.2 PE=2 SV=1	140/199(70.35)	K02937	RP-L7e, RPL7	large subunit ribosomal protein L7e	ko03010	Ribosome	KOG3184	60S ribosomal protein L7	[J]	INFORMATION STORAGE AND PROCESSING	Translation, ribosomal structure and biogenesis	J	COG1841	ribosomal large subunit biogenesis	Biological Process: maturation of LSU-rRNA from tricistronic rRNA transcript (SSU-rRNA, 5.8S rRNA, LSU-rRNA) (GO:0000463);|Molecular Function: mRNA binding (GO:0003729);|Molecular Function: structural constituent of ribosome (GO:0003735);|Cellular Component: chloroplast (GO:0009507);|Cellular Component: membrane (GO:0016020);|Cellular Component: cytosolic large ribosomal subunit (GO:0022625);|Cel…	PF08079.12,PF00327.20	Ribosomal L30 N-terminal domain|Ribosomal protein L30p/L7e
TRINITY_DN10301_c0_g1_i1_8	2.85e-22	0.0	0.0	0.3182115	0.822033	0.5117010000000001	0.5500517	1.8100000000000002e-20	1.094475	2.871954	1.357517	0.6227256	1.166457	0.26988840000000003	1.428799	0.45274259999999994	0.6952651999999999	0.5908784	--	--	--	--	--	--	--	--	--	--	--	--	--	--	--	--	--	--	--	--	--
TRINITY_DN10301_c0_g3_i1_3	2.894719	2.027046	1.7983419999999999	1.575796	0.6708923000000001	1.0941969999999999	2.1404080000000003	1.099849	1.7408740000000003	0.9626505	0.8794728	0.9760283000000002	1.047556	1.544139	1.16039	0.7708488	0.7437823	0.4651924	--	--	--	--	--	--	--	--	--	--	--	--	--	--	--	--	--	--	--	--	--
TRINITY_DN10302_c0_g1_i1_4	0.05748607	0.0	0.0	0.0	0.02610692	0.0	0.0	0.0	0.0	0.0	0.0	0.02770301	0.0	0.0	0.0	0.0	0.0	0.0	KAA8536799.1	hypothetical protein F0562_029277 [Nyssa sinensis]	Q8RXK7|PME41_ARATH	Pectinesterase 41 T14P8.14 OS=Arabidopsis thaliana (Mouse-ear cress) GN=T14P8.14 PE=2 SV=2	361/541(66.73)	K01051	E3.1.1.11	pectinesterase [EC:3.1.1.11]	ko00040	Pentose and glucuronate interconversions	--	--	--	--	--	G	COG4677	pectinesterase	Cellular Component: extracellular region (GO:0005576);|Cellular Component: cell wall (GO:0005618);|Biological Process: response to cold (GO:0009409);|Biological Process: response to fungus (GO:0009620);|Biological Process: response to brassinosteroid (GO:0009741);|Molecular Function: pectinesterase activity (GO:0030599);|Biological Process: cell wall modification (GO:0042545);|Molecular Function:…	PF01095.19,PF04043.15	Pectinesterase|Plant invertase/pectin methylesterase inhibitor
TRINITY_DN10303_c0_g1_i1_12	3.3272480000000004	0.9145791999999999	2.041009	0.0	0.34222359999999996	0.0	1.431054	0.7674221	0.000600616	0.3809566	0.8942399	0.0	1.7899999999999998e-60	1.29e-43	0.0	0.44113420000000003	0.8493014999999999	0.3899876	--	--	--	--	--	--	--	--	--	--	--	--	--	--	--	--	--	--	--	--	--
TRINITY_DN10303_c0_g1_i3_9	1.6948290000000001	0.7930086	3.122935	1.908979	0.9532921999999998	1.403117	1.204167	2.297837	3.49205	2.0370779999999997	1.6026280000000002	1.8788619999999998	4.190339	2.040675	2.148904	0.5255718	1.080181	0.7250463	GER32321.1	LSM12-like protein [Striga asiatica]	--	--	--	--	--	--	--	--	--	--	--	--	--	S	ENOG410Y6A1	LSM12 homolog (S. cerevisiae)	--	--	--
TRINITY_DN10305_c0_g1_i1_7	0.8904915999999999	0.7218637	0.790402	0.1494991	0.000230189	0.3347416	3.023977	2.9646220000000003	0.9516831	1.279725	3.227479	0.6485734999999999	2.469091	2.861277	2.538119	0.8471287000000001	0.5908441	4.59e-08	--	--	--	--	--	--	--	--	--	--	--	--	--	--	--	--	--	--	--	--	--
TRINITY_DN10306_c0_g1_i1_5	2.397417	1.9778959999999999	1.9943229999999998	10.90313	11.53998	1.7175099999999999	17.58703	15.65735	19.176660000000002	10.167869999999999	9.611639	4.5506	5.4905	7.333767	7.646955	19.57838	25.61651	26.598940000000002	XP_022885586.1	dormancy-associated protein homolog 4-like [Olea europaea var. sylvestris]	F4HV65|DRMH4_ARATH	Dormancy-associated protein homolog 4 F15I1.15 OS=Arabidopsis thaliana (Mouse-ear cress) GN=F15I1.15 PE=3 SV=1	--	--	--	--	--	--	--	--	--	--	--	S	ENOG410YNP6	auxin-repressed protein	--	PF05564.12	Dormancy/auxin associated protein
TRINITY_DN10307_c0_g1_i1_2	2.000212	1.496359	1.078889	0.7384896	0.8345695	0.9230965	1.2590379999999999	1.53223	3.022312	3.728653	1.6692740000000001	2.360525	1.1942709999999999	0.7584213000000001	0.9874082000000001	0.7683287	0.8026589	0.5316859	--	--	--	--	--	--	--	--	--	--	--	--	--	--	--	--	--	--	--	--	--
TRINITY_DN10309_c0_g1_i1_11	3.31138	1.764837	1.786748	1.2542010000000001	0.0	2.585395	0.8990636999999999	1.656233	4.996273	3.180335	1.367632	0.7439161	1.834817	0.1001926	1.80656	0.26083110000000004	0.0	1.588765	--	--	--	--	--	--	--	--	--	--	--	--	--	--	--	--	--	--	--	--	--
TRINITY_DN10309_c0_g1_i1_2	0.0	0.3226934	0.8263815999999999	0.1499022	0.0	0.1317585	0.7296359	0.2963205	0.4199697	0.28917	0.17676789999999998	0.29740659999999997	0.1442405	0.2760571	0.1354878	0.4749754	0.163008	0.1471104	--	--	--	--	--	--	--	--	--	--	--	--	--	--	--	--	--	--	--	--	--
TRINITY_DN10309_c0_g1_i1_9	2.007376	0.5143219	0.0	1.761741	0.36087040000000004	6.9899999999999985e-68	0.0	0.0	1.01414	0.0	0.4520205	0.0	0.0	0.35108520000000004	1.1699999999999999e-76	0.0	0.0	0.39449029999999996	--	--	--	--	--	--	--	--	--	--	--	--	--	--	--	--	--	--	--	--	--
TRINITY_DN10309_c0_g1_i2_5	2e-49	1.07e-51	1.7999999999999998e-31	1.94e-32	0.0	0.0	3.31e-23	2.05e-31	0.0	0.0	5.13e-46	2.0500000000000003e-18	0.0	0.0	1.93e-45	9.31e-21	0.0	2.8099999999999994e-68	--	--	--	--	--	--	--	--	--	--	--	--	--	--	--	--	--	--	--	--	--
TRINITY_DN10309_c0_g2_i1_9	0.05558815	0.08530178	0.1200338	0.02815948	0.05282793	0.12495839999999998	0.02699211	0.02765036	3.72e-57	0.08212761	0.10203789999999999	0.05594081	0.05567331	0.13293429999999998	0.026526099999999997	0.0	0.06057685	0.05564809	--	--	--	--	--	--	--	--	--	--	--	--	--	--	--	--	--	--	--	--	--
TRINITY_DN10310_c0_g1_i1_9	0.2769643	0.3056468	0.3186622	1.000548	0.9793253000000001	0.34364079999999997	1.231878	0.1390151	0.134624	0.9458585999999999	0.646586	0.6992210999999999	0.2786825	0.2697617	0.4034232	0.5936866999999999	0.4649162	0.2794752	XP_030924887.1	uncharacterized protein LOC115951902 [Quercus lobata]	--	--	--	--	--	--	--	--	--	--	--	--	--	--	--	--	--	--	--
TRINITY_DN10312_c0_g1_i1_15	1.416565	0.6024933000000001	0.48592920000000006	0.5907004	0.9287402	1.026008	0.8146446999999999	0.423775	0.8020178000000001	0.5875807	1.384796	1.036512	0.5606603	1.063856	0.7710543000000001	1.552236	0.32008709999999996	1.402901	RVW65596.1	putative ribonuclease H protein [Vitis vinifera]	--	--	--	--	--	--	--	--	--	--	--	--	--	S	ENOG4111MK6	Retrotransposon protein	--	--	--
TRINITY_DN10312_c0_g1_i1_9	0.8431171000000001	0.5745962	0.7196785	13.280870000000002	11.75324	3.26057	2.033985	4.452292	4.650712	6.024138	5.456371	7.184409	1.293543	1.321589	1.084222	1.6096629999999998	1.505061	0.9144730999999999	KAA8537692.1	hypothetical protein F0562_027318 [Nyssa sinensis]	A0A0G2RKY1|KO_SALMI	Ent-kaurene oxidase KO OS=Salvia miltiorrhiza (Chinese sage) GN=KO PE=1 SV=1	377/515(73.20)	K04122	GA3, CYP701	ent-kaurene oxidase [EC:1.14.14.86]	ko00904	Diterpenoid biosynthesis	KOG0156	Cytochrome P450 CYP2 subfamily	[Q]	METABOLISM	Secondary metabolites biosynthesis, transport and catabolism	Q	COG2124	Cytochrome p450	--	PF00067.22	Cytochrome P450
TRINITY_DN10313_c0_g1_i1_12	0.0	0.0	0.0	0.1850101	0.0	0.0	0.0	0.0	0.0	0.0	0.0	0.0	0.0	0.1832858	0.0	0.0	0.5709425	0.181003	--	--	--	--	--	--	--	--	--	--	--	--	--	--	--	--	--	--	--	--	--
TRINITY_DN10313_c0_g1_i2_10	9.556780999999999	11.13442	11.80602	21.99376	22.13893	12.80209	8.677197	12.127239999999999	15.548570000000002	12.220139999999999	15.28147	15.02005	7.953166	8.01609	8.485757000000001	13.64325	11.720410000000001	15.36491	XP_024981647.1	uncharacterized protein LOC112518246 [Cynara cardunculus var. scolymus]	--	--	--	--	--	--	--	--	--	--	--	--	--	S	ENOG4111MQV	SMP-30 Gluconolaconase LRE domain protein	--	--	--
TRINITY_DN10316_c0_g1_i1_11	0.0	0.1169278	0.38044459999999997	1.0113860000000001	2.835322	0.5840550999999999	0.2070132	0.0	0.0	0.10621769999999998	0.39205619999999997	0.1114636	0.0	0.0	0.0	0.0	0.0	0.0	--	--	--	--	--	--	--	--	--	--	--	--	--	--	--	--	--	--	--	--	--
TRINITY_DN10316_c0_g1_i1_15	0.0	0.1620511	0.0	0.04191074	0.11416969999999999	0.0	0.3085772	0.0	0.0	0.5722731	0.7020783	1.31821	0.1770644	0.21620630000000002	0.13564489999999998	0.1327273	0.30993309999999996	0.1282946	PIN12584.1	hypothetical protein CDL12_14805 [Handroanthus impetiginosus]	Q9FJ90|ERF25_ARATH	Ethylene-responsive transcription factor ERF025 MSG15.10 OS=Arabidopsis thaliana (Mouse-ear cress) GN=MSG15.10 PE=2 SV=1	--	--	--	--	--	--	--	--	--	--	--	K	ENOG410YMJJ	Transcription factor	Molecular Function: DNA-binding transcription factor activity (GO:0003700);|Cellular Component: nucleus (GO:0005634);|Biological Process: ethylene-activated signaling pathway (GO:0009873);|Biological Process: glucosinolate metabolic process (GO:0019760);|Molecular Function: sequence-specific DNA binding (GO:0043565);|Molecular Function: transcription regulatory region DNA binding (GO:0044212);|Bi…	PF00847.20	AP2 domain	0F	AP2/ERF-ERF
TRINITY_DN10316_c0_g1_i1_16	1.468701	0.63851	2.245945	0.0	0.20607039999999996	0.8090009	0.585327	1.681957	0.4697704000000001	0.47281819999999997	0.42690320000000004	1.077559	0.5809943000000001	0.8185518	1.170415	0.37073890000000004	0.4481389	0.8306253	XP_030941739.1	uncharacterized protein LOC115966706 [Quercus lobata]	--	--	--	--	--	--	--	--	KOG1075	FOG: Reverse transcriptase	[R]	POORLY CHARACTERIZED	General function prediction only	S	ENOG410Y65V	Retrotransposon protein	--	--	--
TRINITY_DN10316_c0_g1_i1_2	0.8766094000000001	2.788544	0.0	1.949887	1.145311	6.544182	0.28126809999999997	1.7871150000000002	0.9851266	1.7673279999999998	0.7090462	0.6494696	1.660177	4.243806	5.651212	1.6483709999999998	1.390851	1.9990720000000002	--	--	--	--	--	--	--	--	--	--	--	--	--	--	--	--	--	--	--	--	--
TRINITY_DN10317_c0_g1_i1_18	0.4351318	0.36025490000000004	1.6470360000000002	0.11877069999999999	0.2779182	0.0	7.2471559999999995	22.100939999999998	10.09715	7.531325999999999	7.918000999999999	7.413764	0.4864714	0.42247399999999996	0.7888444	0.5106516	0.5121677	0.36213229999999996	XP_022732478.1	zinc finger protein 2 [Durio zibethinus]	Q39261|ZFP2_ARATH	Zinc finger protein 2 MUA2.9 OS=Arabidopsis thaliana (Mouse-ear cress) GN=MUA2.9 PE=1 SV=1	--	--	--	--	--	--	--	--	--	--	--	S	ENOG410Z8CN	zinc finger protein	Molecular Function: nucleic acid binding (GO:0003676);|Molecular Function: DNA-binding transcription factor activity (GO:0003700);|Cellular Component: nucleus (GO:0005634);|Biological Process: regulation of transcription, DNA-templated (GO:0006355);|Molecular Function: metal ion binding (GO:0046872);|Biological Process: negative regulation of floral organ abscission (GO:0060862);	--	--
TRINITY_DN10317_c0_g1_i1_5	2.8231669999999998	1.89458	0.9898562	2.007942	0.2512453	0.7161407	3.6865629999999996	4.607187000000001	1.4966059999999999	2.990427	2.277261	5.416358	1.349033	1.261958	0.7308475	1.5194370000000001	1.912416	2.7571790000000003	--	--	--	--	--	--	--	--	--	--	--	--	--	--	--	--	--	--	--	--	--
TRINITY_DN10318_c0_g1_i1_8	1.0099999999999997e-88	3.9699999999999995e-64	2.3371169999999997	0.0	0.0	0.0	9.869999999999999e-85	6.121675	13.32581	5.959999999999999e-88	8.419999999999998e-78	5.869999999999999e-78	1.637075	3.4759589999999996	3.4762800000000005	1.4899999999999996e-94	4.529999999999999e-90	0.0	--	--	--	--	--	--	--	--	--	--	--	--	--	--	--	--	--	--	--	--	--
TRINITY_DN10318_c0_g1_i1_9	2.6785740000000002	0.3020718	0.9742513	0.8747674000000001	0.24255660000000004	2.6960490000000004	2.854266	0.27943490000000004	0.7368325	0.44240779999999996	1.820511	2.034908	1.59e-24	0.5018239000000001	0.4883965	7.889999999999999e-28	0.9571716999999998	0.8015679	PWA93226.1	regulator of Vps4 activity in the MVB pathway protein [Artemisia annua]	--	--	36/47(76.60)	K19476	IST1	vacuolar protein sorting-associated protein IST1	ko04144	Endocytosis	KOG2027	Spindle pole body protein	[Z]	CELLULAR PROCESSES AND SIGNALING	Cytoskeleton	S	ENOG410YG52	positive regulation of collateral sprouting	--	--	--
TRINITY_DN10319_c0_g1_i1_17	0.3932065	0.0	0.0	0.0	0.0	0.0	0.3876943	0.41958609999999996	1.096208	1.190249	1.9060549999999998	0.0	0.41248450000000003	0.7586924	0.7217501000000001	0.9403826	0.0	1.2731	--	--	--	--	--	--	--	--	--	--	--	--	--	--	--	--	--	--	--	--	--
TRINITY_DN10319_c0_g1_i2_9	51.13462	52.11449	46.155590000000004	61.659	59.53986	53.99334	54.864059999999995	47.571979999999996	55.48732	46.73888	49.60727	47.100590000000004	35.00548	31.240159999999996	32.6556	30.53799	29.806340000000002	29.0969	XP_024992661.1	calcium-dependent protein kinase-like [Cynara cardunculus var. scolymus]	P28582|CDPK_DAUCA	Calcium-dependent protein kinase . OS=Daucus carota (Wild carrot) GN=. PE=2 SV=2	469/556(84.35)	K13412	CPK	calcium-dependent protein kinase [EC:2.7.11.1]	ko04626	Plant-pathogen interaction	KOG0032	Ca2+/calmodulin-dependent protein kinase, EF-Hand protein superfamily	[T]	CELLULAR PROCESSES AND SIGNALING	Signal transduction mechanisms	T	ENOG410XRMJ	calcium-dependent protein kinase	Molecular Function: protein serine/threonine kinase activity (GO:0004674);|Molecular Function: calcium ion binding (GO:0005509);|Molecular Function: ATP binding (GO:0005524);|Cellular Component: membrane (GO:0016020);	PF00069.25,PF00036.32,PF13499.6,PF07714.17,PF13405.6,PF13202.6,PF13833.6,PF12763.7,PF10591.9,PF14658.6	Protein kinase domain|EF hand|EF-hand domain pair|Protein tyrosine kinase|EF-hand domain|EF hand|EF-hand domain pair|Cytoskeletal-regulatory complex EF hand|Secreted protein acidic and rich in cysteine Ca binding region|EF-hand domain
TRINITY_DN10319_c0_g2_i1_9	0.39284050000000004	0.0	0.503575	0.0	1.742462	0.0	1.509615	0.39894120000000005	0.0	1.171251	1.370016	0.8329178	0.7642076	0.7176699000000001	0.34383020000000003	1.315619	0.4652814	0.39424509999999996	--	--	--	--	--	--	--	--	--	--	--	--	--	--	--	--	--	--	--	--	--
TRINITY_DN10320_c0_g1_i1_14	1.790627	3.013293	0.5479816999999999	0.0	0.8376584999999999	1.161209	2.974273	1.988241	3.25909	0.42761930000000004	2.357774	0.0	4.322878	3.026248	5.614978	4.0089120000000005	2.572523	5.358283999999999	--	--	--	--	--	--	--	--	--	--	--	--	--	--	--	--	--	--	--	--	--
TRINITY_DN10321_c0_g1_i1_8	0.0	0.0	0.0	0.9297752	0.0	0.5561881999999999	0.4298263	0.884685	0.0	2.56e-21	0.0	0.0	0.4327617	0.8026951999999999	1.189499	2.625422	2.137566	0.8967639999999999	--	--	--	--	--	--	--	--	--	--	--	--	--	--	--	--	--	--	--	--	--
TRINITY_DN10321_c0_g2_i1_8	0.3563624	0.1822292	0.1878745	0.0	0.0	0.45517290000000005	0.1744829	0.5229939	0.1754754	0.3506402	0.6140351	0.0	1.1957440000000001	1.207284	1.194382	1.7963310000000001	1.279245	1.550567	--	--	--	--	--	--	--	--	--	--	--	--	--	--	--	--	--	--	--	--	--
TRINITY_DN10322_c0_g1_i1_11	0.5914159999999999	1.031801	2.528393	0.3298497	0.5279305999999999	0.7469064999999999	1.516959	0.9678966999999998	1.4177	0.0	0.7147699000000001	0.3371416	0.30839770000000005	0.8960533000000002	0.2896917	0.0	0.3752182	0.0	AAR87163.1	putative polyprotein [Oryza sativa Japonica Group]	--	--	--	--	--	--	--	--	KOG0017	FOG: Transposon-encoded proteins with TYA, reverse transcriptase, integrase domains in various combinations	[R]	POORLY CHARACTERIZED	General function prediction only	S	ENOG410XS4D	Retrotransposon protein	--	--	--
TRINITY_DN10323_c0_g1_i1_18	16.802979999999998	10.71298	12.99212	17.7645	15.15506	22.61234	24.8315	33.80338	57.86114	45.21328	44.77544	48.36179	15.26551	30.40604	40.31012	35.6407	37.753190000000004	40.670970000000004	--	--	--	--	--	--	--	--	--	--	--	--	--	--	--	--	--	--	--	--	--
TRINITY_DN10323_c0_g1_i1_2	9.722246	14.0224	16.1859	11.587589999999999	13.76944	8.719064999999999	76.32511	70.97998	89.40887	101.3037	101.4912	82.40834	20.37911	19.86819	19.13193	44.32125	116.03	44.46882	PSS02644.1	Zinc finger protein [Actinidia chinensis var. chinensis]	Q96289|ZAT10_ARATH	Zinc finger protein ZAT10 T22C5.18 OS=Arabidopsis thaliana (Mouse-ear cress) GN=T22C5.18 PE=2 SV=1	--	--	--	--	--	--	KOG1721	FOG: Zn-finger	[R]	POORLY CHARACTERIZED	General function prediction only	S	COG5048	Zinc finger protein	Molecular Function: DNA-binding transcription factor activity (GO:0003700);|Cellular Component: nucleus (GO:0005634);|Biological Process: response to oxidative stress (GO:0006979);|Biological Process: response to cold (GO:0009409);|Biological Process: response to water deprivation (GO:0009414);|Biological Process: response to wounding (GO:0009611);|Biological Process: response to high light inten…	PF13912.6,PF13894.6	C2H2-type zinc finger|C2H2-type zinc finger	2F	C2H2
TRINITY_DN10324_c0_g1_i1_10	0.0	0.0	0.8123419	1.018774	0.30060879999999995	3.908185	1.432377	0.3098442	4.2805040000000005	4.536866000000001	5.520957	8.015188	0.0	1.029695	0.24460789999999996	1.700924	1.45367	2.7065580000000002	--	--	--	--	--	--	--	--	--	--	--	--	--	--	--	--	--	--	--	--	--
TRINITY_DN10324_c0_g1_i1_13	0.0	0.0	0.23637139999999998	0.1035165	0.2779467	0.1753146	1.256958	0.6913427	0.7204713	0.1961848	0.5927215	0.9198148000000002	4.607023000000001	2.8110720000000002	4.287898	0.6531729000000001	0.4512835	0.9043294	--	--	--	--	--	--	--	--	--	--	--	--	--	--	--	--	--	--	--	--	--
TRINITY_DN10325_c0_g1_i1_13	0.375404	0.07469156	0.7659885999999999	0.4998037	0.1958355	0.0	1.3e-23	0.07512422	0.07765958	0.2444314	0.09025956	0.432184	0.07516746	3.3e-13	0.209103	0.8532909	0.46567939999999997	0.4548864	--	--	--	--	--	--	--	--	--	--	--	--	--	--	--	--	--	--	--	--	--
TRINITY_DN10325_c0_g2_i1_13	0.3063734	6.1e-25	0.636971	0.1055338	4.5899999999999996e-23	0.02692967	0.20152279999999997	4.1e-11	0.3741348	0.20256300000000002	0.2472709	0.3309551	0.21480210000000002	0.48676949999999997	0.8278263000000001	1.102841	0.2194962	0.31594720000000004	--	--	--	--	--	--	--	--	--	--	--	--	--	--	--	--	--	--	--	--	--
TRINITY_DN10326_c0_g1_i1_4	0.40310450000000003	0.0	7.249644	2.229982	2.200338	0.0	2.006581	0.0	0.3884636	0.0	0.0	0.0	0.0	0.0	0.0	0.0	0.0	0.0	--	--	--	--	--	--	--	--	--	--	--	--	--	--	--	--	--	--	--	--	--
TRINITY_DN10327_c0_g1_i1_16	5.465404	6.624896000000001	6.772246000000001	11.932030000000001	10.693430000000001	8.395048	9.403858999999999	12.590010000000001	13.13114	12.41589	10.11112	15.2685	14.79266	15.294989999999999	14.7616	10.72129	9.344858	9.579609	KAA8542464.1	hypothetical protein F0562_023400 [Nyssa sinensis]	Q9FLR0|NEN1_ARATH	Protein NEN1 MBK20.17 OS=Arabidopsis thaliana (Mouse-ear cress) GN=MBK20.17 PE=2 SV=1	--	--	--	--	--	--	--	--	--	--	--	S	ENOG4111I48	Exonuclease	Molecular Function: nucleic acid binding (GO:0003676);|Cellular Component: nucleus (GO:0005634);|Cellular Component: cytoplasm (GO:0005737);|Molecular Function: 3'-5' exonuclease activity (GO:0008408);|Molecular Function: metal ion binding (GO:0046872);	PF00929.24	Exonuclease
TRINITY_DN10328_c0_g1_i1_1	2.198845	2.250825	2.202497	8.637914	6.823628	5.549309	1.14737	3.7976339999999995	3.020754	3.3978010000000003	3.33796	4.371071	1.26282	1.216828	1.339537	2.336682	2.206224	1.989034	XP_031263816.1	antifungal protein ginkbilobin-like protein [Pistacia vera]	D9IWE0|GNKL_PINPS	Antifungal protein ginkbilobin-like protein EAP OS=Pinus pinaster (Maritime pine) GN=EAP PE=2 SV=1	--	--	--	--	--	--	--	--	--	--	--	S	ENOG41123QJ	Pfam:DUF26	Molecular Function: mannose binding (GO:0005537);|Biological Process: killing of cells of other organism (GO:0031640);|Biological Process: defense response to bacterium (GO:0042742);|Biological Process: defense response to fungus (GO:0050832);	PF01657.17	Salt stress response/antifungal
TRINITY_DN10328_c0_g1_i1_7	0.03765999	0.0	0.0	0.0	0.0	0.0	0.6698323	0.4285156	0.5260238	0.5310710999999999	0.6468302	0.2823998	0.2517733	0.2478687	0.1785281	0.2261795	0.1908902	0.07128152	XP_024169368.1	uncharacterized protein LOC112175850 isoform X1 [Rosa chinensis]	--	--	--	--	--	--	--	--	--	--	--	--	--	--	--	--	--	PF03004.14	Plant transposase (Ptta/En/Spm family)
TRINITY_DN10328_c0_g1_i2_3	5.128655	5.439071	5.411636	4.630228	5.270897	5.363297	5.816344	6.190411	5.387512999999999	7.669067999999999	6.969098	7.965371	5.164756	3.428254	4.056568	5.341632	4.965625	5.063201	KAA8526645.1	hypothetical protein F0562_008152 [Nyssa sinensis]	--	--	--	--	--	--	--	--	KOG2887	Membrane protein involved in ER to Golgi transport	[U]	CELLULAR PROCESSES AND SIGNALING	Intracellular trafficking, secretion, and vesicular transport	U	COG5102	SFT2 domain containing	--	PF04178.12	Got1/Sft2-like family
TRINITY_DN10329_c0_g1_i1_1	0.0	0.0	0.0	0.0	0.0	0.0	0.13640170000000001	0.0	0.0	0.2714229	0.0	5.114326	0.1348522	0.3760186	0.36070159999999996	0.0	0.0	0.0	--	--	--	--	--	--	--	--	--	--	--	--	--	--	--	--	--	--	--	--	--
TRINITY_DN10329_c0_g1_i1_11	1.603138	2.716914	1.493995	0.8619916999999999	0.7146800999999999	1.7461529999999998	1.549152	1.62673	1.411384	0.6257102	0.7666111999999999	0.7603958000000001	0.9872834999999999	1.164291	0.7131951	0.4073334	0.6251482	0.6411194	--	--	--	--	--	--	--	--	--	--	--	--	--	--	--	--	--	--	--	--	--
TRINITY_DN10329_c0_g2_i1_1	0.0	0.0	0.0	0.0	0.0	0.0	0.0	0.29312350000000004	0.0	0.0	0.0	2.926111	0.0	0.09778011	0.0	0.10341159999999999	0.0	0.0	XP_016470805.1	PREDICTED: MADS-box protein AGL42-like isoform X1 [Nicotiana tabacum]	Q9FIS1|AGL42_ARATH	MADS-box protein AGL42 MTG10.20 OS=Arabidopsis thaliana (Mouse-ear cress) GN=MTG10.20 PE=1 SV=1	--	--	--	--	--	--	KOG0014	MADS box transcription factor	[K]	INFORMATION STORAGE AND PROCESSING	Transcription	K	COG5068	Transcription factor	Molecular Function: RNA polymerase II regulatory region sequence-specific DNA binding (GO:0000977);|Molecular Function: transcription factor activity, RNA polymerase II proximal promoter sequence-specific DNA binding (GO:0000982);|Molecular Function: DNA-binding transcription factor activity (GO:0003700);|Cellular Component: nucleus (GO:0005634);|Biological Process: multicellular organism develop…	PF01486.17,PF00319.18	K-box region|SRF-type transcription factor (DNA-binding and dimerisation domain)	1F	MADS-MIKC
TRINITY_DN10329_c1_g1_i1_6	1.045744	0.7063423000000001	1.2956860000000001	0.0	0.0	0.2585689	1.362533	1.082711	0.8482851	0.34977329999999995	0.18496210000000002	0.8910541999999999	1.113672	0.32735149999999996	0.330148	0.5667088	0.005139552	0.7398938	--	--	--	--	--	--	--	--	--	--	--	--	--	--	--	--	--	--	--	--	--
TRINITY_DN1032_c0_g1_i1_1	0.9903219999999999	1.377213	0.10508789999999998	0.9286620000000001	2.144891	2.30821	0.9491997999999999	1.99472	1.994859	0.0	0.6393868	0.2737299	0.5358263000000001	0.5939539	0.831415	0.09693482	0.694732	0.7928073	--	--	--	--	--	--	--	--	--	--	--	--	--	--	--	--	--	--	--	--	--
TRINITY_DN1032_c0_g1_i1_11	1.162279	4.273501	0.0	0.6564298000000001	0.49780109999999994	4.2150989999999995	0.0	0.5964147	2.982066	1.1580540000000001	0.6439031	3.8867059999999998	0.5637685	0.0	0.486415	0.0	0.0	1.1845350000000001	--	--	--	--	--	--	--	--	--	--	--	--	--	--	--	--	--	--	--	--	--
TRINITY_DN1032_c0_g1_i1_6	1.6873759999999998	0.9680141999999999	0.9967655000000001	0.8798309000000001	1.0420280000000002	1.32711	0.8231396000000001	1.723944	0.8212889999999999	0.8480045	0.49260059999999994	0.0	0.0	1.218653	1.172484	0.4686721	2.44942	0.43387040000000004	ESR48768.1	hypothetical protein CICLE_v10010881mg [Citrus clementina]	--	--	--	--	--	--	--	--	--	--	--	--	--	--	--	--	--	--	--
TRINITY_DN10331_c0_g1_i1_1	0.0	0.0	1.012817	5.246265	1.991297	0.6157121999999999	1.503547	7.42e-52	4.137007	1.548753	0.8917681000000001	2.604963	1.64e-44	1.426197	0.0	0.0	0.0	0.0	TXG52973.1	hypothetical protein EZV62_022142 [Acer yangbiense]	Q8LF41|TFB4_ARATH	General transcription and DNA repair factor IIH subunit TFB4 F15H18.15 OS=Arabidopsis thaliana (Mouse-ear cress) GN=F15H18.15 PE=2 SV=1	28/31(90.32)	K03143	TFIIH3, GTF2H3, TFB4	transcription initiation factor TFIIH subunit 3	ko03022|ko03420	Basal transcription factors|Nucleotide excision repair	--	--	--	--	--	K	COG5242	Transcription factor	Cellular Component: transcription factor TFIIH core complex (GO:0000439);|Cellular Component: transcription factor TFIIH holo complex (GO:0005675);|Biological Process: nucleotide-excision repair (GO:0006289);|Molecular Function: metal ion binding (GO:0046872);|Biological Process: phosphorylation of RNA polymerase II C-terminal domain (GO:0070816);	--	--
TRINITY_DN10331_c0_g1_i1_7	1.712534	0.4933967000000001	2.156184	0.4933741	0.0	0.0	2.9134439999999997	5.414651	0.7858993000000001	4.046737	1.0322850000000001	2.881738	0.0	0.8267863000000001	0.778597	1.009747	0.0	1.361358	--	--	--	--	--	--	--	--	--	--	--	--	--	--	--	--	--	--	--	--	--
TRINITY_DN10331_c0_g2_i2_9	15.08549	15.235570000000001	13.465570000000001	13.8181	12.00871	17.151510000000002	12.37761	12.4132	11.15125	13.13529	12.89229	12.467880000000001	7.862811	8.318124000000001	8.749264	9.148434	10.592	7.465839999999999	PSS34623.1	Ataxin-3 like [Actinidia chinensis var. chinensis]	Q8LQ36|ATX3_ORYSJ	Putative ataxin-3 homolog P0529H11.31 OS=Oryza sativa subsp. japonica (Rice) GN=P0529H11.31 PE=3 SV=1	137/174(78.74)	K11863	ATXN3, MJD	Ataxin-3 [EC:3.4.22.-]	ko04141	Protein processing in endoplasmic reticulum	KOG2935	Ataxin 3/Josephin	[R]	POORLY CHARACTERIZED	General function prediction only	O	ENOG4111G4B	Ataxin 3	Molecular Function: thiol-dependent ubiquitin-specific protease activity (GO:0004843);|Cellular Component: nucleus (GO:0005634);|Biological Process: protein deubiquitination (GO:0016579);	--	--
TRINITY_DN10332_c0_g1_i2_4	0.01952914	0.2132331	0.38932849999999997	2.842827	1.1861549999999998	0.29760390000000003	2.747204	2.910866	4.177632	1.886642	3.169554	1.90976	0.9778949	1.446202	1.9607990000000002	2.149869	1.561848	1.774602	XP_028113966.1	sugar carrier protein C-like [Camellia sinensis]	Q41144|STC_RICCO	Sugar carrier protein C STC OS=Ricinus communis (Castor bean) GN=STC PE=2 SV=1	--	--	--	--	--	--	KOG0254	Predicted transporter (major facilitator superfamily)	[R]	POORLY CHARACTERIZED	General function prediction only	G	ENOG410XNQK	Transporter	Biological Process: carbohydrate transport (GO:0008643);|Molecular Function: symporter activity (GO:0015293);|Cellular Component: integral component of membrane (GO:0016021);	PF00083.24,PF07690.16	Sugar (and other) transporter|Major Facilitator Superfamily
TRINITY_DN10334_c0_g1_i1_4	0.0	0.037096	0.03833992	2.76056	5.1078209999999995	0.0330833	0.0	0.03539631	0.03555498	0.5699356	0.5601329	0.9942976	1.7999490000000002	1.364595	1.439344	0.6332401	1.035825	0.1050424	KAA8538761.1	hypothetical protein F0562_028344 [Nyssa sinensis]	Q8L5Z1|GDL17_ARATH	GDSL esterase/lipase At1g33811 F14M2.7 OS=Arabidopsis thaliana (Mouse-ear cress) GN=F14M2.7 PE=2 SV=1	--	--	--	--	--	--	--	--	--	--	--	S	ENOG410Y9W7	GDSL esterase lipase	Cellular Component: extracellular region (GO:0005576);|Biological Process: lipid catabolic process (GO:0016042);|Molecular Function: hydrolase activity, acting on ester bonds (GO:0016788);	PF00657.22	GDSL-like Lipase/Acylhydrolase
TRINITY_DN10335_c0_g1_i1_17	1.174727	2.25e-05	0.3400288	1.5638370000000001	0.8797554	1.4912860000000001	0.8849934000000002	1.50957	0.9916059000000002	1.187098	0.0	0.3110372	2.0490150000000003	1.9751279999999998	1.5226	0.9880205	3.5700000000000003e-22	0.909784	--	--	--	--	--	--	--	--	--	--	--	--	--	--	--	--	--	--	--	--	--
TRINITY_DN10335_c0_g1_i1_3	1.505482	0.4274366	0.0	0.41259830000000003	1.705456	0.9317084000000001	1.8567240000000003	0.0	0.0	0.7804218	0.0	0.4125027	0.3796016	0.0	0.0	0.0	0.0	0.3942489	--	--	--	--	--	--	--	--	--	--	--	--	--	--	--	--	--	--	--	--	--
TRINITY_DN10336_c0_g1_i1_1	0.8475089	0.0	1.283828	3.9984089999999997	2.396195	0.5967097	0.7863364	0.4437308	0.6588185999999999	0.4134464	1.34e-06	0.0	0.0	5.73e-20	1.8595099999999998	8.176783	4.612233	1.751127	--	--	--	--	--	--	--	--	--	--	--	--	--	--	--	--	--	--	--	--	--
TRINITY_DN10336_c0_g1_i2_16	0.3978415	9.159999999999999e-05	5.79e-08	1.93e-16	2.07e-09	0.000812747	5.47e-06	1.59e-06	1.15e-09	0.0026790240000000003	0.0007946860000000001	9.070000000000001e-13	0.0022991920000000002	5.85e-05	1.39e-06	0.000191399	6.990000000000001e-09	0.000133386	XP_028121049.1	uncharacterized protein LOC114318373 isoform X1 [Camellia sinensis]	--	--	--	--	--	--	--	--	--	--	--	--	--	V	COG1403	HNH endonuclease	--	PF14279.6,PF01844.23,PF13395.6	HNH endonuclease|HNH endonuclease|HNH endonuclease
TRINITY_DN10337_c0_g1_i1_11	0.28337429999999997	0.9244388000000001	0.2212344	5.070000000000001e-16	0.6042826	0.6603939999999999	0.07733823	0.3385401	0.3877986	0.2730468	5.2899999999999996e-15	0.4922934	0.3683833	5.78e-20	0.8392238999999999	0.5106323	0.7366703	2.51e-22	RXI08468.1	hypothetical protein DVH24_022612 [Malus domestica]	--	--	--	--	--	--	--	--	--	--	--	--	--	--	--	--	--	--	--
TRINITY_DN10337_c0_g1_i1_6	0.6702744	0.9358833000000001	0.42171970000000003	1.581817	3.2963660000000004	1.3545909999999999	0.8339014000000001	2.774268	3.3645709999999998	8.910066	4.442685	5.203771	3.2929839999999997	3.208125	3.4197919999999997	5.686832	4.893205	7.273363000000001	XP_021969035.1	ethylene-responsive transcription factor ERF038-like [Helianthus annuus]	Q9SUK8|ERF39_ARATH	Ethylene-responsive transcription factor ERF039 dl4400c OS=Arabidopsis thaliana (Mouse-ear cress) GN=dl4400c PE=2 SV=1	--	--	--	--	--	--	--	--	--	--	--	K	ENOG41118EY	AP2 ERF domain-containing transcription factor	Molecular Function: DNA binding (GO:0003677);|Molecular Function: DNA-binding transcription factor activity (GO:0003700);|Cellular Component: nucleus (GO:0005634);|Biological Process: ethylene-activated signaling pathway (GO:0009873);	PF00847.20	AP2 domain	2F	AP2/ERF-ERF
TRINITY_DN10338_c0_g1_i1_10	1.204142	0.6681564	0.9849405999999999	2.154498	1.792745	1.349259	0.6627988	2.161957	1.405514	1.240566	1.6553220000000002	2.1518580000000003	2.000702	2.3516529999999998	1.599435	0.8623994	1.293457	1.632841	XP_023738425.1	uncharacterized protein LOC111886413 [Lactuca sativa]	--	--	--	--	--	--	--	--	--	--	--	--	--	S	ENOG410YD6E		--	--	--
TRINITY_DN10339_c0_g1_i1_4	1.864741	1.1970809999999998	0.4186003	0.5496929	0.7873471	1.2222520000000001	1.551241	1.3165120000000001	1.007503	0.1853777	1.641027	0.972058	0.5391140999999999	0.9774591999999999	1.135027	1.075711	0.7641815	0.7828082	--	--	--	--	--	--	--	--	--	--	--	--	--	--	--	--	--	--	--	--	--
TRINITY_DN1033_c0_g1_i1_14	0.0	0.2624738	0.260535	0.0	0.0	0.4082275	0.25788720000000004	0.7724286	0.26748740000000004	0.0	0.0	0.0	0.7670807	0.0	0.5219723	0.0	0.5853073000000001	0.26403709999999997	--	--	--	--	--	--	--	--	--	--	--	--	--	--	--	--	--	--	--	--	--
TRINITY_DN1033_c0_g1_i1_16	0.5643001999999999	3.636953	1.6008129999999998	1.412527	2.230648	1.461139	1.7211919999999998	1.904152	1.521955	3.080934	1.352809	2.030697	1.217924	0.0	0.0	0.7314896	3.2962839999999995	0.6362876999999999	--	--	--	--	--	--	--	--	--	--	--	--	--	--	--	--	--	--	--	--	--
TRINITY_DN1033_c0_g1_i1_3	0.49418029999999996	0.2785715	0.0	2.05865	2.437794	1.0360260000000001	0.4677255	0.49070240000000004	0.6582441	0.0	0.0	0.0	0.0	0.4595553	0.0	0.0	0.27963709999999997	0.0	--	--	--	--	--	--	--	--	--	--	--	--	--	--	--	--	--	--	--	--	--
TRINITY_DN1033_c0_g1_i1_5	1.410236	0.21404120000000001	0.7735857	1.434174	1.772723	0.8780452	0.8143649000000001	1.013264	1.170856	0.4484964	0.9450384000000001	0.8733103999999999	0.4757817	0.7160755999999999	0.9711578000000002	0.9884224	1.398547	2.5830919999999997	--	--	--	--	--	--	--	--	--	--	--	--	--	--	--	--	--	--	--	--	--
TRINITY_DN1033_c0_g1_i1_7	0.0	0.0	0.0	2.4e-10	0.8483780000000001	0.0	0.5319636	0.0	1.898322	5.02e-27	5.34e-21	0.0	8.95e-22	1.259058	1.6757520000000001	0.5446583	0.0	2.3904349999999996	--	--	--	--	--	--	--	--	--	--	--	--	--	--	--	--	--	--	--	--	--
TRINITY_DN10340_c0_g1_i1_14	0.09969205	0.29077020000000003	0.3390765	3.3508949999999995	4.061913	1.124013	0.7998503	0.8174011	0.2910895	0.5387781999999999	1.048029	0.5669713000000001	0.3821786	0.3437033	0.3443518	0.9379177	0.2017115	0.5695248	PNY14825.1	hypothetical protein L195_g011512 [Trifolium pratense]	Q94HW2|POLR1_ARATH	Endonuclease RE1 T4M14.18 OS=Arabidopsis thaliana (Mouse-ear cress) GN=T4M14.18 PE=2 SV=1	--	--	--	--	--	--	KOG0017	FOG: Transposon-encoded proteins with TYA, reverse transcriptase, integrase domains in various combinations	[R]	POORLY CHARACTERIZED	General function prediction only	L	COG2801	Retrotransposon protein	Cellular Component: retrotransposon nucleocapsid (GO:0000943);|Molecular Function: nucleic acid binding (GO:0003676);|Molecular Function: RNA-directed DNA polymerase activity (GO:0003964);|Molecular Function: aspartic-type endopeptidase activity (GO:0004190);|Molecular Function: endonuclease activity (GO:0004519);|Biological Process: DNA recombination (GO:0006310);|Biological Process: DNA integra…	PF07727.14	Reverse transcriptase (RNA-dependent DNA polymerase)
TRINITY_DN10340_c1_g1_i1_7	0.0	0.0	0.31098159999999997	0.0	0.2556654	0.0	0.5294718	0.0	0.2532826	0.0	0.0	0.0	0.0	0.0	0.0	0.0	0.3267643	0.0	--	--	--	--	--	--	--	--	--	--	--	--	--	--	--	--	--	--	--	--	--
TRINITY_DN10341_c0_g1_i2_3	1.7000000000000002e-25	0.1147695	5.12e-08	1.0879459999999999	1.0783049999999998	0.0	2.65e-11	0.32850809999999997	2.57e-05	0.43610459999999995	0.03884644	0.2637802	1.573644	0.8601	0.712321	0.0	0.11768599999999999	0.21611350000000001	--	--	--	--	--	--	--	--	--	--	--	--	--	--	--	--	--	--	--	--	--
TRINITY_DN10342_c0_g1_i1_11	0.7940353	2.8870009999999997	0.0	2.635956	0.7443344	4.064902	1.938362	4.542555	3.3960480000000004	6.436801999999999	2.336233	2.627248	0.3986343	1.070368	1.3531819999999999	3.3444760000000002	1.567627	2.443975	--	--	--	--	--	--	--	--	--	--	--	--	--	--	--	--	--	--	--	--	--
TRINITY_DN10342_c0_g1_i1_8	0.8725988000000001	1.3141479999999999	0.0	0.3190991	0.0	0.06484297	3.7538129999999996	0.4430992	0.26712779999999997	1.4601959999999998	0.6801941999999999	0.002448814	0.0	1.09441	0.7994894	0.949312	0.32871300000000003	0.5773587	--	--	--	--	--	--	--	--	--	--	--	--	--	--	--	--	--	--	--	--	--
TRINITY_DN10343_c0_g1_i1_2	8.109999999999999e-44	4.34e-43	0.8668889000000001	0.0	0.0	0.0	1.260393	0.0	0.0	1.828412	0.3060409	0.0	0.0	0.5010069	0.4980424	0.8223782	0.5585433000000001	0.25884789999999996	--	--	--	--	--	--	--	--	--	--	--	--	--	--	--	--	--	--	--	--	--
TRINITY_DN10343_c0_g1_i1_4	0.5369748000000001	0.5411814	0.3843756	0.9749471	1.096776	0.6723555	1.162814	1.1798680000000001	0.6972809	0.48115820000000004	2.16391	1.568748	0.2753663	0.27806149999999996	1.192249	0.6155961999999999	0.6909424	0.2893975	NP_195027.1	glycine decarboxylase P-protein 1 [Arabidopsis thaliana]	Q94B78|GCSP1_ARATH	Glycine dehydrogenase (decarboxylating) 1, mitochondrial F26P21.130 OS=Arabidopsis thaliana (Mouse-ear cress) GN=F26P21.130 PE=1 SV=2	1033/1033(100.00)	K00281	GLDC, gcvP	glycine dehydrogenase [EC:1.4.4.2]	ko00260|ko00630	Glycine, serine and threonine metabolism|Glyoxylate and dicarboxylate metabolism	KOG2040	Glycine dehydrogenase (decarboxylating)	[E]	METABOLISM	Amino acid transport and metabolism	E	COG0403	The glycine cleavage system catalyzes the degradation of glycine. The P protein binds the alpha-amino group of glycine through its pyridoxal phosphate cofactor	Molecular Function: glycine dehydrogenase (decarboxylating) activity (GO:0004375);|Cellular Component: mitochondrion (GO:0005739);|Cellular Component: glycine cleavage complex (GO:0005960);|Biological Process: glycine catabolic process (GO:0006546);|Cellular Component: chloroplast (GO:0009507);|Cellular Component: chloroplast thylakoid (GO:0009534);|Cellular Component: chloroplast stroma (GO:0009…	PF02347.16	Glycine cleavage system P-protein
TRINITY_DN10344_c0_g1_i1_15	2.744464	0.0	0.0	0.6184375	0.9555839	0.43674759999999996	3.6541580000000002	2.858134	0.47193820000000003	0.0	1.259973	1.215523	1.060849	5.822172	2.290743	0.6257455	0.6766506	1.6492529999999999	--	--	--	--	--	--	--	--	--	--	--	--	--	--	--	--	--	--	--	--	--
TRINITY_DN10344_c0_g2_i1_4	0.2212105	0.0	0.0	0.6183642	0.30893259999999995	0.2284652	0.3929835	0.7587891999999999	0.4393829000000001	0.4752542	0.7749076	0.1234279	0.5069324000000001	0.9292919	0.7571633000000001	0.0	0.0	0.7947493	--	--	--	--	--	--	--	--	--	--	--	--	--	--	--	--	--	--	--	--	--
TRINITY_DN10345_c0_g1_i1_13	0.9156241	0.5979395000000001	0.6462460999999999	0.9372024	1.716451	1.437063	1.20773	0.5358783	0.860002	0.7001206	0.6392017	0.46141909999999997	1.136441	1.45345	2.992073	0.9664969000000001	0.4041575	0.8709041	--	--	--	--	--	--	--	--	--	--	--	--	--	--	--	--	--	--	--	--	--
TRINITY_DN10346_c0_g1_i1_3	1.1783	0.49352959999999996	0.5070852	0.4811393	0.2108284	0.6011294	1.144667	0.4628365	1.146623	0.476555	1.111067	0.4826078	2.740646	1.0852899999999999	1.061601	0.5080688	0.267513	0.4563276	RVX20323.1	Transposon TX1 uncharacterized 149 kDa protein [Vitis vinifera]	--	--	--	--	--	--	--	--	KOG1075	FOG: Reverse transcriptase	[R]	POORLY CHARACTERIZED	General function prediction only	S	ENOG410Y65V	Retrotransposon protein	--	--	--
TRINITY_DN10348_c0_g1_i1_12	1.327702	0.0	0.8936671	0.6993174	2.398482	0.8561023999999999	0.0	2.010866	0.27025390000000005	2.618665	1.8915380000000002	2.7147919999999996	1.286629	0.6132236999999999	2.607171	0.0	1.574418	1.336076	--	--	--	--	--	--	--	--	--	--	--	--	--	--	--	--	--	--	--	--	--
TRINITY_DN10348_c0_g2_i1_9	0.8535853000000001	1.7409430000000001	1.920841	0.4504892	0.7380465	0.9827392	0.08330144	0.7030904	1.262946	0.8783011000000001	1.3759430000000001	0.3852868	4.746519999999999	3.986185	3.508025	0.7119206	1.135429	1.070773	--	--	--	--	--	--	--	--	--	--	--	--	--	--	--	--	--	--	--	--	--
TRINITY_DN10349_c0_g1_i1_4	0.15649570000000002	0.18474300000000002	0.15817179999999997	0.5434533	0.3673774	0.2259101	0.27550159999999996	0.39246820000000004	0.4340987	0.33535440000000005	0.449586	0.3669795	0.2721048	0.2731385	0.2491992	0.7591084	1.472502	1.255152	XP_028091657.1	probable protein phosphatase 2C 25 [Camellia sinensis]	O80871|P2C25_ARATH	Probable protein phosphatase 2C 25 F23F1.6 OS=Arabidopsis thaliana (Mouse-ear cress) GN=F23F1.6 PE=1 SV=1	--	--	--	--	--	--	KOG0698	Serine/threonine protein phosphatase	[T]	CELLULAR PROCESSES AND SIGNALING	Signal transduction mechanisms	T	COG0631	Phosphatase	Molecular Function: protein serine/threonine phosphatase activity (GO:0004722);|Cellular Component: nucleus (GO:0005634);|Cellular Component: plastid (GO:0009536);|Biological Process: response to wounding (GO:0009611);|Biological Process: response to fungus (GO:0009620);|Biological Process: abscisic acid-activated signaling pathway (GO:0009738);|Molecular Function: metal ion binding (GO:0046872);…	PF00481.21	Protein phosphatase 2C
TRINITY_DN1034_c0_g1_i1_4	0.0	0.0	0.0	0.18008970000000002	0.8362688	0.05382546	1.039441	0.9804043	2.106234	1.574483	2.427182	1.520758	0.0	0.0	0.0	0.0	0.0	0.0	KAA8550779.1	hypothetical protein F0562_002463 [Nyssa sinensis]	Q9SR34|TA1_ARATH	Transcriptional regulator TAC1 F3L24.16 OS=Arabidopsis thaliana (Mouse-ear cress) GN=F3L24.16 PE=2 SV=1	--	--	--	--	--	--	--	--	--	--	--	S	ENOG410Z06A	C2H2 Zinc finger protein	--	PF13912.6	C2H2-type zinc finger
TRINITY_DN1034_c0_g1_i1_7	0.7839430000000001	0.48447629999999997	0.1319023	3.036495	1.1884299999999999	1.0970209999999998	0.323729	0.6776125	0.8204229999999999	1.040414	0.2761274	1.210202	0.5615748	0.6188486999999999	0.9032505999999999	0.649914	0.6793645	0.458189	RVX14583.1	Transposon TX1 uncharacterized 149 kDa protein [Vitis vinifera]	--	--	--	--	--	--	--	--	--	--	--	--	--	K	ENOG41128X0	calmodulin-binding transcription activator	--	--	--
TRINITY_DN10350_c0_g1_i1_15	0.0	0.0	0.0	1.15e-50	0.0	3.84e-07	2.96e-50	0.0	1.9999999999999998e-30	9.989999999999999e-42	0.0	1.54e-35	0.43679409999999996	0.0	5.48e-07	0.08453617	0.0	1.21e-06	--	--	--	--	--	--	--	--	--	--	--	--	--	--	--	--	--	--	--	--	--
TRINITY_DN10350_c0_g1_i1_3	1.378596	0.2523523	1.2061469999999999	0.1132132	0.09987082	0.1968763	0.5764528	0.5522263000000001	0.005645931999999999	0.6566316999999999	0.6767941	0.3379841	1.3259809999999999	0.21674210000000002	0.7465799	0.0	0.362321	0.44672	--	--	--	--	--	--	--	--	--	--	--	--	--	--	--	--	--	--	--	--	--
TRINITY_DN10350_c0_g1_i1_9	2.174208	2.117317	1.418035	0.7039938	0.5151438	2.724452	1.618177	1.227292	1.043909	2.8611169999999997	2.469608	2.243586	3.172643	3.391728	2.419559	2.6887659999999998	1.224849	4.025221	--	--	--	--	--	--	--	--	--	--	--	--	--	--	--	--	--	--	--	--	--
TRINITY_DN10352_c0_g2_i2_16	0.0	0.0	0.0	2.04215	0.6869474	0.0	0.0	0.35690279999999996	0.7505549	0.0	0.0	0.0	0.1386908	0.2017921	0.1943906	0.03858518	0.0	0.5694876	XP_021986813.1	uncharacterized protein LOC110883333 [Helianthus annuus]	--	--	--	--	--	--	--	--	KOG0017	FOG: Transposon-encoded proteins with TYA, reverse transcriptase, integrase domains in various combinations	[R]	POORLY CHARACTERIZED	General function prediction only	S	ENOG410XS4D	Retrotransposon protein	--	--	--
TRINITY_DN10353_c0_g1_i1_18	0.004805235	1.5375370000000002	1.19e-18	0.8714805	1.1734069999999999	4.05e-26	0.9057132	6e-25	1.19e-21	0.6538354999999999	0.21045160000000002	0.1682882	6.25e-27	3.94e-12	1.59e-09	0.1799499	0.001146	0.219021	KAB2052949.1	hypothetical protein ES319_A12G154500v1 [Gossypium barbadense]	--	--	--	--	--	--	--	--	--	--	--	--	--	--	--	--	--	--	--
TRINITY_DN10353_c0_g1_i1_2	1.081721	0.7167788	2.17e-12	2.457764	3.97075	4.852603	1.303584	0.6690096	2.054023	3.996789	1.561606	2.665623	0.8245606	0.8503861999999999	0.3587351	2.8699999999999996e-05	0.006462215	0.2654815	XP_018859042.1	PREDICTED: glycine cleavage system H protein 2, mitochondrial-like [Juglans regia]	O82179|GCSH2_ARATH	Glycine cleavage system H protein 2, mitochondrial T4C15.21 OS=Arabidopsis thaliana (Mouse-ear cress) GN=T4C15.21 PE=2 SV=1	110/130(84.62)	K02437	gcvH, GCSH	glycine cleavage system H protein	ko00260|ko00630	Glycine, serine and threonine metabolism|Glyoxylate and dicarboxylate metabolism	KOG3373	Glycine cleavage system H protein (lipoate-binding)	[E]	METABOLISM	Amino acid transport and metabolism	E	COG0509	The glycine cleavage system catalyzes the degradation of glycine. The H protein shuttles the methylamine group of glycine from the P protein to the T protein (By similarity)	Molecular Function: ATP binding (GO:0005524);|Cellular Component: mitochondrion (GO:0005739);|Cellular Component: glycine cleavage complex (GO:0005960);|Biological Process: glycine decarboxylation via glycine cleavage system (GO:0019464);	--	--
TRINITY_DN10353_c0_g1_i1_3	3.238127	1.53645	2.177491	1.788354	3.298426	2.1671009999999997	4.628465	2.640389	2.676532	1.194225	3.679819	1.9152900000000002	2.784601	2.448368	3.3077870000000003	1.7740330000000002	0.9199679000000001	0.7838897	--	--	--	--	--	--	--	--	--	--	--	--	--	--	--	--	--	--	--	--	--
TRINITY_DN10353_c0_g1_i1_4	2.117005	1.5763850000000001	2.4272650000000002	0.8941909	0.6808634	2.348687	6.519558	1.6819709999999999	2.3094069999999998	0.7178176	0.5864406	0.5325274	0.348792	0.4471544	0.1874217	0.11053289999999999	0.1395958	0.1316608	PSS23828.1	Trihelix transcription factor GT-3b like [Actinidia chinensis var. chinensis]	Q9SDW0|TGT3A_ARATH	Trihelix transcription factor GT-3a T10O8.90 OS=Arabidopsis thaliana (Mouse-ear cress) GN=T10O8.90 PE=1 SV=1	--	--	--	--	--	--	KOG4282	Transcription factor GT-2 and related proteins, contains trihelix DNA-binding/SANT domain	[K]	INFORMATION STORAGE AND PROCESSING	Transcription	K	ENOG410YYXY	Transcription factor	Molecular Function: DNA-binding transcription factor activity (GO:0003700);|Cellular Component: nucleus (GO:0005634);|Biological Process: regulation of transcription, DNA-templated (GO:0006355);|Molecular Function: identical protein binding (GO:0042802);|Molecular Function: sequence-specific DNA binding (GO:0043565);	PF13837.6	Myb/SANT-like DNA-binding domain	2F	Trihelix
TRINITY_DN10353_c0_g1_i1_8	0.2881431	0.0	0.9477697	0.0	0.4421442	0.0	1.698489	0.8608108	0.5629462	0.0	0.33967129999999995	0.0	0.1355043	0.0	0.5406380999999999	1.473655	0.9494039000000001	6.499999999999999e-12	--	--	--	--	--	--	--	--	--	--	--	--	--	--	--	--	--	--	--	--	--
TRINITY_DN10354_c0_g1_i1_14	0.6277835	0.0	0.0	0.7474236	0.5786876	1.098806	0.0	0.0	3.47835	0.6868022	0.7728161	0.0	0.0	3.584169	1.704968	1.513033	3.236529	5.3897260000000005	--	--	--	--	--	--	--	--	--	--	--	--	--	--	--	--	--	--	--	--	--
TRINITY_DN10354_c0_g1_i1_9	0.08673414	0.21925370000000002	0.02763794	0.4044293	0.8136321999999999	0.7312954	0.3113815	0.1921015	0.38878959999999996	0.4735707	0.477842	0.18944460000000002	0.5055555	0.3943242	0.660086	0.31715709999999997	0.5765344	0.5016704000000001	XP_022854527.1	protein DETOXIFICATION 52-like [Olea europaea var. sylvestris]	Q9SZE2|DTX51_ARATH	Protein DETOXIFICATION 51 F19B15.170 OS=Arabidopsis thaliana (Mouse-ear cress) GN=F19B15.170 PE=2 SV=1	--	--	--	--	--	--	KOG1347	Uncharacterized membrane protein, predicted efflux pump	[R]	POORLY CHARACTERIZED	General function prediction only	V	COG0534	Mate efflux family protein	Cellular Component: late endosome (GO:0005770);|Biological Process: drug transmembrane transport (GO:0006855);|Biological Process: defense response (GO:0006952);|Cellular Component: endosome membrane (GO:0010008);|Biological Process: root morphogenesis (GO:0010015);|Biological Process: auxin homeostasis (GO:0010252);|Molecular Function: drug transmembrane transporter activity (GO:0015238);|Molecu…	PF01554.18	MatE
TRINITY_DN10354_c0_g2_i1_2	1.408842	3.9789120000000002	0.6504671	0.1977533	0.5063845	1.9640279999999999	1.738952	0.1963697	0.37542470000000006	0.38130390000000003	1.303959	0.9736891	0.02244469	1.4410530000000001	0.9346383	7.93e-27	3.9899999999999996e-26	0.592943	--	--	--	--	--	--	--	--	--	--	--	--	--	--	--	--	--	--	--	--	--
TRINITY_DN10355_c0_g1_i1_11	1.571013	2.517946	1.318067	0.330335	0.1000127	0.5752809	0.1055445	0.3263728	0.5228224	0.32726259999999996	0.3927478	0.5565498999999999	0.22126350000000003	0.20901689999999998	0.20742460000000001	0.0	0.0	0.4392856	--	--	--	--	--	--	--	--	--	--	--	--	--	--	--	--	--	--	--	--	--
TRINITY_DN10355_c0_g2_i1_11	0.07282943	0.0	0.0	0.0	0.07178465	5.223034999999999	0.0	0.0	0.0	0.3639436	0.6220095	0.2320194	0.0	0.0	0.0	0.0	0.0839037	0.0	--	--	--	--	--	--	--	--	--	--	--	--	--	--	--	--	--	--	--	--	--
TRINITY_DN10356_c0_g1_i1_3	2.970001	2.583327	4.7276940000000005	0.3563542	0.2923277	0.8326363999999999	2.2810029999999997	2.363424	2.824912	1.011144	1.981787	1.060346	5.773213	1.52405	2.958487	0.36629409999999996	0.7728231	0.32921300000000003	RVW82925.1	Retrovirus-related Pol polyprotein from transposon RE1 [Vitis vinifera]	Q9ZT94|POLR2_ARATH	Endonuclease RE2 T4I9.16 OS=Arabidopsis thaliana (Mouse-ear cress) GN=T4I9.16 PE=4 SV=1	--	--	--	--	--	--	KOG0017	FOG: Transposon-encoded proteins with TYA, reverse transcriptase, integrase domains in various combinations	[R]	POORLY CHARACTERIZED	General function prediction only	--	--	--	Cellular Component: retrotransposon nucleocapsid (GO:0000943);|Molecular Function: nucleic acid binding (GO:0003676);|Molecular Function: RNA-directed DNA polymerase activity (GO:0003964);|Molecular Function: aspartic-type endopeptidase activity (GO:0004190);|Molecular Function: endonuclease activity (GO:0004519);|Biological Process: DNA recombination (GO:0006310);|Biological Process: DNA integra…	--	--
TRINITY_DN10356_c0_g1_i1_7	1.6726029999999998	0.4030074	0.33093649999999997	1.932696	1.151621	1.9033810000000002	2.232165	2.509845	2.144979	2.189965	3.145419	3.6351489999999997	2.500515	3.4070989999999997	2.789135	0.3436264	0.3366611	3.421739	ADJ39328.1	TRIMCyp fusion protein [synthetic construct]	Q39613|CYPH_CATRO	Peptidyl-prolyl cis-trans isomerase PCKR1 OS=Catharanthus roseus (Madagascar periwinkle) (Vinca rosea) GN=PCKR1 PE=1 SV=1	--	--	--	--	--	--	KOG0865	Cyclophilin type peptidyl-prolyl cis-trans isomerase	[O]	CELLULAR PROCESSES AND SIGNALING	Posttranslational modification, protein turnover, chaperones	O	COG0652	peptidyl-prolyl cis-trans isomerase activity	Molecular Function: peptidyl-prolyl cis-trans isomerase activity (GO:0003755);|Cellular Component: cytoplasm (GO:0005737);|Biological Process: protein folding (GO:0006457);	PF00160.21	Cyclophilin type peptidyl-prolyl cis-trans isomerase/CLD
TRINITY_DN10358_c0_g1_i1_1	0.1869293	0.0	0.04411085	7.468560000000001	6.087015	7.432083	0.286657	0.2556718	0.6194196999999999	1.27115	0.8486822	0.8825245999999999	0.10822280000000001	0.1357557	0.09863774	0.0	0.0	0.03664864	--	--	--	--	--	--	--	--	--	--	--	--	--	--	--	--	--	--	--	--	--
TRINITY_DN10358_c0_g1_i1_13	3.069266	1.612789	1.000257	0.8612860000000001	2.553282	1.798183	1.379099	1.062347	2.164218	0.9946424	2.1104990000000003	0.02729449	0.3983722	1.60948	3.2898050000000003	1.57165	0.470267	0.7985296	--	--	--	--	--	--	--	--	--	--	--	--	--	--	--	--	--	--	--	--	--
TRINITY_DN10358_c0_g1_i1_18	0.0	0.0	0.0	0.0	0.0	1.108792	1.369597	2.6599999999999996e-34	4.22922	0.16881970000000002	4.405006	0.7534611999999999	0.0	0.0	0.6334812	6.929999999999999e-05	0.7667418	0.6878655	--	--	--	--	--	--	--	--	--	--	--	--	--	--	--	--	--	--	--	--	--
TRINITY_DN10359_c0_g1_i1_17	2.750286	3.266906	2.392246	2.150293	1.9823959999999998	1.479213	1.082379	2.5618819999999998	3.531049	2.392954	1.7541959999999999	2.957487	4.921454	4.4318290000000005	4.322093	3.1153049999999998	3.3173769999999996	2.862557	KAE8126121.1	hypothetical protein FH972_020866 [Carpinus fangiana]	Q7S1H9|CMR1_NEUCR	DNA damage-binding protein cmr1 NCU09302 OS=FGSC 987) GN=NCU09302 PE=3 SV=1	--	--	--	--	--	--	KOG4328	WD40 protein	[S]	POORLY CHARACTERIZED	Function unknown	S	ENOG410XRID	WD repeatcontaining protein	Molecular Function: DNA binding (GO:0003677);|Biological Process: cellular response to DNA damage stimulus (GO:0006974);|Biological Process: regulation of DNA damage checkpoint (GO:2000001);	PF00400.32	WD domain, G-beta repeat
TRINITY_DN10359_c0_g2_i1_6	3.369614	1.9030630000000002	1.0200000000000002e-18	0.03358968	0.1560124	0.29291100000000003	0.00020291099999999998	2.095775	0.9266654000000001	0.7416639	0.206502	0.26828909999999995	1.17e-06	0.8206384	0.4552111	4.07e-05	0.02229866	0.5556378000000001	KAA8537324.1	hypothetical protein F0562_026989 [Nyssa sinensis]	--	--	--	--	--	--	--	--	--	--	--	--	--	--	--	--	--	--	--
TRINITY_DN10360_c0_g1_i1_10	14.87534	17.48705	18.39776	21.548920000000003	19.4985	15.22085	17.02196	24.22477	20.45448	19.6153	17.01051	21.892770000000002	21.40406	18.4599	19.79712	18.30228	18.96048	18.044620000000002	KAE9464929.1	hypothetical protein C3L33_03160, partial [Rhododendron williamsianum]	--	--	--	--	--	--	--	--	--	--	--	--	--	S	ENOG4111WJ6	P4Hc	--	PF13640.6	2OG-Fe(II) oxygenase superfamily
TRINITY_DN10360_c0_g1_i1_2	3.605422	2.44971	15.1308	1.169783	3.2810989999999998	1.278965	21.14035	18.66125	13.751539999999999	9.938964	3.03323	4.675001	4.657789	2.372916	8.133054	1.221152	3.295667	4.315706	--	--	--	--	--	--	--	--	--	--	--	--	--	--	--	--	--	--	--	--	--
TRINITY_DN10361_c0_g1_i1_12	0.0	0.1620281	0.0	0.9442403	0.9670294	0.8354358000000001	0.8840044	0.739973	1.451611	2.724552	2.5350330000000003	1.841129	2.046081	3.16607	3.113734	3.964173	7.8951910000000005	5.9037440000000005	--	--	--	--	--	--	--	--	--	--	--	--	--	--	--	--	--	--	--	--	--
TRINITY_DN10361_c0_g1_i1_14	1.61e-11	0.0	3.929999999999999e-21	0.1188731	0.05540784	3.9399999999999994e-25	1.84e-26	0.05815163	0.1136037	0.05910487	0.4016163	0.05976787	0.9280044	1.425716	2.0058700000000003	6.780913000000001	5.520372	6.0348239999999995	XP_018718843.1	PREDICTED: protein RADIALIS-like 3 isoform X1 [Eucalyptus grandis]	F4JVB8|RADL1_ARATH	Protein RADIALIS-like 1 T22F8.150 OS=Arabidopsis thaliana (Mouse-ear cress) GN=T22F8.150 PE=2 SV=1	--	--	--	--	--	--	KOG0724	Zuotin and related molecular chaperones (DnaJ superfamily), contains DNA-binding domains	[O]	CELLULAR PROCESSES AND SIGNALING	Posttranslational modification, protein turnover, chaperones	K	ENOG410YUEI	Myb-like DNA-binding domain	Molecular Function: DNA binding (GO:0003677);|Molecular Function: DNA-binding transcription factor activity (GO:0003700);|Cellular Component: nucleus (GO:0005634);	--	--
TRINITY_DN10361_c0_g1_i1_3	0.37870729999999997	0.5623183	0.2988539	0.0	0.6875548	0.2098323	5.782532	2.7618139999999998	3.743233	0.7172104	1.145342	0.5075360999999999	2.127045	2.722514	3.342571	1.7446830000000002	0.5560366	3.272386	--	--	--	--	--	--	--	--	--	--	--	--	--	--	--	--	--	--	--	--	--
TRINITY_DN10363_c0_g1_i1_10	0.4485255999999999	0.0	0.5467371	2.055718	2.6428	0.5704355	0.6480755	0.8813926	1.5784639999999999	1.29835	2.54967	2.50599	1.510402	0.7974336	0.5798523	1.18963	0.2476491	1.0644040000000001	--	--	--	--	--	--	--	--	--	--	--	--	--	--	--	--	--	--	--	--	--
TRINITY_DN10363_c0_g1_i1_12	1.511074	2.4308	3.3656879999999996	4.983526	4.5516	4.38264	3.684068	5.612165	2.741217	4.981984	3.5400410000000004	5.835421	5.66898	6.6840660000000005	5.3431370000000005	6.403762	5.717072	5.411127	OMP02157.1	Glycoside hydrolase, family 28 [Corchorus capsularis]	P35339|PGLR3_MAIZE	Exopolygalacturonase PG2C OS=Zea mays (Maize) GN=PG2C PE=2 SV=1	136/179(75.98)	K01213	E3.2.1.67	galacturan 1,4-alpha-galacturonidase [EC:3.2.1.67]	ko00040	Pentose and glucuronate interconversions	--	--	--	--	--	M	COG5434	Glycoside hydrolase family 28	Molecular Function: polygalacturonase activity (GO:0004650);|Cellular Component: extracellular region (GO:0005576);|Biological Process: carbohydrate metabolic process (GO:0005975);|Cellular Component: plant-type cell wall (GO:0009505);|Molecular Function: galacturan 1,4-alpha-galacturonidase activity (GO:0047911);|Biological Process: cell wall organization (GO:0071555);	PF00295.17	Glycosyl hydrolases family 28
TRINITY_DN10364_c0_g1_i1_13	12.93356	13.16867	6.801194000000001	9.976738000000001	11.9098	4.7950550000000005	9.205795	8.652897	10.31222	9.891542999999999	9.218548	8.901433	6.748581	8.861286	7.068300999999999	10.86064	9.310308000000001	9.67595	XP_017234039.1	PREDICTED: uncharacterized protein LOC108208072 [Daucus carota subsp. sativus]	--	--	--	--	--	--	--	--	--	--	--	--	--	S	ENOG410Y5J2		--	--	--
TRINITY_DN10366_c0_g1_i4_2	0.0	0.0	0.1006071	0.1010896	0.1860622	0.09107799	5.630949	6.098921	9.554436	0.0	0.1262184	0.0	2.282264	2.6183970000000003	2.526694	0.2116882	0.21190749999999997	0.10347160000000001	--	--	--	--	--	--	--	--	--	--	--	--	--	--	--	--	--	--	--	--	--
TRINITY_DN10367_c0_g1_i1_5	1.0173	1.019267	0.8435377000000001	1.04e-25	0.09511976	0.3721723	1.965602	1.06057	0.8086799	0.20824740000000003	0.1267237	0.2121315	0.6253691	0.3109471	0.5670550999999999	0.1133627	0.3432755	0.31841820000000004	RVW53981.1	LINE-1 retrotransposable element ORF2 protein [Vitis vinifera]	--	--	--	--	--	--	--	--	--	--	--	--	--	S	ENOG4111MK6	Retrotransposon protein	--	--	--
TRINITY_DN10367_c0_g1_i1_7	0.0	0.0	0.0	0.08344715	0.0	0.0	0.0	0.0	0.0	0.0	0.5051954000000001	0.0	3.204656	3.3219300000000005	3.4335760000000004	1.607428	1.404317	2.2296099999999996	--	--	--	--	--	--	--	--	--	--	--	--	--	--	--	--	--	--	--	--	--
TRINITY_DN10368_c0_g1_i1_14	0.0	0.0	0.0	0.0	0.0	0.0	1.285595	0.2830858	0.46717040000000004	0.0	1.984176	0.903165	0.5716216	1.5493540000000001	0.7334931	0.6651376	2.086064	3.575432	--	--	--	--	--	--	--	--	--	--	--	--	--	--	--	--	--	--	--	--	--
TRINITY_DN10368_c0_g1_i1_18	0.7679781999999999	0.03895643	0.0390656	0.8524726	0.7391569	0.8860226999999999	0.7980185000000001	1.002137	0.8776394000000001	1.183236	0.8707923000000001	0.9015934999999999	1.003217	0.8522605	0.7198687	0.08096769	0.09836591	0.9545405999999999	AAX36169.1	tubulin beta 5, partial [synthetic construct]	P04690|TBB_CHLRE	Tubulin beta-1/beta-2 chain TUBB2 OS=Chlamydomonas reinhardtii (Chlamydomonas smithii) GN=TUBB2 PE=1 SV=1	393/442(88.91)	K07375	TUBB	tubulin beta	ko04145	Phagosome	KOG1375	Beta tubulin	[Z]	CELLULAR PROCESSES AND SIGNALING	Cytoskeleton	Z	COG5023	protein polymerization	Molecular Function: GTPase activity (GO:0003924);|Molecular Function: structural constituent of cytoskeleton (GO:0005200);|Molecular Function: GTP binding (GO:0005525);|Cellular Component: cytoplasm (GO:0005737);|Cellular Component: microtubule (GO:0005874);|Biological Process: microtubule-based process (GO:0007017);	PF00091.25,PF03953.17	Tubulin/FtsZ family, GTPase domain|Tubulin C-terminal domain
TRINITY_DN10369_c0_g1_i1_4	0.0	0.0	0.0	2.824024	2.542377	3.37616	0.2799958	2.365752	1.307715	0.0	0.0	0.0	0.5664195	1.093949	0.2590969	0.0	0.3505236	0.29533400000000004	--	--	--	--	--	--	--	--	--	--	--	--	--	--	--	--	--	--	--	--	--
TRINITY_DN10369_c0_g1_i1_9	16.1386	25.74736	67.24736	18.12595	19.88873	6.530279	8.480936999999999	11.7099	6.596286	8.208975	1.8889900000000002	4.374474	0.0	0.4037115	0.4626035	0.523749	0.7674418000000001	0.35340820000000006	XP_003594241.1	cysteine proteinase inhibitor 5 [Medicago truncatula]	Q41916|CYT5_ARATH	Cysteine proteinase inhibitor 5 MNJ7.14 OS=Arabidopsis thaliana (Mouse-ear cress) GN=MNJ7.14 PE=2 SV=2	--	--	--	--	--	--	--	--	--	--	--	O	ENOG410YZDC	Cysteine proteinase inhibitor	Molecular Function: cysteine-type endopeptidase inhibitor activity (GO:0004869);|Cellular Component: extracellular region (GO:0005576);|Cellular Component: cell wall (GO:0005618);|Biological Process: defense response (GO:0006952);|Biological Process: positive regulation of seed germination (GO:0010030);|Biological Process: cellular response to heat (GO:0034605);	PF16845.5	Aspartic acid proteinase inhibitor
TRINITY_DN10369_c1_g1_i1_4	2.188294	2.484393	3.37646	1.266459	1.6732919999999998	1.31209	2.889098	3.676254	1.6505020000000001	0.60287	3.564838	1.908453	0.593679	3.2965089999999995	2.648797	0.6781621999999999	1.421297	1.218974	--	--	--	--	--	--	--	--	--	--	--	--	--	--	--	--	--	--	--	--	--
TRINITY_DN1036_c0_g1_i1_11	0.7023696999999999	0.9536226000000001	0.4244818	0.8016244	0.7286895	0.7203588000000001	0.6051883000000001	1.075286	0.3052646	0.16084210000000002	0.45997899999999997	0.4824965	0.514455	0.2661906	0.3735225	0.6130104999999999	0.1676292	1.062686	--	--	--	--	--	--	--	--	--	--	--	--	--	--	--	--	--	--	--	--	--
TRINITY_DN1036_c0_g1_i1_17	0.0	0.0	0.7601816	0.309112	0.2538436	0.0	0.0	0.1551246	0.0	0.0	0.0	0.0	0.0	0.16230529999999999	0.0	0.0	0.0	0.0	ERN20006.1	hypothetical protein AMTR_s00071p00160240 [Amborella trichopoda]	--	--	--	--	--	--	--	--	--	--	--	--	--	--	--	--	--	--	--
TRINITY_DN1036_c0_g1_i1_3	0.25386590000000003	1.442705	1.218521	0.0	0.44678260000000003	0.6251802	4.103674	2.165193	0.42634890000000003	0.35061359999999997	0.279762	1.2676379999999998	2.771676	0.6500347	0.8338683000000001	0.5331664	1.408091	0.7176803	--	--	--	--	--	--	--	--	--	--	--	--	--	--	--	--	--	--	--	--	--
TRINITY_DN10370_c0_g1_i1_13	11.49339	12.005419999999999	9.892146	35.80585	29.079959999999996	18.20291	16.1913	10.16431	14.659510000000001	11.611460000000001	9.480541	12.067160000000001	6.456777	5.279109	3.764103	5.8704529999999995	8.299259	6.280601	--	--	--	--	--	--	--	--	--	--	--	--	--	--	--	--	--	--	--	--	--
TRINITY_DN10370_c0_g2_i1_1	0.0	0.0	0.5132685	4.243935	3.1118930000000002	2.991621	0.0	0.8841882999999999	1.229043	0.22172489999999997	0.26945840000000004	0.23418809999999998	0.6476618000000001	0.9931744	1.7313009999999998	0.4897036	0.2547214	1.110761	--	--	--	--	--	--	--	--	--	--	--	--	--	--	--	--	--	--	--	--	--
TRINITY_DN10372_c0_g1_i1_5	0.1092788	1.56e-23	0.4353465	7.1689169999999995	3.8127809999999998	0.7447931	0.4082303	2.5487849999999996	2.700757	5.953192	3.001856	7.705222	0.1042738	0.0019348079999999999	1.84e-25	4.33e-10	0.0	0.3145687	XP_002270920.1	PREDICTED: probable methyltransferase PMT18 [Vitis vinifera]	Q9SZX8|PMTH_ARATH	Probable methyltransferase PMT17 F7L13.20 OS=Arabidopsis thaliana (Mouse-ear cress) GN=F7L13.20 PE=3 SV=1	--	--	--	--	--	--	--	--	--	--	--	S	ENOG410Y9NV	Methyltransferase	Cellular Component: endosome (GO:0005768);|Cellular Component: vacuolar membrane (GO:0005774);|Cellular Component: endoplasmic reticulum membrane (GO:0005789);|Cellular Component: trans-Golgi network (GO:0005802);|Molecular Function: S-adenosylmethionine-dependent methyltransferase activity (GO:0008757);|Cellular Component: integral component of membrane (GO:0016021);|Biological Process: cell wal…	--	--
TRINITY_DN10372_c0_g2_i1_9	1.985027	3.6720629999999996	2.301721	1.416488	0.6890799	0.6906683000000001	1.01898	0.8702277	0.7622361	1.096584	1.419735	1.1311229999999999	1.276568	1.2754940000000001	1.338349	0.5801847	0.8072457	0.5493625	PSS14442.1	5' exonuclease [Actinidia chinensis var. chinensis]	Q38961|SNM1_ARATH	DNA cross-link repair protein SNM1 MLJ15.8 OS=Arabidopsis thaliana (Mouse-ear cress) GN=MLJ15.8 PE=2 SV=1	--	--	--	--	--	--	KOG1361	Predicted hydrolase involved in interstrand cross-link repair	[L]	INFORMATION STORAGE AND PROCESSING	Replication, recombination and repair	J	COG1236	cleavage and polyadenylation	Cellular Component: nuclear chromosome, telomeric region (GO:0000784);|Molecular Function: damaged DNA binding (GO:0003684);|Biological Process: DNA repair (GO:0006281);|Biological Process: double-strand break repair via nonhomologous end joining (GO:0006303);|Biological Process: protection from non-homologous end joining at telomere (GO:0031848);|Molecular Function: 5'-3' exodeoxyribonuclease ac…	--	--
TRINITY_DN10374_c0_g1_i1_6	5.547077	2.946527	2.409362	1.17e-06	0.0	1.3800000000000002e-25	5.636741000000001	1.3900000000000002e-25	0.76866	0.3827297	0.8989005999999999	0.4224644	0.0	0.9200859	0.3550662	0.0	0.0	0.8969889999999999	--	--	--	--	--	--	--	--	--	--	--	--	--	--	--	--	--	--	--	--	--
TRINITY_DN10375_c0_g1_i1_7	0.0	0.0	0.0	0.0	0.0	0.0	0.19792520000000002	2.4733169999999998	0.13312449999999998	0.0	0.0	0.0	0.0	0.0	0.0	0.0	0.0	0.0	KAB1222885.1	Reticuline oxidase-like protein [Morella rubra]	Q9SA85|BBE8_ARATH	Berberine bridge enzyme-like 8 T5I8.15 OS=Arabidopsis thaliana (Mouse-ear cress) GN=T5I8.15 PE=2 SV=1	--	--	--	--	--	--	--	--	--	--	--	C	COG0277	FAD linked oxidase domain protein	Cellular Component: extracellular region (GO:0005576);|Cellular Component: cell wall (GO:0005618);|Molecular Function: oxidoreductase activity (GO:0016491);|Molecular Function: FAD binding (GO:0071949);	PF01565.23	FAD binding domain
TRINITY_DN10375_c0_g2_i1_10	0.0	0.1284094	0.0	0.8889864	1.017799	0.10894880000000001	1.692506	0.6282770000000001	0.48517619999999995	0.24738579999999996	0.9028663	0.8940440999999999	0.9829143	1.332798	1.177599	0.136624	0.1390202	0.6335588000000001	XP_022027591.1	MLO-like protein 4 [Helianthus annuus]	O23693|MLO4_ARATH	MLO-like protein 4 T19D16.26 OS=Arabidopsis thaliana (Mouse-ear cress) GN=T19D16.26 PE=2 SV=2	--	--	--	--	--	--	--	--	--	--	--	D	ENOG410YDUG	May be involved in modulation of pathogen defense and leaf cell death (By similarity)	Molecular Function: calmodulin binding (GO:0005516);|Biological Process: defense response (GO:0006952);|Biological Process: response to biotic stimulus (GO:0009607);|Cellular Component: integral component of membrane (GO:0016021);	--	--
TRINITY_DN10375_c0_g2_i1_7	0.0	0.0	0.0	0.0	0.0	0.0	0.334977	2.939931	0.172126	0.0	0.0	0.0	0.0	0.0	0.0	0.0	0.0	0.0	EEF32494.1	Reticuline oxidase precursor, putative [Ricinus communis]	Q9SA88|BBE11_ARATH	Berberine bridge enzyme-like 11 T5I8.18 OS=Arabidopsis thaliana (Mouse-ear cress) GN=T5I8.18 PE=2 SV=1	--	--	--	--	--	--	--	--	--	--	--	C	COG0277	FAD linked oxidase domain protein	Cellular Component: extracellular region (GO:0005576);|Cellular Component: cell wall (GO:0005618);|Molecular Function: oxidoreductase activity (GO:0016491);|Molecular Function: FAD binding (GO:0071949);	--	--
TRINITY_DN10376_c0_g1_i1_4	0.0	0.0	0.5047819	1.007752	1.483506	0.08041426	1.3866290000000001	0.35055970000000003	0.08393047	0.9635041	0.2089811	0.628757	0.0	0.2524438	0.16532729999999998	0.0946665	0.38301009999999996	0.08787193	--	--	--	--	--	--	--	--	--	--	--	--	--	--	--	--	--	--	--	--	--
TRINITY_DN10377_c0_g1_i1_16	18.748520000000003	22.33361	32.96501	25.663520000000002	20.7512	29.5537	26.32953	16.11994	19.530829999999998	27.6844	24.94833	27.73749	22.53893	20.532239999999998	20.90565	20.728289999999998	19.48943	16.43764	PIN02001.1	hypothetical protein CDL12_25487 [Handroanthus impetiginosus]	Q9FN03|UVR8_ARATH	Ultraviolet-B receptor UVR8 MGI19.7 OS=Arabidopsis thaliana (Mouse-ear cress) GN=MGI19.7 PE=1 SV=1	--	--	--	--	--	--	KOG1426	FOG: RCC1 domain	[S]	POORLY CHARACTERIZED	Function unknown	DZ	COG5184	regulator of chromosome condensation	Cellular Component: chromatin (GO:0000785);|Molecular Function: chromatin binding (GO:0003682);|Molecular Function: guanyl-nucleotide exchange factor activity (GO:0005085);|Cellular Component: nucleus (GO:0005634);|Cellular Component: cytosol (GO:0005829);|Biological Process: response to UV (GO:0009411);|Biological Process: entrainment of circadian clock (GO:0009649);|Molecular Function: photorec…	PF00415.18,PF13540.6	Regulator of chromosome condensation (RCC1) repeat|Regulator of chromosome condensation (RCC1) repeat
TRINITY_DN10378_c0_g1_i1_6	3.261716	3.6200000000000004e-20	0.0041784809999999995	0.0	5.370000000000001e-19	1.11e-05	0.6855288	0.4813843	9.1e-05	0.00172344	3.59e-20	3.5e-11	1.000453	1.449568	2.9195759999999997	1.6999999999999998e-12	0.009789693	0.17332329999999999	--	--	--	--	--	--	--	--	--	--	--	--	--	--	--	--	--	--	--	--	--
TRINITY_DN10378_c0_g2_i1_6	0.1237799	0.04130794	0.5731670999999999	0.0	0.03729024	0.11058989999999999	0.04011843	0.4922397	0.499295	0.11822919999999999	0.29395570000000004	0.1610095	0.1612664	0.1204364	0.1574462	0.1268968	0.1704509	0.3433137	XP_018842460.1	PREDICTED: uncharacterized protein LOC109007302 [Juglans regia]	--	--	--	--	--	--	--	--	KOG1075	FOG: Reverse transcriptase	[R]	POORLY CHARACTERIZED	General function prediction only	S	ENOG410Y65V	Retrotransposon protein	--	PF13966.6	zinc-binding in reverse transcriptase
TRINITY_DN1037_c0_g1_i1_2	1.333834	2.9237450000000003	3.18571	0.0	0.0	0.1287151	0.43528549999999994	3.620714	2.215134	1.013739	1.398415	2.4578580000000003	0.1409162	0.41027250000000004	0.3879183	0.8117975000000001	2.869709	0.8780066999999999	--	--	--	--	--	--	--	--	--	--	--	--	--	--	--	--	--	--	--	--	--
TRINITY_DN1037_c0_g2_i1_13	0.0	0.27562020000000004	0.5351362	0.2558584	0.0	0.0	0.2462098	0.25884	0.5278576	0.2527644	0.5831788	0.0	0.49962920000000005	1.277836	0.2557138	0.542355	0.2746195	0.2555797	QGI57874.1	sDectin-2 [synthetic construct]	--	--	--	--	--	--	--	--	KOG4297	C-type lectin	[TV]	CELLULAR PROCESSES AND SIGNALING|CELLULAR PROCESSES AND SIGNALING	Signal transduction mechanisms |Defense mechanisms	S	ENOG410XPJ1	c-type lectin domain family	--	PF00059.21	Lectin C-type domain
TRINITY_DN10380_c0_g1_i1_12	0.41765640000000004	0.23439839999999998	0.15165720000000002	1.5e-06	0.27132740000000005	0.0	0.7448664	0.2699828	0.9741993	0.06625307	0.8573174000000001	0.9983339	0.12275839999999999	0.07207547	0.7474744000000001	0.09720501	0.2842225	0.9247313	RVW64350.1	putative ribonuclease H protein [Vitis vinifera]	--	--	--	--	--	--	--	--	KOG1075	FOG: Reverse transcriptase	[R]	POORLY CHARACTERIZED	General function prediction only	S	ENOG4111MK6	Retrotransposon protein	--	--	--
TRINITY_DN10380_c0_g1_i2_18	1.7249880000000002	1.1470129999999998	2.297119	0.6071854999999999	1.1408260000000001	0.3370141	0.4895035	0.4630362	2.0414380000000003	0.5621286999999999	1.9187740000000002	1.611436	1.825651	2.1167439999999997	0.568466	5.81e-18	0.10617089999999998	0.1940112	KAA8539384.1	hypothetical protein F0562_026076 [Nyssa sinensis]	Q9LUJ3|RDM1_ARATH	Protein RDM1 MWI23.5 OS=Arabidopsis thaliana (Mouse-ear cress) GN=MWI23.5 PE=1 SV=1	--	--	--	--	--	--	--	--	--	--	--	S	ENOG410XVRY		Cellular Component: RNA polymerase V complex (GO:0000419);|Molecular Function: DNA binding (GO:0003677);|Cellular Component: nucleus (GO:0005634);|Cellular Component: nucleoplasm (GO:0005654);|Biological Process: DNA methylation (GO:0006306);|Molecular Function: protein self-association (GO:0043621);|Biological Process: regulation of DNA methylation (GO:0044030);|Biological Process: production of…	--	--
TRINITY_DN10381_c0_g1_i1_11	5.227474	2.19053	1.3614709999999999	1.6231790000000001	2.202236	11.65976	0.1776075	0.5533239000000001	0.8152595	0.44684670000000004	0.755251	0.1913101	0.6345757	0.1690118	0.1625461	0.0	0.0	0.09227706	XP_025015232.1	uncharacterized protein LOC112536661 [Ricinus communis]	--	--	--	--	--	--	--	--	--	--	--	--	--	--	--	--	--	--	--
TRINITY_DN10382_c0_g1_i1_15	0.6655221	0.0	1.6250959999999999	0.0	0.5628791	0.5295769	0.6126865	0.0	1.166599	0.0	0.0	0.0	0.0	1.489636	1.6773689999999999	0.0	0.0	0.0	--	--	--	--	--	--	--	--	--	--	--	--	--	--	--	--	--	--	--	--	--
TRINITY_DN10382_c0_g1_i1_8	1.0269700000000002	1.681075	1.935298	0.1405494	2.9100000000000003e-12	0.06042353	3.738087	0.423105	2.632206	0.09065309	1.407613	0.8797743	0.8898687	1.46674	0.000312428	1.306804	0.5704865	0.428663	RHN43488.1	putative F-box domain, NTF2-like domain-containing protein [Medicago truncatula]	Q93YV9|SKIP8_ARATH	F-box protein SKIP8 F25I24.140 OS=Arabidopsis thaliana (Mouse-ear cress) GN=F25I24.140 PE=1 SV=1	--	--	--	--	--	--	--	--	--	--	--	S	ENOG410YEVR	F-box protein	Biological Process: protein ubiquitination (GO:0016567);	PF13474.6	SnoaL-like domain
TRINITY_DN10382_c0_g2_i1_7	1.361896	1.318036	0.5730174	0.9364288000000001	0.3715467	0.6176363	2.3261979999999998	2.561561	2.0299270000000003	1.068064	0.5884371	1.401892	0.4909946	0.5695353	0.653991	0.7447600000000001	0.3267053	0.2956292	--	--	--	--	--	--	--	--	--	--	--	--	--	--	--	--	--	--	--	--	--
TRINITY_DN10383_c0_g2_i1_15	0.4834412	1.6901810000000002	0.30749340000000003	1.0006629999999999	0.2386387	2.193896	2.271024	1.9497799999999998	1.546058	0.87111	1.051959	1.6575970000000002	1.211389	0.8243103	1.8537580000000002	0.8424391	0.30050140000000003	0.48684340000000004	--	--	--	--	--	--	--	--	--	--	--	--	--	--	--	--	--	--	--	--	--
TRINITY_DN10384_c0_g1_i1_2	0.11943339999999998	0.12705639999999999	0.0	0.23642529999999998	0.4339103	0.3152149	3.2224470000000003	0.5728204000000001	2.859074	20.76002	23.311120000000003	20.499679999999998	0.5663366999999999	0.7523911999999999	0.8396002	32.04849	25.7705	32.654579999999996	OTF93040.1	putative zinc finger, RING/FYVE/PHD-type [Helianthus annuus]	Q9SL78|ATL12_ARATH	Putative RING-H2 finger protein ATL12 T2G17.17 OS=Arabidopsis thaliana (Mouse-ear cress) GN=T2G17.17 PE=3 SV=1	--	--	--	--	--	--	KOG0800	FOG: Predicted E3 ubiquitin ligase	[O]	CELLULAR PROCESSES AND SIGNALING	Posttranslational modification, protein turnover, chaperones	O	ENOG41121N2	zinc ion binding	Cellular Component: integral component of membrane (GO:0016021);|Biological Process: protein ubiquitination (GO:0016567);|Molecular Function: transferase activity (GO:0016740);|Molecular Function: metal ion binding (GO:0046872);	PF13639.6,PF17123.5,PF13923.6,PF00097.25,PF12678.7	Ring finger domain|RING-like zinc finger|Zinc finger, C3HC4 type (RING finger)|Zinc finger, C3HC4 type (RING finger)|RING-H2 zinc finger domain
TRINITY_DN10385_c0_g1_i1_10	0.1690815	0.0	3.2765720000000003	27.028190000000002	25.8948	0.30773649999999997	0.1674144	7.842476	13.662970000000001	0.0	0.20251270000000002	0.34039369999999997	12.712710000000001	16.095229999999997	14.70183	6.601611	11.480210000000001	10.8233	--	--	--	--	--	--	--	--	--	--	--	--	--	--	--	--	--	--	--	--	--
TRINITY_DN10385_c0_g1_i1_5	0.06101206	0.3703039	0.195408	0.6466301	0.7645244000000001	0.5097957999999999	0.32185549999999996	0.1905328	0.7184633	0.8387759	1.569257	0.7867273	0.12373699999999999	0.1217713	0.06110563	0.5324002	0.9688129000000001	0.6160106	--	--	--	--	--	--	--	--	--	--	--	--	--	--	--	--	--	--	--	--	--
TRINITY_DN10386_c0_g1_i1_3	1.74653	0.5952426	0.234279	1.411874	1.525674	0.4359053	1.254725	1.489955	1.379544	0.5024319	0.9114858	1.178293	1.113467	0.7786561	1.09856	0.873834	0.0	0.4921732	AAP36548.1	Homo sapiens interferon induced transmembrane protein 3 (1-8U), partial [synthetic construct]	--	--	--	--	--	--	--	--	--	--	--	--	--	S	ENOG4112C1U	Interferon induced transmembrane protein	--	PF04505.12	Interferon-induced transmembrane protein
TRINITY_DN10386_c0_g1_i1_7	0.0	0.0	0.0	0.6319875	0.479469	0.0	0.0	0.44712570000000007	0.0	0.1845901	0.109724	0.0	0.08853724	0.0	0.0	0.0	0.09379266	0.0	PWA71081.1	pollen Ole e 1 allergen and extensin family protein [Artemisia annua]	P93013|AGP30_ARATH	Non-classical arabinogalactan protein 30 At2g33790 OS=Arabidopsis thaliana (Mouse-ear cress) GN=At2g33790 PE=2 SV=1	--	--	--	--	--	--	--	--	--	--	--	S	ENOG410YZ4T	pollen Ole e 1 allergen and extensin family protein	Cellular Component: extracellular region (GO:0005576);|Cellular Component: cell wall (GO:0005618);|Biological Process: regulation of seed dormancy process (GO:2000033);|Biological Process: regulation of root development (GO:2000280);	PF01190.17	Pollen proteins Ole e I like
TRINITY_DN10386_c0_g1_i2_15	0.1240139	0.1307089	1.068445	0.2494009	0.000210137	0.4922724	0.2422904	1.105025	0.2374656	0.01887971	0.0013521929999999998	1.481331	0.4774581	0.235359	1.29e-25	6.970000000000001e-27	0.3897653	0.2393587	GEZ47036.1	probable glucan 1,3-beta-glucosidase A [Tanacetum cinerariifolium]	--	--	--	--	--	--	--	--	--	--	--	--	--	G	COG2730	Glycoside hydrolase Family 5	--	--	--
TRINITY_DN10386_c0_g2_i1_3	0.6816396	1.1448479999999999	0.48493630000000004	0.1577999	1.305143	0.4301178	1.479919	2.527134	0.9268200999999999	1.322086	0.7995116999999999	0.16103699999999999	1.632754	0.5196291000000001	1.002251	0.33052259999999994	0.0	0.3282139	AAP36548.1	Homo sapiens interferon induced transmembrane protein 3 (1-8U), partial [synthetic construct]	--	--	--	--	--	--	--	--	--	--	--	--	--	S	ENOG4112C1U	Interferon induced transmembrane protein	--	PF04505.12	Interferon-induced transmembrane protein
TRINITY_DN10389_c0_g1_i1_13	0.9416747	0.7131895	6.0099999999999994e-30	0.6468584	0.280704	3.62e-24	0.8874306999999999	0.6186441	0.2695946	0.001582876	0.6695399000000001	1.12e-12	0.9001823	1.083546	3.107416	1.026506	1.418272	0.5975279	--	--	--	--	--	--	--	--	--	--	--	--	--	--	--	--	--	--	--	--	--
TRINITY_DN10389_c0_g1_i1_7	0.952609	2.69889	1.619103	2.26e-22	0.06624968	0.26862270000000005	1.171798	1.938441	0.6899761999999999	0.1485629	0.8963607	0.46533820000000004	1.023051	0.9975721	1.92393	1.445749	0.9817285	0.9106934000000001	--	--	--	--	--	--	--	--	--	--	--	--	--	--	--	--	--	--	--	--	--
TRINITY_DN10390_c0_g1_i1_14	0.42900240000000006	0.8291671999999999	0.8121869	1.092066	0.8481114	0.711859	0.9765831	1.565844	1.239403	0.9332879000000001	1.033544	1.4511129999999999	2.9266490000000003	3.552433	2.897395	2.590635	2.54628	2.251028	XP_002275546.2	PREDICTED: pentatricopeptide repeat-containing protein At3g57430, chloroplastic [Vitis vinifera]	Q7Y211|PP285_ARATH	Pentatricopeptide repeat-containing protein At3g57430, chloroplastic T8H10.30 OS=Arabidopsis thaliana (Mouse-ear cress) GN=T8H10.30 PE=2 SV=2	--	--	--	--	--	--	KOG4197	FOG: PPR repeat	[R]	POORLY CHARACTERIZED	General function prediction only	S	ENOG410Z7Z7	Pentatricopeptide repeat-containing protein	--	PF01535.20,PF13041.6,PF14432.6,PF12854.7,PF13812.6,PF17177.4	PPR repeat|PPR repeat family|DYW family of nucleic acid deaminases|PPR repeat|Pentatricopeptide repeat domain|Pentacotripeptide-repeat region of PRORP
TRINITY_DN10390_c0_g1_i2_1	3.653924	2.7499700000000002	0.32519840000000005	0.6229759	2.0999999999999997e-35	1.470813	1.1106129999999999	5.285378	2.847836	0.8611738999999999	3.3002019999999996	2.827834	1.8995819999999999	0.5154907	0.7347225000000001	4.0375190000000005	2.312934	5.065852	--	--	--	--	--	--	--	--	--	--	--	--	--	--	--	--	--	--	--	--	--
TRINITY_DN10391_c0_g1_i1_11	0.0	0.3942	0.7699074	0.0	0.3041474	2.225533	0.3804821	0.42611099999999996	0.0	0.0	0.0	0.0	0.3844735	0.38529220000000003	2.809725	0.0	0.3950665	0.0	KAB2630569.1	hypothetical protein D8674_008088 [Pyrus ussuriensis x Pyrus communis]	P92519|M810_ARATH	Uncharacterized mitochondrial protein AtMg00810 At2g07683 OS=Arabidopsis thaliana (Mouse-ear cress) GN=At2g07683 PE=4 SV=1	--	--	--	--	--	--	KOG0017	FOG: Transposon-encoded proteins with TYA, reverse transcriptase, integrase domains in various combinations	[R]	POORLY CHARACTERIZED	General function prediction only	L	COG2801	Retrotransposon protein	Cellular Component: retrotransposon nucleocapsid (GO:0000943);|Cellular Component: mitochondrion (GO:0005739);	--	--
TRINITY_DN10391_c0_g1_i1_12	83.89558000000001	84.1927	88.2774	89.45911	84.67111	64.45719	68.93724	65.54668000000001	69.09057	59.612919999999995	57.60666	63.995709999999995	49.76919	49.29875	47.393159999999995	49.26905	57.441109999999995	46.295609999999996	XP_023734703.1	protein BOBBER 1 [Lactuca sativa]	Q9LV09|BOB1_ARATH	Protein BOBBER 1 MYN8.1 OS=Arabidopsis thaliana (Mouse-ear cress) GN=MYN8.1 PE=1 SV=1	--	--	--	--	--	--	KOG2265	Nuclear distribution protein NUDC	[T]	CELLULAR PROCESSES AND SIGNALING	Signal transduction mechanisms	S	ENOG410XQVU	nudC domain containing	Cellular Component: cytoplasm (GO:0005737);|Cellular Component: cytosol (GO:0005829);|Biological Process: protein folding (GO:0006457);|Biological Process: response to heat (GO:0009408);|Biological Process: pollen development (GO:0009555);|Biological Process: response to cytokinin (GO:0009735);|Biological Process: embryonic pattern specification (GO:0009880);|Biological Process: leaf morphogenesi…	PF04969.16	CS domain
TRINITY_DN10391_c0_g1_i1_4	0.1573263	0.282843	0.2630005	1.693966	1.937772	0.49489440000000007	0.156712	0.6241604000000001	0.3474468	1.435969	0.541231	1.587201	0.8780996999999999	0.5258484	0.6173076	1.428792	1.277754	1.92799	KAA8533899.1	hypothetical protein F0562_031416 [Nyssa sinensis]	Q9FLS0|FB253_ARATH	F-box protein At5g07610 MBK20.4 OS=Arabidopsis thaliana (Mouse-ear cress) GN=MBK20.4 PE=2 SV=1	--	--	--	--	--	--	--	--	--	--	--	S	ENOG410YS8Z	F-box protein	--	PF00646.33	F-box domain
TRINITY_DN10391_c0_g1_i2_13	2.284421	3.071775	1.22e-08	0.4777557	1.4999999999999998e-24	0.24841620000000003	1.372291	1.488246	2.3562060000000002	0.14479289999999997	0.17812479999999997	0.30706059999999996	1.3598430000000001	4.718787	3.7643809999999998	7.58e-24	0.2042751	1.3600000000000001e-08	--	--	--	--	--	--	--	--	--	--	--	--	--	--	--	--	--	--	--	--	--
TRINITY_DN10391_c0_g3_i1_11	0.1276971	0.1622145	2.111989	0.589012	1.486705	2.813948	0.7588583999999999	0.9458036	0.9868167999999999	0.0	0.07495669	0.03061826	1.168739	1.881327	1.442056	0.03247391	0.06341463	0.12128620000000001	XP_012842530.1	PREDICTED: uncharacterized protein LOC105962752 [Erythranthe guttata]	P0C2F6|RNHX1_ARATH	Putative ribonuclease H protein At1g65750 F1E22.12 OS=Arabidopsis thaliana (Mouse-ear cress) GN=F1E22.12 PE=3 SV=1	--	--	--	--	--	--	KOG1075	FOG: Reverse transcriptase	[R]	POORLY CHARACTERIZED	General function prediction only	S	ENOG410Y65V	Retrotransposon protein	Molecular Function: nucleic acid binding (GO:0003676);|Molecular Function: RNA-DNA hybrid ribonuclease activity (GO:0004523);|Molecular Function: metal ion binding (GO:0046872);	PF13966.6	zinc-binding in reverse transcriptase
TRINITY_DN10392_c0_g1_i1_7	0.5477211999999999	1.313328	2.757962	2.76e-16	0.0	1.799002	0.5560752	1.7219200000000001	1.0219040000000001	1.69137	0.0	2.427765	1.105114	1.046106	2.474843	1.227101	0.65257	0.5731271	--	--	--	--	--	--	--	--	--	--	--	--	--	--	--	--	--	--	--	--	--
TRINITY_DN10393_c0_g1_i1_5	1.326761	1.0177120000000002	0.22261109999999998	0.1987639	0.4590084	0.9371326999999999	0.3668634	0.09489358	0.08673431	0.0	0.6880681	0.0	0.09293168	0.0	0.0	0.1055499	0.10901	0.0	PSS07491.1	2-oxoglutarate-dependent dioxygenase [Actinidia chinensis var. chinensis]	Q9ZTA3|AOP1C_ARATH	Probable 2-oxoglutarate-dependent dioxygenase AOP1 T4I9.5 OS=Arabidopsis thaliana (Mouse-ear cress) GN=T4I9.5 PE=2 SV=1	--	--	--	--	--	--	KOG0143	Iron/ascorbate family oxidoreductases	[QR]	METABOLISM|POORLY CHARACTERIZED	Secondary metabolites biosynthesis, transport and catabolism |General function prediction only	S	COG3491	2OGFe(II) oxygenase	Cellular Component: membrane (GO:0016020);|Molecular Function: metal ion binding (GO:0046872);|Molecular Function: dioxygenase activity (GO:0051213);	--	--
TRINITY_DN10393_c0_g1_i1_8	0.1325736	0.13013840000000002	0.06644046	0.5793028	0.1754714	0.05941241	1.102501	0.3874686	0.8514325	0.2610223	0.6390451	0.7219167	1.292092	1.027407	1.038447	0.8172056	0.47854250000000004	1.1751120000000002	XP_022881764.1	uncharacterized protein LOC111398859 [Olea europaea var. sylvestris]	--	--	--	--	--	--	--	--	--	--	--	--	--	S	ENOG410YD5P	Protein of unknown function (DUF3537)	--	PF12056.8	Protein of unknown function (DUF3537)
TRINITY_DN10393_c0_g2_i1_5	0.4552112	0.9966286	0.2524764	0.7110456999999999	0.599961	1.536301	0.0	0.2291645	0.0	0.0	0.0	0.0	0.0	0.0	0.0	0.47908729999999994	0.0	0.0	--	--	--	--	--	--	--	--	--	--	--	--	--	--	--	--	--	--	--	--	--
TRINITY_DN10394_c0_g1_i1_2	0.3547764	1.215926	1.214435	0.6231350999999999	0.2149611	1.028505	0.6357929	1.612793	1.2513319999999999	0.6689376	0.8597728000000001	2.145499	1.227424	0.10530350000000001	0.4099589	0.2463085	0.1244476	0.33241459999999995	--	--	--	--	--	--	--	--	--	--	--	--	--	--	--	--	--	--	--	--	--
TRINITY_DN10394_c0_g1_i1_6	0.0	0.0	4.9799999999999986e-101	0.0	0.0	0.0	0.0	7.140000000000001e-07	0.0	0.0	0.0	0.0	0.1979691	1.1e-39	1.45e-14	0.0	0.0	0.0	--	--	--	--	--	--	--	--	--	--	--	--	--	--	--	--	--	--	--	--	--
TRINITY_DN10395_c0_g1_i1_4	0.06557868	0.03118397	0.0	0.5161928	0.4376688	0.387965	0.03480743	0.09833655	0.215754	0.03315093	0.12339059999999999	0.13122279999999997	0.0	0.0	0.0	0.0336348	0.03391687	0.03321669	KAA8549914.1	hypothetical protein F0562_001598 [Nyssa sinensis]	Q2V3R1|FB346_ARATH	F-box protein At3g44326 T22K7 OS=Arabidopsis thaliana (Mouse-ear cress) GN=T22K7 PE=2 SV=1	--	--	--	--	--	--	--	--	--	--	--	S	ENOG410YK80	F-box protein	Cellular Component: membrane (GO:0016020);|Cellular Component: SCF ubiquitin ligase complex (GO:0019005);|Biological Process: regulation of steroid metabolic process (GO:0019218);	--	--
TRINITY_DN10395_c0_g1_i2_12	7.519553999999999	5.481656	3.7575160000000003	2.174241	7.411597	10.514380000000001	10.13547	8.241750999999999	17.49109	4.76066	6.841946000000001	4.382411	8.646541000000001	8.67458	10.859639999999999	3.5225120000000003	2.541401	6.174763	XP_027165147.1	small EDRK-rich factor 2-like [Coffea eugenioides]	--	--	--	--	--	--	--	--	--	--	--	--	--	S	ENOG410ZFCR	4F5 protein family	--	--	--
TRINITY_DN10396_c0_g1_i1_14	0.4158743	0.0	0.0	0.46244540000000006	1.107952	1.03587	0.40108	0.4343892	1.49327	1.237783	3.9097160000000004	4.558312	1.231158	1.907613	2.908379	5.490408	1.9637509999999998	1.2390290000000002	--	--	--	--	--	--	--	--	--	--	--	--	--	--	--	--	--	--	--	--	--
TRINITY_DN10396_c0_g1_i1_3	0.2067735	0.538515	0.7801543000000001	0.6326245	0.8861803	0.7992325	1.0624280000000002	0.10493989999999999	0.0	1.1568610000000001	0.6436705	0.6400399999999999	0.4287732	0.6257301	0.21263400000000002	0.33909720000000004	0.3394821	0.6375416	XP_021857681.1	uncharacterized protein LOC110796898 [Spinacia oleracea]	Q9ZT94|POLR2_ARATH	Endonuclease RE2 T4I9.16 OS=Arabidopsis thaliana (Mouse-ear cress) GN=T4I9.16 PE=4 SV=1	--	--	--	--	--	--	KOG0017	FOG: Transposon-encoded proteins with TYA, reverse transcriptase, integrase domains in various combinations	[R]	POORLY CHARACTERIZED	General function prediction only	L	COG2801	Retrotransposon protein	Cellular Component: retrotransposon nucleocapsid (GO:0000943);|Molecular Function: nucleic acid binding (GO:0003676);|Molecular Function: RNA-directed DNA polymerase activity (GO:0003964);|Molecular Function: aspartic-type endopeptidase activity (GO:0004190);|Molecular Function: endonuclease activity (GO:0004519);|Biological Process: DNA recombination (GO:0006310);|Biological Process: DNA integra…	--	--
TRINITY_DN10396_c0_g1_i2_9	0.14703360000000001	0.04846407	2.690682	1.3875790000000001	1.514683	0.9923069999999999	12.45336	3.157325	3.770168	4.113731	4.339894999999999	4.807935	0.4149371	0.6382488000000001	0.9160671999999999	1.073379	0.7332738	1.1199729999999999	KAD6795413.1	hypothetical protein E3N88_06309 [Mikania micrantha]	Q9XIV8|PERN1_TOBAC	Peroxidase N1 poxN1 OS=Nicotiana tabacum (Common tobacco) GN=poxN1 PE=1 SV=1	110/160(68.75)	K00430	E1.11.1.7	peroxidase [EC:1.11.1.7]	ko00940	Phenylpropanoid biosynthesis	--	--	--	--	--	I	ENOG4111ADF	Cationic peroxidase	Molecular Function: peroxidase activity (GO:0004601);|Cellular Component: extracellular region (GO:0005576);|Biological Process: response to oxidative stress (GO:0006979);|Molecular Function: heme binding (GO:0020037);|Biological Process: hydrogen peroxide catabolic process (GO:0042744);|Molecular Function: metal ion binding (GO:0046872);	PF00141.23	Peroxidase
TRINITY_DN10397_c0_g1_i1_3	2.235059	3.03488	1.709279	2.094307	0.7296393	0.8022644	3.22833	1.384822	1.066898	0.8735376	0.8867083	1.398806	1.53223	0.8448959999999999	1.620203	1.173598	1.220785	1.364737	--	--	--	--	--	--	--	--	--	--	--	--	--	--	--	--	--	--	--	--	--
TRINITY_DN10399_c0_g1_i1_14	6.003841	4.246857	1.6370799999999999	2.212484	1.5248059999999999	2.425035	3.042366	1.8395869999999999	2.896757	1.781671	2.6090709999999997	2.009878	2.6474860000000002	5.589826	6.351615	3.619321	3.723121	5.600053	--	--	--	--	--	--	--	--	--	--	--	--	--	--	--	--	--	--	--	--	--
TRINITY_DN10399_c0_g1_i1_17	1.0576709999999998	2.07e-25	3.9e-26	7.109999999999999e-21	1.264168	0.5128324000000001	2.031254	2.2435869999999998	0.5572720999999999	0.6356604	1.17e-13	2.13e-27	0.3130591	1.7107189999999999	2.194545	1.4608299999999999	6.17e-41	2.51e-27	--	--	--	--	--	--	--	--	--	--	--	--	--	--	--	--	--	--	--	--	--
TRINITY_DN10399_c0_g1_i2_4	3.7900000000000003e-17	3.4899999999999998e-25	0.23574250000000002	1.56e-25	2.0799999999999999e-26	9.29e-10	0.08375812	0.16950839999999998	0.7142525	0.2521315	0.2081136	0.43033869999999996	0.5233833	7.299999999999999e-24	0.7968641	4.86e-27	3.31e-24	0.8026365	--	--	--	--	--	--	--	--	--	--	--	--	--	--	--	--	--	--	--	--	--
TRINITY_DN10399_c0_g2_i1_13	0.2501111	0.13809939999999998	0.6105628000000001	2.508059	2.088475	3.127184	0.0	0.7746920999999999	1.032734	0.2583788	2.305259	1.339228	2.9975	5.59755	7.643535000000001	1.861479	0.8925035	1.6510880000000001	--	--	--	--	--	--	--	--	--	--	--	--	--	--	--	--	--	--	--	--	--
TRINITY_DN1039_c0_g1_i1_2	0.1002761	0.0	0.2984478	0.0	0.0	0.08972306	0.2010455	0.3057679	0.5356246	1.2081030000000001	0.9603562	1.476022	0.3007829	0.0	0.2074465	0.1044027	0.0	0.0	XP_028051158.1	putative clathrin assembly protein At1g03050 [Camellia sinensis]	Q9SA65|CAP4_ARATH	Putative clathrin assembly protein At1g03050 F10O3.13 OS=Arabidopsis thaliana (Mouse-ear cress) GN=F10O3.13 PE=2 SV=1	--	--	--	--	--	--	KOG0251	Clathrin assembly protein AP180 and related proteins, contain ENTH domain	[TU]	CELLULAR PROCESSES AND SIGNALING|CELLULAR PROCESSES AND SIGNALING	Signal transduction mechanisms |Intracellular trafficking, secretion, and vesicular transport	U	ENOG410XQ90	Clathrin assembly protein	Molecular Function: 1-phosphatidylinositol binding (GO:0005545);|Cellular Component: Golgi apparatus (GO:0005794);|Cellular Component: clathrin-coated pit (GO:0005905);|Biological Process: endocytosis (GO:0006897);|Cellular Component: clathrin-coated vesicle (GO:0030136);|Molecular Function: clathrin binding (GO:0030276);|Biological Process: clathrin coat assembly (GO:0048268);	PF07651.16	ANTH domain
TRINITY_DN1039_c0_g1_i1_3	0.0	1.0233510000000001	0.6575681999999999	0.3893761	0.3297237	0.7794026999999999	0.9111290000000001	1.02641	1.337793	0.0	0.4658744000000001	0.26135410000000003	1.790509	0.9313331	0.5318852	0.6643088	0.5412908000000001	0.5112252	--	--	--	--	--	--	--	--	--	--	--	--	--	--	--	--	--	--	--	--	--
TRINITY_DN1039_c0_g1_i1_8	2.065867	1.2383819999999999	0.6654001	0.5923849	0.938831	3.3804	2.028075	6.9927410000000005	5.044245	1.060127	1.8478599999999998	2.84743	2.130001	1.4514610000000001	1.374356	0.6274386	2.717418	1.664936	--	--	--	--	--	--	--	--	--	--	--	--	--	--	--	--	--	--	--	--	--
TRINITY_DN103_c0_g1_i1_7	3.00199	0.0	0.0	2.304333	1.4719280000000001	1.7119950000000002	0.479633	7.352717999999999	0.832327	0.5050954000000001	0.5847962	2.233889	0.9975276	2.634621	0.41089570000000003	0.0	1.9644720000000002	2.054582	--	--	--	--	--	--	--	--	--	--	--	--	--	--	--	--	--	--	--	--	--
TRINITY_DN10400_c0_g1_i1_10	0.001166403	0.1382526	0.5879354	0.3561949	0.3831033	1.8118400000000001	2.3260509999999996	1.382814	1.340994	0.7985708	1.6339059999999999	3.02778	4.065253	3.678578	5.208751	1.616232	1.468341	3.3428419999999996	TEY20741.1	hypothetical protein Saspl_044826 [Salvia splendens]	Q9FLI7|NEET_ARATH	CDGSH iron-sulfur domain-containing protein NEET MIO24.14 OS=Arabidopsis thaliana (Mouse-ear cress) GN=MIO24.14 PE=1 SV=1	--	--	--	--	--	--	KOG3461	CDGSH-type Zn-finger containing protein	[R]	POORLY CHARACTERIZED	General function prediction only	S	ENOG41122II	CDGSH iron sulfur domain	Cellular Component: mitochondrion (GO:0005739);|Cellular Component: chloroplast (GO:0009507);|Cellular Component: chloroplast stroma (GO:0009570);|Biological Process: leaf senescence (GO:0010150);|Molecular Function: metal ion binding (GO:0046872);|Molecular Function: 2 iron, 2 sulfur cluster binding (GO:0051537);|Biological Process: iron ion homeostasis (GO:0055072);|Biological Process: reactive…	--	--
TRINITY_DN10400_c0_g1_i1_11	2.293654	2.0747150000000003	4.85e-21	0.27461959999999996	2.2300000000000003e-24	6.7899999999999995e-28	0.2686863	0.5681998	0.02036409	0.14112629999999998	6.56e-26	0.0	0.00488807	0.014262100000000002	0.1915991	0.0	0.1476896	0.0	--	--	--	--	--	--	--	--	--	--	--	--	--	--	--	--	--	--	--	--	--
TRINITY_DN10400_c0_g1_i1_16	6.63433	8.636939	5.81735	14.83561	16.7608	8.906269	7.143639	10.00197	10.35517	16.56839	13.131570000000002	17.18812	13.018510000000001	13.32792	12.07635	12.21348	10.96744	12.085939999999999	XP_008462078.1	PREDICTED: transmembrane protein 256 homolog [Cucumis melo]	Q9P7G8|YLKC_SCHPO	UPF0382 membrane protein C1782.12c SPAC1782.12c OS=Schizosaccharomyces pombe (strain 972 / ATCC 24843) (Fission yeast) GN=SPAC1782.12c PE=3 SV=1	--	--	--	--	--	--	KOG3472	Predicted small membrane protein	[S]	POORLY CHARACTERIZED	Function unknown	S	ENOG41125SJ	UPF0451 protein C17orf61 homolog	Cellular Component: endoplasmic reticulum (GO:0005783);|Cellular Component: endoplasmic reticulum membrane (GO:0005789);|Cellular Component: integral component of membrane (GO:0016021);	PF04241.15	Protein of unknown function (DUF423)
TRINITY_DN10400_c0_g1_i2_12	7.761195	4.892873000000001	13.64	2.015048	2.249664	4.999168	1.1436	2.707582	0.7178873	1.9874180000000001	2.774477	4.172536	6.975950999999999	5.747022	6.32285	11.72291	13.921439999999999	15.08381	XP_024992444.1	LRR receptor-like serine/threonine-protein kinase FLS2 [Cynara cardunculus var. scolymus]	Q9FL28|FLS2_ARATH	LRR receptor-like serine/threonine-protein kinase FLS2 MPL12.13 OS=Arabidopsis thaliana (Mouse-ear cress) GN=MPL12.13 PE=1 SV=1	336/553(60.76)	K13420	FLS2	LRR receptor-like serine/threonine-protein kinase FLS2 [EC:2.7.11.1]	ko04016|ko04626	MAPK signaling pathway - plant|Plant-pathogen interaction	--	--	--	--	--	S	COG4886	leucine Rich Repeat	--	PF13855.6,PF12799.7,PF00069.25,PF07714.17,PF00560.33,PF08263.12,PF13516.6	Leucine rich repeat|Leucine Rich repeats (2 copies)|Protein kinase domain|Protein tyrosine kinase|Leucine Rich Repeat|Leucine rich repeat N-terminal domain|Leucine Rich repeat
TRINITY_DN10401_c0_g1_i1_2	0.3382386	1.628233	9.64e-12	0.36346	0.0	5.73e-14	1.473539	1.383398	1.4099999999999999e-09	0.8314024	3.44e-14	7.640000000000001e-25	0.17284000000000002	5.81e-24	0.16803289999999999	0.000605877	0.19334129999999997	0.1745031	XP_018631173.1	PREDICTED: uncharacterized protein LOC108947539 [Nicotiana tomentosiformis]	--	--	--	--	--	--	--	--	--	--	--	--	--	--	--	--	--	--	--
TRINITY_DN10401_c0_g1_i2_14	23.34524	25.26008	25.7621	22.64605	22.285970000000002	21.72108	25.20289	27.871859999999998	22.586	20.89408	19.98151	20.630029999999998	20.52024	21.19333	20.12544	18.598860000000002	19.26491	18.89555	XP_024968858.1	NADP-specific glutamate dehydrogenase-like isoform X1 [Cynara cardunculus var. scolymus]	P28998|DHE4_CHLSO	NADP-specific glutamate dehydrogenase . OS=Chlorella sorokiniana (Freshwater green alga) GN=. PE=2 SV=1	516/562(91.81)	K00262	E1.4.1.4, gdhA	glutamate dehydrogenase (NADP+) [EC:1.4.1.4]	ko00220|ko00250|ko00910	Arginine biosynthesis|Alanine, aspartate and glutamate metabolism|Nitrogen metabolism	KOG2250	Glutamate/leucine/phenylalanine/valine dehydrogenases	[E]	METABOLISM	Amino acid transport and metabolism	E	COG0334	oxidoreductase activity, acting on the CH-NH2 group of donors, NAD or NADP as acceptor	Molecular Function: glutamate dehydrogenase (NADP+) activity (GO:0004354);|Biological Process: cellular amino acid metabolic process (GO:0006520);|Cellular Component: chloroplast (GO:0009507);	PF00208.21,PF02812.18	Glutamate/Leucine/Phenylalanine/Valine dehydrogenase|Glu/Leu/Phe/Val dehydrogenase, dimerisation domain
TRINITY_DN10401_c0_g1_i5_16	1.8637700000000001	0.3349736	2.2522439999999997	0.6707207	1.073243	1.500907	0.9744436	1.176423	1.808884	0.24171170000000003	1.172977	0.4502662	0.10549289999999999	0.6608578	1.615218	1.628832	1.7159520000000001	1.433707	KAA8548723.1	hypothetical protein F0562_000407 [Nyssa sinensis]	--	--	--	--	--	--	--	--	KOG4484	Uncharacterized conserved protein	[S]	POORLY CHARACTERIZED	Function unknown	S	ENOG4112ABV	involved in rRNA processing (By similarity)	--	PF10153.9	rRNA-processing protein Efg1
TRINITY_DN10402_c0_g1_i1_4	2.344792	2.1746380000000003	1.670641	1.184193	1.26053	1.538468	1.8717689999999998	2.3710880000000003	2.407562	1.287874	1.443123	1.22145	1.028484	1.9686689999999998	2.143225	1.492054	0.9203908000000002	1.9901810000000002	--	--	--	--	--	--	--	--	--	--	--	--	--	--	--	--	--	--	--	--	--
TRINITY_DN10403_c0_g1_i1_2	0.44322429999999996	5.7899999999999987e-70	1.68e-47	1.9099999999999998e-22	1.7399999999999998e-56	7.98e-57	0.21053979999999997	1.556541	9.809999999999998e-70	3.428414	0.5141704	2.5873150000000003	1.82e-80	0.1952922	2.442197	0.24764320000000004	1.78e-73	1.098435	--	--	--	--	--	--	--	--	--	--	--	--	--	--	--	--	--	--	--	--	--
TRINITY_DN10404_c0_g1_i1_13	4.239032	5.8188379999999995	0.4741795999999999	1.557647	2.3300509999999997	2.813333	3.5051419999999998	3.7551050000000004	10.321	0.7178451	1.706696	2.681413	1.4147040000000002	0.9953287000000001	3.75674	1.632369	0.4310853	2.520978	--	--	--	--	--	--	--	--	--	--	--	--	--	--	--	--	--	--	--	--	--
TRINITY_DN10404_c0_g1_i1_7	1.44844	0.8250992	1.887521	4.915321	2.601045	1.311859	11.24521	12.70527	4.088632	1.51e-05	0.5395612	0.49125329999999995	4.568017	4.957386	4.835429	1.303483	1.402808	2.339922	--	--	--	--	--	--	--	--	--	--	--	--	--	--	--	--	--	--	--	--	--
TRINITY_DN10405_c0_g1_i1_3	0.0	0.0	0.0	0.0	0.0	0.0	6.220801	0.0	0.0	0.0	0.0	0.0	0.0	0.0	0.0	0.0	0.0	0.0	--	--	--	--	--	--	--	--	--	--	--	--	--	--	--	--	--	--	--	--	--
TRINITY_DN10406_c0_g1_i1_2	11.573780000000001	9.217989	17.65227	3.8258650000000003	5.510759999999999	12.40917	27.41785	33.16727	45.66665	33.26791	35.58891	30.9073	15.193439999999999	12.52476	12.51268	8.811658999999999	7.818791	8.285832000000001	OMO84099.1	putative nucleic acid binding protein [Corchorus capsularis]	--	--	--	--	--	--	--	--	--	--	--	--	--	S	ENOG410YR7N		--	--	--
TRINITY_DN10406_c0_g1_i1_3	1.9626279999999998	3.6475089999999994	0.0	1.4185370000000002	1.517093	2.9441349999999997	2.159327	4.319388	5.969478	5.781301	4.820623	3.8340989999999997	12.44735	13.28536	18.24	6.182027	4.6981839999999995	8.816544	--	--	--	--	--	--	--	--	--	--	--	--	--	--	--	--	--	--	--	--	--
TRINITY_DN10407_c0_g1_i1_12	0.3101962	0.5052609	0.0	0.3285692	0.32888809999999996	0.08498832	0.09319469	0.3607038	0.18931879999999998	0.06094886	0.11220930000000001	0.0611756	0.4546879	0.33890590000000004	0.25229850000000004	0.4232612	0.38216880000000003	0.5237527	--	--	--	--	--	--	--	--	--	--	--	--	--	--	--	--	--	--	--	PF00170.21,PF07716.15	bZIP transcription factor|Basic region leucine zipper	2F	bZIP
TRINITY_DN10407_c0_g1_i1_17	0.7288101	0.4057328	3.730892	0.12870209999999999	0.1186736	0.3274518	0.5843812	1.445194	0.6217454000000001	0.47259120000000004	0.3599442	0.7405848	2.675733	1.211565	0.9361881999999999	1.340365	0.1417779	0.11893789999999999	XP_028803107.1	periodic tryptophan protein 1 homolog isoform X1 [Prosopis alba]	--	--	--	--	--	--	--	--	KOG0270	WD40 repeat-containing protein	[S]	POORLY CHARACTERIZED	Function unknown	S	ENOG410XT1V	periodic tryptophan protein	--	--	--
TRINITY_DN10407_c0_g1_i1_5	1.014383	1.3135780000000001	0.9851103000000001	0.522904	0.1569836	0.0	0.48826359999999996	0.6856215999999999	0.907048	0.674511	1.220802	2.301254	0.5001443	0.458988	0.296539	0.0	0.0	0.1646	--	--	--	--	--	--	--	--	--	--	--	--	--	--	--	--	--	--	--	--	--
TRINITY_DN10408_c0_g1_i1_11	0.2935204	1.0069549999999998	7.72e-26	1.201851	1.779554	1.6766560000000001	6.150000000000001e-22	1.18e-10	0.6178821999999999	8.83e-05	1.1400000000000001e-18	0.30116390000000004	0.5650647	1.824575	0.01610124	0.3124305	1.0999999999999999e-25	0.8477119000000001	--	--	--	--	--	--	--	--	--	--	--	--	--	--	--	--	--	--	--	--	--
TRINITY_DN10409_c0_g1_i1_1	0.6471241	0.3718958	0.1905614	1.00721	1.1185399999999999	0.8548600000000001	0.2355194	0.1406581	0.1903064	0.2762952	0.45388059999999997	0.5505485	0.4304989000000001	0.0952934	0.09847499	0.04960559	0.3431455	0.1907979	XP_021632785.1	trihelix transcription factor GT-1-like [Manihot esculenta]	Q9FX53|TGT1_ARATH	Trihelix transcription factor GT-1 T6J4.18 OS=Arabidopsis thaliana (Mouse-ear cress) GN=T6J4.18 PE=1 SV=1	--	--	--	--	--	--	KOG4282	Transcription factor GT-2 and related proteins, contains trihelix DNA-binding/SANT domain	[K]	INFORMATION STORAGE AND PROCESSING	Transcription	K	ENOG410XUBM	DNA binding protein GT-1	Molecular Function: DNA-binding transcription factor activity (GO:0003700);|Cellular Component: nucleus (GO:0005634);|Biological Process: regulation of transcription, DNA-templated (GO:0006355);|Molecular Function: identical protein binding (GO:0042802);|Molecular Function: sequence-specific DNA binding (GO:0043565);	--	--
TRINITY_DN10410_c0_g1_i1_4	0.0	0.0	0.1661518	0.32541820000000005	0.549194	0.0	0.0	0.0	0.0	0.0	0.0	0.0	0.0	0.0	0.0	0.0	0.0	0.0	--	--	--	--	--	--	--	--	--	--	--	--	--	--	--	--	--	--	--	--	--
TRINITY_DN10411_c0_g1_i3_10	0.05399525	0.16207190000000002	0.9048544	0.0	0.09912724	0.0	2.087759	0.6467188	0.33232990000000007	2.672509	1.9010169999999997	2.074948	0.1625117	0.10660819999999999	0.10728489999999999	0.115499	0.1747984	0.21631309999999998	--	--	--	--	--	--	--	--	--	--	--	--	--	--	--	--	--	--	--	--	--
TRINITY_DN10412_c0_g1_i1_7	6.046817	4.309037	1.281048	0.8488624	1.09857	0.31416809999999995	1.413001	1.819405	1.490936	0.372071	9.56e-28	0.8391136	3.21e-15	0.63158	0.5901333000000001	1.7674509999999999	3.049038	0.0025891020000000002	--	--	--	--	--	--	--	--	--	--	--	--	--	--	--	--	--	--	--	--	--
TRINITY_DN10413_c0_g1_i1_10	0.7629868000000001	0.02912524	0.06288278	0.0	1.5299999999999999e-68	0.02512354	0.9671668999999999	0.4071612	0.2288564	1.001479	0.33355799999999997	0.2513478	0.02732612	0.0	0.0	0.0	0.0	0.02737025	XP_030948891.1	F-box protein At5g65850-like [Quercus lobata]	--	--	--	--	--	--	--	--	--	--	--	--	--	--	--	--	--	--	--
TRINITY_DN10413_c0_g1_i1_15	0.0	0.24558939999999999	0.2506252	1.953684	2.2249779999999997	0.3624426	0.1894527	0.8092965999999999	0.7326483	1.2013129999999999	0.5946561	1.416372	0.3008388	0.07847954	0.2873862	0.26398140000000003	0.03617168	0.11132950000000001	XP_017237649.1	PREDICTED: uncharacterized protein LOC108210760 [Daucus carota subsp. sativus]	--	--	--	--	--	--	--	--	--	--	--	--	--	S	ENOG4111C5U	Protein of unknown function (DUF620)	--	PF04788.12	Protein of unknown function (DUF620)
TRINITY_DN10413_c0_g1_i1_17	0.9319928	0.48355829999999994	2.007945	0.9745072	0.3823842	0.3899594	0.9222775	0.9330218000000001	0.0	0.0	0.5584131	1.015274	0.0	0.0	0.4386102	0.0	0.5352034000000001	0.46870500000000004	--	--	--	--	--	--	--	--	--	--	--	--	--	--	--	--	--	--	--	--	--
TRINITY_DN10415_c0_g1_i1_11	0.5476831999999999	1.595285	0.3459198	4.9100000000000004e-23	0.47995079999999996	2.00087	1.3100180000000001	1.2574530000000002	0.2335556	0.7782019	0.6239585999999999	0.5768031	0.27363990000000005	0.7457562	3.28e-21	0.302711	0.0	0.5529440999999999	--	--	--	--	--	--	--	--	--	--	--	--	--	--	--	--	--	--	--	--	--
TRINITY_DN10415_c0_g1_i1_13	3.6499999999999997e-32	0.0	0.0	0.0	0.0	0.0	0.0	0.0	0.0	0.003601805	1.060916	0.6579623	1.521611	0.5291384	2.367521	0.3508676	0.0	0.0	--	--	--	--	--	--	--	--	--	--	--	--	--	--	--	--	--	--	--	--	--
TRINITY_DN10415_c0_g1_i1_2	2.438751	0.7722238	1.13151	0.0	0.3821764	0.32778579999999996	0.0	0.4321893	0.3501105	4.62694	1.9676529999999999	1.38868	1.626206	4.408991	4.804317	3.487258	2.5480560000000003	3.4056580000000003	--	--	--	--	--	--	--	--	--	--	--	--	--	--	--	--	--	--	--	--	--
TRINITY_DN10415_c0_g1_i1_5	0.3904804	0.6378499	0.6799363	0.6306885	0.5396847	0.0	0.0	0.20235899999999998	0.7597170999999999	0.6203643	1.213396	1.915286	0.0	0.1904752	0.1840826	0.6732619000000001	0.6955935999999999	0.8266121	--	--	--	--	--	--	--	--	--	--	--	--	--	--	--	--	--	--	--	--	--
TRINITY_DN10415_c0_g1_i1_7	2.1689599999999998	0.2273772	1.429335	1.093499	0.8050315	1.408118	2.453011	3.088463	0.8236555	0.47686880000000004	1.8199439999999998	1.318559	0.9653927	0.983489	1.948795	0.6382548000000001	0.5917089	0.6121734999999999	OIT39959.1	histone deacetylase 14 [Nicotiana attenuata]	--	--	--	--	--	--	--	--	--	--	--	--	--	T	ENOG410XPWX	microtubule associated serine threonine kinase	--	--	--
TRINITY_DN10416_c0_g1_i1_16	11.4255	13.920370000000002	14.033729999999998	28.769209999999998	23.91536	26.005489999999998	20.68219	11.95996	17.32	17.78895	18.067829999999997	16.525760000000002	4.015006	3.862264	3.585689	10.41906	9.364384	11.65405	GEW19330.1	UNC93-like protein 1 [Tanacetum cinerariifolium]	Q56WD3|UN931_ARATH	UNC93-like protein 1 T10F20.1 OS=Arabidopsis thaliana (Mouse-ear cress) GN=T10F20.1 PE=2 SV=2	--	--	--	--	--	--	KOG3098	Uncharacterized conserved protein	[S]	POORLY CHARACTERIZED	Function unknown	S	ENOG410ZITE	DUF895 domain membrane protein	Cellular Component: integral component of membrane (GO:0016021);	PF05978.16,PF07690.16	Ion channel regulatory protein UNC-93|Major Facilitator Superfamily
TRINITY_DN10416_c0_g2_i1_2	0.5914265000000001	0.17780739999999998	0.0	1.455583	1.044375	0.522199	1.192551	1.834827	1.477635	2.366222	2.225823	1.654102	2.523331	1.5822530000000001	1.919848	0.7159806	0.1996569	2.184294	AAX29373.1	ribosomal protein S19, partial [synthetic construct]	Q9FNP8|RS193_ARATH	40S ribosomal protein S19-3 MAF19.17 OS=Arabidopsis thaliana (Mouse-ear cress) GN=MAF19.17 PE=2 SV=1	85/137(62.04)	K02966	RP-S19e, RPS19	small subunit ribosomal protein S19e	ko03010	Ribosome	KOG3411	40S ribosomal protein S19	[J]	INFORMATION STORAGE AND PROCESSING	Translation, ribosomal structure and biogenesis	J	COG2238	Ribosomal protein	Biological Process: ribosomal small subunit assembly (GO:0000028);|Molecular Function: structural constituent of ribosome (GO:0003735);|Cellular Component: vacuole (GO:0005773);|Cellular Component: cytosol (GO:0005829);|Biological Process: translation (GO:0006412);|Cellular Component: cytosolic ribosome (GO:0022626);|Cellular Component: cytosolic small ribosomal subunit (GO:0022627);|Cellular Com…	PF01090.19	Ribosomal protein S19e
TRINITY_DN10416_c0_g2_i1_7	0.1647214	0.6678748999999999	0.8217169	0.8249144	0.1453119	0.2642111	0.32409	1.4629530000000002	0.2991502	0.6462920999999999	0.43779890000000005	1.039303	1.751167	0.6241333	1.73e-14	4.12e-24	2.73e-25	0.3276719	--	--	--	--	--	--	--	--	--	--	--	--	--	--	--	--	--	--	--	--	--
TRINITY_DN10417_c0_g1_i1_5	4.690246	3.37629	3.039062	3.17518	3.709108	3.239694	3.181125	3.9941440000000004	4.229319	4.469866000000001	4.999664	3.4042440000000003	2.894836	2.894344	4.311812000000001	2.046035	3.4547809999999997	3.168951	KVH92308.1	Peptide methionine sulfoxide reductase MsrA, partial [Cynara cardunculus var. scolymus]	Q9SL43|MSRA5_ARATH	Peptide methionine sulfoxide reductase A5 T27K22.10 OS=Arabidopsis thaliana (Mouse-ear cress) GN=T27K22.10 PE=2 SV=1	--	--	--	--	--	--	KOG1635	Peptide methionine sulfoxide reductase	[O]	CELLULAR PROCESSES AND SIGNALING	Posttranslational modification, protein turnover, chaperones	O	COG0225	Has an important function as a repair enzyme for proteins that have been inactivated by oxidation. Catalyzes the reversible oxidation-reduction of methionine sulfoxide in proteins to methionine (By similarity)	Molecular Function: peptide-methionine (S)-S-oxide reductase activity (GO:0008113);	PF01625.21	Peptide methionine sulfoxide reductase
TRINITY_DN10417_c0_g1_i1_7	1.16917	1.1454389999999999	1.2204760000000001	0.8544132	0.5930390999999999	2.159682	1.053	1.702163	1.605233	1.187804	0.7961676	0.798763	1.3836979999999999	2.068767	1.55996	1.149976	0.5893401	1.176935	--	--	--	--	--	--	--	--	--	--	--	--	--	--	--	--	--	--	--	--	--
TRINITY_DN10417_c1_g1_i1_16	1.491593	1.317803	2.186432	0.5745477	0.6423960999999999	1.604559	1.376083	0.9396952	1.323784	0.7849894000000001	0.8399770000000001	1.0719370000000001	1.053433	0.7173222	0.7477782	0.4600913	0.5475996999999999	0.5576797	XP_010657333.1	PREDICTED: putative pentatricopeptide repeat-containing protein At3g11460 [Vitis vinifera]	Q9LN01|PPR21_ARATH	Pentatricopeptide repeat-containing protein At1g08070, chloroplastic T6D22.15 OS=Arabidopsis thaliana (Mouse-ear cress) GN=T6D22.15 PE=2 SV=1	--	--	--	--	--	--	KOG4197	FOG: PPR repeat	[R]	POORLY CHARACTERIZED	General function prediction only	S	ENOG410Z7Z7	Pentatricopeptide repeat-containing protein	--	PF01535.20,PF13041.6,PF12854.7,PF14432.6,PF17177.4	PPR repeat|PPR repeat family|PPR repeat|DYW family of nucleic acid deaminases|Pentacotripeptide-repeat region of PRORP
TRINITY_DN10418_c0_g1_i1_3	0.880906	2.532279	1.0645069999999999	4.991811	7.6119580000000004	9.021616	0.0	0.0	0.0	1.629189	0.0	0.4386361	1.199193	0.7372321	0.3470276	0.46516850000000004	0.0	0.40926290000000004	--	--	--	--	--	--	--	--	--	--	--	--	--	--	--	--	--	--	--	--	--
TRINITY_DN10418_c0_g1_i1_7	0.41674799999999995	0.9894328000000001	2.1280349999999997	0.5039218	0.395019	1.5015690000000002	0.8845789000000001	3.195671	3.277878	0.0	0.5197837000000001	0.9505299	0.8787985999999999	4.979241	3.531172	1.014966	1.0963969999999998	1.371726	--	--	--	--	--	--	--	--	--	--	--	--	--	--	--	--	--	--	--	--	--
TRINITY_DN10418_c0_g2_i1_3	0.46601990000000004	0.3168272	0.6595652	2.220118	3.532896	1.488291	0.0	0.0	0.0	0.0	0.0	0.0	0.458484	0.0	0.1506299	0.1654622	0.16851010000000002	0.1547191	--	--	--	--	--	--	--	--	--	--	--	--	--	--	--	--	--	--	--	--	--
TRINITY_DN10419_c0_g2_i1_3	4.675998	4.104742	2.796535	1.512845	3.720736	5.053052	0.6496034	4.927395	2.279057	3.3649660000000003	3.8734	3.7307080000000004	3.428438	0.6140715	1.1319540000000001	0.8108062	0.8558423000000001	4.943525	--	--	--	--	--	--	--	--	--	--	--	--	--	--	--	--	--	--	--	--	--
TRINITY_DN10420_c0_g1_i1_7	0.6568185999999999	8.08e-09	6.95e-23	1.511736	0.5857023	4.48e-26	1.284709	2.083281	1.159049	0.0	1.591486	0.0	0.6470104999999999	2.426341	2.8245560000000003	0.7670225	1.13e-22	0.0	--	--	--	--	--	--	--	--	--	--	--	--	--	--	--	--	--	--	--	--	--
TRINITY_DN10420_c0_g1_i1_9	49.98905	46.70693	91.03896999999999	27.917540000000002	24.9146	23.70412	18.07574	26.029729999999997	32.54967	23.776120000000002	24.32165	26.42098	20.56322	19.200470000000003	22.518	12.953610000000001	14.81286	11.804910000000001	KAD4584345.1	hypothetical protein E3N88_21946 [Mikania micrantha]	Q05046|CH62_CUCMA	Chaperonin CPN60-2, mitochondrial CPN60-2 OS=Cucurbita maxima (Pumpkin) (Winter squash) GN=CPN60-2 PE=1 SV=1	522/607(86.00)	K04077	groEL, HSPD1	chaperonin GroEL	ko03018	RNA degradation	KOG0356	Mitochondrial chaperonin, Cpn60/Hsp60p	[O]	CELLULAR PROCESSES AND SIGNALING	Posttranslational modification, protein turnover, chaperones	O	COG0459	Prevents misfolding and promotes the refolding and proper assembly of unfolded polypeptides generated under stress conditions (By similarity)	Molecular Function: ATP binding (GO:0005524);|Cellular Component: mitochondrion (GO:0005739);|Biological Process: protein refolding (GO:0042026);	PF00118.24	TCP-1/cpn60 chaperonin family
TRINITY_DN10420_c0_g2_i1_4	1.8935919999999997	1.8450229999999999	4.688751	0.9444756999999999	0.3449256	0.40245640000000005	1.365181	2.015263	2.901678	0.04245884	0.0030841059999999997	0.08994917	0.7315313	1.4000139999999999	0.44425070000000005	0.04873507	0.0502861	0.04408155	XP_012857593.1	PREDICTED: uncharacterized protein LOC105976877 [Erythranthe guttata]	--	--	--	--	--	--	--	--	--	--	--	--	--	S	ENOG410YFHW	transposon protein	--	--	--
TRINITY_DN10421_c0_g1_i1_3	0.8519614	0.2395705	0.7499951	8.529999999999998e-24	0.5994122	1.116157	3.330679	2.301212	1.662929	1.263559	0.6967781999999999	0.44559259999999995	2.847207	1.1270950000000002	1.2496770000000001	3.14e-25	0.9834864999999999	2.23e-07	--	--	--	--	--	--	--	--	--	--	--	--	--	--	--	--	--	--	--	--	--
TRINITY_DN10422_c0_g1_i1_11	4.238586	1.9503830000000002	2.930957	1.803651	1.4095280000000001	2.614665	2.077721	1.4917049999999998	3.6629339999999995	1.508348	1.266764	1.792675	0.6348427	0.767241	1.302582	0.47675039999999996	1.007531	1.075523	--	--	--	--	--	--	--	--	--	--	--	--	--	--	--	--	--	--	--	--	--
TRINITY_DN10422_c0_g1_i2_10	28.87179	33.45212	30.37899	37.80683	36.63429	31.77075	20.1748	21.96646	21.17845	15.582360000000001	16.86576	19.95296	26.657009999999996	23.4901	24.69499	18.87633	22.57866	17.45501	XP_021631736.1	uncharacterized protein LOC110629133 [Manihot esculenta]	--	--	--	--	--	--	--	--	--	--	--	--	--	S	ENOG410YRE3		--	--	--
TRINITY_DN10423_c0_g1_i1_10	13.096789999999999	11.01792	2.77307	9.779618	9.133827	5.549996	6.357661	4.3583680000000005	2.992195	5.206909	3.729858	5.231855	1.60222	1.353238	1.745059	1.851327	2.013541	2.308716	XP_019261772.1	PREDICTED: subtilisin-like protease SBT1.4 [Nicotiana attenuata]	Q9LVJ1|SBT14_ARATH	Subtilisin-like protease SBT1.4 MDC16.21 OS=Arabidopsis thaliana (Mouse-ear cress) GN=MDC16.21 PE=2 SV=1	--	--	--	--	--	--	--	--	--	--	--	O	COG1404	peptidase (S8 and S53, subtilisin, kexin, sedolisin	Molecular Function: serine-type endopeptidase activity (GO:0004252);|Cellular Component: vacuole (GO:0005773);|Cellular Component: vacuolar membrane (GO:0005774);|Cellular Component: plant-type cell wall (GO:0009505);|Biological Process: leaf senescence (GO:0010150);|Biological Process: secondary shoot formation (GO:0010223);|Cellular Component: apoplast (GO:0048046);	--	--
TRINITY_DN10423_c0_g1_i1_11	4.386516	2.398695	1.028038	0.429262	0.36528320000000003	2.6533830000000003	1.8689790000000002	0.410864	2.3637349999999997	0.764382	2.254471	0.4208708	1.161152	0.7162669	2.384198	0.0	0.47177559999999996	0.39370570000000005	--	--	--	--	--	--	--	--	--	--	--	--	--	--	--	--	--	--	--	--	--
TRINITY_DN10426_c0_g1_i1_10	0.0	0.08197633	0.1728662	0.3154834	0.5049797	0.27654	0.0	1.24888	0.29585809999999996	4.439756	1.705858	3.246366	0.7010916	0.2226078	0.3688019	0.3397864	0.4264801	0.466088	XP_024970251.1	agamous-like MADS-box protein AGL62 [Cynara cardunculus var. scolymus]	Q9FKK2|AGL62_ARATH	Agamous-like MADS-box protein AGL62 MUF9.24 OS=Arabidopsis thaliana (Mouse-ear cress) GN=MUF9.24 PE=1 SV=1	--	--	--	--	--	--	KOG0014	MADS box transcription factor	[K]	INFORMATION STORAGE AND PROCESSING	Transcription	K	COG5068	Transcription factor	Molecular Function: RNA polymerase II regulatory region sequence-specific DNA binding (GO:0000977);|Molecular Function: transcription factor activity, RNA polymerase II proximal promoter sequence-specific DNA binding (GO:0000982);|Molecular Function: DNA-binding transcription factor activity (GO:0003700);|Cellular Component: nucleus (GO:0005634);|Biological Process: multicellular organism develop…	PF00319.18	SRF-type transcription factor (DNA-binding and dimerisation domain)	2R	MADS-M-type
TRINITY_DN10426_c0_g1_i1_7	1.018692	1.940896	1.652252	2.163368	0.5773619000000001	1.700259	1.271357	0.9987096	1.188057	0.8634001	2.706322	0.0	0.9377832	0.5798354	3.091891	1.05656	0.37544629999999996	1.275258	--	--	--	--	--	--	--	--	--	--	--	--	--	--	--	--	--	--	--	--	--
TRINITY_DN10426_c0_g1_i2_8	0.0	1.7299999999999996e-80	0.29806550000000004	0.0	0.0	0.22709810000000002	0.2341103	0.9731267	6.372722	0.0	0.0	1.0499999999999998e-86	0.4866951	0.43820950000000003	0.211432	0.7955309	0.0	0.24091350000000003	--	--	--	--	--	--	--	--	--	--	--	--	--	--	--	--	--	--	--	--	--
TRINITY_DN10428_c0_g1_i1_11	0.0	0.0	0.8574305	0.7922885000000001	0.5899281999999999	1.7234580000000002	0.0	0.0	0.0	0.0	0.0	0.0	0.0	0.0	0.0	0.0	0.0	0.0	--	--	--	--	--	--	--	--	--	--	--	--	--	--	--	--	--	--	--	--	--
TRINITY_DN10428_c0_g1_i2_6	4.290651	3.150566	1.39665	0.6126009	0.12035739999999999	0.2323607	0.4914935	0.2541324	0.6291217	0.42215969999999997	2.64e-19	0.5245714	0.42208829999999997	0.6343304	0.38173509999999994	0.09277374	0.38716940000000005	0.2524979	--	--	--	--	--	--	--	--	--	--	--	--	--	--	--	--	--	--	--	--	--
TRINITY_DN10429_c0_g1_i1_13	1.7019650000000002	0.3945535	0.41448509999999994	0.37233649999999996	0.9173435999999999	0.8563530999999999	0.0	0.0	0.0	0.34768530000000003	0.0	0.0	0.0	0.3230325	0.0	0.0	0.0	0.7075051	--	--	--	--	--	--	--	--	--	--	--	--	--	--	--	--	--	--	--	--	--
TRINITY_DN10429_c0_g1_i1_17	0.000804033	0.04870497	6.289999999999999e-33	0.18183629999999998	0.3206915	0.0	1.1699999999999999e-09	2.29e-18	0.38934179999999996	1.1999999999999998e-39	1.7199999999999999e-34	1.97e-40	0.08042328	0.3432777	0.4034078	0.196192	7.55e-35	2.7399999999999996e-09	--	--	--	--	--	--	--	--	--	--	--	--	--	--	--	--	--	--	--	--	--
TRINITY_DN10429_c0_g1_i1_3	2.143053	1.544425	0.9530003	0.9199152	1.1350959999999999	1.804509	1.5498610000000002	1.661209	2.016586	1.801977	1.7402900000000001	0.6134579000000001	2.1978619999999998	1.202059	1.578591	0.42742929999999996	0.0	0.847669	--	--	--	--	--	--	--	--	--	--	--	--	--	--	--	--	--	--	--	--	--
TRINITY_DN10429_c0_g1_i1_8	1.400211	3.0893189999999997	1.653052	2.867487	1.216896	0.2924744	7.31279	3.02845	8.352356	0.34541550000000004	0.4058303	0.7419526999999999	0.6724270999999999	1.611157	0.3133553	3.014831	4.366885	0.3479133	KAA8524836.1	hypothetical protein F0562_011259 [Nyssa sinensis]	--	--	--	--	--	--	--	--	--	--	--	--	--	--	--	--	--	--	--
TRINITY_DN1042_c0_g1_i1_15	0.6303795	1.155785	1.5408870000000001	2.6078919999999997	3.163796	1.72223	3.201991	3.6985910000000004	4.296092	6.063955	5.0597959999999995	5.623384	3.4498629999999997	2.398304	3.162001	3.809248	2.572956	3.038208	XP_028119457.1	uncharacterized protein At5g39865-like [Camellia sinensis]	Q9FLE8|Y5986_ARATH	Uncharacterized protein At5g39865 MYH19.5 OS=Arabidopsis thaliana (Mouse-ear cress) GN=MYH19.5 PE=2 SV=1	--	--	--	--	--	--	KOG2824	Glutaredoxin-related protein	[O]	CELLULAR PROCESSES AND SIGNALING	Posttranslational modification, protein turnover, chaperones	O	ENOG4111HAI	Glutaredoxin	Cellular Component: plasma membrane (GO:0005886);|Molecular Function: electron transfer activity (GO:0009055);|Molecular Function: protein disulfide oxidoreductase activity (GO:0015035);|Biological Process: cell redox homeostasis (GO:0045454);	PF00462.24	Glutaredoxin
TRINITY_DN1042_c0_g1_i1_7	0.0	0.0	0.0	0.0	0.0	0.0	0.0	0.3699137	0.0	0.0	0.0	0.0	7.47e-15	0.0	0.6668106	1.994661	1.377604	1.335076	--	--	--	--	--	--	--	--	--	--	--	--	--	--	--	--	--	--	--	--	--
TRINITY_DN10431_c0_g1_i1_12	0.2054181	0.4604707	0.255133	0.1099692	1.47e-44	7.87e-08	2.626109	3.66e-05	8.47e-23	4.44e-07	0.0	0.09624347	0.580028	0.0	0.10229400000000001	1.1599999999999999e-05	3.2799999999999995e-32	4.0700000000000006e-51	--	--	--	--	--	--	--	--	--	--	--	--	--	--	--	--	--	--	--	--	--
TRINITY_DN10431_c0_g1_i1_15	0.0	0.0	0.0	0.1728489	0.0	0.0	0.31142790000000004	1.1522629999999998	1.1382940000000001	1.0930819999999999	2.466566	0.8371269	5.405933	5.66375	4.571059	2.683378	0.9293013000000001	3.735188	--	--	--	--	--	--	--	--	--	--	--	--	--	--	--	--	--	--	--	--	--
TRINITY_DN10431_c0_g2_i1_13	2.648196	1.112941	2.025344	1.384325	1.267009	1.418497	1.9084150000000002	2.2197259999999996	1.7462830000000003	1.6211200000000001	2.349314	1.49358	1.954693	2.953369	3.665342	1.596359	1.346013	2.690189	--	--	--	--	--	--	--	--	--	--	--	--	--	--	--	--	--	--	--	--	--
TRINITY_DN10432_c0_g1_i1_13	0.0	0.0	0.0	0.0	0.0	0.0	0.0	0.0	0.0	0.0	0.0	0.0	0.0	2.526929	2.4039490000000003	2.379633	2.764597	2.768381	--	--	--	--	--	--	--	--	--	--	--	--	--	--	--	--	--	--	--	--	--
TRINITY_DN10432_c0_g1_i2_10	0.03981129	0.0	0.04025405	0.0	0.03762944	0.0	0.4598469	0.08314825	0.5154920999999999	0.3333589	0.7707911	0.7547685000000001	0.8669424000000001	1.255422	2.139959	0.537367	0.4965233	0.2597161	XP_024986848.1	centrosome-associated protein CEP250-like [Cynara cardunculus var. scolymus]	--	--	--	--	--	--	--	--	--	--	--	--	--	S	ENOG410YTP7		--	--	--
TRINITY_DN10433_c0_g1_i1_15	1.732791	1.026723	0.5395014	0.4898194	0.7972259	0.7317775	0.44451540000000006	0.0	0.0	0.45944670000000004	1.604188	0.4983212	0.44545029999999997	2.093859	0.7943475999999999	1.009036	1.066946	0.9155396	--	--	--	--	--	--	--	--	--	--	--	--	--	--	--	--	--	--	--	--	--
TRINITY_DN10433_c0_g1_i1_17	1.279291	5.025525	1.7552189999999999	1.1842540000000001	1.573697	0.3249311	0.4233911	0.9280325	5.064737	1.4558200000000001	0.2201649	1.081267	0.4172344	1.5092290000000002	3.08282	2.095097	2.358069	1.882755	--	--	--	--	--	--	--	--	--	--	--	--	--	--	--	--	--	--	--	--	--
TRINITY_DN10433_c0_g1_i1_5	1.122491	0.9241771999999999	0.7097808000000001	0.7341419	0.29956859999999996	0.2897301	0.1427465	1.8101450000000001	0.10653969999999999	0.28257259999999995	0.3857421	0.5369763000000001	0.4750904	1.342871	0.9558205	0.9485559000000001	1.538757	0.2160659	RVW85322.1	Transposon TX1 uncharacterized 149 kDa protein [Vitis vinifera]	--	--	--	--	--	--	--	--	KOG1075	FOG: Reverse transcriptase	[R]	POORLY CHARACTERIZED	General function prediction only	S	ENOG4111MK6	Retrotransposon protein	--	PF00078.27	Reverse transcriptase (RNA-dependent DNA polymerase)
TRINITY_DN10434_c0_g1_i1_17	0.43510859999999996	1.7399999999999998e-27	9.96e-27	0.46538630000000003	0.05024641	0.34358449999999996	0.8461770000000001	0.0	1.6999999999999999e-19	8.980000000000001e-20	1.36e-31	0.4618633	9.070000000000001e-13	8.079999999999999e-24	0.8792803	1.424091	1.25e-16	3.0399999999999995e-47	--	--	--	--	--	--	--	--	--	--	--	--	--	--	--	--	--	--	--	--	--
TRINITY_DN10435_c0_g1_i1_16	0.0	0.0	0.0	0.1456168	0.06570044	0.0	0.0	0.1507503	0.36082470000000005	0.0	0.0	0.0	0.0	0.0	0.0	0.0	0.1555089	0.0776903	--	--	--	--	--	--	--	--	--	--	--	--	--	--	--	--	--	--	--	--	--
TRINITY_DN10437_c0_g1_i1_12	0.0	0.0	0.0	1.4600000000000002e-26	0.1395652	0.0	3.28e-17	0.1484358	1.3900000000000001e-15	7.070000000000001e-26	1.04e-21	0.1547863	2.277711	4.669999999999999e-12	2.08e-12	7.170000000000001e-21	2.7400000000000007e-20	0.001294246	--	--	--	--	--	--	--	--	--	--	--	--	--	--	--	--	--	--	--	--	--
TRINITY_DN10438_c0_g1_i1_9	0.0	0.1925989	0.0	1.8600000000000002e-11	3.65e-53	0.0	2.06e-53	6.62e-55	0.18416529999999998	3.55e-25	6.87e-61	1.52e-48	3.299999999999999e-64	6.649999999999999e-63	1.08e-42	3.3499999999999994e-68	1.2599999999999997e-63	1.8799999999999995e-68	XP_021909491.1	glucan endo-1,3-beta-glucosidase isoform X1 [Carica papaya]	P52409|E13B_WHEAT	Glucan endo-1,3-beta-glucosidase GLC1 OS=Triticum aestivum (Wheat) GN=GLC1 PE=2 SV=1	--	--	--	--	--	--	--	--	--	--	--	G	ENOG410YCVQ	glucan endo-1-3-beta-glucosidase	Biological Process: carbohydrate metabolic process (GO:0005975);|Biological Process: defense response (GO:0006952);|Molecular Function: glucan endo-1,3-beta-D-glucosidase activity (GO:0042973);	--	--
TRINITY_DN10439_c0_g1_i1_9	1.13e-39	0.877558	0.9041393	0.8435391	0.0	0.2198225	0.9648603000000001	0.540859	5.46e-21	9.78e-25	0.311703	0.27708119999999997	3.75e-32	0.5024651	0.4879277	7.72e-33	2.318775	0.2591823	RVW23735.1	Retrovirus-related Pol polyprotein from transposon RE1 [Vitis vinifera]	Q94HW2|POLR1_ARATH	Endonuclease RE1 T4M14.18 OS=Arabidopsis thaliana (Mouse-ear cress) GN=T4M14.18 PE=2 SV=1	--	--	--	--	--	--	KOG0017	FOG: Transposon-encoded proteins with TYA, reverse transcriptase, integrase domains in various combinations	[R]	POORLY CHARACTERIZED	General function prediction only	L	COG2801	Retrotransposon protein	Cellular Component: retrotransposon nucleocapsid (GO:0000943);|Molecular Function: nucleic acid binding (GO:0003676);|Molecular Function: RNA-directed DNA polymerase activity (GO:0003964);|Molecular Function: aspartic-type endopeptidase activity (GO:0004190);|Molecular Function: endonuclease activity (GO:0004519);|Biological Process: DNA recombination (GO:0006310);|Biological Process: DNA integra…	PF07727.14	Reverse transcriptase (RNA-dependent DNA polymerase)
TRINITY_DN10439_c0_g2_i3_17	5.281463	3.7225870000000003	3.169765	4.582976	4.199975	6.431255999999999	2.309719	4.045866	3.4609910000000004	4.476921	2.1821349999999997	4.874099	5.237314	3.2376240000000003	5.716805	4.785054	4.689635	3.628543	XP_028101722.1	alpha-ketoglutarate-dependent dioxygenase alkB homolog 6 isoform X1 [Camellia sinensis]	--	--	--	--	--	--	--	--	KOG3200	Uncharacterized conserved protein	[S]	POORLY CHARACTERIZED	Function unknown	S	ENOG410XR69	AlkB, alkylation repair homolog 6 (E. coli)	--	--	--
TRINITY_DN10440_c0_g1_i1_13	8.390437	3.557243	4.369372	0.44990909999999995	0.38583290000000003	2.408056	1.172441	1.6887720000000002	3.50444	1.621148	6.236353	1.35877	2.063343	6.200273	6.4002300000000005	1.442776	2.073929	3.794936	--	--	--	--	--	--	--	--	--	--	--	--	--	--	--	--	--	--	--	--	--
TRINITY_DN10441_c0_g2_i1_17	2.573469	4.27e-08	1.471527	0.5253357	0.7201158000000001	1.791262	1.378486	0.6529587	0.713454	0.38642170000000003	0.3966658	0.3504119	0.8162371999999999	0.44606049999999997	0.5796650999999999	0.0	0.1924125	0.81985	--	--	--	--	--	--	--	--	--	--	--	--	--	--	--	--	--	--	--	--	--
TRINITY_DN10442_c0_g1_i1_17	175.2639	207.3428	200.5345	136.1396	137.2913	165.5957	133.1053	107.3656	103.1482	86.0592	92.22147	82.71359	73.46854	73.86006	68.75395	75.61176	85.37510999999999	77.81521	KAA8518587.1	hypothetical protein F0562_016061 [Nyssa sinensis]	--	--	--	--	--	--	--	--	--	--	--	--	--	S	ENOG4111QDI	Alpha beta hydrolase fold protein	--	PF12697.7,PF00561.20,PF12146.8	Alpha/beta hydrolase family|alpha/beta hydrolase fold|Serine aminopeptidase, S33
TRINITY_DN10443_c0_g1_i1_1	0.9231867	3.300365	2.639708	1.8739299999999999	0.382087	3.52e-08	1.2526760000000001	1.7755830000000001	1.15232	0.43653109999999995	1.8300000000000002e-22	0.0	2.9100000000000002e-24	1.1798739999999999	1.8000349999999998	0.0	7.13e-07	2.0300000000000002e-21	--	--	--	--	--	--	--	--	--	--	--	--	--	--	--	--	--	--	--	--	--
TRINITY_DN10443_c0_g1_i1_10	8.598086	5.76797	6.012701	6.875571000000001	5.368105	5.662548	182.1296	228.1986	299.0822	379.2204	355.5792	382.7387	1080.5330000000001	1001.7769999999999	1065.184	1265.49	1253.126	1173.174	XP_009627202.1	PREDICTED: photosystem I reaction center subunit V, chloroplastic-like [Nicotiana tomentosiformis]	Q9S7N7|PSAG_ARATH	Photosystem I reaction center subunit V, chloroplastic F20N2.21 OS=Arabidopsis thaliana (Mouse-ear cress) GN=F20N2.21 PE=1 SV=1	120/152(78.95)	K08905	psaG	photosystem I subunit V	ko00195	Photosynthesis	--	--	--	--	--	I	ENOG41120CZ	photosystem I reaction center subunit V	Cellular Component: chloroplast (GO:0009507);|Cellular Component: chloroplast thylakoid (GO:0009534);|Cellular Component: chloroplast thylakoid membrane (GO:0009535);|Cellular Component: thylakoid (GO:0009579);|Biological Process: photosynthetic electron transport in photosystem I (GO:0009773);|Biological Process: photosynthetic NADP+ reduction (GO:0009780);|Cellular Component: chloroplast envelo…	PF01241.18	Photosystem I psaG / psaK
TRINITY_DN10443_c0_g1_i1_15	2.644662	0.5928495	0.6253552	1.15e-12	0.2296929	1.656334	0.5178170999999999	0.8948786	0.6459059	1.0805129999999998	1.267771	0.5640371	0.41172349999999996	3.109898	0.0706455	1.03e-32	0.0	0.35551209999999994	--	--	--	--	--	--	--	--	--	--	--	--	--	--	--	--	--	--	--	--	--
TRINITY_DN10443_c0_g1_i2_7	0.6932594	0.38765559999999993	1.207227	0.0	0.6090612	0.0	2.609604	3.081552	2.755369	0.33664190000000005	0.0	0.7066981999999999	0.0	0.6270458000000001	0.2968943	0.0	0.0	0.0	--	--	--	--	--	--	--	--	--	--	--	--	--	--	--	--	--	--	--	--	--
TRINITY_DN10443_c0_g2_i1_4	1.53e-05	0.4331214	5.31e-05	0.000129778	0.08228811	0.16272779999999998	1.6899999999999998e-17	1.08e-22	0.1874876	0.1822062	0.1104703	0.09163074	9.49e-27	0.09195993	4.27e-15	5.01e-22	4.34e-14	0.09224776	GEX33010.1	putative leucine-rich repeat receptor-like serine/threonine-protein kinase At2g19230 [Tanacetum cinerariifolium]	Q9FID8|Y5900_ARATH	Putative receptor-like protein kinase At5g39000 MXF12.2 OS=Arabidopsis thaliana (Mouse-ear cress) GN=MXF12.2 PE=3 SV=1	--	--	--	--	--	--	KOG1187	Serine/threonine protein kinase	[T]	CELLULAR PROCESSES AND SIGNALING	Signal transduction mechanisms	T	COG0515	Serine Threonine protein kinase	Molecular Function: protein kinase activity (GO:0004672);|Molecular Function: protein serine/threonine kinase activity (GO:0004674);|Molecular Function: ATP binding (GO:0005524);|Cellular Component: plasma membrane (GO:0005886);|Cellular Component: plasmodesma (GO:0009506);|Cellular Component: integral component of membrane (GO:0016021);|Biological Process: protein autophosphorylation (GO:0046777…	PF00069.25,PF07714.17	Protein kinase domain|Protein tyrosine kinase
TRINITY_DN10444_c0_g1_i1_8	1.17937	6.309999999999999e-44	0.38854429999999995	0.0	1.9099999999999997e-24	0.24950820000000004	1.8399999999999998e-31	1.499331	2.9534849999999997	1.2199999999999997e-54	2.3599999999999998e-30	0.31847509999999996	0.2913037	1.821897	0.6065714	1.4599999999999998e-19	0.0	0.3033438	--	--	--	--	--	--	--	--	--	--	--	--	--	--	--	--	--	--	--	--	--
TRINITY_DN10445_c0_g1_i1_9	0.7507665	1.012114	2.077995	0.6192097	1.122509	1.092031	0.9641695	1.3348950000000002	2.222839	1.685819	0.8487696	0.7241666	1.152295	0.8208289000000001	3.0482560000000003	1.0798290000000001	1.245562	1.378464	--	--	--	--	--	--	--	--	--	--	--	--	--	--	--	--	--	--	--	--	--
TRINITY_DN10446_c0_g1_i1_7	2.431182	3.094598	2.140205	1.963166	0.5344552	1.280917	0.8642669	3.3703440000000002	1.096673	0.9829806000000001	0.3535463	0.6493585	0.6042254	0.5698915	2.190721	4.33e-78	0.7195696	0.6021968000000001	--	--	--	--	--	--	--	--	--	--	--	--	--	--	--	--	--	--	--	--	--
TRINITY_DN10446_c0_g1_i2_10	0.8290138000000001	1.65431	0.04896191	0.9857561	1.768719	0.04387256	1.401735	1.9008580000000002	3.8383769999999995	2.573783	2.820751	2.208223	3.056444	2.822534	2.920229	2.3479900000000002	3.1108759999999998	3.635496	GEU54287.1	zinc finger protein CONSTANS-LIKE 5 [Tanacetum cinerariifolium]	Q940T9|COL4_ARATH	Zinc finger protein CONSTANS-LIKE 4 F6A4.140 OS=Arabidopsis thaliana (Mouse-ear cress) GN=F6A4.140 PE=2 SV=2	--	--	--	--	--	--	KOG1601	GATA-4/5/6 transcription factors	[K]	INFORMATION STORAGE AND PROCESSING	Transcription	K	COG5641	Transcription factor	Cellular Component: nucleus (GO:0005634);|Molecular Function: zinc ion binding (GO:0008270);	PF00643.24,PF06203.14	B-box zinc finger|CCT motif	0F	DBB
TRINITY_DN10446_c0_g2_i1_13	0.48529609999999995	0.6922228	0.2149096	0.0	0.06265802	1.5456450000000002	0.8189621	0.682841	1.240393	0.8197771	0.6679125	1.394563	4.2013620000000005	4.007884	3.7217860000000003	1.565193	0.3859121	1.812064	--	--	--	--	--	--	--	--	--	--	--	--	--	--	--	--	--	--	--	--	--
TRINITY_DN10447_c0_g1_i1_6	10.53363	9.773212	0.7894386	0.0	0.0	3.72e-19	0.0	4.805798	0.0	0.0	0.0	0.0	0.0	0.0	0.0	0.0	0.0	0.0	--	--	--	--	--	--	--	--	--	--	--	--	--	--	--	--	--	--	--	--	--
TRINITY_DN10447_c0_g2_i1_6	5.88748	0.0	0.6166188	0.5295025	0.0	0.4131742	0.0	0.9652610999999999	0.0	0.0	0.0	0.0	0.4337863	0.0	0.3813014	0.0	3.0599999999999995e-64	0.46132740000000005	--	--	--	--	--	--	--	--	--	--	--	--	--	--	--	--	--	--	--	--	--
TRINITY_DN10448_c0_g1_i1_15	3.62e-74	1.2999999999999998e-69	1.7499999999999997e-75	0.1251428	0.02369599	3.8199999999999995e-69	8.049999999999998e-70	0.0	3.9699999999999996e-63	1.0499999999999997e-69	3.0099999999999993e-78	2.4399999999999996e-59	0.02592166	0.05122868	3.7899999999999995e-65	1.2999999999999998e-76	4.5599999999999997e-69	5.8e-74	XP_030526856.1	actin, clone 403 [Rhodamnia argentea]	P53689|ACT_PHARH	Actin . OS=Phaffia rhodozyma (Yeast) (Xanthophyllomyces dendrorhous) GN=. PE=3 SV=1	--	--	--	--	--	--	KOG0676	Actin and related proteins	[Z]	CELLULAR PROCESSES AND SIGNALING	Cytoskeleton	Z	COG5277	Actin-related protein	Molecular Function: ATP binding (GO:0005524);|Cellular Component: cytoplasm (GO:0005737);|Cellular Component: cytoskeleton (GO:0005856);	PF00022.19	Actin
TRINITY_DN10449_c0_g1_i1_11	1.509104	2.417407	1.973441	1.3699999999999998e-05	0.03618255	2.320263	0.47199090000000005	3.8500000000000003e-23	1.98e-24	5.525118	8.400000000000001e-26	0.0	0.4839923	1.7115740000000002	2.829385	0.5490457	0.0	0.4890666	--	--	--	--	--	--	--	--	--	--	--	--	--	--	--	--	--	--	--	--	--
TRINITY_DN10449_c0_g1_i1_17	7.979999999999999e-18	2.48e-11	0.37200900000000003	7.63e-29	0.5401331	0.2599353	0.2800988	0.29071199999999997	0.253438	7.48e-25	2.99e-26	0.0	1.5699999999999997e-10	0.25738510000000003	0.4909837	3.26e-08	0.6580708000000001	0.836117	--	--	--	--	--	--	--	--	--	--	--	--	--	--	--	--	--	--	--	--	--
TRINITY_DN10449_c0_g1_i1_3	0.4331268	0.42394040000000005	0.07746134	0.8038403000000001	0.4314907	0.4699585	1.211933	1.4007969999999998	1.197155	1.7881509999999998	1.9072200000000001	1.857378	1.246423	1.375046	0.8765257	0.4217321	0.2442895	1.398231	AAP36925.1	Homo sapiens laminin receptor 1 (ribosomal protein SA, 67kDa), partial [synthetic construct]	B6K1S2|RSSA2_SCHJY	40S ribosomal protein S0-B SJAG_02184 OS=Schizosaccharomyces japonicus (strain yFS275 / FY16936) (Fission yeast) GN=SJAG_02184 PE=3 SV=1	155/263(58.94)	K02998	RP-SAe, RPSA	small subunit ribosomal protein SAe	ko03010	Ribosome	KOG0830	40S ribosomal protein SA (P40)/Laminin receptor 1	[J]	INFORMATION STORAGE AND PROCESSING	Translation, ribosomal structure and biogenesis	J	COG0052	30S ribosomal protein S2	Biological Process: ribosomal small subunit assembly (GO:0000028);|Molecular Function: structural constituent of ribosome (GO:0003735);|Biological Process: translation (GO:0006412);|Cellular Component: cytosolic small ribosomal subunit (GO:0022627);	PF16122.5,PF00318.20	40S ribosomal protein SA C-terminus|Ribosomal protein S2
TRINITY_DN1044_c0_g1_i1_16	2.356145	2.713237	5.06761	0.0	0.0	2.33981	0.9658331	4.454587999999999	3.163275	1.0016	5.679999999999999e-28	2.070009	0.9727254000000001	1.8421669999999999	0.44256720000000005	0.546167	0.0	0.4977583	--	--	--	--	--	--	--	--	--	--	--	--	--	--	--	--	--	--	--	--	--
TRINITY_DN10451_c0_g1_i1_13	3.257324	4.347373999999999	2.529585	11.90413	8.133189	26.1337	1.9681099999999998	0.7976945	1.725426	5.019384	6.073435	2.940042	1.494173	1.501371	1.590176	8.386021000000001	7.381414	7.239113000000001	PSS06389.1	Phenazine biosynthesis PhzF protein [Actinidia chinensis var. chinensis]	Q8NIL3|AES1_SCHPO	Antisense-enhancing sequence 1 SPBPB21E7.07 OS=Schizosaccharomyces pombe (strain 972 / ATCC 24843) (Fission yeast) GN=SPBPB21E7.07 PE=3 SV=1	--	--	--	--	--	--	KOG3033	Predicted PhzC/PhzF-type epimerase	[R]	POORLY CHARACTERIZED	General function prediction only	S	COG0384	phenazine biosynthesis protein, phzf family	Molecular Function: catalytic activity (GO:0003824);|Cellular Component: nucleus (GO:0005634);|Cellular Component: cytosol (GO:0005829);|Biological Process: biosynthetic process (GO:0009058);|Molecular Function: isomerase activity (GO:0016853);|Biological Process: chromatin silencing by small RNA (GO:0031048);	PF02567.16	Phenazine biosynthesis-like protein
TRINITY_DN10452_c0_g1_i1_3	23.68339	29.157740000000004	30.703259999999997	29.956	30.67776	24.97362	31.811659999999996	31.28322	31.71835	30.757890000000003	29.07044	30.91013	24.14258	24.02101	22.97855	24.830029999999997	26.385509999999996	23.995179999999998	XP_028065236.1	zinc finger CCCH domain-containing protein 48-like [Camellia sinensis]	Q9FNZ2|C3H48_ARATH	Zinc finger CCCH domain-containing protein 48 T30C3.6 OS=Arabidopsis thaliana (Mouse-ear cress) GN=T30C3.6 PE=2 SV=1	--	--	--	--	--	--	KOG0274	Cdc4 and related F-box and WD-40 proteins	[R]	POORLY CHARACTERIZED	General function prediction only	S	ENOG411058N	zinc finger CCCH domain-containing protein	Molecular Function: DNA binding (GO:0003677);|Molecular Function: snoRNA binding (GO:0030515);|Cellular Component: small-subunit processome (GO:0032040);|Molecular Function: metal ion binding (GO:0046872);	PF00400.32,PF18044.1,PF18345.1,PF11715.8,PF00642.24	WD domain, G-beta repeat|CCCH-type zinc finger|Zinc finger domain|Nucleoporin Nup120/160|Zinc finger C-x8-C-x5-C-x3-H type (and similar)	0F	C3H
TRINITY_DN10454_c0_g1_i1_4	2.11e-55	1.2199999999999998e-46	9.689999999999998e-60	0.0	2.0251900000000003	4.5599999999999996e-27	2.8e-51	4.8999999999999996e-54	4.279999999999999e-50	3.6175650000000004	2.1e-53	1.998682	6.929999999999999e-57	4.67e-47	3.97e-55	2.6399999999999995e-62	1.8e-50	5.059999999999999e-64	YP_009442548.1	hypothetical chloroplast RF2 [Codonopsis minima]	--	--	--	--	--	--	--	--	--	--	--	--	--	--	--	--	--	--	--
TRINITY_DN10455_c0_g1_i1_15	2.27e-22	1.0541559999999999	1.2938530000000001	1.6899999999999998e-21	1.75e-14	9.82e-19	0.1263029	0.5287625	0.02202609	0.1303746	0.6223356	1.501149	2.561448	2.644834	2.146794	0.8598935999999999	0.5894961	0.6452094	--	--	--	--	--	--	--	--	--	--	--	--	--	--	--	--	--	--	--	--	--
TRINITY_DN10455_c0_g1_i1_3	50.83829	62.714330000000004	70.263	40.26624	36.85808	38.696290000000005	72.29629	51.81321	38.67391	40.75205	34.09864	38.04683	26.79637	29.292309999999997	27.25685	31.80735	33.153459999999995	29.270220000000002	XP_028056675.1	cytosolic Fe-S cluster assembly factor NBP35-like [Camellia sinensis]	Q8H1Q2|NBP35_ARATH	Cytosolic Fe-S cluster assembly factor NBP35 K3K7.12 OS=Arabidopsis thaliana (Mouse-ear cress) GN=K3K7.12 PE=1 SV=1	--	--	--	--	--	--	KOG3022	Predicted ATPase, nucleotide-binding	[D]	CELLULAR PROCESSES AND SIGNALING	Cell cycle control, cell division, chromosome partitioning	D	COG0489	ATP-binding protein	Molecular Function: ATP binding (GO:0005524);|Cellular Component: cytosol (GO:0005829);|Biological Process: iron-sulfur cluster assembly (GO:0016226);|Molecular Function: protein homodimerization activity (GO:0042803);|Molecular Function: metal ion binding (GO:0046872);|Molecular Function: iron-sulfur cluster binding (GO:0051536);|Molecular Function: 4 iron, 4 sulfur cluster binding (GO:0051539);	PF10609.9,PF01656.23,PF13614.6,PF02374.15,PF09140.11	NUBPL iron-transfer P-loop NTPase|CobQ/CobB/MinD/ParA nucleotide binding domain|AAA domain|Anion-transporting ATPase|ATPase MipZ
TRINITY_DN10456_c0_g1_i1_7	0.4296265	0.2441471	0.5409016999999999	0.24098139999999998	0.418375	0.36958090000000005	0.43999390000000005	2.0915060000000003	0.19752479999999997	0.0	1.07495	0.0	0.437557	0.2054105	0.5923415	0.5063082999999999	0.0	0.0	--	--	--	--	--	--	--	--	--	--	--	--	--	--	--	--	--	--	--	--	--
TRINITY_DN10457_c0_g1_i1_6	0.357239	0.9427946	0.2440612	0.0	0.0	0.7528964	0.13205899999999998	0.1312573	0.0	0.508911	0.0	0.63176	0.0	0.0	0.0	0.0	0.38979790000000003	0.0	--	--	--	--	--	--	--	--	--	--	--	--	--	--	--	--	--	--	--	--	--
TRINITY_DN10457_c0_g1_i2_16	25.77485	28.579620000000002	28.50038	35.81223	39.5158	29.865920000000003	22.59895	27.831740000000003	28.80322	32.95508	28.557609999999997	35.51829	26.733909999999998	25.806279999999997	25.8411	28.2319	29.7002	27.90121	THF96807.1	hypothetical protein TEA_025751 [Camellia sinensis var. sinensis]	Q08480|KAD4_ORYSJ	Adenylate kinase 4 Os11g0312220 OS=Oryza sativa subsp. japonica (Rice) GN=Os11g0312220 PE=2 SV=1	213/321(66.36)	K00939	adk, AK	adenylate kinase [EC:2.7.4.3]	ko00230|ko00730	Purine metabolism|Thiamine metabolism	KOG3078	Adenylate kinase	[F]	METABOLISM	Nucleotide transport and metabolism	F	COG0563	Catalyzes the reversible transfer of the terminal phosphate group between ATP and AMP. Plays an important role in cellular energy homeostasis and in adenine nucleotide metabolism (By similarity)	Molecular Function: adenylate kinase activity (GO:0004017);|Molecular Function: ATP binding (GO:0005524);|Cellular Component: cytoplasm (GO:0005737);|Biological Process: purine nucleotide metabolic process (GO:0006163);	PF00406.22,PF13207.6,PF05191.14	Adenylate kinase|AAA domain|Adenylate kinase, active site lid
TRINITY_DN10458_c0_g1_i1_11	0.29169870000000003	2.226258	1.708419	2.9195599999999997	1.126031	3.0737799999999997	3.482861	2.068109	5.155704	1.3980489999999999	0.6726739	1.6279489999999999	0.855872	1.2142030000000001	4.4785449999999996	0.34083070000000004	0.0	1.728482	XP_021996158.1	LOW QUALITY PROTEIN: CENP-B homolog protein 2-like [Helianthus annuus]	--	--	--	--	--	--	--	--	--	--	--	--	--	--	--	--	--	--	--
TRINITY_DN10458_c0_g1_i1_17	0.0	0.0	0.0	3.97e-69	1.5499999999999998e-87	0.0	0.0	0.0	0.0	0.0	0.0	0.33053340000000003	0.0	3.799999999999999e-88	0.3479264	0.0	1.8299999999999996e-84	0.0	XP_002320124.2	putative ripening-related protein 1 [Populus trichocarpa]	--	--	--	--	--	--	--	--	--	--	--	--	--	S	ENOG410YGUY	ripening-related protein	--	--	--
TRINITY_DN10458_c0_g1_i1_3	0.9350866	1.7436060000000002	0.7974842	0.2786995	0.4977031	1.3692870000000001	0.6338577	1.4508379999999998	1.88467	1.433181	2.131204	1.24573	2.607796	2.5890020000000002	2.381543	1.666598	0.15295989999999998	1.3377780000000001	--	--	--	--	--	--	--	--	--	--	--	--	--	--	--	--	--	--	--	--	--
TRINITY_DN1045_c0_g1_i1_4	4.798248	2.384553	2.3875189999999997	2.138371	2.559507	2.8183130000000003	3.489718	2.631738	3.8008010000000003	2.540077	2.842214	3.4093760000000004	2.164864	2.4298130000000002	1.211991	1.130028	1.513126	1.661941	--	--	--	--	--	--	--	--	--	--	--	--	--	--	--	--	--	--	--	--	--
TRINITY_DN1045_c0_g1_i1_7	3.2365310000000003	2.280252	1.0354139999999998	2.0991869999999997	2.845703	0.49330820000000003	2.498384	2.663241	1.056371	0.28828200000000004	0.0	0.0	2.254342	1.585836	1.7769	0.6384936	0.0	0.287747	--	--	--	--	--	--	--	--	--	--	--	--	--	--	--	--	--	--	--	--	--
TRINITY_DN1045_c0_g1_i1_8	0.9887030000000001	1.16e-09	0.6636549	0.6338839	0.0	0.48049430000000004	1.152862	0.0	2.329198	1.504046	1.3610200000000001	0.31560370000000004	1.5214590000000001	0.5749359	1.0802040000000002	0.000131919	7.49e-15	1.823575	--	--	--	--	--	--	--	--	--	--	--	--	--	--	--	--	--	--	--	--	--
TRINITY_DN10460_c0_g1_i1_5	0.6529374	0.7664115	0.40470009999999995	3.5700000000000003e-07	0.6127041	1.129191	1.896291	0.3315975	0.0	2.945875	1.937027	1.766115	0.32771669999999997	0.5945554	0.8401168999999999	0.7631821999999999	0.79997	0.0	--	--	--	--	--	--	--	--	--	--	--	--	--	--	--	--	--	--	--	--	--
TRINITY_DN10460_c0_g2_i1_5	1.257416	0.7707560999999999	0.9553341000000001	0.09216332	0.16997120000000002	0.3081982	1.454509	0.5335401999999999	0.398514	1.5791549999999999	2.4208220000000003	2.0445279999999997	0.44050259999999997	0.8945755	1.020634	0.28886090000000003	0.5983428000000001	0.6864678000000001	--	--	--	--	--	--	--	--	--	--	--	--	--	--	--	--	--	--	--	--	--
TRINITY_DN10462_c0_g1_i1_2	0.44602429999999993	0.2434311	0.0	0.0	0.0	0.0	1.311201	2.915441	1.035928	3.349353	1.3252329999999999	2.3429189999999998	1.729098	3.617542	3.077872	3.131262	3.8391339999999996	2.828398	--	--	--	--	--	--	--	--	--	--	--	--	--	--	--	--	--	--	--	--	--
TRINITY_DN10463_c0_g1_i1_3	0.02189725	0.8861299000000001	1.200446	0.28652259999999996	0.7263701	1.2538	0.2816342	0.8552016	0.1158617	0.6382426	0.33514099999999997	0.5737466	1.644182	0.2752771	0.8019518	0.2992103	1.509554	0.28034240000000005	--	--	--	--	--	--	--	--	--	--	--	--	--	--	--	--	--	--	--	--	--
TRINITY_DN10463_c0_g1_i2_15	19.83075	17.0545	19.50528	26.83863	26.1301	20.32476	7.310321000000001	7.410705	10.955860000000001	19.19374	16.520770000000002	16.41889	10.24342	9.319289999999999	8.645252000000001	14.070110000000001	15.23051	11.111930000000001	XP_002280667.2	PREDICTED: uncharacterized protein LOC100249788 [Vitis vinifera]	--	--	--	--	--	--	--	--	--	--	--	--	--	S	ENOG410ZHFS		--	--	--
TRINITY_DN10463_c0_g1_i3_10	0.018833799999999998	5.45e-11	0.0	0.001488606	1.96e-18	1.4031	0.3983286	0.4399338	0.07450386	0.111553	9.779999999999999e-12	9.9e-13	0.6884174	0.5961768	0.6188184	8.05e-12	1.30669	2.98e-08	--	--	--	--	--	--	--	--	--	--	--	--	--	--	--	--	--	--	--	--	--
TRINITY_DN10464_c0_g1_i1_11	3.4733730000000005	1.820782	1.529893	0.700326	0.7906615	1.0730540000000002	1.662109	1.348809	2.612308	2.534509	3.231592	2.467678	2.010344	1.7373580000000002	2.9585369999999998	2.194403	2.0827970000000002	0.5086625	--	--	--	--	--	--	--	--	--	--	--	--	--	--	--	--	--	--	--	--	--
TRINITY_DN10464_c0_g1_i1_4	0.0	0.0	0.0	0.1502589	0.6402988000000001	0.0	0.0	0.0	0.0	0.0	0.17652420000000002	0.00012411	0.0	0.0	0.0	0.0	0.0	0.0	--	--	--	--	--	--	--	--	--	--	--	--	--	--	--	--	--	--	--	--	--
TRINITY_DN10464_c0_g2_i1_12	71.36875	75.14669	63.81119	101.8484	95.06770999999999	101.3616	93.57656	95.65363	97.18996	108.8283	97.62348	106.8365	80.06298000000001	78.34132	84.06753	88.93576999999999	85.91044000000001	78.34176	XP_002309328.1	VAMP-like protein YKT61 [Populus trichocarpa]	Q9ZRD6|YKT61_ARATH	VAMP-like protein YKT61 K21L19.5 OS=Arabidopsis thaliana (Mouse-ear cress) GN=K21L19.5 PE=2 SV=1	185/199(92.96)	K08516	YKT6	synaptobrevin homolog YKT6	ko04130	SNARE interactions in vesicular transport	KOG0861	SNARE protein YKT6, synaptobrevin/VAMP syperfamily	[U]	CELLULAR PROCESSES AND SIGNALING	Intracellular trafficking, secretion, and vesicular transport	U	COG5143	Vesicle-associated membrane protein	Cellular Component: plasma membrane (GO:0005886);|Biological Process: protein transport (GO:0015031);|Cellular Component: integral component of membrane (GO:0016021);|Biological Process: vesicle-mediated transport (GO:0016192);	PF00957.21,PF13774.6	Synaptobrevin|Regulated-SNARE-like domain
TRINITY_DN10465_c0_g1_i4_12	29.564909999999998	33.12846	44.540820000000004	51.13108	60.464009999999995	42.146879999999996	35.834759999999996	38.89696	43.68353	43.16288	39.5251	58.6843	52.02865	38.838159999999995	41.65186	39.12538	41.41291	33.34932	KAA8531559.1	hypothetical protein F0562_006268 [Nyssa sinensis]	Q9FJW4|NDUS4_ARATH	NADH dehydrogenase [ubiquinone] iron-sulfur protein 4, mitochondrial K9I9.16 OS=Arabidopsis thaliana (Mouse-ear cress) GN=K9I9.16 PE=1 SV=1	104/128(81.25)	K03937	NDUFS4	NADH dehydrogenase (ubiquinone) Fe-S protein 4	ko00190	Oxidative phosphorylation	KOG3389	NADH:ubiquinone oxidoreductase, NDUFS4/18 kDa subunit	[C]	METABOLISM	Energy production and conversion	C	ENOG4111TR4	etc complex i subunit conserved region	Cellular Component: mitochondrion (GO:0005739);|Cellular Component: mitochondrial respiratory chain complex I (GO:0005747);|Biological Process: response to osmotic stress (GO:0006970);|Molecular Function: NADH dehydrogenase (ubiquinone) activity (GO:0008137);|Biological Process: cold acclimation (GO:0009631);|Biological Process: electron transport chain (GO:0022900);|Molecular Function: cobalt io…	PF04800.12	ETC complex I subunit conserved region
TRINITY_DN10466_c0_g1_i1_6	1.374164	1.538482	0.7459144	7.133728	7.762123	4.199461	1.419123	1.489551	2.042195	3.663012	2.626566	4.075225	1.068079	0.7959588000000001	0.4521714	1.687774	1.9628580000000002	1.651919	XP_028087378.1	zinc finger MYND domain-containing protein 15-like [Camellia sinensis]	--	--	--	--	--	--	--	--	--	--	--	--	--	S	ENOG4110141		--	--	--
TRINITY_DN10466_c0_g1_i1_7	0.3149259	0.35965349999999996	0.0	0.1710263	0.30137040000000004	0.1364264	0.3116516	1.7671009999999998	0.4035062	0.9038259	0.1849159	0.8158905	2.163046	3.282515	1.216192	1.6649040000000002	2.086467	2.7667509999999997	--	--	--	--	--	--	--	--	--	--	--	--	--	--	--	--	--	--	--	--	--
TRINITY_DN10467_c0_g1_i1_7	0.0	0.0	0.0	0.6359255	0.7698877	0.2545561	0.0	0.1353036	0.3192576	0.0	0.0	0.0	0.0	0.0	0.0	0.0	0.0	0.0	XP_017218035.1	PREDICTED: uncharacterized protein LOC108195567 [Daucus carota subsp. sativus]	--	--	--	--	--	--	--	--	--	--	--	--	--	--	--	--	--	PF13968.6	Domain of unknown function (DUF4220)
TRINITY_DN10468_c0_g1_i1_13	0.45329090000000005	0.5364886999999999	0.0	0.0	0.0	0.0	0.0	0.0	1.18015	0.0	0.5194075	0.0	2.584462	2.442149	4.972218	0.0	1.0584280000000001	0.0	--	--	--	--	--	--	--	--	--	--	--	--	--	--	--	--	--	--	--	--	--
TRINITY_DN10468_c0_g1_i1_6	5.340606	0.6384671	3.4142879999999995	0.5862916	1.307617	0.4261027	0.5031444	1.103948	0.9297479999999999	1.042198	1.185171	1.7771880000000002	1.028302	0.9780540000000001	0.4600292	0.5744434	3.7506	0.518875	--	--	--	--	--	--	--	--	--	--	--	--	--	--	--	--	--	--	--	--	--
TRINITY_DN10468_c0_g1_i1_9	0.0	0.0	0.3503031	0.0	0.14831470000000002	0.3194497	0.0	0.5381376	0.7866039	0.7431568000000001	0.24018499999999998	1.395831	0.0	0.0	0.17367929999999998	0.36222020000000005	0.5580263000000001	0.34989580000000003	--	--	--	--	--	--	--	--	--	--	--	--	--	--	--	--	--	--	--	--	--
TRINITY_DN10468_c0_g2_i1_6	5.239415	3.90818	0.0	0.0	0.0	0.9287939000000001	5.892476	0.5650432	0.5471494	0.0	1.27463	1.161912	0.0	1.603684	1.021908	0.0	1.294022	2.776696	QHO08047.1	Zinc finger MYM-type protein [Arachis hypogaea]	--	--	--	--	--	--	--	--	--	--	--	--	--	S	ENOG410YW9W	Endonuclease/Exonuclease/phosphatase family	--	--	--
TRINITY_DN10469_c0_g1_i1_11	1.360095	1.2852219999999999	0.0	1.143705	0.3391552	1.700484	2.422005	2.038358	0.72946	0.0	0.7435421	1.074288	0.0	0.7857019000000001	0.6851404000000001	0.7215703	0.39521890000000004	0.30733590000000005	--	--	--	--	--	--	--	--	--	--	--	--	--	--	--	--	--	--	--	--	--
TRINITY_DN10469_c0_g1_i1_3	1.378801	0.0	0.0	0.0	0.0	0.0	7.175547	1.419181	2.996327	0.0	0.0	0.7809056	1.362958	2.506145	3.5316099999999997	6.534808	3.53798	5.734719999999999	--	--	--	--	--	--	--	--	--	--	--	--	--	--	--	--	--	--	--	--	--
TRINITY_DN10470_c0_g1_i1_13	1.316602	1.412982	3.1299999999999995e-51	8.91e-23	1.48e-22	4.08e-25	3.4299999999999995e-50	5.859999999999999e-81	0.0	1.5e-48	6.2699999999999985e-68	9.18e-32	1.04e-56	3.96e-17	0.0	0.28110809999999997	0.2875769	0.0	VVA23138.1	PREDICTED: poly, partial [Prunus dulcis]	--	--	--	--	--	--	--	--	--	--	--	--	--	--	--	--	--	--	--
TRINITY_DN10470_c0_g2_i1_11	0.3142302	0.9320639999999999	8.83e-60	0.6237719	0.1300153	0.13650510000000002	0.4896452	0.48838809999999994	0.0	0.6464609	0.5794361	0.7822251	0.3173652	0.1684206	0.34102459999999996	0.0	0.1667617	0.0	KAA8541557.1	hypothetical protein F0562_022709 [Nyssa sinensis]	Q9SSM2|MDLL_ARATH	(R)-mandelonitrile lyase-like F3N23.25 OS=Arabidopsis thaliana (Mouse-ear cress) GN=F3N23.25 PE=2 SV=1	103/143(72.03)	K08248	MDL3	(R)-mandelonitrile lyase [EC:4.1.2.10]	ko00460	Cyanoamino acid metabolism	KOG1238	Glucose dehydrogenase/choline dehydrogenase/mandelonitrile lyase (GMC oxidoreductase family)	[R]	POORLY CHARACTERIZED	General function prediction only	E	COG2303	oxidoreductase	Molecular Function: oxidoreductase activity, acting on CH-OH group of donors (GO:0016614);|Molecular Function: mandelonitrile lyase activity (GO:0046593);|Molecular Function: flavin adenine dinucleotide binding (GO:0050660);	PF00732.19	GMC oxidoreductase
[truncated: 90,215 more rows]
