# Supplementary material for: The effects of Rhodopseudomonas palustris on the improvement of agronomic traits and key enzyme-coding genes related to polysaccharide biosynthesis in Codonopsis pilosula
Source: PLoS One. 2025 Jun 3;20(6):e0319989. doi: 10.1371/journal.pone.0319989 (PMC12132940; doi:10.1371/journal.pone.0319989)
Supplement: S1 File — (ZIP) [file pone.0319989.s004.zip › Transcriptomics of Codonopsis pilosula roots, stems, and leaves/5.different_expressed_gene/GZ100-vs-GCK/GZ100-vs-GCK-heatmap-q-val-0.05-FC-2.gene.xls]

	GCK-1	GCK-2	GCK-3	GZ100-1	GZ100-2	GZ100-3
TRINITY_DN10005_c0_g1_i1_1	-0.704893683894345	-0.645708538073916	-1.30857417520673	0.936770816694669	0.780769739195705	0.941635841284621
TRINITY_DN10030_c0_g1_i1_7	0.662183345990205	0.764803272199345	1.23041717855082	-0.712093949950347	-1.15079776536238	-0.794512081427646
TRINITY_DN10037_c0_g1_i1_5	0.0340527325791521	0.145831924608462	1.88560203530523	-0.68849556416428	-0.68849556416428	-0.68849556416428
TRINITY_DN10041_c0_g1_i1_16	0.77606496635098	0.620863190292969	1.23199350644212	-1.08669764189731	-1.02041587774786	-0.52180814344089
TRINITY_DN10048_c0_g1_i1_12	-0.544795776915093	-0.424576266945108	-1.48852525356654	1.17398145076024	0.413077247972368	0.870838598694128
TRINITY_DN10048_c0_g1_i1_3	-0.604185749192917	-0.796638047872093	-0.540848236739849	1.15906808634471	1.40573218027393	-0.623128232813787
TRINITY_DN10053_c0_g1_i2_7	0.933538786083283	1.10563201779864	0.665535446344569	-0.85323069014433	-1.02860240068551	-0.82287315939665
TRINITY_DN10066_c0_g2_i1_1	-0.664256583112572	-1.04714853344626	-0.984876373341984	0.962761718630611	0.68955076570505	1.04396900556516
TRINITY_DN10069_c0_g1_i1_18	-0.398977003841158	-0.687701804688639	-1.41121115768519	1.03054564279407	1.07848562072788	0.388858702693034
TRINITY_DN10070_c0_g2_i1_1	-0.720020720707208	-0.676459723980659	-1.09458370644543	1.28577833520694	0.130268037312597	1.07501777861376
TRINITY_DN10092_c0_g1_i1_8	-0.767758560339422	-1.04139223750162	-0.91103594482353	1.04693724835333	0.843800081305927	0.829449413005314
TRINITY_DN10099_c0_g1_i4_4	-0.660412813427964	-0.835614850234465	-0.613009729855991	1.30865157941191	1.25369865601483	-0.453312841908322
TRINITY_DN10111_c0_g1_i1_11	-0.611745325169603	-0.611745325169603	-0.611745325169603	1.72807557163474	0.718905729043673	-0.611745325169603
TRINITY_DN10114_c0_g1_i1_7	-0.696446066619788	-0.446493658537541	-0.687312943627043	1.03709765306863	1.50407202821008	-0.710917012494338
TRINITY_DN10121_c0_g1_i1_1	-0.458309415109901	-1.14700898035015	-0.804827311994894	0.67550833724385	0.209374553688443	1.52526281652265
TRINITY_DN10121_c0_g1_i2_7	1.53928025268608	0.802806347829418	-0.115478984657114	-1.05489728397089	-0.880407406660836	-0.291302925226655
TRINITY_DN10124_c0_g2_i1_10	1.32440841686433	0.576406200838566	0.681202832837095	-0.669607154905707	-0.6624104693565	-1.24999982627778
TRINITY_DN10125_c0_g1_i1_11	0.808312841476044	1.3825500280318	0.410415434092418	-0.909636841621402	-0.910937319409719	-0.780704142569137
TRINITY_DN10141_c0_g2_i1_13	-0.724810828042279	-0.724810828042279	-0.724810828042279	1.09341440270624	1.44717675504489	-0.366158673624289
TRINITY_DN1014_c0_g1_i1_4	-0.46578385570948	-0.990912258594648	-0.990912258594648	0.981413921454732	1.35807515387081	0.10811929757323
TRINITY_DN10158_c0_g1_i3_5	-0.821519484112739	-0.92004324388468	-0.895537416545951	0.769397491503416	0.521231766783952	1.346470886256
TRINITY_DN10160_c0_g2_i1_11	-1.07700266211694	-0.933262250210479	-0.649492689131694	0.539426724412744	0.995499451324322	1.12483142572205
TRINITY_DN10171_c0_g1_i1_12	-1.02936366838857	-0.596014392813865	-0.890429236809643	1.15161238537091	1.19958566392402	0.164609248717149
TRINITY_DN10187_c0_g1_i1_15	0.939805778253375	0.986810237417472	0.746882569496486	-1.10841171122771	-1.03926517231391	-0.525821701625708
TRINITY_DN10190_c0_g1_i2_10	-0.815630415892433	-0.808703074531872	-1.09203963100505	0.984263825917063	0.964337966328682	0.767771329183607
TRINITY_DN10193_c0_g1_i1_9	0.0490134588389329	0.679788703902068	1.5432095888359	-0.69682067256981	-0.325093298205024	-1.25009778080207
TRINITY_DN10196_c0_g1_i1_8	1.43966404123679	0.489201104044074	0.601709476907985	-1.01741404069344	-1.02679930439684	-0.48636127709856
TRINITY_DN10207_c0_g1_i4_11	-0.72863562730694	-0.955233360592134	-0.955233360592134	0.68144373268647	0.615807691873924	1.34185092393081
TRINITY_DN10208_c0_g2_i1_7	-0.243118730450818	1.53294852703594	0.941634774483862	-0.916011508295976	-0.657186006207637	-0.65826705656537
TRINITY_DN10209_c0_g1_i2_3	-1.11731084525804	-0.438344557797933	-0.875145682338161	0.624929617034029	1.52441286651789	0.281458601842214
TRINITY_DN10215_c0_g1_i1_5	1.17583861063563	0.872718978019771	0.601833819930991	-1.18370015190078	-0.825061301760465	-0.641629954925147
TRINITY_DN10216_c0_g1_i1_6	1.00849606622582	1.28390167773036	0.27781208032999	-0.952791945790702	-0.664625932704763	-0.952791945790702
TRINITY_DN10226_c0_g1_i1_12	-1.23289106388982	-0.607152056620842	-0.775565329783465	1.03150020014113	1.10120804059997	0.482900209553015
TRINITY_DN10234_c0_g1_i1_11	-0.782077093306276	-0.782077093306276	-0.782077093306276	-0.0551496447347802	0.827387901113154	1.57399302354045
TRINITY_DN10236_c0_g1_i2_10	-0.969693357658653	-0.756434168217723	-0.969693357658653	0.618438825016202	1.09773442246626	0.979647636052564
TRINITY_DN10239_c0_g1_i1_8	1.0442997275108	1.15797822679609	0.411078546213085	-1.09754554943988	-0.909713382824103	-0.606097568255989
TRINITY_DN10246_c0_g1_i1_14	-0.788386278199799	-0.821783591347457	-0.612755292074688	1.13226941147973	1.39704694687267	-0.306391196730451
TRINITY_DN1024_c0_g1_i2_12	-1.45773497213427	-0.172733420989097	-0.816467448315145	1.02565109878296	0.952062633365197	0.46922210929036
TRINITY_DN10258_c0_g1_i1_17	-0.606115961614431	-0.942785353870251	-1.13116241365179	1.01642730291389	0.985576578915038	0.678059847307543
TRINITY_DN10261_c0_g1_i1_4	-0.873131850444174	-0.874070956759429	-0.675678746716836	0.994877368199159	1.42383306237068	0.00417112335060141
TRINITY_DN10268_c0_g2_i1_16	1.42512504624901	0.564979431430226	0.555182959798243	-0.582418473234328	-0.786562521073945	-1.17630644316921
TRINITY_DN10269_c0_g1_i1_18	-0.795919599090387	-1.08476296190759	-0.694104565243586	0.291189430774717	1.05286162605537	1.23073606941148
TRINITY_DN10270_c0_g1_i1_9	-0.244211698799232	-0.215644533534756	-1.72681042099877	0.384390296640587	1.16583415315397	0.636442203538203
TRINITY_DN10276_c0_g2_i1_12	-0.888151493786732	-0.0961330216022717	-1.29889670741058	1.37453538109311	0.780395430441182	0.128250411265296
TRINITY_DN10278_c0_g1_i1_12	0.114886540060234	1.04491346587379	1.10343128448491	-0.585467420638682	-0.158008073529125	-1.51975579625113
TRINITY_DN10280_c0_g1_i1_7	0.0026680091913548	1.65133488135171	0.671521690881538	-0.832119888201907	-0.661284805020787	-0.832119888201907
TRINITY_DN10281_c0_g1_i1_16	-0.930545223855801	-0.940493898241363	-0.804174942059	0.885438424625289	1.2244404351111	0.565335204419769
TRINITY_DN10284_c0_g1_i1_8	-0.716658684166746	-0.461526501777484	-1.12338364359764	1.1989455433086	1.24630924612374	-0.143685959890462
TRINITY_DN10287_c0_g2_i1_15	0.402552956103791	1.25786551269422	0.875564190078173	-0.368853995795204	-1.13273864989717	-1.03439001318382
TRINITY_DN10292_c0_g1_i1_11	1.33980506674754	1.00320700196754	-0.00901362611425715	-0.95163940990322	-1.10187467990928	-0.280484352788322
TRINITY_DN10299_c0_g1_i1_14	-0.640528152663116	-0.640528152663116	-0.640528152663116	1.08524488105314	1.47686772959933	-0.640528152663116
TRINITY_DN1029_c0_g1_i1_11	-0.565997388371905	-1.02319828942974	-1.02319828942974	0.730212713949083	0.566081470315758	1.31609978296654
TRINITY_DN10312_c0_g1_i1_9	-0.754291100272336	-0.909446386714882	-0.82259760241162	1.26321147623955	1.151731441977	0.0713921711822866
TRINITY_DN10328_c0_g1_i1_1	-0.897228847783899	-0.865456116910607	-0.894979761351978	1.27676526528186	0.865672628681124	0.515226832083499
TRINITY_DN10334_c0_g1_i1_4	-0.666621190591521	-0.621665917254808	-0.620186467512173	0.968166155965291	1.56675794415252	-0.626450524759308
TRINITY_DN10340_c0_g1_i1_14	-0.992823263849943	-0.749210145634469	-0.693341750378869	1.09853134853414	1.32869326274496	0.00815054858418936
TRINITY_DN10354_c0_g1_i1_9	-0.906976496804893	-0.422882623849603	-1.14222079514005	0.17198854351443	1.2477834892674	1.05230788301272
TRINITY_DN10356_c0_g1_i1_3	0.724632697064042	0.559937077185224	1.31374064193946	-1.00142829778554	-1.07914425121399	-0.517737867189191
TRINITY_DN10358_c0_g1_i1_1	-0.819416673768786	-0.975067979417038	-0.935861530130479	0.965342640036646	0.803581621743495	0.961421921536162
TRINITY_DN10369_c0_g1_i1_4	-0.909129644183308	-0.909129644183308	-0.909129644183308	0.883134525442054	0.780907302149719	1.06334710495815
TRINITY_DN10370_c0_g1_i1_13	-0.758224158290913	-0.678498060821522	-1.03046727436164	1.38636525963601	0.985818986176627	0.0950052476614384
TRINITY_DN10370_c0_g2_i1_1	-1.06920942622434	-1.06920942622434	-0.523424160688738	1.11391140831428	0.793520873051666	0.754410731771468
TRINITY_DN10372_c0_g1_i1_5	-0.79303109568626	-0.914244399477804	-0.491843298400662	1.54056732911439	0.922215998152945	-0.263664533702606
TRINITY_DN10374_c0_g1_i1_6	1.33907262676264	0.740624482425524	0.56764463768982	-0.882446326783908	-0.882447710047037	-0.882447710047037
TRINITY_DN1037_c0_g1_i1_2	0.324811230477035	1.0931633853404	1.18874600950833	-0.928596250980976	-0.928596250980976	-0.749528123363814
TRINITY_DN10382_c0_g1_i1_8	0.436742950623277	1.00952577064643	1.19505866043751	-0.740936652214012	-1.01027250943966	-0.890118220053544
TRINITY_DN10389_c0_g1_i1_7	0.243905526531253	1.45357374108118	0.799949495514177	-1.02313469255076	-0.90167389574681	-0.572620174829039
TRINITY_DN10391_c0_g1_i1_4	-0.902770744550138	-0.651849540230121	-0.68983748746754	1.15619301097775	1.36732100623239	-0.279056244962343
TRINITY_DN10399_c0_g2_i1_13	-0.976077858085717	-1.14317303736826	-0.525108073561047	0.860598898769581	0.633850507737196	1.14990956250825
TRINITY_DN10416_c0_g1_i1_16	-1.22226681379115	-0.728796977359732	-0.708384264124686	1.13408038276963	0.654058440302821	0.871309232203129
TRINITY_DN10418_c0_g1_i1_3	-1.1808110625888	-0.301280697649484	-1.05082227464565	0.436256276056751	0.942542997613858	1.15411476121332
TRINITY_DN10418_c0_g2_i1_3	-0.840752561385333	-1.06071172391592	-0.58661167143951	0.771891302246544	1.47268627838789	0.24349837610633
TRINITY_DN10420_c0_g1_i1_9	0.470304331655454	0.340333605486797	1.62400910969051	-0.637614518328951	-0.851793379010981	-0.945239149492826
TRINITY_DN10420_c0_g2_i1_4	0.377071571061786	0.345907098608381	1.62161182610689	-0.354760289696288	-1.03347289861065	-0.956357307470118
TRINITY_DN10428_c0_g1_i2_6	1.35595843946251	0.978562948205527	0.124594083170492	-0.491537339837985	-1.05787271429606	-0.909705416704489
TRINITY_DN10447_c0_g1_i1_6	1.29609921786331	1.2388663438802	-0.267519736602489	-0.755815275047008	-0.755815275047008	-0.755815275047008
TRINITY_DN10451_c0_g1_i1_13	-0.814489088406702	-0.518578831628134	-1.05782262709784	0.62492978361509	0.176280704999841	1.58968005851775
TRINITY_DN10466_c0_g1_i1_6	-0.748428609418102	-0.650879403309341	-1.19647109591409	1.04651997817769	1.15499882280045	0.394260307663395
TRINITY_DN10471_c0_g1_i1_11	1.12930065375493	1.08393438877827	0.223148590070231	-0.734110625041006	-1.35719276303819	-0.345080244524238
TRINITY_DN10471_c0_g2_i1_11	0.811734385000282	0.921085996575035	0.885202458274949	-1.11721132645136	-0.341305686020524	-1.15950582737838
TRINITY_DN10473_c0_g1_i1_1	-0.900685012094573	-0.849673846458335	-0.811607586703167	1.26128891875352	1.08125826750581	0.219419258996751
TRINITY_DN10474_c0_g2_i1_16	0.862420602558296	0.828731630615526	0.997703200982261	-0.773602858850065	-1.2235824067976	-0.691670168508414
TRINITY_DN10478_c0_g1_i1_3	-0.0832984952665817	-0.70111640932017	-1.57256616807718	0.985900370349437	0.444084245516266	0.926996456798229
TRINITY_DN10484_c0_g1_i2_1	-0.882082120608192	-0.915464144838713	-0.811427104708863	1.1733903871383	1.11663252160007	0.318950461417398
TRINITY_DN10485_c0_g1_i1_2	-0.36044529859883	1.41442153685024	1.00539725546612	-0.575298245901522	-0.280269544031348	-1.20380570378466
TRINITY_DN10489_c1_g1_i1_15	-0.749144991085642	-0.718418210069979	-1.22263914901055	0.854894028167224	0.837690258885342	0.997618063113602
TRINITY_DN10504_c0_g1_i1_14	-0.892024951822178	-0.992084082435671	-0.842614806224829	0.787019967591106	0.901168021324702	1.03853585156687
TRINITY_DN10504_c0_g1_i2_1	-0.824034605322191	-1.05168448279621	-0.604991761317212	1.29731520836195	1.07422881182765	0.109166829246012
TRINITY_DN10506_c0_g1_i2_1	-1.06095822113168	-0.702544066639944	-0.95359282337244	0.983231214334059	0.894990703573946	0.838873193236064
TRINITY_DN10509_c0_g1_i1_7	-0.754085260573707	-0.497676027498268	-0.551592063181225	1.7764465647395	0.614825076294678	-0.587918289780976
TRINITY_DN10510_c0_g1_i1_18	-1.33163986379864	-0.684307842519134	-0.546577078565496	1.15609659257106	0.96218521961995	0.44424297269226
TRINITY_DN10514_c0_g2_i1_2	-0.661027793081777	-0.591634509077548	-0.661027793081777	1.17665827622315	1.39805961209972	-0.661027793081777
TRINITY_DN10518_c0_g2_i1_18	0.417836613216306	0.371969400411782	1.64150320335327	-0.719029240339564	-0.925292557060945	-0.786987419580845
TRINITY_DN10523_c0_g1_i1_2	1.31734030407133	0.712041523007522	0.473093569567941	-1.34169359882049	-0.753516522403046	-0.407265275423264
TRINITY_DN10523_c0_g1_i2_16	1.53717267979255	0.741827365738553	0.196007550709009	-0.857880635711696	-0.857880635711413	-0.759246324817003
TRINITY_DN10533_c0_g1_i2_13	0.756731385409414	0.664957464079208	1.24906355196471	-0.966665481453284	-0.713062965030315	-0.991023954969736
TRINITY_DN10534_c0_g2_i1_11	1.62574977985139	0.753815227034072	-0.0764094646454791	-0.80033149405807	-0.832317185357639	-0.670506862824271
TRINITY_DN10541_c0_g1_i1_4	-1.07141804250582	-0.96393770000253	-0.680631552694583	0.905511987824977	0.924805468794147	0.885669838583814
TRINITY_DN10542_c0_g1_i1_3	-1.02561685735384	-1.05171562465334	-0.247223456418696	1.16528166220575	1.19243608284733	-0.0331618066271965
TRINITY_DN10553_c0_g1_i1_16	-0.879026512828635	-0.883095381778652	-0.830826595382618	1.21577971153667	1.09525678543338	0.281911993019858
TRINITY_DN1055_c0_g1_i1_1	-0.385155409185041	-1.35772515296873	-0.858725638683564	0.807518404519884	0.828609575070516	0.96547822124694
TRINITY_DN10563_c0_g1_i1_3	-0.898709571806329	-0.898709571806329	-0.898709571806329	1.19026002725928	0.867878093692149	0.637990594467555
TRINITY_DN10566_c0_g1_i1_1	-0.914038082349055	-0.676247605903718	-1.10554336484659	1.08449188279703	0.878713249286248	0.732623921016089
TRINITY_DN10573_c0_g2_i1_7	0.837225994851857	1.33597136803804	0.455759398464387	-0.835707057794314	-0.885716782929572	-0.907532920630395
TRINITY_DN10575_c0_g1_i1_2	1.01323688361673	0.917798542463952	0.79237010391552	-1.03309472786898	-0.78479626378536	-0.905514538341864
TRINITY_DN10577_c0_g1_i1_11	1.39027939133639	1.14146695093645	-0.284646266428215	-0.749033358614875	-0.749033358614875	-0.749033358614875
TRINITY_DN10584_c0_g1_i1_5	-1.02592545820878	-0.886499559621736	-0.697567761242435	1.25035222756878	0.985845434710718	0.373795116793453
TRINITY_DN10589_c0_g1_i1_10	-1.1829130786788	-1.22197352523036	0.0534725996230345	0.913392410289942	1.06281254615112	0.375209047845059
TRINITY_DN10597_c0_g1_i2_2	0.870484159123892	1.38188628288592	0.328121056525001	-0.889993192396524	-0.800505113741763	-0.889993192396524
TRINITY_DN10611_c0_g1_i1_6	1.42976055264416	0.756936738575546	0.144993807637953	-1.18814114152039	-0.956661784760709	-0.186888172576567
TRINITY_DN10615_c0_g1_i1_14	-0.980451928989504	-0.849788361806809	-0.712201639172024	1.21363437207495	1.14062296598146	0.188184591911935
TRINITY_DN10630_c0_g1_i1_3	-0.637736213966726	-0.685358888700894	-0.531299571901949	1.53467186349545	1.00690550515812	-0.687182694084002
TRINITY_DN10634_c1_g2_i1_1	-0.842803947937284	-0.842803947937284	-0.842803947937284	1.52701613718155	0.634618636209957	0.366777070420344
TRINITY_DN10637_c0_g1_i1_9	-0.868754174649755	-0.757752255063613	-1.03766678179831	1.14968147649269	1.00796009608073	0.506531638938259
TRINITY_DN10643_c0_g1_i1_5	-0.274176169582887	-0.714526799301233	-1.50369042881609	0.610174834770743	0.872162609701617	1.01005595322785
TRINITY_DN10643_c0_g1_i1_6	1.03200628639906	1.15551920800441	0.41675218767006	-0.617633584934455	-0.804632661944131	-1.18201143519495
TRINITY_DN10648_c0_g1_i1_1	-1.0185772445101	-0.781265442467426	-0.687624983167827	1.31596605918159	1.0660225549803	0.105479055983458
TRINITY_DN10656_c0_g1_i3_1	-0.709198607086133	-0.660188037394297	-0.656445287937029	1.19660420062168	1.37757745461732	-0.548349722821536
TRINITY_DN10673_c0_g1_i1_1	-1.1638355836339	-0.881975492767149	-0.649794310603934	0.987475214272343	0.778528088708166	0.929602084024474
TRINITY_DN10682_c0_g1_i2_3	-0.644292876043707	-0.644292876043707	-0.644292876043707	1.19204488366389	1.38512662051094	-0.644292876043707
TRINITY_DN10687_c0_g1_i1_9	-1.31904768779901	-0.711920694246723	-0.369084559482254	1.10888603359182	1.17183172370274	0.119335184233433
TRINITY_DN10692_c0_g1_i1_14	-0.855570833218677	-1.13577965785639	-0.582262871655487	0.996014629185335	1.23741893993215	0.340179793613068
TRINITY_DN10701_c0_g1_i1_17	-0.642789980907851	-0.450747148934929	-1.47686395149717	0.868241579366252	0.849667001960899	0.852492500012796
TRINITY_DN10706_c0_g1_i1_9	1.1189703404357	1.1206428529462	0.337019042826382	-1.12562809877483	-0.896875955237205	-0.554128182196249
TRINITY_DN10708_c0_g1_i2_18	0.562706190554953	0.859944913676774	0.876236825770886	-0.372639134793984	-0.194362933164859	-1.73188586204377
TRINITY_DN10718_c0_g1_i1_11	-0.708737760760937	-0.948708172146485	-1.05626761789753	0.865358841878956	0.812622839241561	1.03573186968444
TRINITY_DN1071_c0_g1_i1_3	-0.610463958664917	-0.573910323589794	-0.817386134278886	1.33525633387901	1.23458918132409	-0.568085098669503
TRINITY_DN1071_c0_g1_i1_7	0.450081974955336	1.14531720997264	1.03121670905209	-0.995979684357123	-1.0398220553488	-0.590814154274139
TRINITY_DN10727_c0_g1_i2_1	-1.19920137915644	-0.822059560059767	-0.495560347394053	1.40754770165844	0.703162208574322	0.406111376377502
TRINITY_DN10729_c0_g1_i2_13	-1.00255165000685	-0.971000858770154	-0.718289313298051	0.989580758748288	1.08350043267678	0.61876063064999
TRINITY_DN10744_c0_g2_i1_3	1.12468345500514	0.7462917229677	0.822889844376361	-1.01487271930847	-1.01487271930847	-0.664119583732256
TRINITY_DN10746_c0_g1_i1_11	-0.700160961104291	-0.701107374492372	-0.969296115505476	1.14107055484625	1.32917626123091	-0.0996823649750228
TRINITY_DN10746_c0_g1_i2_13	-0.61826519668104	-1.14605644478301	-0.832495347950359	1.02698383015323	0.382194338978843	1.18763882028234
TRINITY_DN10747_c0_g1_i2_18	-0.637197736318852	-0.427609022606016	-1.37735265929797	1.10383711824551	1.11638567280468	0.221936627172644
TRINITY_DN10749_c0_g1_i1_11	-0.751877904490475	-0.751877904490475	-0.751877904490475	-0.175966330767675	0.817845682350898	1.6137543618882
TRINITY_DN10750_c0_g1_i1_3	-0.77141750706269	-0.77141750706269	-0.77141750706269	1.33697406936864	1.17773604096263	-0.200457589143195
TRINITY_DN10757_c0_g1_i1_6	1.32947829553441	0.909837594645367	0.369303323902908	-0.869539738027561	-0.869539738027561	-0.869539738027561
TRINITY_DN10767_c0_g1_i2_17	0.192112778026198	1.16360692786747	1.19318170361607	-0.962781212855552	-0.810275166566842	-0.775845030087338
TRINITY_DN10770_c0_g1_i1_2	-0.899062044236711	-0.938224726109424	-0.442500288632469	1.25061286189376	1.22942379464275	-0.200249597557906
TRINITY_DN10771_c0_g1_i1_16	-0.542551448064847	-1.36906444729034	-0.678106507489822	0.629230142001948	0.816269751251052	1.14422250959201
TRINITY_DN10772_c0_g1_i1_1	-0.854917609972912	-0.724829862147237	-0.854917609972912	0.0696417246153287	0.857445746395131	1.5075776110826
TRINITY_DN10778_c0_g1_i1_3	1.0515508859285	0.845742270069902	0.788294906206564	-0.869855755415622	-1.18396482016057	-0.631767486628779
TRINITY_DN10778_c0_g2_i1_1	-0.705195767425923	-0.705195767425923	-0.705195767425923	1.38321384861264	1.18062849884675	-0.448255045181619
TRINITY_DN1078_c0_g1_i1_12	-0.521917660952535	-0.940363513386665	-0.94036342131275	0.80606218650785	0.0789995006639981	1.5175829084801
TRINITY_DN10791_c0_g1_i2_8	-0.638291787279138	-0.638291787279138	-0.638291787279138	1.51217127744623	1.04099587167033	-0.638291787279138
TRINITY_DN10794_c0_g1_i1_5	-0.981657115732807	-1.01854179327718	-0.703430168083911	1.06436616368762	0.937192379357247	0.702070534049027
TRINITY_DN10826_c0_g1_i1_10	0.936876651028403	0.985440322701384	0.7854430527226	-1.05351631650683	-0.659653996879868	-0.994589713065691
TRINITY_DN10835_c1_g1_i1_10	-0.817048890865147	-0.670643621454978	-0.720998970413641	1.22509916560528	1.32192682263961	-0.338334505511121
TRINITY_DN10838_c0_g1_i1_1	-0.837960530179628	-0.837960530179628	-0.837960530179628	1.33840868299789	1.04120109885192	0.134271808689071
TRINITY_DN1083_c0_g1_i1_16	-0.795453175949515	-0.470249666078261	-1.35892827111585	0.829414889958736	0.904810427498693	0.890405795686197
TRINITY_DN10845_c0_g1_i1_3	1.61161965249265	0.649368106898237	0.0771289805606695	-0.772219438035786	-1.05927656960409	-0.506620732311685
TRINITY_DN10846_c0_g1_i2_13	-0.756777968835794	-0.861374812017481	-0.786298314519148	0.989771411752448	1.44447915989883	-0.0297994762788588
TRINITY_DN10847_c0_g1_i1_11	-0.498419624532933	-0.498419624532933	-0.498419624532933	-0.249629647752133	-0.282999527795738	2.02788804914667
TRINITY_DN10847_c0_g1_i2_16	-0.962443439397353	-1.0574017919056	-0.172470298729262	1.15793960761619	1.24177997164172	-0.20740404922569
TRINITY_DN10851_c0_g1_i1_10	-1.00455305810574	-0.634721309093157	-1.06878795808835	0.914101914347743	0.875014026290304	0.9189463846492
TRINITY_DN10855_c0_g1_i1_9	-1.18614178051486	-1.00794206735309	-0.464914393078458	0.894801359178194	0.927432099891499	0.83676478187672
TRINITY_DN10863_c0_g1_i1_4	-0.941206586691	-0.805249271821889	-0.899110269047354	0.834129968126836	1.30626845851735	0.505167700916052
TRINITY_DN10867_c0_g1_i1_5	-1.28862682859919	-1.04905998916413	-0.21691455155597	0.805011369746777	0.793289710543887	0.956300289028626
TRINITY_DN10869_c0_g1_i1_2	0.923205683466275	1.44592919927612	0.0639204450590199	-0.794351214292162	-0.620323470948193	-1.01838064256106
TRINITY_DN10870_c0_g1_i1_17	-0.925963316976269	-1.00203674062104	-0.631654650767027	1.12926663983779	1.18491658592657	0.245471482599974
TRINITY_DN10887_c0_g1_i1_6	1.18221682745574	1.33900899990556	-0.223852259315601	-0.765791237669559	-0.765791237669559	-0.765791092706583
TRINITY_DN10893_c0_g1_i1_11	0.644511441210386	1.42487068116145	0.465680600523542	-1.11983637431803	-0.910127134686381	-0.505099213890962
TRINITY_DN10898_c0_g1_i1_4	-0.823162730820312	-0.901119452763384	-0.901119452763384	1.18697228527873	1.07623559737491	0.362193753693438
TRINITY_DN10900_c0_g1_i1_16	-0.876645545444249	-0.864995241134049	-0.824017480116048	1.27348895967565	1.06300558337198	0.229163723646715
TRINITY_DN10900_c0_g3_i1_15	-0.898120330040921	-0.898120330040921	-0.898120330040921	0.575292471618948	1.10398927777144	1.01507924073237
TRINITY_DN10902_c0_g1_i1_1	-0.894824227563493	-0.894824227563493	-0.894824227563493	0.900552965514683	1.20476042039575	0.579159296780043
TRINITY_DN10902_c0_g1_i1_11	1.26644951907961	0.249319746835431	1.05394245763346	-0.917138894174791	-0.917138894174791	-0.73543393519892
TRINITY_DN10904_c0_g1_i1_15	-0.805725095070161	-1.19780653187045	-0.622090508162792	0.897969587472329	0.524467363262773	1.2031851843683
TRINITY_DN10930_c0_g1_i2_11	-0.831300857080935	-0.754600667238407	-0.661570384237985	1.23810711992673	1.29825767935199	-0.288892890721398
TRINITY_DN10936_c0_g1_i2_12	0.270905181087927	1.40260027267317	0.87060296752236	-1.01108991561065	-0.721801065214062	-0.811217440458739
TRINITY_DN10937_c0_g1_i1_11	-0.832990979238045	-0.861165649316512	-1.03367727496033	0.949873273504752	0.80774052326407	0.970220106746067
TRINITY_DN10950_c0_g2_i1_16	0.86537201765318	0.31211554130489	1.37791125300646	-1.02044792102542	-0.633825416561034	-0.901125474378081
TRINITY_DN10956_c0_g1_i2_13	-0.753346142612422	-0.753360469705725	-0.747901587451784	1.45719307875627	1.05605590849177	-0.25864078747811
TRINITY_DN10959_c0_g1_i1_1	-0.681114818394355	-0.681695795282823	-0.674161920769574	1.38231697616688	1.19098048099674	-0.536324922716867
TRINITY_DN10967_c0_g1_i2_13	1.3536528691456	1.2243460930242	-0.578409678147479	-0.688205526520293	-0.639074536568513	-0.672309220933523
TRINITY_DN10968_c0_g1_i4_9	-0.805738445590683	-0.916489469875405	-0.801305646313523	1.26593104447423	1.11633506002478	0.141267457280599
TRINITY_DN10974_c0_g1_i1_11	1.26500928631944	1.22589539703111	-0.420175398689409	-0.461546971449543	-1.13064724838218	-0.478535064829412
TRINITY_DN10978_c0_g1_i1_1	-0.875256670876864	-1.21693568201378	-0.488183408713051	1.09434343764396	1.06931102245391	0.416721301505831
TRINITY_DN1097_c0_g1_i1_7	1.3318579636332	0.948910201829805	0.038066990186546	-0.695677164260925	-1.32294337089548	-0.300214620493151
TRINITY_DN10981_c0_g1_i1_10	-1.07145408544254	-0.768191151676673	-0.707139071787374	1.32475590945135	0.971685730529537	0.250342668925701
TRINITY_DN10984_c0_g1_i1_16	-0.357571882697254	-0.0423251895241744	2.00333409542838	-0.534479007735649	-0.534479007735649	-0.534479007735649
TRINITY_DN10986_c0_g1_i1_4	-0.70365909652732	-0.70365909652732	-0.574859982028098	1.18884127042356	1.38440031483124	-0.591063410172062
TRINITY_DN10989_c0_g1_i2_5	-1.25694758028642	-0.787636503573692	-0.616049358941985	0.91379870048403	1.04582797481563	0.70100676750244
TRINITY_DN1098_c0_g1_i1_16	0.806307794807949	0.570828504676692	1.27930996614871	-1.00489599348884	-0.908731330394555	-0.742818941749952
TRINITY_DN10990_c0_g1_i1_13	0.271808253998178	0.585107180717971	1.60021198088987	-0.89830445189376	-0.80366093501245	-0.75516202869981
TRINITY_DN10992_c0_g1_i1_7	-0.770210966331749	-0.73655324698056	-0.966264433607339	1.27927335350513	1.13610452974646	0.0576507636680555
TRINITY_DN11000_c0_g1_i1_3	1.60739104290784	0.523749661350562	0.333367809769511	-0.75752788836612	-0.846199874588807	-0.860780751072981
TRINITY_DN11001_c0_g1_i1_15	1.79565974500893	0.190624376443068	0.254896171754175	-0.74706009773539	-0.74706009773539	-0.74706009773539
TRINITY_DN11004_c0_g1_i1_15	-0.351763064529262	1.23806550136815	1.22676092197452	-0.426066695504459	-0.501443876161347	-1.1855527871476
TRINITY_DN11007_c0_g1_i1_16	-0.877932891303079	-0.877932891303079	-0.877932891303079	1.3767765543202	0.595834386074624	0.661187733514418
TRINITY_DN11007_c0_g1_i1_4	-0.90437931998418	-0.90437931998418	-0.90437931998418	1.13468336980243	0.869937704768247	0.708516885381861
TRINITY_DN11011_c0_g1_i1_2	-0.951181467082932	-1.10871505910153	-0.599280991478753	0.985700424524625	1.09654511895911	0.576931974179475
TRINITY_DN11016_c0_g1_i1_1	-0.7059727385884	-0.7059727385884	-0.7059727385884	1.49299182020042	1.04748578314554	-0.422559387580751
TRINITY_DN11019_c0_g2_i2_16	0.493994620922528	0.326588884934015	1.62798103483416	-0.833717135012567	-0.80315568625195	-0.81169171942619
TRINITY_DN11022_c0_g1_i1_7	0.401621554119955	1.10063794200697	1.01021744268352	-1.27849054559195	-0.941691273202482	-0.292295120016018
TRINITY_DN11025_c0_g1_i1_5	-1.01499722493825	-1.08800631123717	-0.529470782178539	1.15459313566314	0.939604348534791	0.53827683415604
TRINITY_DN11030_c0_g1_i1_18	-0.720449920133445	-0.91145782314279	-0.825178412134494	0.443527003649103	0.396308157397006	1.61725099436462
TRINITY_DN11032_c0_g1_i1_3	-1.10962495753522	-0.721997863658009	-0.848322337535892	1.02657919168807	1.05812023509657	0.595245731944484
TRINITY_DN11033_c0_g1_i2_7	-0.896933475126181	-0.896932655799878	-0.635162391031389	0.373050960590509	0.421811412433275	1.63416614893366
TRINITY_DN11035_c0_g1_i2_14	-0.839920260386601	-1.06469659540393	-0.610922591269672	0.722179074111359	1.47031568689598	0.323044686052872
TRINITY_DN11038_c0_g1_i1_6	0.765594412325777	-0.0797229728276084	1.6222512936315	-0.769374244376557	-0.769374244376557	-0.769374244376557
TRINITY_DN11039_c0_g1_i1_11	0.661269352034855	0.580422059393639	1.32656224033853	-1.19101243024169	-0.465956739184743	-0.911284482340594
TRINITY_DN11041_c0_g1_i1_11	-1.11196398092051	-1.01270349493761	-0.547167478576815	0.708538969808739	1.04977454184459	0.913521442781616
TRINITY_DN11042_c0_g2_i1_1	-0.626951851215176	-0.943124866961653	-1.07549967094023	0.699036026448031	0.675288419005156	1.27125194366387
TRINITY_DN11059_c0_g1_i1_17	0.647488610112738	0.475719059872488	1.45043980718602	-0.757286218085318	-0.790690813553618	-1.02567044553231
TRINITY_DN11061_c0_g1_i1_2	-0.869308057391179	-0.869308057391179	-0.869308057391179	0.880612334237965	1.34616463812015	0.381147199815422
TRINITY_DN11063_c0_g1_i2_9	-0.804586891495233	-0.814151858072631	-1.04284880795446	1.1299866333935	1.04192775402845	0.489673170100378
TRINITY_DN11065_c0_g1_i1_16	1.12716844369913	1.17835060742992	0.243538584808085	-0.872710430188897	-1.07794081407871	-0.598406391669525
TRINITY_DN11065_c0_g1_i1_2	-1.07095339780521	-1.20319180047219	-0.227402145828794	1.25556887730784	0.64526253077261	0.600715936025742
TRINITY_DN11067_c0_g1_i2_1	-1.17197881288549	-0.675642833514803	-0.227484681354255	0.637506235880694	1.63489554602197	-0.197295454148113
TRINITY_DN11077_c0_g1_i1_11	0.953631070540268	1.15047694031989	0.557812452917082	-1.0780843425141	-0.651736786240106	-0.932099335023033
TRINITY_DN1107_c0_g1_i1_12	-0.452302868573086	1.58529377119295	0.92454818767295	-0.58153682384246	-0.738001133225176	-0.738001133225176
TRINITY_DN11085_c0_g1_i1_15	-0.826253847996661	-1.21880908399882	-0.380580133930588	0.842686319608478	1.39313088644141	0.189825859876174
TRINITY_DN11086_c0_g1_i2_1	-1.0409636747774	-0.899679590521391	-0.675049572895504	1.16739062095826	1.07033662116878	0.377965596067246
TRINITY_DN11087_c1_g2_i1_7	0.525607867868269	1.42204702423081	0.65977021406248	-0.869141702053854	-0.869141702053854	-0.869141702053854
TRINITY_DN11091_c0_g1_i1_9	-0.432759084895225	-0.939638677927769	-0.741047894649641	1.20426616887333	1.32553350553812	-0.416354016938821
TRINITY_DN11092_c0_g1_i1_11	0.931365624156169	0.172261184032073	1.36229824577317	-0.467533706421828	-0.873386507612596	-1.12500483992699
TRINITY_DN11098_c0_g2_i1_9	-0.738436272030537	-0.738436272030537	-0.738436272030537	1.80012190511793	0.344536249458605	0.0706506615150755
TRINITY_DN110_c0_g1_i1_1	-0.758726914275081	-0.758726914275081	-0.758726914275081	1.74029247613752	0.492437328091707	0.0434509385960142
TRINITY_DN11110_c0_g1_i1_5	1.30852742929709	0.947421566711845	0.305385366720848	-0.914584345771806	-1.05199126423611	-0.59475875272187
TRINITY_DN11110_c0_g1_i1_8	0.0115032727861275	1.37617862874026	0.835451941887315	-0.193001315193763	-0.621333130772393	-1.40879939744754
TRINITY_DN11111_c0_g1_i1_10	-0.830207020925704	-0.90850558961482	-0.950494333726584	0.961553268296715	1.1510167732013	0.576636902769098
TRINITY_DN11113_c0_g1_i3_10	-0.695618291107828	-0.310355113767225	-1.06432726513717	1.02516848796778	1.44177262424143	-0.396640442196982
TRINITY_DN11116_c0_g1_i1_3	-0.701723124262394	-1.02694793407176	-0.985268234472322	0.855725925617768	0.820792822645786	1.03742054454292
TRINITY_DN11123_c0_g1_i1_11	-0.724984369325681	-0.719721006513772	-0.828075101482903	0.471424533509373	0.0562822547304116	1.74507368908257
TRINITY_DN1112_c0_g1_i1_13	-0.852823195345501	-0.852823195345488	-0.587164411459322	1.65146034625945	0.686487112644338	-0.0451366567534781
TRINITY_DN11133_c0_g1_i2_10	0.469928886306723	0.692691900397399	1.17618487920959	-1.17065216107129	-1.24104559308201	0.0728920882395829
TRINITY_DN11135_c0_g1_i2_10	-1.15440387805054	-0.886461260552783	-0.250755118195585	0.906245205442554	1.4130164789113	-0.0276414275549412
TRINITY_DN11138_c1_g1_i1_12	0.898811389684629	1.06638406571253	0.760539229422717	-0.908578228273292	-0.908578228273292	-0.908578228273292
TRINITY_DN11139_c0_g1_i1_1	0.248467596237255	1.16875343853178	1.08502704985464	-1.28697983613267	-0.618588532415204	-0.596679716075794
TRINITY_DN11141_c0_g1_i1_4	-0.640871907609204	-0.640871907609204	-0.640871907609204	1.09280152714069	1.47068610329612	-0.640871907609204
TRINITY_DN11141_c0_g2_i1_4	-0.777634667656666	-0.777634667656666	-0.777634667656666	1.49456588352889	0.967220329910215	-0.128882210469105
TRINITY_DN11157_c0_g1_i1_12	-1.10272012126613	-0.574951742125315	-0.54844243528666	1.1560193810462	1.32362762209469	-0.253532704462786
TRINITY_DN11167_c0_g1_i1_14	1.28509406509122	0.308215133517407	0.855054960612787	-1.2335554075461	-0.969949955461755	-0.244858796213566
TRINITY_DN11178_c0_g1_i1_6	1.46477974603502	1.02761294735473	-0.216112812746785	-0.871614933790234	-0.650021963313162	-0.754642983539576
TRINITY_DN11181_c0_g1_i1_14	-0.524107322178797	-1.02138085527574	-1.1172505366919	1.04776567996311	0.681070475984873	0.933902558198451
TRINITY_DN11188_c0_g1_i1_1	-0.80774078390404	-0.80774078390404	-0.80774078390404	1.44426426415546	0.978143419777576	0.000814667779088591
TRINITY_DN11192_c0_g1_i1_2	-1.01889367670887	-1.36853861484122	-0.0247461233260588	0.492941582721124	0.917080481797413	1.00215635035762
TRINITY_DN11200_c0_g2_i1_16	-0.965723341128262	-0.597005895147789	-0.960865951459811	0.37267993855006	0.665829456801429	1.48508579238437
TRINITY_DN11209_c0_g1_i2_11	0.568061667040163	0.867857440567539	1.15499804887619	-0.59787463659886	-1.34762351588816	-0.645419003996872
TRINITY_DN11211_c0_g1_i1_4	-0.863949164775243	-0.8769317111694	-0.750247787741465	0.270189510403036	0.673192125362598	1.54774702792047
TRINITY_DN11222_c0_g1_i1_1	-0.904074052000816	-0.905327141504765	-0.888623179473269	0.992745463496658	0.593940705806283	1.11133820367591
TRINITY_DN11227_c0_g1_i1_10	-1.03149336522433	-0.564060593274302	-1.03149336522433	1.08832002884916	1.07399226799182	0.464735026881973
TRINITY_DN11229_c0_g1_i1_6	1.11490649881257	1.0488294405602	0.411475677566491	-1.04159331884092	-1.10349809028858	-0.430120207809751
TRINITY_DN11230_c0_g1_i2_17	0.0147701260297802	1.0203381564159	1.37586940915572	-1.0339513624288	-0.532758416018737	-0.844267913153866
TRINITY_DN11235_c0_g1_i1_3	1.46656376186166	0.313111462025306	0.634409674416501	-1.13730928189385	-0.984888832545506	-0.291886783864119
TRINITY_DN11240_c0_g1_i1_13	1.23378435825105	1.28684901881765	-0.304232003172549	-0.819710697894674	-0.90075655050018	-0.495934125501303
TRINITY_DN11248_c0_g1_i1_6	1.31318528839283	0.402806241716814	0.870749609859257	-0.733773022616468	-1.14999957964798	-0.702968537704456
TRINITY_DN11253_c0_g1_i1_3	-0.860194475070716	-0.860194475070716	-0.783585546582171	1.31474589935251	1.079606831121	0.109621766250096
TRINITY_DN11255_c0_g1_i3_13	-0.926258520677373	-0.917853931693963	-0.290837317038209	1.06588917859905	1.40270019625932	-0.333639605448818
TRINITY_DN11256_c0_g1_i1_6	1.46385955652127	0.533956750101313	0.456535903679114	-1.29253731023724	-0.485984515255437	-0.675830384809026
TRINITY_DN11260_c0_g1_i1_15	-1.36967236319578	-0.692547840444898	-0.557320108020694	0.996317846098766	0.920456459089471	0.702766006473131
TRINITY_DN11261_c0_g1_i1_2	-0.701063944552058	-0.524852930776921	-1.38836292412181	0.94418884664108	0.933515431665541	0.73657552114417
TRINITY_DN11261_c0_g1_i2_1	-0.993378343869979	-0.835215635061498	-0.893174823599995	1.07001911023143	0.892107859440124	0.759641832859922
TRINITY_DN11264_c0_g1_i1_12	-0.926493963984619	-0.849415228932511	-0.851244015799175	1.18599888164616	1.07443453921152	0.366719787858622
TRINITY_DN11277_c0_g1_i1_16	-0.640303554364796	1.48066747588471	1.08057230955381	-0.640312077024573	-0.640312077024573	-0.640312077024573
TRINITY_DN11278_c0_g1_i5_13	-0.830845371398143	-0.912015494579427	-0.593237850525236	0.505789323896944	1.68818557624201	0.142123816363851
TRINITY_DN11284_c0_g1_i1_3	-0.732032704288979	-1.07929092874049	-0.890675436270618	1.04894901467933	0.686212516684252	0.966837537936511
TRINITY_DN11293_c0_g1_i1_10	1.34608255829504	0.747369124050264	0.409067936063316	-1.02624690754261	-1.13769316534275	-0.338579545523261
TRINITY_DN11294_c0_g1_i1_10	0.740530217186815	1.04569588572754	0.93850079298759	-0.86751931503152	-0.937310465843979	-0.91989711502645
TRINITY_DN11298_c0_g1_i2_7	-1.26158053472927	-0.613878961501498	-0.251145333223715	1.1842455178537	1.22019074182685	-0.277831430226061
TRINITY_DN11299_c0_g1_i1_6	0.572197025044296	0.0591117831001289	1.68314596072061	-0.88712403405172	-0.837136966318118	-0.590193768495201
TRINITY_DN11302_c0_g1_i1_12	-0.515439589304242	-0.991883287159393	-1.1372510216256	1.14135455964534	0.640647361017307	0.862571977426589
TRINITY_DN11303_c0_g1_i1_13	-0.49379980807855	-0.749443029820579	-0.936202339081098	0.721921819361948	1.66006823215818	-0.202544874539898
TRINITY_DN11311_c0_g1_i1_1	-0.601460678201231	-0.601460678201231	-0.601460678201231	1.77691640469669	0.628926308108235	-0.601460678201231
TRINITY_DN11323_c0_g1_i1_2	0.788078965403548	0.0421215447648148	1.53983493329269	-0.939293258343575	-0.939293258343575	-0.491448926773902
TRINITY_DN11330_c0_g1_i3_11	-0.860065337409785	-0.974195778354141	-0.714102554540003	0.368908527123349	0.70881952463529	1.47063561854529
TRINITY_DN1133_c0_g2_i1_7	1.144106779367	0.917126202081281	0.449942122861713	-0.451449649921945	-1.43136617225737	-0.628359282130671
TRINITY_DN11350_c0_g1_i1_11	-0.985856703715262	-1.07721000334935	-0.482402542517794	0.78697472134959	1.36376364177588	0.394730886456933
TRINITY_DN11362_c0_g2_i1_17	0.620764524634559	0.62967970056908	1.37710808745247	-0.970200098606821	-0.887971060754886	-0.769381153294401
TRINITY_DN11363_c0_g3_i1_7	0.880440698244306	1.62830405990202	-0.627186189536582	-0.627186189536582	-0.627186189536582	-0.627186189536582
TRINITY_DN11367_c0_g1_i1_13	0.349719362166747	0.975814344077795	1.28319709258703	-0.788218993563109	-0.894972630417046	-0.925539174851419
TRINITY_DN11383_c0_g1_i1_15	-0.890046087252764	-0.890046087252764	-0.890046087252764	1.29535223476737	0.671610656628129	0.703175370362793
TRINITY_DN11385_c0_g2_i1_14	-0.896414230291429	-0.896414230291429	-0.896414230291429	1.18678432972365	0.589709871482361	0.912748489668282
TRINITY_DN11389_c0_g1_i1_8	-1.06017085831253	-0.65773614277444	-0.866346676903846	0.362938332000938	0.893840714375384	1.32747463161449
TRINITY_DN11404_c0_g1_i1_18	-0.856660135363	-0.94158101688359	-0.846890393088406	1.25396435271926	0.942803727388523	0.448363465227215
TRINITY_DN11410_c0_g1_i1_6	1.09004688282836	0.902465790818407	0.708304321075333	-0.75476522999247	-0.84568973181158	-1.10036203291806
TRINITY_DN11410_c0_g1_i2_1	-0.83567565349108	-0.423663857324495	-1.01829904707096	1.40181187130964	1.04479449882418	-0.168967812247286
TRINITY_DN11415_c0_g2_i1_11	-0.728682927875774	-0.728621015991925	-0.728682927875774	-0.364988872773604	1.37598238577518	1.1749933587419
TRINITY_DN11422_c0_g1_i4_16	-1.07592455657268	-1.05974061467918	-0.5262692229537	0.947063926467727	1.05115725347283	0.663713214264996
TRINITY_DN11433_c0_g1_i2_14	1.53638369446607	0.648662684088934	0.101200132916633	-1.17106365392753	-0.885702625104008	-0.2294802324401
TRINITY_DN1144_c0_g1_i1_7	0.32568981550864	1.62713723295721	0.496539600745577	-0.816455549737142	-0.816455549737142	-0.816455549737142
TRINITY_DN11452_c0_g1_i3_8	-0.765001129770954	-1.19147565621848	-0.199698027292696	1.25652538274839	1.14686816569248	-0.247218735158736
TRINITY_DN11454_c0_g1_i1_13	0.503028950956073	0.419337644304745	1.5680505654187	-0.962064561330324	-0.667129443149899	-0.861223156199294
TRINITY_DN11454_c0_g1_i2_14	-0.908373416082353	-0.76004683115886	-0.990257851208263	0.55602026714884	1.27136575833289	0.831292072967746
TRINITY_DN11460_c0_g1_i1_8	1.45859452730682	-0.560455857415515	1.0911544010061	-0.837460571717663	-0.615121145325323	-0.536711353854419
TRINITY_DN11463_c0_g1_i4_1	0.941878529945783	0.86732614379759	0.884444727819657	-0.798608259285375	-0.67826037979682	-1.21678076248083
TRINITY_DN11472_c0_g1_i1_1	-0.163148788676884	-1.06753625453165	-1.29882024115455	0.81434917372951	0.937484189327996	0.777671921305584
TRINITY_DN11473_c0_g1_i1_11	1.55228929910527	-0.348336799063508	0.929296040282885	-0.46909849107515	-0.813138442587659	-0.851011606661835
TRINITY_DN11476_c0_g1_i1_13	0.889734646921913	1.07607310198666	0.725659641722489	-1.06228442660552	-0.999375482238151	-0.629807481787391
TRINITY_DN11482_c0_g1_i4_17	-0.284903656934025	-1.11452763234949	-1.17439716226309	0.888874457251875	0.632933939443518	1.05202005485121
TRINITY_DN11483_c0_g1_i1_7	0.362571133075968	0.900248655164033	1.30173580839842	-0.712727782700426	-1.19139874551766	-0.66042906842033
TRINITY_DN11487_c0_g1_i1_16	-1.02300290371131	-0.70945194080209	-0.981884632789885	0.966783932485184	0.98422958850478	0.763325956313321
TRINITY_DN11487_c0_g1_i1_7	-0.590314939579484	-1.20623800385482	-0.853177196198212	0.924204587182555	1.11349519036884	0.612030362081121
TRINITY_DN11490_c0_g1_i2_2	-0.522178997704793	-1.28252539320855	-0.822607559062771	1.10665274590871	0.871891258572403	0.648767945495005
TRINITY_DN11490_c0_g1_i4_14	-0.736380754946557	-0.757394463897849	-0.656597302757934	1.72683159396094	-0.224885109381387	0.64842603702279
TRINITY_DN11491_c0_g1_i3_13	-0.878094158697071	-0.878094158697071	-0.543218113108049	1.23412935191374	1.26487227731014	-0.199595198721682
TRINITY_DN11492_c0_g1_i1_3	1.82395720427561	0.145269154219727	0.223207496744415	-0.730811285079917	-0.730811285079917	-0.730811285079917
TRINITY_DN11492_c0_g1_i2_10	-0.448268136997799	-0.721804518239144	-1.41566584722303	0.737870225386416	1.02925049431586	0.818617782757704
TRINITY_DN11494_c0_g1_i2_11	-1.05963497512684	-1.01186625468212	-0.628239091785597	1.02646678815586	0.886934975612574	0.78633855782612
TRINITY_DN11495_c0_g1_i2_10	-0.714374213203682	-0.889154248384253	-1.10491572479902	1.02075686940957	0.765912211717444	0.921775105259944
TRINITY_DN11497_c0_g1_i1_3	-0.716932661021784	-0.683819393681662	-0.831120492208655	1.16252481863168	1.3726539020564	-0.303306173775981
TRINITY_DN11501_c0_g1_i1_6	1.53958807814417	0.9010457760657	-0.113712351301836	-0.775640500969343	-0.775640500969343	-0.775640500969343
TRINITY_DN11507_c0_g2_i1_5	0.743867882080607	1.22027619306603	0.731600813942638	-0.898581629696426	-0.898581629696426	-0.898581629696425
TRINITY_DN11509_c0_g1_i1_10	-0.933789681741067	-1.19392861016333	-0.461532917293661	0.72129065182783	0.598823491492819	1.26913706587741
TRINITY_DN11511_c0_g1_i2_6	1.25382154189573	0.876247744875999	0.235696571741264	-1.17318623331977	-1.10475787328643	-0.087821751906789
TRINITY_DN11513_c0_g1_i1_8	0.992177677412538	0.621944152125459	1.07283767360354	-1.00459081323535	-1.00459081323535	-0.677777876670828
TRINITY_DN11514_c0_g1_i1_11	-0.857060659501635	-0.821730946530284	-0.642590705217863	1.3809928624057	1.11361333592335	-0.173223887079271
TRINITY_DN11515_c0_g1_i1_9	-1.45384074963047	-0.793464333555638	-0.0829116480782155	0.87866581530915	0.265159870473236	1.18639104548193
TRINITY_DN11517_c0_g1_i1_11	-1.15183199572238	-0.41637974014653	-1.02925398463983	0.53790116558962	1.15288073164658	0.906683823272542
TRINITY_DN11520_c0_g1_i1_7	0.745535094275196	0.690505576295695	1.13265022017232	-1.19101498893548	-1.08694020031497	-0.290735701492756
TRINITY_DN11531_c0_g1_i2_9	-1.06657177726725	-0.647271664103743	-0.853866419265451	1.1473794410537	1.15131560517111	0.269014814411639
TRINITY_DN11532_c0_g1_i3_5	-0.83685603114605	-0.610497209804941	-1.23199414892524	0.811251643346842	0.989435006406357	0.878660740123029
TRINITY_DN11539_c0_g1_i1_1	-1.13186031132104	-0.694889138931541	-0.662329098492199	1.52688322861226	0.441987720908312	0.520207599224211
TRINITY_DN11543_c1_g1_i1_11	0.784190316615353	1.36561262934066	0.467926214471862	-0.925843167061428	-0.766042826305015	-0.925843167061428
TRINITY_DN11543_c2_g1_i1_11	-0.250864507288014	1.97953543989499	0.0114067254027113	-0.511005243403374	-0.583387621142219	-0.645684793464092
TRINITY_DN11551_c0_g1_i1_16	0.244675613415861	1.34695337679191	0.879060434114424	-0.50320213316995	-0.697048955292718	-1.27043833585953
TRINITY_DN11554_c0_g1_i1_7	1.51597425551467	0.860728537445572	0.0296894959215595	-0.872659353631564	-0.872659353631564	-0.661073581618676
TRINITY_DN11559_c0_g1_i2_1	-0.837890972513058	-0.824681314742873	-0.87843549768848	1.20707319808023	1.16670426282498	0.167230324039196
TRINITY_DN11560_c0_g1_i1_12	1.12027384537538	1.12682807453701	0.285856391738608	-0.454932978385857	-0.921810986959542	-1.1562143463056
TRINITY_DN11561_c0_g1_i1_9	-0.812304206500348	-1.0646840025638	-0.35701134606348	0.665359543958928	1.62281081785113	-0.0541708066824304
TRINITY_DN11561_c0_g2_i1_9	-0.955117043308373	-0.547046000220104	-0.995691391073517	1.24712622782246	1.10474203844076	0.145986168338782
TRINITY_DN11563_c0_g1_i1_4	0.978944362115013	0.906846804156098	0.394315007542338	-1.32394905145956	-1.13147475504682	0.175317632692932
TRINITY_DN11565_c0_g1_i2_1	-1.06352570919597	-0.779957742930334	-0.702692028942585	1.17383987631684	1.15905803082029	0.213277573931757
TRINITY_DN11569_c0_g1_i1_7	-0.160726489847594	-0.553862681414737	-1.50770977501378	1.01679102666891	1.16565967832714	0.0398482412800576
TRINITY_DN11569_c0_g2_i1_6	1.76185531039477	0.506477828646945	-0.102734282113598	-0.598236025662485	-0.637749450689446	-0.929613380576188
TRINITY_DN11571_c0_g1_i1_6	-0.898332111669198	-0.661698949989763	-0.345791952353318	1.1352349044085	1.39769726916249	-0.627109159558709
TRINITY_DN1157_c0_g1_i1_5	1.17820353471678	0.972744205628735	0.435559040559327	-0.635760710241828	-0.684687065087978	-1.26605900557504
TRINITY_DN11582_c0_g1_i2_9	-1.1112163370197	-0.716628523817289	-0.721341908910302	1.29940712952849	0.986742137235754	0.263037502983055
TRINITY_DN11584_c0_g1_i1_3	-0.940927856278634	-0.407029613735791	-1.09622950779283	1.19447255031348	1.14428227112756	0.105432156366217
TRINITY_DN11588_c0_g1_i1_15	1.45836973614278	0.511005641028396	0.497246722010793	-0.844530017076925	-1.22089621723378	-0.401195864871268
TRINITY_DN11589_c0_g2_i2_17	-0.499897152808209	-1.05363765627611	-1.05363586079885	0.458826167716514	1.15029221086264	0.998052291304021
TRINITY_DN11590_c0_g1_i2_17	-0.871243274772722	-0.871243274772722	-0.871243274772722	0.961186556939417	1.29182305188582	0.360720215492926
TRINITY_DN11597_c0_g1_i1_14	-0.63814074711126	-0.755980224581976	-0.622702622739064	1.27022601546468	1.30639407607777	-0.55979649711015
TRINITY_DN11604_c0_g1_i1_11	-0.537749035668031	-0.460457593873193	-0.537749035668031	1.9970993709543	0.00911345892247969	-0.47025716466752
TRINITY_DN11608_c0_g2_i1_4	-1.07078183810024	-0.68229814002808	-0.926532512021469	0.742481614151254	1.1943042746557	0.742826601342831
TRINITY_DN11610_c0_g1_i1_11	-0.626955566843372	-0.626955566843372	-0.524210675459007	0.630793671794262	1.77428370419486	-0.626955566843372
TRINITY_DN11614_c0_g1_i1_1	-0.76479394870126	-0.76479394870126	-0.76479394870126	1.40321699143821	1.10859273039502	-0.217427875729447
TRINITY_DN11615_c0_g1_i1_18	-0.876987829492574	-0.728797391083022	-1.11221003112925	0.907524039429586	0.894449760166531	0.916021452108734
TRINITY_DN11620_c0_g1_i1_7	1.57453389157295	0.846455971913184	-0.12330198260206	-0.635119777219986	-0.788223327787607	-0.874344775876485
TRINITY_DN11623_c0_g3_i1_16	0.959508945480892	1.3356414827093	0.249897404153039	-1.02955084493117	-0.646808873011253	-0.86868811440081
TRINITY_DN11624_c0_g1_i1_7	1.34122592265752	0.896430433219426	0.229827576098732	-1.28045258238209	-0.61118287415255	-0.575848475441041
TRINITY_DN11628_c0_g1_i1_5	-0.380558638111941	-1.04616072013866	-1.04616072013866	1.15205918250584	1.14349757193652	0.1773233239469
TRINITY_DN1162_c0_g1_i1_13	-1.06192708022798	-1.00772043461241	-0.598912336183746	0.823140131737354	1.16536987784493	0.680049841441849
TRINITY_DN11631_c0_g1_i2_3	0.486395976812671	1.14078675178678	0.814281734228937	-0.614626711407403	-0.300012110747227	-1.52682564067376
TRINITY_DN11635_c0_g1_i1_3	-0.741751480174025	-1.05733509656085	-0.622499544845122	1.27809152668653	1.14491117324698	-0.00141657835350525
TRINITY_DN11641_c0_g1_i2_15	-1.03811864260663	-0.883468919511257	-0.713847135837093	1.25381127365901	0.920735901340059	0.460887522955909
TRINITY_DN11642_c0_g1_i3_18	-0.513024784701488	-1.18592060749263	-0.650383170891481	0.0838494140074929	0.72397864052981	1.5415005085483
TRINITY_DN11644_c0_g1_i1_3	-0.624913380697797	-0.624913380697797	-0.624913380697797	0.497506686304227	1.83590721009267	-0.458673754303508
TRINITY_DN11645_c0_g1_i4_13	-0.94603686300091	-0.638750293541875	-0.817209655343485	1.18897117060235	1.26976716394749	-0.0567415226635681
TRINITY_DN11646_c0_g2_i1_3	1.66386268123979	0.632731545135195	0.0459071926822601	-0.780833806352415	-0.780833806352415	-0.780833806352415
TRINITY_DN11647_c0_g1_i1_10	-1.14474785091346	-0.81651769831074	-0.59585731607872	1.16797687948589	1.10613829093572	0.283007694881309
TRINITY_DN11650_c0_g1_i1_8	-0.732550548845643	-0.963485664557866	-0.963485664557866	0.484291262050341	1.03101010027871	1.14422051563232
TRINITY_DN11651_c0_g1_i1_3	1.11024979604316	0.923260854050564	0.397524986794583	-0.873085268202594	-1.4038856217023	-0.154064746983404
TRINITY_DN11655_c0_g1_i1_3	1.13208883034865	0.805746353411461	0.779566439461533	-0.905800541073883	-0.905800541073883	-0.905800541073883
TRINITY_DN11661_c0_g1_i1_8	-0.555720841253613	-0.795305668011521	-1.09414095028557	1.37296966931902	0.984244551334047	0.087953238897641
TRINITY_DN11664_c0_g1_i1_1	-1.03906331166495	-0.839021797729645	-0.636580406797181	1.23409441759841	0.156428627188279	1.12414247140509
TRINITY_DN11679_c0_g1_i1_6	0.610754587307988	0.622526660565245	1.05913308282847	-0.391249111031693	-0.189863857370782	-1.71130136229923
TRINITY_DN1167_c0_g1_i1_16	0.154299133492635	-0.137185414281804	1.92392644513903	-0.64701338811662	-0.64701338811662	-0.64701338811662
TRINITY_DN11681_c0_g1_i2_15	-1.5131025467889	-0.45378755156639	-0.531224938604727	0.84249682695831	1.09432446428552	0.561293745716184
TRINITY_DN11681_c0_g1_i2_4	-0.941868617318811	-0.926926735037955	-0.824609528561145	1.02457224049113	1.09079494073982	0.578037699686961
TRINITY_DN11687_c0_g1_i2_11	0.798742910895906	0.391458268090686	1.3938201740525	-0.697402688743783	-0.943366518197082	-0.943252146098222
TRINITY_DN11693_c0_g1_i1_7	0.994952541188314	0.462162873627909	1.18663543066412	-0.895678105650504	-0.703371709094752	-1.04470103073508
TRINITY_DN11694_c0_g1_i1_10	-0.890470517685492	-0.8705246238831	-0.795969213820675	0.614354859024824	1.49636875690199	0.446240739462453
TRINITY_DN11694_c0_g1_i1_18	-1.01712648554442	-0.991550138312271	-0.709549946956284	0.824761621093123	0.892031383214768	1.00143356650509
TRINITY_DN11695_c0_g1_i1_17	-1.17349902437814	-1.0829914098782	-0.244861759927336	1.11340859199894	0.999912931278433	0.388030670906294
TRINITY_DN11699_c0_g1_i1_5	-1.35017755857198	-0.845934502759637	-0.31539036077279	0.573938594291285	0.689979121363988	1.24758470644913
TRINITY_DN11707_c0_g1_i1_17	-0.486732828464579	-0.486732828464579	-0.486732828464579	2.01199679376099	-0.0650654799026787	-0.486732828464579
TRINITY_DN11709_c0_g1_i1_11	1.06347069493321	1.31285222569332	0.147735348162276	-0.841352756262938	-0.841352756262938	-0.841352756262938
TRINITY_DN11709_c0_g2_i1_11	0.902399733970414	1.3433322223383	0.355207039366883	-0.866979665225198	-0.866979665225198	-0.866979665225198
TRINITY_DN11717_c0_g1_i2_10	-0.881742974298249	-0.567097042046245	-0.881742974346789	0.468139901258625	1.69606058056962	0.166382508863037
TRINITY_DN11719_c0_g1_i1_16	0.207796503874859	-0.0789955085129412	1.892122433219	-0.640187780965676	-0.629551867323875	-0.751183780291371
TRINITY_DN11722_c0_g1_i2_17	-0.793464596213795	-0.6480105463004	-0.493431052760186	1.32383380663993	1.2456908047224	-0.634618416087955
TRINITY_DN11722_c0_g2_i1_6	0.997237986733021	1.24415554340323	0.374442880360588	-0.909180857423861	-0.984551804556421	-0.722103748516555
TRINITY_DN11724_c0_g1_i1_5	-1.00436772927023	-1.34434685902498	0.0357964451625327	1.19472964091685	0.814186316267556	0.304002185948268
TRINITY_DN11731_c0_g1_i1_3	0.964707747080322	0.00133864207366199	1.41152776605917	-1.15067499172717	-0.602660208800652	-0.624238954685339
TRINITY_DN11733_c0_g1_i1_5	0.231685796205832	-0.0466368039719041	1.87771525661187	-0.687588082948598	-0.687588082948598	-0.687588082948598
TRINITY_DN11733_c0_g1_i2_6	1.00668980320532	0.6646632286045	1.02629293441482	-0.731584060078529	-1.09167325393521	-0.874388652210903
TRINITY_DN11749_c0_g1_i1_14	-1.04681282859312	-0.480031833089752	-0.265157225969229	1.02786380725087	1.44390388550703	-0.67976580510579
TRINITY_DN11750_c0_g1_i3_10	0.543118043530788	1.04789260542048	1.08683629443812	-0.776150097138494	-0.863968256861804	-1.03772858938909
TRINITY_DN11752_c0_g1_i2_2	-0.832847725168689	-1.33700604054828	-0.406417132649606	1.15599298156868	0.776056234585461	0.644221682212426
TRINITY_DN11753_c0_g1_i1_6	1.70318764450621	0.18870363405751	0.350979739512758	-1.16609246468099	-0.517672787680416	-0.559105765715066
TRINITY_DN11757_c0_g2_i1_13	1.57719042906292	0.109280064391554	0.695671236756827	-0.733607883566961	-1.06876365106158	-0.579770195582759
TRINITY_DN11763_c0_g1_i2_14	0.647625576646695	0.808243947851668	1.1667936441601	-0.547482688880782	-0.799902294535631	-1.27527818524206
TRINITY_DN11764_c0_g1_i1_16	0.235305389177526	0.755708547986831	1.50191141051353	-0.716245169691714	-1.00343724091635	-0.773242937069823
TRINITY_DN11768_c1_g1_i1_14	1.84233917344334	0.280497795944704	0.0173542736911284	-0.713397081026391	-0.713397081026391	-0.713397081026391
TRINITY_DN11770_c0_g1_i1_1	-0.640585905833942	-0.640585905833942	-0.640585905833942	1.08649725369875	1.47584636961857	-0.6405859058155
TRINITY_DN11775_c0_g1_i1_5	-0.826250898432306	-0.81320495600441	-1.03830439546149	1.11925381453427	1.0145518352407	0.543954600123232
TRINITY_DN11781_c0_g1_i1_1	-0.920188570460745	-0.748590357099071	-0.872049346307217	1.21051435521717	1.15616757244507	0.174146346204792
TRINITY_DN11783_c0_g1_i2_6	-0.735355441885491	-0.716312481954352	-1.19083208004129	0.531576338256651	0.961933775553437	1.14898989007105
TRINITY_DN11785_c0_g1_i2_9	-1.18813381565449	-0.783774133166768	-0.622431440175088	1.15801558514981	1.04534848199694	0.390975321849592
TRINITY_DN11786_c0_g1_i1_1	-0.799778356429995	-0.882971368699453	-1.00102660846101	1.12873463075312	0.996087381739766	0.558954321097571
TRINITY_DN11797_c0_g1_i3_10	-0.503990045643974	-0.925187788944724	-1.23079465979662	0.824439749059569	0.844027085018703	0.991505660307045
TRINITY_DN11800_c0_g1_i3_3	-0.703321216913748	-0.723977878394293	-1.2305828405818	1.08851627642753	0.943646975535904	0.625718683926397
TRINITY_DN11802_c0_g1_i1_3	0.678185180171794	0.736575553640404	1.2201394444277	-0.913974915433529	-0.550108780772924	-1.17081648203344
TRINITY_DN11804_c0_g1_i1_5	-1.02808583178855	-0.678779103695784	-1.00037911820575	1.01590829407051	0.943550674197489	0.747785085422071
TRINITY_DN11806_c0_g1_i2_11	1.40178954900183	0.910493343640396	0.152513735803342	-1.04910625210471	-0.90786261597339	-0.507827760367475
TRINITY_DN11807_c0_g1_i1_12	-0.865009020241533	-0.81796353523629	-0.838139790440831	1.16052002403783	1.23156936101051	0.12902296087032
TRINITY_DN11811_c0_g1_i1_8	-0.561620642694005	-0.507777321253508	-1.49205108284194	0.78334941234138	0.944152244951839	0.833947389496237
TRINITY_DN11813_c0_g1_i2_11	-0.180823255711607	1.68835438092722	0.688946180932304	-0.68393668046723	-0.632867234838361	-0.879673390842324
TRINITY_DN11822_c0_g1_i1_3	-0.2708880312369	-1.27048648168815	-1.02919195282236	1.04028584178948	0.755821729260527	0.774458894697408
TRINITY_DN11836_c0_g1_i2_16	-0.745722009505427	-1.08258398544206	-0.836383588452529	0.888996485511906	0.567288167541691	1.20840493034641
TRINITY_DN1183_c0_g1_i1_11	-0.642464794898383	-0.327381956513266	-1.45116310051959	0.654985417169209	0.443831930503562	1.32219250425846
TRINITY_DN11851_c0_g1_i5_10	-0.851347768099054	-0.961483702313534	-0.748269582461765	0.945040935943869	0.264007458509887	1.3520526584206
TRINITY_DN11856_c0_g1_i1_4	-0.377974543538778	-1.05242199876931	-1.05242199876931	0.445045064231238	0.590152766836921	1.44762071000923
TRINITY_DN11857_c0_g1_i1_9	-1.00311644645283	-0.722279043162426	-0.921743170600068	0.623238570006618	1.31686626589218	0.707033824316518
TRINITY_DN11859_c0_g1_i1_9	-1.07704597741114	-0.973272455349996	-0.645056087992391	0.829929255898974	1.08746394181531	0.777981323039246
TRINITY_DN1186_c0_g1_i1_6	1.74756636361345	0.266502634624946	0.300007641819886	-0.771358880019429	-0.771358880019429	-0.771358880019429
TRINITY_DN11870_c0_g1_i1_6	0.985395397216336	0.454572501496718	1.02286301205595	-1.31914822677623	-1.00885045263161	-0.134832231361164
TRINITY_DN11871_c0_g1_i2_14	-0.287026573903524	-0.809522890309745	-0.977402962386272	1.56873966106742	0.851942595430568	-0.346729829898448
TRINITY_DN11879_c0_g1_i2_14	-0.854302393925	-0.593895255989982	-0.560787551195341	1.30710896217129	1.25871678210949	-0.556840543170455
TRINITY_DN11882_c0_g1_i2_12	0.101709940028107	1.21904540555966	1.15053541600804	-0.534363378562739	-0.872381487456822	-1.06454589557624
TRINITY_DN11884_c0_g1_i1_14	-0.497979902060308	-0.510458931965426	-1.51391377190568	0.993521609245332	0.912343675009121	0.616487321676967
TRINITY_DN11884_c0_g1_i1_6	-1.06787439432608	-0.466329040699792	-1.05361946113633	1.0501821086835	1.12025707210369	0.417383715375017
TRINITY_DN11890_c0_g1_i4_1	-0.646721446285725	-0.761381311052958	-1.06881818656642	0.623308861324992	0.313118522593241	1.54049355998687
TRINITY_DN11897_c0_g1_i1_7	-0.141486607439167	-0.828675674501077	-1.43525543269941	0.377051184431071	0.883766580595972	1.14459994961261
TRINITY_DN11898_c0_g1_i1_4	-0.762064761861965	-0.762064761861965	-0.618092851817088	1.21774782033709	1.34150955296486	-0.417034997760926
TRINITY_DN11899_c0_g1_i1_8	0.477611221900219	1.19571671102553	0.976917847254592	-0.878204038453695	-1.03845493371926	-0.733586808007386
TRINITY_DN11903_c0_g1_i1_16	-0.892343146764642	-0.846061633793271	-0.842653535674295	1.22530890578748	1.10062066469337	0.25512874575136
TRINITY_DN11904_c0_g1_i2_10	-0.600179716363595	1.02007989523973	1.51410967017925	-0.590131005199419	-0.505456021428693	-0.838422822427269
TRINITY_DN11905_c0_g1_i1_10	0.71108732043531	0.913069302660722	1.00102825524018	-1.07754455170698	-1.16105662353478	-0.386583703094449
TRINITY_DN11918_c0_g1_i2_1	-0.781180119668318	-0.673080042270193	-1.10039101114245	1.11696459074989	1.1904253351584	0.247261247172669
TRINITY_DN11922_c0_g1_i1_1	-1.05937261440433	-0.689740295946753	-0.84622691934661	1.10173362620929	1.16908337614782	0.324522827340589
TRINITY_DN11930_c0_g1_i1_6	1.32411725604321	0.720072760142448	0.387650672526233	-1.11228016182559	-1.1446248354404	-0.174935691445901
TRINITY_DN11930_c0_g1_i1_7	1.17739034265868	0.846667413462993	0.679113345657507	-0.901066858443609	-0.901066858443609	-0.901037384891965
TRINITY_DN11930_c0_g2_i2_11	0.65411602622563	0.75362875225438	1.24534826063598	-0.813044785735595	-0.697141840779838	-1.14290641260056
TRINITY_DN11931_c0_g1_i2_7	-0.408248290463863	-0.408248290463863	-0.408248290463863	-0.408248290463863	-0.408248290463863	2.04124145231932
TRINITY_DN11932_c0_g1_i1_11	-0.910095245337429	-0.788005772632779	-0.910095245337849	0.671869109839573	1.41336615295026	0.522961000518223
TRINITY_DN11937_c0_g1_i1_11	1.35448664848878	1.19314080008789	-0.673738279433509	-0.782848884244269	-0.745296084267555	-0.345744200631334
TRINITY_DN11949_c0_g1_i1_7	-0.0600922776361408	-1.20768797613567	-1.11172229386126	0.600112175401091	0.466196342943358	1.31319402928862
TRINITY_DN11957_c0_g1_i1_1	-0.846371757883641	-0.846371757883641	-0.771631740046566	1.33382461180567	1.09145669675733	0.0390939472508482
TRINITY_DN11959_c0_g1_i4_9	-0.92448744549195	-0.806752942973797	-0.924454010646839	1.31597794123861	0.742794498220697	0.596921959653278
TRINITY_DN11960_c0_g1_i1_4	-0.712936521900361	-0.778056277357643	-0.90427646665042	0.42842893506772	0.293908664082932	1.67293166675777
TRINITY_DN11960_c0_g1_i2_1	-1.12057910807094	-1.01224836988634	-0.406360670312235	1.35168782632597	0.487947942906777	0.699552379036769
TRINITY_DN11962_c0_g2_i1_1	-0.826319463917014	-0.854267745527439	-0.854346447927984	0.922896469888091	0.211693317328626	1.40034387015572
TRINITY_DN11964_c0_g1_i1_4	-0.798493055351931	-0.832310700978177	-0.829192871416251	1.33423153863606	1.09592081849217	0.0298442706181287
TRINITY_DN11981_c0_g1_i1_1	-0.843334112651489	-0.878056071409659	-1.00521271633906	1.03895817383624	0.799970018541428	0.887674708022541
TRINITY_DN11983_c0_g1_i2_12	-0.95277511772323	-1.12800975761521	-0.525365099582202	1.15248588689591	1.00879987374893	0.444864214275801
TRINITY_DN11985_c0_g2_i1_3	1.05064201996611	1.08161915041389	0.534380000267201	-0.88156291405728	-1.08000114063037	-0.705077115959552
TRINITY_DN11988_c0_g1_i1_16	-0.566404875208317	-0.93938973044965	-0.939389727107667	1.1861629834497	1.22731055335803	0.0317107959579052
TRINITY_DN11991_c0_g1_i1_11	1.01552648086177	1.07710962485546	0.540937365262295	-0.509691261553738	-1.08071059742582	-1.04317161199996
TRINITY_DN11991_c0_g1_i1_18	-0.416461368695228	-0.716073508023057	-1.35854371444557	0.925493843651004	1.22216179689267	0.343422950620183
TRINITY_DN11991_c0_g2_i1_11	0.850945784872685	1.34966217632895	0.37200030786865	-0.899147819123294	-1.06826565696768	-0.605194792979313
TRINITY_DN11998_c0_g1_i1_5	-1.2080608598809	-0.517715472933957	-0.575119512379365	1.18589667009845	1.23345620672045	-0.118457031624672
TRINITY_DN11999_c0_g1_i2_9	0.842643559497633	0.654702859154253	1.19828916077341	-0.921358775200601	-0.922408810256455	-0.851867993968242
TRINITY_DN12000_c0_g1_i1_4	-0.61695117264907	-0.545042516654947	-0.681716944317033	0.991082384459029	1.54699029435908	-0.694362045197058
TRINITY_DN12005_c0_g1_i1_17	-0.83420568982745	-0.657706512105616	-0.913535292039505	0.088642693219005	0.742874716742363	1.5739300840112
TRINITY_DN12016_c0_g1_i1_3	1.37641737545487	0.626893397441082	0.625274693124225	-0.800943263851106	-0.843595345674096	-0.984046856494977
TRINITY_DN12019_c0_g1_i2_11	-0.76116047855616	-0.886218301262137	-0.959999622092026	1.15898464863269	1.12512388118097	0.323269872096655
TRINITY_DN12027_c0_g1_i1_12	-0.488097176015302	-0.127850350917093	-1.66077383867858	0.590541506660445	0.513768534905261	1.17241132404527
TRINITY_DN12027_c0_g1_i2_1	-0.825951453175538	-0.987852668844849	-0.848633472739399	0.982930541318922	1.1899307034919	0.489576349948962
TRINITY_DN12028_c0_g1_i3_6	1.4922809955424	1.04637400607102	-0.410487670431943	-0.709298951248845	-0.709443026119668	-0.709425353812972
TRINITY_DN12031_c0_g1_i1_1	-0.888683859822594	-0.888683859822594	-0.888683859822594	1.2091488125702	0.496719528888819	0.960183238008763
TRINITY_DN12042_c0_g1_i1_18	-1.1975727157664	-0.647010437884703	-0.521858777411225	1.25623655865521	1.13839173307325	-0.028186360666125
TRINITY_DN12046_c0_g1_i1_10	-0.919429904973509	-0.854019386233896	-0.919429904973509	0.926854444892243	1.16714906327801	0.598875688010656
TRINITY_DN12046_c0_g1_i1_11	-0.439061538014131	-0.439061538014131	-0.439061538014131	-0.280906602202627	-0.439061538014131	2.03715275425915
TRINITY_DN12051_c0_g2_i1_6	1.41207828833751	0.926851622800786	0.14589210482282	-0.69521560187122	-0.751579293352578	-1.03802712073732
TRINITY_DN12054_c0_g1_i1_1	-1.54258249806077	-0.529019371786396	-0.283237029209263	1.02040148488311	1.07266520769529	0.261772206478026
TRINITY_DN12056_c0_g1_i3_14	-0.657115165309225	-0.657116566231322	-0.645411624385048	1.14739838476309	1.42431876161729	-0.612073790454783
TRINITY_DN12058_c0_g1_i1_1	-0.690868632536322	-0.672233683512245	-1.22831684295874	1.2685630356	0.858676387075553	0.464179736331759
TRINITY_DN12061_c0_g1_i1_13	0.470597452348589	0.457107454354036	1.54868189185319	-0.883840575319643	-1.04315295254252	-0.549393270693653
TRINITY_DN12062_c0_g1_i1_6	1.39111592422893	1.10557361455401	-0.274658539545638	-0.779225837674398	-0.96535942286393	-0.477445738698965
TRINITY_DN12064_c0_g1_i1_11	1.35117411762627	0.695032496009539	0.561174124019353	-0.839543293078315	-0.650590220276824	-1.11724722430002
TRINITY_DN12066_c0_g1_i1_7	0.184317854618889	1.37971240293247	0.864052166028161	-0.746899960237506	-0.425387859865158	-1.25579460347686
TRINITY_DN12068_c0_g2_i1_13	-0.606717991576035	-0.606717991576035	-0.606717991576035	-0.606717991576035	0.673658554772879	1.75321341153126
TRINITY_DN12082_c0_g1_i1_14	1.55981072536348	0.695300366994383	0.0243237942537464	-0.674747607973491	-1.21475198559382	-0.389935293044296
TRINITY_DN12083_c0_g1_i1_4	-0.992102261237974	-0.487080014611717	-1.00205911803989	0.959273223637119	1.35088450610739	0.171083664145067
TRINITY_DN12086_c0_g1_i2_11	0.842189250747371	1.32294692287231	0.275185180588646	-0.62724353457529	-1.3690006811466	-0.444077138486444
TRINITY_DN12086_c0_g2_i1_12	-0.408248290463863	-0.408248290463863	2.04124145231932	-0.408248290463863	-0.408248290463863	-0.408248290463863
TRINITY_DN12088_c0_g1_i2_3	-0.592717185685494	-0.703086097011779	-0.568620822934282	1.0892466407018	1.47020554887772	-0.695028083947958
TRINITY_DN12095_c0_g2_i1_16	-0.902706887479608	-1.06096136811886	-0.628174430941841	1.07872509469395	0.334381178286255	1.17873641356011
TRINITY_DN12097_c0_g1_i1_10	-0.925696317900125	-1.37918087510629	-0.0576580936105229	0.699206293047591	0.404229779929084	1.25909921364026
TRINITY_DN12097_c0_g1_i1_16	-0.032195507121533	0.307996691703863	1.83004983575953	-0.481648987706401	-0.767283513654008	-0.856918518981447
TRINITY_DN12098_c0_g1_i1_15	-1.06915212505404	-0.41047159458646	-0.704229753312692	1.18156051487158	1.30554265657575	-0.303249698494137
TRINITY_DN12102_c0_g1_i1_6	-0.322340821377895	-0.132085406030728	-1.73665583947153	1.06313717749911	0.783387394836804	0.344557494544237
TRINITY_DN12116_c0_g1_i1_4	-1.01673670037276	-0.842937952651943	-0.598992022958445	1.12476137960491	1.27612044757715	0.0577848488010909
TRINITY_DN12124_c0_g1_i1_17	-1.04409797570181	-0.636520976810343	-0.911005761538965	1.25787581082608	0.985523429149106	0.348225474075935
TRINITY_DN12124_c0_g1_i2_1	-0.342164730427474	-0.561427280599025	-1.49278314339061	1.02190072582796	1.10583614034975	0.268638288239402
TRINITY_DN12130_c0_g1_i2_10	-1.0885026217047	-0.712974392137933	-0.522647794786256	1.1783142570799	1.27604233312688	-0.130231781577889
TRINITY_DN12130_c0_g2_i1_9	-0.957478839756892	-0.703473396282313	-0.832043586629149	1.55259030443347	0.617418585892264	0.322986932342614
TRINITY_DN12132_c0_g1_i1_7	0.743163963061981	0.82439732059375	1.03469200808538	-1.29094655314299	-0.948213744085124	-0.363092994512999
TRINITY_DN12135_c0_g1_i1_3	1.10381316291429	0.784590721141039	0.759382413399672	-1.25109218364515	-0.542232713966354	-0.854461399843495
TRINITY_DN12136_c1_g1_i1_10	-0.604570551824267	-0.658505684993499	-0.658505684993499	1.34093195018951	1.23915565661525	-0.658505684993499
TRINITY_DN12139_c0_g2_i1_15	1.06893659160832	0.651833186240418	0.990782371468871	-0.903850716439202	-0.903850716439202	-0.903850716439202
TRINITY_DN1213_c0_g1_i1_1	-0.984093268106285	-0.711761189065334	-0.984093268106285	1.09422909913721	0.56710747251009	1.0186111536306
TRINITY_DN12144_c0_g1_i1_3	0.465488049616108	0.993959824865679	1.19059725482283	-0.96181703737595	-0.726441065950361	-0.961787025978301
TRINITY_DN12155_c0_g1_i1_7	-0.744122428453408	-0.833477963689874	-0.584590001434625	1.13589429214249	1.40560341063943	-0.379307309204004
TRINITY_DN12160_c0_g1_i1_18	0.94175957855467	1.01974763719688	0.76165532250059	-0.915489051818054	-0.801067823885005	-1.00660566254908
TRINITY_DN12161_c0_g1_i2_15	-0.974619513153729	-0.78072672619523	-0.947897143756396	0.951183220112284	1.10237789222828	0.64968227076479
TRINITY_DN12163_c0_g1_i1_9	-0.547248836779728	-0.864994142679032	-0.509108006317762	1.25524257709786	1.30661179078758	-0.640503382108916
TRINITY_DN12170_c0_g1_i1_17	-0.337308472688906	-1.15227793488022	-1.07553111889862	1.13697514817057	0.925262516408347	0.502879861888829
TRINITY_DN12170_c0_g1_i1_7	-0.655190080046217	-1.09400461090962	-0.803206308630451	0.715955653070159	1.43294650385088	0.403498842665252
TRINITY_DN12171_c0_g1_i1_3	-0.458057689293084	-0.816953439279423	-1.11381241701041	1.33024286904603	1.05481365650751	0.00376702002938133
TRINITY_DN12176_c0_g1_i1_1	-0.663113927938458	-1.02055590106412	-1.02055590106412	0.784503210529938	1.05758193526842	0.862140584268341
TRINITY_DN12178_c0_g2_i1_4	-0.928733771156986	-0.940325886563073	-0.738455796028671	0.89438723333154	0.387207543331012	1.32592067708618
TRINITY_DN1217_c0_g1_i1_7	-0.739953533276459	-0.880295765599319	-1.0515131316921	1.1470462027139	0.978891585516994	0.545824642336987
TRINITY_DN12182_c0_g2_i1_14	0.630283499082986	1.33062386325201	0.668229217372534	-0.962277857195117	-0.64572629319146	-1.02113242932095
TRINITY_DN12186_c0_g1_i1_17	-0.520762558487062	-0.81820939157472	-0.97234267315683	1.38132956715261	1.08683736391737	-0.156852307851368
TRINITY_DN12187_c0_g1_i1_14	-0.461641354785065	-0.962526402682091	-0.744526255866938	1.34944430884523	1.16775605994846	-0.348506355459591
TRINITY_DN12187_c0_g1_i1_9	-0.760757149042879	-1.37795485794628	-0.170718522301007	1.25280595829432	0.955859735865682	0.100764835130164
TRINITY_DN12188_c0_g1_i1_8	-0.814458600205877	-0.853379097283345	-0.853379097283345	0.561781031778932	0.411891658575321	1.54754410441831
TRINITY_DN12189_c0_g1_i1_1	-0.615483391711563	-0.615483391711563	-0.615483391711563	1.9499522540832	0.115387301734771	-0.218889380683282
TRINITY_DN12198_c0_g2_i1_5	-0.987163707847384	-0.810283633870148	-0.799384489830444	1.41737299196579	0.702478939793126	0.476979899789058
TRINITY_DN12205_c0_g1_i1_3	-0.652674682860106	-0.778542341314323	-1.07448653199518	1.2192757151044	1.1428561470898	0.143571693975406
TRINITY_DN12206_c0_g1_i2_9	-0.964007936105653	-0.490801977564251	-1.09558127862227	0.698574039001437	1.38790679487735	0.463910358413385
TRINITY_DN12208_c0_g1_i2_12	-0.0345972031931068	-0.593191807259588	-1.48345060161972	0.242343085702447	0.368240023418564	1.5006565029514
TRINITY_DN12215_c0_g1_i2_16	-0.877974468939411	-0.81692278716458	-0.806077508177626	0.235289567482151	1.51363857818938	0.752046618610088
TRINITY_DN12217_c0_g1_i2_16	-0.325489338273649	1.50526323159321	1.01280440502171	-0.730859445561486	-0.730859412219583	-0.730859440560201
TRINITY_DN12220_c0_g1_i1_16	-1.02953706274441	-0.574139293532919	-0.780944843507704	1.2578756386687	1.18927762849913	-0.0625320673827889
TRINITY_DN12220_c0_g2_i1_18	-0.793965684228234	-0.596354177491515	-0.875999628619756	1.12569683997088	1.38544979413516	-0.244827143766537
TRINITY_DN12227_c0_g1_i2_16	0.817757713774016	0.777679371332343	1.0914982770697	-0.950646808374696	-0.619105823226058	-1.11718273057531
TRINITY_DN12232_c0_g1_i1_16	-0.559953982751748	-1.10650038253136	-0.824260800095891	0.943903417529024	1.36308189548996	0.183729852360018
TRINITY_DN12232_c0_g1_i1_18	-0.902792282439031	-0.712096472748427	-0.990780184345656	1.30389769455279	0.923636378297425	0.378134866682895
TRINITY_DN12240_c0_g1_i1_6	1.63972486934545	0.187580988746185	0.544424329782432	-1.02381236604253	-0.566523147352417	-0.781394674479114
TRINITY_DN12245_c0_g1_i1_7	1.19590435846531	0.818412765655951	0.612238921356508	-0.583394664074028	-1.2424576522567	-0.800703729147048
TRINITY_DN12246_c0_g2_i1_1	1.14789490807511	0.764279919061012	0.800497763918576	-0.948828498675521	-0.853919329469883	-0.909924762909297
TRINITY_DN12250_c0_g1_i1_7	0.521008454515316	1.32396553284573	0.705614220759542	-0.704381379970773	-0.550691629205681	-1.29551519894413
TRINITY_DN12259_c0_g1_i1_16	-0.826641262040583	-0.826641262040583	-0.826641262040583	0.905766978512767	0.11977261751126	1.45438419009772
TRINITY_DN12259_c1_g1_i1_16	-0.757828747744945	-0.757828747744945	-0.757828747744945	0.312851734067559	0.187484762661129	1.77314974650615
TRINITY_DN12261_c0_g1_i1_6	1.8535287899468	0.303091419764023	-0.0571172422894809	-0.699834322473782	-0.699834322473782	-0.699834322473782
TRINITY_DN12262_c0_g1_i1_8	-0.915148559521792	-0.879543282548875	-0.91015759764328	1.11831940209276	0.953488004593377	0.633042033027805
TRINITY_DN12265_c0_g1_i1_1	-0.787459980372194	-0.956698646918978	-0.778235867328458	1.257791036404	1.12083738214423	0.143766076071402
TRINITY_DN12271_c0_g1_i1_3	-0.641285521527137	-0.641285521527137	-0.641285521527137	1.46289652455372	1.10224556155483	-0.641285521527137
TRINITY_DN12273_c0_g1_i1_11	-0.867234961631539	-0.867234961631539	-0.867234961631539	1.07133385382139	0.304242682175486	1.22612834889774
TRINITY_DN12274_c0_g1_i2_9	-1.02851872020099	-0.941204866452945	-0.644044444245628	1.16911714544666	1.06228603250156	0.382364852951336
TRINITY_DN12275_c0_g1_i1_8	0.922373124099784	0.890287940289251	0.90114515244278	-0.809192912282835	-0.75739189100493	-1.14722141354405
TRINITY_DN12281_c0_g1_i1_14	-1.12165948189162	-0.763146782025546	-0.695814985359594	1.1348712172791	1.13657735137811	0.309172680619555
TRINITY_DN12284_c0_g1_i1_17	-0.656687995214548	-1.15924394480389	-0.88174371369065	1.0142236416513	0.871621181296135	0.811830830761652
TRINITY_DN12284_c0_g1_i1_18	-0.997525144433561	-1.00229249141103	-0.676151497819607	0.791588356678827	0.676563848859769	1.2078169281256
TRINITY_DN12285_c0_g1_i1_1	-0.81618463475511	-0.81618463475511	-0.81618463475511	0.336748903065585	1.62960447929046	0.48220052190928
TRINITY_DN12285_c0_g1_i1_4	-0.794468445027552	-0.585526209477973	-0.561155350096711	1.37671034769699	1.19229020384347	-0.627850546938224
TRINITY_DN12291_c0_g1_i1_1	-0.576930677189942	-1.13769270047054	-0.646806616580677	0.514824259249059	1.62488220213914	0.22172353285296
TRINITY_DN12296_c0_g1_i1_2	1.11149946054679	1.3137329560679	-0.132064150036743	-0.635302823338154	-0.480102434564293	-1.1777630086755
TRINITY_DN12317_c0_g1_i1_16	-0.593155645977048	-0.559588106965968	-0.520069262850938	0.447339248957187	1.86044480432082	-0.63497103748405
TRINITY_DN12317_c0_g1_i1_7	0.745624025639847	0.407430107228612	1.3406190683948	-0.637776015553399	-0.508514089272706	-1.34738309643715
TRINITY_DN12321_c0_g1_i2_16	-1.01638629203501	-0.912745967741124	-0.600786833010707	1.27142100472047	1.05614996634353	0.202348121722844
TRINITY_DN12325_c0_g1_i2_4	-0.853447099448256	-0.829832022052335	-0.853447018653483	1.31822246083269	1.04200406985003	0.176499609471349
TRINITY_DN12327_c0_g1_i2_18	-0.951927281204615	-1.09851190009714	-0.643797135917591	0.9300626882234	0.721680449630543	1.0424931793654
TRINITY_DN12328_c0_g1_i1_16	-0.93413332194523	-0.850192262719087	-0.879756441087315	1.11104347698316	1.0849140561837	0.468124492584772
TRINITY_DN12332_c0_g1_i2_13	-0.523111166147133	-1.19901204799272	-0.891628686643392	0.75501403481265	1.24259703023596	0.616140835734628
TRINITY_DN12336_c0_g1_i1_10	-1.20267055854319	-0.443852385003232	-0.894514519787681	0.77357839558562	1.32872562915451	0.438733438593979
TRINITY_DN12341_c0_g1_i1_9	-0.638136492674883	-1.03183356784454	-0.955430872586566	1.05213846700495	1.15451736035188	0.418745105749151
TRINITY_DN12342_c0_g1_i2_18	-0.934945052293516	-0.694158783178565	-0.84098904646376	1.16130618214297	1.25923440141123	0.0495522983816306
TRINITY_DN12342_c0_g1_i3_14	-0.429186127470983	-1.2592005132721	-0.740150334276495	1.41553015178658	0.794230535343899	0.218776287889105
TRINITY_DN12349_c1_g1_i1_6	1.76835974041291	0.327532949810682	0.153814312731155	-0.751193111957041	-0.914943577829127	-0.583570313168579
TRINITY_DN12355_c0_g1_i1_10	-0.818816029416445	-0.832672809914925	-0.801536607597484	1.29291533312985	1.14978199656821	0.0103281172307928
TRINITY_DN12358_c0_g1_i1_8	-0.770004115726307	-0.936578734688915	-1.01609618486378	1.04036124484798	0.843840761761504	0.838477028669521
TRINITY_DN12361_c0_g1_i1_16	-1.00914928088168	-0.927738997980477	-0.631698796343063	1.01639354733521	1.26811632359471	0.284077204275299
TRINITY_DN12364_c0_g1_i2_4	-0.931594298547173	-0.931594298547173	-0.798032579577297	1.14477060522491	1.04727305111383	0.469177520332904
TRINITY_DN12370_c0_g1_i1_7	0.424654892699235	0.551171740092629	1.51951173267063	-0.747506134106997	-1.11961700527323	-0.628215226082259
TRINITY_DN12383_c0_g1_i1_13	1.12239003701243	0.79374697417181	0.69755056361025	-1.04309280319711	-1.17401514500788	-0.396579626589507
TRINITY_DN12386_c0_g1_i1_6	0.942737107167452	0.736049728466789	1.03921526005111	-0.774248056069447	-0.94997665814973	-0.993777381466175
TRINITY_DN12388_c0_g1_i3_18	0.510554709120015	0.671961680981546	1.25766711350068	-1.12521656675275	-1.19385716059662	-0.121109776252872
TRINITY_DN12398_c0_g1_i1_7	-1.23940849939478	-0.746464593059297	-0.597448763486711	1.10850721360348	1.07901001488445	0.39580462745286
TRINITY_DN12398_c0_g1_i2_11	-1.07711499070798	-0.524219274743066	-0.677274724668569	1.32583028934841	1.14519306360413	-0.192414362832922
TRINITY_DN12400_c0_g1_i1_1	1.65279086550151	0.843133038725944	-0.623980976056865	-0.623980976056865	-0.623980976056865	-0.623980976056865
TRINITY_DN12406_c0_g1_i6_18	-0.935411260659547	-0.659270932917189	-0.980236821764636	1.13961839971941	1.16527144120236	0.270029174419603
TRINITY_DN12427_c0_g1_i1_11	-0.987047206742886	-0.754372316244794	-0.79667550243803	1.22292473517437	1.13799487123373	0.177175419017608
TRINITY_DN12427_c0_g1_i3_18	-0.604781772702283	-0.759113396550976	-0.986866209170616	1.20613427595157	1.27025174703104	-0.125624644558737
TRINITY_DN12429_c0_g1_i1_16	-1.00158836238569	-0.752071222408442	-0.741658772386467	1.15615126342542	1.23869772596747	0.100469367787716
TRINITY_DN12440_c0_g1_i1_10	-0.949592324991915	-0.485162742284667	-1.19847478622842	1.10254378953999	0.905783402831578	0.624902661133441
TRINITY_DN12441_c0_g1_i2_1	-1.094171426164	-0.901758498799506	-0.616477314798187	1.22178818823439	0.969078744453319	0.421540307073975
TRINITY_DN12444_c0_g1_i1_10	-1.1703373984813	-0.74532425252116	-0.344046789314915	1.15948393174028	1.25961347573963	-0.159388967162523
TRINITY_DN12445_c0_g2_i1_4	-0.697579031090736	-1.01300941138819	-0.834749675842028	0.471014422038385	0.580475729316073	1.49384796696649
TRINITY_DN12446_c0_g1_i1_16	-0.667392058025245	-0.850042942972516	-1.15198763390822	1.04896499999712	1.02432024981899	0.596137385089876
TRINITY_DN12447_c0_g1_i2_8	-0.659847864577444	-0.659847864577444	-0.584289964385897	1.10055199817664	1.46328155994159	-0.659847864577444
TRINITY_DN12451_c0_g1_i1_17	1.53558107256601	-0.257691747503407	0.930789602732837	-0.959847657739993	-0.560700834207906	-0.68813043584754
TRINITY_DN12457_c0_g1_i1_1	-0.75847456937857	-1.12740039644882	-0.482090605633685	1.50496339288681	0.808311471051922	0.0546907075223437
TRINITY_DN12457_c1_g1_i1_6	-0.830779941185839	-0.830779941185839	-0.830779941185839	0.754177427360571	1.52101149278227	0.217150903414679
TRINITY_DN12458_c0_g1_i1_12	0.000478438748190358	1.39884781263245	0.935200531706183	-0.40977869076206	-0.689997148436384	-1.23475094388838
TRINITY_DN12458_c0_g1_i1_16	-0.790238887262512	-0.805491477297545	-0.589611579561789	1.44684901036936	1.08093677905486	-0.342443845302377
TRINITY_DN12464_c0_g1_i3_12	-0.827322915522117	-0.683992914402404	-0.902686343534992	1.65396073933204	0.31509678600727	0.444944648120199
TRINITY_DN12476_c0_g1_i1_6	-1.03536228376016	-0.948858841190548	-0.711689362177912	1.03466820334239	0.642487095403825	1.01875518838241
TRINITY_DN12478_c0_g1_i3_10	-0.67321032760184	-0.864882630892245	-0.942028583099432	1.09654917757046	1.30488963826511	0.0786827257579443
TRINITY_DN12486_c0_g1_i1_1	-0.667118614625747	-0.579094370767178	-0.667118614625747	1.28167184256463	1.29877837207979	-0.667118614625747
TRINITY_DN12486_c0_g1_i1_4	-1.04224354622989	-1.07135218712425	-0.581944148409395	0.897256876983222	0.950586150720812	0.847696854059508
TRINITY_DN12492_c0_g1_i1_14	-1.05543246830031	-0.936738391484318	-0.710643854403184	0.832697836830007	0.759680920129264	1.11043595722854
TRINITY_DN12494_c0_g1_i1_11	1.3434705416574	1.09381567875067	-0.0253773831846634	-0.930648887354938	-0.872609674061643	-0.608650275806827
TRINITY_DN12498_c0_g1_i1_16	-0.859607146856725	-0.753682815590242	-0.899242690437572	1.12618558404638	1.26550529262381	0.120841776214346
TRINITY_DN12504_c0_g1_i1_3	0.428258782712664	0.612815843531378	1.41251551257243	-0.782874683609669	-0.367750388418993	-1.30296506678781
TRINITY_DN12508_c0_g1_i1_7	1.24905473411557	1.26727598639493	-0.199505991408506	-0.800693203171656	-0.715438322758687	-0.800693203171656
TRINITY_DN12515_c0_g1_i1_5	-1.10983195528751	-1.06016044460816	-0.448572047138418	0.773712508494252	0.655269088514977	1.18958285002486
TRINITY_DN12517_c0_g1_i1_11	0.257858234190974	1.22654814093465	1.03124215200517	-1.05430312886909	-0.425461183207938	-1.03588421505376
TRINITY_DN12520_c0_g1_i1_10	-0.907127986929418	-0.684587143986323	-0.968875975297342	1.12502813945848	1.20441778071732	0.231145186037284
TRINITY_DN12525_c0_g1_i1_1	-0.457432467273663	-1.08802801508293	-0.941081225444733	0.546864051665717	0.449703409386299	1.48997424674931
TRINITY_DN12526_c0_g1_i1_1	-0.626783714494096	-0.626783714494096	-0.626783714494096	1.80341259060075	0.570526502375107	-0.493587949493571
TRINITY_DN12531_c0_g1_i2_3	-1.03462946553101	-0.725945824888256	-0.0207137963206693	1.0270602979063	1.39270094379018	-0.638472154956548
TRINITY_DN1253_c0_g1_i1_16	0.00837181074575402	0.374848000011603	1.78722635493207	-0.974303097025376	-0.580820437575494	-0.615322631088556
TRINITY_DN12541_c0_g1_i2_7	-1.01598352462293	-0.948008440967623	-0.747677074812392	1.0741990708278	0.906709046167488	0.730760923407665
TRINITY_DN12559_c0_g1_i1_7	0.420451328289514	0.765936436311786	1.39304592158583	-0.646850055915452	-1.03746195489899	-0.895121675372692
TRINITY_DN12562_c0_g2_i1_11	1.04112414141742	1.51207110593003	-0.638298811836861	-0.638298811836861	-0.638298811836861	-0.638298811836861
TRINITY_DN12571_c0_g1_i1_3	-0.283801115785133	-0.77625015240299	-1.47031201516252	0.821420821968202	0.754219371054345	0.9547230903281
TRINITY_DN12571_c0_g1_i1_4	-0.916942060176114	-0.983163597951884	-0.832591385804585	0.832174785621457	0.971366593307804	0.929155665003322
TRINITY_DN12574_c0_g2_i1_1	-0.197941392509955	-0.439235580130753	-1.38349864317748	0.262188252820913	0.0921791251321852	1.66630823786509
TRINITY_DN12579_c0_g1_i6_9	-1.07370392396281	-0.615191525219573	-0.862150120209389	1.34131831694961	0.916746297391402	0.292980955050759
TRINITY_DN12581_c0_g1_i1_9	-0.897189183388776	-0.85815364808689	-0.926103069731077	1.11197968500509	1.04245977334604	0.527006442855616
TRINITY_DN12581_c0_g2_i1_3	-0.840406825811202	-0.147002754633921	-0.776400108235921	1.22808916204676	1.27225266619707	-0.736532139562792
TRINITY_DN12582_c0_g1_i1_16	0.431703342808788	0.715166735388654	1.31110576610085	-0.753180644238289	-1.38283421950933	-0.321960980550674
TRINITY_DN12586_c0_g1_i1_1	-1.50153059867347	-0.666203191465783	-0.268154153141061	0.40664535097944	0.962663003241087	1.06657958905979
TRINITY_DN12587_c0_g1_i2_17	-0.867807176637752	-0.937532021989924	-0.911416814620415	1.13213046083836	0.788752515422723	0.795873036987011
TRINITY_DN12590_c0_g1_i1_5	-0.85980414222199	-0.896438798599244	-0.603190734070338	1.2421404680158	1.23916488326866	-0.121871676392881
TRINITY_DN12597_c0_g1_i1_2	1.83794070042228	0.373746919370391	-0.162422982025736	-0.855225062210614	-0.673278675364279	-0.520760900192045
TRINITY_DN125_c0_g1_i1_1	-1.00532431034918	-0.693071443931792	-0.984271572764871	1.08319023173213	1.00916623008891	0.590310865224808
TRINITY_DN12602_c0_g1_i1_16	0.741509111248151	0.661858573406283	1.25521183050159	-0.654552329079414	-1.00698825599653	-0.997038930080074
TRINITY_DN12609_c0_g2_i1_1	-0.770632518415297	-0.666238968629835	-1.0781695244462	1.28067647736149	1.06318758854079	0.171176945589053
TRINITY_DN12610_c0_g1_i2_12	-1.07618944567914	-1.18071185914066	-0.198952074590325	1.30717428988865	0.715260453805157	0.433418635716316
TRINITY_DN12611_c0_g1_i1_14	-1.0551389017055	-1.16703506922196	-0.264401806225399	1.00365360415031	1.15856604179631	0.32435613120624
TRINITY_DN12613_c0_g1_i1_7	1.97815666386215	-0.394773233064948	0.0818631558035112	-0.555082195533571	-0.555082195533571	-0.555082195533571
TRINITY_DN12614_c0_g1_i1_14	-0.883857357345268	-0.620458861738398	-0.851802923822455	1.20976730752702	1.27590650195523	-0.129554666576125
TRINITY_DN12616_c0_g1_i1_4	-0.701180339965203	-0.544565264517451	-1.03495412179102	1.43664298434022	1.02223908940629	-0.178182347472827
TRINITY_DN12625_c0_g1_i1_8	1.09825568349701	0.884284302800451	0.734901551135304	-0.822951448549381	-0.947261136800652	-0.947228952082737
TRINITY_DN12628_c0_g2_i1_6	1.62419869451221	0.385280431276718	0.439489156350263	-0.776882983376226	-0.738818479440528	-0.93326681932244
TRINITY_DN12628_c0_g4_i1_6	1.38883158508064	0.625355669897765	0.582589047300737	-0.678069885996787	-0.817629550735091	-1.10107686554726
TRINITY_DN12635_c0_g1_i1_12	-0.817016520489921	-0.817016520489921	-0.817016520489921	1.17869171962269	1.26811665795847	0.00424118388860225
TRINITY_DN12635_c0_g1_i1_14	0.633938824431726	1.47500555997457	0.464190361379959	-0.857711581928752	-0.857711581928752	-0.857711581928752
TRINITY_DN12637_c0_g1_i1_8	0.799944171901472	0.931341358596623	0.96930082089792	-0.969554607015492	-1.10517910279039	-0.625852641590137
TRINITY_DN12640_c0_g1_i2_5	1.11048775150104	1.45245862773354	-0.611850126795266	-0.694040169495265	-0.702803057873492	-0.55425302507055
TRINITY_DN12646_c0_g1_i1_6	1.55413059556067	-0.012566470840313	0.832574732558615	-0.827804360786299	-0.700695725565384	-0.845638770927285
TRINITY_DN12649_c0_g1_i1_17	1.06667811550526	1.11515544226888	0.452562490518197	-1.0197334064219	-0.99493380753576	-0.619728834334674
TRINITY_DN12652_c0_g1_i1_9	-0.909866658790185	-0.717451356067837	-1.05591187161634	1.1954035522751	0.801589336865659	0.686236997333603
TRINITY_DN12656_c0_g1_i2_12	-1.01230235776221	-0.7599347350812	-0.951610527203539	1.00448854033947	0.910105174415749	0.809253905291722
TRINITY_DN12660_c0_g1_i1_18	-0.833632463364466	-0.726232353069612	-0.875264683056516	1.54645299306799	0.779871704353785	0.108804802068822
TRINITY_DN12663_c0_g1_i1_16	-0.859959034295034	-0.839587496934767	-1.00148571834686	1.06281724749483	1.02052119493603	0.617693807145804
TRINITY_DN12666_c0_g1_i1_7	-1.0775152795932	-0.705640906207279	-0.912390372141612	1.12098943954988	0.865837961661059	0.708719156731156
TRINITY_DN1266_c0_g2_i1_17	-0.63856373407016	-0.999892258396673	-0.999892258396673	1.30463358125047	0.642351116919574	0.691363552693463
TRINITY_DN12672_c0_g1_i2_15	-0.69163032988008	-0.46873460108635	-0.953219324184168	1.14922870875689	1.37872415949683	-0.414368613103121
TRINITY_DN12683_c0_g1_i1_16	-1.07413434323646	-0.727310257754696	-0.330013535345172	1.07710634189304	1.39099281739763	-0.336641022954337
TRINITY_DN12692_c0_g1_i1_10	-0.765411506821073	-0.837604499354178	-0.816432019904751	1.24334161428672	1.22385630789208	-0.047749896098794
TRINITY_DN12692_c0_g1_i1_15	-0.642295786082464	-0.780888238663392	-1.25073123480265	1.03250204339531	0.829704315847577	0.811708900305617
TRINITY_DN12693_c0_g1_i1_9	-0.85023031943671	-0.94497313305822	-0.833634474834181	1.16063080710309	1.09763333863099	0.370573781595033
TRINITY_DN12694_c0_g1_i1_9	-1.0511190528933	-0.641436896440583	-0.798044547869164	1.18901836429445	1.19209026706463	0.109491865843966
TRINITY_DN12697_c0_g1_i2_6	-0.872328669490359	-0.554347749280418	-1.17690865772913	1.22947121305518	0.900286101898794	0.473827761545928
TRINITY_DN12701_c0_g1_i1_6	-0.21801998874755	-1.55804532499019	-0.3762348914896	0.105258509163463	0.651270831413276	1.3957708646506
TRINITY_DN12702_c0_g1_i1_2	-0.574213177904798	-1.13814830908849	-0.935823547189615	1.1340459540671	0.939775777584191	0.574363302531609
TRINITY_DN12704_c0_g1_i1_9	-0.853940055969409	-0.767799796309228	-0.853940055955851	1.57285921067038	0.639329921827102	0.263490775737007
TRINITY_DN12719_c0_g1_i2_12	0.903439898309333	1.11160541238352	0.616874736081572	-0.690750492792965	-1.29182413894749	-0.649345415033974
TRINITY_DN12721_c0_g1_i1_11	0.957177023446759	1.10017212856115	0.611884194943045	-0.721077608815436	-1.17584860201926	-0.772307136116254
TRINITY_DN12724_c0_g1_i3_10	-0.734277899615445	-0.73425720765397	-0.734101549422202	0.915605148451079	1.56986325770852	-0.282831749467983
TRINITY_DN12727_c0_g1_i1_11	1.14456128760916	0.73033175071929	0.776186192735808	-0.705061825541355	-0.687066455210222	-1.25895095031268
TRINITY_DN12729_c0_g1_i2_18	-0.969649312251892	-0.983475233047375	-0.622714083896732	1.23668417621845	1.04289262315398	0.296261829823571
TRINITY_DN12731_c0_g1_i1_16	-0.687395545282812	-0.955490224469622	-1.05900432906345	1.09614440514051	0.836736197187864	0.769009496487502
TRINITY_DN12734_c0_g2_i1_9	-0.903425595530634	-1.1131667598974	-0.621598997852756	0.681225537109038	1.27795812294196	0.679007693229795
TRINITY_DN12737_c0_g1_i2_15	-1.0186162527742	-0.758868513438453	-0.941198833611918	0.894893570175881	0.776350323968547	1.04743970568015
TRINITY_DN12737_c0_g1_i2_8	-0.898399899887368	-0.719776449191915	-1.06662315149788	1.15870697349053	0.885589082038249	0.640503445048382
TRINITY_DN12743_c0_g1_i2_12	-0.806522813005854	-0.903865761305583	-0.885229976710329	1.19126143553698	1.11672786980914	0.28762924567564
TRINITY_DN12747_c0_g1_i1_2	-0.490877844741296	-1.31349641460035	-0.83257009089842	0.965361767488728	0.759713546575384	0.911869036175951
TRINITY_DN12751_c0_g1_i1_6	1.35686743770755	0.0971492203846426	0.992619457371646	-0.736825656701062	-1.13734234405879	-0.572468114703986
TRINITY_DN12758_c0_g1_i3_15	1.36629210025133	0.977295620211366	0.127222389360589	-0.662019443771626	-0.694845756048937	-1.11394491000272
TRINITY_DN12759_c0_g1_i1_17	-1.23884436910453	-0.626511660711986	-0.646791154648061	1.23200786487766	1.03830781247494	0.241831507111973
TRINITY_DN12760_c0_g1_i1_8	-0.246215623210887	0.416279399150894	1.82570556869626	-0.609729170140271	-0.468782309897151	-0.91725786459885
TRINITY_DN12762_c0_g1_i2_1	-0.550702929884673	-1.01762008479376	-1.10193082798192	1.00806004001695	0.988092018016155	0.674101784627255
TRINITY_DN12766_c0_g1_i2_9	-0.920854873588408	-0.874285946895453	-0.920854873825135	0.757344357770281	1.13416216411766	0.824489172421053
TRINITY_DN12767_c0_g1_i2_12	0.394337631476189	1.03686150024565	1.12437152557381	-1.06897103661396	-0.384470853201152	-1.10212876748054
TRINITY_DN12767_c0_g1_i2_16	-0.754660492343797	-0.875987062248656	-1.00003913019834	0.624801461413035	0.641769996950401	1.36411522642736
TRINITY_DN12768_c0_g1_i3_12	-0.874078050999211	-0.53904503647316	-0.550705917970298	0.477271729217813	1.81785446839814	-0.331297192173287
TRINITY_DN12776_c0_g1_i1_12	-1.00041615206997	-1.00120771890775	-0.717508474104631	1.01363445312675	0.845137061617257	0.860360830338346
TRINITY_DN12780_c0_g4_i1_5	0.503723323582341	0.449561916738868	1.47447937527802	-0.320695047707492	-1.20740335218695	-0.899666215704792
TRINITY_DN12792_c0_g1_i1_11	1.16057768789821	1.17469352671486	0.232879680399007	-0.74284399026087	-0.887836512884612	-0.937470391866595
TRINITY_DN12793_c0_g1_i1_8	-1.19560159284111	-0.537562603806237	-0.743887707666199	1.14138512332715	1.18427868377225	0.151388097214147
TRINITY_DN12798_c0_g1_i1_10	-1.04275128761094	-0.55350627866296	-0.934629895991959	1.09397070304508	1.22027045778246	0.216646301438323
TRINITY_DN12798_c0_g1_i1_4	-0.697731139178046	-0.583472981672088	-0.697731139193577	1.07000093782019	1.48595128277471	-0.577016960551189
TRINITY_DN12801_c0_g1_i1_10	-0.394762857218066	-0.730974811072169	-1.43559382831765	1.05676690011765	0.764424755679981	0.740139840810252
TRINITY_DN12806_c0_g1_i3_11	0.662186820775632	1.09109450844515	0.934996272689452	-0.999359727992719	-1.03401328237984	-0.654904591537671
TRINITY_DN12813_c0_g1_i1_1	-0.70077399596843	-0.606341374451257	-0.602951876516457	0.9357385952197	1.58885622912491	-0.614527577408466
TRINITY_DN12813_c0_g1_i1_5	-0.904861654299447	-0.909795561902804	-0.909795561902804	0.866218757277803	1.08551023936325	0.772723781464001
TRINITY_DN12813_c0_g1_i3_17	-0.75802504244922	-0.892201076666913	-0.628164549340375	0.848975787909516	1.57853937819461	-0.149124497647618
TRINITY_DN12815_c0_g1_i1_14	-0.720278196816337	-0.964268791182189	-0.964268791182189	0.448930382713015	1.11186638424751	1.08801901222019
TRINITY_DN12818_c0_g1_i1_1	-0.304536708886347	-0.705275648617861	-0.868774527506306	1.29354706792389	1.24401206879495	-0.658972251708326
TRINITY_DN12818_c0_g1_i1_7	-0.792650748441723	-0.792650748441723	-0.792650748441723	-0.0469814653718236	1.5063676585615	0.918566052135489
TRINITY_DN12834_c0_g1_i2_1	-0.359527087959826	-0.794924753584346	-1.41917728207498	0.963943120745323	0.800376613181756	0.80930938969207
TRINITY_DN12840_c0_g1_i3_17	-0.459852222325743	-0.616905659196749	-0.531190550105797	1.28734255095466	1.25965616653204	-0.939050285858409
TRINITY_DN12842_c0_g1_i1_1	-1.07981387738372	-1.00791576188919	-0.111059351156813	1.27094828922344	1.08036981746073	-0.152529116254452
TRINITY_DN12847_c0_g1_i1_17	0.700223324648844	0.756251177061486	1.16715927241999	-0.447457616433497	-1.14900208563864	-1.02717407205818
TRINITY_DN12849_c0_g1_i1_9	-0.726769328750797	-1.06254137712551	-0.76041144207359	1.27085413309117	1.04672056265655	0.232147452202175
TRINITY_DN12849_c0_g2_i1_11	1.16846687450749	0.940508090259403	0.489605829955889	-0.819715079585721	-1.24741428073407	-0.531451434402986
TRINITY_DN12853_c0_g1_i1_4	1.5802090866794	0.368201482873366	0.544264523137544	-0.830891697563438	-0.830891697563438	-0.830891697563438
TRINITY_DN12854_c0_g1_i1_1	-1.05540441554043	-0.738009032632029	-0.533115166437369	1.33890626552375	1.1170621138363	-0.12943976475022
TRINITY_DN12854_c0_g1_i1_10	-1.16225514754204	-0.985749305413989	-0.391996193583681	0.366651826303948	0.969107080128476	1.20424174010728
TRINITY_DN12859_c0_g1_i1_17	-0.185510803993713	0.884097210643893	1.56659405299479	-0.647926021006078	-0.77563594388719	-0.8416184947517
TRINITY_DN12867_c0_g2_i1_16	-0.69493639036978	-0.667839829996763	-1.00610761395128	0.0547889340545452	0.722144350032376	1.5919505502309
TRINITY_DN12872_c0_g1_i1_7	-0.769024372318588	-0.663977595162836	-0.769024372318588	1.45018468767182	1.07972059140455	-0.327878939276354
TRINITY_DN12876_c0_g1_i1_13	-0.611828679887856	-0.568126969983182	-1.38553546279594	1.0315635920351	1.03398307618182	0.499944444450066
TRINITY_DN12879_c0_g1_i1_18	-0.849892260899328	-0.676671176536605	-1.12245970332152	1.10158400805692	1.04676921075044	0.500669921950094
TRINITY_DN12881_c0_g1_i1_16	-1.14478794779403	-0.662827793887191	-0.607008771567951	1.09808677577495	1.29436235528097	0.022175382193246
TRINITY_DN12884_c0_g2_i1_8	-0.664426974528602	-1.11170086400893	-0.913726167762334	0.745764596526376	0.827379877098377	1.11670953267511
TRINITY_DN12888_c0_g1_i1_16	-0.578833612495422	-0.728245171781454	-0.728245171781454	1.76798618602447	0.604179083090691	-0.336841313056829
TRINITY_DN12896_c0_g1_i2_2	0.449864354162354	1.69525350968982	0.219871086542425	-0.847639275968451	-0.705163405555086	-0.812186268871067
TRINITY_DN12897_c0_g1_i1_10	-0.835411493547328	-0.71976381591291	-1.06401827478322	1.14050712841908	1.09842502178711	0.380261434037268
TRINITY_DN12897_c0_g1_i1_13	1.44187974523864	0.156041530994121	0.901950357048746	-0.833290544427171	-0.833290544427171	-0.833290544427171
TRINITY_DN12900_c0_g1_i2_11	-0.998417183289595	-0.998417183289595	-0.595708013137178	0.722993913450007	0.498235410940302	1.37131305532606
TRINITY_DN12908_c0_g1_i1_1	-0.925146266362374	-0.963473782033869	-0.839364747844599	1.01218268178943	0.943887242024408	0.771914872427008
TRINITY_DN12913_c0_g1_i1_11	-0.57333189957745	-1.07139919430784	-1.01264371541313	1.07054983560625	0.577932434504161	1.00889253918801
TRINITY_DN12923_c0_g1_i1_16	-0.975836285334562	-0.935962471066911	-0.802431328780975	1.00522257743196	1.02331725839554	0.685690249354956
TRINITY_DN12927_c0_g1_i9_9	-1.12618752364594	-0.747116503056344	-0.819568563743888	0.882047681146541	1.11068595985915	0.700138949440479
TRINITY_DN12931_c0_g2_i1_13	-0.480246833345784	-1.19178344503779	-0.948134731855662	0.803600609277724	0.630497500765021	1.18606690019649
TRINITY_DN12933_c0_g1_i2_2	0.785143180737828	0.697140490917823	0.859695684641924	-1.3404040728181	-1.15661118843731	0.155035904957831
TRINITY_DN12934_c0_g1_i1_10	-1.15063184795446	-0.974945465063078	-0.414323223527252	1.10679742327665	1.10512018266464	0.3279829306035
TRINITY_DN12950_c0_g1_i1_11	-0.981638393880389	-0.825743181302937	-0.757123358967887	1.17703454513466	1.15921941596889	0.228250973047662
TRINITY_DN12955_c0_g1_i1_6	1.68278991846482	0.0380544297837877	0.55926760134272	-1.04163186572291	-0.65146036173875	-0.587019722129661
TRINITY_DN12956_c0_g1_i1_1	1.09644601248328	1.11672860913315	0.22750135168602	-0.415718449997743	-0.641050319707329	-1.38390720359737
TRINITY_DN12961_c0_g1_i1_2	-1.13215905938378	-0.996793080215971	-0.322509619710321	1.10387046836365	1.17082472411972	0.176766566826706
TRINITY_DN12962_c0_g1_i1_11	0.00435754048188043	1.52890325684053	0.852596281330711	-0.844548827542512	-0.639434577563882	-0.90187367354673
TRINITY_DN12964_c0_g2_i3_10	-0.875784642403388	-0.904532809611566	-0.920054984422477	1.05880893321565	1.04425295500607	0.597310548215707
TRINITY_DN12967_c0_g1_i1_9	-0.892407789029307	-0.529822540170517	-1.13168352420877	1.01131411274082	1.23477888844506	0.307820852222713
TRINITY_DN1297_c0_g1_i1_10	0.710534171638219	0.732695164418828	1.18041979848063	-1.28487138877221	-0.763862875557351	-0.574914870208122
TRINITY_DN12983_c0_g1_i1_17	-0.645404181548705	-0.867985616384931	-1.17241893544706	0.807322073021281	0.798952104809112	1.07953455555031
TRINITY_DN12984_c0_g1_i1_3	-0.806485431692233	-0.923700451124552	-0.975437547360416	0.774910125362308	0.764648305325998	1.1660649994889
TRINITY_DN12985_c0_g1_i1_8	1.01462218090217	0.90630335936973	0.790675067220438	-0.88988092659853	-0.720111803116715	-1.10160787777709
TRINITY_DN12998_c0_g1_i1_17	-0.732397033911138	-0.88340024796301	-0.982426592611248	0.840917406402193	1.36178441755887	0.395522050524336
TRINITY_DN13001_c0_g1_i1_13	-0.952725101499846	-0.932677426052778	-0.830254433590944	0.793619983043925	1.12858866140817	0.793448316691476
TRINITY_DN13001_c0_g1_i2_1	-0.901867420730668	-0.974355210865875	-0.860228531880301	0.909972342065524	0.888623911869219	0.9378549095421
TRINITY_DN13001_c0_g2_i1_7	-0.600813573265168	-0.49811796231471	-1.25361354615691	1.57251417814566	0.24453404930032	0.535496854290809
TRINITY_DN13002_c0_g1_i1_14	-0.812086175066646	-0.919099684761631	-0.750276129177611	1.32193328701234	1.08627028533432	0.0732584166592353
TRINITY_DN13003_c0_g1_i2_4	-0.934256179418999	-1.03980500792718	-0.752890787472407	0.92394037354271	0.905699117715124	0.89731248356075
TRINITY_DN13009_c0_g1_i1_10	1.1432879789166	0.898153063770641	0.579775089940552	-0.652514561986637	-1.28964271582445	-0.679058854816706
TRINITY_DN13012_c0_g1_i2_6	-0.933603531004176	-0.683563365662404	-0.920558022077712	1.48014651365307	0.350423347247838	0.707155057843389
TRINITY_DN13019_c0_g1_i2_3	-0.677182215829711	-1.04627320077754	-0.771265890279164	1.20961040156795	1.17310856938034	0.112002335938123
TRINITY_DN13022_c0_g1_i2_1	-0.809187290678036	-1.04531031222636	-0.646928730260734	1.37295200673963	0.959396075683711	0.169078250741786
TRINITY_DN13023_c0_g1_i1_11	-0.850213110969317	-0.944420410713783	-0.861310520898095	0.497200280977584	0.89763511124499	1.26110865035862
TRINITY_DN13025_c0_g1_i3_12	-0.47098558707886	1.49180513719541	1.01809654045642	-0.674719306224631	-0.426748760975454	-0.937448023372879
TRINITY_DN1302_c0_g1_i1_6	1.24769294777894	0.888420074942108	0.473482787062715	-0.629529306855823	-1.1812756404091	-0.798790862518835
TRINITY_DN13031_c0_g1_i1_12	0.993757364329179	1.09459292505796	0.549378340304219	-1.23466897721746	-0.745121057900314	-0.657938594573582
TRINITY_DN13031_c0_g1_i1_14	1.70574009591897	-0.180877965520685	0.671079372922195	-0.731980501106826	-0.731980501106826	-0.731980501106826
TRINITY_DN13032_c0_g1_i1_17	-0.843147737248345	-0.843147737248345	-0.843147737248345	0.900070941414187	1.41873538078999	0.210636889540857
TRINITY_DN13037_c0_g1_i1_1	-0.755379850864534	-0.755379850864534	-0.391082729427249	1.88832350658963	0.271334417976248	-0.257815493409563
TRINITY_DN13052_c0_g1_i1_1	-0.934605174314173	-1.16221425024663	-0.377050810039888	1.07566615711648	1.19863126141312	0.199572816071093
TRINITY_DN13055_c0_g1_i1_3	-1.11364978379962	-0.649729027938057	-0.567018099279927	1.2061922597569	1.24375803342248	-0.11955338216177
TRINITY_DN13060_c0_g1_i3_9	-0.774438487637008	-0.726875998575939	-0.576230371263877	1.2793772292871	1.28917172959267	-0.491004101402953
TRINITY_DN13061_c0_g1_i5_14	-0.899606195046002	-0.796571489996324	-0.794519931391691	1.2213277122139	1.19487656053065	0.0744933436894655
TRINITY_DN13068_c0_g1_i1_15	-0.95044517306291	-1.14187890289004	-0.521300737903981	0.864892164940101	0.525123794740038	1.2236088541768
TRINITY_DN13076_c0_g1_i1_16	-1.0819488100077	-0.922729987222509	-0.620657536549115	1.03398892674904	1.15443126786566	0.436916139164626
TRINITY_DN13079_c0_g1_i2_1	-0.711338172217509	-1.09616936269127	-0.548654632412953	1.33259087489061	1.09989332861259	-0.0763220361814705
TRINITY_DN13079_c0_g1_i2_14	-0.737808690396742	-0.53203743998095	-1.34588174016641	0.831394570108093	1.08969797126929	0.694635329166724
TRINITY_DN13080_c0_g1_i1_12	-0.963135620606565	-0.590163988414822	-0.589872819251516	1.03763720730907	1.47155247752573	-0.366017256561897
TRINITY_DN13081_c0_g1_i1_17	-0.744784518028262	-0.809843754541976	-1.14842448821577	1.02483726633574	0.916809949330734	0.761405545119538
TRINITY_DN13081_c0_g1_i1_9	-0.661027601648776	-0.576218379360537	-0.61528992055094	0.914534158235623	1.60393189181161	-0.66593014848698
TRINITY_DN13083_c0_g1_i2_9	-0.672874544580329	-0.796364085822135	-0.698383332185094	0.867726086940564	1.60584845714424	-0.305952581497243
TRINITY_DN13084_c0_g1_i1_16	-1.24315828876565	-0.884194099970908	-0.419950701707832	0.430328886305368	0.870834724118742	1.24613948002028
TRINITY_DN13084_c0_g1_i1_7	1.22790634025712	0.566424595113053	0.861915156101428	-0.761458783348467	-0.783713308510822	-1.11107399961232
TRINITY_DN13107_c0_g1_i1_14	-1.42015939280131	-0.561019685906294	-0.541904156244191	1.07102616044664	1.02048752110073	0.431569553404428
TRINITY_DN13107_c1_g1_i1_13	-0.251079410812592	1.73063950595288	0.652816499778123	-0.710792198306137	-0.710792198306137	-0.710792198306137
TRINITY_DN13116_c0_g1_i1_2	1.5290288230602	0.241756824188635	0.711783605800235	-0.659177720832255	-0.904804205987828	-0.918587326228985
TRINITY_DN13125_c0_g2_i1_11	0.901632483279282	0.925703053519053	0.847699000323519	-0.904218304970676	-0.5492286107644	-1.22158762138678
TRINITY_DN13128_c0_g1_i1_6	1.99164233474095	0.039879677227982	-0.507887168994699	-0.507887168994699	-0.507887168994699	-0.507860504984837
TRINITY_DN1312_c0_g1_i1_9	-1.20805839734558	-0.922425877490056	-0.519820903267492	1.08294101566401	0.687673786241847	0.879690376197274
TRINITY_DN13131_c0_g1_i1_15	-1.00004262582136	-0.970475890159211	-0.75070356004653	0.873076866548044	0.813501619549131	1.03464358992992
TRINITY_DN13133_c0_g1_i1_11	-0.413047437161496	-0.895999617205041	-1.16251019142042	0.394664609277514	0.612626585353176	1.46426605115626
TRINITY_DN13135_c0_g1_i1_3	0.805023283514379	0.88317014771276	0.987365230953797	-0.816622498735759	-1.24755908172788	-0.611377081717297
TRINITY_DN13135_c0_g1_i2_14	-0.635170411213139	-0.483098910600387	-0.901782434125016	1.3036819363416	1.25087270024974	-0.534502880652801
TRINITY_DN13138_c0_g1_i1_10	-1.04207398059234	-0.811163903647156	-0.226506380381204	1.14435906560984	1.32143711448963	-0.386051915478774
TRINITY_DN13138_c0_g1_i1_9	-0.805942357256756	-0.989774208802562	-0.713274299693217	1.12242092326456	1.25937987233312	0.12719007015486
TRINITY_DN13140_c0_g1_i1_7	-0.700586164271959	-1.16361080213991	-0.839826016261082	0.99056546816745	0.875342142914257	0.838115371591246
TRINITY_DN13142_c0_g1_i1_3	-1.16624062997831	-0.715296222210917	-0.725802996354165	1.13347187539791	1.07644998362726	0.397417989518229
TRINITY_DN13145_c0_g1_i1_1	-0.677116788593633	-0.555129806600815	-0.606216666151143	0.797656408714214	1.6797027637397	-0.638895911108324
TRINITY_DN13147_c0_g1_i1_16	-0.850839379701834	-0.85849330920078	-0.77547336633097	1.20925924750309	1.2130493763732	0.0624974313572966
TRINITY_DN13151_c0_g1_i1_9	-0.7752612686887	-0.749656814548979	-1.05063759531876	1.44820150439867	0.549642226262877	0.577711947894887
TRINITY_DN13158_c0_g2_i1_7	1.25297134695116	0.730368613102313	0.610128478284674	-0.685363937124168	-1.29626023751961	-0.61184426369436
TRINITY_DN13168_c0_g1_i1_10	-0.132519121094647	-0.694679265277601	-1.53705910311912	0.99695146640728	1.00663413150393	0.360671891580164
TRINITY_DN13175_c0_g1_i1_13	-1.1751444553708	-0.757356448768673	-0.65111672299054	1.11128781443171	1.12517363785612	0.347156174842189
TRINITY_DN13176_c0_g1_i1_9	-0.606330691516831	-0.992286309596926	-0.695063126600622	1.21438087408734	1.28377793415114	-0.204478680524112
TRINITY_DN13177_c0_g1_i1_1	-0.631017059224319	-0.573385788215518	-0.773695994651929	1.2053099017714	1.36697271391511	-0.594183773594746
TRINITY_DN13191_c0_g1_i3_17	-1.02804369286134	-0.370727345904934	-0.925128635391937	1.37313967884292	1.02870609797523	-0.0779461026599431
TRINITY_DN13198_c0_g1_i1_17	-0.997789543019458	-1.03464657488381	-0.583954933858652	1.15591399082203	1.03869059416902	0.421786466770871
TRINITY_DN131_c0_g1_i1_1	-0.746460164650496	-0.746460565368191	-0.710712509738262	0.942632184690829	1.55160429730815	-0.290603242242028
TRINITY_DN13206_c0_g1_i4_11	-0.567108389145391	-0.914039722928285	-0.955317303045649	0.223735001143012	0.641530280822246	1.57120013315407
TRINITY_DN13208_c0_g1_i2_10	0.593229252240322	0.403085236994847	1.3923020032678	-0.921349282188066	-1.2912066697322	-0.176060540582697
TRINITY_DN13210_c0_g1_i1_1	-1.18341387091837	-0.764460568158585	-0.307004442266288	1.01293572099631	1.3705146878867	-0.128571527539763
TRINITY_DN13211_c0_g1_i3_16	-1.07216876825688	-0.563065663495178	-0.975720433999434	1.0349752524607	1.15428967129391	0.421689941996885
TRINITY_DN13217_c0_g2_i1_15	-0.732546683417615	-1.07900680441125	-0.823029029784559	0.904418159072328	1.25689612015144	0.473268238389652
TRINITY_DN13220_c1_g1_i1_1	-0.405218364067738	-1.10541843995892	-0.929268443761528	0.223122488199994	0.759491850483868	1.45729090910433
TRINITY_DN13221_c0_g1_i1_1	-0.831446280951794	-1.0120845466153	-0.887629159752502	0.988787777920938	0.850393084923579	0.891979124475079
TRINITY_DN13221_c0_g1_i1_13	-1.06240006271109	-1.00103534865923	-0.566715774069698	1.07843045271088	1.07680613505207	0.474914597677064
TRINITY_DN13230_c0_g2_i1_13	-0.246207646913285	-1.14374155417554	-1.08923082158899	1.0632365147889	0.31307089676176	1.10287261112716
TRINITY_DN13232_c0_g1_i1_12	-0.904347116234411	-1.03974059872264	-0.780126004113501	1.00087762863554	0.807818576179791	0.915517514255222
TRINITY_DN13232_c0_g1_i2_15	-0.970572561686586	-1.02557611653673	-0.529202072948233	1.15525049280011	1.16093700522257	0.209163253148866
TRINITY_DN13232_c0_g1_i3_16	1.06103085597534	0.862501490563213	0.653289618736652	-1.23104963687947	-1.04870699058758	-0.297065337808161
TRINITY_DN13232_c0_g2_i1_13	-0.84158347338447	-0.84158347338447	-0.84158347338447	1.40009551845473	0.186481746321578	0.938173155377105
TRINITY_DN13248_c0_g1_i2_7	1.23525013351338	1.19393477619969	-0.0381742658129602	-1.05697968242252	-0.525251184949285	-0.808779776528306
TRINITY_DN1324_c0_g1_i1_6	1.52605478878635	0.941670487012289	-0.462481998159032	-0.728325359898323	-0.97372479570444	-0.303193122036842
TRINITY_DN13251_c0_g1_i2_17	-0.605036554502428	-1.22185939497278	-0.509550944757414	1.16957885367202	1.22866382985661	-0.0617957892960087
TRINITY_DN13252_c0_g1_i1_12	1.13785040412053	0.843396935651288	0.71627530595047	-0.846146137071251	-1.08563665098719	-0.765739857663843
TRINITY_DN13255_c0_g1_i1_4	-0.894385807881336	-0.72792273032646	-0.648844987548947	1.24379553347287	1.27998283804321	-0.252624845759333
TRINITY_DN13266_c0_g1_i1_15	-0.957498003885115	-1.06003500550568	-0.354007481803329	1.27843481227874	1.09535447967077	-0.00224880075538642
TRINITY_DN13268_c0_g1_i1_15	-0.167106091014278	-1.29227039853476	-0.887598596856472	1.28232191052378	0.142975314918508	0.921677860963225
TRINITY_DN13268_c0_g1_i2_1	-1.17494189659006	-1.10978577646907	-0.142476821355238	1.13704936075142	0.993255712410119	0.296899421252825
TRINITY_DN13268_c0_g1_i2_16	-0.710815351540795	-1.07956432891209	-0.808479392294908	0.999804705885027	1.24536716817238	0.35368719869038
TRINITY_DN13271_c0_g1_i1_9	-0.870040733058595	-1.13073759475896	-0.708980582340575	0.994348559165149	0.828017171009369	0.887393179983615
TRINITY_DN13273_c0_g1_i1_18	-0.716476421185656	-0.716476421185656	-0.716476421185654	0.131599070413547	1.84761854658866	0.170211646554757
TRINITY_DN13276_c0_g1_i1_9	0.667324691853532	1.24502625805958	0.498038208178921	-0.957299122848967	-1.35279911130473	-0.100290923938336
TRINITY_DN13277_c0_g2_i1_16	0.94277259380078	0.390046396401691	1.26474536536725	-1.07414272375591	-0.91216592661669	-0.611255705197122
TRINITY_DN13279_c0_g1_i1_13	-0.170805258161231	-0.22840220173182	2.01268248376903	-0.537824345830952	-0.537825339022514	-0.537825339022514
TRINITY_DN13287_c0_g1_i1_10	-1.11926572939041	-0.801212473743371	-0.769336764027448	0.754657147970337	0.778504269736727	1.15665354945416
TRINITY_DN13293_c0_g1_i1_10	1.59591905678828	0.554692257683462	0.31261485779605	-0.885800993902582	-0.885800993902582	-0.691624184462626
TRINITY_DN13302_c0_g1_i2_1	-0.443204250046254	-0.55651284191725	-1.47862652452707	1.13661801368209	0.911188356479657	0.430537246328828
TRINITY_DN1330_c0_g1_i1_6	0.443404482266371	0.732578434317921	1.40191547242591	-0.984962480816284	-0.973217520473626	-0.619718387720289
TRINITY_DN13320_c0_g1_i1_14	-0.687880604810474	-0.637894730714354	-1.32760553793341	0.911513008861396	0.802135939886484	0.939731924710361
TRINITY_DN13322_c0_g2_i1_9	-0.999266018010436	-0.330861083408887	-0.971365613630263	0.313854061194219	0.332536810708757	1.65510184314661
TRINITY_DN13323_c0_g1_i1_9	-1.17510245810741	-0.618660347142253	-0.757055999948863	1.17777948954296	1.09485578995984	0.278183525695721
TRINITY_DN13327_c0_g1_i1_4	-0.572283724987848	-0.549338164964393	-1.26511902430863	0.516301193592444	0.321072697136385	1.54936702353204
TRINITY_DN13330_c0_g1_i1_16	-0.84034145319127	-0.981295230956192	-0.831951034716513	1.11562110034553	1.09414656687794	0.443820051640498
TRINITY_DN13331_c0_g1_i1_18	-0.833002165532053	-0.583574841721338	-0.689260160416497	1.09106387654531	1.45215260300876	-0.437379311884173
TRINITY_DN13331_c0_g1_i4_15	-0.588036485842362	-0.517142196207021	-1.45243817594129	1.00571781246742	0.951358677634496	0.600540367888755
TRINITY_DN13332_c0_g1_i4_17	-1.00711087645414	-0.859740881566186	-0.747147354317769	1.17049343527718	1.0935289325353	0.349976744525615
TRINITY_DN13337_c0_g1_i4_5	0.927986132740077	0.966234542142317	0.500596726221855	-1.24532955760075	-1.18430466790174	0.0348168243982405
TRINITY_DN13338_c0_g1_i1_6	0.34137822274687	0.929557080702521	1.26765191793124	-0.524436832464255	-0.773613985813029	-1.24053640310334
TRINITY_DN13342_c1_g1_i2_4	-1.04223468218492	-0.563317674563877	-0.903174355415478	1.19520031889503	1.15149370575067	0.162032687518581
TRINITY_DN13344_c0_g1_i1_8	-0.804541108357028	-0.841813736029221	-1.04358435765134	0.734162176662824	0.750436386815326	1.20534063855944
TRINITY_DN13357_c0_g1_i1_7	-1.06138941977006	-1.00755377004203	-0.592950777572427	1.16023380436283	0.879405296970719	0.62225486605097
TRINITY_DN13357_c0_g1_i2_12	-0.620417669116643	-1.0792932027064	-0.935335992997586	1.18695905952882	0.966946891231757	0.481140914060052
TRINITY_DN13357_c0_g1_i2_6	1.63733560253697	0.815206696977144	-0.283737284191387	-0.664597648644403	-0.775053453053504	-0.729153913624817
TRINITY_DN13359_c0_g3_i1_1	-0.716996718308648	-0.717003239938287	-0.717003239932094	1.27284544883485	-0.412981088239353	1.29113883758353
TRINITY_DN13360_c0_g1_i1_16	-0.817062772747585	-0.743793643687193	-0.632213853801286	1.12037998978925	1.41637398738116	-0.343683706934341
TRINITY_DN13364_c0_g1_i3_16	0.887421825476299	1.36931783255291	0.323560395571794	-0.928439529073449	-0.882667781358158	-0.769192743169399
TRINITY_DN13365_c0_g2_i1_15	1.81421273957839	0.511747390744203	-0.423749304022425	-0.835615469835401	-0.525641624609703	-0.540953731855063
TRINITY_DN13371_c0_g1_i2_1	-0.98267429175794	-0.662324316149033	-0.776192274968051	1.24609855396992	1.19992704752449	-0.0248347186193862
TRINITY_DN13379_c0_g1_i2_3	-1.08867304855228	-0.435221372339671	-0.526249989821541	1.31151608947555	1.19259234787005	-0.453964026632117
TRINITY_DN13382_c0_g1_i2_7	-0.78245709650003	-0.776347284639454	-1.14736976179572	0.808197869519176	0.864585376190146	1.03339089722589
TRINITY_DN13386_c0_g1_i1_1	-1.1557776537216	-1.0702759440937	-0.419104404135607	0.961589643941206	0.866105627415196	0.817462730594504
TRINITY_DN13398_c0_g1_i2_17	-0.174682567863074	-0.807624127241869	-1.4628401968855	0.499062090946321	0.841433451528509	1.10465134951561
TRINITY_DN13402_c0_g1_i6_18	-0.81315293399703	-0.688225040187614	-0.853684261230578	1.52920064188444	0.890881365937356	-0.0650197724065704
TRINITY_DN13405_c0_g1_i1_7	-1.06903169821563	-0.86168854088372	-0.0176557382486236	1.17798863402545	1.23075467193205	-0.460367328609529
TRINITY_DN13408_c0_g1_i1_17	-1.14177306653445	-0.708218768802972	-0.829306094635226	0.999009149418614	1.06074285786305	0.619545922690983
TRINITY_DN13410_c0_g1_i4_7	-0.854657947234085	-0.698152622729498	-1.14021743891754	0.832599251564732	0.759586411485731	1.10084234583066
TRINITY_DN13418_c0_g1_i1_9	-0.646119215239488	-0.646119215239488	-0.555829625306532	0.842026829136707	1.65216044188829	-0.646119215239488
TRINITY_DN13418_c0_g1_i3_5	-0.585637507726342	-1.19707002849899	-0.440708105786638	0.160760472775124	0.369243255129032	1.69341191410781
TRINITY_DN1341_c0_g2_i1_4	0.940126907297178	0.739862047907858	1.00213178980655	-0.588748888577584	-1.16237798854148	-0.930993867892519
TRINITY_DN13426_c0_g1_i4_9	-0.772655415163831	-0.772655415163831	-0.772655415163831	1.441143010462	1.04984769712846	-0.173024462098963
TRINITY_DN13428_c0_g1_i1_11	-1.43187501736075	-0.656940739614036	-0.512281291369911	0.881791177081617	0.868836027350921	0.85046984391216
TRINITY_DN13428_c0_g1_i1_15	-0.803745237430254	-0.700059324461501	-0.676971135171292	1.27831511230009	1.27715811544699	-0.374697530684025
TRINITY_DN13428_c0_g1_i1_16	-0.843454796847867	-0.715702617185008	-0.270866853878923	0.973121222986925	1.52135558688673	-0.664452541961852
TRINITY_DN13428_c0_g2_i1_17	-0.853005674397785	-0.886175372665981	-0.842220104561486	0.44453126309641	0.68306154113623	1.45380834739261
TRINITY_DN13437_c0_g1_i1_3	0.797019120427468	0.850778591451662	1.01347721617461	-1.26809000657575	-0.829381513001253	-0.563803408476736
TRINITY_DN13441_c0_g1_i4_1	-0.468716799467256	-1.41991992435623	-0.429438506807803	0.857374178244656	1.3539691097208	0.106731942665832
TRINITY_DN13454_c0_g1_i1_1	-0.830779621762602	-0.865747040709802	-0.698356040814218	1.33972494021753	1.12801382967678	-0.0728560666076935
TRINITY_DN13463_c0_g1_i1_4	-1.10557039705789	-1.10557039705789	-0.424105183652011	0.734692851013618	0.828337422081193	1.07221570467298
TRINITY_DN13464_c0_g1_i1_3	-1.07488028243653	-0.859119719229027	-0.741945350644759	1.11441040792485	0.998662555384101	0.562872389001367
TRINITY_DN13465_c0_g1_i1_15	0.304129661500371	0.88870033189965	1.3552536393045	-0.746576327697112	-1.12537994677242	-0.676127358234995
TRINITY_DN1346_c0_g1_i1_11	-1.09343091619572	-0.542567233147035	-1.04377307190203	0.760300142726774	0.946958886120234	0.972512192397777
TRINITY_DN13471_c0_g1_i2_8	-1.07742421379495	-1.05052225710937	-0.388197833455958	0.641444349322754	0.48119118994618	1.39350876509133
TRINITY_DN13480_c0_g1_i2_1	-0.509027463048828	-0.747977397359484	-1.17457914672627	1.40081697605754	0.907974999391969	0.12279203168507
TRINITY_DN13480_c0_g2_i1_1	-1.00404972436996	-0.225311874506043	-1.3157714385903	0.9531093502234	0.926735000970661	0.665288686272237
TRINITY_DN13482_c0_g2_i1_10	-1.39890572593544	-0.262410809283452	-0.650571181929209	0.835640228462838	0.120461798368419	1.35578569031684
TRINITY_DN13487_c0_g1_i1_2	-0.81455208203187	-0.81455208203187	-0.81455208203187	1.62154085230749	0.556287034355251	0.265828359432866
TRINITY_DN13489_c0_g1_i1_1	-1.02126426544917	-0.961694533656119	-0.73688114107128	1.01924146256302	0.89665847708585	0.803940000527694
TRINITY_DN13489_c0_g1_i2_17	0.654520010187775	1.2417617082417	0.790047752707804	-0.89479913346811	-0.895765170008704	-0.895765167660468
TRINITY_DN13489_c0_g2_i1_4	-0.640610010640204	-0.577633917935487	-1.20613233550275	1.17411974457663	1.19128848596327	0.0589680335385362
TRINITY_DN13491_c0_g1_i1_9	-0.495392239429509	-0.800137981028304	-0.920932538191515	1.3078140136391	1.21031717516727	-0.301668430157039
TRINITY_DN13494_c0_g1_i1_8	0.397403904146895	0.126192075150011	1.75449229354771	-0.663591536568389	-0.853340156405266	-0.761156579870965
TRINITY_DN13500_c0_g2_i2_9	0.559796035797269	1.44911586764178	0.376537399990154	-0.838157417542177	-1.295827539812	-0.251464346075021
TRINITY_DN13503_c0_g1_i4_10	-0.833488526053413	-0.833488526053413	-0.833488526053413	1.27295402970855	1.13437385318084	0.0931376952708557
TRINITY_DN13503_c0_g2_i1_10	-0.787555493402161	-0.787555493402161	-0.787555493402161	1.58053660896768	0.800521584366966	-0.0183917131281627
TRINITY_DN13509_c0_g1_i1_17	-1.22727603231762	-0.802243396165345	-0.631453138991713	0.676035867698062	0.881891088231528	1.10304561154509
TRINITY_DN13516_c0_g1_i2_1	-0.839378095561606	-0.809292013930465	-0.991678166602367	0.971870758675275	1.23462849267466	0.433849024744503
TRINITY_DN13518_c0_g1_i1_4	-1.0320296134464	-0.758604082600604	-0.897143376823394	0.994999332267946	1.10309548640222	0.589682254200229
TRINITY_DN13518_c0_g1_i2_5	-1.29639256822358	-0.595164952300715	-0.487136980145768	1.02946543637274	1.29017684927162	0.0590522150257081
TRINITY_DN1351_c0_g1_i1_9	-0.817586234954794	-0.705035983889549	-1.00212419609881	1.11739037743209	1.24743225629737	0.159923781213688
TRINITY_DN13522_c0_g1_i1_11	-1.08061493088958	-0.438519542086329	-0.468090450296008	1.2141368410101	1.2942616328198	-0.521173550557979
TRINITY_DN13522_c0_g1_i2_9	-0.891436045368005	-0.998548353467355	-0.336659550693792	1.44469510088211	0.983442724855265	-0.201493876208225
TRINITY_DN13529_c0_g1_i1_11	1.32454347770334	1.06339335707607	0.093446717627317	-1.01620473930323	-0.732980174186916	-0.732198638916583
TRINITY_DN13530_c0_g1_i2_11	0.700514864147885	0.957200845454479	1.06189423922913	-0.906536649610499	-0.906536649610499	-0.906536649610499
TRINITY_DN13532_c0_g1_i1_17	1.5016487025716	0.347711371878442	0.645237143657459	-0.838745232935464	-0.569662038262956	-1.08618994690908
TRINITY_DN13534_c0_g1_i6_18	-0.673576806408265	-0.673576806408265	-0.653868506437017	0.977855868467894	1.55690792184535	-0.533741671059697
TRINITY_DN13535_c0_g1_i1_11	-1.17223331471192	-0.887337362106522	-0.490964108461258	0.496486380957765	0.679605466506925	1.37444293781501
TRINITY_DN13539_c0_g1_i1_9	-1.03528147973518	-0.847804368684529	-0.77051231195848	1.16592932972433	1.01747680103884	0.470192029615014
TRINITY_DN13540_c0_g1_i1_4	-0.680319739210307	-0.62563341045153	-0.570450534312814	1.06731456380395	1.48940885938101	-0.680319739210307
TRINITY_DN13541_c0_g1_i1_18	0.830858792168575	0.310048785456029	1.39883574283854	-1.07855263791001	-0.616606121307994	-0.844584561245144
TRINITY_DN13542_c0_g1_i1_2	-0.850033605503482	-0.850033605503482	-0.850033605503482	1.51569384951179	0.516234874006473	0.518172092992177
TRINITY_DN13549_c0_g1_i1_2	-1.11236351492285	-0.905089776760866	-0.674824078397761	0.684233443988768	0.960566471710728	1.04747745438197
TRINITY_DN13551_c0_g1_i2_2	-1.08704886659287	-1.119479804726	-0.448737619219866	0.97877725109479	0.823898429694493	0.852590609749455
TRINITY_DN13557_c0_g1_i2_3	-0.258232773180994	-0.863327757754174	-1.08490675077222	1.32178174375758	1.10284149380927	-0.218155955859464
TRINITY_DN13560_c0_g1_i5_17	-1.0934270816243	-0.627035804421476	-0.969492528831576	0.989830643753816	1.00229696060273	0.697827810520807
TRINITY_DN13562_c0_g1_i1_15	1.59516588007938	0.204989277257065	0.600369526960724	-0.586678171173624	-0.728358451490457	-1.08548806163309
TRINITY_DN13565_c0_g1_i1_3	0.485372433928452	1.46878369436928	0.50386251231933	-1.01808732468423	-0.345794754346279	-1.09413656158656
TRINITY_DN13572_c0_g1_i1_9	-0.934970991824527	-1.03199905634169	-0.610550263987221	0.303878302621935	1.21088027408451	1.06276173544698
TRINITY_DN13580_c0_g1_i4_18	0.494402504108592	1.69451713382382	-0.121386278439679	-1.20076773926343	-0.272201647050115	-0.594563973179186
TRINITY_DN13581_c0_g1_i3_1	-0.692498667372936	-0.980242858996605	-1.04474138762822	0.925832777865091	0.841448932087163	0.950201204045502
TRINITY_DN13583_c0_g1_i1_11	-0.46599428329873	-0.591973772214902	-1.09316137967293	0.905963893636526	1.52851471894477	-0.283349177394734
TRINITY_DN13584_c0_g1_i1_9	-0.941871233208933	-0.518380473693091	-0.83450746401823	1.27660963310043	1.2160794227273	-0.197929884907479
TRINITY_DN13585_c0_g1_i1_8	0.891334964162976	0.76773224646208	1.01346558666449	-0.979374826198589	-1.15997145220967	-0.533186518881287
TRINITY_DN13587_c0_g1_i2_1	-0.996515239926028	-0.951612234992592	-0.769691577780145	0.97195753096463	1.01479114534264	0.731070376391494
TRINITY_DN13588_c0_g1_i4_10	-0.719282459834604	-0.779136025710714	-0.708147688316009	1.19615839237881	1.35162276040575	-0.341214978923228
TRINITY_DN13590_c0_g1_i3_18	-1.17667666365142	-1.01394769208601	-0.463725361786757	0.888778023758559	0.773806910069373	0.991764783696254
TRINITY_DN13595_c0_g2_i1_12	-1.02870869911424	-0.802887557975274	-0.86165427727838	1.1134076809315	0.973024544289656	0.60681830914674
TRINITY_DN13597_c0_g1_i1_15	0.388314710596341	-0.0338675094588132	1.75559647501309	-1.00372583726442	-0.282501795439236	-0.823816043446962
TRINITY_DN13599_c0_g1_i1_13	1.02950815767212	1.07438363242148	0.449765017468322	-1.33492384627633	-0.780900007852421	-0.43783295343316
TRINITY_DN13601_c0_g1_i1_17	-0.754804758859579	-0.715918595201192	-1.06470958929233	1.24736947204181	1.09048412879065	0.19757934252064
TRINITY_DN13612_c0_g1_i1_6	1.12779253676481	0.0839349403540882	1.22475981177499	-0.440820376575374	-1.13075543778897	-0.864911474529541
TRINITY_DN13615_c0_g1_i2_13	-1.22257279574781	-1.03244903922381	-0.367583837397169	0.797380933599271	0.949407995563727	0.875816743205793
TRINITY_DN13628_c0_g1_i1_11	0.0468575794469193	1.57845155278505	0.762902386335947	-0.858105790783755	-0.671999937000401	-0.858105790783755
TRINITY_DN13628_c0_g1_i1_4	-0.605893945395999	-0.931327893620132	-1.12729705965296	1.04015895659894	0.595940572333935	1.02841936973622
TRINITY_DN13629_c0_g1_i2_15	-0.934690455435424	-0.722199354840566	-1.03375884287175	1.07404010586577	1.00304866070969	0.613559886572278
TRINITY_DN13629_c1_g3_i1_16	1.38392050555944	0.208815404182346	0.915163455200816	-0.969580494895178	-0.568738375152246	-0.969580494895178
TRINITY_DN13630_c0_g1_i1_10	-1.00728800630518	-0.952315296332013	-0.681280605565218	0.643632278767096	0.678037574684935	1.31921405475038
TRINITY_DN13632_c0_g1_i2_7	0.479301754027109	1.01505012213639	1.11718296259589	-0.841925881872565	-0.555222784846095	-1.21438617204073
TRINITY_DN13633_c0_g1_i5_18	-0.715254498686556	-0.715254498686556	-0.715254498686556	1.77086411537121	0.54730974536298	-0.172410364674517
TRINITY_DN13636_c0_g1_i1_16	-0.680881178839126	-0.598192599484551	-1.29890229116804	1.28037762431096	0.577484606560315	0.720113838620441
TRINITY_DN13641_c0_g1_i1_10	-1.28322828260029	-0.9150399572367	-0.0983239743146524	1.08276389079316	1.15339938790716	0.0604289354513292
TRINITY_DN13650_c0_g1_i1_9	-1.01397746298126	-0.742017650474703	-0.793153682797904	1.22020060394025	1.12285471509224	0.206093477221376
TRINITY_DN13650_c0_g1_i4_2	1.14676202851346	0.663645833903236	0.859854402603365	-1.15627030478037	-0.862149719649353	-0.651842240590344
TRINITY_DN13650_c0_g3_i1_1	-0.715166053569281	-0.794891364704544	-0.511901716403911	1.35401407505434	1.21095954513749	-0.5430144855141
TRINITY_DN13651_c0_g1_i1_16	0.908223448267469	0.849168749661701	0.92871368990569	-0.542779597580988	-1.07166314512694	-1.07166314512694
TRINITY_DN13666_c0_g1_i1_4	-0.510722263155097	-0.687019632849134	-1.36131612360055	1.13764342325624	0.944740329804669	0.47667426654387
TRINITY_DN13667_c0_g1_i1_14	-0.919039554588427	-0.667352575286967	-1.05473064559938	1.09819670333121	1.08864096037892	0.454285111764651
TRINITY_DN13668_c0_g1_i1_13	-1.04294350168483	-1.12532705487119	-0.484936778573337	0.679930425426482	0.958998555690029	1.01427835401285
TRINITY_DN13669_c0_g1_i2_7	-0.917383300738637	-0.913051522111296	-0.905801230045058	0.962020531963319	0.837787035265474	0.936428485666198
TRINITY_DN13670_c0_g1_i1_1	-0.907377032727595	-0.91098861518897	-0.886702098426686	1.12131585461594	0.948467419182383	0.635284472544924
TRINITY_DN13676_c0_g1_i1_11	-0.234837074699606	-0.274711010952957	-1.76880434169046	0.752349931861819	0.69108330302311	0.834919192458099
TRINITY_DN13676_c0_g1_i3_18	-0.998337655129956	-0.939177443877708	-0.793037311130293	0.949220827198895	0.939493014613713	0.841838568325349
TRINITY_DN13677_c0_g1_i1_15	-0.805357618512313	-0.449753322326062	-0.756910431590603	1.1888322800491	1.36659855741628	-0.543409465036409
TRINITY_DN13679_c0_g1_i1_11	-0.699639723871429	-0.616301315498549	-1.2386511435582	1.38022289410546	0.556907266883004	0.617462021939721
TRINITY_DN13680_c0_g1_i1_7	-1.16389754332954	-0.566393840440364	-0.471711733616433	1.22140662988811	1.24176669795385	-0.261170210455621
TRINITY_DN13681_c0_g1_i4_12	-0.660210350460123	-0.822676188994525	-1.071853074343	0.435379756776277	0.670412325285828	1.44894753173554
TRINITY_DN13682_c0_g1_i3_9	-0.408248290463863	-0.408248290463863	2.04124145231932	-0.408248290463863	-0.408248290463863	-0.408248290463863
TRINITY_DN13684_c0_g1_i1_11	-1.00608632520721	-0.758646967872138	-0.87298128644202	1.28023445625712	0.890603640822594	0.466876482441654
TRINITY_DN13686_c0_g1_i1_18	-1.10528409532385	-0.896842920364807	-0.53132672649403	1.14399112893739	1.15172850280559	0.237734110439709
TRINITY_DN13687_c0_g1_i1_4	-0.556198160074676	-1.29486458823396	-0.596329429887074	1.2636623930555	1.0166647102378	0.167065074902411
TRINITY_DN13689_c0_g1_i1_7	-0.897987101408023	-0.526456847116906	-0.601586782484994	1.49826106252477	1.02890087133055	-0.501131202845397
TRINITY_DN13691_c0_g1_i2_7	-0.592181692999126	-0.731145686507085	-1.30768002385106	1.07854034396326	0.911128903953357	0.641338155440653
TRINITY_DN13703_c0_g1_i4_13	-1.02231702195505	-0.267196065605873	-1.18971948213029	1.26399302953186	0.864485274085985	0.350754266073369
TRINITY_DN13710_c0_g2_i1_1	-0.918313777437843	-0.631921143772702	-0.965150862313643	1.25915321404495	1.10315961773469	0.153072951744542
TRINITY_DN13711_c0_g1_i1_4	-0.795996006250874	-0.795996006250874	-0.795996006250874	1.39164145466681	1.07530060675905	-0.0789540426732339
TRINITY_DN13712_c0_g1_i3_4	-0.841301281514042	-0.841278668915758	-0.841301281514042	0.776454770384037	1.48487723452241	0.262549227037391
TRINITY_DN13717_c0_g1_i1_11	-0.892306585570444	-0.582650412156052	-1.14276965643192	1.22274878697731	0.90996098573321	0.485016881447897
TRINITY_DN13719_c0_g1_i3_18	-0.818901740077344	-1.12053342617239	-0.779542975666342	0.940865751580082	0.884191465555881	0.89392092478011
TRINITY_DN13721_c0_g1_i4_1	-1.3389534902589	-1.00491823167616	-0.0861874808983947	0.888699393823301	1.0964351605693	0.444924648440858
TRINITY_DN13722_c0_g1_i4_2	0.37670023922634	1.06002596053336	1.19186599946764	-0.791613389713422	-0.918489404756958	-0.918489404756958
TRINITY_DN13723_c0_g1_i2_10	0.838802254711298	0.739414822455276	1.10513357659498	-0.640869732267633	-0.895188676473659	-1.14729224502026
TRINITY_DN13729_c0_g1_i4_16	0.958825196271967	0.780182077847981	0.941063780870184	-0.782385278793831	-0.654193306670511	-1.24349246952579
TRINITY_DN13736_c0_g1_i1_7	-0.927245199803443	-1.02162479636454	-0.517259901196573	1.17517648776322	1.19983271822369	0.0911206913776472
TRINITY_DN13737_c0_g1_i1_12	-0.860009903827873	-0.984384944286	-0.789256803272347	1.24422364853188	0.97318785131747	0.416240151536865
TRINITY_DN13737_c1_g1_i1_11	1.15280696341473	1.12207731966642	0.280458281596593	-0.742224347251375	-1.16992760459132	-0.643190612835049
TRINITY_DN13738_c0_g1_i1_11	-0.967857070086408	-0.754349180300743	-0.995537326267371	0.994692558504632	0.982458851362311	0.740592166787579
TRINITY_DN13739_c0_g1_i1_16	-1.11396812174009	-0.811143549501609	-0.717475143560665	1.13917059581985	1.03323144253046	0.470184776452053
TRINITY_DN13743_c0_g1_i2_9	-0.825884920630075	-0.825884920630075	-0.825884920630075	0.407290531132686	0.467444194821629	1.60292003593591
TRINITY_DN13744_c0_g2_i1_11	0.746199315716868	0.994184318933022	0.964880203960535	-0.674338241401572	-1.0734664997829	-0.957459097425951
TRINITY_DN13750_c0_g1_i2_7	-0.340040915454458	-0.790970565027376	-1.41481422107297	1.01411152981632	0.599210582653304	0.932503589085184
TRINITY_DN13751_c0_g1_i2_14	-0.934353818569931	-0.555923435908226	-1.11822494355328	0.729118336693257	0.572370781866354	1.30701307947182
TRINITY_DN13753_c0_g1_i1_11	-0.794431288043285	-1.04073958573931	-0.314713854164231	0.309237752353983	0.0845374501678681	1.75610952542497
TRINITY_DN13754_c0_g1_i2_10	-0.403589985621981	-1.06135839006237	-1.16882638671778	0.829620292113989	1.02191434050903	0.782240129779101
TRINITY_DN13760_c0_g1_i1_7	1.26882993068102	0.982692826418664	0.287692813042822	-0.704970436630551	-1.20208514307751	-0.632159990434444
TRINITY_DN13764_c0_g1_i3_17	-0.527052554959423	-0.437426000136445	-1.54825274948453	0.939895008132521	0.704327075613698	0.868509220834178
TRINITY_DN13765_c0_g1_i7_6	-1.01847231691972	-0.974112226881456	-0.699074632625885	0.987773429832792	1.07308140422291	0.630804342371362
TRINITY_DN13770_c0_g1_i1_15	-0.742252050508152	-0.378330767151925	-1.00057818594651	1.24323849797058	1.26774201157252	-0.389819505936515
TRINITY_DN13776_c0_g1_i1_18	-0.702864657079325	-0.997227738863112	-0.984321196272474	1.061597600459	1.03375294903609	0.589063042719817
TRINITY_DN13776_c0_g1_i2_9	-0.673464435131778	-0.697341043976942	-1.16421062646884	1.15839889058006	1.14402193416584	0.232595280831667
TRINITY_DN13782_c0_g1_i1_15	-0.794842892040445	-0.714758944412929	-0.49791932728689	1.11155446612808	1.44108185325677	-0.545115155644586
TRINITY_DN13784_c0_g1_i3_3	0.839520516593941	1.10091425874877	0.610611248107888	-0.592246930827048	-1.44905028413731	-0.509748808486243
TRINITY_DN13786_c0_g1_i1_4	0.334988848466613	0.837815114315866	1.31703230607987	-1.24628373163787	-0.871615831336918	-0.371936705887555
TRINITY_DN13787_c0_g1_i2_3	0.580614001663545	0.723271989448426	1.24580197842994	-0.693885375307229	-0.489572714634837	-1.36622987959985
TRINITY_DN13788_c0_g1_i2_11	-0.214685218568731	-0.753624119610445	-1.41325038947775	0.806179915237181	0.288767343336228	1.28661246908351
TRINITY_DN13798_c0_g1_i1_11	-0.953006866899106	-0.842271286185796	-0.788053264035436	1.3092509064671	0.980224269563179	0.29385624109006
TRINITY_DN13803_c0_g1_i2_14	-1.00482458829352	-0.991034733042068	-0.728776303923695	0.91455638141923	0.869996832223877	0.94008241161618
TRINITY_DN13805_c0_g1_i1_1	-0.63815164205426	-0.648714923027656	-1.27487877157581	1.08326716541181	1.11353772647366	0.364940444772258
TRINITY_DN13806_c0_g1_i1_1	-1.4000417018743	-0.699160215529134	-0.506367166739581	0.991007712729495	0.874919508739828	0.739641862673692
TRINITY_DN13807_c0_g1_i1_11	-0.648824285441901	-1.03057806071656	-0.72944298612605	1.31889549717915	-0.0257124677027898	1.11566230280815
TRINITY_DN13809_c0_g1_i2_4	-0.708118548606936	-0.56316073265247	-1.20269001972496	1.12932181572103	1.19936673589462	0.145280749368708
TRINITY_DN13814_c0_g1_i1_8	-0.619973787389182	-0.619975190381607	-0.619975190381607	0.799737015514859	-0.619975190381607	1.68016234301914
TRINITY_DN13814_c0_g1_i2_15	-0.953461758166133	-0.887956553481275	-0.827003534801798	1.17871917405151	0.989313062158805	0.500389610238893
TRINITY_DN13822_c0_g1_i1_9	-0.901956262337428	-0.901956262337428	-0.846276114977131	0.766000801612471	0.558083889006968	1.32610394903255
TRINITY_DN13824_c0_g1_i1_2	0.490435554243177	1.17675951467415	0.999770433218461	-0.940134373371947	-0.850308715201817	-0.876522413562024
TRINITY_DN13824_c0_g1_i1_8	-0.79146815349756	-0.84047442185161	-1.05756799202109	1.13307753467564	0.941960612800805	0.614472419893816
TRINITY_DN13831_c0_g1_i1_8	-0.806487847886565	-0.724828143077493	-1.0543692229025	1.11041841177154	1.1799409513601	0.29532585073493
TRINITY_DN13834_c0_g1_i1_4	-0.891210708970429	-0.894374503471597	-0.665992460317707	1.25051627983335	1.18243556911806	0.0186258238083226
TRINITY_DN13840_c0_g1_i2_11	0.98534700164391	1.17014209099038	0.492756287628023	-0.654654571820075	-0.971544165742188	-1.02204664270005
TRINITY_DN13842_c0_g1_i1_7	-0.885887700617891	-0.881163843353679	-0.968638954865746	0.974072113878951	0.884393047139066	0.8772253378193
TRINITY_DN13845_c0_g1_i3_12	-0.434167292147045	-0.38821074804726	-1.4559630285781	1.18256082193364	1.06853662762862	0.0272436192101463
TRINITY_DN13852_c0_g1_i3_1	0.853284340685816	1.41831120956803	0.10338528796107	-1.24607146020583	-0.737223831459621	-0.391685546549462
TRINITY_DN13853_c0_g1_i1_10	-0.871456492779851	-0.710523179518087	-0.428542066435425	1.07001922683292	1.46142693579133	-0.520924423890886
TRINITY_DN13858_c0_g1_i1_12	-0.813546835409358	-0.813546835409358	-0.813546835409358	1.63362777992032	0.503631650288357	0.303381076019395
TRINITY_DN13858_c0_g1_i1_18	-1.20985976807399	-0.915756133901176	-0.292485544863108	1.22211316341572	1.04706411378048	0.148924169642079
TRINITY_DN13863_c0_g2_i2_7	-0.75614342739074	-1.39166245458067	-0.451752563375155	0.994715916734255	0.730927119852095	0.873915408760212
TRINITY_DN13865_c0_g1_i1_13	-1.07518918812595	-0.780366579670716	-0.519070661006635	1.4054340654288	0.994816736483294	-0.0256243731087924
TRINITY_DN13865_c0_g1_i2_12	-0.906319592066025	-0.973662701809139	-0.800549961898393	0.536351670644261	1.03173441801154	1.11244616711775
TRINITY_DN13868_c0_g1_i2_17	-0.837243309736421	-1.19027317371645	-0.628304128004992	0.962860261351837	1.09881931050207	0.594141039603956
TRINITY_DN13869_c0_g1_i1_16	-1.05816024270771	-0.668161223595962	-0.95311588284275	0.954150592061692	0.61093219038147	1.11435456670326
TRINITY_DN13871_c0_g1_i2_10	-0.486633525170528	-0.599559704359738	-1.39441324763419	0.659215424396698	0.482892996823393	1.33849805594437
TRINITY_DN13872_c0_g1_i2_17	-1.31223576676859	-0.764358416505128	-0.38974744027687	1.1169983351898	1.11275924991109	0.236584038449697
TRINITY_DN13872_c0_g2_i1_9	-0.851419598519809	-0.232928045734342	-1.10531353733712	0.682029748673052	1.58971951777523	-0.0820880848570103
TRINITY_DN13873_c0_g1_i1_2	-0.520179625836996	-1.17017590898548	-0.846936015805855	0.643747127505118	1.4134815850926	0.480062838030613
TRINITY_DN13874_c0_g1_i1_16	-1.04815874811199	-0.569822520379222	-0.946140160041922	0.956886473006592	1.29057256204961	0.316662393476936
TRINITY_DN13875_c0_g1_i3_2	-0.674708068063431	-1.34116913399947	-0.565897396239164	0.979605279794793	0.498847379089461	1.10332193941782
TRINITY_DN13877_c0_g1_i3_16	-1.26423568022884	-0.391589886192794	-0.969297552473575	0.963397868442851	0.827194947427825	0.834530303024533
TRINITY_DN13883_c0_g1_i1_11	1.07819825775442	0.774048127236337	0.716909651704021	-1.2541300459751	-1.03625414353312	-0.278771847186563
TRINITY_DN13884_c0_g1_i1_16	0.689004035421687	0.839135153411183	1.14135031041506	-0.999808035169706	-1.08475161562019	-0.584929848458034
TRINITY_DN13888_c0_g1_i3_5	-0.462454595538003	-0.888333421452895	-0.886758622177211	1.5049890595792	0.948235082066602	-0.215677502477691
TRINITY_DN13889_c0_g1_i2_18	-0.541178794209745	-1.001430011034	-1.1402184199475	0.885791116989352	0.849171775200532	0.947864333001355
TRINITY_DN13890_c0_g1_i1_10	-1.25195972555495	-0.950460248694707	-0.294289411885877	0.800580394621646	0.421883690750467	1.27424530076342
TRINITY_DN13892_c0_g1_i1_12	0.866813638321308	1.03081897736696	0.704555728234772	-0.902998038987346	-1.313609308245	-0.385580996690692
TRINITY_DN13896_c0_g2_i1_9	-0.835077389018085	-0.837210452300421	-0.837210804905133	0.567598233735774	1.55965476716967	0.3822456453182
TRINITY_DN13906_c0_g1_i1_1	0.307968896234178	1.56040032343092	0.626306358615302	-0.854401720616731	-0.85751921398659	-0.782754643677076
TRINITY_DN13906_c0_g1_i1_11	-0.825842590489996	-1.08206324805235	-0.569301638695901	0.419831278463184	0.513730784114577	1.54364541466048
TRINITY_DN1390_c0_g1_i1_11	1.41096688167231	1.13221788368411	-0.467859699412158	-0.563467373632761	-0.600993210638187	-0.910864481673306
TRINITY_DN13914_c0_g1_i1_16	-0.804505440949877	-0.888071780718771	-0.745940017224879	1.34225016763276	1.09819568675518	-0.0019286154944133
TRINITY_DN13914_c0_g2_i1_12	-0.864845597368257	-1.03368806901304	-0.749258150732791	0.984523122689896	0.464465354637498	1.19880333978669
TRINITY_DN13916_c0_g1_i1_4	-0.668172392438753	-0.668172392438753	-0.618380797786029	1.81796303686414	0.52134644624297	-0.384583900443575
TRINITY_DN13919_c0_g1_i1_7	1.01835597877798	0.0869616210288	1.31811627281302	-1.02377261237979	-1.0083124648635	-0.391348795376518
TRINITY_DN13919_c0_g1_i2_12	0.879646972605953	0.88866539815549	0.940267037052232	-1.01641894346183	-1.05534313566523	-0.636817328686613
TRINITY_DN13921_c0_g1_i4_18	-1.02295644958473	-0.895324209004174	-0.806431835730414	0.789536224899728	1.02144586420733	0.913730405212255
TRINITY_DN13925_c0_g1_i1_7	-0.0609788207098031	0.598782683481413	1.71430650492162	-0.780914946955421	-0.794155165883669	-0.677040254854139
TRINITY_DN13929_c0_g1_i2_6	-0.98441170235646	-1.03841054753422	-0.678927477885985	1.08618830575592	0.866390544157	0.749170877863743
TRINITY_DN13930_c0_g2_i1_2	-0.926302206593169	-0.85252428228715	-0.902989780429084	0.648183007142365	1.25325128735016	0.780381974816883
TRINITY_DN13934_c0_g1_i1_5	-1.07221625512924	-0.909201521449525	-0.64511388945875	1.04312422598646	1.15628241784914	0.427125022201924
TRINITY_DN13938_c0_g1_i3_12	0.965047068332077	0.349863315224882	1.08768135187029	-0.63162433691348	-0.254564914041049	-1.51640248447272
TRINITY_DN13939_c0_g1_i1_18	-1.00635749730693	-0.679965826882833	-0.739634073460574	1.05696451717467	1.36405061589235	0.00494226458331251
TRINITY_DN13943_c0_g1_i2_9	-1.10021596929029	-0.809376195323124	-0.779961097886402	1.02445520148124	1.04504778921253	0.620050271806049
TRINITY_DN13945_c0_g1_i6_10	-0.346856416644895	-0.81497907705987	-1.39537733721259	1.06539606545455	0.644433238394407	0.847383527068391
TRINITY_DN13948_c0_g1_i1_12	-0.944083987402185	-0.657334862919374	-1.01666516870138	1.1234932210416	1.11052424767925	0.384066550302086
TRINITY_DN13949_c0_g1_i1_3	-0.707922648850364	-0.549792729286463	-0.669220458563026	1.25015905021271	1.32753105123493	-0.650754264747792
TRINITY_DN13951_c0_g1_i1_12	-0.89045001379151	-0.86023496987871	-0.898106493598453	1.20763078606265	1.00663550751043	0.43452518369559
TRINITY_DN13953_c1_g1_i2_18	-0.898579933140702	-0.610024487981156	-1.13036613047995	0.930766817419223	1.18379094162789	0.524412792554689
TRINITY_DN13964_c0_g1_i1_10	0.835359354070625	1.24637021673504	0.500364354441056	-0.958137956114272	-1.17372838706777	-0.450227582064678
TRINITY_DN13966_c0_g1_i2_8	-0.994407622582316	-0.198253289871662	-0.935003385314536	1.52644634669347	0.842295148969296	-0.241077197894254
TRINITY_DN13968_c0_g1_i1_15	-1.04701627304776	-1.21941379830254	-0.291383065462654	0.777291815231563	0.623266122161925	1.15725519941947
TRINITY_DN13978_c0_g1_i1_17	-0.560162136763985	-0.887098552598075	-1.20941225731493	0.894383578356576	1.08589164541887	0.67639772290155
TRINITY_DN13978_c0_g1_i2_6	-1.04161535265895	-0.537363305864314	-0.693574867561652	1.21001110898029	1.27846829091198	-0.215925873807358
TRINITY_DN1397_c0_g1_i2_3	-0.617876453231881	-0.18730126096379	-1.58189242994418	1.03581669921891	0.893461632061904	0.45779181285904
TRINITY_DN13982_c0_g1_i1_9	-1.12538067265516	-0.74040801091401	-0.827745296270866	0.802981081610797	1.1300442703981	0.760508627831141
TRINITY_DN13999_c0_g1_i1_18	-0.903073574652629	-1.00901913537238	-0.447551574800379	1.17708502635338	1.25508823566784	-0.0725289771958258
TRINITY_DN1399_c0_g1_i1_4	-1.00169015890474	-0.857233652825924	-0.597984280413788	1.28101582866076	1.12265129791023	0.0532409655734723
TRINITY_DN14003_c0_g2_i4_17	-0.974408386229359	-0.727494501943144	-0.966249843657755	1.1497347630296	0.996858618118402	0.521559350682255
TRINITY_DN14005_c0_g1_i3_3	-1.15706420186032	-0.713003501889814	-0.780227636344513	0.980333333686104	1.14209114467663	0.527870861731915
TRINITY_DN14007_c0_g2_i1_4	-0.967622573736183	-0.773010983477673	-0.602306984731733	0.944251366875612	1.48471409365519	-0.0860249185852149
TRINITY_DN14011_c0_g1_i1_10	-0.578353602167017	-0.977081095909031	-1.10947665268719	0.773305900040769	1.16120188318264	0.73040356753982
TRINITY_DN14011_c0_g1_i1_8	-0.580761801167025	-0.587970822222677	-1.28996785020375	0.596244079767739	0.400610596445482	1.46184579738023
TRINITY_DN14011_c0_g2_i1_11	0.859384414892367	1.0591564924162	0.800032716859179	-1.01876744155357	-0.942196034621651	-0.757610147992528
TRINITY_DN14012_c0_g1_i1_2	-0.812799899579802	-0.0475525606331273	-1.54099554442742	0.890883407586777	0.873560050735608	0.636904546317967
TRINITY_DN14015_c0_g1_i3_16	-1.15931091589134	-1.13464097364545	-0.227526347939081	0.808541867471175	0.543415180770334	1.16952118923436
TRINITY_DN14016_c0_g1_i1_16	-0.904194985445862	-0.856161713143203	-0.896835696097666	1.22987377649209	0.95229664735542	0.475021970839223
TRINITY_DN14020_c0_g1_i1_2	-1.06500648219783	-0.892842522678845	-0.2933559615742	1.15583323318194	1.27110331957289	-0.175731586303952
TRINITY_DN14024_c0_g1_i1_7	-0.706740188493981	-0.472611555927704	-1.10704670649142	1.20522979981002	1.25282112479862	-0.171652473695544
TRINITY_DN14024_c0_g1_i1_9	-0.88236287883958	-0.7475398652983	-0.724958875609784	1.03237974770004	1.4347935955441	-0.112311723496481
TRINITY_DN14027_c0_g1_i1_3	-0.63854564681736	-0.628850903582313	-1.19396392169718	1.11538552676055	1.23036840239053	0.115606542945784
TRINITY_DN14038_c0_g1_i1_9	-0.965330993266377	-0.884536720423032	-0.885304261237341	0.844139764213135	0.919116520193388	0.971915690520228
TRINITY_DN14039_c0_g1_i1_3	1.08403957875418	0.737767965912955	0.884231633619217	-1.07025471874245	-0.730283793417111	-0.905500666126788
TRINITY_DN14045_c0_g1_i1_4	-0.790492543660846	-0.822815574778349	-0.744518211801246	1.28308029537467	1.21558911002671	-0.140843075160934
TRINITY_DN14046_c0_g1_i1_13	1.13328536787723	0.979063786594706	0.454374675321896	-1.10991562795746	-1.08728030625037	-0.369527895585999
TRINITY_DN14048_c0_g1_i4_14	0.571627717231372	1.20423079926476	0.895008074672502	-0.900106258145659	-0.736983524350658	-1.03377680867232
TRINITY_DN14049_c0_g1_i1_5	0.45028037870957	0.246892397504942	1.59755423982578	-0.829971330514051	-1.19200005545639	-0.272755630069846
TRINITY_DN1404_c0_g1_i1_15	-0.993136908537149	-0.979285446265365	-0.702681141220045	1.1727884698338	0.919992188852125	0.582322837336639
TRINITY_DN14056_c0_g1_i1_14	-0.770402901782285	-0.714747453958348	-1.11534951021128	1.11549676711754	1.13279680741646	0.352206291417918
TRINITY_DN14072_c0_g1_i1_6	0.440005763012607	1.01116501108017	1.20024907534953	-0.883806616480767	-0.883806616480767	-0.883806616480767
TRINITY_DN14076_c0_g1_i4_16	-0.950093609823988	-0.969653799986348	-0.755287759354926	1.2272920731686	0.851166819801327	0.596576276195338
TRINITY_DN14077_c0_g1_i2_17	-0.843918555548539	-0.934652118820885	-0.691337951134373	1.10148268107934	1.31139709442082	0.0570288500036435
TRINITY_DN14079_c1_g1_i1_16	-0.408248290463863	-0.408248290463863	2.04124145231932	-0.408248290463863	-0.408248290463863	-0.408248290463863
TRINITY_DN14083_c0_g1_i3_1	-1.05424013362371	-0.570516380360501	-1.00309727083325	0.622144304673104	1.28426713357739	0.721442346566967
TRINITY_DN14084_c0_g1_i1_9	0.7877781784282	0.948970100684232	0.963700197565444	-0.973827215354027	-1.0991000318445	-0.627521229479352
TRINITY_DN14087_c0_g2_i1_12	-0.821309635252113	-1.16279484440321	-0.53930349682869	1.31514820339799	0.938008408351311	0.270251364734711
TRINITY_DN14089_c0_g1_i1_12	0.484323788894024	1.29353915685353	0.825067394140096	-1.12893034456488	-0.577894692376294	-0.896105302946475
TRINITY_DN14090_c1_g1_i1_11	-0.7024188491886	-0.7024188491886	-0.7024188491886	0.673784230383321	-0.2928223215713	1.72629463875378
TRINITY_DN14091_c0_g1_i1_3	-0.859843574238248	-0.952008536840184	-0.643027089328628	1.25016847345057	1.173441940182	0.031268786774494
TRINITY_DN14092_c0_g1_i1_6	0.962639455916325	0.800453521197036	0.965621526056208	-0.983814213245419	-0.942968191095222	-0.801932098828928
TRINITY_DN14094_c0_g2_i1_11	0.835195190791196	1.0091459264528	0.741727506109176	-1.23709308057452	-1.05766331965096	-0.291312223127682
TRINITY_DN14097_c0_g1_i1_1	-0.658780500187414	-0.658780500187414	-0.658780500187414	1.48947760679364	1.06834496989066	-0.581481076122061
TRINITY_DN1409_c0_g1_i1_10	-1.12183411355716	-0.544042870835154	-1.01190128354841	0.978310636726999	0.950665852149208	0.748801779064515
TRINITY_DN14102_c0_g1_i1_11	-0.71952382899088	-0.0852998118165242	-1.55453339967777	0.437434986487217	0.860477812779647	1.06144424121831
TRINITY_DN14107_c0_g1_i2_1	0.492310844133121	1.81304838959102	-0.254045271114137	-0.707283417905297	-0.636747126799407	-0.707283417905297
TRINITY_DN14109_c0_g1_i1_6	-1.35932944157454	-0.781501184748281	-0.471728372678466	1.03713811033718	0.821774808280537	0.753646080383569
TRINITY_DN14110_c0_g1_i1_14	-0.39846486069235	-0.407502420365423	-1.50592837133957	0.501325527164638	0.396886646408731	1.41368347882397
TRINITY_DN14112_c0_g1_i1_15	-0.910543680981331	-1.01190159004547	-0.805248234153157	1.01985147119174	0.860301795205599	0.847540238782624
TRINITY_DN14123_c0_g1_i1_3	-1.08436009041631	-0.505583137224857	-0.899378579675555	1.1662782533548	1.17349832380639	0.149545230155538
TRINITY_DN14137_c0_g1_i1_10	-0.675007041345295	-0.638888883503674	-0.936390453831739	1.11029950670123	1.39969500219253	-0.259708130213049
TRINITY_DN14138_c0_g1_i1_9	-0.372429076077353	-1.21439415580003	-0.939870916074454	0.370084972772149	1.22103094195705	0.935578233222633
TRINITY_DN14141_c0_g1_i1_9	-0.779589727562715	-0.563812599834587	-1.23883246734154	1.11043882904868	1.07017575015619	0.401620215533976
TRINITY_DN1414_c0_g1_i1_4	-0.827868708090307	-0.831779923886543	-0.965346843523858	0.911435784171308	1.29951138708697	0.414048304242426
TRINITY_DN14152_c0_g1_i9_6	-0.824569564325467	-0.870113558189494	-0.876265424429251	0.557867124019548	0.528167321907311	1.48491410101735
TRINITY_DN14153_c0_g1_i1_16	-0.289033165238266	-0.289488470567296	2.03188723448425	-0.484455199559564	-0.484455199559564	-0.484455199559564
TRINITY_DN14162_c0_g1_i2_10	-0.844234810448497	-0.93697344805711	-0.426575761940256	1.35839707743168	1.13932965598547	-0.289942712971287
TRINITY_DN14167_c0_g1_i2_11	1.4554203056483	0.630024697232014	0.203899076370634	-0.983429979938196	-1.21126047907732	-0.0946536202354279
TRINITY_DN14181_c0_g1_i1_9	-1.29660913711044	-0.509012466167429	-0.812227977034413	0.720250305609241	1.14979063436816	0.747808640334888
TRINITY_DN14181_c0_g1_i2_1	-0.853365387924339	-0.88089557817711	-0.828704739234038	1.18090413604846	1.17033094165652	0.211730627630508
TRINITY_DN14183_c0_g1_i5_17	1.38626622724946	1.12123710956849	-0.56757573317488	-0.724963849120465	-0.264473106606935	-0.950490647915673
TRINITY_DN14185_c0_g1_i1_4	-1.16707500986169	-0.587535898171426	-0.752197345716155	1.1378767618841	1.18205312663464	0.186878365230533
TRINITY_DN14188_c0_g1_i1_17	-0.990743666314523	-0.770001267944497	-0.518447090191227	1.26899482092341	1.22486960672146	-0.214672403194623
TRINITY_DN14198_c0_g1_i2_7	1.52517987887658	0.935142784894401	-0.185854500469078	-0.910209466604343	-0.62869600327411	-0.735562693423448
TRINITY_DN14202_c0_g1_i1_5	-0.799692101216512	-0.982901471341536	-0.651756763540168	1.32258214181944	1.10468851644629	0.00707967783249027
TRINITY_DN1420_c0_g1_i1_11	-1.1152378041508	-0.401120383610106	-1.1152378041508	0.812744290384739	0.77354413637273	1.04530756515423
TRINITY_DN14210_c0_g1_i1_17	-0.745143681486392	-0.397447413561634	-1.43303607308326	0.888109553497489	0.742251093883365	0.945266520750431
TRINITY_DN14213_c0_g1_i1_12	-0.759155686000275	-0.702787671290567	-0.700498525683217	1.03572426842162	1.49384333088266	-0.36712571633022
TRINITY_DN14218_c0_g1_i1_3	1.39837751230325	0.557837187337616	0.604067768694941	-1.02828204667746	-1.02828204667746	-0.503718374980883
TRINITY_DN14218_c0_g2_i1_5	-1.00347628578607	-0.760924937745696	-0.917864377305415	0.584500505109066	0.927220045516155	1.17054505021196
TRINITY_DN14221_c0_g1_i3_17	-0.745216401575129	-0.767682024969386	-0.971611164140506	1.07531721520683	1.32187646452054	0.0873159109576561
TRINITY_DN14226_c0_g2_i2_9	0.820240119103203	1.16854548241794	0.700570434103143	-0.947093395886332	-1.03873683283004	-0.703525806907914
TRINITY_DN14234_c0_g1_i1_13	0.259899793949023	0.396085616105166	1.69306755369578	-0.983813208045652	-0.614567262768123	-0.750672492936197
TRINITY_DN14236_c0_g1_i1_7	1.15068282380644	1.17126645355871	0.196588560347168	-1.09966719425626	-0.866839232339109	-0.552031411116945
TRINITY_DN14238_c0_g1_i7_10	-0.758749514837777	-0.840679504212024	-1.06836217881724	0.892958175040807	1.20661000130184	0.568223021524388
TRINITY_DN14243_c0_g2_i1_7	1.56139215638132	0.951546306081816	-0.49308130391227	-0.694801928403229	-0.499970566747011	-0.82508466340063
TRINITY_DN14245_c0_g1_i1_15	-0.997292351236132	-0.551328983417808	-1.08410511607657	1.13353812424115	0.991946094593348	0.507242231896011
TRINITY_DN14248_c0_g1_i1_9	-0.749680860565914	-0.679760217985419	-0.608606857476447	1.25080102287416	1.32397830727094	-0.536731394117325
TRINITY_DN14252_c0_g1_i1_7	-0.92198623869294	-0.415629569518248	-0.627954843011034	1.12526191196054	1.41101066410371	-0.570701924842036
TRINITY_DN14256_c0_g1_i1_11	0.552866226729821	1.59841623596006	0.188982521653272	-1.12290388288182	-0.83428299154607	-0.38307810991526
TRINITY_DN14259_c0_g1_i2_8	0.284747385265945	1.12872455923706	1.171840969431	-0.737574397373153	-1.02536737124492	-0.822371145315932
TRINITY_DN14260_c0_g1_i2_15	0.135365189763059	1.12983775850919	1.07801500166258	-1.03196298483908	-1.21167791515972	-0.0995770499360369
TRINITY_DN14261_c0_g1_i1_7	-1.05476662233126	-0.589147749815338	-0.780304757998553	1.3487487641115	1.05448236643812	0.0209879995955379
TRINITY_DN14275_c0_g1_i1_6	-1.03393791421904	-0.862546409939151	-0.805904163668479	1.10658995939605	0.938748029414826	0.65705049901579
TRINITY_DN14280_c0_g1_i2_10	-1.14892539104404	-0.837057064788939	-0.720303919967273	0.994141579702338	0.912776882375004	0.799367913722909
TRINITY_DN14281_c0_g1_i1_7	-1.24929500076443	-0.779400481784547	-0.5621628374234	1.14854143611447	1.00087562684652	0.441441257011394
TRINITY_DN14282_c0_g1_i1_9	-0.673463889822191	-0.649896509179721	-0.6281678422775	1.17680290238801	1.39843174027147	-0.623706401380068
TRINITY_DN14284_c0_g1_i2_10	-1.12428577775814	-0.828256263859533	-0.558519029136223	1.20834451222838	1.11471444315844	0.188002115367073
TRINITY_DN14286_c0_g1_i2_7	-0.885839003128222	-0.629630115919314	-0.554138633942855	1.03291159466943	1.49495181847723	-0.458255660156266
TRINITY_DN14286_c0_g1_i6_13	-0.683299947317466	-1.01456986923763	-0.963809151214669	0.852900351919977	0.579164745827439	1.22961387002236
TRINITY_DN14289_c0_g1_i1_4	-0.910545918294048	-0.620066142339651	-0.283615578925376	1.00867272049051	1.49000013505053	-0.684445215981958
TRINITY_DN14292_c0_g1_i1_3	-0.649365731918592	-0.306072963639446	-1.24281681075926	0.0498505858847649	0.513068371940304	1.63533654849222
TRINITY_DN14295_c0_g1_i1_5	0.741719276881845	0.839582422587476	0.913204605915675	-1.55868203464512	-0.320199577102101	-0.615624693637777
TRINITY_DN14298_c0_g1_i1_7	-0.853856763733806	-0.679590337903105	-0.67655965688825	0.669095440864322	1.69686271755055	-0.155951399889712
TRINITY_DN14298_c0_g1_i2_18	-0.862763871986806	-0.862764235956095	-0.862764235956095	0.756672881198448	1.42421187055292	0.407407592147632
TRINITY_DN14300_c0_g1_i2_18	-0.906416981203861	-0.229699227477715	-1.33064245827118	1.21649055475887	0.841470279746019	0.408797832447867
TRINITY_DN14300_c0_g1_i5_12	1.11356597811217	1.18055156936991	0.154036669590981	-0.829483340219928	-1.22433615733076	-0.39433471952237
TRINITY_DN14305_c0_g1_i5_18	-0.791792508196691	-1.1499562524251	-0.721787810941958	0.816432241908451	0.643169578435144	1.20393475122015
TRINITY_DN14309_c0_g1_i2_18	-1.19005104526751	-0.731605770019234	-0.665744415477413	1.19589206469034	1.0174758678238	0.374033298250028
TRINITY_DN14315_c0_g1_i1_18	-0.901559919598977	-0.757741205207922	-0.840477556400725	0.467894095482488	0.457635439488759	1.57424914623637
TRINITY_DN14319_c0_g1_i1_18	0.547314936603986	0.832519858946305	1.2671890079916	-1.021004509566	-0.949335510107231	-0.676683783868661
TRINITY_DN14321_c0_g2_i1_11	0.122796022273566	1.49117626095946	0.841098551897955	-0.991063206241479	-0.730937472343516	-0.733070156545984
TRINITY_DN14324_c0_g1_i1_7	-1.00137956554059	-0.74596570630157	-0.534646654280489	0.954800513798356	1.48899395615519	-0.161802543830897
TRINITY_DN14325_c0_g1_i1_14	-0.825611335042488	-0.955313779272799	-0.946480542109572	1.00727526829475	0.949195289392815	0.770935098737291
TRINITY_DN14326_c0_g1_i1_7	0.817809935097713	0.625088548321356	1.2376670671173	-0.826892777744414	-0.868405197783927	-0.985267575008032
TRINITY_DN14330_c0_g1_i4_1	-1.1602679314915	-0.82541566448291	-0.625800674532144	1.21655868751663	0.95036306089153	0.444562522098386
TRINITY_DN14331_c0_g1_i3_4	-0.813246196265236	-0.510383322705409	-0.961131795971619	1.21621161814793	1.277341208677	-0.208791511882667
TRINITY_DN14334_c0_g1_i1_16	-0.897962865583128	-1.30749258822058	-0.14061111019047	0.621690950068764	0.318533931263634	1.40584168266178
TRINITY_DN14334_c0_g1_i1_6	1.17178174558804	0.96233771761321	0.5234137990818	-1.04217578067253	-0.673418921092786	-0.941938560517742
TRINITY_DN14335_c0_g1_i1_5	-0.603958804629513	-1.25593196887555	-0.817486804916383	0.888258762826981	0.887235550942174	0.901883264652297
TRINITY_DN14335_c0_g1_i2_1	-0.830459996939248	-0.542365238318511	-1.20692797090542	1.19183207965536	0.99050295650865	0.397418169999168
TRINITY_DN14335_c0_g2_i1_1	-0.745920481752668	-0.898966613582323	-0.947154867272158	1.20176248014393	1.09991606317255	0.290363419290668
TRINITY_DN14340_c0_g1_i1_4	-0.619481502376998	-0.650708094008688	-0.968487869182308	0.0431718971860856	1.74693177674478	0.448573791637127
TRINITY_DN14340_c0_g1_i8_10	-0.821532351232715	-0.821532351232715	-0.821532351232715	0.419591855078112	1.61755441705145	0.427450781568583
TRINITY_DN14342_c0_g1_i1_9	-0.775614843131623	-0.680604646851737	-0.775614843131623	1.23011054823022	1.31287276473488	-0.31114897985012
TRINITY_DN14343_c0_g1_i2_4	-0.707551914750076	-0.774503692100741	-0.539201683996186	1.33070946457775	1.23957812131329	-0.549030295044029
TRINITY_DN14344_c0_g1_i2_1	-0.859182667449462	-0.726941657405178	-1.08575308032084	1.09339090624878	1.0271379023486	0.551348596578093
TRINITY_DN14346_c0_g1_i1_11	0.589055710372714	0.69068060024305	1.28515509810835	-1.04125132272312	-1.1355888080305	-0.388051277970494
TRINITY_DN14346_c0_g1_i1_2	-0.762611071510887	-0.841621014537768	-0.723805478444009	1.44752335593095	1.03322740251119	-0.152713193949477
TRINITY_DN14355_c0_g1_i1_11	-0.619482173127029	-0.677748932500831	-1.33980930964245	0.847951502004138	0.748997357846896	1.04009155541928
TRINITY_DN14355_c0_g1_i2_10	-0.77659408938982	-0.660985157324189	-0.602361978433619	1.12906876752713	1.43204251852695	-0.521170060906445
TRINITY_DN14356_c0_g1_i1_11	-0.983212155506803	-0.699635803296123	-0.873466879629177	1.1515292710982	1.18619455242661	0.21859101490729
TRINITY_DN14358_c0_g1_i1_11	1.25184503650176	0.984380583229787	0.333108674094948	-1.13548283678596	-0.850400838793092	-0.583450618247434
TRINITY_DN14360_c0_g1_i1_8	0.52445759154073	0.630774803332877	1.3813522773059	-1.06833186157425	-1.05013047470494	-0.418122335900314
TRINITY_DN14363_c0_g1_i2_6	1.51184180620451	0.141730571013421	0.763931494091008	-0.952093608195756	-0.988106396434447	-0.477303866678742
TRINITY_DN14366_c0_g1_i3_7	-0.53549996383711	-0.590548703263545	-1.21478570651591	0.874845346935607	1.4571738456952	0.00881518098575907
TRINITY_DN14376_c0_g2_i1_5	-0.85346980713495	-0.382641502112423	-1.27887318534457	0.549345806864802	1.34059693127789	0.625041756449259
TRINITY_DN14378_c0_g1_i1_4	-0.839206826221266	-0.804748227979622	-1.00782514746141	1.11057116959911	1.09569658109192	0.445512450971263
TRINITY_DN14378_c0_g2_i2_1	-0.992171642981498	-0.88535287322012	-0.584185185529982	1.01383307566506	1.36207721730263	0.085799408763916
TRINITY_DN1437_c0_g1_i1_18	-0.746949932077083	-0.746949932077083	-0.746949932077083	0.965503747623646	1.52670230908167	-0.251356260474069
TRINITY_DN14381_c0_g1_i1_7	-1.11913328893097	-0.916267277666646	-0.495083271641889	1.23224230531751	1.03754764098708	0.26069389193491
TRINITY_DN14384_c0_g1_i1_13	1.573258928143	0.831696735616694	-0.152616541990191	-0.525353102541887	-1.00945334401943	-0.717532675208186
TRINITY_DN14384_c0_g1_i1_7	0.918115448573996	0.788467607964206	1.01781136243037	-0.973111685472794	-0.973111685472794	-0.778171048022988
TRINITY_DN14385_c0_g1_i1_3	-1.12873153878704	-0.306271253034196	-0.58775354551966	0.83082157194184	1.56707244286398	-0.375137677464921
TRINITY_DN14391_c0_g1_i1_16	1.08324231757798	1.10062759720071	0.262203837106106	-1.04510108885883	-1.18672476802761	-0.214247894998356
TRINITY_DN14395_c0_g1_i1_10	-1.19846980127033	-0.743360407106733	-0.516778866203818	1.31710198821714	0.993688634277074	0.147818452086669
TRINITY_DN14399_c0_g1_i1_3	-1.02070937582581	-0.956797094047844	-0.697442411773541	1.14327171076919	0.961002735121859	0.570674435756142
TRINITY_DN14408_c0_g1_i1_2	-0.926070024994335	-0.699982780134489	-0.908581533327727	1.18109523268316	1.18464651117592	0.168892594597479
TRINITY_DN14408_c1_g1_i1_11	-0.795913220338674	-0.795913220338674	-0.795913220338674	1.08953304931546	-0.0822700489378828	1.38047666063845
TRINITY_DN14411_c0_g1_i4_12	-1.18501856501692	-0.62622120376904	-0.877536343744184	0.923851103957686	0.988592058834702	0.776332949737753
TRINITY_DN14412_c0_g1_i4_16	-0.635454395202185	-0.582139682532839	-0.816532788727426	1.46771577738394	1.08194985358769	-0.515538764509178
TRINITY_DN14414_c0_g1_i1_7	-0.90612380440403	-1.08879720258037	-0.265206849799544	1.1706790355918	1.23725125418855	-0.147802432996394
TRINITY_DN14415_c0_g1_i1_1	-0.963920556964304	-0.827918615463631	-0.826205803048051	1.13712845570841	1.13616895155012	0.344747568217459
TRINITY_DN14415_c0_g1_i3_8	-0.694218745000809	-0.676278036941147	-1.11358270461168	1.22912354694628	1.13857483537544	0.116381104231917
TRINITY_DN14418_c0_g1_i1_1	-0.877226676257533	-0.909415875332167	-0.836340578225338	1.23999804267605	1.01556933995026	0.367415747188727
TRINITY_DN14418_c0_g1_i3_11	-1.29808699437878	-0.572606300857665	-0.462896718641809	1.13512840728958	1.21816019944711	-0.0196985928584309
TRINITY_DN14419_c0_g1_i1_1	-1.02848499286056	-0.955062933064818	-0.670460292602364	1.12962711453567	1.02923934565702	0.495141758335052
TRINITY_DN14426_c0_g1_i1_18	-0.805014199785258	-0.535269700137096	-1.28379342637898	0.974950729643489	1.05583665770137	0.593289938956477
TRINITY_DN14427_c0_g1_i4_10	-0.563143435637431	-1.00189786639993	-1.09933065589121	1.06373785116904	0.970595145553849	0.630038961205676
TRINITY_DN14431_c0_g1_i3_5	-0.906854443401333	-0.906854443401333	-0.906854443401333	1.09710477596367	0.736239783349724	0.887218770890608
TRINITY_DN14435_c0_g1_i1_16	-0.381701714680942	-0.54759185550303	-1.570043813927	0.882347597207734	0.766399077905554	0.850590708997686
TRINITY_DN14446_c0_g1_i1_1	-1.24367801063688	-0.459279764526316	-0.82347899622268	1.19749421830727	1.01601991397384	0.31292263910477
TRINITY_DN14447_c1_g1_i1_11	-1.32422834297653	-0.0280848757019019	-1.07559498322578	0.98380817147437	0.524395012406358	0.919705018023482
TRINITY_DN14449_c0_g1_i1_4	-1.01415653185134	-0.840529698483587	-0.824142099627888	1.12036994166604	1.02022823385212	0.538230154444656
TRINITY_DN14450_c0_g1_i1_7	0.986332143430494	1.04327961854234	0.578338188161469	-0.805572338878336	-0.494364420579737	-1.30801319067623
TRINITY_DN14450_c0_g1_i3_10	-1.04775794770599	-0.752494003606668	-0.791173427051865	1.08908643241973	1.19579305216605	0.30654589377874
TRINITY_DN14456_c0_g1_i1_11	1.50505868137637	0.813714208100147	0.0655943727762593	-0.832334771999966	-1.06857507111638	-0.48345741913643
TRINITY_DN14462_c0_g1_i1_15	-0.994018237120567	-0.743903307823876	-0.965628980404358	0.978868440187357	1.06315029840626	0.66153178675518
TRINITY_DN14472_c0_g1_i1_9	-0.882726500644429	-1.142631099867	-0.640951843219272	0.600901912821596	1.10457721726359	0.960830313645521
TRINITY_DN14476_c0_g1_i1_3	-0.853399382645948	-0.479173061124143	-1.11028618672313	0.924505437975122	1.39240591542538	0.125947277092721
TRINITY_DN14476_c0_g1_i5_17	0.670248247751233	0.757966948249581	1.24144260161821	-1.01503263170388	-0.693353269411492	-0.961271896503654
TRINITY_DN14484_c0_g1_i2_1	-0.72547136571783	-0.720560181622965	-1.13440677361171	1.25800492568078	0.985727220319486	0.336706174952242
TRINITY_DN14485_c0_g1_i2_13	-0.716957535575775	-0.776273228553115	-1.1780149020844	0.848129869235621	0.672337521435036	1.15077827554263
TRINITY_DN14487_c0_g1_i2_4	-0.738421065662039	-0.632209965560739	-0.915664098932123	1.2895264715309	1.22534779021378	-0.228579131589773
TRINITY_DN14489_c0_g1_i1_4	-1.06513710197059	-1.03587003635505	-0.527718919696396	1.06073984953483	1.0664019923719	0.501584216115315
TRINITY_DN14490_c0_g1_i1_6	-1.22168823764631	-0.713559419861169	-0.625181423043542	0.424196559308667	0.798142577395139	1.33808994384721
TRINITY_DN14491_c0_g1_i2_3	1.18482884318481	0.551107927904869	0.837913616375741	-1.24992342687605	-0.38658958528228	-0.937337375307094
TRINITY_DN14492_c0_g1_i1_4	-0.616382973910756	-0.387837319997768	-1.49769205577091	0.998923896435222	0.528742512140975	0.974245941103233
TRINITY_DN14495_c0_g1_i2_9	0.749566680843456	0.933815919375968	1.03228809876905	-0.955983537875729	-0.741342815852318	-1.01834434526043
TRINITY_DN14496_c0_g1_i1_11	-1.12322483946001	-1.27427050175138	-0.0850195033381465	0.974713754091375	0.855323831091257	0.652477259366901
TRINITY_DN14503_c0_g1_i1_4	-1.00201795137077	-0.238758546430013	-0.969722618371436	1.25645808157205	1.17157374292717	-0.217532708327005
TRINITY_DN14506_c0_g1_i1_5	-0.701832082117307	-0.960960579359519	-0.865651949152765	0.928988863565642	1.3881509969385	0.211304750125444
TRINITY_DN14509_c0_g1_i2_15	-1.06154557505661	-0.689428934311046	-0.830639221697171	1.24197271376638	1.03590244663329	0.303738570665153
TRINITY_DN14513_c0_g1_i3_3	0.563678201845522	0.747944288723802	1.29161549238798	-1.15143649410173	-0.532373144222941	-0.91942834463263
TRINITY_DN14517_c0_g1_i1_4	-0.42871845831013	-0.889811530760597	-1.01133722919272	1.32641754648652	1.10950514264269	-0.106055470865766
TRINITY_DN14519_c0_g1_i1_9	-1.16215611972863	-0.397209596125093	-1.07936318876221	0.884992011359645	0.824022485032214	0.929714408224078
TRINITY_DN14534_c0_g1_i1_4	-0.883688916861305	-0.917466227744517	-0.562364408188552	1.05194833414432	1.39551226933631	-0.0839410506862489
TRINITY_DN14536_c0_g1_i1_11	0.00832179041942517	1.37641578198627	0.951875778818597	-0.342568825612517	-0.780362784292758	-1.21368174131901
TRINITY_DN14539_c0_g1_i1_16	-1.31684998988581	-0.807880065233703	-0.31955703633338	1.32404684068499	0.815609908758331	0.304630342009576
TRINITY_DN14542_c0_g1_i2_2	-0.172940510965631	-0.275836902672338	1.94284041558625	-0.072677491181981	-0.482738484176173	-0.938647026590131
TRINITY_DN14543_c0_g1_i2_16	-0.934638027466905	-0.885007465199569	-0.774849148516064	1.21691334533199	1.08444146481562	0.293139831034924
TRINITY_DN14545_c0_g1_i1_18	-0.923944242773841	-0.887226290025151	-0.876234373817123	1.03564159220585	0.547803127152798	1.10396018725747
TRINITY_DN14555_c0_g2_i1_8	-0.598650983507069	-0.733656401394421	-0.517126112748476	0.844241102577486	1.64671091060387	-0.641518515531386
TRINITY_DN14558_c0_g1_i2_7	-0.713767348028894	-0.45996827173937	-1.40627111389064	0.98023647220735	0.974342761627601	0.62542749982396
TRINITY_DN14560_c0_g1_i1_10	-0.933399395018673	-0.926295857798291	-0.483826383469568	1.20724095897074	1.251388449532	-0.115107772216204
TRINITY_DN14561_c0_g1_i3_2	-0.639920751866845	-0.670087572307553	-1.26866684599636	1.09137017955413	1.0863196620038	0.400985328612823
TRINITY_DN14564_c0_g1_i3_16	-1.06961416232502	-0.692670902341949	-0.856865824968269	1.21013588116491	1.00850012328527	0.400514885185064
TRINITY_DN14565_c0_g1_i2_17	-1.11483114024673	-0.901116114228946	-0.588439538407935	1.18171492461437	1.01990715898608	0.402764709283163
TRINITY_DN14581_c0_g1_i1_11	-0.924005193906401	-0.847235505761121	-0.954738482513035	1.06675030652601	0.79494181141869	0.864287064235856
TRINITY_DN14584_c0_g1_i3_18	-0.754811767755956	-0.913187640477863	-1.04783849394275	1.04084312888365	0.915676203866346	0.759318569426569
TRINITY_DN14584_c0_g2_i2_11	-0.627256859304352	-1.59359201811783	-0.230516070930409	0.892268283739029	0.745330220739697	0.813766443873865
TRINITY_DN14586_c0_g1_i2_11	-1.20186622389372	-1.12299678968873	-0.0164862316722056	1.20164958867745	0.886634145141349	0.253065511435858
TRINITY_DN14591_c0_g1_i1_1	-0.938430043872619	-0.900375057611456	-0.894458299656372	0.927132876223864	0.808225787893704	0.997904737022878
TRINITY_DN14597_c0_g1_i3_10	-0.867898282088975	-0.800921754498337	-0.630668697188899	1.10946408830995	1.3914242820376	-0.201399636571347
TRINITY_DN14598_c0_g1_i1_7	-1.42233387585474	-0.586562644606336	-0.528898715852216	1.12847178277916	0.912786563162024	0.496536890372106
TRINITY_DN14599_c0_g1_i1_17	-0.811574031050758	-0.725954233156366	-0.91668465804512	0.94195485428024	1.44289176652751	0.0693663014444943
TRINITY_DN1459_c0_g1_i1_15	1.46700021038894	0.148591997461476	0.872805590868941	-0.829465932906454	-0.829465932906454	-0.829465932906454
TRINITY_DN14600_c0_g1_i1_18	0.568981052320408	1.23869079617688	0.792364360325528	-0.565004325342719	-0.7683602444274	-1.2666716390527
TRINITY_DN14600_c0_g1_i1_3	-0.613852582330345	-0.613852582330345	-0.613852582310891	0.738716368220995	1.71669396108093	-0.613852582330345
TRINITY_DN14601_c0_g1_i1_17	0.893330599748797	0.278676289211393	1.20730873556715	-1.32219554230006	-0.952678595414675	-0.104441486812606
TRINITY_DN14601_c0_g1_i3_3	-0.996023596930881	-0.937448060484327	-0.776192917076783	1.07234960469645	0.953414402864824	0.683900566930721
TRINITY_DN14605_c0_g1_i1_11	-0.696536844807238	-0.696536844807238	-0.627643881681687	1.01629913610233	1.52652456818933	-0.522106132995504
TRINITY_DN14609_c0_g1_i1_15	-0.888502985080858	-1.03895480144358	-0.797347790731771	0.895823287629826	0.813782664208252	1.01519962541813
TRINITY_DN14610_c2_g1_i1_9	-0.745667100340337	-0.737082936516046	-1.03829841856871	1.22539196064431	1.13858143419568	0.1570750605851
TRINITY_DN14611_c0_g1_i1_3	0.371419635439451	0.443953902134768	1.63301750154989	-0.816130346374704	-0.816130346374704	-0.816130346374704
TRINITY_DN14616_c1_g1_i1_1	-1.00935639587538	-0.605818392958184	-0.527981244960446	1.11827218567964	1.39553122121277	-0.3706473730984
TRINITY_DN14621_c0_g1_i1_15	-0.920439564117474	-0.767087962150484	-0.538393776378402	1.21558329285611	1.30718677895119	-0.296848769160941
TRINITY_DN14622_c0_g1_i1_11	-0.969732335632901	-0.494801468125428	-1.09267734170461	1.17886096818032	1.06414784991049	0.314202327372132
TRINITY_DN14623_c0_g1_i2_1	-0.626389296998286	-0.954551536318158	-1.11571048516995	1.00532901014319	0.918756750534558	0.772565557808645
TRINITY_DN14625_c0_g1_i1_1	-1.02199124367307	-0.911695634932343	-0.666726288705068	1.2555276388962	0.987968380242602	0.356917148171676
TRINITY_DN14627_c0_g1_i4_18	-0.92305115910452	-0.980141243823699	-0.824173862888722	0.915027342741375	0.786846539282827	1.02549238379274
TRINITY_DN14631_c0_g1_i3_5	-1.06503759300572	-0.650100044597543	-0.853842107254659	1.3152013088204	0.941757323198159	0.312021112839358
TRINITY_DN14634_c0_g1_i1_1	-0.429061284194388	-0.612698889773113	-0.856406154085184	1.16472512540787	1.38689763681584	-0.653456434171033
TRINITY_DN14638_c0_g1_i1_4	0.391096092943977	1.04645665145835	1.17217830819523	-0.672764202128362	-1.12570679329007	-0.811260057179123
TRINITY_DN14639_c0_g1_i3_9	-1.47571856043239	-0.297014485020619	-0.651285385361681	1.04079143697778	0.324217797861064	1.05900919597585
TRINITY_DN14644_c0_g1_i4_4	-0.796136477567915	-0.798491721882419	-0.738023383845201	0.599259506755373	0.0535345653368505	1.67985751120331
TRINITY_DN14646_c0_g1_i1_5	-0.903749565344504	-1.21652504580831	-0.549514500728745	0.907233951315927	0.769555693190402	0.992999467375226
TRINITY_DN14648_c0_g2_i2_11	0.525180787534561	0.30157029956041	1.60762788509674	-0.819942556196744	-0.998614148104939	-0.615822267890026
TRINITY_DN14650_c0_g1_i1_3	0.924432922207276	0.786254289804771	1.02013322659737	-0.929966833991723	-0.890913676164152	-0.909939928453542
TRINITY_DN14652_c0_g1_i1_4	-1.23278999238507	-0.815112512911599	-0.419391721209047	0.558698748930564	1.45749669028923	0.451098787285918
TRINITY_DN14655_c0_g1_i1_17	1.4169592537858	1.15158002913504	-0.543497519918023	-0.700077090579337	-0.700077090579337	-0.624887581844145
TRINITY_DN14657_c0_g1_i1_11	-1.30500951954445	-0.67240746530839	-0.585743634913806	1.29323989511081	0.741974377513864	0.52794634714198
TRINITY_DN14659_c0_g1_i2_17	-1.12474337178962	-1.19813724861649	-0.23452107404087	0.666522607273064	0.866524716837318	1.02435437033659
TRINITY_DN14661_c0_g1_i2_4	-1.16764646799987	-0.454969728974305	-1.02390265939028	0.728029669072559	1.03306882967351	0.885420357618392
TRINITY_DN14663_c0_g1_i1_4	-1.04666943618801	-0.584857602107593	-0.991584682393736	1.13721611197314	1.04459422727455	0.441301381441652
TRINITY_DN14669_c0_g1_i1_5	0.805613469068999	0.687772059136258	0.861871633608464	-1.55708134385185	-0.841857143879953	0.0436813259180836
TRINITY_DN14671_c0_g1_i1_3	0.943404802758562	1.19123696470525	0.478045765971915	-1.19473535387438	-0.587059396646565	-0.830892782914784
TRINITY_DN14674_c0_g1_i1_2	-0.960594805598555	-0.744417007340544	-0.980627554958355	1.11158716632839	0.995621812769973	0.578430388799091
TRINITY_DN14674_c1_g1_i7_16	-1.02659532431264	-1.00028664501688	-0.479662993291828	1.06850957147049	1.23852057494251	0.199514816208359
TRINITY_DN14680_c0_g1_i2_3	-0.724569182016334	-1.04864279476111	-0.809922551451794	0.963834950587385	1.29920564726217	0.320093930379686
TRINITY_DN14681_c0_g1_i1_1	-0.639271156491053	-0.923571586337149	-1.09732854197554	1.11523129477784	0.99276225215406	0.552177737871841
TRINITY_DN14685_c0_g1_i1_11	-0.826130466108524	-0.954069051151152	-0.954069051151152	0.876677169687526	0.889253430321661	0.968337968401642
TRINITY_DN14687_c0_g1_i4_4	-0.860709826477373	-0.887098371020167	-0.83975413405205	0.904432579372236	1.35760116217665	0.325528590000704
TRINITY_DN14693_c0_g1_i2_5	-1.07851631822353	-0.675824921648153	-0.754189999302511	1.33206371871359	1.00346201522655	0.173005505234057
TRINITY_DN14695_c0_g1_i1_13	-0.97862837076859	-0.831436605939401	-0.907977053676946	1.0066566007398	1.01189738186725	0.699488047777894
TRINITY_DN14700_c0_g1_i2_2	-0.371119789669808	-0.737662575955713	-1.08339684934668	0.732850767146587	-0.148539991048505	1.60786843887412
TRINITY_DN14705_c0_g1_i1_8	0.369664542541787	1.23452882368914	0.770346298913624	-0.482651380589116	-0.344578906578762	-1.54730937797667
TRINITY_DN14706_c0_g1_i1_1	-1.08425878277193	-0.771093140549957	-0.453459761474623	1.30291843537822	1.1435188069966	-0.13762555757831
TRINITY_DN14706_c0_g1_i1_17	-1.21931005302395	-1.04857820517073	-0.157854473015476	1.01278067159565	1.13361867031198	0.27934338930253
TRINITY_DN14720_c0_g1_i1_4	-1.0671321179188	-0.842845806613225	-0.602426536989673	1.0891462403232	1.25423888833854	0.16901933285996
TRINITY_DN14723_c0_g2_i1_18	-0.00904973626887758	-0.551625962972749	-1.71619180077041	0.859125730183119	0.648788778614941	0.768952991213978
TRINITY_DN14725_c0_g1_i10_11	-0.371141049160232	-0.390341507241331	-1.62031333666133	0.535504873937941	0.707145756404981	1.13914526271997
TRINITY_DN14728_c0_g1_i1_15	-0.843771151764953	-0.92469372058857	-0.923435446257284	0.573466548905659	1.12051142833556	0.997922341369592
TRINITY_DN14729_c0_g1_i2_10	-0.930996463657349	-1.00217703570017	-0.771032879453685	1.00039002009746	1.05454059057634	0.649275768137403
TRINITY_DN14729_c0_g1_i2_4	-0.658833526981795	-0.6655397238955	-1.32575457981059	0.889755553071568	0.770072943342475	0.990299334273849
TRINITY_DN14731_c0_g1_i2_7	-1.19671184492197	-1.17166535894087	-0.11651314444118	0.691072567415332	1.11489206078511	0.67892572010358
TRINITY_DN14732_c0_g1_i4_5	-0.156216464573642	-0.4809113017321	-1.66332505320005	1.05685137431609	0.412679467306515	0.830921977883189
TRINITY_DN14739_c0_g1_i1_6	-0.994928739447469	-1.00389876166874	-0.719499343421029	0.826999685119918	1.02356442500226	0.867762734415057
TRINITY_DN1474_c0_g1_i1_16	-0.408248290463863	-0.408248290463863	2.04124145231932	-0.408248290463863	-0.408248290463863	-0.408248290463863
TRINITY_DN14757_c0_g1_i2_17	-0.918001705555365	-1.04637907616928	-0.176364138011734	0.41043364560427	0.0387734439382023	1.69153783019391
TRINITY_DN14762_c0_g1_i2_17	-0.629636127437067	-0.917951546743225	-0.832786007016907	1.11816037980258	1.34543043138279	-0.0832171299881749
TRINITY_DN14776_c0_g1_i1_11	-1.20044871896812	-0.509168341826307	-0.620137743089019	1.43071545869062	0.931192308609412	-0.0321529634165905
TRINITY_DN14783_c0_g1_i1_17	-1.22913594608775	-0.398773911831715	-0.804774228913024	1.21386812803365	1.09226956970639	0.126546389092448
TRINITY_DN14785_c0_g1_i2_2	1.06516803271351	1.08541621470151	0.267550571617834	-1.19472970836395	-1.08072616141545	-0.142678949253452
TRINITY_DN14789_c0_g1_i1_12	0.695833860183736	0.844220959008728	1.09347518195378	-0.869860287407517	-0.497454908995515	-1.26621480474322
TRINITY_DN1478_c0_g1_i1_15	0.646521631273335	1.50799348976267	0.389062532935696	-0.847859217990567	-0.847859217990567	-0.847859217990567
TRINITY_DN14802_c0_g1_i1_7	1.23306861478855	0.791545166533139	0.602072406326132	-0.950796245104775	-0.536125647305729	-1.13976429523731
TRINITY_DN14804_c0_g1_i1_7	-0.824549901616245	-0.699531138436431	-0.99668809538306	1.36007945734589	0.976558223421149	0.1841314546687
TRINITY_DN14806_c0_g1_i1_16	-0.736915136324606	-0.789872689854366	-1.14416518028833	1.121269568524	0.956415989833208	0.593267448110091
TRINITY_DN14812_c0_g1_i1_16	1.41255530843613	1.14864251366759	-0.47493914302764	-0.749997404580452	-0.620974073077191	-0.71528720141843
TRINITY_DN14817_c0_g1_i1_2	-0.219604554504648	-0.715195400811894	-1.51773432650694	1.02232242252987	0.900653464798149	0.529558394495461
TRINITY_DN14820_c0_g1_i1_14	-0.949856753087307	-0.937732132049661	-0.837955148283242	1.03355491503733	0.937132959003987	0.75485615937889
TRINITY_DN14820_c0_g2_i1_15	-0.679632908084516	-0.885306392160706	-0.885306392160706	1.24307672958595	0.0133743128211453	1.19379464999884
TRINITY_DN14820_c0_g2_i3_1	-1.58700578850294	-0.668737211070263	-0.149087053339997	0.739930845920985	0.634290729297243	1.03060847769497
TRINITY_DN14828_c0_g1_i2_2	1.29667481401022	0.346435158195096	0.932465929127078	-1.11230701065245	-0.834880727918621	-0.628388162761331
TRINITY_DN14834_c0_g1_i1_17	-0.996868580771843	-0.755645676534181	-0.362236136930747	1.19095115462408	1.3159986934072	-0.392199453794515
TRINITY_DN14834_c0_g1_i4_7	-0.603143507266761	-0.737681358682098	-0.805679146182901	1.36789298420916	1.18575904476234	-0.407148016839741
TRINITY_DN14837_c0_g1_i1_4	-0.440637948451902	-0.789499369327752	-0.765945158957888	1.61549585660634	0.866165711950919	-0.485579091819717
TRINITY_DN14837_c0_g1_i2_13	0.929902165071205	0.210753868855042	1.26728341520875	-1.15391185301441	-1.05541334594302	-0.198614250177571
TRINITY_DN14837_c0_g1_i2_17	-0.310740555215958	-1.03041194930286	-1.18503440587944	1.20309160491455	0.422105618579574	0.900989686904129
TRINITY_DN14837_c1_g1_i1_5	-0.907419901714729	-0.908098318835336	-0.921274691050551	0.978197652463452	0.878966785707601	0.879628473429562
TRINITY_DN14840_c0_g1_i1_11	-0.95240063772799	-0.953261312811271	-0.749573594619841	0.563464858666365	0.803893223938439	1.2878774625543
TRINITY_DN14841_c0_g1_i1_2	0.134118717722818	-0.782720132235558	-1.58677134604376	0.681665979888918	0.476980774678531	1.07672600598906
TRINITY_DN14847_c0_g1_i1_11	-0.759135398611053	-0.770211292259791	-1.05726297967396	0.37201840297988	0.860234841345707	1.35435642621922
TRINITY_DN14852_c0_g1_i1_1	-0.860832171782071	-0.860832171782071	-0.860832171782071	0.585723962805123	0.529194928215183	1.46757762432591
TRINITY_DN14852_c0_g1_i3_18	-1.23842029266185	-0.770424142090173	-0.607205921242595	1.16075047245248	0.948752015934078	0.506547867608057
TRINITY_DN14859_c0_g1_i3_10	-0.576508233417745	-0.969855013525281	-1.07841111019224	0.49542147235087	0.904154329088061	1.22519855569633
TRINITY_DN14866_c0_g1_i1_17	-1.00495550863759	-0.846994160574586	-0.88019699288684	0.989778792944362	0.858268505223297	0.884099363931364
TRINITY_DN14869_c0_g1_i3_15	-0.920805423345814	-1.34829356048362	-0.293072828272929	0.657231808157176	0.921019203456794	0.98392080048839
TRINITY_DN14872_c0_g1_i2_5	-0.900583996641658	-1.16650749958696	-0.615965007890268	0.756923222063613	1.06521445851625	0.860918823539029
TRINITY_DN14873_c0_g1_i1_18	-0.496170534649406	-0.649014590874969	-1.43020812924828	1.07235633390706	0.689908928718638	0.813127992146965
TRINITY_DN14873_c0_g1_i5_1	-0.83465886048389	-0.766518809758057	-0.558524624083006	1.12704484598516	1.4108741275811	-0.378216679241306
TRINITY_DN14874_c0_g1_i2_4	-0.879649556049593	-0.358862361803411	-0.705468253063942	1.36108871095575	1.17950690512635	-0.596615445165155
TRINITY_DN14875_c0_g1_i1_11	-1.06140805502132	-0.912711193257406	-0.588458439875353	1.22333707742362	1.0574034736847	0.281837137045763
TRINITY_DN14878_c0_g1_i2_9	-1.02390555224987	-0.788784363414575	-0.810747293000512	1.17167960911812	1.07623026948112	0.375527330065712
TRINITY_DN14879_c0_g1_i1_4	-0.873849287264369	-0.977765938034491	-0.725923267863025	1.21207952181965	1.10226538063012	0.263193590712117
TRINITY_DN14880_c0_g1_i2_4	-1.09790210762175	-0.673321388609256	-0.799462853568158	1.16602806895652	1.12420264926094	0.280455631581705
TRINITY_DN14883_c0_g1_i3_15	-0.530836346441099	-1.38643770524109	-0.608733952307723	0.411867764727129	0.954559859573341	1.15958037968944
TRINITY_DN14884_c0_g1_i1_7	-0.833023101990323	-0.700411276609745	-0.522585865719742	1.40324681716806	1.15108131299079	-0.498307885839044
TRINITY_DN14885_c0_g1_i1_8	-0.90761253732168	-0.907623447984164	-0.907622982800018	0.732117544922172	0.920678431915639	1.07006299126805
TRINITY_DN14895_c0_g2_i1_15	0.703141584165721	1.33396827109658	0.602827194417738	-0.831685234412179	-1.03853627766905	-0.769715537598809
TRINITY_DN14897_c0_g1_i1_8	-0.87800325470154	-0.890559307425859	-0.873694869000229	0.864748734030666	0.473355309407775	1.30415338768919
TRINITY_DN14899_c0_g1_i1_16	0.805667257024124	0.686042726148815	1.17613950728377	-0.602364156069236	-1.0549248499305	-1.01056048445697
TRINITY_DN14899_c0_g2_i1_7	0.390067129510621	0.503346760085606	1.52880555560356	-0.588571923389444	-1.25571513038765	-0.577932391422689
TRINITY_DN14905_c0_g1_i2_11	-0.748031400060917	-0.798452299337748	-1.12405438290475	0.565722876571316	1.00626220081376	1.09855300491834
TRINITY_DN14907_c0_g1_i1_1	-1.08740866748567	-1.174824092655	-0.30059975064792	0.852078119404599	0.57466994986733	1.13608444151666
TRINITY_DN14908_c0_g1_i1_9	-1.02388680274093	-0.973283581490192	-0.727064865775889	0.872372448464257	0.929090468707381	0.922772332835376
TRINITY_DN14909_c0_g1_i3_1	-1.12229554080319	-0.946984627957635	-0.449364218539292	1.19729459949777	1.07009377704691	0.251256010755436
TRINITY_DN14913_c1_g1_i1_11	-0.931968052087747	-0.614337175732393	-1.05209161574128	1.34178075328775	0.797439691239865	0.459176399033804
TRINITY_DN14919_c0_g2_i1_11	0.995698399858272	1.25335473951038	0.358100625239676	-0.698365856888517	-0.954510729639761	-0.954277178080053
TRINITY_DN1491_c0_g1_i1_6	-1.16876763246305	-0.706641535469383	-0.758792870814162	1.07648134866587	1.08448623782393	0.473234452256789
TRINITY_DN14923_c0_g1_i1_6	-0.799570724563887	-0.524870824570623	-1.19182969157339	0.961569528500255	1.29289648701738	0.261805225190269
TRINITY_DN14923_c0_g1_i1_9	-1.12512072287683	-1.16341758247672	-0.229277155866812	1.03421686638195	1.02274230900931	0.460856285829093
TRINITY_DN14926_c0_g1_i1_1	-1.30149737295031	-0.792214708033362	-0.529443670720963	1.08306637526778	0.910079375296408	0.630010001140452
TRINITY_DN14934_c0_g1_i1_16	-0.868559560625249	-0.843473575644499	-0.894831132690049	1.31410936774746	0.938732383092962	0.354022518119377
TRINITY_DN14934_c0_g1_i1_9	-1.18435293783223	-1.09242339554796	-0.302422272969065	0.624760311179125	1.05538576795935	0.899052527210781
TRINITY_DN14935_c0_g1_i1_11	-0.5144037803801	-0.775090067919163	-1.34279248353935	0.993017267294378	0.85002908246874	0.789239982075493
TRINITY_DN14936_c0_g1_i1_7	-0.883368648074449	-0.441277278745391	-1.24289015158399	1.26319914048911	0.782243012240996	0.522093925673722
TRINITY_DN14937_c0_g1_i1_16	0.535396887030028	0.751858079399083	1.34906903468235	-0.922244187361451	-0.922244187361451	-0.791835626388555
TRINITY_DN14938_c0_g1_i1_16	-0.44931810316426	-0.195355090425478	-1.70510392237185	0.872943031643962	0.741676791305172	0.735157293012446
TRINITY_DN14940_c0_g1_i1_4	-0.875815195546462	-0.625992161124052	-0.622320327231403	1.23974916325762	1.3156187927085	-0.431240272064204
TRINITY_DN14941_c0_g1_i6_10	0.11332081732566	-1.04208401732621	-1.29418264833011	0.38903737325339	0.473473493488123	1.36043498158914
TRINITY_DN14950_c0_g1_i1_13	1.09890348885295	1.04196333937492	0.161442950233762	-0.928113615033029	-1.34855755333924	-0.0256386100893636
TRINITY_DN14951_c0_g2_i1_4	-0.770899587355982	-0.770899587355982	-0.770899587355982	-0.191254063825619	1.40309471852742	1.10085810736614
TRINITY_DN14954_c0_g1_i1_1	-1.10526204571291	-0.655297518385654	-0.572599415560421	1.18590833021391	1.26523225355103	-0.117981604105953
TRINITY_DN14956_c0_g1_i4_9	-0.851638418850978	-0.912358410029933	-0.972191287398082	0.904693011889937	0.888346535526433	0.943148568862624
TRINITY_DN14956_c0_g1_i8_16	0.534039500252907	0.738682527599103	1.32734965831449	-1.17417189857212	-0.635431926091221	-0.790467861503158
TRINITY_DN14961_c0_g2_i1_16	-0.939645841633231	-0.814479532105505	-0.616072925954777	1.07174248085424	1.38493071354019	-0.0864748947009257
TRINITY_DN14962_c0_g1_i1_3	-0.788221959558261	-0.776995743275442	-0.78822192199966	1.31236959512673	1.18741678904247	-0.146346759335841
TRINITY_DN14966_c0_g1_i2_11	-0.54162178965902	-0.843106154894387	-0.810862028708127	0.439794580731787	-0.0175051782809116	1.77330057081066
TRINITY_DN14967_c0_g1_i1_1	-0.916604885076911	-0.723533405804807	-1.01164183069446	1.18529768881261	0.990825889664406	0.47565654309916
TRINITY_DN14969_c0_g1_i1_13	-0.951006736565148	-0.997103631643003	-0.615114607491002	1.26190605232342	1.02741017460349	0.273908748772241
TRINITY_DN14974_c0_g1_i1_16	-1.12141656731263	-0.903298198419027	-0.571383328134065	1.14012566949355	1.07452910066884	0.381443323703328
TRINITY_DN14980_c0_g1_i2_1	-0.57530564845444	-0.750614984299032	-0.978191034681622	1.55545019081547	0.848182274381852	-0.0995207977622262
TRINITY_DN14980_c0_g1_i2_14	-0.246888111641852	-0.991288735409721	-1.21766043112992	0.33591484192721	0.821401342051876	1.29852109420241
TRINITY_DN14990_c0_g1_i2_16	-0.629404278359401	-0.824808750260348	-0.923843379853024	1.23422612669969	1.23995937624821	-0.0961290944751294
TRINITY_DN14992_c0_g1_i3_2	0.176737822186011	0.859546096326449	1.40518304381277	-0.620566108658736	-0.58451898525201	-1.23638186841449
TRINITY_DN14993_c0_g1_i3_6	-0.756173972421709	-0.766093927293122	-0.578695717951909	1.03599108900786	1.49841884585828	-0.433446317199407
TRINITY_DN14996_c0_g1_i1_2	0.571120108184061	0.49708450838707	1.48054622803027	-0.654518912089928	-0.868823671429555	-1.02540826108192
TRINITY_DN14998_c0_g1_i2_1	1.24059537090233	1.18017265245102	-0.251585194101024	-0.92513468593309	-1.05510515393352	-0.188942989385713
TRINITY_DN15000_c0_g1_i2_17	-0.104244580486684	-0.794245870563252	-1.46578298607615	0.965922145648281	1.08588486700176	0.312466424476047
TRINITY_DN15008_c0_g1_i1_18	1.04620466089099	0.989206616620874	0.668315073922769	-0.87099903098445	-0.771110413113425	-1.06161690733675
TRINITY_DN15009_c0_g1_i7_12	-0.803632875017716	-0.481778822592809	-0.764508143077533	1.4440465713013	1.09942234018163	-0.493549070794878
TRINITY_DN15009_c0_g2_i1_11	0.403401640088582	1.57011558513466	0.478376115272738	-1.12048206565638	-0.691709556211475	-0.639701718628133
TRINITY_DN15012_c0_g2_i2_14	-0.937059014722839	-0.937022459395565	-0.76231594806393	1.35902121206467	0.638865465326539	0.638510744791126
TRINITY_DN15014_c0_g1_i2_12	-1.29986044521417	-0.526074664562537	-0.746462782146157	1.18158466962836	0.933186492537875	0.457626729756635
TRINITY_DN15015_c0_g1_i1_5	0.828911599151566	1.06879964264962	0.537431462383184	-1.29691290995246	-1.09445939345371	-0.0437704007782042
TRINITY_DN15018_c0_g1_i3_11	-0.245625639771301	-1.35356802395126	-0.949657571069156	1.01316678850307	0.766881306245592	0.76880314004306
TRINITY_DN15019_c0_g1_i2_1	-0.748357946308815	-0.748357946308815	-0.748357946308815	1.72990044980132	0.569535228727416	-0.0543618396022929
TRINITY_DN15019_c0_g2_i1_1	-0.739952859265886	-0.739952859265886	-0.739952859265886	1.74356029760566	0.557505336958565	-0.0812070567665708
TRINITY_DN15022_c0_g1_i3_9	-0.787571307484848	-0.937092976921921	-0.707188791390772	1.36968473445174	1.06086485033794	0.00130349100786283
TRINITY_DN15023_c1_g2_i1_2	-1.16748333692822	-0.86770078563722	-0.631315563808176	0.745861512164881	1.16621198408026	0.754426190128471
TRINITY_DN15026_c0_g1_i1_4	-0.826542368970526	-0.695978095268174	-0.820112754602401	0.890721125395945	1.53603282893806	-0.0841207354929016
TRINITY_DN15027_c0_g1_i1_10	-0.899465601960223	-0.856885153634718	-0.945584846266977	1.07007645854155	1.02333377115604	0.60852537216433
TRINITY_DN15030_c0_g1_i1_11	-0.260218452517884	-0.603491927435285	-1.54801211263185	0.744559002978386	0.496196808728901	1.17096668087773
TRINITY_DN15031_c0_g1_i1_7	-0.846060720717307	-0.792994345434945	-0.790650907919834	1.22208362850519	1.23924335128734	-0.031621005720444
TRINITY_DN15037_c0_g1_i2_14	-1.30123934162373	-0.352641334429362	-0.945156541896952	0.789916052676164	0.78482689736948	1.0242942679044
TRINITY_DN15038_c0_g1_i2_16	-0.847532896224078	-0.867902987711059	-0.711977049579193	1.33471415988064	1.11338725198837	-0.0206884783546881
TRINITY_DN15042_c0_g1_i1_6	1.28460133529483	1.28243072957075	-0.572155172469255	-0.832282340705476	-0.513097747374641	-0.6494968043162
TRINITY_DN15045_c0_g1_i2_14	-0.726842343464184	-1.08340930881123	-0.723389652075758	1.01129089092875	1.30576093545334	0.216589477969085
TRINITY_DN15047_c0_g1_i2_1	0.015692358053844	-0.797468428852876	-1.57326506164311	0.644362344039142	0.926827546132921	0.78385124227008
TRINITY_DN15048_c0_g1_i1_1	-0.588811748591934	-0.877562127281346	-1.12248423445405	1.0604989302051	1.17076027589453	0.357598904227708
TRINITY_DN1504_c0_g1_i1_17	-0.921036435542362	-0.921036435542362	-0.630380171475394	1.01635943316531	0.0905070760635022	1.36558653333131
TRINITY_DN15050_c0_g1_i4_3	1.36903157544294	0.653651951576894	0.461587479046425	-1.11077613521887	-0.294089207359065	-1.07940566348832
TRINITY_DN15052_c0_g2_i1_16	-0.253241748638622	-0.306225957364626	2.03007390946606	-0.490202067820937	-0.490202067820937	-0.490202067820937
TRINITY_DN15057_c0_g2_i1_4	-0.97138500881814	-0.743022085727368	-1.00772023536464	1.01747266664355	0.870422692037809	0.834231971228797
TRINITY_DN15059_c0_g1_i1_15	-0.989376366580562	-0.778750115503235	-0.600538926927254	1.27239177191785	1.19394905719015	-0.0976754200969467
TRINITY_DN15060_c0_g1_i1_17	0.755712330885909	0.797408237601885	1.02259794450405	-1.35571098714009	-0.897380655897386	-0.322626869954362
TRINITY_DN15062_c0_g1_i1_1	-0.645549608784134	-0.806775074577407	-1.20945168619232	1.14689157052959	0.815786416757197	0.699098382267074
TRINITY_DN15067_c0_g1_i1_3	-0.764668731189539	-0.86761480930877	-0.486362499557881	0.71971973179963	1.68167593477334	-0.282749626516781
TRINITY_DN15070_c0_g2_i8_12	-0.518662069259048	-1.35458935730174	-0.752375946763351	1.01466480025143	0.843315814014115	0.767646759058594
TRINITY_DN15071_c0_g1_i1_2	-0.65179406341352	-0.880786023719357	-1.09487574198961	1.0838791722822	1.11422013261185	0.429356524228433
TRINITY_DN15074_c0_g1_i4_9	1.02194789902363	1.52558762727866	-0.594717895865768	-0.674561481345635	-0.603681466436216	-0.674574682654671
TRINITY_DN15075_c0_g1_i1_3	-0.907952449270767	-0.863604757607528	-0.478969446516971	0.184246256044375	1.75136489147688	0.314915505874009
TRINITY_DN15076_c0_g1_i3_1	0.450217313440317	1.48405215977311	0.616786476920678	-0.746816472436873	-0.781510639491508	-1.02272883820573
TRINITY_DN15079_c0_g1_i2_18	-0.650039823231221	-0.62932496917324	-0.650039823231221	1.35874381465904	1.22070062420786	-0.650039823231221
TRINITY_DN15090_c0_g1_i8_6	0.722609743830567	0.794375106873705	1.13409661371037	-0.551471032472155	-0.888055508314008	-1.21155492362848
TRINITY_DN15092_c0_g1_i1_15	0.580730930420498	0.545880146874259	1.4605881248237	-0.866018182706003	-0.871296530330082	-0.849884489082376
TRINITY_DN15093_c0_g1_i1_7	-0.808173231008358	-0.709964813071478	-0.92480508360604	0.921169136478532	1.46127650582643	0.0604974853809148
TRINITY_DN15094_c0_g1_i1_11	-0.879711213874241	-1.00299276114179	-0.706322056483501	1.20680399894846	1.08454340455413	0.297678627996945
TRINITY_DN15096_c0_g2_i1_3	1.2286329718096	0.259328457836421	1.05499704166581	-0.874955355686072	-0.556939342505093	-1.11106377312067
TRINITY_DN15099_c0_g1_i5_13	-1.05488222011325	-0.901716700735992	-0.497720548074149	1.33600270839656	1.01533012645499	0.102986634071848
TRINITY_DN15099_c0_g1_i7_6	-1.13995633553626	-0.836632753459186	-0.697983956601622	1.10487790047298	0.958969636026379	0.610725509097703
TRINITY_DN15105_c0_g1_i1_1	-0.883720514982644	-0.901350194451491	-0.829540452355049	1.18518828429533	1.09692366100397	0.332499216489882
TRINITY_DN15108_c0_g1_i1_1	-1.03350581825209	-1.07924327401211	-0.325719953848429	0.700688691178478	1.44339051161003	0.294389843324128
TRINITY_DN15108_c0_g1_i1_8	-0.782956847446664	-0.782956847446664	-0.599872143477242	-0.0807820974049871	0.458433958763838	1.78813397701172
TRINITY_DN15112_c0_g1_i1_18	-0.775936712476289	-0.788190552834061	-1.06684099739927	0.557857871390692	0.737866892446129	1.33524349887281
TRINITY_DN15113_c0_g1_i3_11	-0.607713930614637	-0.968284145209768	-1.07576702899406	1.15203245290691	0.544857660473032	0.95487499143853
TRINITY_DN15118_c0_g1_i1_15	-1.02966394078506	-0.865531850206332	-0.294497349089423	1.28020585429365	1.17979795321547	-0.270310667428304
TRINITY_DN1511_c0_g1_i1_6	-0.0406980798349707	-1.58156505391368	-0.71239806247153	0.751848991187166	0.498523443953686	1.08428876107933
TRINITY_DN15123_c0_g1_i2_4	-1.18111571567768	-0.717696402050254	-0.615459016237376	1.26309500566873	1.03360638153155	0.217569746765033
TRINITY_DN15127_c1_g3_i1_11	-1.18160619864832	-0.652408558843776	-0.751432754049897	1.1259270065723	1.10439807990081	0.355122425068886
TRINITY_DN15129_c0_g1_i2_7	1.32981655086911	1.23605786668571	-0.445866699881176	-0.74035290533891	-0.74035290533891	-0.639301906995822
TRINITY_DN15130_c0_g1_i5_18	1.46805434336493	0.158196338767592	0.859132354531943	-0.885108452439693	-0.70572962376331	-0.894544960461462
TRINITY_DN15131_c0_g1_i1_16	-0.653399497834665	-0.687899505398456	-1.08168868721668	1.37335437465874	1.02122660111073	0.0284067146803318
TRINITY_DN15134_c0_g1_i1_10	-0.764387386891488	-0.729926213780986	-0.879130331289791	1.26571462573806	1.22262615172788	-0.114896845503676
TRINITY_DN15137_c0_g1_i1_17	-0.561184837910962	-0.738661955780801	-1.1006974109366	-0.0190141680176025	1.22431198427112	1.19524638837484
TRINITY_DN15142_c0_g1_i2_14	1.11802850140954	1.3059510508462	0.0308060031707267	-0.671983454753136	-0.853973223431131	-0.928828877242193
TRINITY_DN15147_c0_g1_i2_8	-0.865056641450157	-0.745355057897036	-0.984893159861105	1.06211090673703	1.22631802331315	0.306875929158118
TRINITY_DN15148_c0_g1_i1_17	0.910547257573865	1.02338323655061	0.685453693734381	-1.08773914334688	-1.15156787962257	-0.380077164889414
TRINITY_DN15149_c0_g1_i1_1	-0.883287495443236	-1.12338933702032	-0.637785202023897	0.889986852518619	0.545679561211559	1.20879562075727
TRINITY_DN15151_c0_g1_i1_6	-0.826358127023179	-0.715518959698566	-0.539442293297977	1.23925527496276	1.32210842592319	-0.480044320866229
TRINITY_DN15159_c0_g1_i1_8	-0.857261425720662	-0.525211276912388	-1.27322718408813	0.794777461964783	0.98026658732233	0.880655837434067
TRINITY_DN15165_c0_g1_i1_8	-0.666308699939304	-0.873750649695067	-1.15119452553204	1.01910042952369	0.960031199515235	0.712122246127484
TRINITY_DN15165_c0_g1_i1_9	-1.21122622355408	-0.444563744680706	-0.786651193248827	1.38595527227635	0.872859237495407	0.18362665171186
TRINITY_DN15166_c0_g1_i2_17	1.14371145834449	1.11003971716931	0.294399824950962	-1.17993546957027	-0.534424620793999	-0.833790910100496
TRINITY_DN15167_c0_g1_i2_4	-1.20746916942206	-0.81687628983233	-0.654089324077301	1.06710561409573	0.876351396270134	0.734977772965826
TRINITY_DN15168_c0_g1_i4_4	-1.21257965249544	-0.523182248636779	-0.829452267456371	0.414511780499318	0.871195053018068	1.2795073350712
TRINITY_DN15171_c0_g1_i6_18	-0.684858098852711	-0.653383183758405	-1.21222025735486	1.29360769365153	0.921104379330345	0.335749466984103
TRINITY_DN15175_c0_g1_i1_2	-1.24870524519758	-0.662146118045784	-0.461762491535152	1.3013956532265	1.04633812211668	0.0248800794353415
TRINITY_DN15176_c0_g1_i1_11	-1.04188954548181	-0.804068702110998	-0.683534542984762	0.975881529190429	0.210448194493458	1.34316306689368
TRINITY_DN15176_c0_g1_i3_12	0.228788671231143	0.573488948556388	1.60513360050253	-0.85735293163753	-0.544901032353736	-1.0051572562988
TRINITY_DN15185_c0_g1_i5_3	-0.730701860961091	-0.385856332763267	-1.12977926519689	1.06791064531485	1.36574752353459	-0.187320709928187
TRINITY_DN15186_c0_g1_i10_15	0.104203773461193	0.556159066929586	1.68641392027885	-0.785688973286642	-0.776540604057247	-0.784547183325743
TRINITY_DN15186_c0_g1_i1_18	1.11725197683289	1.12678865750391	0.158299244993876	-1.06163609905594	-0.206012482711221	-1.13469129756351
TRINITY_DN15193_c0_g1_i3_9	-0.511068442214751	-0.817643655107183	-1.1835822366124	0.591295447938878	0.473338112913108	1.44766077308234
TRINITY_DN15194_c0_g1_i2_16	0.556302230162209	-0.0110032946338719	1.71886845983987	-0.800843050060694	-0.84095378572661	-0.6223705595809
TRINITY_DN15196_c0_g1_i1_11	-0.811202452771686	-0.64345910504213	-0.579397347659942	1.08389173774923	1.46654199242218	-0.516374824697655
TRINITY_DN15200_c0_g1_i1_4	-0.878998015858165	-0.491204390915906	-1.26076034290868	0.804667920865982	1.11488638989269	0.711408438924085
TRINITY_DN15204_c0_g1_i4_9	-0.987092133948841	-0.905782214640079	-0.726196904870669	1.06386745198466	1.18790810751536	0.36729569395957
TRINITY_DN15206_c1_g1_i1_11	-1.02935483436903	-1.01828262749501	-0.354445100089749	0.588648928828227	0.279373428042897	1.53406020508267
TRINITY_DN15207_c0_g1_i1_14	-0.975580429209024	-0.634095959859756	-0.638120590645517	1.50862270546162	0.956884114955816	-0.217709840703136
TRINITY_DN15208_c0_g1_i1_4	-0.803559944305572	-0.803559944305572	-0.803559944305572	0.407024854182763	0.334786119249016	1.66886885948494
TRINITY_DN15208_c0_g1_i2_14	-0.590723814234971	-0.877862151703293	-1.21517101555975	0.905229241909155	0.852234285708965	0.926293453879895
TRINITY_DN15208_c0_g1_i4_10	1.33844743421999	1.10491702688613	-0.0769500933438841	-1.06388209291862	-0.622497738753561	-0.680034536090056
TRINITY_DN15210_c0_g1_i6_12	-1.09715551206044	-0.783006000210156	-0.759424553536608	1.07474592737962	1.11930624853843	0.445533889889161
TRINITY_DN15213_c0_g1_i1_1	-0.916936992457406	-0.768665728716723	-0.838333644776258	1.30316160154289	1.06984389644247	0.150930867965028
TRINITY_DN15217_c0_g1_i1_1	-0.818610225665635	-0.866114045974152	-0.841160100691838	0.923245721296238	1.40777025429016	0.19486839674523
TRINITY_DN15219_c0_g1_i1_4	-0.508816286125148	-0.556319657594605	-0.556319657594605	1.93779244259235	0.239982816316613	-0.556319657594605
TRINITY_DN15222_c0_g2_i1_7	-1.04566998111248	-0.206521356129445	-1.26715298144917	0.659737305119625	1.14651080643039	0.71309620714108
TRINITY_DN15229_c0_g1_i1_11	-1.25157984457047	-0.332045858941852	-0.816681873006797	0.109954476156046	1.24855814798432	1.04179495237875
TRINITY_DN15231_c0_g1_i1_16	-0.919660812325654	-0.861454371026721	-0.949357441727448	1.01058216370144	0.932584392256941	0.787306069121438
TRINITY_DN15239_c0_g1_i1_1	-1.12015070089525	-0.803443298133757	-0.631409652603423	1.3585940092192	0.862389819315034	0.334019823098195
TRINITY_DN15239_c0_g1_i1_2	0.861148780070452	0.779299107190018	0.883044296738446	-1.12444338072099	-1.26001827167224	-0.139030531605681
TRINITY_DN15245_c0_g1_i1_15	-1.00987183563091	-0.731531096501309	-0.897031247138336	1.18545607927879	1.0260531305209	0.426924969470866
TRINITY_DN15250_c0_g1_i1_3	1.08969545917897	0.938109759116653	0.547137776899053	-1.20966388712443	-1.02751192021229	-0.337767187857954
TRINITY_DN15259_c0_g1_i1_11	0.0980547798112094	1.1845865417681	1.21226972945371	-0.998941510396168	-0.766633011778727	-0.729336528858119
TRINITY_DN15260_c0_g1_i3_12	-0.731454009782985	-0.891688702483001	-1.02295120343595	1.07991275656801	1.12276973068912	0.443411428444808
TRINITY_DN15265_c0_g1_i2_1	-0.939615371809625	-0.896062062659099	-0.743984973225613	1.18028991716933	1.14041071720954	0.25896177331546
TRINITY_DN15266_c0_g1_i1_11	0.712148602954595	0.744102253750519	1.14974258289488	-1.23148038416545	-0.96659609704746	-0.407916958387076
TRINITY_DN15267_c0_g1_i1_18	-1.15584245908485	-0.895030778437082	-0.553854343487059	1.0730342430907	1.10624992545844	0.425443412459846
TRINITY_DN15267_c1_g1_i1_11	0.926443289762596	1.4152549257364	0.163815122891796	-0.78429017763875	-0.94866061287893	-0.772562547873116
TRINITY_DN15269_c0_g1_i2_18	-0.847961829198211	-0.812417173493162	-1.04758758870082	0.673179120486698	1.00875769758922	1.02602977331628
TRINITY_DN15271_c0_g1_i1_9	-0.261647621027565	-1.05830389630178	-1.23579675339127	1.08450924147733	0.621805336338427	0.84943369290486
TRINITY_DN15275_c0_g1_i2_11	1.07793566057435	1.15163469156126	0.243447596631172	-1.27843450032574	-0.826001078294054	-0.368582370146992
TRINITY_DN15282_c0_g1_i1_6	0.0938553184606488	-0.826669716287636	-1.57829742850503	0.851098773047862	0.614686521481783	0.845326531802372
TRINITY_DN15283_c0_g1_i2_13	1.16368455037973	1.40876124647828	-0.667022174118794	-0.667022174118794	-0.667022174118794	-0.571379274501626
TRINITY_DN15285_c0_g1_i3_7	-1.04913285344748	-0.539860819712483	-0.593836214380984	1.31763087713552	1.18916850716552	-0.323969496760095
TRINITY_DN15289_c0_g1_i1_4	-0.816193965053371	-0.871472292826981	-0.326986834728035	0.944599250480619	1.53569362572262	-0.465639783594849
TRINITY_DN15295_c0_g1_i2_16	-0.902609126642732	-0.364718775765491	-0.961714162446239	1.30770575762487	1.16524540446127	-0.243909097231672
TRINITY_DN15299_c0_g2_i5_9	-0.0460588310603696	-1.06590789684976	-1.35053884616039	0.912926534738634	0.731596307651915	0.81798273167997
TRINITY_DN15305_c0_g1_i7_11	0.462923360043355	1.41323698086856	0.727126924658619	-0.850922209974305	-0.864153758051553	-0.888211297544679
TRINITY_DN15306_c0_g1_i3_18	-1.26098478164963	-0.546817424541497	-0.839599446752217	1.01551322752992	0.96288607517588	0.669002350237552
TRINITY_DN15307_c0_g1_i5_16	-0.888601967430292	-0.67763438543702	-0.630952114119225	1.36724470546838	1.16973548764806	-0.339791726129899
TRINITY_DN15308_c0_g1_i2_10	1.28023284193671	0.887976909914519	0.0791312080686959	-0.72481106181254	-1.42528279864573	-0.0972470994616551
TRINITY_DN15313_c0_g1_i1_4	-0.909786277393521	-0.953970613792054	-0.687106782219766	1.33251702122602	0.978176966329088	0.240169685850231
TRINITY_DN15316_c0_g1_i1_1	-0.388075622481117	-1.08012141424804	-1.15698269110377	0.952314481182654	0.974244372478968	0.698620874171301
TRINITY_DN15319_c0_g1_i1_5	-0.841702474813912	-0.878924176619544	-0.878924176619587	1.10145701224906	1.20246252138022	0.295631294423763
TRINITY_DN15319_c0_g2_i1_5	-0.75464003301333	-0.929978827480278	-0.869944136917626	1.23558942039719	1.11353972343125	0.20543385358279
TRINITY_DN1531_c0_g1_i1_1	-0.891653237842925	-1.05408726217722	-0.675026518201204	1.19128350892735	0.400635246778161	1.02884826251584
TRINITY_DN15321_c0_g1_i4_1	-0.762438106618203	-0.544294646464846	-1.19468316543032	1.21130640266811	1.08986321280042	0.200246303044836
TRINITY_DN15321_c0_g2_i1_1	-0.691096032407882	-0.691096032407882	-0.691096032407882	1.31885872627629	1.25561910378597	-0.501189732838617
TRINITY_DN15323_c0_g2_i1_11	-0.513002509755322	-0.238223927187099	-1.45844732793855	0.944003532784241	1.28892426357794	-0.023254031481208
TRINITY_DN15328_c0_g1_i1_4	-1.00649421581911	-1.1907633607079	-0.21314792773286	1.34209504712026	0.809615971053957	0.258694486085655
TRINITY_DN15332_c0_g1_i1_7	-0.862340904399695	-1.0910582658752	-0.760480090148702	0.899801986162819	1.03460874482547	0.779468529435307
TRINITY_DN15332_c0_g1_i2_17	0.850462511487767	1.04097728300678	0.762584910150997	-0.583825857871869	-1.28791338929494	-0.78228545747874
TRINITY_DN15337_c0_g1_i1_16	-0.989118650038465	-0.60558812530834	-0.746194653323505	1.19205605745236	1.28757777757345	-0.138732406355498
TRINITY_DN15340_c0_g2_i1_16	0.873025460705723	0.958554288427744	0.751458797087525	-0.666650889343525	-0.471564779060541	-1.44482287781693
TRINITY_DN15341_c0_g1_i2_7	-0.730811736530515	-0.753517732744797	-1.01332976829306	1.0818732824176	1.29891466849265	0.116871286658129
TRINITY_DN15343_c0_g1_i4_15	1.51646541565128	1.035482229384	-0.637983757414558	-0.63798796254024	-0.63798796254024	-0.63798796254024
TRINITY_DN15344_c0_g1_i3_12	0.957932930212592	1.0185883223568	0.68236452546599	-1.12472048788416	-0.504982243950873	-1.02918304620034
TRINITY_DN15345_c0_g1_i7_5	-0.570509979640392	-1.20142833648567	-0.900742638459471	0.733611801666683	0.941515393426127	0.997553759492725
TRINITY_DN1534_c0_g1_i1_1	-0.92004887751042	-0.822575433231951	-0.886557250105839	1.26823074604455	0.960111936265435	0.400838878538228
TRINITY_DN15351_c0_g2_i2_2	1.55030328486226	0.531474455102862	0.386716095280792	-1.11219904431177	-0.615734271672368	-0.740560519261774
TRINITY_DN15353_c0_g1_i1_1	-1.12893707440573	-0.850583590772844	-0.696967113689814	1.07323132165455	1.00063121350389	0.602625243709947
TRINITY_DN15355_c0_g1_i3_10	-1.13448186634333	-0.838763692412203	-0.310224247270412	1.1298574393575	1.2736557725922	-0.120043405923761
TRINITY_DN15363_c0_g1_i6_8	-1.34983708417135	-0.196497890904657	-0.609575782967904	1.13770817306387	1.20011419063249	-0.181911605652454
TRINITY_DN15364_c0_g3_i1_8	-0.391704838426904	-0.713371485838547	-1.06156296346208	1.28659669952585	1.20428040317181	-0.324237814970128
TRINITY_DN15367_c0_g1_i1_11	0.836125531663794	1.13948578746069	0.630619292462076	-0.424717839794749	-1.24059181772757	-0.940920954064235
TRINITY_DN15373_c0_g1_i1_7	-0.654884785354822	-0.678825185501875	-1.16504769874193	0.706079842824861	1.46536901160161	0.327308815172152
TRINITY_DN15379_c0_g1_i1_3	0.799583709504674	1.21110433292878	0.477549661467987	-1.35206502113108	-0.257994013856183	-0.878178668914174
TRINITY_DN15379_c0_g1_i2_8	-0.899350607989671	-0.924575146120981	-0.685121291676688	1.31113048964444	1.06284021356762	0.135076342575284
TRINITY_DN1537_c0_g1_i1_4	1.29681923559242	0.643064675901579	0.716329063136466	-0.945593847905729	-0.986351050219989	-0.724268076504747
TRINITY_DN15384_c0_g1_i1_1	-0.575384281556732	-0.909864916184829	-1.1432500146054	0.840183059490617	0.555695920345901	1.23262023251044
TRINITY_DN1538_c0_g1_i1_3	-0.942241389699758	-0.813232931572596	-0.738013030194146	1.11959141293346	1.28230087844436	0.09159506008868
TRINITY_DN15392_c0_g1_i3_10	-0.42629426798344	0.186314609369379	1.94686599735756	-0.62967893369829	-0.62967893369829	-0.447528471346921
TRINITY_DN15392_c0_g2_i1_3	0.446804496078146	0.753581180388281	1.35807729273837	-0.589943500245547	-0.757831566532671	-1.21068790242658
TRINITY_DN15394_c0_g1_i1_16	0.502538639856943	0.545124200889535	1.49050928968116	-0.697848734829058	-0.764777301006746	-1.07554609459184
TRINITY_DN15395_c0_g2_i1_2	1.11340486905326	0.745130753300984	0.69670133121346	-0.683999614106038	-0.435070494854526	-1.43616684460714
TRINITY_DN15399_c0_g1_i1_8	-0.879805982855923	-0.8798060480552	-0.879603330227196	1.35756385007608	0.557501608814254	0.724149902247983
TRINITY_DN15401_c0_g1_i1_9	0.443736174029703	0.624889170131794	1.46289322894029	-0.575861734278356	-0.858158955876441	-1.09749788294699
TRINITY_DN15403_c0_g1_i1_1	-1.05081165565367	-0.54398088413657	-0.871207815337279	1.18696030135785	1.19360942308303	0.0854306306866318
TRINITY_DN15404_c0_g1_i5_17	-1.03883547841101	-0.787534438795734	-0.786292395121624	1.18143509086832	1.07780145717162	0.353425764288425
TRINITY_DN15410_c0_g1_i1_7	-0.781178419582858	-0.922356472614986	-0.746548363912859	1.25789514188531	1.18291937895621	0.0092687352691821
TRINITY_DN15412_c0_g1_i1_4	-1.22174500330906	-1.0190368944097	-0.372595405969366	1.03130630922364	0.877662857125944	0.704408137338534
TRINITY_DN15413_c0_g2_i1_13	-0.500927488162629	-1.40052540783543	-0.710146133730832	0.791488957410754	0.924846840942203	0.895263231375939
TRINITY_DN15416_c0_g1_i2_9	-0.582309404860804	-0.79350253978638	-0.745441653980642	1.48596558075345	1.04760876043637	-0.41232074256199
TRINITY_DN15417_c0_g1_i2_5	-0.366446628752845	-0.902564800245388	-1.32588629875061	0.939947258773871	0.969228181127664	0.685722287847305
TRINITY_DN15419_c0_g1_i1_8	1.48351205957395	1.04248996048566	-0.402259615896113	-0.829199127854024	-0.759301794923951	-0.535241481385524
TRINITY_DN15420_c0_g2_i1_16	-0.86349531065135	-0.400210790950827	-1.20959537128244	1.45219079356683	0.489405890102541	0.53170478921524
TRINITY_DN15422_c0_g1_i1_17	-0.885247737650371	-0.83719161729997	-0.925942795469892	0.648159854466655	0.655494865085352	1.34472743086823
TRINITY_DN15424_c0_g1_i4_13	0.773922744384088	0.5098168911146	1.26427501914107	-0.807990792899668	-0.436394381575739	-1.30362948016435
TRINITY_DN15426_c0_g1_i1_16	-0.657689467229866	-0.0917157764833267	-1.2016449544865	1.22002534077667	1.18995820654462	-0.458933349121598
TRINITY_DN15426_c0_g1_i2_5	-0.725419595343223	-0.780999584935461	-0.606447248006959	1.19717073882109	1.36436886452886	-0.44867317506431
TRINITY_DN15432_c0_g1_i1_7	1.35138722391109	1.15073641330601	-0.39669126561756	-0.640850346235479	-0.409022627942375	-1.05555939742168
TRINITY_DN15433_c0_g1_i1_2	0.780688723640792	1.3283816522154	0.521251481336819	-0.965943607255768	-0.966538788554755	-0.697839461382484
TRINITY_DN15434_c0_g1_i1_11	0.988957037879235	1.19855676566517	0.419305101161906	-0.899143592627427	-0.586375319492637	-1.12129999258625
TRINITY_DN15434_c0_g2_i5_14	-1.03804815737201	-1.20630816159083	-0.23329336808587	0.44871090931011	0.737690519893095	1.2912482578455
TRINITY_DN15438_c0_g1_i1_10	-0.517726668039717	-0.346913803285438	-1.3988142062401	1.39407708547611	0.843081442677983	0.0262961494111689
TRINITY_DN15440_c0_g1_i1_12	0.82343404535335	0.785187205129815	1.08689654350395	-1.02988673550942	-1.02808870982391	-0.637542348653786
TRINITY_DN15441_c0_g1_i4_16	0.879178645484681	0.816331211768573	1.01422008817784	-1.0194931820615	-0.665968488634611	-1.02426827473498
TRINITY_DN15442_c0_g1_i4_5	0.685559650647663	1.50342083549274	0.280478299484966	-0.498699705028982	-0.999846876881978	-0.970912203714404
TRINITY_DN15442_c1_g1_i1_4	-0.760293217603803	-0.760293217603803	-0.7602932176038	0.948711292070246	1.52587289959626	-0.193704538855104
TRINITY_DN15446_c0_g1_i5_16	-0.563446808688667	-0.785064004412337	-1.12716096072269	1.2211542008135	1.13597561280298	0.118541960207228
TRINITY_DN15449_c0_g1_i5_9	-0.522863130387566	-0.714269440285563	-1.32141756489933	1.12146533220448	1.01854079781211	0.418544005555862
TRINITY_DN15451_c0_g1_i2_5	-0.977672585957823	-1.07713581611696	-0.620741840341561	0.818485026897844	0.700113071211239	1.15695214430726
TRINITY_DN15453_c0_g1_i1_3	1.08443071773417	1.33184960074469	-0.130466457922449	-0.783103266227786	-0.37001235960185	-1.13269823472678
TRINITY_DN15462_c0_g1_i1_5	1.4157895642916	1.13934961953592	-0.417586425839175	-0.712517585996117	-0.712517585996117	-0.712517585996117
TRINITY_DN15463_c0_g1_i1_18	-0.689657928980027	-1.01328607446845	-1.01328607446845	0.825253171562726	0.914383982317891	0.976592924036301
TRINITY_DN15463_c0_g1_i2_3	1.05343233009935	-0.338756429944145	1.47537923991156	-0.730018380022293	-0.730018380022176	-0.730018380022293
TRINITY_DN15463_c0_g1_i3_1	-0.33311514642246	-0.747639349547782	-1.33139453062543	0.972271370535372	1.25637282018521	0.183504835875089
TRINITY_DN15482_c0_g1_i1_13	1.04571208694498	1.04238301954604	0.515895654596088	-1.27180696759675	-0.509685770424442	-0.822498023065919
TRINITY_DN15482_c0_g1_i1_16	-1.13917233386438	-0.799621883463143	-0.752105281921696	0.875809116997902	1.11115109092117	0.703939291330141
TRINITY_DN15483_c0_g1_i3_5	-0.814068076405518	-1.14234394722431	-0.297948844212069	0.172630791115437	0.429731455079196	1.65199862164727
TRINITY_DN15486_c0_g1_i1_5	0.961824983107577	0.807500886777441	0.952483063918061	-1.00764641265385	-0.732415376543526	-0.981747144605702
TRINITY_DN15488_c0_g1_i1_11	0.901914162099072	0.892488455713853	0.793438160677121	-1.12844263604965	-1.18913722476756	-0.27026091767284
TRINITY_DN15488_c0_g1_i4_7	-1.15979754341607	-0.971650522314274	-0.460512146054608	0.866662402177384	1.22269299852178	0.502604811085792
TRINITY_DN1548_c0_g1_i1_7	0.22364112238336	1.19234130009994	1.14349606771945	-0.931772721832121	-0.69593304653851	-0.931772721832121
TRINITY_DN15494_c0_g1_i1_10	-0.832989410169533	-0.908103228963907	-0.780399960315982	1.21259969026659	1.17667951431685	0.132213394865983
TRINITY_DN15495_c0_g1_i2_13	-0.408248290463863	-0.408248290463863	2.04124145231932	-0.408248290463863	-0.408248290463863	-0.408248290463863
TRINITY_DN15503_c0_g1_i4_3	-0.0741625323978972	1.23679328689072	1.20919777114927	-0.86318871584234	-0.998851331841439	-0.509788477958313
TRINITY_DN15507_c0_g1_i2_11	-0.703838555849338	-0.703838555849338	-0.703838555849338	0.022509907051192	0.228612375251004	1.86039338524582
TRINITY_DN15510_c0_g1_i1_12	-1.02414385089984	-0.656624565243249	-0.708099851261201	0.179569911143564	0.58223976629384	1.62705858996688
TRINITY_DN15519_c0_g1_i1_15	-0.875905895738716	-0.791685815906224	-1.03659195790738	0.88867500634673	1.12422652786848	0.691282135337106
TRINITY_DN15520_c0_g1_i1_3	0.836180288016841	0.85612672849592	1.01757484334046	-1.12816334993146	-0.724822437788724	-0.85689607213303
TRINITY_DN15523_c0_g1_i1_11	-0.808451055693495	-0.721878313563948	-1.14037373396675	1.13992557029131	0.929364533521945	0.601412999410935
TRINITY_DN15523_c0_g1_i1_6	0.956823920305323	1.32422342088184	0.242311950257596	-0.966421536017275	-0.527264714266824	-1.02967304116066
TRINITY_DN15528_c0_g1_i2_13	-0.905394142895926	-1.03570720414275	-0.596797491550452	0.863717642924248	1.3866155211608	0.287565674504073
TRINITY_DN15534_c0_g1_i1_12	0.866573024248439	1.06368108526411	0.752940838425748	-0.769981409082937	-0.703971218322969	-1.20924232053239
TRINITY_DN15534_c0_g1_i2_13	-0.412656703404152	-0.795754090562157	-0.778721917302493	0.447012190275515	1.81988799402122	-0.279767473027937
TRINITY_DN15536_c0_g1_i1_2	-1.09994169717301	-1.2555032207985	-0.17633757083597	1.01236308849532	0.801830398904832	0.71758900140733
TRINITY_DN15537_c0_g1_i1_1	1.11635005248716	1.11684723967778	0.242215276562942	-1.11599165952943	-1.05273630826982	-0.30668460092863
TRINITY_DN15538_c0_g4_i1_7	-0.980414248590379	-1.17199896791142	-0.273419706814494	1.12005565669656	1.14451663047469	0.161260636145048
TRINITY_DN15539_c0_g1_i1_4	-0.729388736232309	-0.524332796968931	-1.31585533512696	0.877642334173829	0.485401998483594	1.20653253567077
TRINITY_DN15541_c0_g1_i1_1	-0.432657896285492	-0.615012245779739	-0.724566677135382	1.42733053626388	1.12450817689222	-0.779601893955483
TRINITY_DN15542_c0_g2_i2_11	0.905690146086212	0.721238906346061	0.813944258533382	-1.32159224643507	-1.11822509466832	-0.00105596986226713
TRINITY_DN15543_c0_g1_i1_2	-0.775225713834642	-0.775225713834642	-0.775225713834642	0.142462016350101	0.46170054151112	1.7215145836427
TRINITY_DN15543_c0_g1_i2_10	-1.1945520759511	-0.650500263288319	-0.670039514940421	1.15653182643292	1.1486057289547	0.209954298792224
TRINITY_DN15544_c0_g1_i1_16	-1.05467893003003	-0.723884994738929	-0.820378898732215	1.08254606395817	1.18772473792073	0.328672021622277
TRINITY_DN15546_c0_g1_i4_7	-0.418801419589397	-1.01548341983028	-0.643053010455255	1.30165401600038	1.21992837227322	-0.44424453839867
TRINITY_DN15547_c0_g1_i3_12	-0.960128457197471	-1.24427791936674	-0.360361846162668	1.01105440812331	1.06910750170293	0.484606312900642
TRINITY_DN15548_c0_g1_i1_8	0.350820767305053	1.10751109634333	1.03396954039597	-0.906368704317991	-0.291889779846443	-1.29404291987992
TRINITY_DN15553_c0_g1_i1_1	-0.874802336952918	-0.557318281701403	-0.495150201515811	1.26291080276165	1.2974034724639	-0.633043455055417
TRINITY_DN15553_c0_g1_i5_5	-1.3012071982433	-1.0336760801467	-0.129362690220443	0.960446795325485	1.04213643777792	0.46166273550704
TRINITY_DN15557_c0_g1_i1_17	-0.588027102563898	-0.71042414721101	-1.32984042366663	1.10292038803527	0.737846723874948	0.787524561531323
TRINITY_DN15563_c0_g1_i4_17	-0.842716690852158	-0.997228877353994	-0.613056963269141	1.24628022487293	1.16825961470045	0.0384626919019155
TRINITY_DN15563_c0_g1_i4_18	0.702610532215823	1.09149707554407	0.900693255780214	-0.687382340033307	-0.913251571529227	-1.09416695197758
TRINITY_DN15563_c0_g2_i1_9	-0.538039776123396	-0.755719924221276	-1.29382575983047	1.14952310208	0.953552461176166	0.48450989691898
TRINITY_DN15566_c0_g1_i3_10	0.828816202547775	0.881765515450193	0.983516529664017	-1.14257060500219	-0.947754974664867	-0.603772667994925
TRINITY_DN15567_c1_g1_i2_13	-0.552645322361581	-0.982509701328141	-0.740323910905393	0.77046559133103	1.60545114001294	-0.100437796748858
TRINITY_DN15569_c0_g2_i2_8	0.718278264586026	0.833782067820195	1.03004438610266	-1.41273016411727	-0.740198401921783	-0.429176152469826
TRINITY_DN15573_c0_g1_i2_15	-0.85006578010159	-0.499718194184467	-1.16661718266899	0.909783811318635	1.32692972568726	0.279687619949147
TRINITY_DN15574_c0_g1_i1_7	-0.332852683082478	-1.25197038007374	-0.981667196236866	1.08031768512143	0.534918069616299	0.951254504655351
TRINITY_DN15579_c0_g1_i3_5	-1.01252234153611	-0.305928584202289	-0.764147547327507	-0.225724346812408	0.614644897660716	1.6936779222176
TRINITY_DN15581_c1_g1_i1_15	0.556177997143882	0.019689243038309	1.70975090474077	-0.827294565901855	-0.631029013119246	-0.827294565901855
TRINITY_DN15585_c0_g1_i1_3	-0.0660319951996299	0.116770861238408	1.90412098129923	-0.806505336135463	-0.421668680043957	-0.726685831158591
TRINITY_DN15586_c0_g1_i1_15	-0.961126732847893	-0.927764077208264	-0.772280203887656	0.592469766439205	0.781082329968625	1.28761891753598
TRINITY_DN15593_c0_g1_i2_3	1.25344391116214	0.274353496900435	0.938716963270596	-0.892778326850329	-1.25433100122007	-0.319405043262775
TRINITY_DN15601_c0_g1_i3_11	-1.39926987038735	-0.265682751280724	-0.57828177203541	1.1946898987581	1.09874590417719	-0.0502014092318161
TRINITY_DN15605_c0_g1_i1_17	-0.583454016863529	-0.993683643210072	-0.999385783943698	1.15771466046996	1.11350206874744	0.305306714799899
TRINITY_DN15608_c0_g1_i1_17	0.651611032337686	1.12733765938327	0.549035747780035	-0.498593678709198	-0.179460153530461	-1.64993060726133
TRINITY_DN15610_c0_g1_i1_11	0.470572520680261	1.31919684544243	0.795497948017294	-1.07110068873201	-0.520590997497142	-0.993575627910831
TRINITY_DN15610_c0_g1_i1_4	1.03942215554086	0.99619273116906	0.610463988372998	-1.18323284088137	-0.937015001631621	-0.525831032569922
TRINITY_DN15610_c0_g1_i2_2	-0.80124833707582	-0.424956329628043	-1.30138863062003	1.24670768627932	0.874095135937331	0.406790475107244
TRINITY_DN15615_c0_g1_i2_3	0.641318322685071	0.582854347435398	1.28727831720065	-1.33265617103583	-0.835522450629893	-0.343272365655398
TRINITY_DN15617_c0_g1_i1_18	-0.0276155884712592	0.166408147155421	1.75498084269085	-0.608035462144555	-0.0532420527397532	-1.2324958864907
TRINITY_DN15617_c0_g2_i1_18	0.628093779179386	0.333802651044939	1.5232366770669	-1.04087383424584	-0.568078901952398	-0.87618037109298
TRINITY_DN15625_c0_g2_i1_3	-0.586109224110611	-0.0492211422414413	-1.68262949356537	0.627426024864362	0.855153867161255	0.835379967891804
TRINITY_DN15627_c0_g1_i3_6	0.91927771985242	1.00933488526842	0.528616269490481	-1.02115769846539	-1.34366453009026	-0.0924066460556739
TRINITY_DN15628_c0_g1_i4_16	-1.24840526539391	-1.09472521573469	-0.115498957632956	1.012947338407	1.00449714200604	0.441184958348521
TRINITY_DN1562_c0_g1_i1_13	1.15526451118275	0.512722715882528	0.92095794701467	-1.09395914573497	-1.09395914573497	-0.401026882610012
TRINITY_DN15632_c0_g1_i12_9	-0.68263913056224	-1.16838153429472	-0.503230891463239	0.306671160529647	1.62599744557167	0.421582950218887
TRINITY_DN15636_c0_g1_i2_16	0.515832977005958	1.05905793187552	1.07053323529269	-0.793475154820826	-0.679184221370436	-1.1727647679829
TRINITY_DN15637_c0_g1_i2_14	-0.270818340834829	-1.15310972643382	-1.14647250848345	1.08154560960544	0.696936896657292	0.791918069489365
TRINITY_DN15638_c0_g1_i2_17	-0.876086363094696	-0.552660032012967	-0.894792074368619	1.10407452949243	1.37257533527986	-0.153111395296008
TRINITY_DN15639_c0_g1_i3_3	-0.670109462909165	-0.552380845652443	-1.3558941674716	1.09670540837214	0.972065108937615	0.509613958723447
TRINITY_DN15644_c0_g1_i2_6	0.721890093101726	0.86915677476423	0.773061650953453	-0.912670254988942	-1.51296539801974	0.061527134189269
TRINITY_DN15647_c0_g1_i1_1	-0.969204990433716	-0.59854570727718	-1.08592477740138	1.21302573420266	0.803945534213308	0.636704206696313
TRINITY_DN15647_c0_g1_i1_2	0.723097072337954	0.794164273504873	1.14086373356797	-1.11891960125004	-1.0023105451726	-0.536894932988156
TRINITY_DN15648_c0_g2_i1_9	-0.589649205101568	-0.694714625370415	-0.694714625370415	1.31724141519429	1.26175629174988	-0.599919251101774
TRINITY_DN1564_c0_g1_i1_7	-1.15920999682355	-0.711869119084928	-0.405549594836765	1.26399806729094	1.16760290763012	-0.154972264175822
TRINITY_DN15653_c0_g2_i1_5	-0.989283548674108	-0.686166749532012	-0.943754497078815	0.607281093368303	0.640508787027127	1.3714149148895
TRINITY_DN15654_c0_g1_i1_16	-0.964809152554674	-0.68094825393719	-1.01197922556549	1.14519745105447	1.00725388552246	0.505285295480429
TRINITY_DN15656_c0_g1_i1_3	-0.689078897878976	-1.06131720388714	-0.942382686276682	1.08774250020223	0.942939738499469	0.662096549341092
TRINITY_DN15657_c0_g1_i2_15	-0.828461676854648	-0.992736144566062	-0.902273068661613	0.905357531141452	0.764853429421973	1.0532599295189
TRINITY_DN15659_c0_g1_i1_17	-1.34345904567651	-0.752478819789692	-0.449516660786523	1.12615969066893	0.984777955889953	0.43451687969384
TRINITY_DN15659_c0_g2_i1_8	-0.811105114980116	-0.76048591561954	-1.06800841861137	0.521901831924652	0.826013500886673	1.2916841163997
TRINITY_DN15665_c0_g1_i1_15	-0.574561928029966	1.18558207924418	1.25568061958022	-0.50841130491182	-0.175864138084824	-1.18242532779779
TRINITY_DN15667_c0_g1_i1_9	-1.16924273133009	-0.779219083191048	-0.747764653744517	1.02928772931312	0.927707018025333	0.739231720927201
TRINITY_DN15668_c0_g3_i1_18	0.62710674251158	0.661506707028848	1.30613351703697	-0.636047994792138	-0.714440668552035	-1.24425830323323
TRINITY_DN15671_c0_g1_i14_12	-1.05962479908503	-1.10893786613572	-0.292185087485321	1.00593933542495	1.22335393230939	0.231454484971731
TRINITY_DN15671_c0_g1_i1_7	0.919769521063428	0.932013158169203	0.832586700278726	-0.629739981420605	-0.821339625684303	-1.23328977240645
TRINITY_DN15680_c0_g1_i1_1	-0.997615268838964	-0.867912460861003	-0.852214837110027	1.04606131081163	0.96568328329014	0.705997972708229
TRINITY_DN15682_c0_g1_i7_17	1.21528726478066	0.964480282020549	0.475487012806406	-0.935062754745443	-0.940390585437906	-0.779801219424264
TRINITY_DN15683_c0_g1_i4_5	1.14339867905975	0.976563000678522	0.57071553036193	-0.896900571803451	-0.89688188015613	-0.896894758140623
TRINITY_DN15687_c0_g2_i1_9	-0.676503751466494	-0.676503751466494	-0.676503751466494	0.806324919838837	1.66723888007279	-0.444052545512141
TRINITY_DN15689_c0_g1_i1_17	-1.07126795326933	-0.907696121424526	-0.654772070940509	1.12643720328859	1.06582765331758	0.441471289028197
TRINITY_DN15690_c0_g1_i1_6	1.0518925785233	1.15958848773911	0.37630363271004	-1.07134920241092	-0.992412856296829	-0.524022640264712
TRINITY_DN15698_c0_g1_i1_11	-0.834285120724472	-0.803457890210318	-1.00876801700976	0.593062783371556	0.726089350291992	1.327358894281
TRINITY_DN15702_c0_g1_i2_1	-0.938156203450573	-0.762042088333818	-0.980754068280053	1.12725016364029	0.999996860073564	0.553705336350593
TRINITY_DN15702_c0_g1_i3_4	-1.06514443461614	-0.765382284227144	-0.895398384793423	0.920070025936887	0.882508289938624	0.9233467877612
TRINITY_DN15705_c0_g1_i4_15	-0.71081639190991	-0.896480115263263	-0.805184144779265	1.39833641918431	1.0424004965771	-0.0282562638089719
TRINITY_DN15706_c0_g1_i1_2	-0.697134243942997	-0.740818130764779	-0.920499969404151	0.984950459493293	1.4627957310289	-0.0892938464102648
TRINITY_DN15710_c0_g1_i2_8	0.56854850365043	1.18887547773235	0.927262309749873	-0.908649278006307	-0.869110043614988	-0.906926969511353
TRINITY_DN15717_c0_g1_i1_1	-0.751407067861817	-0.838052147576471	-0.752007223339445	1.36545400906131	1.13095892307748	-0.154946493361059
TRINITY_DN15723_c0_g2_i1_9	-0.329685311725995	-0.988705670902489	-1.24320404627424	1.15782833590275	0.556340446849414	0.847426246150557
TRINITY_DN15727_c0_g1_i1_17	0.503457329414818	0.512075084940734	1.35523595377225	-1.03569312780749	-1.25224786070612	-0.0828273796141877
TRINITY_DN1572_c0_g1_i1_16	-0.877727619196125	-0.619715802245795	-0.629860897449787	1.22672855092623	1.3273399081609	-0.426764140195427
TRINITY_DN15730_c0_g1_i1_1	-0.641338930889073	-0.641338930889073	-0.641338930889073	1.46186004380629	1.10349567975001	-0.641338930889073
TRINITY_DN15739_c0_g1_i8_10	-0.95936220335642	-0.611634607673827	-0.844851897337598	1.13514232624724	1.30484548657307	-0.0241391044524582
TRINITY_DN15743_c0_g1_i1_11	-1.03699666686225	-0.502028148668849	-1.08437914003687	1.12674359861313	0.979825623851442	0.516834733103401
TRINITY_DN15747_c0_g1_i2_14	-1.20708075342176	-0.738919283156805	-0.74449810601456	0.765430310798025	0.918657506267715	1.00641032552739
TRINITY_DN15747_c0_g2_i1_10	1.42383691243173	0.201754074447014	0.83138747462277	-0.428670762898444	-1.0155546010836	-1.01275309751946
TRINITY_DN15748_c0_g1_i2_13	-0.841543743960845	-0.868882235885838	-0.855862305432345	1.37203688669611	0.920192318844637	0.274059079738278
TRINITY_DN15749_c0_g2_i1_17	-0.408248290463863	-0.408248290463863	-0.408248290463863	-0.408248290463863	-0.408248290463863	2.04124145231932
TRINITY_DN15751_c0_g2_i1_15	-0.792349503411501	-0.549517241301955	-1.08740949454514	1.17471925675361	1.22762493863299	0.0269320438720086
TRINITY_DN15761_c0_g2_i1_2	-0.664781582774563	-0.810127771712737	-1.12509368705983	0.5230461882436	0.717955076673014	1.35900177663052
TRINITY_DN15764_c0_g1_i2_10	0.479321487463053	0.977506101534867	1.16913786522643	-0.756261870964229	-1.18785537175288	-0.681848211507235
TRINITY_DN15765_c0_g1_i2_11	-0.657502533208881	-0.422621168961009	-1.45923094943809	0.970828776963202	0.992927235510905	0.575598639133869
TRINITY_DN15765_c0_g1_i2_9	0.35187795797898	1.68984076837506	0.269512111306593	-0.558243280653154	-0.653037905701887	-1.09994965130559
TRINITY_DN15772_c0_g1_i1_13	1.31337268169743	0.770781310730029	0.572245492721894	-0.858278288883562	-0.888526684789917	-0.909594511475871
TRINITY_DN15775_c0_g1_i1_16	-0.881018467813047	-0.841678847725291	-0.786782338807032	1.23843133924381	1.1622416512431	0.108806663858461
TRINITY_DN15775_c0_g1_i2_1	-0.582881557169385	-0.847488938753636	-1.22600671651491	1.1165269355191	0.711971343677731	0.827878933241094
TRINITY_DN15777_c0_g2_i1_7	1.50446185314952	0.941493770203684	-0.0958515331187658	-0.783487114500402	-0.783487047613735	-0.783129928120298
TRINITY_DN15783_c0_g5_i1_6	1.4556233106818	1.10252567325113	-0.614356527095105	-0.63859246926733	-0.533038023962951	-0.772161963607546
TRINITY_DN15784_c0_g1_i4_3	-1.20443954637513	-0.552239691753463	-0.398589541175965	1.12441367151339	1.31849848735323	-0.287643379562059
TRINITY_DN15786_c0_g1_i2_11	-0.522722834901276	-0.861900506131709	-1.20690644987799	1.08578696817463	1.08051535857054	0.425227464165801
TRINITY_DN15788_c0_g1_i2_7	-1.03018889412798	-0.873422580604823	-0.477157652931872	1.45738811515511	0.907710711529482	0.0156703009800787
TRINITY_DN15790_c0_g1_i10_5	0.667097899484151	0.487611408045242	1.41948952038148	-0.915998026159791	-0.618865204746851	-1.03933559700423
TRINITY_DN15790_c0_g2_i2_9	-0.847481419493771	-0.760433882155839	-1.00808793633344	1.24496138824866	0.999740220908699	0.371301628825693
TRINITY_DN15794_c0_g1_i2_16	0.416343511462325	0.764540357685759	1.33808227842177	-1.16586605204273	-0.379070340436223	-0.9740297550909
TRINITY_DN15798_c0_g1_i2_18	-1.35004118281497	-1.04189905536398	-0.0726640426197586	0.786203836269974	1.01229644085766	0.666104003671074
TRINITY_DN15800_c0_g1_i1_5	-1.01878324320457	-1.10061517262821	-0.561187275941752	0.939325175276162	1.00750594710871	0.73375456938966
TRINITY_DN15804_c0_g1_i1_6	-0.228289558661517	-1.31929533654643	-0.943049778510421	0.894080266491366	1.14765400384297	0.448900403384036
TRINITY_DN15805_c0_g1_i1_10	-0.713429376625775	-0.852039726693673	-0.989805425298961	1.3161181167847	0.997341918393762	0.241814493439946
TRINITY_DN15807_c0_g1_i2_18	1.30742415113234	0.633744469250141	0.425466521077477	-0.939488192866729	-1.34878052919977	-0.0783664193934537
TRINITY_DN15807_c0_g2_i1_3	1.30979510345648	0.374098280025337	0.821562294617336	-1.32932769955015	-0.66145341682522	-0.514674561723783
TRINITY_DN15808_c0_g1_i2_1	-0.962736364810481	-1.19152665795785	-0.486331243345288	1.08983148619476	0.890965923745813	0.659796856173043
TRINITY_DN15809_c0_g2_i2_6	1.53273382883426	0.732811579728519	0.0660388963097534	-0.877269162623498	-1.10281407150719	-0.351501070741845
TRINITY_DN15813_c0_g1_i1_13	-1.23739729783675	-0.79134880958974	-0.63437736274541	0.999128439067949	0.662464361007319	1.00153067009663
TRINITY_DN15818_c0_g1_i1_11	-0.897486137476945	-0.546638022580142	-1.18944255542666	0.958758463816264	1.11955903078882	0.555249220878665
TRINITY_DN15818_c0_g1_i4_16	1.25480070195638	0.450412821205333	0.941771245240277	-0.887885846091917	-0.88711998212774	-0.871978940182339
TRINITY_DN15826_c0_g1_i6_7	0.344620921710989	-0.419825254986585	1.8874365667273	-0.782514110307933	-0.508600356481393	-0.521117766662374
TRINITY_DN15827_c0_g1_i2_9	0.814838073085469	0.614101456263169	0.798727648628757	-0.496852851065007	0.0223514148317796	-1.75316574174417
TRINITY_DN15828_c0_g1_i2_4	-0.582662008102083	-0.703934548531395	-0.828776503780833	0.38059527132493	1.82356118371787	-0.0887833946284868
TRINITY_DN15837_c0_g2_i1_17	-0.966365867072598	-0.493815257356167	-1.13746081180714	1.03659526406217	1.12367294364447	0.437373728529257
TRINITY_DN15839_c0_g1_i2_5	1.06508192255183	0.726118711025739	0.881856430274822	-0.860906616538346	-0.608101627607961	-1.20404881970608
TRINITY_DN15841_c0_g1_i1_11	-1.24651582818088	-0.765725847517274	-0.642140103212847	0.997362015636728	1.02842244528507	0.628597317989199
TRINITY_DN15843_c0_g1_i1_4	-0.829025116645328	-0.910624290299739	-0.816768671641389	1.29625840747427	1.043651254791	0.21650841632119
TRINITY_DN15856_c0_g1_i1_2	0.848800961013739	1.21920894277129	0.56919460035159	-0.822846957146457	-1.17741961083652	-0.636937936153637
TRINITY_DN15856_c0_g1_i1_4	-0.860111587298664	-0.999036837627625	-0.712848949934221	0.561121545140497	1.4622265089264	0.548649320793611
TRINITY_DN15857_c0_g1_i6_11	-0.917840822481102	-0.0452707810932286	-1.066995661149	1.04284945915562	1.34279468702957	-0.35553688146186
TRINITY_DN15866_c0_g1_i1_8	0.976832362307612	0.850882531337944	0.761301095136029	-0.773972903410025	-0.40952890204405	-1.40551418332751
TRINITY_DN15866_c0_g2_i1_8	0.624008895753148	0.888308439360825	1.1688422343758	-0.904217183630521	-0.716776683383776	-1.06016570247547
TRINITY_DN15870_c0_g1_i1_3	1.54452342617868	0.238404559001759	0.671942469280349	-0.931108405656342	-0.959638093097132	-0.564123955707317
TRINITY_DN15875_c0_g1_i1_11	1.36270626242537	1.21341727398566	-0.675051096367206	-0.675051096367206	-0.675051096367206	-0.55097024730941
TRINITY_DN15875_c0_g1_i2_13	-1.38433632983263	-0.588110225407241	-0.458837696774717	1.07175724273944	1.15641160589084	0.203115403384306
TRINITY_DN15876_c0_g1_i1_17	-1.18533694028199	-0.421586422813927	-0.992043928912108	1.20688816303335	0.757557368727471	0.634521760247199
TRINITY_DN15876_c0_g1_i2_9	-0.721259271866136	-0.633957023861664	-0.632424745703893	1.16101626664165	1.41038547025056	-0.583760695460518
TRINITY_DN15879_c0_g1_i2_4	-0.677454688182769	-0.677454688182769	-0.595531725979283	1.48814798983506	1.06960059604579	-0.607307483536031
TRINITY_DN15879_c0_g1_i9_10	-0.953564808017872	-0.939817654848569	-0.601774566775751	1.04507730684033	1.31739622576846	0.132683497033406
TRINITY_DN15881_c0_g1_i1_11	-0.574409737868291	-0.68044576811723	-1.28093326385977	0.811009983988923	0.403538186636215	1.32124059922015
TRINITY_DN15883_c0_g1_i7_8	-0.497188007117735	-0.874198482755403	-0.870195372789026	0.899462412643771	1.5433171900633	-0.201197740044908
TRINITY_DN15891_c0_g1_i1_13	0.639790958105087	1.17451696844765	0.668991661908934	-0.898217730575744	-1.38439827553573	-0.200683582350202
TRINITY_DN15891_c0_g2_i1_16	0.361285139236911	0.111904967534603	1.74565907282874	-0.736565353600894	-1.0314120779525	-0.450871748046861
TRINITY_DN15892_c0_g1_i1_9	-1.00432837609624	-0.891835670249402	-0.548673160696094	1.40259422602532	0.959587928421012	0.0826550525953936
TRINITY_DN15895_c0_g1_i2_8	-0.8255153311353	-1.01399517439406	-0.859421397223097	0.626990710092196	1.11389871352187	0.958042479138392
TRINITY_DN15897_c0_g1_i2_11	0.0521727081154618	1.49194752155466	0.867725020768268	-0.583774225349998	-0.971956610689324	-0.856114414399066
TRINITY_DN15904_c1_g1_i1_8	0.590790270761252	0.685308818476088	1.34008183697219	-1.13483990081057	-0.725635016811037	-0.75570600858793
TRINITY_DN15905_c0_g1_i4_13	1.44214255818758	1.12294157490006	-0.66359671695667	-0.552679060457209	-0.717822632634058	-0.630985723039701
TRINITY_DN15908_c0_g1_i1_12	-1.10865947711753	-0.965931858038133	-0.121833968269635	0.996760039171049	1.3447746918817	-0.145109427627455
TRINITY_DN15909_c0_g1_i2_3	-0.138524286567398	-0.847557041886867	-1.4545405473735	0.505907235679602	1.06550867847167	0.86920596167649
TRINITY_DN15910_c0_g1_i1_16	-0.994001044669332	-0.712098705408129	-0.528978378807691	0.95201835178198	1.50628392692511	-0.223224149821937
TRINITY_DN15911_c0_g1_i1_16	0.826935132217222	1.20555777235801	0.549790829156998	-1.01243176658543	-0.395501339118075	-1.17435062802872
TRINITY_DN15911_c0_g2_i1_16	0.70609099238769	1.28479455908945	0.507670355471258	-1.36054217723442	-0.351755143303089	-0.786258586410895
TRINITY_DN15913_c0_g2_i1_6	-0.591955428909034	-1.30082778100315	-0.515353683628823	1.1806783802466	0.0919449158441584	1.13551359745025
TRINITY_DN15914_c0_g2_i5_2	0.388063054966951	0.445311679298734	1.44992664457268	-1.07148807249461	-1.1831781944737	-0.0286351118700458
TRINITY_DN15915_c0_g1_i1_5	-1.27044014191116	-0.863612157203949	-0.445147578548759	1.00589236317931	1.09692122830008	0.476386286184478
TRINITY_DN15917_c0_g1_i3_8	1.10354979325669	0.666532822981351	0.75113202221786	-0.454359128930347	-0.569033273626253	-1.4978222358993
TRINITY_DN15918_c0_g1_i1_8	-1.14977497737556	-0.52279503065751	-0.909220286276608	0.602556279114583	0.631661971740496	1.3475720434546
TRINITY_DN15920_c0_g1_i3_17	-0.838166402514813	-1.23621325425834	-0.502519709519016	0.648600665829058	0.620000363295259	1.30829833716785
TRINITY_DN15922_c0_g1_i1_10	0.263282182089935	1.07957443653964	1.2388327994568	-0.916164435661581	-0.8783191418928	-0.787205840532
TRINITY_DN15922_c0_g1_i1_4	-0.920423592385893	-0.726836004686917	-0.801811186825008	1.26682164036045	1.17333375512528	0.00891538841208446
TRINITY_DN15923_c0_g1_i1_4	-1.28723106880638	-0.846846127573537	-0.471493165102156	1.0688024858349	0.968902641985856	0.567865233661312
TRINITY_DN15930_c0_g1_i4_11	1.41670774078323	1.07884119103129	-0.468685746097897	-0.784080958632054	-0.95481108255713	-0.28797114452744
TRINITY_DN15932_c0_g1_i5_2	-1.1735859890236	-0.735387683809224	-0.759159394904958	1.18587398982304	0.721962024413129	0.760297053501614
TRINITY_DN15936_c0_g1_i1_1	-0.851182091929686	-0.533065165142805	-1.07288928334079	0.75492663210293	1.49202837233739	0.210181535972961
TRINITY_DN15936_c0_g1_i3_16	0.197787020809315	0.408867685512391	1.62719818993413	-0.306445684920384	-0.651793904104961	-1.27561330723049
TRINITY_DN15936_c0_g2_i1_1	-0.881187141092025	-1.21893902354128	-0.502902359706617	0.514632798634233	0.904124980286662	1.18427074541903
TRINITY_DN15937_c0_g1_i1_2	-0.987657428923482	-0.732547466354444	-1.00115247724151	1.0037968727258	0.820143913221688	0.897416586571947
TRINITY_DN15937_c0_g3_i1_3	-0.408248290463863	-0.408248290463863	2.04124145231931	-0.408248290463863	-0.408248290463863	-0.408248290463863
TRINITY_DN15939_c0_g1_i6_5	-1.04863089463078	-0.759328052639572	-0.912302644779285	0.781987492480882	0.996889155137762	0.941384944430996
TRINITY_DN15940_c0_g1_i1_1	-0.80585627543438	-1.16281704081541	-0.638145071112148	0.851700278342279	0.474068095060345	1.28105001395931
TRINITY_DN15943_c0_g1_i2_4	-0.432916941866119	-1.06143264419606	-0.698489800582634	1.71466504848927	-0.0289185066236104	0.507092844779152
TRINITY_DN15944_c0_g1_i1_7	1.40081443501564	0.634349983137714	0.586600997341038	-0.874153766370482	-0.873457882753428	-0.874153766370482
TRINITY_DN15946_c0_g1_i2_4	-0.279848779019178	-1.22384955457665	-0.609837847855446	1.08679742492252	1.33304914746382	-0.306310390935077
TRINITY_DN15952_c0_g1_i1_1	0.918741485889511	0.449524590646888	1.20389530552614	-0.634706951419352	-0.633495900963964	-1.30395852967922
TRINITY_DN15954_c0_g1_i1_7	1.38082352046736	0.446720446536307	0.746037970938267	-1.02822232039282	-0.565453748686692	-0.97990586886242
TRINITY_DN15956_c0_g1_i1_6	1.40126256506179	0.776390802188416	0.175642950559973	-1.11352716590715	-1.06394176581216	-0.175827386090865
TRINITY_DN15968_c0_g1_i2_2	-0.501549955811418	-0.53596983408144	-1.50740570471913	0.962668120102114	0.863284460080538	0.718972914429337
TRINITY_DN15974_c0_g1_i2_4	-0.63909992881204	-1.49637122895247	-0.392801905826075	0.711644439930373	1.05257709618652	0.764051527473688
TRINITY_DN15975_c0_g1_i1_7	-0.189377197907297	-0.780254979055927	-1.42414808443552	1.06657167659178	1.05655735771116	0.270651227095812
TRINITY_DN15978_c0_g1_i1_2	-1.24630846025992	-0.674855990487058	-0.580184001916941	1.19257831252072	1.08796808781325	0.220802052329949
TRINITY_DN1597_c0_g1_i1_2	-0.83440084523528	-0.83440084523528	-0.83440084523528	1.57381749826702	0.500370920119348	0.42901411731947
TRINITY_DN15982_c0_g2_i3_15	-1.16973737023125	-0.870914687296544	-0.65518184967151	0.892760430744395	0.798094318142342	1.00497915831257
TRINITY_DN15986_c1_g1_i3_16	1.46395671897574	-0.66567715496236	1.09889589674408	-0.664289478857198	-0.665677250072103	-0.567208731828157
TRINITY_DN15987_c0_g1_i1_1	-0.946869669388902	-1.24027176042843	-0.399797707808334	0.811505713673178	0.595567659660242	1.17986576429225
TRINITY_DN15987_c0_g1_i1_14	-0.787703461373862	-0.752505237639515	-0.750044045219442	0.919130773816384	1.54168712843711	-0.170565158020676
TRINITY_DN15988_c0_g1_i2_12	-0.642670308138926	-0.390822924932534	-1.06091637007428	0.833900377230483	1.58389426676779	-0.323385040852532
TRINITY_DN15988_c0_g1_i2_14	-0.644520413616262	-0.644520239874587	-0.644520413616919	1.37742063329952	1.20052532181643	-0.644384888008179
TRINITY_DN15988_c0_g1_i5_16	-0.857506987506563	-0.478965697554504	-0.977859970037104	1.19901913121654	1.27160861628489	-0.156295092403258
TRINITY_DN1598_c0_g1_i1_11	1.05087273663636	0.788984181791437	0.844592991485407	-0.748842486934037	-0.717024911720298	-1.21858251125887
TRINITY_DN15990_c0_g1_i5_17	-0.145406969787262	-1.22600790754175	-0.857659266718821	1.45441976537384	0.790316301400973	-0.0156619227269821
TRINITY_DN15991_c0_g1_i1_10	-0.89278397766052	-0.854371023898761	-0.825851276528226	1.17438957157553	1.1649806522598	0.233636054252183
TRINITY_DN15991_c0_g2_i1_1	0.819915855279872	0.755667811870737	1.1030743854372	-0.752643777377802	-0.719395870651271	-1.20661840455874
TRINITY_DN15995_c0_g1_i3_1	-0.460607515746751	-0.556677481091724	-0.917350086335195	1.117249600532	1.4221308336773	-0.604745351035624
TRINITY_DN15999_c0_g1_i1_7	-0.585587444736081	-0.671576495635411	-0.671576495635411	0.87703237786374	1.62876532513864	-0.577057266995475
TRINITY_DN16001_c0_g2_i1_7	-0.851685063813408	-0.40411686218336	-0.776698056178175	1.15776595197893	1.38210518833758	-0.507371158141571
TRINITY_DN16003_c0_g1_i1_6	-0.634439398082343	-0.653084972203493	-0.802668486722094	1.74618665187007	0.629360737199784	-0.285354532061925
TRINITY_DN16004_c0_g2_i1_4	-0.868741614593848	-0.868741614593848	-0.868741614593848	1.02498872334857	1.2570450662667	0.324191054166273
TRINITY_DN16008_c0_g1_i1_7	-0.781346510533343	-0.694828428445714	-0.465720299920342	1.10558320243544	1.44718287868522	-0.610870842221255
TRINITY_DN16010_c0_g1_i1_9	-0.789316814504731	-1.00319644562724	-0.782365251391151	1.31969427865544	0.966076793266431	0.28910743960125
TRINITY_DN16012_c0_g1_i1_16	0.290885904500663	1.39162595147441	0.86947729519015	-0.665355411764011	-0.957111390486679	-0.929522348914534
TRINITY_DN16012_c0_g2_i1_6	0.642708348603241	1.17682909273661	0.879559383331769	-0.899698941557206	-0.899698941557206	-0.899698941557206
TRINITY_DN16015_c0_g2_i5_1	-0.431364700745654	-1.08585122976386	-1.11758907685266	0.841106517572346	0.71015571657818	1.08354277321165
TRINITY_DN16020_c0_g1_i3_9	-1.05068970299296	-0.783338972614041	-0.864840804877565	0.99369158254309	1.06850883133016	0.636669066611318
TRINITY_DN16023_c0_g1_i3_8	0.587566549071766	0.602578484447883	1.26452869046072	-0.692133983862255	-0.30667901904887	-1.45586072106925
TRINITY_DN16025_c0_g1_i1_12	-0.513828458063451	-0.560473827629036	-1.41227181205132	1.22563513494393	0.885589762002886	0.375349200796988
TRINITY_DN16027_c0_g1_i3_5	0.612787822589743	0.675807995925913	1.22103013720065	-0.522643796521481	-0.529996498909325	-1.4569856602855
TRINITY_DN16034_c0_g1_i5_9	-0.991692856129954	-0.560215509022827	-1.07152566185482	0.792324452190111	1.26930430578666	0.561805269030827
TRINITY_DN16035_c0_g1_i5_2	-0.850121246139935	-0.679446562057055	-0.734558250994269	1.24357002030003	1.28772149083722	-0.267165451945998
TRINITY_DN16037_c0_g1_i2_16	-1.35109560360328	-0.666942188749156	-0.585582143011756	0.644333128107512	1.14128307087353	0.81800373638315
TRINITY_DN16040_c0_g1_i1_16	-0.799354982358663	-0.819415102888719	-0.906716508784714	1.29532523934364	1.08034389266884	0.14981746201962
TRINITY_DN16040_c0_g1_i2_15	-0.812286229904283	-0.771342562147546	-1.10092104903707	1.19027149017284	0.74982813326569	0.744450217650366
TRINITY_DN16040_c0_g2_i1_16	-0.831327483942908	-0.831327483942908	-0.831327483942908	1.58460008764425	0.488144608048554	0.421237756135924
TRINITY_DN16046_c0_g1_i1_18	-1.14242330075307	-0.618895127125652	-0.935803978529382	0.922594683721694	0.814967708048824	0.959560014637584
TRINITY_DN16046_c0_g2_i1_8	-0.943333213290712	-1.0669448541529	-0.534073596568971	1.28077501786285	0.983796067036603	0.279780579113131
TRINITY_DN16050_c0_g1_i1_10	-0.677781033946832	-0.440948176851139	-0.658297154057344	1.23110865648471	1.33319015821422	-0.787272449843617
TRINITY_DN16052_c0_g2_i1_2	-0.472154826953604	-1.10427549329599	-0.547613811827622	1.48431870527373	0.97175926873511	-0.332033841931622
TRINITY_DN16055_c0_g1_i2_9	-1.09073146484484	-0.97837018600131	-0.396957028879142	1.01679260290079	1.27756544383524	0.17170063298926
TRINITY_DN16063_c0_g1_i1_17	0.325116814907397	0.854953806329279	1.31193775421225	-1.02570868283111	-1.13006084291859	-0.336238849699222
TRINITY_DN16077_c0_g1_i2_9	-0.817550110160201	-0.759109833976198	-1.07841084159364	1.13152645004746	1.03695243195805	0.486591903724527
TRINITY_DN16080_c0_g1_i2_4	-1.09159956898197	-0.649553363623562	-0.739082422969128	1.3737891422817	0.966042535668136	0.140403677624826
TRINITY_DN16083_c0_g1_i1_7	-0.822307851373286	-0.408599577060167	-0.840348332463333	1.25257966078889	1.28871276490998	-0.470036664802083
TRINITY_DN16083_c0_g1_i2_13	-1.13401707684219	-0.593820623393191	-0.915407733797234	0.741252435568488	1.23837008990102	0.663622908563112
TRINITY_DN16084_c0_g1_i1_8	-0.522257691598081	-0.984061986757916	-0.635599503308591	-0.281273381032916	0.799384946991818	1.62380761570569
TRINITY_DN16085_c0_g1_i1_3	0.771965368487097	0.936819657296992	1.01676381316197	-0.960836219510378	-0.803876399925304	-0.960836219510378
TRINITY_DN16086_c0_g2_i1_16	-1.17682732471677	-0.879462647460384	-0.626278050075237	1.03929722402481	0.919335259647161	0.723935538580415
TRINITY_DN16088_c0_g1_i1_7	-0.851286341695677	-0.662129457671544	-0.421785828094625	1.16642756535702	1.38511996656449	-0.616345904459661
TRINITY_DN16094_c0_g1_i2_13	-0.755174890062073	-1.2828484121667	-0.402081406035279	0.974998087093972	1.27956857737688	0.185538043793203
TRINITY_DN16094_c0_g1_i2_8	1.62022019226972	0.755830601538673	-0.11695269802238	-0.648394110969661	-0.615180871739611	-0.995523113076739
TRINITY_DN16096_c0_g2_i1_16	1.02952427435768	0.948428380352604	0.749242876312936	-0.90906517700774	-0.90906517700774	-0.90906517700774
TRINITY_DN16097_c0_g2_i2_7	-0.918486830258387	-1.25352632677343	-0.341802145274922	0.576828354956866	0.608261037580463	1.32872590976941
TRINITY_DN160_c0_g1_i1_11	1.04258738503799	1.11320673974647	0.519327186793038	-0.822349980216338	-0.850750756142746	-1.00202057521842
TRINITY_DN16102_c0_g3_i2_8	-1.21387429257373	-0.83208506293225	-0.247853729684909	1.21525558483911	1.13686677770394	-0.0583092773521616
TRINITY_DN16102_c1_g1_i1_13	-0.709522165688809	-0.797664910310808	-1.10285853988049	0.994454325634578	0.389462635466669	1.22612865477886
TRINITY_DN16103_c0_g1_i2_6	-0.862714793911963	-0.782073207719753	-0.865211827339885	1.31760090069693	1.06975697931945	0.122641948955231
TRINITY_DN16115_c0_g2_i3_4	-1.04060172860512	-0.77514980711579	-0.848906220848364	1.12596846607739	1.03773027658585	0.500959013906034
TRINITY_DN16116_c0_g1_i3_1	-0.894152791503541	-0.635023437176289	-1.05684610744529	1.37999674912477	0.759013497050322	0.447012089950026
TRINITY_DN16116_c0_g1_i4_14	-1.14107779317503	-0.478324615679882	-0.916565463307587	1.3589985704125	0.800084864030709	0.376884437719285
TRINITY_DN16117_c0_g3_i1_6	1.54724774039084	0.196461063322167	0.71633518650939	-0.678986130067819	-0.830588686548196	-0.950469173606379
TRINITY_DN16121_c0_g1_i4_16	-1.30843695365896	-0.754276494451068	-0.558998288989208	0.600926230246395	1.05329528583423	0.967490221018618
TRINITY_DN16123_c0_g1_i1_1	-0.866365820913839	-0.751857698529413	-0.971834451590085	1.17364932359207	1.13193690517715	0.284471742264109
TRINITY_DN16129_c1_g1_i1_2	0.664753338067883	1.01149368594326	0.795475078230159	-1.14295632951269	-1.26147773317618	-0.0672880395524395
TRINITY_DN16131_c0_g1_i1_9	-1.29559321884247	-0.648825286055218	-0.430838854910462	1.13108556221312	1.1971970013472	0.0469747962478372
TRINITY_DN16133_c0_g1_i1_16	0.807882857619991	0.457875209932302	1.212800700803	-1.18392574934949	-0.185216664392467	-1.10941635461333
TRINITY_DN16139_c0_g1_i1_2	-0.579858768691676	-0.750076516799549	-1.106008089253	1.43969522306481	0.891136549335274	0.105111602344142
TRINITY_DN16141_c0_g2_i4_16	-0.862645855147628	-0.646942743997521	-1.1410521920445	0.526302619224591	1.03129573032262	1.09304244164244
TRINITY_DN16142_c0_g1_i3_12	-0.399158543152023	-0.710060356711543	-1.33136840733118	0.890168058764453	1.30889764891675	0.241521599513546
TRINITY_DN16143_c0_g2_i1_9	-0.520559994147909	-1.05227533368511	-1.05227533368511	1.14500863897124	0.972488911405964	0.507613111140923
TRINITY_DN16143_c1_g1_i1_6	1.12551197795062	0.655090229021831	0.925813002356156	-0.842200879063044	-0.932173194577468	-0.932041135688097
TRINITY_DN16150_c1_g1_i4_5	-0.849365469763885	-1.08454728938593	-0.742177273031265	0.971255859741775	1.13075199995949	0.574082172479816
TRINITY_DN16152_c0_g1_i2_7	-0.624043615251308	-0.555137787326241	-0.698852546554747	1.72162595574282	0.725416890507558	-0.569008897118078
TRINITY_DN16160_c0_g1_i2_7	-0.701836129596831	-0.779506101173288	-0.998823504825267	0.975427032592824	1.39212348926241	0.112615213740154
TRINITY_DN16161_c1_g1_i2_17	-0.577871110913375	-0.988510589906801	-0.96477614716625	1.48462675626824	0.466747804047706	0.579783287670483
TRINITY_DN16162_c0_g1_i1_12	-1.1345394916361	-0.654518257083309	-0.138111679349338	0.97703228090776	1.43927259243402	-0.489135445273034
TRINITY_DN16163_c0_g1_i3_13	0.796975955435287	0.935188435396644	0.991636073540464	-0.987490140738573	-0.75773264061526	-0.978577683018563
TRINITY_DN16166_c0_g1_i1_15	-1.23752467905217	-0.421845465134383	-0.709692498149123	1.13021702993159	1.22858447190312	0.0102611405009515
TRINITY_DN16168_c0_g1_i4_16	-0.79934043245215	-0.434818863197098	-0.835285519282389	1.06669791098306	1.45889379654862	-0.456146892600042
TRINITY_DN16176_c0_g1_i2_14	0.865794232308973	1.16840230629249	0.598561771942198	-0.903754957621667	-1.19272483415012	-0.536278518771867
TRINITY_DN16176_c0_g2_i3_6	0.530913691813961	1.0771243365452	1.0369869742629	-1.15693161235645	-0.879859260696199	-0.608234129569404
TRINITY_DN16178_c0_g1_i3_16	-1.07094846354848	-0.773677211987492	-0.575269676436731	1.20942419627346	1.20865527570724	0.00181587999200921
TRINITY_DN16180_c0_g1_i1_7	-0.52045523209854	-0.712828023220835	-1.28274854090139	1.12545127010692	1.10884865090492	0.28173187520893
TRINITY_DN16182_c0_g1_i1_9	-0.941669255464799	-0.171872266168212	-1.32792188084194	1.09468373933285	1.00133967234663	0.34543999079548
TRINITY_DN16192_c0_g1_i1_17	0.80302789543161	1.03473719304802	0.85337206041029	-0.853561999383328	-0.654863376204239	-1.18271177330235
TRINITY_DN16193_c0_g1_i2_3	-0.79982913377426	-0.983107068035201	-0.924006667400514	0.806324559672779	1.15482230023733	0.745796009299866
TRINITY_DN16195_c0_g1_i1_3	-1.31018152721309	-0.9752501443736	-0.263971548004816	0.607699267869118	1.0349808510148	0.906723100707596
TRINITY_DN16201_c1_g1_i1_14	-0.987594109772464	-0.806117688731099	-0.901692593794665	1.12897511923608	0.956920507108735	0.609508765953414
TRINITY_DN16202_c0_g1_i1_17	0.190688682111518	0.933571670272326	1.26775306798076	-0.9757621022451	-1.22285293800925	-0.193398380110251
TRINITY_DN16202_c0_g1_i1_4	-1.05611875617254	-1.11545135584214	-0.284962671807466	1.09397445688453	1.14717347112748	0.215384855810144
TRINITY_DN16203_c0_g2_i6_13	-0.572607692502019	-0.640351537217707	-0.58733370216206	0.0248443432643456	-0.194029692226798	1.96947828084424
TRINITY_DN16206_c0_g1_i1_10	-0.908032598503706	-1.04908275292265	-0.766612627313304	0.811143141697825	0.944810226786912	0.967774610254926
TRINITY_DN16206_c0_g1_i1_8	1.60695459160991	0.702703602023477	-0.0103588918105126	-0.55467409600338	-1.08942475641573	-0.655200449403759
TRINITY_DN16207_c0_g2_i3_17	-1.20832383549523	-0.861868458737815	-0.235049444509111	1.15692246561336	1.18411859382404	-0.0357993206952429
TRINITY_DN16208_c0_g1_i8_18	-0.679447899817001	-0.586998241076029	-0.679450257275373	-0.54060393684021	0.82579574497998	1.66070459002863
TRINITY_DN16209_c0_g1_i2_10	-0.72375475983098	-0.935017973687708	-0.931787643665583	1.25351107775043	1.0349614021134	0.302087897320433
TRINITY_DN16210_c0_g1_i15_5	-1.05275115655179	-0.906707613522581	-0.697063090655035	1.14157720228957	1.01532130221625	0.499623356223595
TRINITY_DN16213_c0_g1_i1_15	0.207132307413724	1.11462891515641	1.23750470447825	-0.853088642349459	-0.853088642349459	-0.853088642349459
TRINITY_DN16217_c0_g1_i1_7	-0.764712433663752	-0.739139411990275	-0.546688399552923	1.16210224060584	1.39943545829524	-0.510997453694127
TRINITY_DN16219_c0_g1_i4_16	-0.809988304102437	-0.861328448586774	-0.892090313725744	1.16268728563865	1.18685626587017	0.213863514906136
TRINITY_DN1621_c0_g1_i1_9	-0.787729458221965	-0.803219642951865	-0.904637693741653	0.660417956649061	0.286760775413824	1.5484080628526
TRINITY_DN16222_c0_g1_i6_9	0.999537857048985	0.981586844246379	0.558927472818152	-1.46322579926246	-0.584261629289922	-0.492564745561137
TRINITY_DN16228_c0_g1_i1_17	-0.726078775066588	-0.664578029312029	-0.873732678931544	1.04949130217127	1.45252780658359	-0.237629625444693
TRINITY_DN16236_c0_g1_i1_10	0.864868883434138	1.30832339745203	0.429120131163024	-0.630841090639197	-0.899603355593346	-1.07186796581665
TRINITY_DN16243_c0_g1_i1_1	-1.24867488338691	-0.90654330986411	-0.425129669007625	0.618055992175866	1.23704349883187	0.725248371250911
TRINITY_DN16243_c0_g1_i1_18	-1.01405739714906	-0.861093304747264	-0.836245719877842	1.02972505570768	1.00899636469894	0.672675001367549
TRINITY_DN16245_c0_g1_i1_3	-0.786945577457604	-0.78777055141287	-0.754884961996881	1.2840598132736	1.22807022938131	-0.182528951787552
TRINITY_DN16246_c0_g1_i1_8	-0.663845595891338	-1.45473863434638	-0.430440558865749	0.930572658634131	1.0118418759841	0.606610254485229
TRINITY_DN16246_c0_g1_i4_2	-0.89640313281818	-0.94087417105707	-0.867501442455428	0.87860506900066	0.668897928301539	1.15727574902848
TRINITY_DN16249_c0_g1_i2_3	-1.02459768909762	-1.20654773780942	-0.398886986165617	0.972434278473476	0.739672499187314	0.917925635411863
TRINITY_DN16250_c0_g1_i1_6	-0.598979105497301	-1.07551315543338	-0.603264096112953	0.0670932856789124	0.525438960511154	1.68522411085356
TRINITY_DN16255_c0_g1_i1_3	-0.488982556624036	-0.687116795195511	-0.687116795195511	1.06021469682095	1.49011824538962	-0.687116795195511
TRINITY_DN16255_c0_g1_i1_6	-0.426573556100492	-0.702341156330825	-1.15166264355513	0.133158254476596	0.492766551270742	1.6546525502391
TRINITY_DN16257_c0_g1_i2_11	-0.624409003733393	-0.945360344771018	-1.11122727246052	0.904016174304126	0.681722036439661	1.09525841022114
TRINITY_DN16259_c0_g1_i2_1	-0.846690133685956	-0.856998058745469	-0.971026353982283	1.14399628408366	1.01585989701679	0.514858365313251
TRINITY_DN1625_c0_g1_i1_7	-0.961473803055917	-0.413838147859739	-0.911785360583817	1.13974405751738	1.32057933426972	-0.173226080287627
TRINITY_DN16260_c0_g1_i2_5	0.668935349240117	1.21541339674219	0.782673945337827	-1.08501624972023	-0.921549794974021	-0.660456646625882
TRINITY_DN16261_c0_g1_i1_3	-0.496818497668433	-0.648451088784279	-1.35392790978183	1.14887125716014	1.04120009816617	0.309126140908224
TRINITY_DN16263_c0_g1_i4_10	0.711512844836713	1.49580551639293	0.220160574181272	-0.577752342650638	-1.21061025342121	-0.639116339339069
TRINITY_DN16271_c0_g1_i1_2	-0.93569280826048	-1.19572422831554	-0.432586019575371	0.573246482674597	0.681193248315639	1.30956332516116
TRINITY_DN16277_c0_g1_i4_11	-0.995318052222783	-0.985147399110153	-0.69987472205132	1.09128091910512	1.01310827336506	0.575950980914077
TRINITY_DN16278_c0_g1_i1_13	1.56610713913597	0.0469369154281001	0.755704747574753	-1.02741536085338	-0.767737996357044	-0.573595444928405
TRINITY_DN16280_c0_g1_i1_9	-0.648011286244478	-0.9922482920914	-0.5710066515414	1.01244511812676	1.47286489281248	-0.274043781061958
TRINITY_DN16282_c0_g1_i1_9	-0.94277475810016	-0.778060034928042	-0.759278902538731	1.49586812347294	0.814072137483496	0.170173434610496
TRINITY_DN16287_c0_g1_i4_10	-0.917840461915207	-0.80661460232211	-0.934909351899023	1.14187524046773	1.05675508227606	0.460734093392553
TRINITY_DN16288_c0_g1_i2_4	-1.0349786435114	-0.550993051207029	-1.03362352418102	0.457519127115645	1.15258526892765	1.00949082285615
TRINITY_DN16288_c0_g1_i3_8	0.620661388605177	0.395307607558313	1.49860758387722	-1.0991433265424	-0.670000941618121	-0.745432311880184
TRINITY_DN16290_c0_g1_i3_7	-1.11957816143122	-1.00484044205883	-0.340711025176721	1.32557124077344	0.897132710574855	0.242425677318477
TRINITY_DN16290_c0_g1_i6_16	-0.546613144865433	-0.758911376287608	-0.861573667044117	-0.376320915207845	1.2131834461935	1.3302356572115
TRINITY_DN16290_c1_g1_i3_18	-1.0442452784339	-0.594999609897478	-0.599189189676595	1.35490678462722	1.13833271848507	-0.254805425104318
TRINITY_DN16291_c0_g1_i1_14	0.51533444277534	0.931478901190944	1.01969543001183	-1.21544593501138	-1.15803060459123	-0.0930322343755007
TRINITY_DN16292_c0_g1_i4_1	-0.36501627404038	-0.635959379990263	-0.979769371752948	1.34306976524845	1.18348192175081	-0.545806661215667
TRINITY_DN16293_c0_g1_i2_6	-0.643605112601543	-0.805533871748354	-0.772590758224293	0.598046401461759	1.72402527773223	-0.100341936619801
TRINITY_DN16295_c0_g1_i2_9	-0.335734161600249	-0.357365467333778	2.03837959113489	-0.463268807596969	-0.41874225071425	-0.46326890388964
TRINITY_DN16299_c0_g1_i6_8	0.543017126837024	1.68807637628933	0.049127114063766	-0.96716633435782	-0.82333628578789	-0.489717997044406
TRINITY_DN16300_c0_g1_i1_12	-0.818030237081901	-0.326540805073566	-1.25523179279505	1.36603604586807	0.869161278095071	0.164605510987376
TRINITY_DN16300_c0_g2_i2_17	-1.21725330393666	-0.949745675979222	-0.316473587016811	1.04658137408389	1.15916165644049	0.277729536408315
TRINITY_DN16301_c0_g1_i2_4	-0.88370955711992	-0.74305052372458	-0.905689876198761	1.26556832728333	1.10381378554489	0.163067844215036
TRINITY_DN16305_c0_g1_i1_10	-1.00449482209969	-0.699120491809897	-0.971901790010308	1.01635976660109	1.10182753525607	0.557329802062732
TRINITY_DN16320_c0_g1_i1_4	-0.839945856056894	-1.0013393014763	-0.754154612827425	1.1598828330932	1.13450459907811	0.301052338189309
TRINITY_DN16336_c0_g2_i4_6	-0.19472268739726	-0.803042331452001	-1.40958230747057	1.03856016588342	1.08118536688173	0.287601793554677
TRINITY_DN16338_c0_g1_i2_4	-1.05351580563675	-1.0500702175784	-0.283383304458729	1.10675528316473	1.21576735243643	0.0644466920727275
TRINITY_DN16343_c0_g1_i1_3	0.712824462861558	1.60704901740428	0.0663870480841475	-0.862296454546049	-0.755694111667974	-0.768269962135966
TRINITY_DN16348_c0_g1_i1_4	-0.94139616226232	-0.904893449308388	-0.880067515149224	1.05011716271365	0.918076269948355	0.758163694057925
TRINITY_DN16352_c0_g1_i9_5	-0.673104487177124	-0.972074700151967	-0.948046222454609	1.40748828060498	0.494889084699007	0.690848044479713
TRINITY_DN16356_c0_g1_i1_1	-0.408248290463863	-0.408248290463863	-0.408248290463863	2.04124145231932	-0.408248290463863	-0.408248290463863
TRINITY_DN16362_c0_g1_i1_1	-0.815384863810648	-0.818520105082697	-0.818177005853737	1.38196488459514	1.04169278837404	0.0284243017778954
TRINITY_DN16363_c0_g1_i12_13	-1.08368339634923	-0.47328681071969	-1.03734465010527	1.11268180979511	1.04892925856262	0.432703788816468
TRINITY_DN16366_c0_g1_i1_11	-0.862081597119492	-0.7046119200061	-1.1441653099217	0.870644629911002	0.921962954323119	0.918251242813168
TRINITY_DN16367_c0_g1_i2_18	-0.90569478087398	-0.89918770205869	-0.898277526213041	1.08399240792445	1.00755415875103	0.611613442470235
TRINITY_DN1636_c0_g1_i1_11	-0.449777752555071	1.44915730365818	1.09653855191122	-0.655129538250279	-0.601828413204447	-0.8389601515596
TRINITY_DN16373_c0_g2_i1_16	-0.408248290463863	-0.408248290463863	2.04124145231931	-0.408248290463863	-0.408248290463863	-0.408248290463863
TRINITY_DN16375_c0_g1_i4_2	-1.01839469717126	-0.768610858561807	-0.752983308995376	1.29796536644961	1.03880383116566	0.203219667113171
TRINITY_DN16377_c0_g1_i1_5	-0.150464698719973	0.275340288447233	1.88535022898317	-0.670075272903477	-0.670075272903477	-0.670075272903477
TRINITY_DN16379_c0_g1_i2_6	1.25284607646373	0.497782674575145	0.815938029418135	-1.27392326036091	-0.817333662294216	-0.475309857801882
TRINITY_DN16384_c0_g1_i4_5	-1.46358118496407	-0.607709591113991	-0.367951908595445	0.978659139024622	1.13575737157585	0.324826174073031
TRINITY_DN16384_c0_g3_i1_16	0.781857332654331	0.0576096833068532	1.55309145540772	-0.684993401746691	-0.701825348455873	-1.00573972116634
TRINITY_DN16385_c0_g1_i5_11	-0.763209413615166	-0.949238807484362	-0.68377701265686	0.555248142045257	0.197298650686382	1.64367844102475
TRINITY_DN16386_c0_g1_i1_4	-0.877810900407749	-0.877810900407749	-0.877810900407749	1.32387542023794	0.457006290333423	0.852550990651887
TRINITY_DN16386_c0_g1_i5_9	-0.751754883976996	-1.05458566726131	-0.839062941353171	1.2866635147762	0.820962505232736	0.537777472582533
TRINITY_DN16387_c0_g1_i1_7	0.0759360437437788	0.484641923451155	1.72240823933073	-0.916013332271103	-0.585308191045428	-0.781664683209134
TRINITY_DN16387_c0_g1_i2_1	-0.771961643138994	-0.816037503996776	-0.875245014346218	1.19908499585167	1.23840051811048	0.0257586475198418
TRINITY_DN16389_c0_g2_i1_10	-0.177380871129986	-1.24700840931291	-1.01147146758569	1.33079995010682	0.618950776722644	0.486110021199126
TRINITY_DN16390_c0_g1_i2_10	-0.444378271818763	-0.716365507186955	-1.40600508037828	0.965359261733424	1.02245514204786	0.578934455602705
TRINITY_DN16391_c0_g1_i3_3	-0.432192577666692	-0.587111057820513	-1.37761532393814	1.10374639378114	1.15466228933748	0.138510276306718
TRINITY_DN16393_c0_g1_i1_14	-0.91814409330496	-0.771973966213484	-1.00395994062286	0.958134393207107	1.12130995531968	0.614633651614526
TRINITY_DN16395_c0_g1_i2_13	-1.26363768273756	-0.997233268684158	-0.291720131802136	0.598414578389535	0.809544130401281	1.14463237443304
TRINITY_DN16397_c0_g1_i1_14	-0.412022791690993	-0.346094755027351	-1.62354637593794	0.683893188101069	0.56110925763561	1.13666147691961
TRINITY_DN16398_c0_g1_i1_16	0.907828902535536	0.948724790181259	0.877007766550543	-0.904549065106786	-0.825699796847344	-1.00331259731321
TRINITY_DN16398_c0_g2_i2_3	1.48372003700112	0.4156460589201	0.652605643972338	-0.97207062991029	-0.848916692577877	-0.730984417405388
TRINITY_DN16400_c0_g1_i2_13	-0.690351006479417	-0.588211628897695	-0.871301669160903	1.37522795680865	1.17057205990674	-0.395935712177372
TRINITY_DN16407_c0_g2_i2_12	-0.928422558614584	-0.906360631563961	-0.886570373633771	0.892179964180402	0.739070684428692	1.09010291520322
TRINITY_DN16409_c0_g2_i4_6	1.58264608113814	0.929969107753775	-0.549379992601125	-0.556512888573135	-0.824666643322579	-0.582055664395073
TRINITY_DN16415_c0_g1_i2_1	-0.761098435356687	-1.22101916255902	-0.485121091407733	1.12030428544141	1.18936499553667	0.157569408345365
TRINITY_DN16425_c0_g1_i1_15	-1.50467641600525	-0.695963909764397	-0.240897733902136	1.07668144263523	0.909245062501035	0.455611554535518
TRINITY_DN16425_c0_g1_i1_6	1.03026249270042	0.929873107064323	0.765134140369594	-0.958128591119595	-0.950878191991458	-0.81626295702328
TRINITY_DN16425_c0_g1_i5_17	-1.05422665341119	-0.810607316337438	-0.506308462035763	0.293129692506295	0.434779510637077	1.64323322864102
TRINITY_DN16425_c0_g2_i1_10	1.66434612718584	0.39337863497892	0.31701065848586	-0.976893412580748	-0.551598939217874	-0.846243068851995
TRINITY_DN16426_c0_g1_i2_7	-1.01992196111736	-0.794529396260949	-0.749069158251459	0.990728806022776	1.310321985034	0.262469724572986
TRINITY_DN16428_c0_g1_i2_16	-0.605277071250328	-0.140650535165807	-1.15906188611895	1.26796352307876	1.17285486576391	-0.535828896307584
TRINITY_DN16430_c0_g1_i5_12	-0.686394271961906	-0.571565349615459	-1.15750001405546	0.913097355590672	1.42203010997074	0.0803321700714081
TRINITY_DN16433_c0_g1_i7_7	-0.8976574070962	-0.899300993988966	-0.814269891879704	1.21700623469561	0.330094888002031	1.06412717026723
TRINITY_DN16434_c0_g1_i1_4	-1.11710739703857	-0.656060640972291	-0.58289356419732	1.28040946539605	1.15585860512078	-0.0802064683086415
TRINITY_DN16435_c0_g1_i1_8	-0.797821724775721	-1.32847031509247	-0.261522143882481	1.36356305605873	0.241566982836436	0.782684144855502
TRINITY_DN16436_c0_g1_i1_9	-1.02911295211045	-0.706070836341101	-0.475562329632899	1.48287584186043	0.977291741004126	-0.249421464780108
TRINITY_DN16436_c0_g1_i2_14	0.712823399399527	0.671395298497856	1.15832740680937	-1.06732069262237	-1.22344719634114	-0.251778215743233
TRINITY_DN16437_c0_g1_i1_5	1.18913415889688	0.757203818593645	0.703830956706448	-1.05391220986658	-0.540761306636882	-1.05549541769352
TRINITY_DN16449_c0_g1_i4_17	-0.0169256512682801	-0.477214465011329	-1.75016653148521	0.651763032642298	0.885726698509945	0.706816916612577
TRINITY_DN16451_c0_g1_i1_17	-0.357301116300117	-0.864322196305901	-1.27559911650621	0.682217452550137	0.468419488043246	1.34658548851884
TRINITY_DN16451_c0_g1_i4_14	-0.208812247690089	1.52157463738026	0.959349289295094	-0.759472447077226	-0.75947305864425	-0.753166173263788
TRINITY_DN16452_c0_g1_i3_14	-1.17854210222113	-1.15981619651502	-0.0893474214994107	0.820932837175664	0.420573386734634	1.18619949632526
TRINITY_DN16456_c0_g1_i1_3	0.89375638409832	0.844292023336777	0.904681578628942	-1.10663389139563	-1.13238825297286	-0.403707841695549
TRINITY_DN16457_c0_g1_i3_6	1.09305472125542	0.460021215584399	1.00579131402188	-0.656722138828507	-0.537772598994907	-1.36437251303828
TRINITY_DN16461_c0_g1_i5_10	-0.790545691020271	-1.05426002476346	-0.60398831655829	1.14609523997241	1.25827816183531	0.0444206305343106
TRINITY_DN16467_c0_g1_i2_18	0.74700267687847	1.18205205174792	0.739310549377694	-0.957795945401792	-1.0979398387434	-0.612629493858882
TRINITY_DN16469_c1_g3_i1_17	-0.778464367727882	-1.05991144487651	-0.888911120225344	0.927943595956315	0.915802977834984	0.88354035903844
TRINITY_DN16470_c0_g1_i5_10	-1.05056073037514	-0.983008799246324	-0.614600993125348	1.13387837221377	1.00215724857311	0.512134901959934
TRINITY_DN16471_c0_g1_i2_13	-0.972132984305295	-0.762620590029854	-0.758232158626298	1.1097636775761	1.28752387484134	0.0956981805440151
TRINITY_DN16471_c0_g2_i2_12	-0.710920179678812	-0.744772035215359	-0.610759435151657	1.20629265905793	1.36330007549477	-0.503141084506872
TRINITY_DN16473_c0_g1_i1_9	-1.01703020592746	-0.736902191665272	-0.892436147698848	1.18528239646387	1.00794325097767	0.453142897850044
TRINITY_DN16475_c0_g1_i1_16	-0.877284799421505	-0.905466702264233	-0.577040210906839	1.32144873248	1.14854467110382	-0.110201690991238
TRINITY_DN16481_c0_g1_i1_6	1.60650054350376	-0.298341342617163	0.867425034952909	-0.725194745279835	-0.725194745279835	-0.725194745279835
TRINITY_DN16489_c0_g2_i1_15	-0.729074602025984	-0.709043001231034	-1.22795670645273	1.13151893059721	0.761560256468423	0.772995122644116
TRINITY_DN16490_c0_g2_i2_18	0.491404938199694	1.01018642685406	1.15360731529077	-1.08013518758506	-0.779463126635093	-0.79560036612437
TRINITY_DN16491_c0_g1_i3_18	-0.872035355160075	-0.966577095503547	-0.360296416663244	1.4417426118859	1.01505678067934	-0.257890525238371
TRINITY_DN16497_c0_g1_i1_2	-0.903126672789823	-0.941642743670903	-0.797484536749669	1.1067491018078	1.12685437580729	0.408650475595304
TRINITY_DN16500_c0_g1_i1_15	-0.639239479229815	-0.628553562659428	-0.959208190843059	1.22712722262562	1.29696200940685	-0.297087999300176
TRINITY_DN16501_c0_g1_i1_13	-0.730921107063129	-0.334172437551969	-1.12914127298752	1.02744348109282	1.40278018865695	-0.235988852147149
TRINITY_DN16502_c0_g1_i4_11	-0.878535867203917	-0.855655039208976	-0.997182090185948	0.89642928157957	0.832141946554261	1.00280176846501
TRINITY_DN16505_c0_g1_i8_10	-1.01143149219425	-0.448986583605226	-1.12431397110946	1.11843285965019	1.03763831582212	0.428660871436639
TRINITY_DN16506_c0_g1_i2_1	-0.734539794218777	-0.493985979572792	-0.730875613353914	1.78716912963786	0.572657240739972	-0.400424983232349
TRINITY_DN16509_c0_g1_i2_11	-0.826648569215436	-0.684566100541243	-1.14247972131982	1.02445051969023	1.10275803188588	0.526485839500383
TRINITY_DN16511_c0_g1_i1_16	-1.10878376211556	-0.630213803076849	-0.848861221064153	0.75702656839518	1.36474963117111	0.466082586690266
TRINITY_DN16512_c0_g1_i1_4	-0.627952511892105	-0.963997484392876	-0.963997484392877	1.3619564212003	0.896462326455804	0.297528733021758
TRINITY_DN16514_c0_g1_i1_18	0.538629258234703	1.59698440742548	0.2073571123349	-1.20061546038635	-0.677378019030563	-0.464977298578174
TRINITY_DN16514_c0_g1_i1_8	0.30907388665164	1.31481707279723	0.809288500078664	-0.754692512465993	-0.318397278761529	-1.36008966830001
TRINITY_DN16515_c0_g1_i1_6	0.807198946779735	0.890613022825706	0.915961861114214	-0.590768387434215	-0.610897321340723	-1.41210812194472
TRINITY_DN16515_c0_g1_i3_10	-1.19044132936665	-0.606831145075391	-0.716879268510792	0.60204273065902	1.46110580556841	0.451003206725404
TRINITY_DN16516_c0_g1_i4_2	-1.36758873695007	-0.702776292878657	-0.46970842649589	1.1542783618018	0.940493957057887	0.445301137464926
TRINITY_DN16517_c0_g1_i2_3	-0.0886857925403039	1.71552754523598	0.613380201056111	-0.746740651250595	-0.746740651250595	-0.746740651250595
TRINITY_DN16517_c0_g1_i2_7	0.265638410120846	0.857442485638204	1.25511834184795	-0.933733118801984	-0.129018155041357	-1.31544796376366
TRINITY_DN16519_c0_g1_i1_16	0.533008810897878	1.20104047967182	0.920764972745451	-0.974579076643003	-0.660958835855386	-1.01927635081676
TRINITY_DN16524_c0_g1_i9_12	0.288763192158476	-0.153276722956191	1.88091249941296	-0.672708931646442	-0.672702387968005	-0.670987649000793
TRINITY_DN16526_c0_g1_i2_5	-0.947436307965144	-0.996128151961501	-0.738367822362133	1.08909145659219	1.03117023424795	0.561670591448633
TRINITY_DN16529_c0_g1_i1_9	-0.134370108502755	-0.771850645810991	-1.45793211205561	1.05250317083091	0.273300453366077	1.03834924217237
TRINITY_DN16531_c0_g1_i1_18	-0.816524686282278	-0.959609928038075	-0.948736207243282	1.0449721843371	0.908283973262226	0.771614663964305
TRINITY_DN1653_c0_g1_i1_10	-0.79730411788408	-0.832852254612485	-1.07624956740162	1.09237667233931	0.716135313468397	0.897893954090475
TRINITY_DN16540_c0_g1_i1_7	-0.602717191159675	-1.20186106112995	-0.680897833760688	1.4756694109059	0.361402211559741	0.648404463584672
TRINITY_DN16541_c1_g1_i1_17	-0.879742828365937	-1.10116176653913	-0.735864150334849	0.940060532294144	0.817857898236381	0.958850314709395
TRINITY_DN16545_c0_g1_i1_10	-0.788201987197878	-0.736845441358916	-1.01003340247283	1.29240316908821	1.05331053814707	0.189367123794335
TRINITY_DN16547_c1_g1_i2_15	-0.983070881589911	-0.802739134903637	-0.69843469924878	1.32822506549794	1.06226076908455	0.0937588811598312
TRINITY_DN16549_c0_g2_i1_16	1.04612172448685	0.609611170000612	1.02156165450631	-1.14146787300318	-0.704334054541832	-0.831492621448765
TRINITY_DN1654_c0_g1_i1_5	-0.691112487137097	-1.05281706142551	-0.950643418501642	0.798621340842299	0.754191750790985	1.14175987543096
TRINITY_DN16551_c0_g1_i1_7	-0.77546802899585	-0.662295044025901	-0.53478711149177	0.104249800100041	1.91340403366605	-0.0451036492525698
TRINITY_DN16552_c0_g1_i2_11	-0.735315892751727	-1.33554777525128	-0.327796851882881	1.12630449619811	1.13123616909433	0.141119854593441
TRINITY_DN16553_c0_g1_i3_11	0.967113953795694	1.02887147864533	0.705116337873916	-1.12219736364998	-0.749901317178571	-0.829003089486389
TRINITY_DN16554_c0_g1_i1_12	-0.882827047201038	-0.690202682062118	-0.48427464214471	0.756083591598598	1.67322091620285	-0.372000136393579
TRINITY_DN16562_c0_g1_i1_16	0.695966492072809	1.03133638116519	0.971325567156463	-0.937174499655429	-0.682174058141814	-1.07927988259722
TRINITY_DN16564_c0_g1_i1_16	-0.526242825843712	-0.930127804396214	-1.15698029699352	0.844918628641747	1.2318966504236	0.536535648168089
TRINITY_DN16564_c0_g1_i1_5	0.966390934849251	0.932065915865692	0.815180615748953	-1.04987999652048	-0.984407071256638	-0.679350398686782
TRINITY_DN16565_c0_g2_i1_8	-1.06263558616387	-1.06848873232518	-0.345922213373765	1.12613895092478	1.13849303248799	0.212414548450044
TRINITY_DN16567_c0_g1_i2_11	1.27540053838749	1.07689609553227	0.186776300178539	-0.706625187281772	-0.900234000169306	-0.932213746647218
TRINITY_DN16567_c0_g2_i1_11	1.29078898900768	1.02513746839963	0.0841833949994966	-0.461546305539853	-1.27245730672063	-0.666106240146322
TRINITY_DN16569_c0_g3_i1_11	1.01632487660031	0.388814009908615	1.11080353273555	-0.819107304952861	-1.33393863958749	-0.362896474704128
TRINITY_DN16572_c0_g1_i1_3	0.981308090867151	0.867130234265541	0.723155071667229	-0.624447126224715	-0.485442611254612	-1.4617036593206
TRINITY_DN16577_c0_g1_i4_10	-0.885932948638756	-0.567231203282435	-0.712863814373062	1.37336192969187	1.16604531584426	-0.373379279241873
TRINITY_DN16579_c0_g1_i1_11	-0.750999949934299	-0.789501451518588	-1.13933867143558	1.10802815254509	0.946484884257118	0.625327036086261
TRINITY_DN16581_c0_g1_i3_6	0.433871789160938	1.12799921637845	1.0707679944195	-1.10855358863192	-0.797537150075022	-0.726548261251946
TRINITY_DN16582_c0_g1_i4_17	-0.948306996721213	-0.877711373076359	-0.903501219352607	1.05234515630342	0.830378529632353	0.846795903214405
TRINITY_DN16592_c0_g1_i1_5	-0.939242872068143	-0.942713556637827	-0.773771400453499	0.925499082775633	1.23726856678353	0.492960179600305
TRINITY_DN16593_c0_g1_i2_4	-0.749189461859065	-0.768833168176074	-1.11242321801448	1.02503255632563	1.1706452505398	0.434768041184192
TRINITY_DN16593_c0_g1_i2_8	0.953015719085623	1.28622289049628	0.312440723760308	-1.07099661071157	-0.520650548385974	-0.960032174244671
TRINITY_DN16594_c0_g1_i5_16	-0.774041772688766	-0.945995156688784	-0.927308886902039	0.672599502576155	0.638196172130253	1.33655014157318
TRINITY_DN16599_c0_g1_i4_17	1.11890409907143	0.894481851647495	0.61933128386866	-1.21551006559866	-0.911928196245676	-0.505278972743245
TRINITY_DN16600_c0_g1_i2_5	-0.0369138060802568	0.15405423726287	1.89708886069472	-0.73410652638369	-0.546016239109953	-0.73410652638369
TRINITY_DN16603_c0_g1_i2_13	1.25809958505537	1.26379258524387	-0.329965511189905	-0.660950064547591	-0.539283917772097	-0.991692676789649
TRINITY_DN16605_c0_g1_i4_11	-1.35850273437111	-0.909181500011903	-0.225234665740995	1.15965940753807	0.814156502025732	0.519102990560209
TRINITY_DN16606_c0_g1_i1_13	0.765253275735479	0.674976134444656	1.23110082173292	-1.03855815465879	-0.942104056221934	-0.690668021032328
TRINITY_DN16607_c0_g1_i1_4	-0.716425829130949	-0.716425829130949	-0.716425829130949	1.28635233836517	1.27797892085109	-0.415053771823411
TRINITY_DN16618_c0_g1_i4_17	-0.671231934279022	-1.05753965988393	-0.700634161265419	1.33845104089684	1.07160806668474	0.0193466478467954
TRINITY_DN16618_c0_g1_i8_12	-0.625649068086944	-0.986267903422175	-0.924036243343247	0.659637364066718	1.47972687263853	0.396588978147121
TRINITY_DN16619_c1_g1_i7_10	0.828635475072209	0.650400214345937	1.20968504582043	-0.979176189746433	-0.913711281355549	-0.795833264136591
TRINITY_DN16620_c0_g1_i1_8	-0.0111029897138583	1.26772496203202	1.09319843548036	-0.359523898363471	-1.20463547830699	-0.785661031128072
TRINITY_DN16629_c0_g1_i1_11	-0.524234919498025	-0.622290835943151	-1.21427311862857	0.812192949171229	0.0655275692331688	1.48307835566535
TRINITY_DN16631_c0_g1_i1_3	-1.25783885344289	-0.653795882098585	-0.681511692341727	1.18389039093439	0.960886120723676	0.448369916225132
TRINITY_DN16637_c0_g1_i1_16	-0.976468962357636	-1.05585447124461	-0.48352762880545	1.27658449721666	1.00713937606544	0.232127189125584
TRINITY_DN16637_c0_g1_i2_3	0.56413383382116	0.753662854176371	1.25133710254261	-0.786524712132101	-0.478732067044679	-1.30387701136337
TRINITY_DN1663_c0_g1_i1_10	0.330026616695103	-0.135263803060765	1.83231909076987	-0.383769501556741	-0.916197273062878	-0.727115129784584
TRINITY_DN16641_c0_g1_i4_3	1.13845745990435	1.21367715379827	0.196426905771669	-0.872940321430818	-0.7228305038331	-0.952790694210371
TRINITY_DN16645_c0_g1_i6_9	-0.734370405572675	-1.05895139440529	-0.819665982431653	0.846770142318356	0.441131626661266	1.32508601343
TRINITY_DN16645_c1_g1_i2_5	1.19635691424733	1.19493402037397	0.0373877746634176	-0.780407777167633	-1.11741872802251	-0.530852204094565
TRINITY_DN16645_c1_g2_i1_5	1.46569957549949	1.08708609411506	-0.463289492980393	-0.696498731338109	-0.696498731338109	-0.696498713957937
TRINITY_DN16647_c0_g1_i1_16	0.970824379347157	0.942681088382097	0.774667525554411	-1.07300566560112	-1.04530062611434	-0.569866701568211
TRINITY_DN16661_c0_g2_i1_4	-0.90646623171399	-0.90646623171399	-0.90646623171399	1.06462431388839	0.954652378596255	0.700122002657325
TRINITY_DN16664_c0_g1_i2_7	-0.775665142956784	-0.803932307917757	-0.682610636793289	1.48038068229095	1.01897625467874	-0.237148849301859
TRINITY_DN16667_c0_g1_i1_14	-0.61635721660884	-1.06248515497152	-0.878874938478334	1.2988425640708	0.283436578031713	0.975438167956177
TRINITY_DN16667_c0_g1_i1_3	0.807480696320552	1.06988313834659	0.819337552842367	-0.634606812873624	-1.07084769897808	-0.9912468756578
TRINITY_DN16672_c0_g1_i2_18	-1.03252695392235	-1.15338736315774	-0.366472319489517	1.1202945916605	1.02327552488726	0.408816520021837
TRINITY_DN16673_c0_g1_i1_4	-1.12450385095309	-0.712806677957685	-0.685289009281362	1.20762127587586	1.12377425942118	0.191204002895094
TRINITY_DN16674_c0_g1_i7_2	-0.984750761772242	-0.698169757193779	-0.383247844329243	1.26592051755925	1.25837591181586	-0.458128066079851
TRINITY_DN16676_c0_g1_i1_18	-0.56139863372629	-0.985833755352403	-0.754368014168225	1.20788554350499	1.28401368760721	-0.190298827865286
TRINITY_DN16676_c0_g1_i2_1	-0.742221012734442	-0.920233027352991	-1.04620666121329	1.05043665919791	0.950479446183524	0.70774459591928
TRINITY_DN16679_c1_g1_i1_11	-1.19205165267596	-0.378410813535578	-1.04482735598267	0.811434571729553	1.07336414880552	0.730491101659144
TRINITY_DN16688_c0_g1_i1_10	0.821080791042368	0.350072568992107	1.2690239011967	-0.923447890911178	-1.30144104746463	-0.215288322855361
TRINITY_DN16691_c0_g2_i1_11	-0.648412107391781	-0.648412107391781	-0.648412107391781	0.621521396877911	-0.450861227869824	1.77457615316726
TRINITY_DN16692_c0_g1_i1_7	-0.890691835749869	-0.890691835749869	-0.663841705605241	1.49361265382126	0.855930124476728	0.0956825988069971
TRINITY_DN16692_c2_g3_i1_7	-0.753363657265745	-0.742618652086853	-0.991768822786151	1.49295774394797	0.792036789656915	0.202756598533866
TRINITY_DN16694_c0_g1_i1_4	-0.766615998537036	-0.766615998537036	-0.766615998537036	1.71588433682453	0.539099106824209	0.0448645519623733
TRINITY_DN16696_c0_g1_i1_17	-0.434009370614617	-0.96576163934872	-1.03005367009939	1.49623874159356	0.734569027534054	0.199016910935118
[truncated: 8,881 more rows]
