# Supplementary material for: The effects of Rhodopseudomonas palustris on the improvement of agronomic traits and key enzyme-coding genes related to polysaccharide biosynthesis in Codonopsis pilosula
Source: PLoS One. 2025 Jun 3;20(6):e0319989. doi: 10.1371/journal.pone.0319989 (PMC12132940; doi:10.1371/journal.pone.0319989)
Supplement: S1 File — (ZIP) [file pone.0319989.s004.zip › Transcriptomics of Codonopsis pilosula roots, stems, and leaves/5.different_expressed_gene/JZ100-vs-JCK/JZ100-vs-JCK-heatmap-q-val-0.05-FC-2.gene.xls]

	JCK-1	JCK-2	JCK-3	JZ100-1	JZ100-2	JZ100-3
TRINITY_DN1000_c0_g1_i1_3	1.09706894162187	1.10612407092014	0.45893478624839	-0.887375932930133	-0.887375932930133	-0.887375932930133
TRINITY_DN10011_c0_g1_i1_7	0.72783397628894	1.5428267799055	0.205237957460981	-0.801507273620076	-0.879700743752576	-0.794690696282766
TRINITY_DN10012_c0_g1_i1_12	-0.788955628218923	-1.20948330953401	-0.624144259839114	1.21422839265278	0.532333191411606	0.876021613527659
TRINITY_DN10021_c0_g1_i1_3	-1.27635092692626	-0.220957176036884	-0.845849735936131	0.935267475484295	0.0953231423793329	1.31256722103564
TRINITY_DN10030_c0_g1_i1_7	0.927435959569281	0.57280660427119	1.08819914554301	-0.869645242851945	-0.415458902081375	-1.30333756445017
TRINITY_DN10033_c0_g1_i1_15	-0.346581857714715	-1.39110045728925	-0.789550683843851	1.15436730012724	0.534139917302455	0.838725781418122
TRINITY_DN10041_c0_g1_i1_16	1.11745437193095	0.849290694741619	0.662504032247351	-1.2825551918147	-0.813613467670721	-0.533080439434505
TRINITY_DN10062_c0_g2_i1_11	1.77767404191405	0.353502923449077	0.126427953405222	-0.752534972922783	-0.752534972922783	-0.752534972922783
TRINITY_DN1008_c0_g1_i1_2	-1.18451925344466	-0.676446265492024	-0.805544216967656	1.1608236188429	0.821313077559001	0.684373039502441
TRINITY_DN10124_c0_g1_i1_10	-1.5818009613001	-0.232727449453811	-0.647253981158491	0.765923884178461	0.837966786967129	0.857891720766813
TRINITY_DN10125_c0_g1_i1_11	0.559381589727903	1.5132380440178	0.457439821998633	-0.759942891065016	-0.737101963609739	-1.03301460106958
TRINITY_DN10134_c0_g1_i3_12	-0.841667000498508	-1.20372997920872	-0.633601715437838	0.71680064437288	1.01475838233018	0.947439668442011
TRINITY_DN1014_c0_g1_i1_4	-0.889273287153927	-0.889273287153927	-0.889273287153927	0.480053622086117	1.1384197512925	1.04934648808316
TRINITY_DN10158_c0_g1_i3_5	-1.34955525783349	-0.833385992672111	-0.380309113386132	1.15713475869242	0.625624043228567	0.78049156197074
TRINITY_DN1015_c0_g1_i1_10	-0.343710306435791	-0.273522235342714	-1.69706127668288	0.524227160905794	0.736842937588987	1.0532237199666
TRINITY_DN1016_c0_g1_i1_5	-0.81983031163816	-0.958341692341439	-0.835067714298338	0.347138434521986	1.02348612541984	1.24261515833611
TRINITY_DN10174_c0_g1_i1_8	1.3093197138329	0.360700411557674	0.81442268995951	-1.28594080323929	-0.844654241768842	-0.353847770341956
TRINITY_DN10177_c0_g1_i1_11	1.25620806804755	0.428224602491096	0.786988862694451	-0.360828395731052	-0.693554476655513	-1.41703866084653
TRINITY_DN10178_c0_g1_i2_18	-0.36222795753227	-0.992310638804857	-0.905849347740968	0.317423534359264	0.238258360043999	1.70470604967483
TRINITY_DN10186_c0_g1_i1_7	1.11561821522869	0.566748057776367	0.926573832131876	-1.3217079071486	-0.632249197986083	-0.654983000002253
TRINITY_DN10190_c0_g1_i2_10	-1.54929598376392	-0.723366083731694	-0.16165069832336	1.02990988603326	0.743459273130765	0.660943606654947
TRINITY_DN10193_c0_g1_i2_11	0.913602181196488	0.959543084833323	0.84888701562856	-0.868092506696254	-0.765929500026037	-1.08801027493608
TRINITY_DN10196_c0_g1_i1_8	0.856725580749236	-0.0513746151227812	1.53947020303105	-0.833453904745821	-0.923987683663486	-0.587379580248195
TRINITY_DN10198_c0_g1_i1_14	0.277290332425921	1.59597908241661	0.540879764145237	-0.823174005053185	-1.06024547272008	-0.530729701214502
TRINITY_DN10205_c0_g1_i2_17	-1.43039847312599	-0.929051732353277	0.0739121730866681	1.21772471841137	0.406639318737691	0.661173995243538
TRINITY_DN10208_c0_g2_i1_7	0.578193222536673	1.5733833895137	0.255704733442688	-1.04655494431865	-0.452649591633235	-0.908076809541176
TRINITY_DN10215_c0_g1_i1_5	1.3543624981815	0.985584251902725	0.0323857158105941	-0.80345584949435	-1.1825895674608	-0.386287048939671
TRINITY_DN10225_c0_g1_i1_8	-0.81663429838576	-0.97973284176424	-0.817738971776062	1.40370508612192	0.576813323284373	0.633587702519768
TRINITY_DN10232_c0_g1_i1_13	-0.893522917138163	-0.893671275072564	-0.893671275072564	1.25379927021426	0.797343973040503	0.629722224028528
TRINITY_DN10238_c0_g1_i1_1	-0.830640462261129	-0.830640462261129	-0.830640462261129	1.06573452798637	0.0896695346371377	1.33651732415988
TRINITY_DN10239_c0_g1_i1_8	-0.0952306377236977	0.605340483665947	1.72054476181647	-0.738297465385617	-0.798959625879074	-0.693397516494024
TRINITY_DN10246_c0_g1_i1_14	-0.821126547912373	-1.02413337088004	-0.884520575885498	0.964919446053726	0.827255421455303	0.937605627168885
TRINITY_DN10258_c0_g1_i1_17	-1.32780361177386	-0.505458031027157	-0.755487588896291	0.745047633233156	0.642588841047502	1.20111275741665
TRINITY_DN10259_c0_g1_i1_9	1.58807251664022	-0.338946240515642	0.894990229712751	-0.734444316284223	-0.825536802995442	-0.58413538655767
TRINITY_DN10261_c0_g1_i1_4	-0.747017641128213	-0.517350197274712	-0.785919814884015	0.357372513965317	1.84544393432893	-0.152528795007312
TRINITY_DN10280_c0_g1_i1_7	0.815414395910135	1.27648858755498	0.565063033467067	-1.03128148354317	-0.78625827109329	-0.839426262295727
TRINITY_DN10300_c0_g1_i2_12	-0.629025726192853	-0.910070357060636	-0.706538380354751	-0.0281656013701552	1.72470332833924	0.549096736639154
TRINITY_DN10306_c0_g1_i1_5	0.79563512776036	0.568723052723867	0.96551511558819	-0.258937060257094	-0.364698952410365	-1.70623728340496
TRINITY_DN10334_c0_g1_i1_4	-0.948545351540632	-0.828987196171594	-0.828460510685278	0.601720837013362	0.580192043020074	1.42408017836407
TRINITY_DN10353_c0_g1_i1_4	1.75963274249363	0.0785458841487587	0.421328045065289	-0.647886807109778	-0.777621058084768	-0.833998806513131
TRINITY_DN10355_c0_g2_i1_11	-0.822851747877355	-0.822851747877355	-0.822851747877355	0.705402384907173	1.55862830211591	0.204524556608986
TRINITY_DN10360_c0_g1_i1_2	1.04262262638978	0.869619806507455	0.45106622606924	0.0154469495446777	-1.43813569861051	-0.940619909900637
TRINITY_DN10361_c0_g1_i1_3	1.37352005033662	0.397222200960226	0.781179133741364	-0.901639429687189	-0.532953171505023	-1.117328783846
TRINITY_DN10366_c0_g1_i4_2	0.744949413886988	0.805627693536846	1.15851662676342	-0.938285863333776	-0.832522007519699	-0.938285863333776
TRINITY_DN10375_c0_g1_i1_7	-0.159070361767869	2.01589737755115	-0.272694205622434	-0.528044270053617	-0.528044270053617	-0.528044270053617
TRINITY_DN10384_c0_g1_i1_2	-0.563221749666297	-1.41017867108113	-0.640398622046124	0.843014784479723	0.938092269643961	0.832691988669865
TRINITY_DN10385_c0_g1_i1_10	-0.640339756635586	1.06253557324812	1.4878881042313	-0.770522303885755	-0.615427170512116	-0.524134446445956
TRINITY_DN10391_c0_g1_i2_13	0.59113239258746	0.694975074799489	1.34610541514354	-0.994369439725289	-0.931917732245751	-0.705925710559449
TRINITY_DN10391_c0_g3_i1_11	0.681721898431405	0.98359357686207	1.04593044437301	-1.00579622403277	-0.789784170026959	-0.915665525606754
TRINITY_DN10395_c0_g1_i2_12	0.516550191838887	0.10854875752913	1.6266078886949	-0.926051872556258	-0.250949328116284	-1.07470563739037
TRINITY_DN10404_c0_g1_i1_7	1.08541131321787	1.18388445225677	0.317766485213474	-1.10452798101493	-0.727332385183234	-0.755201884489946
TRINITY_DN10415_c0_g1_i1_2	-1.14574003311164	-0.577486462842278	-0.670851399104992	1.5872326809103	0.575091443691753	0.231753770456857
TRINITY_DN10420_c0_g2_i1_4	0.470611032151834	0.871971021204199	1.29793689394175	-0.883503999749797	-0.947142499141896	-0.809872448406094
TRINITY_DN10426_c0_g1_i2_8	-0.343685886257386	0.251573957474121	1.92364684265658	-0.610511637957772	-0.610511637957772	-0.610511637957772
TRINITY_DN10429_c0_g1_i1_8	1.08683668750827	0.267797203497498	1.22006151478349	-0.972134281046382	-0.922471389118046	-0.680089735624829
TRINITY_DN10443_c0_g1_i2_7	0.785566307547668	0.987821381646417	0.850727605740465	-0.84959850568074	-1.32719276286404	-0.447324026389773
TRINITY_DN10451_c0_g1_i1_13	-0.412089859804157	-1.38674143556793	-0.577895653897532	0.962279291571831	1.27593035613717	0.138517301560619
TRINITY_DN10454_c0_g1_i1_4	-0.632817786611477	-0.632817786611477	-0.632817786611477	1.5774847253605	-0.632817786611477	0.953786421085411
TRINITY_DN1045_c0_g1_i1_7	1.11830626790623	1.19576329799929	0.224494997924226	-0.56212261572155	-0.988220974054099	-0.988220974054099
TRINITY_DN10463_c0_g1_i2_15	-1.17172177236801	-1.14102089243102	-0.241717045335991	1.09848585593584	0.735442577366311	0.720531276832873
TRINITY_DN10466_c0_g1_i1_6	-1.09703092510207	-1.00533518684489	-0.364756371881144	0.99988884376873	0.196675424959759	1.27055821509961
TRINITY_DN10485_c0_g1_i1_7	0.300873500054172	0.993988618606691	1.24249238083837	-1.04226150462348	-1.04226150462348	-0.452831490252278
TRINITY_DN10514_c0_g2_i1_2	-0.835975535942621	-0.944845226526323	-0.944845226526323	1.0232472419648	0.950027858165964	0.752390888864505
TRINITY_DN10533_c0_g1_i1_3	1.09514591135418	1.40430598731508	-0.177566782199511	-0.773961705489914	-0.773961705489914	-0.773961705489914
TRINITY_DN10533_c0_g1_i2_13	1.11225553901336	0.52205943607845	0.884439261671248	-1.46550805943102	-0.473092133787512	-0.580154043544529
TRINITY_DN10534_c0_g2_i1_11	0.419645513509484	1.86479386039993	-0.414145122674545	-0.591399376803612	-0.700217683899324	-0.578677190531935
TRINITY_DN10541_c0_g1_i1_4	-0.123939545407072	-1.01972638754352	-1.33268759544518	0.570457671459201	0.836544765049847	1.06935109188672
TRINITY_DN10552_c0_g1_i1_8	0.680085042712003	0.941385070185416	1.0121618149709	-1.18965444991507	-1.01267220600338	-0.431305271949866
TRINITY_DN10561_c0_g1_i1_5	-0.731983840385413	-1.09518345489588	-0.805912686227067	0.531783271589563	0.800888249843584	1.30040846007522
TRINITY_DN10573_c0_g1_i1_12	-0.872190434341758	-0.822921903394008	-0.872190434341758	0.271501870320485	0.933071358856375	1.36272954290066
TRINITY_DN10577_c0_g1_i1_11	0.71380517211127	1.67354054094488	-0.151115653280489	-0.745410019925219	-0.745410019925219	-0.745410019925219
TRINITY_DN10589_c0_g1_i1_10	-0.680148395478851	-1.42336888724257	-0.485810798680195	0.714578737003701	0.876375838992442	0.998373505405467
TRINITY_DN10596_c0_g1_i1_3	1.2273017025963	0.50109664904498	0.886976825137258	-0.538087721903219	-1.10499434625682	-0.972293108618491
TRINITY_DN10627_c0_g1_i1_3	0.564301247692088	1.52483669081127	0.45187393550613	-0.847003958003164	-0.847003958003164	-0.847003958003164
TRINITY_DN10628_c0_g1_i1_12	0.865177415549346	0.763600810209765	0.99269833764113	-1.16777889354528	-0.364491379619763	-1.0892062902352
TRINITY_DN10637_c0_g1_i1_3	1.61352133220294	0.710199332411232	0.0567882593564599	-0.793502974657992	-0.793502974655071	-0.793502974657573
TRINITY_DN10640_c0_g1_i1_6	-0.0451788123461976	1.31418952501864	1.12517371566595	-0.604518802894202	-0.757075111812463	-1.03259051363173
TRINITY_DN10643_c0_g1_i1_6	0.852376770125237	1.25449858266796	0.545516636575243	-0.99130692422662	-0.689461824789278	-0.971623240352544
TRINITY_DN10645_c0_g1_i1_3	1.18992350440616	0.926444615134436	0.568415005763673	-0.894927708434757	-0.894927708434757	-0.894927708434757
TRINITY_DN10656_c0_g1_i3_1	-1.0821623843145	-0.790005589105015	-0.769314578347339	0.79682923470679	1.29425478555601	0.55039853150405
TRINITY_DN10669_c0_g2_i3_1	-0.84291945192279	-1.27029824198822	-0.527945500706795	1.05432218661226	0.908475396833108	0.67836561117243
TRINITY_DN10671_c0_g1_i1_3	1.3218047099477	0.734406264142734	0.478994599967276	-1.17814616991141	-0.382547937193691	-0.974511466952604
TRINITY_DN10705_c0_g1_i1_17	-0.777141357953852	-0.777141357953852	-0.777141357953852	0.875155466657591	-0.0970619489005278	1.55333055610449
TRINITY_DN10711_c0_g1_i1_3	1.00418326265305	1.07975462269791	0.621396808796995	-0.901778231382699	-0.90177823138256	-0.901778231382699
TRINITY_DN10718_c0_g1_i1_11	-0.592167642778945	-0.87672955462431	-1.13117929676997	1.01416367646199	0.396075775599476	1.18983704211176
TRINITY_DN10721_c0_g1_i1_10	-0.881440485952403	-0.881440485952403	-0.881440485952403	0.444138274496095	1.26060044210177	0.939582741259343
TRINITY_DN10729_c0_g1_i2_13	-1.12006558617649	-0.560855841506006	-0.915125726317874	1.20138641154783	0.399362160151692	0.995298582300854
TRINITY_DN10747_c0_g1_i2_18	-0.601018119281956	-1.23939905591204	-0.829919732247968	0.818240580228535	1.04698696786967	0.805109359343767
TRINITY_DN10754_c0_g1_i1_17	-1.6623331974953	-0.545721689710606	-0.0987205804065717	0.927050907517964	0.447120535702842	0.932604024391676
TRINITY_DN10778_c0_g1_i1_7	0.96388996155589	1.50137414514093	-0.144911305603663	-0.792273097156371	-0.746979949376752	-0.781099754560029
TRINITY_DN1077_c0_g1_i1_8	1.00361022008388	0.18296507775938	1.2940369739519	-0.861886019398774	-0.468941500874985	-1.14978475152141
TRINITY_DN10780_c0_g1_i1_4	-0.7002464320601	-0.7002464320601	-0.7002464320601	-0.209426684030809	1.79409466414398	0.516071316067126
TRINITY_DN10791_c0_g1_i2_8	-0.537951746415563	1.03469240654332	1.51402995855089	-0.670256872892882	-0.670256872892882	-0.670256872892882
TRINITY_DN10803_c0_g1_i1_3	1.795058587161	0.574364859601576	-0.410021397318165	-0.653134023625385	-0.653134023625385	-0.653134002193644
TRINITY_DN10811_c0_g1_i1_2	-0.539116947098151	-0.956634312885043	-0.956634312885043	1.57749581007197	0.500076426389556	0.374813336406714
TRINITY_DN10818_c0_g1_i1_18	-0.996090703555812	-0.75329792588279	-0.657038166231473	0.123062059097482	1.58135546432734	0.702009272245254
TRINITY_DN10818_c0_g1_i1_3	1.06667378633647	0.997010212697598	0.484864402313857	-0.851227550554647	-0.364900772988522	-1.33242007780476
TRINITY_DN10819_c0_g1_i1_9	-0.493666402816708	-1.25610465618201	-0.459831547286156	1.42219402976115	0.9569127452689	-0.169504168745172
TRINITY_DN10820_c0_g1_i2_2	-1.53956104291715	-0.829630637865204	-0.0374607459559913	0.799040110109997	0.735294427539496	0.872317889088852
TRINITY_DN10826_c0_g1_i1_18	-0.37590778133334	-0.921366012849003	-0.676860140300182	1.88046393656619	0.121355834272117	-0.0276858363557772
TRINITY_DN10836_c0_g1_i1_16	-1.16020346879777	-1.22798730182117	-0.103294950711618	1.0357350698633	0.689449187854186	0.766301463613072
TRINITY_DN1083_c0_g1_i1_16	-0.93223119646736	-1.1069449201243	-0.636018108142363	0.93235127927868	1.10919156338746	0.633651382067881
TRINITY_DN10840_c0_g1_i1_7	1.76418208583293	-0.438023805947235	0.635976329536056	-0.66921442448497	-0.584566742775997	-0.708353442160784
TRINITY_DN10841_c0_g1_i1_5	1.14702933388546	0.535304058148779	0.891757938581199	-1.33896060917932	-0.770783488009886	-0.464347233426225
TRINITY_DN10845_c0_g1_i1_3	1.95434435741899	0.0390483546598386	-0.252383441538756	-0.79889556655655	-0.600077616172364	-0.342036087811156
TRINITY_DN10851_c0_g1_i1_10	-1.04080044320643	-0.954570379765923	-0.609706084151304	0.374761732663886	1.17078614761816	1.05952902684161
TRINITY_DN10852_c0_g1_i2_9	1.28759993540815	0.49906404190355	0.81467231401406	-0.617972379128463	-0.790965185840395	-1.1923987263569
TRINITY_DN10860_c0_g1_i1_16	-1.09261738030179	-1.39876467672773	0.194341180481776	0.927336096871052	0.60155077918294	0.768154000493747
TRINITY_DN10867_c0_g1_i1_5	-1.25835090030935	-0.733212395756982	-0.540818639988622	0.855858827348805	0.364653808599226	1.31186930010692
TRINITY_DN10868_c0_g1_i1_3	0.828588859643793	0.635063443849982	1.01765602385341	-1.3801811440916	-0.124317997095552	-0.976809186160032
TRINITY_DN10869_c0_g1_i1_2	0.716934634538599	1.01108666637414	0.884887909198235	-1.33441749760542	-0.842643599167995	-0.435848113337558
TRINITY_DN10883_c0_g1_i1_9	1.48647469716555	0.406757570560148	0.6588745529589	-0.965173354676584	-0.800064444579692	-0.786869021428316
TRINITY_DN10886_c0_g1_i1_6	0.636493969356248	1.3758284860364	0.564627388848527	-0.708452147388037	-1.19465338855073	-0.673844308302401
TRINITY_DN10900_c0_g1_i1_16	-1.34732165872587	-0.0964439343672258	-1.00918307164608	0.528099177417344	0.849374029942538	1.0754754573793
TRINITY_DN10904_c0_g1_i1_18	-1.17282107089186	-0.68526327249351	-0.784846511015825	0.522321078501071	1.15413643201106	0.966473343889062
TRINITY_DN10906_c0_g2_i1_17	0.994603971980618	1.31264630974999	0.0815023646328054	-0.989582543659944	-0.297734413606031	-1.10143568909744
TRINITY_DN1091_c0_g1_i1_4	-0.960049847041802	-0.805573980696162	-0.960049847041802	0.774911518620908	0.92829186820487	1.02247028795399
TRINITY_DN10920_c0_g1_i1_17	1.47813643198521	0.41958527220653	0.667503662196746	-0.84995292956974	-0.857636028380036	-0.857636408438715
TRINITY_DN10925_c0_g1_i1_1	-1.35684901757976	-0.894498750829134	-0.184916318081601	0.568948509159976	0.574838513249943	1.29247706408057
TRINITY_DN10927_c0_g1_i1_3	1.24031916010933	1.11076778017034	0.165037783033187	-0.721364609362176	-1.08395044157357	-0.710809672377107
TRINITY_DN10928_c0_g1_i1_17	-1.2324286893237	-0.52621596221539	-0.789811182566132	0.411078401853389	0.8164606582943	1.32091677395754
TRINITY_DN10936_c0_g1_i2_12	0.0175311510073059	1.19221522000483	1.24441697434911	-0.715401080577407	-0.813273605821999	-0.925488658961835
TRINITY_DN10940_c0_g1_i1_3	0.654533617013961	1.74906359462035	-0.374997116285169	-0.676200031783046	-0.676200031783046	-0.676200031783046
TRINITY_DN10941_c0_g1_i1_13	1.30295404260081	1.00123136755713	0.269435999998585	-0.914748469376161	-0.914748469376161	-0.744124471404205
TRINITY_DN10941_c0_g1_i1_7	0.283922795863106	1.43557459632456	0.822602412364227	-0.939295693291264	-0.888211578658951	-0.714592532601675
TRINITY_DN10955_c0_g1_i1_3	1.03849858987262	0.852381486132048	0.829372250347076	-0.844664245028075	-1.0695801155248	-0.806007965798867
TRINITY_DN10955_c0_g1_i1_8	0.218687758728637	0.939300145254981	1.38411967026672	-0.847369191416778	-0.847369191416778	-0.847369191416778
TRINITY_DN10968_c0_g1_i4_9	-1.61311138818121	-0.0666157745349683	-0.486800210266563	0.606450820215312	0.245361962806773	1.31471458996065
TRINITY_DN10972_c0_g1_i3_14	0.745483518325531	1.00138225231625	0.858893204964321	-0.486390961146321	-1.3923653966062	-0.727002617853576
TRINITY_DN10979_c0_g1_i2_12	-0.757994528550397	-0.849187180932062	-0.896077989964267	1.56665730721304	0.532886502173923	0.403715890059761
TRINITY_DN11009_c0_g1_i1_9	-0.963073399106493	-1.31543373240267	-0.21646179023125	0.892620674204654	1.12884499198209	0.473503255553672
TRINITY_DN11019_c0_g2_i2_16	1.50207563701787	0.621545310506651	0.393296661516598	-0.850369913450589	-0.62002710905888	-1.04652058653166
TRINITY_DN11024_c0_g2_i1_2	-1.48053854607601	-0.791807640011176	-0.218717128309684	1.03780509230145	0.73637469815803	0.716883523937381
TRINITY_DN11025_c0_g1_i1_5	-1.22668075370075	-0.574564754884219	-0.773661769120827	1.06892601192838	0.37221213262088	1.13376913315654
TRINITY_DN11030_c0_g1_i1_18	0.874229084151427	0.557538853824142	1.16010135040102	-1.13529361911849	-0.389657615991174	-1.06691805326692
TRINITY_DN11030_c0_g2_i1_12	1.58406071312987	-0.051407360290334	0.754448764345479	-1.08931824350218	-0.512408809151576	-0.685375064531255
TRINITY_DN11039_c0_g1_i1_11	1.07754781861716	1.33842955565997	0.0244923553938725	-0.635701067907238	-0.986605286337761	-0.818163375426011
TRINITY_DN11043_c0_g1_i3_18	-0.696999490992659	-0.932117087865195	-0.977558823863328	0.442305851610984	0.806643538444544	1.35772601266565
TRINITY_DN11048_c0_g1_i4_11	1.6742505983088	0.405602465888335	0.324544452194914	-0.801465838797351	-0.801465838797351	-0.801465838797351
TRINITY_DN11077_c0_g1_i3_18	1.29614473690523	0.473877535192212	0.85341309019429	-1.01858984244571	-0.94706915928982	-0.657776360556204
TRINITY_DN11079_c0_g1_i1_3	0.954497457980355	0.216878385753708	1.33972998034391	-0.992565440593129	-0.992565440593129	-0.525974942891717
TRINITY_DN11085_c0_g1_i1_15	0.735609405768581	0.950349814034527	1.03472869126698	-0.807608393198148	-0.918575097975936	-0.994504419895997
TRINITY_DN11092_c0_g1_i1_11	1.4167560614069	0.783588226515075	0.331783817588477	-0.948185903845225	-1.03199015711913	-0.551952044546097
TRINITY_DN11097_c0_g1_i1_18	1.13458330212102	0.762251667891717	0.818467369883325	-0.93773043202826	-0.924737190410813	-0.852834717456988
TRINITY_DN11098_c0_g1_i1_4	1.71987543838518	0.00175798437639465	0.541458727717142	-0.852347722110577	-0.82210111299727	-0.588643315370872
TRINITY_DN11103_c0_g1_i1_13	-0.987808472363121	-0.871673102561417	-0.656316593250916	0.445418416544611	1.53119150375806	0.539188247872784
TRINITY_DN11108_c0_g2_i1_4	-0.408248290463863	-0.408248290463863	-0.408248290463863	-0.408248290463863	2.04124145231931	-0.408248290463863
TRINITY_DN11111_c0_g1_i1_10	-1.72351966876742	-0.489808615015427	-0.0553565726184898	0.819308373152502	0.904814331463264	0.54456215178557
TRINITY_DN11112_c0_g1_i1_8	-0.613758278838341	1.04605001445091	1.50228994532592	-0.768466775968521	-0.55346107573652	-0.612653829233451
TRINITY_DN11133_c0_g1_i2_10	1.00100930249489	1.08656385487857	0.611567381892877	-0.801073891741428	-0.936850882671895	-0.961215764853008
TRINITY_DN11139_c1_g1_i1_8	-0.223478106166972	0.429357808070235	1.83700421966078	-0.680961307188015	-0.680961307188015	-0.680961307188015
TRINITY_DN11140_c0_g1_i1_10	1.50031412503711	0.277856005169135	0.698237857221976	-1.07440287882252	-0.547433753683549	-0.854571354922145
TRINITY_DN11142_c0_g1_i1_4	0.382240010014634	1.43082526893813	0.568047391278604	-0.911629663967426	-1.27008951550294	-0.199393490761009
TRINITY_DN11142_c0_g1_i3_18	-0.898572159223843	-0.767453371468143	-1.01413008744544	1.1895087997286	0.588513955120935	0.902132863287895
TRINITY_DN11146_c0_g1_i1_3	1.20577870745167	0.792882110313982	0.66602275268434	-0.738197223533535	-1.15460591466796	-0.771880432248503
TRINITY_DN1114_c0_g1_i1_13	0.274248766560258	0.695776784318665	1.53346761717952	-0.834497722686149	-0.834497722686149	-0.834497722686149
TRINITY_DN11150_c0_g1_i1_6	1.71800883004568	-0.0105465065387318	0.488951002789489	-0.567888548574344	-1.09773855058084	-0.530786227141256
TRINITY_DN11151_c0_g1_i2_16	-0.800922177362884	1.42065415902063	1.08322370250602	-0.324383595692651	-0.925333304211745	-0.453238784259371
TRINITY_DN11157_c0_g1_i1_12	-1.27136283309159	-0.214528875254345	-0.726881675587084	0.783955584844753	-0.0517211245073231	1.48053892359559
TRINITY_DN11167_c0_g1_i1_18	-1.1186108443089	-0.6621469732735	-0.801406603335273	1.32040444590548	0.377372982798579	0.884386992213609
TRINITY_DN11171_c0_g1_i1_4	-1.07611419041344	-0.836616184180799	-0.733442268623918	1.02662744436546	1.15523374996691	0.464311448885787
TRINITY_DN11203_c0_g2_i1_15	1.18819447547709	0.649903191992585	0.767649032890054	-1.32553968809677	-0.637436115717687	-0.642770896545266
TRINITY_DN11209_c0_g2_i1_17	-0.306683400293129	-0.860418258664718	-1.15634753446589	1.48346435669271	0.0491606970086796	0.790824139722344
TRINITY_DN11211_c0_g1_i1_4	-0.450429006572799	-1.33625961118809	-0.764053448405729	0.527200293025349	1.23809530718709	0.785446465954179
TRINITY_DN1121_c0_g1_i1_8	0.691902590988556	-0.363812009987886	1.71184110563202	-0.750618702341001	-0.82342901940436	-0.465883964887326
TRINITY_DN11220_c0_g2_i1_18	-0.865229751986693	-0.865229751986693	-0.865229751986693	0.57321910125557	0.575139028613191	1.44733112609132
TRINITY_DN11235_c0_g1_i1_3	0.661037310161208	1.08101930914332	0.958348770964666	-0.90696322178091	-1.04704551590023	-0.746396652588054
TRINITY_DN1123_c0_g1_i1_1	0.919552527589033	0.785396088450011	0.92971226546007	-0.601391632240027	-0.667029546444518	-1.36623970281457
TRINITY_DN11244_c0_g1_i1_7	1.09429271595857	1.13525099147433	0.162572473710695	-0.824909717756526	-0.245665160416781	-1.32154130297029
TRINITY_DN11259_c0_g1_i3_3	-1.32693394496186	-0.680607050547226	-0.63369015068019	0.699565112717565	0.966814205726691	0.974851827745021
TRINITY_DN11264_c0_g1_i1_12	-1.48484132374797	-0.418275146632046	-0.590260593212858	0.773524377655571	0.547998479825574	1.17185420611173
TRINITY_DN11274_c0_g1_i1_15	0.801975571910161	1.12289753938008	0.777962175483693	-0.997212912834055	-0.708409461105826	-0.997212912834055
TRINITY_DN11277_c0_g1_i1_16	1.99026203346045	0.0389341500719995	-0.53305427095564	-0.53305427095564	-0.532917723885255	-0.430169917735911
TRINITY_DN11296_c0_g1_i3_15	-0.94804714800111	-0.825333142487335	-0.523225201916074	0.852517850797473	1.55173832871272	-0.107650687105677
TRINITY_DN11299_c0_g1_i1_6	1.60161944560252	-0.174723925245272	0.687874738064807	-0.185967272681768	-1.09929170885707	-0.829511276883222
TRINITY_DN11300_c0_g1_i1_7	-0.370219032969446	1.18250143951658	1.32162259495497	-0.346069554187438	-0.893917723657329	-0.893917723657329
TRINITY_DN11303_c0_g1_i1_13	-0.0378441276467645	0.947404645834478	1.46653805035676	-0.601233607720348	-0.804656456478019	-0.970208504346107
TRINITY_DN11306_c0_g1_i2_2	-0.24412871714337	0.975806865357938	1.49436879047037	-0.917987396457827	-0.485427715975942	-0.822631826251168
TRINITY_DN11320_c0_g1_i1_18	-0.816200422875443	-0.816200422875443	-0.586986040031588	0.785381799527188	-0.198986338756944	1.63299142501223
TRINITY_DN11342_c0_g1_i1_2	-0.949603446810569	-0.813938388039359	-0.95592122451381	1.10087826036498	0.801202687321542	0.817382111677215
TRINITY_DN11358_c0_g1_i1_7	0.646699428978515	1.52252341650177	0.271485294069489	-1.02774513231968	-0.966775321213049	-0.446187686017045
TRINITY_DN11359_c0_g1_i1_3	1.03892004391809	1.16173516554267	0.455358798750805	-0.943408037965698	-0.79656781488029	-0.916038155365573
TRINITY_DN11362_c0_g2_i1_17	1.13793908562649	0.880507285655048	0.609718485346625	-0.482280675891378	-0.96560892440348	-1.18027525633331
TRINITY_DN11363_c0_g3_i1_7	-0.488229799224621	2.01076611921304	-0.0578469223145573	-0.488229799224621	-0.488229799224621	-0.488229799224621
TRINITY_DN11367_c0_g1_i1_13	0.09002709946588	-1.53629729893209	-0.723686434666827	0.896835454140564	0.139956585955446	1.13316459403703
TRINITY_DN11367_c0_g1_i1_15	-1.16760161013371	-0.626307164241837	-0.735068752795703	1.0352621343192	1.25516824152575	0.238547151326306
TRINITY_DN11383_c0_g1_i1_15	-1.04462026480596	-1.13750279344681	-0.106226564350911	1.24285616151163	0.0166083663198442	1.0288850947722
TRINITY_DN11384_c0_g1_i1_2	-0.825606650311514	-0.825606650311514	-0.825606650311514	1.6045268485645	0.445282767543636	0.42701033482641
TRINITY_DN11389_c0_g1_i1_8	-1.38158150719812	-0.534490160018682	-0.597213543549197	1.28705631305897	0.755515613599319	0.470713284107717
TRINITY_DN11404_c0_g1_i1_18	-1.53396843236199	-0.47281409743054	-0.499813662267481	0.60631095812825	0.935668196378417	0.964617037553341
TRINITY_DN11408_c0_g1_i1_6	-0.505488528926956	-1.23884461545708	-0.860993387597332	0.885755480912136	0.539308786451747	1.18026226461748
TRINITY_DN11427_c0_g1_i2_8	1.24218347608013	0.0944961077471822	1.13083191533567	-0.517291108914609	-0.975110195124392	-0.975110195123985
TRINITY_DN11429_c0_g1_i1_8	1.02240955209178	0.161705566408383	1.34106286399448	-0.894186560032833	-0.800591044451374	-0.830400378010431
TRINITY_DN11433_c0_g1_i2_14	1.28602350002263	-0.52063991607532	1.27851918730206	-0.728537681315512	-0.508339801798394	-0.807025288135456
TRINITY_DN11448_c0_g1_i1_13	1.5878030897065	-0.224192666976304	0.842107361241567	-0.580580210149378	-0.988444796067572	-0.636692777754815
TRINITY_DN11454_c0_g1_i1_8	0.737164688908948	1.03521588269821	0.826489471678682	-0.958622619647708	-1.28792084657057	-0.35232657706757
TRINITY_DN11454_c0_g1_i2_14	-0.708442916400066	-0.820171582193328	-1.11670223443112	0.773353563095818	0.59819130887291	1.27377186105579
TRINITY_DN11460_c0_g1_i1_8	1.37479062074352	0.511715906907778	0.717902467875233	-0.848643086127454	-0.689254252726696	-1.06651165667239
TRINITY_DN11479_c0_g1_i1_15	-0.63048982823265	-0.63048982823265	-0.628188344981161	1.9511027836438	-0.00246716956732327	-0.0594676126300121
TRINITY_DN11481_c0_g1_i1_14	0.462092022254211	1.08152756561037	1.09542284781523	-1.07711366297304	-0.645256457678501	-0.916672315028272
TRINITY_DN1148_c0_g1_i1_11	-0.60264653940754	-1.218664031049	-0.819068947234783	0.861438316229907	0.609819643423458	1.16912155803796
TRINITY_DN11490_c0_g1_i2_2	-1.40320384426992	-0.596813190406385	-0.0190831417042919	1.26266392990555	-0.251881362364005	1.00831760883905
TRINITY_DN11500_c0_g1_i2_1	-1.31125294480419	-0.290065045955675	-0.79833383287943	0.331495381022063	0.639986638089345	1.42816980452789
TRINITY_DN11521_c0_g1_i6_9	0.525168463984665	0.950971338183899	1.1653680075938	-1.01000322650133	-0.580423919858664	-1.05108066340237
TRINITY_DN11524_c0_g1_i1_2	-0.902070777084888	-1.04398189744341	-0.75105377494074	0.931650229935693	1.11283499319639	0.652621226336961
TRINITY_DN1152_c0_g1_i1_8	0.2828597497218	0.331032411045422	1.67777084884093	-1.16753217726657	-0.545841444076092	-0.578289388265492
TRINITY_DN11532_c0_g1_i1_3	0.913951770391185	1.16325868168917	0.602119520087161	-0.708783666668243	-1.03563597241615	-0.934910333083113
TRINITY_DN11543_c1_g1_i1_11	0.408377973279573	1.63295557403848	0.399204763788592	-0.875054766737894	-0.692661607636809	-0.872821936731943
TRINITY_DN11551_c0_g1_i1_16	0.15246631809211	1.16111240556363	1.11319264292129	-1.02166726080207	-0.279225124018089	-1.12587898175686
TRINITY_DN11560_c0_g1_i1_12	1.00247721996764	1.3396029057763	0.138042170918555	-1.085928663014	-0.573973236382973	-0.820220397265519
TRINITY_DN11569_c0_g1_i1_12	-0.0152684177589533	1.42447660883077	1.00495771085487	-0.893231687608957	-0.704744688795253	-0.816189525522477
TRINITY_DN11581_c0_g1_i1_8	-1.07648290195419	-1.07648290199834	-0.36969616353652	1.27145483623036	0.896100170914914	0.355106960343766
TRINITY_DN11582_c0_g1_i2_9	-1.62165225401819	0.0569115252986061	-0.701280502556866	0.856957054643717	0.432406766432302	0.976657410200433
TRINITY_DN11602_c0_g1_i3_18	-0.595028283562617	-1.03415266086087	-0.968847839897749	0.357627345589004	1.1303707063525	1.11003073237974
TRINITY_DN11608_c0_g1_i1_10	-1.29715660673966	0.107603130164367	-0.92657499333566	1.41498904642843	0.0349173407677825	0.666222082714743
TRINITY_DN11609_c0_g1_i1_7	1.18855461631399	0.97632236716096	0.505821711039483	-0.900100388238905	-0.868166347466855	-0.902431958808667
TRINITY_DN1160_c0_g1_i1_1	0.671016222296778	1.34238661536164	0.62078613235729	-0.968778790663611	-0.968778790663611	-0.69663138868849
TRINITY_DN11637_c0_g1_i1_2	-0.857892213704341	-0.857896621614536	-0.857896621614536	1.47771403589726	0.485406667866274	0.610564753169883
TRINITY_DN11638_c0_g1_i3_14	-1.13144326856976	-0.646681494790146	-0.921574669118382	0.795184105882636	0.895546876509747	1.00896845008591
TRINITY_DN11646_c0_g1_i1_2	-0.197208638613889	-1.25239566391067	-1.0370002044222	0.483366394090259	1.19798592044283	0.805252192413683
TRINITY_DN11649_c0_g1_i2_14	-0.871273346279396	-0.818197805454054	-0.866690921106261	0.815973187270737	0.30425832100911	1.43593056455986
TRINITY_DN11651_c0_g1_i3_9	0.709215095933918	1.38269263092336	0.433254854617718	-0.487389447109279	-1.22340688440714	-0.814366249958572
TRINITY_DN11654_c0_g2_i1_2	-0.645178266896612	-1.03070654659352	-0.661099489528181	1.5641972465837	0.798111599330695	-0.0253245428960823
TRINITY_DN11655_c0_g1_i1_3	1.71287425052267	0.450243713959462	0.180455162721442	-0.781191042401191	-0.781191042401191	-0.781191042401191
TRINITY_DN11663_c0_g1_i2_18	0.584025451961744	0.973986172732852	1.12520892401614	-1.04638363226556	-0.887822466422412	-0.749014450022765
TRINITY_DN11666_c0_g1_i2_18	-0.160049068425156	1.16127979665574	1.28595814944536	-1.07459044945266	-0.40358875640059	-0.8090096718227
TRINITY_DN11677_c0_g2_i1_3	1.36345852668762	1.01286556047046	0.131537116839035	-0.824680407512303	-0.865419140834671	-0.817761655650146
TRINITY_DN11679_c0_g1_i1_6	1.02800114915121	0.989441520462135	0.695204041103943	-0.99959444409619	-0.771533870703042	-0.94151839591806
TRINITY_DN11693_c0_g1_i1_7	0.577062805278802	1.35568097302781	0.64861679176362	-0.544793638565167	-0.880767405407998	-1.15579952609706
TRINITY_DN11695_c0_g1_i1_17	-0.249465178640763	-1.46562469876916	-0.794495103868408	1.0048677038715	0.661137061800386	0.84358021560645
TRINITY_DN11702_c0_g1_i1_15	-0.994691146759863	-0.908754117079275	-0.74782699736186	0.888479956155833	0.505633413941529	1.25715889110364
TRINITY_DN11707_c0_g2_i1_7	1.09864196629892	1.3324854032621	0.0285396613854101	-0.819889010315478	-0.819889010315478	-0.819889010315478
TRINITY_DN11710_c0_g1_i1_3	-1.23158189565796	-0.955832383914076	-0.236383608369675	0.827481579925264	1.32488134274571	0.271434965270742
TRINITY_DN11717_c0_g1_i2_10	-0.817366407913477	-0.551937506896542	-1.22211658941502	1.09705393380088	1.0739975508917	0.420369019532466
TRINITY_DN11719_c0_g1_i1_16	1.34862357142044	0.894301221533786	0.350653237991585	-0.827087613357074	-0.967399758799831	-0.799090658788909
TRINITY_DN11722_c0_g2_i1_6	0.495650800245576	0.822785648192623	1.3166056859769	-1.01666169590877	-0.790152057585347	-0.828228380920988
TRINITY_DN11723_c0_g1_i1_7	0.561948036243324	1.35129568332643	0.728882819522094	-0.880708846363949	-0.880708846363949	-0.880708846363949
TRINITY_DN11724_c0_g1_i1_5	-0.333380082020263	-1.46779245793418	-0.677667392791652	1.01588422385877	0.437309988487396	1.02564572039993
TRINITY_DN11728_c0_g1_i1_2	-0.49183838704903	-1.28439359531436	-0.710241101747433	1.40297471023426	0.385763177829166	0.697735196047398
TRINITY_DN11732_c0_g1_i2_7	1.19048733290724	0.571864722658837	0.918496302790782	-0.840545284583391	-0.842045474958148	-0.998257598815322
TRINITY_DN11734_c0_g1_i1_10	1.38762625189228	0.558496747625737	0.596133477281002	-0.614305101941043	-1.2566620682503	-0.671289306607673
TRINITY_DN11734_c0_g1_i1_16	-0.848615038681526	-1.02518177874198	-0.666362960578833	0.211944314033937	1.04244996230733	1.28576550166107
TRINITY_DN11737_c0_g1_i1_7	0.896295089639708	-0.0331861222076141	1.51828904605425	-0.793799337828782	-0.793799337828782	-0.793799337828782
TRINITY_DN11749_c0_g1_i1_14	1.5179141014277	0.964583447415921	-0.357892441527835	-0.418272479495955	-0.911007339447364	-0.795325288372466
TRINITY_DN11749_c0_g1_i2_12	-1.09726656475673	-0.926964466321233	-0.615674937993087	0.543209614077135	1.22799066610105	0.868705688892863
TRINITY_DN11769_c0_g2_i1_11	-0.886704257810649	-1.13088543797661	-0.442263268007349	1.20234822563613	1.13022846431634	0.127276273842138
TRINITY_DN11771_c0_g1_i1_13	-1.10030260547621	-0.747195824485155	-0.675268699446907	0.199763524158008	1.2974547709903	1.02554883425997
TRINITY_DN11789_c0_g1_i2_2	-0.86011705587169	-0.86011705587169	-0.86011705587169	1.47160760747609	0.566838919667348	0.541904640471628
TRINITY_DN11797_c0_g1_i3_10	-1.70484163813062	-0.707726911214033	0.325534815378599	0.845714113822903	0.642965975368689	0.598353644774466
TRINITY_DN11802_c0_g1_i1_3	1.15255462797231	1.05158885723669	0.398058662099377	-0.867531863263533	-1.14135701656102	-0.593313267483817
TRINITY_DN11803_c0_g3_i1_10	0.648757662968712	0.961850487884762	0.978652042445723	-1.41770482666786	-0.590213301273731	-0.581342065357603
TRINITY_DN11804_c0_g1_i1_5	-1.07028641782779	-1.18966475061429	-0.338725180352795	0.681535829955498	1.06403363020118	0.853106888638197
TRINITY_DN11824_c0_g1_i2_10	0.173977872443219	0.985103487104115	1.35729677751043	-0.664110938681878	-0.909429536976778	-0.942837661399105
TRINITY_DN11829_c0_g1_i1_8	-1.06534243409543	-1.02714492110291	-0.568014513545168	1.05275097586611	0.59571416568617	1.01203672719123
TRINITY_DN11851_c0_g1_i5_10	1.60823436988167	0.557266654698391	0.283056280563353	-0.805451926190255	-0.711405559350083	-0.931699819603078
TRINITY_DN11857_c0_g1_i1_9	-1.66885018212251	-0.0793661679457069	-0.498270294460753	0.682587701252951	0.413472286196641	1.15042665707937
TRINITY_DN11860_c0_g1_i2_11	1.57114077131008	0.201685441601166	0.675052773454143	-0.855291471661076	-0.929433561567435	-0.663153953136881
TRINITY_DN11863_c0_g1_i1_2	-0.932814236027177	-0.829106266671118	-0.899375455177636	1.31278333151676	0.695715146121245	0.652797480237926
TRINITY_DN11882_c0_g1_i2_12	0.785411361407699	1.30594724773243	0.549510568609469	-0.895626427197982	-1.03165924533574	-0.713583505215874
TRINITY_DN11897_c0_g1_i1_7	-0.631821255968738	-1.46369042554646	-0.362299958355251	1.02334099649503	1.07154533451906	0.362925308856357
TRINITY_DN11901_c0_g1_i5_18	-1.25218904969078	-0.18605244617853	-0.985633926513689	0.268055510734122	0.954825977490759	1.20099393415812
TRINITY_DN11905_c0_g1_i1_10	-0.157947985062333	-1.41185091263168	-0.761422228854043	0.328626809275051	1.38128271386291	0.621311603410095
TRINITY_DN11912_c0_g1_i3_18	-0.841315874330454	-0.841315874328471	-0.841315874330454	1.51963835582788	0.324751823223079	0.679557443938424
TRINITY_DN11918_c0_g1_i2_1	-0.9604208148402	-0.678914028025827	-0.729239736105992	1.66556286874138	0.173089759758455	0.529921950472183
TRINITY_DN11922_c0_g1_i1_1	-1.31310102690093	-0.147599846936934	-0.614227332086605	0.701936527850831	-0.162455514013721	1.53544719208736
TRINITY_DN11931_c0_g1_i2_7	-0.465326507013883	-0.465326507013883	-0.465326507013883	-0.399421343752169	2.03329370974466	-0.237892844950839
TRINITY_DN11933_c0_g1_i1_1	-1.5439434852966	-0.693284910781589	-0.200971443315002	0.894362511011235	0.544318272814404	0.999519055567552
TRINITY_DN11937_c0_g1_i1_11	0.338010635588567	1.88081291092094	-0.27346928021285	-0.606493178572848	-0.737978612237694	-0.600882475486113
TRINITY_DN1195_c0_g1_i1_8	0.488923797408129	0.503462525479783	1.46097975475463	-0.905459782251664	-1.19535129377113	-0.352555001619743
TRINITY_DN11962_c0_g1_i1_2	-0.320156058178761	-0.752901826163731	-1.44591370436649	0.876356771567071	0.573436889673072	1.06917792746884
TRINITY_DN11964_c0_g1_i1_4	-0.985737609812047	-0.633290732673118	-0.9718512199333	0.676692880251934	0.513922472483456	1.40026420968308
TRINITY_DN11973_c0_g1_i1_13	-0.718911658717582	-1.18597017527392	-0.604477675673726	1.31117352613081	0.228791311554116	0.969394671980303
TRINITY_DN12000_c0_g1_i2_16	1.15836935934244	0.794131925841047	0.712557366336701	-1.1932499370836	-0.81603254539241	-0.655776169044177
TRINITY_DN12001_c0_g1_i1_7	1.31167278790236	1.06917776806218	0.129967325491966	-0.787354100177945	-0.946560277120346	-0.776903504158217
TRINITY_DN12001_c0_g1_i3_5	-1.48985744633448	-0.832506248698875	-0.12632936959093	0.796640840364308	0.636257672340507	1.01579455191947
TRINITY_DN12003_c0_g1_i1_2	-0.800077319969674	-0.800077319969674	-0.800077319969674	1.50205905266653	-0.00922030110791295	0.907393208350407
TRINITY_DN12016_c0_g1_i1_3	1.49967495094035	0.842142472296247	0.077700288456811	-1.03239867468533	-0.630961083446002	-0.75615795356207
TRINITY_DN12027_c0_g1_i1_15	0.967546920389383	0.328915234855387	1.30425731356236	-0.866906489602376	-0.866906489602376	-0.866906489602376
TRINITY_DN12027_c0_g1_i2_1	-1.55699649549085	-0.27606406542223	-0.478241486981518	0.885265757708515	0.22806948146647	1.19796680871961
TRINITY_DN12033_c0_g1_i1_12	1.25950115012877	0.259701256903754	1.05972283534964	-0.812359409546094	-0.845240893105151	-0.921324939730914
TRINITY_DN12035_c0_g1_i2_18	-0.946002524559403	-0.802644911141981	-0.52645094249354	0.428285963538082	1.72804987419709	0.118762540459751
TRINITY_DN1203_c0_g1_i1_8	0.479506887358466	0.9936412684706	1.19060891707515	-0.887919024301405	-0.887919024301405	-0.887919024301405
TRINITY_DN12046_c0_g1_i1_10	-0.286816686763069	-1.12702623881071	-1.15301050891182	0.570763750939834	0.989197814036643	1.00689186950912
TRINITY_DN12046_c0_g1_i1_11	-1.17249049960404	-1.00105153668964	-0.362018203719042	0.751137827206974	1.30197635882719	0.482446053978557
TRINITY_DN12051_c0_g1_i1_2	-0.673758944790014	-1.20828957048474	-0.668106890976817	1.3950202753963	0.692607181142739	0.462527949712532
TRINITY_DN12052_c0_g1_i4_3	1.01130039580303	0.244556529240513	1.31112286504213	-0.860136615364926	-0.822368104613964	-0.884475070106781
TRINITY_DN12058_c0_g1_i1_4	-0.365707027995454	-0.858963342324168	-0.907297746761261	0.805618881813625	1.60567878612794	-0.279329550860683
TRINITY_DN12066_c0_g1_i1_7	1.03513495628442	1.34939828565867	0.0993783831546936	-0.733131311119192	-0.757817939501049	-0.992962374477547
TRINITY_DN12081_c0_g1_i1_3	1.24302185239441	1.20829498527562	-0.0417159475667396	-0.901339256756181	-0.901339256756181	-0.606922376590934
TRINITY_DN12083_c0_g1_i2_12	-0.324838567990546	-0.897105605055593	-1.34046790236901	0.657252042435048	1.10428634121764	0.800873691762465
TRINITY_DN12086_c0_g1_i2_2	0.791123093724012	0.579287200183847	1.22686407282823	-0.992187325857397	-1.16363024346624	-0.441456797412452
TRINITY_DN12091_c0_g1_i2_9	1.28856083168821	1.15843442065498	-0.0770001539848008	-0.620154447794883	-1.07004715847625	-0.679793492087259
TRINITY_DN12097_c0_g1_i1_10	-1.30979691428384	-0.262802604467443	-0.982933906376168	0.800316417385267	0.692800454744939	1.06241655299725
TRINITY_DN12108_c0_g1_i1_7	1.53102194278345	0.545039728467209	0.282741590365986	-0.653594981719	-1.29864598728005	-0.406562292617594
TRINITY_DN12115_c0_g2_i1_15	1.13854124557495	1.00710413683547	0.5377801746565	-0.894475185688971	-0.894475185688971	-0.894475185688971
TRINITY_DN12119_c0_g1_i1_3	1.38656047342592	0.675627485315798	0.528131227134131	-0.699339422057712	-0.765105430367815	-1.12587433345032
TRINITY_DN12124_c0_g1_i2_1	-0.70020440506968	-1.41395248634639	-0.346224662640836	1.25126404160694	0.821280189382806	0.387837323067159
TRINITY_DN12129_c0_g1_i1_9	-0.878073919467596	-0.8781906269717	-0.693802041852691	0.0220062767990884	1.33273867909008	1.09532163240282
TRINITY_DN12139_c0_g2_i1_15	1.05008076843865	0.988101353163866	0.648262483691718	-1.14524788183507	-0.743162374226483	-0.798034349232683
TRINITY_DN1213_c0_g1_i1_3	1.3595929732869	0.70930689829375	0.557458875088619	-0.715501148789116	-0.955428798940078	-0.955428798940078
TRINITY_DN12149_c0_g1_i1_3	0.48563621234908	1.27227026289198	0.852235630734154	-1.16159247148595	-0.826096193980677	-0.622453440508582
TRINITY_DN12160_c0_g1_i1_18	-0.901778106739085	-0.984971542204094	-0.798151775797693	1.0996645514538	0.55404879051627	1.0311880827708
TRINITY_DN12161_c0_g1_i2_15	-0.685674851383156	-0.462231389269366	-1.10686770771575	0.763841683360779	-0.0900404180125431	1.58097268302004
TRINITY_DN12178_c0_g1_i2_14	0.853958173249635	0.956020891809364	0.810623886967837	-1.12267341448575	-0.350607917863462	-1.14732161967762
TRINITY_DN12182_c0_g2_i1_14	0.593644383427217	1.44755218564794	0.486687815860219	-0.492317604310918	-0.993583152306449	-1.041983628318
TRINITY_DN12186_c0_g1_i1_17	-1.49400151619228	-0.641276827161169	-0.267959761119444	0.862574383362848	0.349580063544028	1.19108365756602
TRINITY_DN12201_c0_g1_i1_17	-1.36241331452551	-0.809893742002383	-0.432431703359746	0.863979343220214	1.01059905458983	0.730160362077598
TRINITY_DN12204_c0_g1_i1_2	-0.81896649988526	-0.620508712591103	-0.81896649988526	1.66972246395633	-0.100791232033341	0.689510480438637
TRINITY_DN12204_c0_g1_i1_5	-1.0213577870001	-0.307049827437341	-1.20667479630292	0.493082047783734	1.21908092684264	0.82291943611399
TRINITY_DN12213_c0_g1_i1_12	-1.01973193871858	-0.874544841177512	-0.591822923953258	0.163239907327822	1.4069677121694	0.915892084352128
TRINITY_DN12216_c0_g1_i1_5	1.31847064712369	0.175304061032949	0.956765516914789	-0.359472864964382	-1.04633729785478	-1.04473006225226
TRINITY_DN12220_c0_g1_i1_16	-1.359009228895	-0.643417100411408	-0.410720223517513	1.0748263724727	0.159446903599255	1.17887327675196
TRINITY_DN12227_c0_g1_i2_16	1.11219729034798	0.978452215219601	0.602090980649426	-0.868565920308954	-1.02371550411698	-0.800459061791081
TRINITY_DN12228_c0_g1_i1_2	-0.947796909664366	-0.946188599917084	-0.809825221237278	1.17243322830322	0.807119778464378	0.724257724051126
TRINITY_DN12228_c0_g1_i1_3	1.00930380511536	0.431520233738038	1.20701765587529	-0.897887063236168	-0.85457252719423	-0.895382104298292
TRINITY_DN12228_c0_g2_i2_2	-0.895938835965261	-0.968830331554095	-0.82412210825241	1.14858698816531	0.577845847796668	0.962458439809791
TRINITY_DN12232_c0_g1_i1_16	-0.308525239697371	-1.68187155610766	-0.395918001925398	0.904643989570628	0.70012765767737	0.781543150482434
TRINITY_DN12237_c0_g1_i1_14	0.898287900889409	0.433320375022757	1.13683220237074	-1.1113773396906	-0.150821861635793	-1.20624127695651
TRINITY_DN12241_c0_g1_i1_2	-0.90748981605211	-0.90748981605211	-0.90748981605211	1.10234263668392	0.779880877611556	0.840245933860849
TRINITY_DN12241_c0_g1_i1_7	0.937995433395753	1.27478192874915	0.357078118443591	-1.02305421086097	-1.02305421086097	-0.523747058866543
TRINITY_DN12245_c0_g1_i1_17	0.679043319157861	0.297124962911712	1.53034117158611	-0.806393478273349	-0.93131443049213	-0.768801544890205
TRINITY_DN12245_c0_g2_i1_12	1.24431922032607	0.878736417677447	0.484694794780017	-1.02473861834205	-0.525507313394126	-1.05750450104735
TRINITY_DN12248_c0_g1_i1_4	-0.217211135767422	-1.55705466320573	-0.551772745320056	0.519171585694501	1.30469629677655	0.502170661822154
TRINITY_DN12250_c0_g1_i1_7	0.873686569068297	1.17976747144708	0.642427417995737	-0.85304243198595	-0.977980433259259	-0.864858593265907
TRINITY_DN12251_c0_g1_i1_12	1.18679089348838	0.701683351917778	0.802268075020094	-0.995520029021577	-0.730171059366206	-0.965051232038464
TRINITY_DN12253_c0_g1_i1_2	-0.760749460000074	-1.27019069567212	-0.529158864920822	1.26553463526969	0.437115158528938	0.857449226794388
TRINITY_DN12261_c0_g1_i1_18	-0.638545235935163	-1.1512703159425	-0.901362413217098	1.03372499014257	0.750560305532005	0.906892669420181
TRINITY_DN12265_c0_g1_i1_1	-1.62073233859872	-0.2046538003315	-0.547566506424334	0.528138618443267	0.762853523307401	1.08196050360388
TRINITY_DN12274_c0_g1_i1_3	0.978266096253782	0.942738922363789	0.70200988468073	-0.453141994033403	-1.31066749265544	-0.859205416609459
TRINITY_DN12280_c0_g1_i1_2	-0.626780233249319	-0.626780233249319	-0.626780233249319	-0.0790122745874394	0.00610968435706641	1.95324328997833
TRINITY_DN12283_c0_g1_i5_12	0.665671455563442	0.409361278377199	1.47277230661787	-0.987860821207276	-0.662361302236569	-0.897582917114666
TRINITY_DN12284_c0_g1_i1_18	-1.59737070122123	-0.645047246914998	0.00105255320802449	0.837700338844827	0.286236491171994	1.11742856491139
TRINITY_DN12285_c0_g1_i6_10	0.513019776674941	0.694605334400052	1.31575058242407	-1.35479270334861	-0.534904393859554	-0.633678596290903
TRINITY_DN12286_c0_g1_i1_7	0.467195720990085	1.77572391750963	-0.0906780605659863	-0.830154180262582	-0.830154180262582	-0.491933217408559
TRINITY_DN12287_c0_g1_i1_7	-0.0683215944562111	1.72458320811624	0.586688419258252	-0.747650010972761	-0.747650010972761	-0.747650010972761
TRINITY_DN12291_c0_g1_i1_7	0.465683787490771	1.01532281565089	1.13588404889299	-1.07723019523417	-1.01099776655132	-0.528662690249161
TRINITY_DN12295_c0_g1_i1_5	1.18727393047047	0.74232661851514	0.723583924372948	-0.841624329799245	-0.617204673935527	-1.19435546962378
TRINITY_DN12303_c0_g1_i1_12	-0.770469450752275	-0.900871258195211	-0.904174908329258	0.791090821974602	0.363362266183734	1.42106252911841
TRINITY_DN12311_c0_g1_i1_8	-0.243336631360987	0.443708469171209	1.83415878723831	-0.678176875016177	-0.678176875016177	-0.678176875016177
TRINITY_DN12322_c0_g1_i1_15	1.14391481099425	1.120296363676	0.306639287315439	-1.0093075249468	-0.552235412092093	-1.0093075249468
TRINITY_DN12324_c0_g1_i1_12	0.596612644630475	1.46865114511048	0.344663679297752	-0.948128134446811	-1.17864318079972	-0.283156153792172
TRINITY_DN12325_c0_g1_i1_11	-0.603171216202836	-0.594104507047267	-0.897470514617421	-0.454672700283608	1.37784837676284	1.17157056138829
TRINITY_DN12328_c0_g1_i1_16	-0.800190492627099	-0.57858274595132	-0.955170526492029	0.856061020006776	-0.0634541885426459	1.54133693360632
TRINITY_DN12332_c0_g1_i2_13	0.977980453462199	0.513289982595134	1.15072092758898	-1.1707876573733	-0.774105501591633	-0.697098204681382
TRINITY_DN12336_c0_g1_i1_10	-0.193384350016349	-1.47173772700698	-0.82220225986952	0.984778282068011	0.646479392894666	0.856066661930169
TRINITY_DN12344_c0_g1_i1_1	-1.17826754210671	-0.75536984822895	-0.630950652050354	0.653207042061763	0.514309053858441	1.39707194646581
TRINITY_DN12356_c0_g1_i1_7	-0.643206755335757	1.15333301118837	1.41949401015466	-0.643206755335757	-0.643206755335757	-0.643206755335757
TRINITY_DN12357_c0_g1_i2_10	-0.970280717664413	-1.16991112010587	-0.520557887073848	0.707924784565581	1.05044848130038	0.902376458978169
TRINITY_DN12358_c0_g1_i1_12	-0.829322336053893	-0.925099658122114	-0.823697426549128	0.595991582042219	1.4697685697548	0.512359268928116
TRINITY_DN12370_c0_g1_i1_7	0.942236872451644	1.20575717833369	0.399266733854035	-1.19721671334368	-0.39727392818617	-0.952770143109525
TRINITY_DN12376_c0_g1_i1_13	1.1886653750371	0.270170369233915	1.05764668179315	-0.4905085547616	-0.786511342735425	-1.23946252856714
TRINITY_DN12386_c0_g1_i1_6	0.968479483588732	0.749421735403903	0.932997481551112	-1.12642239552045	-1.07774475812587	-0.446731546897427
TRINITY_DN12399_c0_g1_i1_17	-0.750194378301198	-1.32240159641163	-0.143092776775976	0.973328880802946	1.30997915698062	-0.0676192862947642
TRINITY_DN12404_c0_g1_i2_9	-0.475165085356628	-1.20194815222533	-0.863028638379877	0.83021821747416	0.389376926781121	1.32054673170655
TRINITY_DN12406_c0_g1_i6_18	-1.30022907406056	0.0639096395420825	-0.983534793933205	0.915358888393825	0.0824918971814329	1.22200344287642
TRINITY_DN12407_c1_g1_i1_11	1.03815867375062	0.69885533925925	0.977807865882366	-0.981687635816917	-0.788683253670757	-0.944450989404565
TRINITY_DN12412_c0_g1_i1_15	1.45624138607027	0.397469515309287	0.642995478280484	-0.774562404579547	-1.19655594450817	-0.525588030572331
TRINITY_DN12418_c0_g1_i1_3	1.17831188292886	0.129188984076828	1.18541500891919	-0.842869786855083	-0.582198988940539	-1.06784710012925
TRINITY_DN12427_c0_g1_i1_11	-1.62301135466346	-0.246126877688027	-0.508963369480591	0.883204692513791	0.474681999961245	1.02021490935704
TRINITY_DN12437_c0_g1_i4_4	-0.337173624721023	-1.16302535714127	-1.11763045013267	0.885152774773237	0.868400905380908	0.864275751840818
TRINITY_DN12440_c0_g1_i1_10	-1.17372917436129	-0.278929541302088	-1.05738170091441	1.00149495163606	0.376347325305066	1.13219813963666
TRINITY_DN12446_c0_g1_i3_12	1.22014741276593	0.758337741245372	0.633168784357368	-0.830137870975652	-1.25078082312877	-0.530735244264245
TRINITY_DN12453_c2_g1_i1_9	-0.627345388657106	1.62701668291842	0.882364871710006	-0.627345388657106	-0.627345388657106	-0.627345388657106
TRINITY_DN12456_c0_g1_i1_7	1.33255845171061	0.769136912680547	0.517859505286545	-0.840912862658413	-0.694873352508082	-1.08376865451121
TRINITY_DN12458_c0_g1_i1_12	-0.876686657276827	-1.20017251705465	-0.493910672379017	0.533703979786664	1.32463754861531	0.712428318308519
TRINITY_DN12459_c0_g1_i1_16	-0.796964557368514	-0.807103125084976	-1.07657256151363	1.1205133970166	0.982394090195463	0.57773275675506
TRINITY_DN1245_c0_g1_i1_10	0.629852357780411	1.20387580801952	0.827808914416783	-0.666734655966352	-1.12883178336298	-0.865970640887385
TRINITY_DN1245_c0_g1_i1_7	0.28175078852413	1.44689816216535	0.794912258350675	-1.04706307312629	-0.804778201534501	-0.671719934379369
TRINITY_DN12464_c0_g1_i3_12	-1.61801986878254	-0.310550771927586	-0.443937062619699	1.04536196075092	0.423728894186607	0.903416848392298
TRINITY_DN12477_c0_g1_i1_7	1.04852475744999	1.26842230391993	0.194757113183432	-1.09812148256717	-0.862982822681787	-0.550599869304395
TRINITY_DN12481_c0_g1_i1_7	0.370876476270886	0.762055520288368	1.39170542507593	-0.879624291575594	-1.15273757492819	-0.492275555131402
TRINITY_DN12485_c0_g1_i1_17	1.24648637786351	0.358610637881501	0.910694635136537	-0.839822422890231	-0.402917220850446	-1.27305200714087
TRINITY_DN12488_c0_g1_i1_2	-0.465054892940618	-1.21282801563468	-0.72621297087138	0.580014742037206	1.53867194881381	0.285409188595666
TRINITY_DN12492_c0_g1_i1_14	-1.63688560488066	-0.21384885378036	-0.494779890831733	0.875324936820234	0.432485350637123	1.0377040620354
TRINITY_DN12501_c0_g1_i2_4	-0.490598850100931	-1.33966259155434	-0.73541514037243	0.694871819592113	1.2444164627266	0.626388299708982
TRINITY_DN12504_c0_g1_i1_3	1.07484602818162	0.993224349346636	0.640836451115387	-0.896963596288574	-0.87925814781996	-0.93268508453511
TRINITY_DN12508_c0_g1_i1_7	0.894145027391368	1.42045388221486	0.214750635774008	-0.82433698277523	-0.809890424891669	-0.895122137713339
TRINITY_DN12510_c0_g1_i1_13	0.187328273264561	0.805232327704076	1.4396532223241	-0.913705202025405	-0.401402243944125	-1.1171063773232
TRINITY_DN12517_c0_g1_i1_11	1.2736388768573	1.20009906739504	-0.0921735514950145	-0.943844286457206	-0.767587289334226	-0.670132816965894
TRINITY_DN12534_c1_g1_i1_3	1.42486077196592	0.561666307553691	0.62175890874793	-0.869428662755848	-0.869428662755848	-0.869428662755848
TRINITY_DN12538_c0_g1_i1_4	-0.485834673707014	-0.8702476025071	-0.8702476025071	0.0406117813039665	1.74821077603372	0.437507321383531
TRINITY_DN1253_c0_g1_i1_18	-0.566469667485832	-0.804047175761307	-1.11147112080354	1.3564270379151	0.160341527215549	0.965219398920022
TRINITY_DN12547_c0_g1_i2_3	-0.0968079726344899	-1.42449181968531	-0.812500769317238	1.23001670320909	0.252573304078049	0.851210554349902
TRINITY_DN12547_c1_g1_i1_14	-0.440845972033	-1.18200677835554	-0.571771478879368	-0.0536250128310297	1.64919804996374	0.599051192135198
TRINITY_DN12557_c0_g1_i1_8	0.640393974548495	0.269089902551983	1.53042015929843	-0.613168436592236	-0.657591227201647	-1.16914437260502
TRINITY_DN12569_c0_g1_i1_3	1.45231533049474	0.140151241007889	0.897206781538752	-0.829891117680461	-0.829891117680461	-0.829891117680461
TRINITY_DN12571_c0_g1_i1_15	1.06938165968	0.901606561363033	0.513749813168016	-1.25053863974484	-0.140592277683453	-1.09360711678276
TRINITY_DN12572_c0_g1_i1_7	-0.644707070212008	1.21120441141354	1.36762386943449	-0.644707070212008	-0.644707070212008	-0.644707070212008
TRINITY_DN12587_c0_g1_i2_17	-0.695998103528495	-0.715552209200543	-1.18731816216016	1.02304669205176	0.397004522931919	1.17881725990552
TRINITY_DN12589_c0_g1_i4_8	1.35775000233828	0.617473602610424	0.450195080646929	-1.30165300326793	-0.210570675643028	-0.913195006684674
TRINITY_DN12590_c0_g1_i1_2	-0.533484120559612	-1.13914084868774	-0.987499872795501	1.10815085017324	0.847704771733563	0.704269220136052
TRINITY_DN12590_c0_g1_i1_5	-1.09404776999919	-0.168820172960175	-1.13430043758347	1.40046990912667	0.376075249045939	0.620623222370234
TRINITY_DN12596_c0_g1_i1_16	1.19378396933848	0.331966510893691	1.08764737214791	-0.850892541593677	-0.833973371132475	-0.928531939653924
TRINITY_DN12597_c0_g1_i1_2	-0.907309281587577	-0.634855145516701	-1.0770444550008	0.971722488980845	1.21894804872878	0.428538344395459
TRINITY_DN125_c0_g1_i1_15	1.23603047313815	0.544464912030553	0.768631636618439	-0.859928368215113	-0.386986394191882	-1.30221225938015
TRINITY_DN12602_c0_g1_i1_16	0.581730665953367	1.29290883654324	0.759009165851648	-0.690984788528864	-1.12857348320423	-0.814090396615165
TRINITY_DN12614_c0_g1_i1_14	-1.03633428159885	-1.06860724482336	-0.545304365892652	1.11306232709772	0.950743588860127	0.586439976357012
TRINITY_DN12618_c0_g1_i4_17	-1.13631114510122	-1.05492754106186	-0.42737274464704	0.79346993009561	0.66955622097719	1.15558527973732
TRINITY_DN12624_c0_g1_i1_13	-0.174896489184975	-1.21190151662512	-1.0671657928877	0.511618495605569	0.6442498936239	1.29809540946833
TRINITY_DN12625_c0_g1_i1_8	0.817293169847366	0.901667286496573	0.9821121876529	-0.620602148582234	-1.09101842344572	-0.989452071968889
TRINITY_DN12625_c0_g1_i2_15	0.578264776865443	0.513213169899236	1.3991183569472	-1.11783237423597	-1.0419802587489	-0.330783670727006
TRINITY_DN12625_c1_g1_i1_12	-0.928154835917322	-0.945179794263331	-0.796311069224856	0.65802114172165	0.727654109252641	1.28397044843122
TRINITY_DN12630_c0_g1_i1_11	0.673302420325323	1.68759574481618	-0.115515522304063	-0.739319288945891	-0.801167905476012	-0.704895448415535
TRINITY_DN12634_c0_g1_i1_7	0.584605268904418	0.784643083670091	1.2948794815118	-0.888050706069404	-0.888050706069404	-0.888026421947502
TRINITY_DN12639_c0_g1_i1_1	-1.31887579059902	-0.600605514543489	-0.524352966603086	0.731805363546146	0.297519579496525	1.41450932870293
TRINITY_DN12649_c0_g1_i1_17	1.43155958783967	0.369454001872698	0.674657527186242	-1.05747873745495	-1.0519387302927	-0.366253649150961
TRINITY_DN12652_c0_g1_i1_15	-0.870982845286609	-0.870982845286609	-0.870982845286609	1.41552187592485	0.640839126494059	0.556587533440916
TRINITY_DN12652_c0_g1_i1_5	1.15637832128674	0.739145158984654	0.813459417700498	-0.9509254318201	-0.929502408064554	-0.828555058087233
TRINITY_DN12663_c0_g1_i1_16	-1.51623765507503	-0.702141806485623	-0.259485681600545	1.03097034819082	0.598877527016694	0.848017267953683
TRINITY_DN12668_c0_g1_i1_7	0.441364389647566	1.43003882301186	0.711546215968777	-0.931708557709469	-0.719532313209266	-0.931708557709469
TRINITY_DN12672_c0_g2_i1_9	-0.298554498658003	-0.757197984738692	-1.29816714754932	1.50009614979383	0.563810888040063	0.290012593112123
TRINITY_DN12683_c0_g1_i1_16	-0.829922455766732	0.0945049652249064	-1.41728551010484	1.0940915833142	0.0115056252959502	1.04710579203651
TRINITY_DN12685_c0_g1_i2_18	1.85667735609109	-0.152498578408608	0.350152533183063	-0.690621265174543	-0.675678203401107	-0.688031842289891
TRINITY_DN12687_c0_g1_i2_12	-1.51697734975938	-0.640749427143732	-0.351483617143445	0.840339441724937	0.652854015458307	1.01601693686332
TRINITY_DN12693_c0_g1_i1_9	-1.21153712183321	-0.849613146872547	-0.477951588513229	1.30567328327111	0.375424175328651	0.858004398619226
TRINITY_DN12697_c0_g1_i1_3	0.98891373406242	0.97519047436206	0.507679551736144	-0.226320809934823	-0.775570418384704	-1.4698925318411
TRINITY_DN12700_c0_g1_i1_5	-0.916671192444384	-0.858588471332078	-0.888028585468962	0.69368364970067	0.658400057062358	1.3112045424824
TRINITY_DN12702_c0_g1_i1_2	-1.45921836648589	-0.887611637557521	-0.0389522221205087	1.13558658022422	0.696716976923057	0.553478669016648
TRINITY_DN12704_c0_g1_i1_14	-0.952395258896416	-0.490189437057051	-1.07043378481988	0.597073758054604	0.450572156328295	1.46537256639045
TRINITY_DN1270_c0_g1_i1_15	2.04124145231932	-0.408248290463863	-0.408248290463863	-0.408248290463863	-0.408248290463863	-0.408248290463863
TRINITY_DN12710_c1_g1_i1_2	-0.682119227493852	-1.1188205866759	-0.801980803872715	0.371196991265966	1.1923414350267	1.0393821917498
TRINITY_DN12713_c0_g1_i1_12	1.98023818956805	-0.333624737882652	0.0543272820880527	-0.566980244591149	-0.566980244591149	-0.566980244591149
TRINITY_DN12719_c0_g1_i2_12	1.27085530686374	0.825487720502959	0.386149113033025	-0.738237472118524	-1.36618144841786	-0.378073219863342
TRINITY_DN12725_c1_g1_i1_7	0.531508259966924	1.0122302290303	1.10771842024506	-0.611917116828785	-1.0957468472738	-0.943792945139693
TRINITY_DN12733_c0_g1_i1_17	0.251181886798009	0.978329871028901	1.07380966296386	-1.21235816558178	-1.16265194330418	0.0716886880951954
TRINITY_DN12734_c0_g1_i1_18	-1.22769045806102	-0.907879365067126	-0.474094150894431	1.12514374364172	0.937089954662982	0.54743027571788
TRINITY_DN12737_c0_g1_i2_15	-1.53265283664547	-0.230786538395931	-0.581877499624997	0.997034283820699	0.252169083099956	1.09611350774574
TRINITY_DN12743_c0_g1_i2_12	-1.37234259243406	-0.468962237834688	-0.506053770699577	0.852601929995937	0.116275726595951	1.37848094437644
TRINITY_DN12745_c0_g1_i2_2	0.677803877091817	1.03804978103627	0.993180784071314	-0.992724848109267	-0.953717737050174	-0.762591857039964
TRINITY_DN12755_c0_g1_i1_2	-0.608173955652015	-1.46777180567281	-0.495908479064248	0.731939539916596	0.892877801402441	0.947036899070032
TRINITY_DN12762_c0_g1_i2_1	-1.09810827021919	-0.851925658591559	-0.712978013864309	0.670268918653385	0.746101210487293	1.24664181353438
TRINITY_DN12766_c0_g1_i2_1	0.434431837270908	1.35719829304533	0.825992052539388	-0.845846787630634	-0.854518225552589	-0.917257169672401
TRINITY_DN12774_c0_g1_i1_9	1.12808459295977	0.446470088768488	1.04512426714139	-0.796083172628424	-1.1757161348273	-0.64787964141393
TRINITY_DN12780_c0_g1_i1_10	-1.62228915921857	-0.715720140669019	-0.00503330455709659	0.762468860055666	0.677522102236563	0.90305164215245
TRINITY_DN12781_c0_g1_i1_8	-0.890758874805515	-0.880005101305997	-0.576163681042083	0.0315797477621309	0.70009346448213	1.61525444490933
TRINITY_DN12784_c0_g2_i1_8	-1.04382410375139	-0.972326911752359	-0.43613486659246	0.180822520948201	0.850838445614711	1.4206249155333
TRINITY_DN12789_c0_g1_i3_10	0.24250322923798	-1.22075605190948	-1.2979147524782	0.872475766059675	0.801782962287298	0.601908846802722
TRINITY_DN12792_c0_g1_i1_11	1.21066241499048	0.424860109849305	0.9762731722606	-0.689080854343674	-1.15812186177727	-0.764592980979438
TRINITY_DN12792_c0_g4_i1_10	-1.14429916137396	-0.961202494990407	-0.38309583714036	0.733201738438338	1.39808948717311	0.357306267893283
TRINITY_DN127_c0_g1_i1_10	-1.06944157008627	-1.04864306359773	-0.537153826692012	0.605744128988586	1.00273849909196	1.04675583229546
TRINITY_DN12801_c0_g1_i1_10	-0.586693220255209	-1.14330183816821	-0.96115288954051	0.97878782888494	0.83716832110927	0.875191797969724
TRINITY_DN12806_c0_g1_i3_11	0.844763686005336	1.05762823690532	0.76310501551936	-1.23997087899413	-0.839011809469595	-0.586514249966285
TRINITY_DN12826_c0_g2_i1_9	1.22915841285628	1.16289270447942	0.115793797591657	-0.771331317934427	-0.766398533943807	-0.970115063049121
TRINITY_DN12845_c0_g1_i1_3	1.50419195215734	0.677816340583473	0.336844180794749	-0.666749211349559	-0.877011751237078	-0.975091510948923
TRINITY_DN12846_c0_g1_i1_1	-1.67148115067984	-0.033371026742351	-0.39521766258481	0.685031563804452	0.169743519599642	1.24529475660291
TRINITY_DN12854_c0_g1_i1_1	-1.31653790539309	-0.408453149259526	-0.797149656884843	1.0647078944781	0.362118342272686	1.09531447478668
TRINITY_DN12854_c0_g1_i1_10	-1.59804309963375	-0.179955346398192	-0.381121889379039	1.01801370035375	0.0314770891257647	1.10962954593146
TRINITY_DN12874_c0_g1_i1_3	0.77429276212097	1.40048233897269	0.38577818319344	-1.10362774331233	-0.65435164330787	-0.802573897666907
TRINITY_DN12877_c0_g1_i1_12	-1.03467448598566	-0.909835105229973	-0.773897635274649	0.745448705041036	1.005906096942	0.967052424507245
TRINITY_DN12879_c0_g1_i2_9	-0.413343199067096	-0.663987832626424	-1.15761374494163	-0.134336683233955	0.850422004449841	1.51885945541926
TRINITY_DN12881_c0_g1_i1_16	-1.62303872284081	-0.232474297674748	-0.54924426817358	0.58368126867571	0.835741685827369	0.985334334186066
TRINITY_DN12884_c0_g2_i1_8	-0.322891236395423	-1.4378246793024	-0.728597310986562	1.0047721493923	0.437271176193497	1.04726990109859
TRINITY_DN12885_c0_g1_i1_11	0.588881752025253	1.6246482566048	0.215776559577884	-0.809768856069311	-0.809768856069311	-0.809768856069311
TRINITY_DN12891_c0_g1_i3_12	1.37263409622756	1.06797886211932	-0.0938810466156018	-1.01525235499367	-0.508693785581763	-0.822785771155849
TRINITY_DN12893_c0_g1_i1_12	-1.64719649373286	-0.612375923646349	-0.110165350058732	0.765801641032982	0.917824294404352	0.686111832000607
TRINITY_DN12896_c0_g1_i2_2	-1.22907130440815	-0.540414981426442	-0.711788373750676	0.513964741524955	1.47932560328077	0.487984314779544
TRINITY_DN12908_c0_g1_i1_1	-1.36248153347448	-0.55875252051412	-0.650007842404965	0.86116851536133	0.534768989627456	1.17530439140478
TRINITY_DN12917_c0_g1_i1_12	-1.36555364544723	-0.964733414566303	-0.013568915536269	0.866397361490426	0.313122564467087	1.16433604959229
TRINITY_DN12920_c0_g1_i5_4	-0.839126033413778	-0.92190463371841	-0.875122502260318	1.14533357805188	0.386899391052965	1.10392020028767
TRINITY_DN12923_c0_g1_i1_16	-1.63900261808412	-0.529862209462583	-0.0624136569908238	0.288125413149717	0.801161147314149	1.14199192407366
TRINITY_DN12935_c0_g1_i3_16	-0.936067281568485	-0.713343191115951	-1.01030784325718	0.767733309238825	0.618136184966603	1.27384882173618
TRINITY_DN12938_c0_g1_i1_10	-0.285595384292276	-1.3647092700224	-0.648515688404768	0.489520258151013	0.288607103225222	1.52069298134321
TRINITY_DN12950_c0_g1_i1_11	-1.62024016576535	-0.37227224100626	-0.377574945523249	0.545607656531838	0.6557037399571	1.16877595580593
TRINITY_DN12953_c0_g1_i1_5	-0.535640334693315	-1.41513144258158	-0.646322034250072	0.801770557380555	1.03610193910468	0.759221315039735
TRINITY_DN12955_c0_g1_i1_2	0.653050685437264	1.39634175821673	0.49988959523151	-1.22102391325124	-0.643749315501254	-0.684508810133012
TRINITY_DN12955_c0_g1_i1_6	0.713038321308963	1.41003069860876	0.483905744259211	-0.915775787383231	-0.861453978097325	-0.829744998696377
TRINITY_DN12957_c0_g1_i2_17	1.10947305954723	1.02349106849867	0.429707546146015	-0.709300779421736	-0.529012494351697	-1.32435840041849
TRINITY_DN12967_c0_g1_i1_9	-1.61989492397623	-0.65744892080247	-0.0816548514171116	1.00471691788647	0.749729402137496	0.604552376171847
TRINITY_DN12977_c0_g1_i4_4	0.885011817064376	1.34559402139414	0.146534973540941	-1.13334278327033	-1.0260497797034	-0.217748249025733
TRINITY_DN12979_c0_g1_i1_14	-0.861478946476433	-0.649208931479527	-0.917522204134436	0.0749600786946532	1.50830480990634	0.844945193489407
TRINITY_DN12983_c0_g2_i1_3	1.0902295882465	0.84390741484113	0.788152184250223	-0.978384764685907	-0.86200763723734	-0.88189678541461
TRINITY_DN12985_c0_g1_i1_5	-1.28060068231375	-1.10114058708878	-0.138981020784899	0.858880029735103	0.761276241704146	0.900566018748183
TRINITY_DN12985_c0_g1_i1_8	1.16261559069094	0.989622481556196	0.434798029203258	-1.26663074182547	-0.703988596962998	-0.61641676266192
TRINITY_DN12991_c0_g1_i1_2	-1.13623103852201	-1.072975412619	-0.0839816966380117	0.767392299991425	1.39445648768461	0.131339360102984
TRINITY_DN13002_c1_g1_i1_15	0.851581193886971	1.12519841603522	0.673263120040356	-0.569628713179974	-1.22312318382643	-0.857290832956143
TRINITY_DN13003_c0_g1_i2_4	-1.34869793497892	-0.450293262903607	-0.367843414871003	1.43010810828489	-0.144642063102558	0.881368567571193
TRINITY_DN13009_c0_g1_i1_9	-1.25514879577802	-0.603399313789176	-0.761799293669132	0.589058421538762	0.828407585869787	1.20288139582778
TRINITY_DN1301_c0_g1_i1_6	-1.25153987147963	-1.13535639582105	0.0309456506012152	0.644893457051705	0.492272266365459	1.2187848932823
TRINITY_DN13023_c0_g1_i1_11	-0.482352325407344	-0.979924925329444	-0.982743835853492	0.09096096283928	1.00064341540497	1.35341670834603
TRINITY_DN13025_c0_g1_i3_12	0.907555239742674	1.42851149717366	0.163971116879346	-0.953035824136663	-0.729189954611891	-0.817812075047125
TRINITY_DN13029_c0_g3_i2_18	-0.732065213983607	-0.898607323420082	-0.909484998523222	0.247169273080108	0.882456064186313	1.41053219866049
TRINITY_DN1302_c0_g1_i1_6	0.15476706707883	1.54561170989112	0.757373994847043	-0.819250923938997	-0.819250923938997	-0.819250923938997
TRINITY_DN13052_c0_g1_i1_1	-1.06429802869617	-0.70005937967248	-0.674883359141499	0.711569217805153	0.18451119151916	1.54316035818584
TRINITY_DN13055_c0_g2_i1_3	1.67510487546458	-0.186017449960395	0.700297185777745	-0.846872677602299	-0.512129385164394	-0.830382548515235
TRINITY_DN13059_c0_g1_i3_14	-0.127090816014336	-1.73664491401873	-0.439728697333239	0.815345675372986	0.70860687627659	0.779511875716729
TRINITY_DN13063_c0_g1_i2_2	-0.675344877380449	-0.67044380344138	-1.13145092062502	1.501407752229	0.692713482959281	0.283118366258561
TRINITY_DN13065_c0_g1_i1_2	-0.934518955851445	-0.934518955851445	-0.741081479247159	1.3411181664191	0.410483991012012	0.858517233518935
TRINITY_DN13068_c0_g1_i3_6	-0.398983701801066	-1.3036696773867	-0.907635046340134	0.832620183295389	1.03740639521685	0.740261847015661
TRINITY_DN13070_c0_g1_i1_7	-0.822989582295214	-1.14615145867103	-0.336327707223562	1.30033442140838	-0.0889949802750815	1.0941293070565
TRINITY_DN13080_c0_g1_i1_12	-1.56690206351299	0.105789414976765	-0.635470359030663	1.05766988256054	0.0339320395899606	1.00498108541638
TRINITY_DN13084_c0_g1_i1_16	-1.31434048282849	-1.12650807338015	0.068483420567693	1.07645204402807	0.661266378935142	0.634646712677739
TRINITY_DN13091_c0_g1_i1_15	0.803350638226246	0.627131643945663	1.24865285799894	-0.93239332643325	-0.933740171928336	-0.813001641809261
TRINITY_DN13097_c0_g1_i1_10	-1.44263994817422	-0.0141450113025766	-0.69167392256093	1.38599702393279	0.0432107443346334	0.719251113770301
TRINITY_DN13099_c0_g1_i1_5	-0.428427360727768	0.00778010782443564	1.99701674278506	-0.525393277904609	-0.525488105985881	-0.525488105991236
TRINITY_DN13108_c0_g1_i1_4	-0.0976825169675109	1.8281730994028	0.241762693241708	-0.684347586386515	-0.261781486869108	-1.02612420242138
TRINITY_DN13133_c0_g1_i1_16	-1.61253853887754	-0.488012179367636	-0.348084759016314	0.815895300938155	0.67181008300644	0.960930093316895
TRINITY_DN13145_c0_g1_i1_1	-1.49655981080727	-0.217956351506291	-0.710806728328974	0.524298683148714	0.699791214522875	1.20123299297095
TRINITY_DN13151_c0_g1_i1_18	1.47025071030706	0.495806429870762	0.4004509960526	-1.40270522339568	-0.473599000004389	-0.490203912830351
TRINITY_DN13159_c0_g1_i1_18	-1.37350557247605	-0.220856492645369	-0.696265849025292	0.399921366777786	0.382949506015086	1.50775704135384
TRINITY_DN13164_c0_g1_i1_7	0.796351213609982	1.63294173208777	-0.30318855114649	-0.70391413686049	-0.486824009400126	-0.935366248290648
TRINITY_DN13164_c0_g1_i5_15	-0.453342925044936	-0.92621718061771	-1.02855667873496	0.408840549253612	0.402574570556168	1.59670166458782
TRINITY_DN13168_c0_g1_i1_10	-1.55316819319939	-0.7530328468351	-0.0470167273028314	0.446579274585084	0.97911946986054	0.927519022891698
TRINITY_DN13177_c0_g1_i1_11	1.25251308470272	0.412545373129312	0.965113137940065	-1.00141712078944	-0.801785592735111	-0.826968882247549
TRINITY_DN13184_c0_g1_i1_3	1.8613133121259	0.273955264374156	-0.161172559464522	-0.536416849511818	-0.480846997223701	-0.956832170300012
TRINITY_DN13184_c0_g1_i1_4	-0.756913651871905	-0.9609207252805	-0.975969484302961	1.0458361566487	1.04705850857157	0.600909196235101
TRINITY_DN13186_c0_g2_i1_5	-0.81436967680124	-0.810625350061347	-1.02151643490013	1.32673879987305	0.710170334112965	0.609602327776702
TRINITY_DN13198_c0_g1_i1_17	-1.51002300280668	-0.217027796415446	-0.730253441249178	0.55548012030808	0.8450023767503	1.05682174341293
TRINITY_DN13203_c0_g1_i2_13	0.450858060413308	1.68836524677267	0.197170952242746	-0.899685137865399	-0.899701632931725	-0.537007488631597
TRINITY_DN1320_c0_g1_i1_12	1.33773830671492	0.166662226704595	1.02484812149765	-0.843082884972389	-0.843082884972389	-0.843082884972389
TRINITY_DN13211_c0_g1_i1_3	-1.39072903844592	-0.563297165101405	-0.671273826024167	0.863124670696171	0.867948025164769	0.894227333710553
TRINITY_DN13211_c0_g1_i3_16	-0.124121376990214	0.625856911477864	1.71433762686801	-0.685757644286769	-0.685323011571313	-0.844992505497581
TRINITY_DN13217_c0_g2_i1_15	-1.42623403053382	-0.633112763259132	-0.482163474122622	0.71697182137505	0.634758647553272	1.18977979898725
TRINITY_DN13220_c0_g1_i2_18	-0.900036083083285	-0.900036083083285	-0.900036083083285	0.921161467020166	0.625900941759005	1.15304584047068
TRINITY_DN13232_c0_g1_i2_15	-1.57479917258164	0.099070860801922	-0.748649294480895	0.827801316677652	0.317992813342692	1.07858347624027
TRINITY_DN13233_c0_g2_i1_9	-1.43355758446252	-0.611096995930603	-0.349311341839401	0.206307691613314	1.1773981569462	1.01026007367301
TRINITY_DN13243_c0_g1_i1_6	-1.19503784516861	-1.19265164622625	-0.0947753173528585	1.04563763072047	0.804698043151236	0.632129134876013
TRINITY_DN13248_c0_g1_i1_6	-1.41594572632695	-0.999091391923461	-0.0200480245625684	0.715038854494887	0.805470477055302	0.914575811262785
TRINITY_DN13255_c0_g1_i1_9	-1.1939973628447	-0.731643179827883	-0.49183310831402	0.997621520151902	0.0798744745498573	1.33997765628484
TRINITY_DN13266_c0_g1_i1_15	1.35823698999439	0.349740079874711	0.861135391722661	-1.09881371569529	-0.696167263138693	-0.774131482757777
TRINITY_DN13268_c0_g1_i2_1	-0.24231001151726	-1.26925152684475	-1.00739425358133	0.887163070814023	0.502040357602592	1.12975236352672
TRINITY_DN13268_c0_g1_i2_16	-1.67093179774961	0.111199177616617	-0.687409323307115	0.812938892237892	0.587195302029506	0.847007749172706
TRINITY_DN13279_c0_g1_i1_11	0.491079070787195	0.774562766282328	1.33899488241651	-1.12223669127064	-0.678684179610804	-0.803715848604592
TRINITY_DN13281_c0_g1_i1_10	-0.523476081257574	-1.53911460753255	-0.411980852307172	0.863387882120912	1.07389740909275	0.53728624988364
TRINITY_DN13294_c0_g1_i2_8	-0.777348351500413	-0.834854833837433	-0.979557650184363	0.424998180205851	0.758450487795237	1.40831216752112
TRINITY_DN13309_c0_g1_i3_9	1.51479925044746	0.586551594378089	0.330478782961097	-1.18021679296352	-0.4309408105837	-0.820672024239435
TRINITY_DN13328_c0_g1_i1_7	0.155742723230106	1.46635774973601	0.783345182042681	-0.538385666864059	-0.634286068678435	-1.23277391946631
TRINITY_DN13331_c0_g1_i1_18	-0.500106675087636	-1.38615107529793	-0.240941792440312	0.521633919197806	1.58040840652304	0.0251572171050237
TRINITY_DN13331_c0_g1_i4_15	-1.02106362821544	-0.83471584969027	-0.859422602949695	0.804565728558478	0.798029174593302	1.11260717770363
TRINITY_DN13332_c0_g1_i4_17	-1.40277490141543	-0.510479149561759	-0.592824050180786	0.69261409952571	0.52192482450636	1.29153917712591
TRINITY_DN13337_c0_g1_i4_5	1.14607030012375	0.626220958583865	0.840666297267029	-0.997844555900684	-1.18680681025394	-0.428306189820026
TRINITY_DN13338_c0_g1_i1_3	-1.11188794834425	-0.634290136277531	-0.93198149962004	0.683072944179272	0.863346263494892	1.13174037656766
TRINITY_DN13338_c0_g1_i1_6	0.930309881783301	0.904368081107497	0.892935564180391	-0.759621342050796	-1.03778629841427	-0.930205886606121
TRINITY_DN13339_c0_g1_i1_7	0.343153201531093	1.38496045519456	0.835832048096957	-0.965886061534375	-0.632173581753861	-0.965886061534375
TRINITY_DN13342_c0_g1_i5_18	-1.65115468356006	-0.374239731521924	-0.247992334126552	1.19958510407067	0.368669987012648	0.705131658125217
TRINITY_DN13344_c0_g1_i1_8	-0.995235473103186	-1.18193649679966	-0.4867712044505	0.969793331022052	0.844307756756569	0.849842086574724
TRINITY_DN13345_c0_g1_i1_4	-0.415271560426955	-1.35822184338196	-0.580108642729761	0.568989573902246	1.49649451158375	0.288117961052679
TRINITY_DN13350_c0_g1_i2_4	-1.00128927556966	-0.896569561584347	-0.704615509676708	1.28809769546405	0.952240124105198	0.362136527261464
TRINITY_DN13356_c0_g1_i3_1	0.992219551179077	1.19491427202312	0.451838188311184	-1.00611658839562	-0.67832722186073	-0.954528201257034
TRINITY_DN13360_c0_g1_i1_3	1.08177118454154	0.558312589527112	0.866787632255464	-0.294970660760804	-1.44762069079207	-0.764280054771238
TRINITY_DN13379_c0_g1_i1_11	1.20710015013574	1.31603874491716	-0.225142844927692	-0.765998683375068	-0.765998683375068	-0.765998683375068
TRINITY_DN13379_c0_g1_i2_3	-0.805665108393747	-1.05935841063429	-0.641862822676147	0.148348081005421	1.09766921897227	1.2608690417265
TRINITY_DN13382_c0_g1_i1_11	-1.33048116183924	-0.453191815302204	-0.565644097261066	0.268808086274452	0.556535981042072	1.52397300708599
TRINITY_DN13382_c0_g1_i2_7	-1.12301700771061	-0.931740681817644	-0.62621364881057	1.05447302828316	0.665116065209231	0.961382244846432
TRINITY_DN13386_c0_g1_i1_13	0.463067802114582	0.858401932398406	1.31335266852897	-0.918529022200985	-0.797764358639994	-0.918529022200985
TRINITY_DN13387_c0_g1_i1_12	0.616614226306345	1.0561551907183	0.918364706193374	-1.37149595766035	-0.475339370307649	-0.744298795250016
TRINITY_DN13390_c0_g1_i2_16	-0.454519201861732	-1.02204509241333	-1.174888246291	0.786276779335118	0.859095537215761	1.00608022401518
TRINITY_DN13393_c0_g1_i1_10	-0.912045132157331	-0.844008360431865	-0.912045132157331	1.15031572992229	1.03178199774337	0.486000897080872
TRINITY_DN13394_c0_g1_i2_11	-0.699236467224543	-1.06787274471189	-0.848806539143327	0.387445854938305	1.0217949848537	1.20667491128776
TRINITY_DN13402_c0_g1_i6_18	-1.45481846109901	-0.415305971306446	-0.676599992595055	0.983378700692185	0.960806959454872	0.602538764853453
TRINITY_DN13410_c0_g1_i1_5	-1.49823942988783	-0.717200929251743	-0.135072175515526	0.854039211526266	1.1804158876783	0.316057435450538
TRINITY_DN13416_c0_g1_i1_3	2.01530196214985	-0.143616616605722	-0.290162875387951	-0.527174156718725	-0.527174156718725	-0.527174156718725
TRINITY_DN13418_c0_g1_i3_5	-0.395470196415933	-1.51838876576993	-0.529614255613594	1.18386181384498	0.452649864908773	0.806961539045706
TRINITY_DN13420_c0_g1_i1_1	0.621129099835897	1.31093350191489	0.701400596667368	-1.12322263494425	-0.783815494375828	-0.72642506909808
TRINITY_DN13420_c1_g1_i1_7	1.27193873021611	0.384345585867685	0.960919551310195	-0.81942682634855	-1.0075680602608	-0.790208980784637
TRINITY_DN13428_c0_g1_i1_15	-1.5800158540265	-0.0296760242673656	-0.577228631605254	0.596306788394144	0.2714421119581	1.31917160954688
TRINITY_DN13429_c0_g1_i1_10	0.691969053890227	1.19456191809127	0.764542048649339	-1.03532180215419	-0.550524803788605	-1.06522641468804
TRINITY_DN13430_c0_g1_i2_8	0.83904496558118	1.51943304439697	0.0732656488656708	-0.725639134259527	-0.850767918697304	-0.855336605886987
TRINITY_DN13437_c0_g1_i1_3	1.46625538930476	0.268371523075692	0.676112514570574	-0.524334539523379	-0.577993381952493	-1.30841150547515
TRINITY_DN13441_c0_g1_i1_16	-0.288553485365907	-1.07116133185863	-1.22779342450118	0.941590120663707	0.721080682024979	0.924837439037037
TRINITY_DN13441_c0_g1_i8_3	1.29235170965776	1.01294936091518	0.109465180957856	-0.990877120982712	-1.09678896759177	-0.32710016295631
TRINITY_DN1344_c0_g1_i1_3	1.43910739516799	0.548908809972461	0.611920060928666	-0.866645422023039	-0.866645422023039	-0.866645422023039
TRINITY_DN13458_c0_g1_i1_18	-0.618957537686269	-1.03900915052589	-1.03900915052589	1.01621106013122	0.760879252407331	0.919885526199502
TRINITY_DN13467_c0_g1_i1_7	0.403507002459921	0.966247707839947	1.23275110444932	-0.955543544889868	-1.06282017811741	-0.584142091741916
TRINITY_DN13481_c0_g2_i1_3	1.5259535169317	-0.0111518394753897	0.866638525666811	-0.93172588449736	-0.750647078016528	-0.699067240609234
TRINITY_DN13484_c0_g1_i1_17	-1.1999442154486	-0.854345571439291	-0.586765468125438	1.17306927382679	0.606810310733859	0.861175670452681
TRINITY_DN13489_c0_g1_i1_1	-1.5014645315952	-0.228584688193621	-0.607443946218681	1.23518775266178	0.242010541629026	0.860294871716701
TRINITY_DN13492_c0_g1_i1_1	-1.16630771372182	-0.339670348018686	-0.90211209905065	0.841631679691309	0.160612118406858	1.40584636269299
TRINITY_DN13493_c0_g1_i1_4	1.18712630771568	0.638148231871401	0.869977060757798	-0.839666421074738	-0.927792589635071	-0.927792589635071
TRINITY_DN13494_c0_g1_i1_4	0.965008742494161	0.84994447577289	0.881285163690945	-0.587392134685519	-1.03158447149569	-1.07726177577679
TRINITY_DN13499_c0_g1_i1_9	0.031362928488861	-1.62618346403683	-0.729322621385708	0.68352107123406	0.750990219567047	0.889631866132575
TRINITY_DN13503_c0_g1_i4_10	-1.2673015586586	-0.508144359571481	-0.878019783092777	0.960937353106518	0.77884522869378	0.913683119522557
TRINITY_DN13515_c0_g1_i1_2	-1.33319559720599	-0.671748986896377	-0.595967085913079	1.18336664862316	0.634299489433713	0.783245531958572
TRINITY_DN13524_c0_g2_i1_3	0.797673884839989	0.976255948656818	0.917010214912647	-1.21813744264928	-0.710902528878074	-0.761900076882105
TRINITY_DN13527_c0_g1_i1_18	-0.173885973690912	-1.19156960378795	-1.15016961360031	0.585503743019958	0.861290853129485	1.06883059492972
TRINITY_DN13528_c0_g1_i1_1	-1.03064299916472	-0.0121873586714377	-1.24879467320235	1.40042741215826	0.545159861236524	0.346037757643715
TRINITY_DN13528_c0_g1_i1_6	-0.650746752716535	-0.928033313826809	-1.08312420230455	0.574941540479539	0.913365444961463	1.17359728340689
TRINITY_DN13532_c0_g1_i1_17	1.4487109821909	0.254156713534777	0.82056746026354	-0.676852884830224	-0.934404830261195	-0.912177440897801
TRINITY_DN13539_c0_g1_i1_9	-0.827059009977717	-0.529889328168575	-0.792966423609427	1.6778441272157	-0.253764992910624	0.725835627450641
TRINITY_DN13540_c0_g1_i1_4	-1.2419557714403	-0.374346220322722	-0.917212469457395	0.540365446281623	0.682078290022187	1.31107072491661
TRINITY_DN13541_c0_g1_i1_18	0.715442801533467	1.4461298542214	0.36780759600036	-0.952800241856081	-1.02380757340274	-0.552772436496401
TRINITY_DN13548_c0_g1_i1_2	1.35646661499437	0.473975196241483	0.788735899413526	-1.00139436101653	-0.778565388532612	-0.839217961100239
TRINITY_DN13548_c0_g1_i1_3	-0.28124238341727	1.51799887489979	0.985277123145482	-0.740677871542666	-0.740677871542666	-0.740677871542666
TRINITY_DN13549_c0_g1_i1_2	-0.970738214758744	-1.28360384075352	-0.245239406940619	0.424017958516158	0.948023818859395	1.12753968507733
TRINITY_DN13563_c0_g1_i1_10	0.779831638046749	1.21483605365229	0.665324352635896	-0.610052281929752	-1.03164758308586	-1.01829217931933
TRINITY_DN13564_c0_g1_i1_16	-0.928306248025969	-0.935187456852667	-0.754028002284855	0.355566688617739	1.20331622357913	1.05863879496662
TRINITY_DN13571_c0_g1_i1_15	1.00994235534995	1.21998348607099	0.409652677292286	-0.873123568761409	-0.857584687098509	-0.908870262853305
TRINITY_DN13594_c0_g1_i1_2	-0.982167689864476	-0.68549560801858	-1.02204770042428	1.12584434353294	0.905416029836184	0.658450624938209
TRINITY_DN13595_c0_g1_i1_10	-1.22152979081973	-0.275469319415173	-0.849870906931829	0.114259951769905	1.43597038671543	0.796639678681397
TRINITY_DN13595_c0_g2_i1_12	-1.26306219716935	-0.224022245731653	-1.04802362929356	1.01168947105196	0.571687342694853	0.951731258447753
TRINITY_DN13597_c0_g1_i1_15	1.04151414527966	0.388729576030003	1.19235812349875	-0.779258520810393	-1.05624238672917	-0.787100937268855
TRINITY_DN13598_c0_g1_i1_1	-0.902390218361807	-1.30007423701545	-0.26877358701906	0.321173197740016	1.14105510749977	1.00900973715653
TRINITY_DN13602_c0_g1_i1_3	1.26023140386989	0.335290750131666	1.01303666718115	-0.853872538377903	-0.925266753511578	-0.829419529293225
TRINITY_DN13612_c0_g1_i2_18	-1.05899325673386	-0.691106073839205	-0.945252701196403	0.705166461157548	0.873183050054267	1.11700252055765
TRINITY_DN13615_c0_g2_i1_5	1.06967367508528	0.62125490471747	0.942556472233917	-0.454368315329695	-1.07081768039631	-1.10829905631066
TRINITY_DN13624_c0_g1_i1_6	-1.0365326495354	-1.13733410506159	-0.280938403974754	1.34708394219776	0.30387408939704	0.803847126976937
TRINITY_DN13632_c0_g1_i2_7	1.07843691607129	0.833132407217729	0.813762127777499	-0.95649966508904	-0.858139890289603	-0.910691895687876
TRINITY_DN13632_c1_g1_i1_3	1.67962191177929	-0.362882968244346	0.770952468107322	-0.695897137214088	-0.695897137214088	-0.695897137214088
TRINITY_DN13633_c0_g1_i1_7	-0.291287486938831	2.03701899320647	-0.405192179736695	-0.405945830197041	-0.467296748166952	-0.467296748166952
TRINITY_DN13636_c0_g1_i1_11	-0.684220041559349	-0.77801769675029	-0.933073498721417	-0.0136662094017945	1.48209663940866	0.92688080702419
TRINITY_DN13644_c0_g1_i1_3	1.26828822330137	0.902286180629563	0.481859810479346	-0.884144738136761	-0.884144738136761	-0.884144738136761
TRINITY_DN13650_c0_g1_i1_15	-1.00572119483233	-0.804787311735581	-0.503357383979646	0.10597475518768	0.538768018767128	1.66912311659274
TRINITY_DN13659_c0_g1_i1_11	-0.810767219645584	-1.29984169970878	-0.419848831090845	1.24922926093866	0.859072550536135	0.42215593897041
TRINITY_DN13664_c0_g1_i2_3	-1.40209149415814	-0.370875904506618	-0.679767089781818	1.128685598909	0.285180115510716	1.03886877402686
TRINITY_DN13667_c0_g1_i1_14	-1.36850957978989	-0.292834055224398	-0.873785027731341	0.971813144091994	0.545510581728775	1.01780493692486
TRINITY_DN13667_c0_g1_i7_7	1.39473737618549	0.654771489759321	0.46432976412316	-1.11979601995066	-1.00096150650479	-0.393081103612526
TRINITY_DN13668_c0_g1_i1_13	-1.06838702283796	-1.31707909954161	-0.0623569549710029	0.99374866526819	0.921022795055132	0.533051617027253
TRINITY_DN13669_c0_g1_i2_7	-1.68236000880647	-0.311740329671517	-0.399420904496072	0.809165592151241	0.752773897891805	0.831581752931017
TRINITY_DN13670_c0_g1_i1_1	-1.49732289706642	-0.2418452976069	-0.552187991071332	0.13915356116456	0.903950747009006	1.24825187757109
TRINITY_DN13678_c0_g2_i1_6	1.11627251500763	1.35686384028149	-0.181849999525766	-1.05006225356943	-0.562142415632439	-0.679081686561482
TRINITY_DN13679_c0_g1_i1_5	0.758408217895556	0.235043132756399	1.32176258127574	-0.359949839115479	-0.438455518489603	-1.51680857432261
TRINITY_DN13686_c0_g1_i1_18	-1.58022962319242	-0.0234507939633546	-0.710745216755069	0.89769029712631	0.401978815538817	1.01475652124572
TRINITY_DN13688_c0_g1_i2_10	-1.0109451609672	-0.860658194012554	-0.524603229833733	0.777962410454351	1.53281614886602	0.0854280254931141
TRINITY_DN1368_c0_g1_i1_10	1.32241607512485	0.229235679479473	0.971687006036759	-0.978933840424782	-0.999783596278677	-0.544621323937619
TRINITY_DN13691_c0_g1_i2_7	-0.313988228990345	-1.07174435387873	-0.897117274572409	1.18942599556067	-0.137186437922852	1.23061029980367
TRINITY_DN13694_c0_g1_i1_7	0.505209648135138	0.789498357396197	1.20727919962264	-1.29544831489961	-0.962350289669227	-0.244188600585138
TRINITY_DN13703_c0_g1_i4_13	-1.61876933379579	-0.519450229304513	-0.248465756736855	0.999050679534269	0.485065238479384	0.902569401823511
TRINITY_DN13720_c0_g1_i2_12	1.5674080671721	-0.0209523733428451	0.743912089685953	-1.146757452776	-0.470778431159814	-0.672831899579395
TRINITY_DN13724_c0_g1_i3_2	-0.676847341730698	-1.14158654736023	-0.84896660861392	0.950316859515689	1.12370524472923	0.593378393459932
TRINITY_DN13729_c0_g1_i4_16	1.37167496045769	0.680166870525382	0.389828063776292	-0.262781338659036	-0.914682712072928	-1.2642058440274
TRINITY_DN13730_c0_g1_i1_11	1.48025231757701	0.486280685386435	0.586498119551148	-0.712300869524922	-1.0363126711633	-0.804417581826372
TRINITY_DN13747_c0_g1_i4_1	-1.07424388120027	-0.997408302791675	-0.630414380842642	0.912359014787006	0.994425207776932	0.795282342270648
TRINITY_DN13749_c0_g1_i2_17	-1.66699492511278	-0.250223699477532	-0.461702524370149	0.612509016790271	0.81223567482978	0.954176457340405
TRINITY_DN13751_c0_g1_i2_14	-0.0403584363155653	-1.03767027577964	-1.30860748669866	0.346137151682024	0.958894276302425	1.08160477080942
TRINITY_DN13767_c0_g1_i1_11	0.511595278978427	1.38858845352076	0.551993664474929	-1.2061842111425	-0.252682192117993	-0.99331099371362
TRINITY_DN13768_c0_g2_i1_7	0.6004896172738	1.49626972696691	0.402464175304389	-0.994615167593232	-0.509993184358636	-0.994615167593232
TRINITY_DN13770_c0_g1_i1_15	-0.23293052241273	-1.15960592650345	-1.12828632661916	0.870538445951258	0.502286886070895	1.14799744351319
TRINITY_DN13770_c0_g1_i2_3	1.97098751535617	-0.0684972183611783	-0.103415439929839	-0.71063998860378	-0.579339843935756	-0.509095024525615
TRINITY_DN13772_c0_g1_i1_2	-1.24844922629307	-0.866191531304262	-0.425595873247733	0.931634437637647	0.387041177757398	1.22156101545002
TRINITY_DN13775_c0_g1_i3_3	-0.575127009651561	-0.805156241733896	-0.934713556578671	-0.0182109658056062	0.705625568930041	1.62758220483969
TRINITY_DN13790_c0_g2_i1_17	1.01246340448254	0.797980657435482	0.873165766267082	-0.831685527159548	-1.2168346699354	-0.635089631090151
TRINITY_DN13793_c0_g1_i1_12	-0.322950059776582	-1.32486700241142	-0.820268701259281	0.380911513890355	1.3122394904158	0.774934759141127
TRINITY_DN13814_c0_g1_i1_3	1.90676680087422	-0.202475098525758	0.243119675549176	-0.64913712596588	-0.64913712596588	-0.64913712596588
TRINITY_DN13814_c0_g1_i2_15	-1.49415396718165	-0.264108984448685	-0.452366960888937	0.968454844107714	-0.00489579784772782	1.24707086625928
TRINITY_DN13824_c0_g1_i1_3	0.500029848822862	1.06098953135149	1.08497822846309	-1.15166553258724	-0.701090379027526	-0.793241697022671
TRINITY_DN13835_c0_g1_i1_3	0.841352491556067	1.22678150409655	0.606295075760961	-0.765376700693139	-1.03034648681848	-0.878705883901956
TRINITY_DN13837_c0_g1_i1_11	0.247256020868001	1.11662525939108	1.19972787111769	-1.02836895642181	-0.85883848066588	-0.676401714289074
TRINITY_DN13840_c0_g1_i2_11	0.074963510142158	1.25870228448996	1.04092651998519	-0.539763037152203	-1.33686525332332	-0.497964024141779
TRINITY_DN13842_c0_g1_i1_7	-1.40609045872148	-0.110994629849808	-0.817780548700778	1.27927931582659	0.255636974599373	0.799949346846102
TRINITY_DN13849_c0_g1_i4_18	-0.159495998580073	-0.622711758692022	-1.60863421692228	0.547117120598855	0.915182732374597	0.928542121220924
TRINITY_DN13855_c0_g1_i1_7	1.76325730654336	0.136286560700348	0.378174516858673	-0.759239461367459	-0.759239461367459	-0.759239461367459
TRINITY_DN13856_c0_g1_i1_2	-0.93022477575975	-1.38771276194059	-0.16874897077105	0.767787644553497	1.09783401876726	0.621064845150633
TRINITY_DN13862_c0_g1_i1_7	0.982379585770595	-0.0991720992419965	1.47405628110176	-0.788312422361263	-0.781957024420717	-0.786994320848377
TRINITY_DN13865_c0_g1_i2_12	-1.09082150453069	-1.01210612029819	-0.426432687494038	0.431160688574145	1.37832954900598	0.719870074742789
TRINITY_DN13867_c0_g1_i1_8	-0.714858836637588	-1.47090196385528	-0.0794641185057444	1.288703201248	0.789555097744717	0.18696662000589
TRINITY_DN13869_c0_g1_i1_16	-1.23001268341866	-0.96223086099733	-0.452900653043364	0.762911199939667	0.904870535004449	0.977362462515235
TRINITY_DN13877_c0_g1_i4_1	-1.54136179087812	0.157323666829209	-0.671106631934427	0.637980142967456	0.101181059786701	1.31598355322918
TRINITY_DN13879_c0_g1_i3_4	0.483668390056725	1.06750795516475	1.11235657748784	-0.99983871952144	-0.884467595342681	-0.779226607845189
TRINITY_DN13885_c0_g1_i1_8	0.274060110348341	0.869265226448712	1.41177083111268	-0.851698722636578	-0.851698722636578	-0.851698722636578
TRINITY_DN13900_c0_g1_i1_11	-0.706520491412879	-1.25930891783947	-0.695385523556997	0.865263087837618	0.710883575784972	1.08506826918675
TRINITY_DN13901_c0_g1_i3_2	-1.72867098290853	-0.595406155394033	0.172466995553533	0.954257566373366	0.596533934789449	0.600818641586211
TRINITY_DN13901_c0_g1_i9_12	-1.66307218648202	-0.417137382237187	-0.325147784689388	0.904924975669055	0.82067310239708	0.67975927534246
TRINITY_DN13907_c0_g1_i1_5	-1.11367047442038	-1.02472442054121	-0.476278889153381	0.617233909155152	0.767445608546827	1.22999426641299
TRINITY_DN13909_c0_g1_i1_14	-1.09934484096893	-0.525851351756505	-0.948747722261983	0.362394439753518	1.24360391690352	0.967945558330381
TRINITY_DN13914_c0_g1_i1_16	-1.43013737875239	-0.317632059681429	-0.618763138773284	0.50137619844329	0.442595087802839	1.42256129096098
TRINITY_DN13919_c0_g1_i2_12	0.959697717524578	0.966772175683735	0.794150232017136	-1.08153343929577	-0.801653429911995	-0.837433256017685
TRINITY_DN13921_c0_g1_i4_18	-0.947624699659329	-0.890680613159886	-0.692157821458975	0.221953825466231	0.913690828098868	1.39481848071309
TRINITY_DN13925_c0_g1_i1_7	0.539244014821763	1.32251546120083	0.786134574372208	-0.894258973389709	-0.926031739709864	-0.827603337295227
TRINITY_DN13928_c0_g1_i1_7	1.20563914085067	0.564060523579359	0.905644523855088	-0.851185549838305	-1.01153728732026	-0.812621351126557
TRINITY_DN13930_c0_g1_i1_12	-1.26374025144531	-0.896225789241793	-0.455344501705347	0.64865781423075	0.845880265944122	1.12077246221758
TRINITY_DN13935_c0_g1_i2_5	-0.606380848068552	-0.752157153675121	-0.715019394994702	0.457195047621432	1.81812380032031	-0.201761451203367
TRINITY_DN13938_c0_g1_i1_6	-1.05828080262149	-1.14705722735804	-0.221564663504814	1.27521113822289	0.911889222423597	0.239802332837851
TRINITY_DN13938_c0_g1_i3_12	1.24667729095084	0.376725020363335	0.966193966114772	-0.939310950426875	-0.573828796740623	-1.07645653026144
TRINITY_DN13942_c0_g1_i2_5	-0.909381927069463	-1.45984068765398	0.0393784391012152	0.990559695899108	0.954501017126716	0.3847834625964
TRINITY_DN13960_c0_g1_i1_17	1.08292241514608	0.801653470376815	0.841312939092925	-0.908629608205274	-0.908629608205274	-0.908629608205274
TRINITY_DN13960_c0_g1_i2_8	-0.909910941351712	-0.877008449307802	-0.875035909817391	1.21347634407164	0.964718098858705	0.483760857546555
TRINITY_DN13962_c0_g1_i1_1	-1.35174778265923	-0.912866220543188	-0.0730895271031487	0.931312298576796	0.214421449877326	1.19196978185145
TRINITY_DN13962_c0_g1_i2_5	-1.48299029755811	-0.318813237874433	-0.52546604472544	0.215116795656532	1.32636642557879	0.785786358922663
TRINITY_DN13964_c0_g1_i1_10	0.170744759911811	1.35132540462038	0.960286664664229	-0.49476397726947	-1.02958283217611	-0.95801001975084
TRINITY_DN13978_c0_g1_i1_17	-1.18596881754674	-0.372532665177771	-1.07119296085637	0.895773235386677	0.895173636956013	0.838747571238182
TRINITY_DN13978_c0_g1_i2_6	-1.78766597941538	-0.341603064656293	-0.0949452209864059	0.82936800968933	0.602835169370494	0.792011085998255
TRINITY_DN13980_c0_g1_i1_15	0.339291797686537	0.225570765340868	1.73891934559083	-0.646007862112239	-0.73212736525738	-0.92564668124862
TRINITY_DN13982_c0_g1_i1_9	-1.14430348751103	-1.11123283501644	-0.270370960582961	0.948276239500731	0.443169042549878	1.13446200105982
TRINITY_DN13985_c0_g1_i1_1	-1.61117612161159	-0.65100957055196	-0.14599638168842	0.93024126209195	0.711769546509987	0.766171265250029
TRINITY_DN13996_c0_g1_i1_12	0.629117339282972	0.969273666414146	1.0902333426412	-0.738823828530953	-1.096122181348	-0.853678338459364
TRINITY_DN13999_c0_g1_i1_18	-1.18743543987166	-0.484775557395125	-0.953451475861031	1.01301189738913	0.561983340692447	1.05066723504623
TRINITY_DN13999_c0_g1_i1_7	1.54054690316881	0.707218307868062	0.125397074188601	-0.919240799783154	-0.403784639770468	-1.05013684567185
TRINITY_DN1399_c0_g1_i1_4	-1.34336559638065	-0.46114367622881	-0.806313811552837	0.905694670499475	0.681451478019529	1.02367693564329
TRINITY_DN14001_c0_g1_i2_17	1.0532523061195	0.78651726054989	0.83542633312605	-1.23481303747478	-0.642736967507843	-0.797645894812822
TRINITY_DN14003_c0_g2_i4_17	-1.06207831538081	-0.172132579589965	-1.19109141680055	0.873072387569788	0.298256718928463	1.25397320527308
TRINITY_DN14005_c0_g1_i3_3	1.15989940718339	0.699287673843197	0.775917212497144	-1.17515861508175	-0.48824558468014	-0.971700093761839
TRINITY_DN14006_c1_g1_i1_7	-0.528523361647572	1.96477924841281	0.149314198177473	-0.528523361647572	-0.528523361647572	-0.528523361647572
TRINITY_DN14008_c0_g1_i1_2	-1.17418029750053	-0.8647069592136	-0.519967454197195	0.365745570256104	0.916856661811526	1.2762524788437
TRINITY_DN14011_c0_g1_i1_8	-0.879570437677588	-0.922693858843239	-0.904147635646696	0.843568919977239	1.16680244647314	0.696040565717141
TRINITY_DN14011_c0_g2_i1_11	0.835603333113249	0.915780217891552	0.888035167351541	-1.20840511634358	-0.406990744716483	-1.02402285729628
TRINITY_DN14014_c0_g1_i1_6	-0.355578494251609	-1.36918064151742	-0.825254525703384	0.821118543292223	1.13747543875974	0.59141967942045
TRINITY_DN14031_c0_g2_i1_7	1.2597370174284	1.18896217603923	-0.07981481192528	-1.06570864283802	-0.587584852733611	-0.715590885970724
TRINITY_DN14031_c0_g3_i1_7	0.55761716387368	0.426135158012774	1.53963934055887	-0.791956948450906	-0.939384629412467	-0.792050084581952
TRINITY_DN14037_c1_g2_i2_14	1.34022307847096	0.475845974928541	0.810042778365089	-0.996431449395543	-0.800721097500174	-0.828959284868871
TRINITY_DN14039_c0_g1_i1_3	1.09774231908997	0.413230093227813	0.946615477975015	-1.18393521036665	-1.14443035437814	-0.129222325548013
TRINITY_DN14045_c0_g1_i1_4	-1.24553550991439	-0.686374023797237	-0.754091389216312	0.942605908641333	0.853542855077696	0.889852159208911
TRINITY_DN14048_c0_g1_i4_14	1.21889235538321	0.890492339387559	0.551976024872293	-1.0176733062444	-0.944591767216867	-0.699095646181792
TRINITY_DN14064_c0_g1_i1_8	-0.39344366691762	1.05432039071708	1.48351239597502	-0.71479637325816	-0.71479637325816	-0.71479637325816
TRINITY_DN14072_c0_g1_i1_18	-0.920190361459263	-0.821665833844328	-0.920190361459263	1.29756839804268	0.590640541062245	0.773837617657931
TRINITY_DN14076_c0_g1_i3_14	0.20816945304785	0.941371964285763	1.33209904034204	-1.09389477563074	-0.955092701700171	-0.432652980344744
TRINITY_DN14079_c1_g1_i1_16	0.819115788301218	-0.0164044521077409	1.56730700334278	-0.790006113178752	-0.790006113178752	-0.790006113178752
TRINITY_DN14083_c0_g1_i1_3	1.28627768284454	0.790178695978808	0.570681888507508	-1.07684583733834	-0.823378517621065	-0.74691391237145
TRINITY_DN14087_c0_g1_i3_11	-0.700309137550533	-0.698813710596826	-0.915616842221926	-0.168429013992231	1.43058245808403	1.05258624627748
TRINITY_DN14088_c0_g1_i3_16	-1.26510016427927	-1.10643454166051	0.0123786199446368	0.771607772285591	0.394000739343811	1.19354757436574
TRINITY_DN14088_c0_g2_i1_7	1.47202144578008	0.832153299644155	0.132857442634975	-0.503244272493668	-0.966893957782773	-0.966893957782773
TRINITY_DN14091_c0_g1_i1_3	-0.336358969157918	-1.37040498901453	-0.82688454119589	1.05904530467806	0.496147583044775	0.978455611645498
TRINITY_DN14092_c0_g1_i1_6	0.737443203857279	0.727327180109466	1.20875626377616	-0.671299107111197	-1.0752114609016	-0.927016079730107
TRINITY_DN1409_c0_g1_i1_10	-0.211796664809667	-1.05814471468734	-1.23778648489489	0.948859066144766	0.472850755653373	1.08601804259377
TRINITY_DN14100_c0_g1_i6_4	-1.25754356346808	-0.595137456132118	-0.794398638705882	0.637009399930086	0.944396034093836	1.06567422428216
TRINITY_DN14107_c0_g1_i2_1	-0.647793037080781	1.58501429176415	0.942850025786104	-0.605252170025571	-0.647793037080781	-0.627026073363124
TRINITY_DN14114_c0_g1_i1_3	0.899650116570077	0.946721518295735	0.871524413829654	-1.10481311253161	-0.887667720173527	-0.725415215990329
TRINITY_DN14121_c0_g1_i1_8	-0.764139522982813	-1.26026342095852	-0.325774757586286	1.49063704362114	0.685009275252994	0.174531382653484
TRINITY_DN14122_c0_g2_i1_12	0.225851500651658	1.59436359988869	0.617130608118475	-0.986358145738594	-0.708748961556003	-0.742238601364222
TRINITY_DN14123_c0_g1_i1_12	-1.24423854955095	-0.747689116055638	-0.689085014078125	0.90936439066985	0.781706816667017	0.989941472347842
TRINITY_DN14123_c0_g1_i1_3	-0.72076346367626	-1.27821309672119	-0.675473925966914	0.92682983364758	0.827421908092839	0.920198744623943
TRINITY_DN14130_c0_g1_i2_10	-1.2946933382715	-0.22295345734133	-0.847557945338935	1.4347110983046	0.285801425888106	0.64469221675906
TRINITY_DN14143_c0_g1_i2_11	-1.50927822533358	-0.330381959264148	-0.690777593044152	0.839492666393239	0.81941785433092	0.871527256917718
TRINITY_DN14149_c0_g1_i1_1	-1.35482636412953	0.0382861805318462	-0.987174036012016	1.24314324109176	0.329466421496199	0.731104557021737
TRINITY_DN14153_c0_g1_i1_18	-1.32726097873156	-0.690577203805051	-0.451946934843182	1.31897489174663	0.296704076544537	0.854106149088627
TRINITY_DN14161_c0_g1_i1_8	1.35192907754451	0.669606738928868	0.573914845634596	-0.563102127290617	-0.93796926378169	-1.09437927103566
TRINITY_DN14161_c0_g1_i1_9	0.76801808023168	1.25792514236955	0.612101958671068	-0.889511794016733	-0.616208539373512	-1.13232484788206
TRINITY_DN14175_c0_g1_i2_18	-1.09405519383282	-0.704907573921253	-0.895334636625816	0.662282209379845	0.989894073059552	1.04212112194049
TRINITY_DN14177_c0_g1_i3_2	-1.23403348523088	-0.710869632263133	-0.744983214027914	0.954112271320292	0.86343092455766	0.87234313564398
TRINITY_DN14178_c0_g4_i1_18	-1.33278587717342	-0.564948146751869	-0.746318354400271	0.776678500121864	0.953080467966635	0.914293410237064
TRINITY_DN14179_c0_g1_i1_4	-1.18943403042919	-0.584433124198804	-0.257003328578906	-0.380043693070939	1.45739667252755	0.953517503750295
TRINITY_DN14181_c0_g1_i2_1	-1.39337514824875	0.194480380569337	-1.03205759490029	0.908274679887327	0.303680360142167	1.01899732255021
TRINITY_DN14183_c0_g1_i1_11	-0.761962641910156	-0.596828899715235	-0.761962641910156	-0.433615016875525	1.40406671136976	1.15030248904131
TRINITY_DN14183_c0_g1_i1_3	1.29134533380884	0.71292709558177	0.555968190967467	-0.535737659348662	-0.713302825502283	-1.31120013550713
TRINITY_DN14183_c0_g1_i5_17	-1.24751129601071	-0.846117782544983	-0.0952772162522391	1.15236612811829	1.17155679859136	-0.135016631901713
TRINITY_DN14185_c0_g1_i1_4	-0.778541342275026	-0.820119109657341	-0.848505065983931	0.362236047405242	0.452279690205874	1.63264978030518
TRINITY_DN14198_c0_g1_i2_7	0.0581561968651989	1.33182784504081	1.08583795973359	-0.842510002134802	-0.808555827489799	-0.824756172014996
TRINITY_DN14202_c0_g1_i1_5	-0.314210418481425	-0.704899820858505	-0.946112967918252	-0.415859881707712	1.69131121604596	0.68977187291993
TRINITY_DN14210_c0_g1_i1_17	-1.0362657229004	-0.0384301556173813	-1.27525137399923	1.04366671237792	0.231248236194014	1.07503230394507
TRINITY_DN14210_c0_g2_i1_11	1.07079837670038	0.630039948713184	0.878645987446912	-0.315239541196855	-1.23615018713444	-1.02809458452918
TRINITY_DN14212_c0_g2_i1_11	-0.822003991410042	-1.119760405139	-0.184020432948241	1.27655175431861	1.14794210882397	-0.298709033645291
TRINITY_DN14213_c0_g1_i1_12	-1.0818323742489	-0.821173326162717	-0.31812693349837	0.609008803942594	1.63785064770217	-0.0257268177347761
TRINITY_DN14233_c0_g1_i1_12	-1.39009984636767	-0.813317653989059	-0.320995198506824	1.03141825030847	0.996256182671768	0.49673826588331
TRINITY_DN14234_c0_g1_i1_15	-1.63966576091182	-0.35512158530598	-0.303511200562529	1.21100870120677	0.677106761403926	0.410183084169629
TRINITY_DN14234_c0_g2_i1_15	-1.36624936383964	-0.767960204694112	-0.356986899772332	1.11320254855553	1.02627030425607	0.351723615494492
TRINITY_DN14242_c1_g1_i1_6	-0.575165947562518	-0.269461031270237	-1.54406918800103	1.07338501274566	0.345207080139523	0.970104073948602
TRINITY_DN14243_c0_g1_i4_18	-1.73146784914953	-0.374403694823454	-0.189724423044827	0.961393124912575	0.742996912994908	0.591205929110331
TRINITY_DN14243_c0_g2_i1_7	0.968100571751128	1.36748193079583	0.20210125449601	-0.899938014957511	-0.797244807930005	-0.840500934155448
TRINITY_DN14248_c0_g1_i1_9	-0.885181402660905	-0.561259816025681	-1.08696950730793	0.226467008329636	1.21534523510339	1.09159848256149
TRINITY_DN14250_c0_g2_i1_18	-1.36507572627938	-1.05056973631182	-0.0336868919253149	0.853007259501304	0.675711751815333	0.920613343199881
TRINITY_DN14254_c0_g1_i1_3	0.937478316866037	1.11765731720448	0.489733058846217	-0.797992151721855	-0.388898407180461	-1.35797813401441
TRINITY_DN14255_c0_g1_i1_18	-0.509133191285099	-0.778704018121303	-1.23541751550541	0.6826193450568	0.446921166364412	1.3937142134906
TRINITY_DN14259_c0_g1_i2_8	1.1520527376938	0.940151360185773	0.533813580014239	-1.12122864124831	-0.513036749548	-0.991752287097509
TRINITY_DN14270_c0_g1_i3_18	1.07989997436502	1.08851888118215	0.494650796397861	-0.955956919012333	-0.724535616543416	-0.982577116389276
TRINITY_DN14271_c0_g2_i1_14	-1.23806312603434	-0.690574511026296	-0.747852789140702	0.751173292112284	1.04432373176635	0.88099340232271
TRINITY_DN14281_c0_g1_i2_12	-1.04285654734594	-0.728632811897419	-0.772178490296259	0.383629471411553	0.689359261902688	1.47067911622537
TRINITY_DN14285_c0_g2_i2_11	-1.36782944097283	-0.617631857230983	-0.171325401004246	1.16621470539038	1.15390118796328	-0.16332919414561
TRINITY_DN14286_c0_g1_i6_13	-0.666362166526872	-1.48255339009412	-0.400994131351614	0.985877031364972	0.814788410348214	0.749244246259416
TRINITY_DN14290_c0_g1_i4_13	-0.859243684206463	-1.02505279993957	-0.814388155621388	0.616625027058643	1.03739380309814	1.04466580961064
TRINITY_DN14292_c0_g1_i1_3	-0.130882463714909	-1.62075746778756	-0.490988602169105	0.215783136934512	1.09807407319606	0.928771323541001
TRINITY_DN14306_c0_g1_i1_10	-1.1343348931997	-1.16289082122639	-0.247463517088735	1.11330632868386	0.849578730387716	0.581804172443253
TRINITY_DN14306_c0_g1_i2_13	1.01539029371201	1.33618452552308	0.0245758369562044	-0.633033017212789	-0.508909442759133	-1.23420819621937
TRINITY_DN14307_c0_g1_i1_3	1.36474231750847	0.724208353265922	0.545287606077904	-0.898862677854909	-0.898862677854909	-0.836512921142475
TRINITY_DN14309_c0_g1_i2_18	-1.23612959011534	-0.414015633912741	-0.821710361583395	1.33334573324933	0.253459433301122	0.885050419061014
TRINITY_DN14317_c0_g1_i1_17	-1.44580762101079	-0.845311671531282	-0.225518892519169	0.923322515729505	0.90243555206169	0.69088011727005
TRINITY_DN14317_c0_g2_i1_1	-0.317652992057259	-1.17478285258643	-1.0788159415297	1.04376833381379	0.98632070869919	0.541162743660409
TRINITY_DN14320_c0_g1_i3_16	-1.66791021167007	-0.000332604203586522	-0.550948581029424	0.537279854615671	0.515803333026483	1.16610820926093
TRINITY_DN14326_c0_g1_i1_1	-0.842702296929623	-0.950834646349609	-0.927308366252599	0.845074525646937	1.09983683094997	0.775933952934925
TRINITY_DN14331_c0_g1_i1_12	-1.05361963856367	-1.1757068363684	-0.17247092898991	0.789645325641436	1.33276188893283	0.27939018934771
TRINITY_DN14331_c0_g1_i1_17	1.19812167392321	0.865882214322588	0.390610061065707	-0.860777467307781	-0.226356670405978	-1.36747981159775
TRINITY_DN14346_c0_g1_i1_2	-1.15268212888907	-0.181981050030792	-1.00487708464333	1.26259733085103	0.0618302008866101	1.01511273182556
TRINITY_DN14352_c0_g1_i3_3	1.53363366114804	0.508694522865466	0.409080271812358	-1.09186270094521	-0.450094276465075	-0.909451478415577
TRINITY_DN14354_c0_g1_i1_2	-0.963076974039492	-0.898085414821286	-0.85587432266074	0.691561963933282	1.05674048193526	0.968734265652978
TRINITY_DN14358_c0_g1_i1_11	1.45091079082305	0.494819686723821	0.437941052575923	-0.289085370078926	-1.34812779132959	-0.746458368714277
TRINITY_DN14366_c0_g1_i3_8	-1.05525138579392	-0.938206385639695	-0.39770875525674	1.35006207969403	1.01219446278986	0.0289099842064665
TRINITY_DN14372_c0_g1_i2_13	-0.741108782473058	-1.30975455758693	-0.391465302201059	0.272535768829923	0.807606528400987	1.36218634503014
TRINITY_DN14378_c0_g2_i2_1	-0.810975700027235	-0.0931295323559815	-1.37049509372061	0.848123206704366	0.113798386529531	1.31267873286993
TRINITY_DN1437_c0_g1_i1_18	-0.856694042996718	-1.33237374341794	-0.327319346821153	0.787774931617512	0.497510411723122	1.23110178989517
TRINITY_DN14390_c0_g1_i1_12	0.441382887857189	0.988267084835301	1.12669070047185	-1.0242746371868	-0.355956391535792	-1.17610964444175
TRINITY_DN14394_c0_g1_i5_2	0.735588650213181	1.57728139313791	0.0610872994973174	-0.552357066616989	-0.950479945031232	-0.871120331200184
TRINITY_DN14399_c0_g1_i1_3	-1.0202434417966	-0.363545062798335	-0.764888471237981	0.205969850040053	0.161290335140567	1.7814167906523
TRINITY_DN14405_c0_g1_i4_18	-0.633415337335102	-0.985665993943255	-0.449425602356067	-0.190394147000994	1.77663567978679	0.482265400848621
TRINITY_DN14408_c0_g1_i1_2	-1.52328858444278	-0.303176041707326	-0.456190949721317	1.1492765781341	0.110369784014197	1.02300921372312
TRINITY_DN14415_c0_g1_i1_1	-1.59980164404569	-0.0840865590076827	-0.60510336710335	0.680114916017089	0.410347143257959	1.19852951088167
TRINITY_DN14416_c0_g1_i1_13	-1.32416788996603	-0.32967538133037	-0.835957394644652	1.32647748709096	0.619515542206771	0.543807636643321
TRINITY_DN14419_c0_g1_i1_1	-1.67112601894488	-0.197353526366841	-0.244516609009453	0.758107274571425	0.122461348077622	1.23242753167212
TRINITY_DN14420_c0_g1_i1_14	-0.735893044661169	-0.547425288645293	-0.73569848054422	0.446428096044928	-0.258147847079001	1.83073656488476
TRINITY_DN14426_c0_g1_i1_18	-0.757451800356847	-1.12353380072653	-0.821078442678283	0.755050137172088	1.08358981722012	0.863424089369452
TRINITY_DN14440_c0_g1_i1_7	-0.633665934564103	1.31230018526941	1.26940329164385	-0.649474914398179	-0.649943314971488	-0.64861931297949
TRINITY_DN14465_c0_g1_i1_3	0.521591301602818	0.931601108858102	1.1360785919279	-1.29730207179244	-0.485045351438942	-0.806923579157438
TRINITY_DN14467_c0_g1_i3_2	1.34639095183683	0.655940038358741	0.569094530549381	-0.738778113147847	-1.23882496382411	-0.593822443772995
TRINITY_DN14469_c0_g2_i1_13	0.699639755412708	0.26381748467721	1.52709832920334	-0.664348136292303	-0.913103716500475	-0.913103716500475
TRINITY_DN14476_c0_g1_i5_17	1.27729340534766	0.50707377474724	0.853225519483845	-0.676691270712581	-0.942203663584643	-1.01869776528152
TRINITY_DN14484_c0_g1_i2_1	-1.12735376184119	-0.370523190690041	-0.647421386823911	1.34606757591854	-0.321962328287846	1.12119309172446
TRINITY_DN14489_c0_g1_i2_6	-1.27966495938813	-0.783465012838742	-0.551723059271515	0.805859472790432	1.18610243770475	0.622891121003198
TRINITY_DN14491_c0_g2_i1_18	-0.628699155035123	-0.62453927322037	-1.27803592217325	1.30293612726901	0.86839568701791	0.359942536141825
TRINITY_DN14495_c0_g1_i2_9	1.01301157187253	0.952887188809587	0.756598518716704	-0.957698463294044	-0.785115121365378	-0.979683694739403
TRINITY_DN14499_c0_g1_i1_7	-1.63848971837451	-0.487758837406666	-0.308910953406123	0.787489961122335	0.776564944861772	0.871104603203197
TRINITY_DN14505_c0_g2_i1_11	-1.1515318235127	-0.386958498910581	-1.09387513084697	0.792485862821563	0.860515552586889	0.979364037861796
TRINITY_DN14510_c0_g2_i1_3	1.55634324401937	0.259932116124721	0.602337525951065	-0.502972427633498	-0.785193376414969	-1.13044708204669
TRINITY_DN14513_c0_g1_i1_2	-0.88487206329864	-0.88487206329864	-0.88487206329864	0.63540911287776	1.33260581722597	0.686601259792186
TRINITY_DN14513_c0_g1_i3_3	1.33888508504135	0.750926133254915	0.529470686284381	-0.763469991130686	-1.09856952548778	-0.757242387962177
TRINITY_DN14515_c0_g1_i3_2	-0.238930968931291	-1.12090591942805	-1.03094753232718	1.17805877755947	0.106135437601321	1.10659020552573
TRINITY_DN14520_c0_g1_i1_15	1.57754292211856	0.370929661462991	0.519005265418215	-0.766121277941407	-1.03796702802652	-0.66338954303183
TRINITY_DN14534_c0_g2_i4_12	0.146044379448586	1.56689203352283	0.675480322801198	-0.674397359620637	-0.589144312889999	-1.12487506326198
TRINITY_DN14536_c0_g1_i1_11	0.925958941499792	1.24920369966741	0.447211521086335	-1.06763407230882	-0.907064155875871	-0.647675934068853
TRINITY_DN14542_c0_g1_i2_2	-0.182767771755854	0.583804568602302	1.74016019666176	-0.569135800618417	-0.923883598951155	-0.648177593938635
TRINITY_DN14544_c0_g1_i1_17	1.14372982656419	0.58643366785783	0.856565555709888	-1.09236458578098	-0.357021930904445	-1.13734253344648
TRINITY_DN14545_c0_g1_i1_18	0.236500644837617	1.02093392501915	1.26393466202733	-1.04096766257728	-0.990023179693944	-0.490378389612882
TRINITY_DN14549_c0_g1_i1_13	-0.31927769309357	1.42052381240154	1.03219240598112	-0.598774801044692	-1.14057779612952	-0.394085928114876
TRINITY_DN14552_c0_g1_i1_14	-1.00479868545167	-1.38993951815167	0.0035155603671277	1.06271952754238	0.816898732740873	0.511604382952954
TRINITY_DN14561_c0_g1_i3_15	-0.240446027803105	-1.23997986187859	-1.01602727393159	0.783470122239195	1.23816110685898	0.474821934515111
TRINITY_DN14561_c0_g1_i3_2	-1.48584157335147	-0.50191161779854	-0.360328810163166	1.0185208612339	0.170173888921914	1.15938725115737
TRINITY_DN14567_c0_g1_i2_5	-1.15411337135023	-0.515684821350907	-0.920763069949812	1.30688658199278	0.535950657877282	0.747724022780892
TRINITY_DN14577_c0_g1_i2_14	-1.54023019279015	-0.332251454134444	-0.597941994505353	0.558504025645306	1.05625995838345	0.855659657401191
TRINITY_DN14577_c0_g1_i2_5	1.17314620976465	-0.474671138481039	1.38383171179732	-0.659002484873167	-0.577035588988369	-0.8462687092194
TRINITY_DN14584_c0_g1_i1_3	1.45621227584897	0.210971200174388	0.743604906941413	-0.938830637056532	-1.13426013964311	-0.337697606265128
TRINITY_DN14586_c0_g1_i2_11	-1.13623123234141	-1.24189381829233	-0.134488922570343	0.665942745549678	0.92068905270303	0.925982174951366
TRINITY_DN14589_c0_g1_i1_4	-1.44339387381753	-1.03193717829006	0.27944023839452	1.00481100188228	0.760846030538273	0.43023378129252
TRINITY_DN14600_c0_g1_i1_18	0.886822780858054	1.08380006966385	0.718141456043794	-1.15716566047793	-0.690745871021806	-0.840852775065958
TRINITY_DN14609_c0_g1_i1_15	-1.2339492680103	-0.584267837052647	-0.651161966586511	1.05540780548561	0.159973117144041	1.25399814901981
TRINITY_DN14609_c0_g2_i1_3	1.04651412457196	0.90211157485446	0.778539768574032	-0.872929952338237	-0.970576628461122	-0.883658887201097
TRINITY_DN14611_c0_g1_i1_3	1.68717033513879	0.365572573541551	0.33815494703921	-0.796965951906517	-0.796965951906517	-0.796965951906517
TRINITY_DN14617_c0_g1_i2_16	-1.34252475943476	-0.598545008681437	-0.542118892612774	0.581611381652703	0.504017794617647	1.39755948445863
TRINITY_DN14621_c0_g1_i1_3	2.04124145231932	-0.408248290463863	-0.408248290463863	-0.408248290463863	-0.408248290463863	-0.408248290463863
TRINITY_DN14623_c0_g1_i2_7	-0.907639594610431	-1.10611721434226	-0.685961475041163	1.08363474516643	0.776224588331243	0.83985895049619
TRINITY_DN14627_c0_g1_i4_18	-1.07527670270227	-1.08996451668719	-0.29864569314297	0.836059107351298	1.33480813480584	0.293019670375288
TRINITY_DN14648_c0_g1_i1_10	-1.45250905176869	0.0612135927892609	-0.888714835608794	1.23107994728145	0.400024388121366	0.648905959185404
TRINITY_DN14650_c0_g1_i1_3	1.72224096405916	0.523844489842626	0.0483600018301424	-0.784426681788094	-0.784426681788094	-0.725592092155735
TRINITY_DN14652_c0_g1_i1_4	-1.36454990009736	-0.839832121159519	-0.328554034047434	0.987444371090858	0.493981455806542	1.05151022840692
TRINITY_DN14653_c0_g1_i1_2	1.20678041621512	0.840209879281708	0.624162511011208	-1.05687174965444	-0.925926018217097	-0.688355038636501
TRINITY_DN14655_c0_g1_i1_12	-1.30175703470778	-0.846130717131529	-0.499485208762372	0.875788206782389	0.842521686937676	0.929063066881617
TRINITY_DN14657_c0_g1_i1_11	-1.16427427193095	-0.463346379683123	-0.846647434224847	1.21245846668467	0.158238762909793	1.10357085624446
TRINITY_DN14658_c0_g1_i3_17	-0.362436424082002	0.977209868378773	1.52089746320038	-0.675577969398983	-0.532270925321961	-0.927822012776206
TRINITY_DN14667_c0_g1_i1_10	0.054059606794324	0.701142356531731	1.45924663150201	-1.37678768197317	-0.16417971566188	-0.673481197193011
TRINITY_DN14669_c0_g1_i1_5	1.03647185716052	0.726508665318848	0.941915476266336	-0.878086683160899	-0.724918420625598	-1.1018908949592
TRINITY_DN14680_c0_g1_i2_3	-0.518214501577863	-1.45408940058943	-0.243555706209939	1.50873531809141	0.478988861611056	0.228135428674768
TRINITY_DN14681_c0_g1_i1_1	-0.478297801749168	-1.15303489007403	-0.987415022496332	1.0771832628872	0.527657702417723	1.01390674901462
TRINITY_DN14697_c0_g1_i1_7	0.868945421961703	0.896736588007352	0.702195560780881	-0.482386759594047	-0.382854073709522	-1.60263673744637
TRINITY_DN14705_c0_g1_i1_8	1.28223729821963	0.738967288849503	0.612843767592432	-1.12794388110578	-0.635186567408913	-0.870917906146875
TRINITY_DN14719_c0_g1_i1_6	-0.898218077439805	-0.977422712358677	-0.782317511528583	1.25135964831111	0.891272174450195	0.515326478565757
TRINITY_DN14723_c0_g2_i1_18	-1.00374903639998	-0.641894144027379	-0.944673315542426	0.882810819579624	0.378932163586017	1.32857351280414
TRINITY_DN14725_c0_g1_i10_11	-0.575181202270587	-0.916366893962106	-1.15861903235905	0.78300387804178	1.18931181798749	0.677851432562482
TRINITY_DN14728_c0_g1_i2_3	1.29163089811094	0.933610243587789	0.394735444898343	-0.769553257205179	-0.925211664695946	-0.925211664695946
TRINITY_DN14729_c0_g1_i2_10	-1.6657661150236	-0.309282803708032	-0.426246513989825	0.674860950678513	0.896050102129296	0.830384379913648
TRINITY_DN14731_c0_g1_i2_3	1.51337460632511	0.467048401597874	0.503681771141927	-1.11157223112194	-0.512553663128608	-0.859978884814364
TRINITY_DN14731_c0_g1_i2_7	-0.46469885469164	-1.46889579606129	-0.598540607991839	0.903495526768336	1.06493052036067	0.563709211615763
TRINITY_DN14732_c0_g1_i4_5	-1.28393427305126	-0.00976971062992562	-0.807419575499683	1.31030600598812	-0.183336821136793	0.974154374329535
TRINITY_DN14739_c0_g1_i2_2	-1.64693992446265	-0.300180023738963	-0.382372881967681	1.05807015098147	0.387214298645492	0.884208380542329
TRINITY_DN1474_c0_g1_i1_16	-0.893709871184663	-0.893709871184663	-0.893709871184663	0.76110191737988	1.26111075338842	0.658916942785686
TRINITY_DN14757_c0_g1_i3_8	-0.603014258854366	-0.967403898246643	-1.12033198650211	1.02398477968812	0.895678440599209	0.771086923315787
TRINITY_DN14760_c0_g1_i1_10	0.0977088341736591	-1.57399194391228	-0.837267247324513	0.689501311570122	0.906380738866589	0.717668306626423
TRINITY_DN14770_c0_g1_i3_18	-0.89213631100121	-0.892082037824189	-0.892133658606248	1.17989361256984	0.52402262437034	0.972435770491465
TRINITY_DN1477_c0_g1_i1_7	0.393886448173017	1.41491216160938	0.778973382334059	-0.880194077115255	-0.895169684909983	-0.812408230091218
TRINITY_DN14786_c0_g1_i1_13	-0.730171645514811	-1.20158964369664	-0.719038649535273	0.564794727951868	0.967792359194608	1.11821285160025
TRINITY_DN14789_c0_g1_i1_12	1.27020603492731	0.906705374437262	0.425710843646298	-1.09974675335217	-0.602320404833939	-0.900555094824754
TRINITY_DN14799_c0_g1_i1_12	-0.578057160667122	1.35643802073497	1.22168246540346	-0.666687775157103	-0.666687775157103	-0.666687775157103
TRINITY_DN14806_c0_g1_i1_3	2.04124145231931	-0.408248290463863	-0.408248290463863	-0.408248290463863	-0.408248290463863	-0.408248290463863
TRINITY_DN14814_c0_g2_i1_17	-0.857870532681586	1.26032212600853	1.27465499804927	-0.330115150820389	-0.805275727356902	-0.541715713198921
TRINITY_DN14818_c0_g1_i3_9	0.807570427355192	1.20234197677671	0.6852427181315	-0.941895932997481	-0.941895788101994	-0.811363401163929
TRINITY_DN14820_c0_g2_i3_1	-0.0638956599717596	-1.18454191101396	-1.13121296811713	1.15262859053778	0.953945202582575	0.2730767459825
TRINITY_DN14831_c0_g2_i1_7	1.37793782020913	0.723895391990428	0.511310752403725	-0.708481329298545	-0.954389039823473	-0.95027359548126
TRINITY_DN14834_c0_g1_i4_7	-0.274276384499586	-1.00123727727979	-1.01264267003845	0.421942172007961	0.234022549732651	1.63219161007721
TRINITY_DN14837_c0_g1_i2_13	0.936042040643111	0.260201571942729	1.28060208487282	-1.32184469586271	-0.608255041132821	-0.546745960463127
TRINITY_DN14837_c1_g1_i1_5	-1.2389450171963	-0.448994717570805	-0.618758700721363	1.46698317296808	-0.0137067626960261	0.853422025216413
TRINITY_DN14843_c0_g1_i2_18	-1.33284644330348	-0.330844671274798	-0.912755566521212	0.693098235993971	0.825369471428371	1.05797897367715
TRINITY_DN14845_c0_g1_i1_18	0.00332023715669909	-1.65790712092283	-0.645760370624042	0.810829303084243	0.928539382359897	0.560978568946025
TRINITY_DN14847_c0_g1_i1_11	-0.945072032851434	-1.20922840930352	-0.454992416971249	0.931639831708487	0.553892494042667	1.12376053337505
TRINITY_DN14850_c0_g1_i11_18	0.396283533406729	0.605003186962121	1.4953031122852	-1.14265113521815	-0.773851989794723	-0.580086707641171
TRINITY_DN14857_c0_g1_i3_12	-1.2855826814487	-1.15469711823617	0.140632136433689	1.15898757954342	0.583920731320779	0.556739352386979
TRINITY_DN14863_c0_g1_i1_8	-0.788602195728035	-1.16861490731894	-0.689728147012088	0.516121544838487	1.07361484269692	1.05720886252365
TRINITY_DN14868_c0_g1_i1_9	-0.944802170645789	-1.40401915787476	-0.149565491521177	0.79813909029538	0.725099771798389	0.975147957947959
TRINITY_DN1486_c0_g1_i1_3	1.45629372363839	0.975523381146738	-0.0275692000101609	-0.801415968258322	-0.801415968258322	-0.801415968258322
TRINITY_DN14875_c0_g1_i1_11	-1.10076319510221	-0.194045592000622	-1.13951687182943	0.552586797635391	0.507080740517405	1.37465812077947
TRINITY_DN14877_c0_g2_i2_2	-0.227349952319882	-1.01811178878422	-1.23640981927439	1.02764430494142	0.359955711547537	1.09427154388954
TRINITY_DN14878_c0_g1_i2_9	-0.515134945496002	-1.30726263404678	-0.581449131921262	1.00595850231355	0.107919963983674	1.28996824516682
TRINITY_DN14879_c0_g1_i1_4	-1.46693026367804	-0.29109591618307	-0.746744507390813	0.594229031296622	0.837885653098725	1.07265600285658
TRINITY_DN14880_c1_g1_i1_15	1.27612706389559	0.547813801046748	0.780722628921241	-0.615891442471987	-0.765319956888308	-1.22345209450329
TRINITY_DN14881_c0_g1_i1_3	0.91555183986805	0.896613730909357	0.924284426060765	-0.841467214296724	-0.947491391270724	-0.947491391270724
TRINITY_DN14881_c0_g1_i2_7	-0.638573006401556	1.04617611655758	1.50811590904864	-0.638573006401556	-0.638573006401556	-0.638573006401556
TRINITY_DN14887_c0_g1_i1_3	1.49227434985507	0.828712546731035	0.139185710620638	-1.00093965429098	-0.715133371741317	-0.744099581174437
TRINITY_DN14891_c0_g1_i1_3	1.21208894091789	0.744313038893898	0.741741083841067	-0.899381021238332	-0.899381021176195	-0.899381021238332
TRINITY_DN14899_c0_g1_i1_16	0.650196801049632	0.953508427003646	1.07464014787115	-0.636284508683919	-1.12908154044625	-0.912979326794259
TRINITY_DN14899_c0_g1_i2_5	-0.499069564996645	-1.46818389554306	-0.585702294247178	0.626646182028034	0.916793605558782	1.00951596720006
TRINITY_DN14899_c0_g1_i3_9	-1.59973070721764	-0.603639207205922	-0.192098908613376	0.510746290608696	0.978611064326633	0.90611146810161
TRINITY_DN14901_c0_g1_i1_12	-1.36097888917243	-0.550023969903839	-0.640885094058588	1.12801945377517	0.439585436443868	0.984283062915812
TRINITY_DN14904_c0_g1_i2_4	-0.796966724363078	-1.10163744595405	-0.66696593009421	1.1446074656188	0.270764493215748	1.15019814157679
TRINITY_DN14907_c0_g1_i1_1	-1.3503175861869	-0.771020656361098	-0.396869945457453	0.405555580269368	0.936873465649706	1.17577914208638
TRINITY_DN14910_c0_g1_i2_18	-0.648881139275587	-0.859523977141369	-1.09093383619663	0.741794215694874	0.496025166511593	1.36151957040712
TRINITY_DN14916_c0_g1_i1_16	-0.602181012471449	-1.06135918435546	-0.909872798461985	0.422641294471654	0.765958086373697	1.38481361444354
TRINITY_DN14922_c0_g1_i1_13	1.11488499827839	0.361777437608661	1.08638113043037	-0.847312547116949	-1.21571991300388	-0.500011106196597
TRINITY_DN14935_c0_g1_i1_7	1.43314176078015	0.175487885889997	0.779169311020199	-1.26888988777063	-0.369528786945986	-0.749380282973727
TRINITY_DN14937_c0_g1_i1_16	1.92922100404043	0.101662421699339	-0.0864289172639045	-0.648151502825289	-0.648151502825289	-0.648151502825289
TRINITY_DN14938_c0_g1_i3_13	-1.07658714588257	-0.471418139521402	-0.766518248439919	-0.0727192828337106	1.49062528278654	0.896617533891071
TRINITY_DN14944_c0_g1_i1_18	-0.917007076300649	-1.41857799288612	-0.140996407250329	0.736163271492996	0.682605282001216	1.05781292294289
TRINITY_DN14953_c0_g1_i2_6	-1.14401003548043	-1.11980391717731	-0.156688552767002	0.291693635242252	1.2400890153787	0.888719854803779
TRINITY_DN14956_c0_g1_i8_16	1.17833703801659	1.186574983781	0.185691973903915	-0.863424768471034	-0.831528927009403	-0.855650300221071
TRINITY_DN14971_c0_g1_i1_11	0.781118922312985	0.891134766824888	1.01490416044602	-0.62848523637335	-1.190024584241	-0.868648028969546
TRINITY_DN14976_c0_g1_i1_15	0.710673840461227	1.28122292493802	0.683602296259655	-0.891833020552967	-0.891833020552967	-0.891833020552967
TRINITY_DN14983_c0_g1_i2_5	-1.42921374394485	-0.474162965859407	-0.584943287048618	1.15039471699823	0.375765714015048	0.962159565839595
TRINITY_DN14987_c0_g1_i1_2	-0.929230999859576	-1.19307945987066	-0.393644196623976	1.3656756142925	0.700627721716326	0.449651320345393
TRINITY_DN14988_c0_g1_i1_10	-0.621289828789047	-1.27654807162485	-0.721227684227271	1.09472204291177	0.534107493592528	0.990236048136871
TRINITY_DN15016_c0_g1_i8_6	-0.266277946216743	1.67656527566466	0.730723846740958	-0.585722514202773	-0.903611225260695	-0.651677436725413
TRINITY_DN15038_c0_g1_i2_16	-1.43677499631287	-0.395693183858628	-0.64233405146022	0.577428025007303	0.607312004259092	1.29006220236532
TRINITY_DN15045_c0_g1_i2_14	-1.33831241661605	-0.190961748195837	-0.661927346395119	1.20919203134231	-0.13748113756126	1.11949061742595
TRINITY_DN15046_c0_g2_i2_17	0.264603905874762	0.38331995020575	1.71113794396807	-0.786353933349527	-0.786353933349527	-0.786353933349527
TRINITY_DN15050_c0_g1_i4_3	1.24508275338421	0.791924349246923	0.469689110170973	-0.927103869831658	-0.292332940864329	-1.28725940210612
TRINITY_DN15053_c0_g1_i4_12	1.56218055708638	0.675562047895081	0.198254651858652	-1.03763593339952	-0.630233603072654	-0.768127720367946
TRINITY_DN15055_c0_g1_i4_5	-0.161143995018055	-1.11862073121744	-1.16054676300928	1.30251819203204	0.695409591152457	0.442383706060274
TRINITY_DN15057_c0_g2_i1_4	-1.32923453688613	-0.902568894225553	-0.116267423022342	0.538208812860368	1.39356063138874	0.416301409884918
TRINITY_DN15059_c0_g1_i2_9	-0.904687956489797	-0.904687956489797	-0.904687956489797	1.10072599345586	0.932350759261136	0.680987116752398
TRINITY_DN15069_c0_g1_i2_3	1.4211258181418	1.02218676542957	-0.371900399062094	-0.994731294380098	-0.200616814587602	-0.876064075541574
TRINITY_DN15076_c0_g1_i1_15	0.868709873037408	0.311551837435822	1.32690489677066	-1.27331576890037	-0.667299078126048	-0.566551760217469
TRINITY_DN15081_c0_g1_i1_6	1.33233074551813	0.807418600918745	0.496778082181273	-0.817529300885817	-0.951033822491358	-0.867964305240971
TRINITY_DN15085_c0_g1_i4_2	-0.902938044152016	-0.546888613311847	-1.12431943450904	1.37477467646727	0.521358716822632	0.678012698683002
TRINITY_DN15089_c0_g1_i1_18	-0.893034250063109	-0.802112878072476	-0.960999124373443	0.569683420864073	0.784018503265397	1.30244432837956
TRINITY_DN15092_c0_g1_i1_15	-0.296814062580372	0.768229666409154	1.6602235479947	-0.593274784718205	-0.891911416857657	-0.646452950247617
TRINITY_DN15099_c0_g1_i4_18	0.168640191745454	1.40127110789993	0.821757054441252	-1.31769244419003	-0.437766973360837	-0.636208936535772
TRINITY_DN15105_c0_g1_i1_1	-1.45343148618074	-0.233679135355136	-0.790698431391379	0.525631850066893	0.862202233095932	1.08997496976443
TRINITY_DN15111_c0_g1_i3_10	-0.975003509919897	-1.32251900038742	-0.195633390916364	0.584551876751586	0.731868125555826	1.17673589891628
TRINITY_DN15114_c0_g1_i1_8	-1.25463324722456	-1.07036294327808	-0.228552972187797	0.812291379860089	0.70911185734237	1.03214592548797
TRINITY_DN15119_c0_g1_i1_15	0.909213082983258	0.990080081833557	0.833714321397735	-0.951234658202312	-0.83708654737888	-0.944686280633358
TRINITY_DN1511_c0_g1_i1_6	-1.57148275205625	-0.254882503763733	-0.646156642821759	0.854556950335184	0.742704295762299	0.875260652544263
TRINITY_DN15127_c1_g3_i1_11	-0.650782228118839	-0.650782228118839	-0.650782228118839	1.92851349002515	-0.0587911920411631	0.0826243863725316
TRINITY_DN15131_c0_g1_i1_16	-1.22716654244488	-0.35539172904866	-0.958435425366153	0.729065061569575	0.534425640158259	1.27750299513186
TRINITY_DN15137_c0_g1_i1_11	-0.490079147013681	-0.738201052023829	-1.34623807868263	0.851451795632561	0.550828026390559	1.17223845569702
TRINITY_DN15142_c0_g1_i2_14	1.02837502896987	0.886823253781494	0.638105584054846	-1.16379756608923	-1.15790643235072	-0.231599868366265
TRINITY_DN15143_c0_g1_i2_4	-1.09788928622019	-0.863528435338019	-0.629038743493128	1.01319683489679	0.351121975691702	1.22613765446285
TRINITY_DN15146_c0_g1_i2_18	-1.02177466423811	-0.698903725808946	-0.766145884749268	1.3909888819129	0.963401105917919	0.132434286965503
TRINITY_DN15148_c0_g1_i1_17	1.01856273427932	1.23445360997261	0.338040733789922	-0.737060494006812	-1.10373660822178	-0.750259975813255
TRINITY_DN15150_c0_g1_i1_3	0.966466384838223	1.03646624010379	0.605922142079337	-0.928356350704896	-0.421527438766148	-1.25897097755031
TRINITY_DN15157_c0_g1_i1_4	1.27353622863751	0.0835923323399783	1.11071165530632	-0.995820194759218	-0.912585890929276	-0.559434130595315
TRINITY_DN15159_c0_g1_i1_4	-0.816785961778555	-1.27314166348139	-0.559784847625084	1.07481209136368	0.82767011193826	0.747230269583088
TRINITY_DN15159_c0_g1_i1_8	-0.676482293925541	-1.27224864263062	-0.725898990431398	0.96495721058088	0.809049153900584	0.900623562506097
TRINITY_DN15159_c0_g1_i2_10	1.17468226067484	0.299557441804633	0.932196430674871	-1.49661746103384	-0.516747461077925	-0.393071211042575
TRINITY_DN15161_c0_g1_i1_15	1.33906452434653	-0.317077232133729	1.20491794686778	-0.71062292927104	-0.758159708710865	-0.758122601098683
TRINITY_DN15161_c0_g1_i1_8	0.418150308304014	1.17591152932869	0.986971968274195	-1.18525804180522	-0.486538513460204	-0.909237250641481
TRINITY_DN15165_c0_g1_i1_9	-0.991394729755865	-1.24512639255063	-0.228821704339959	0.398854613729157	1.2783620515922	0.788126161325101
TRINITY_DN15176_c0_g1_i3_12	1.30626796095084	0.920661219829372	0.377389947143649	-0.701166692575975	-0.973874574422045	-0.929277860925838
TRINITY_DN15178_c0_g1_i1_1	-1.34534967494751	-0.892018255181726	-0.235354795237326	0.604987951664587	0.595696726685964	1.27203804701601
TRINITY_DN15186_c0_g1_i1_18	0.598614535449973	1.18683502549396	0.899112762204123	-1.01693453733422	-0.829786994715328	-0.83784079109851
TRINITY_DN15190_c0_g3_i1_18	-0.389004801055457	-0.910168337749812	-1.1755839758846	0.737522861875068	0.327627394068606	1.4096068587462
TRINITY_DN15191_c0_g1_i1_4	1.18890922523147	0.471996560991886	0.966412630924731	-0.964346233946963	-0.589557561469833	-1.07341462173129
TRINITY_DN15197_c1_g2_i1_6	1.12546484705665	0.924732891934296	0.658140351198963	-0.904487176470542	-0.904486987215787	-0.899363926503582
TRINITY_DN15200_c0_g1_i1_4	-1.47592687397993	-0.493806628434006	-0.240776698667895	1.39396218091892	0.0594792557424408	0.757068764420479
TRINITY_DN15208_c0_g1_i2_14	-1.07069717028725	-0.412120235943228	-1.1217324141076	0.874107737262525	0.578688640207966	1.15175344286759
TRINITY_DN15210_c0_g1_i3_18	0.391585514283691	0.778076204154431	1.26855656326026	-0.614194236685244	-0.368295169461388	-1.45572887555175
TRINITY_DN15210_c0_g1_i6_12	-1.6339902331225	-0.0806415401931053	-0.557452295212607	0.557543384341713	0.516579650754905	1.19796103343159
TRINITY_DN15213_c0_g1_i1_1	0.0800546399548044	0.86302591258627	1.38258794364146	-1.21599646530326	-0.903328981821847	-0.206343049057424
TRINITY_DN15217_c0_g1_i1_1	-1.13154855396305	-0.566804784011099	-0.957097070964742	0.713132120302808	0.762068475702352	1.18024981293373
TRINITY_DN15220_c0_g1_i1_18	-1.11720798546316	-0.865325845852888	-0.494986490073884	0.335730944809635	0.651550117416882	1.49023925916342
TRINITY_DN15225_c0_g1_i1_6	-0.815414675827551	-0.924082325894308	-0.993280679959941	0.856489555456807	0.918633459327809	0.957654666897183
TRINITY_DN15230_c0_g2_i1_8	-0.830137666383418	-0.660096147566904	-0.830137666383418	0.124733836292335	1.71427852215862	0.481359121882782
TRINITY_DN15243_c0_g1_i2_3	-0.84458051934113	-0.93302928640856	-0.676003312459467	0.298043371134248	0.55476991186434	1.60079983521057
TRINITY_DN15246_c0_g1_i1_17	-0.985115934082815	-1.16730595433945	-0.345846218358472	0.946286418952779	0.302941040903853	1.2490406469241
TRINITY_DN15249_c0_g1_i2_12	1.05068743910834	1.13976930168903	0.289093550976969	-1.15675094575537	-0.273820676164477	-1.04897866985449
TRINITY_DN15250_c0_g1_i1_12	-1.44644634691841	-0.350508022606579	-0.744347942725858	0.659680203030409	1.0536259040556	0.827996205164836
TRINITY_DN15259_c0_g1_i1_11	1.47150677288853	0.524295588401357	0.573870951259519	-0.821842651169218	-0.756499976252651	-0.991330685127539
TRINITY_DN15265_c0_g1_i2_1	-1.50547089665877	-0.285681945598362	-0.557568803042522	0.68498982367181	0.337979593194262	1.32575222843358
TRINITY_DN15269_c0_g1_i2_18	-1.1853599572962	-0.136142987822316	-1.09638426901097	1.11861958285275	0.276156618752502	1.02311101252423
TRINITY_DN15269_c0_g1_i2_6	0.739992273639357	1.30165759836491	0.620456284609836	-0.928233560195951	-0.802289960794861	-0.931582635623292
TRINITY_DN1526_c0_g1_i1_3	1.97762021516232	-0.0458397956346349	-0.143121878336262	-0.596219513730475	-0.596219513730475	-0.596219513730475
TRINITY_DN15272_c0_g1_i2_2	-1.132248139533	-0.512045715042382	-0.958878609771305	1.15146785283597	1.00582890504397	0.445875706466737
TRINITY_DN15282_c0_g1_i1_7	0.968488377304387	1.22791698786102	0.439442072369704	-0.985072326430341	-0.706551372174416	-0.944223738930354
TRINITY_DN15282_c0_g1_i2_14	-1.2836973217897	-0.532089397900502	-0.809889546683778	0.599088149776795	0.995340333410422	1.03124778318676
TRINITY_DN15283_c0_g1_i2_13	-0.985101023169338	-0.550115953073974	-0.995013365812169	0.212028345996036	1.20865171652382	1.10955027953563
TRINITY_DN15293_c0_g1_i1_3	2.04104141570373	-0.40106613387012	-0.402204775451892	-0.400918009867089	-0.436187345507887	-0.400665151006746
TRINITY_DN15295_c0_g2_i1_17	-0.994973042508797	-0.654244279257878	-0.994973042508797	1.28339396084726	0.582832255070019	0.777964148358189
TRINITY_DN15305_c0_g1_i3_9	1.23951728511262	1.04760976429576	0.266217552803776	-1.12289884333686	-0.790221377185881	-0.640224381689419
TRINITY_DN15332_c0_g1_i2_17	1.12457447954922	1.12899565469423	0.0928238068904713	-1.29484080744588	-0.859385678972915	-0.192167454715117
TRINITY_DN15336_c0_g1_i1_16	-1.09879112615188	-0.869672088575694	-0.746506694483722	0.786509652057663	0.986358843438448	0.942101413715188
TRINITY_DN15343_c0_g1_i4_15	-0.638083357954022	0.760435685296429	1.70343410499512	-0.579192433852362	-0.638083357954022	-0.608510640531147
TRINITY_DN15350_c0_g1_i1_17	1.42607023420338	0.559206502321927	0.614741044081116	-0.927693178102645	-0.744631424401137	-0.927693178102645
TRINITY_DN15353_c0_g1_i1_1	-1.33043065773439	-0.496241818600651	-0.661079280550766	0.910070613636503	0.302062855119527	1.27561828812978
TRINITY_DN15355_c0_g1_i3_10	0.533321911847628	1.1396665658965	0.889485340326865	-1.39371395732537	-0.577124402278245	-0.591635458467373
TRINITY_DN15361_c0_g1_i1_12	-1.58864662855288	-0.786686720355115	0.0905632119604815	0.981247049320659	0.787209331641873	0.516313755984987
TRINITY_DN15364_c0_g3_i1_8	-1.51707286772516	-0.509578561305372	-0.39368165260705	0.683439408155855	0.475798699625809	1.26109497385592
TRINITY_DN15365_c0_g1_i1_3	1.06086737017143	0.882438918105952	0.673267644508606	-1.35935318177702	-0.581548839276432	-0.675671911732541
TRINITY_DN15366_c0_g1_i1_15	1.2052552553995	0.734468701796311	0.562240054878373	-1.43744472399847	-0.36057151950644	-0.703947768569281
TRINITY_DN15367_c0_g1_i1_11	0.536729350819806	0.896086094626441	1.09698075350337	-1.38665394358732	-0.317220705856065	-0.825921549506234
TRINITY_DN15372_c0_g1_i3_12	0.884141709483744	0.590703055714292	1.18347600638197	-1.0805504217304	-0.620839009385222	-0.956931340464383
TRINITY_DN15382_c0_g1_i1_4	-0.247053350112602	-1.26662501261116	-1.01358319634858	0.498990774098294	1.04003753989677	0.988233245077285
TRINITY_DN1538_c0_g1_i1_3	-1.65047061289675	-0.266712841045337	-0.452666627140289	0.765548094935965	0.550210896996359	1.05409108915006
TRINITY_DN15390_c0_g1_i1_17	1.37865980101048	0.308816675122184	0.744336472586048	-0.584187255722892	-0.47561783907134	-1.37200785392448
TRINITY_DN15392_c0_g2_i1_3	1.49601573626577	0.726704403279949	0.278331279158872	-0.879703967232549	-0.99520892153668	-0.626138529935364
TRINITY_DN15394_c0_g1_i1_13	1.26427678609947	0.71260969499147	0.684622134068774	-0.865300672316085	-1.07580797221997	-0.720399970623661
TRINITY_DN15399_c0_g1_i2_7	0.281817388957751	1.21009017264613	1.07167455508517	-0.580794237543713	-0.942770138186445	-1.04001774095889
TRINITY_DN15401_c0_g1_i1_9	0.972705151417806	1.08065047370781	0.598665711161753	-0.542738575901355	-0.989309286405601	-1.11997347398041
TRINITY_DN15403_c0_g1_i1_1	-1.5512943117053	-0.312018797549374	-0.35990869515493	0.672733789610378	0.178578830815223	1.371909183984
TRINITY_DN15403_c0_g1_i7_18	-1.25254374687505	-0.609531539925234	-0.524954915098466	1.34614029940251	0.0566517856668785	0.984238116829371
TRINITY_DN15404_c0_g1_i2_3	1.09891799043327	1.45743493971964	-0.514983590246511	-0.729282440691349	-0.728208727673717	-0.583878171541325
TRINITY_DN15404_c0_g1_i5_17	-0.861330178444923	-1.04182206261976	-0.696283208112818	0.906438111414671	0.38111884283721	1.31187849492562
TRINITY_DN15406_c0_g1_i4_6	-1.07621323184653	-0.655459723257833	-0.509275445086802	1.21000000211283	-0.245199465206437	1.27614786328477
TRINITY_DN15407_c0_g1_i1_7	0.905688974249375	0.917844792526666	0.913101154518416	-0.97913136996177	-0.864138523885539	-0.893365027447147
TRINITY_DN15410_c0_g1_i1_7	-0.814714751822113	-1.24205111392407	-0.624203859830155	0.906710949337511	0.824693033494143	0.949565742744679
TRINITY_DN15412_c0_g1_i1_4	-1.37026932719808	-0.742341391492874	-0.421127455272578	0.981049149552919	0.440142297213288	1.11254672719733
TRINITY_DN15415_c0_g1_i4_16	-1.65502468232658	-0.364218275167779	-0.213335002590193	1.10224431520047	0.226820165281623	0.903513479602454
TRINITY_DN15419_c0_g1_i1_8	0.781842504214154	0.408027338680288	1.38620231913492	-1.06474951102657	-0.867329407266538	-0.643993243736259
TRINITY_DN15423_c0_g1_i2_11	0.779846612637041	0.90352913979935	0.88480451994557	-1.35776625635298	-0.276181884516771	-0.93423213151221
TRINITY_DN15432_c0_g1_i1_7	0.464009665634215	1.60705139693202	0.393372367278779	-0.940030938895566	-0.732373614065065	-0.792028876884387
TRINITY_DN15437_c0_g1_i6_18	1.11081531500306	0.346389790399176	1.0688373957027	-0.778837040461314	-0.443056870880953	-1.30414858976267
TRINITY_DN15440_c0_g1_i2_4	0.737841047013304	1.0965639305782	0.880341846121132	-0.833959342319711	-1.02396230458483	-0.856825176808097
TRINITY_DN15444_c0_g1_i4_4	-0.595080521008736	1.29724462881119	1.28385360901107	-0.662005905604508	-0.662005905604508	-0.662005905604508
TRINITY_DN15446_c0_g1_i1_3	1.24734790972044	1.09086414602238	0.20892597520637	-0.830799595533297	-0.704299526829991	-1.0120389085859
TRINITY_DN15448_c0_g1_i2_15	0.910334852202639	0.876633436030514	0.928041009757594	-0.702350897090704	-1.11321806307323	-0.899440337826813
TRINITY_DN15451_c0_g1_i2_5	-1.73373768882535	-0.328162240274069	-0.26372734272811	0.730928105968801	0.722775967581869	0.871923198276862
TRINITY_DN15453_c0_g1_i1_3	1.14976727452344	0.995261987935106	0.507807781647995	-1.04242174509238	-0.957290249454044	-0.653125049560119
TRINITY_DN15455_c0_g1_i2_5	-0.926700690782966	-0.748997556922937	-0.655002384696016	-0.0138231763629987	0.723589785608161	1.62093402315676
TRINITY_DN15457_c0_g1_i1_15	0.228280756635505	0.889508093011449	1.35533007791398	-1.21536232251379	-0.789598890443683	-0.468157714603463
TRINITY_DN15459_c0_g1_i2_14	1.16455021395304	0.0857910582184704	1.06733791967491	-0.0893311477084553	-1.05714375870793	-1.17120428543003
TRINITY_DN15474_c0_g1_i10_2	-0.993184454959094	-0.90993579312211	-0.611959149904369	1.1885550995867	0.154041711767719	1.17248258663116
TRINITY_DN15480_c0_g1_i3_2	-1.13069727347054	-0.730901958156927	-0.844417643139351	1.03870663622283	0.885576479873789	0.781733758670205
TRINITY_DN15481_c0_g1_i1_7	1.54449239142321	0.977127343541717	-0.401836595521014	-0.722633906436917	-0.7048993876726	-0.692249845334402
TRINITY_DN15488_c0_g1_i4_7	0.119727554253477	-0.918584430538335	-1.39467518908102	0.536268855642195	1.34627246250508	0.310990747218603
TRINITY_DN15492_c0_g1_i1_4	-0.883415300538397	-0.260128151097964	-1.37032261537965	0.771388761396401	0.587537683432087	1.15493962218752
TRINITY_DN15494_c0_g1_i1_10	-1.06899401902582	-0.477720018566311	-0.82243562919061	0.286897975052553	0.448488306959579	1.63376338477062
TRINITY_DN15495_c0_g1_i2_13	1.61049989759449	-0.651618269150988	0.904700772579374	-0.651618269150988	-0.651618269150988	-0.5603458627209
TRINITY_DN15504_c0_g1_i1_13	-0.555220399924977	-1.54629185622928	-0.250028332925567	0.425889910132299	1.28121986783643	0.644430811111096
TRINITY_DN15508_c0_g1_i5_3	-1.34207463005036	-0.0750207131483641	-1.05877286019632	0.907105842347928	0.687275751878224	0.881486609168894
TRINITY_DN15511_c0_g1_i1_2	-0.975390636667546	-0.570855735211572	-0.722982577871785	0.373266901019983	0.153195266107246	1.74276678262367
TRINITY_DN15513_c0_g1_i3_11	-1.4490085144931	-0.918188735462121	-0.102408656192923	0.784462794617561	0.766477177441301	0.918665934089287
TRINITY_DN15515_c0_g1_i1_11	1.35348653441032	0.883827950925013	0.346928620973923	-0.859413812531348	-1.00463408785236	-0.720195205925547
TRINITY_DN15520_c0_g1_i1_3	1.26052729956223	1.01660750891792	0.10666783924634	-0.465095602813913	-0.566180666014518	-1.35252637889806
TRINITY_DN15524_c0_g1_i1_2	-0.420626303567599	-0.966573305650585	-0.722649705209648	1.72923412519045	-0.19950155114939	0.580116740386771
TRINITY_DN15527_c0_g1_i1_7	1.52312538825724	0.700650189278103	0.208271436693743	-0.66916459903442	-1.1499024776775	-0.612979937517169
TRINITY_DN15528_c0_g1_i2_13	-1.59684543417832	-0.398976989886885	-0.447043020933396	0.729774304455364	0.64307028484937	1.07002085569387
TRINITY_DN15529_c0_g1_i5_5	1.59444374744695	-0.619598063690504	0.929423290255437	-0.649321969758658	-0.649321969758658	-0.605625034494566
TRINITY_DN15534_c0_g1_i1_12	1.07168910397756	0.859064053205805	0.747346458880157	-1.2085675693726	-0.820109152652084	-0.649422894038827
TRINITY_DN15538_c0_g4_i1_7	-1.40331267862298	-0.607379287734356	-0.439611716786113	0.430817495782905	0.66061595339396	1.35887023396658
TRINITY_DN15544_c0_g1_i1_16	-1.61975208747175	-0.580673420588161	-0.203971024734162	0.951380649397286	0.590742231607467	0.862273651789317
TRINITY_DN15544_c0_g1_i4_13	-0.714282217936294	-0.519256347451909	-0.714282217778946	-0.137687004290801	1.91348507934577	0.172022708112182
TRINITY_DN15548_c0_g1_i1_8	-1.58852155297322	-0.630130877295618	-0.231417510498836	0.69770375673754	0.832616273099375	0.919749910930763
TRINITY_DN15548_c0_g1_i2_3	1.90341825726702	-0.110603301422999	0.107432415543181	-0.364521707553507	-0.911252844035946	-0.624472819797748
TRINITY_DN15563_c0_g2_i1_9	-1.18792781261788	-0.0206129317933785	-1.18671367783964	0.476353509894144	0.722690827261385	1.19621008509537
TRINITY_DN15566_c0_g1_i3_10	1.28400762160782	0.77769456637818	0.596421434710138	-0.953286919422875	-0.972432971872238	-0.732403731401028
TRINITY_DN15569_c0_g2_i2_8	1.04576334746942	0.782158993617484	0.845782164487678	-0.995952110984245	-0.538949786423609	-1.13880260816673
TRINITY_DN15573_c0_g1_i2_15	-1.44511162724854	-0.203794835598264	-0.777597985816957	0.623993601024358	0.546593098374964	1.25591774926444
TRINITY_DN15578_c0_g1_i1_15	-0.187702999716717	-0.752124082937386	-1.31498336876505	-0.0280582000708921	0.963440245695883	1.31942840579416
TRINITY_DN15579_c0_g2_i4_4	-0.665154214047677	-1.37761936937	-0.560219113647551	0.626944919335217	0.973074849446831	1.00297292828319
TRINITY_DN15585_c0_g1_i1_3	1.30139263461303	0.447204672904616	0.837804489859283	-0.793656586199398	-0.606881366549307	-1.18586384462822
TRINITY_DN15586_c0_g1_i4_16	0.419768070601008	1.15119889880209	1.02438715617005	-0.50425351178682	-0.980188529314444	-1.11091208447188
TRINITY_DN15588_c0_g1_i3_6	1.27341877714208	1.1224500720749	-0.0628351541055586	-1.22208232327057	-0.600031925560005	-0.510919446280843
TRINITY_DN15594_c0_g1_i4_3	-0.71974009580368	-1.05997127849595	-0.456597404451151	1.07714574695905	-0.232170129059779	1.39133316085151
TRINITY_DN15596_c0_g1_i1_18	-0.506112015731927	-1.07884545112444	-0.936799757328592	1.29720558741452	0.244958759694141	0.979592877076296
TRINITY_DN15596_c0_g2_i1_5	-1.31756696330741	-0.429684442490818	-0.757501556178631	1.06868460309508	1.1256780331208	0.310390325760975
TRINITY_DN15607_c0_g1_i1_12	-0.0751548875087358	-1.07732825033759	-1.29523769379891	0.498936990145588	1.03864746482956	0.910136376670088
TRINITY_DN15610_c0_g1_i1_4	-0.128793032605082	-0.753197119949391	-1.36596707770013	1.32278427405997	0.0310139692680549	0.894158986926577
TRINITY_DN15610_c0_g1_i2_2	-1.32127479937042	0.0360948332490698	-0.931131022733905	1.20386952053355	0.0457294746316941	0.966711993690011
TRINITY_DN15611_c0_g1_i2_18	-1.12486059473616	-1.37211071515137	0.156655981823107	0.760505702860039	0.765495991360915	0.814313633843474
TRINITY_DN15615_c0_g1_i2_3	1.24913957084447	0.471822108768392	0.918534011304211	-0.880506053461345	-0.719782080061124	-1.0392075573946
TRINITY_DN15618_c0_g1_i1_7	-0.621396127351345	1.31797344126993	1.26244257169156	-0.621078042566223	-0.635284933641955	-0.702656909401961
TRINITY_DN15625_c0_g2_i1_3	-0.418988336024648	-1.37496333377156	-0.79486718991402	1.07586906801379	0.763822271273141	0.749127520423295
TRINITY_DN15627_c0_g1_i3_6	0.581295398569994	1.52998510443776	0.422280093979405	-0.837548496670798	-0.888035761270104	-0.807976339046255
TRINITY_DN15628_c0_g1_i4_16	0.489375590342171	1.03662424854945	1.02150147415074	-0.840920546333928	-1.34272889599308	-0.363851870715358
TRINITY_DN1562_c0_g1_i1_9	1.06046472874124	0.823611391171818	0.84512395114721	-0.909733357020089	-0.909733357020089	-0.909733357020089
TRINITY_DN15635_c0_g1_i1_7	0.642241057441863	1.28756811479841	0.563538283370448	-1.0822833319707	-0.233710492848892	-1.17735363079113
TRINITY_DN15636_c0_g1_i2_16	-0.716034629602985	1.83801073529078	0.398620702209615	-0.728573566480722	-0.625840505629865	-0.166182735786822
TRINITY_DN15637_c0_g1_i2_15	0.999268704243522	-0.592390438895464	1.54317294749853	-0.666276944179331	-0.666276947190693	-0.617497321476559
TRINITY_DN15638_c0_g1_i2_17	-0.566052632727219	-1.55888448065766	-0.152918355902169	1.19594592524541	0.865399515020426	0.216510029021219
TRINITY_DN15642_c0_g1_i3_2	-0.738891279960838	-0.738992764757223	-0.738992764339048	0.98619778226882	-0.287973158123481	1.51865218491177
TRINITY_DN15645_c0_g1_i7_6	0.629076856609318	1.29031155746266	0.555575931292742	-0.299764043016431	-0.791722542549048	-1.38347775979924
TRINITY_DN15647_c0_g1_i1_13	-0.188100648380699	1.80259367051921	0.489528722902981	-0.701340581680498	-0.701340581680498	-0.701340581680498
TRINITY_DN15653_c0_g2_i1_5	-1.47149579217057	-0.270479757003406	-0.780537588094581	0.773324183485959	0.764048971633492	0.98513998214911
TRINITY_DN15658_c0_g1_i4_10	-1.20779518357398	-0.497807043531347	-0.944491720712817	0.683248371113556	0.995365014285293	0.971480562419301
TRINITY_DN15659_c0_g1_i2_13	0.575647607762857	0.898967603876303	0.935868366964093	-1.20759069089184	-1.2350419584357	0.0321490707242894
TRINITY_DN15664_c0_g1_i1_1	0.215220478787481	1.43596204580069	0.787923006939798	-0.870623786549844	-1.16028423022467	-0.408197514753455
TRINITY_DN15665_c0_g1_i1_15	1.61788176224968	0.314172245706191	0.495870172747764	-0.960481328414117	-0.594709680981017	-0.872733171308503
TRINITY_DN15665_c0_g1_i2_2	1.04838257209995	1.11912226006833	0.502970579485251	-0.784883368043815	-0.91356105288954	-0.972030990720181
TRINITY_DN15671_c0_g1_i1_7	1.34910287477024	0.990684705955567	0.171107503063026	-0.672262890075964	-0.803199982953243	-1.03543221075963
TRINITY_DN15671_c0_g1_i2_2	-1.05258466243337	-1.24731594908261	-0.19434582578124	0.456683447267397	0.934796641029453	1.10276634900037
TRINITY_DN15681_c0_g2_i1_3	1.24421244297578	1.07527178514826	0.264547772851091	-0.861344000325043	-0.861344000325043	-0.861344000325043
TRINITY_DN15693_c0_g1_i1_7	-0.0925311521017185	1.38712344446305	1.08569598573225	-0.793429426031194	-0.793429426031194	-0.793429426031194
TRINITY_DN15702_c0_g1_i3_4	-1.44406062533698	-0.00514102642057766	-0.740076682901891	0.974178078423126	0.0245871195186994	1.19051313671763
TRINITY_DN15709_c1_g2_i1_12	0.992994466398497	0.509092497883826	1.06521231645689	-0.62028664211805	-1.3857713513613	-0.561241287259862
TRINITY_DN1570_c0_g1_i1_7	0.626434883722534	1.24242338141701	0.812254071345924	-0.90051356217281	-0.826990113954141	-0.953608660358521
TRINITY_DN15710_c0_g1_i2_8	1.20301025346134	0.875049024953971	0.612071226299845	-0.886507490691799	-0.90245513724902	-0.901167876774338
TRINITY_DN15723_c0_g1_i1_10	-1.35972201263518	-1.09302201646687	0.109236696914633	0.860636314167582	0.969884814782171	0.512986203237668
TRINITY_DN15726_c0_g1_i1_3	0.848838112947912	0.979041702288075	0.857372266182397	-1.04719877577873	-0.547338036644812	-1.09071526899485
TRINITY_DN15730_c0_g1_i1_1	-0.882737766322551	-0.882737766322551	-0.882737766322551	0.803249364403857	0.525514332336771	1.31944960222703
TRINITY_DN15735_c0_g1_i1_2	-1.65065073846653	-0.121743119604412	-0.527559735807458	1.01330421802146	0.390646304279363	0.89600307157758
TRINITY_DN15738_c0_g1_i2_8	-0.484357421090287	-1.31152812938485	-0.814755733186081	0.941271695805108	1.06059974911495	0.608769838741157
TRINITY_DN15741_c0_g1_i1_10	-1.44594121875677	-0.192499242440808	-0.545374631475455	0.333768650150639	0.311823778447265	1.53822266407513
TRINITY_DN15741_c0_g1_i1_7	1.11342247335844	0.937010632019178	0.594269671144371	-1.02089110896704	-0.521609255215477	-1.10220241233948
TRINITY_DN15744_c0_g1_i2_7	0.819650448002427	0.749756157982129	1.1447591706952	-0.904721925559918	-0.904721925559918	-0.904721925559918
TRINITY_DN15750_c0_g1_i8_17	0.450084740762872	0.990249092824412	1.05068846782926	-0.273257957298942	-0.809737600307473	-1.40802674381013
TRINITY_DN15751_c0_g1_i2_3	1.29999974522515	0.556181630939111	0.736407812672873	-1.07195217787008	-0.483627108749717	-1.03700990221733
TRINITY_DN15751_c0_g1_i3_10	-0.739687143459149	-0.9155836801318	-0.576198979120708	1.17744356087386	-0.291737510425328	1.34576375226313
TRINITY_DN15752_c0_g1_i2_2	-0.428711191122348	-1.40383139262488	-0.750102564278534	1.05910840255088	0.745681685848194	0.777855059626693
TRINITY_DN15760_c0_g1_i1_14	-1.30171572272922	-0.662299270013711	-0.491373302005025	0.954768022329898	0.208122182287253	1.2924980901308
TRINITY_DN15763_c0_g1_i1_4	-0.902872833022348	-0.902872833022348	-0.9028728329364	0.633603101326794	1.04657969044008	1.02843570721422
TRINITY_DN15765_c0_g1_i2_11	-0.93694113976794	-1.2444501738155	-0.375359671037735	0.931775639805886	1.16185274242389	0.463122602391399
TRINITY_DN15768_c0_g1_i7_4	0.125417275558622	-1.13790656423826	-1.20301224018059	1.29956719784043	0.199260809811547	0.716673521208256
TRINITY_DN15770_c1_g1_i1_2	-0.837712644796316	-0.945040599796342	-0.945040599796342	1.02356620351064	0.930057246349917	0.774170394528443
TRINITY_DN15775_c0_g1_i1_16	-1.42834704312331	-0.323160200668431	-0.771607553255768	0.559183426949914	0.884974255887975	1.07895711420962
TRINITY_DN15778_c0_g2_i1_9	0.983808284049547	0.435311949738551	1.20562348851364	-0.643321065240261	-0.912554740022893	-1.06886791703858
TRINITY_DN15786_c0_g1_i1_9	0.245499981994662	1.50831489549191	0.747438575554579	-0.901784320588632	-0.88245638002734	-0.71701275242518
TRINITY_DN15786_c0_g1_i2_11	-1.12437486722805	-0.304735612551711	-0.931667435893457	1.13505380218559	0.00649326704737417	1.21923084644026
TRINITY_DN15788_c0_g1_i2_4	0.967504228176609	0.833140620725471	0.933446962011352	-0.883279490895089	-0.872712409584596	-0.978099910433747
TRINITY_DN15790_c0_g1_i10_5	1.03006217627062	0.775270374425213	0.916559288677738	-0.86781686372391	-0.813143429013545	-1.04093154663612
TRINITY_DN15791_c0_g1_i1_7	-0.836033753161686	-1.04144493309674	-0.834949264670566	0.746095333926917	1.10442947825378	0.861903138748297
TRINITY_DN15802_c0_g1_i3_15	1.23116917499044	0.527456674994288	0.621491033196732	-1.5361806725303	-0.649778982736654	-0.194157227914507
TRINITY_DN15803_c0_g1_i1_3	1.43755378395498	0.352279387317637	0.756841785807964	-0.85077625928837	-0.654723544709028	-1.04117515308318
TRINITY_DN15804_c0_g1_i1_6	-0.73125959185319	-0.998790889040657	-0.98055981870948	0.70924993130635	1.0151971444285	0.986163223868473
TRINITY_DN15818_c0_g1_i1_11	-1.48709378459921	-0.559910487000602	-0.364318565881355	1.06909133316923	0.284738138501928	1.05749336581001
TRINITY_DN15823_c0_g1_i1_4	-0.949127970635555	-1.17953564340406	-0.292221735704597	0.389996690039627	1.46716682551649	0.5637218341881
TRINITY_DN15826_c0_g2_i1_11	-1.71051557126207	-0.248829012805544	-0.39750253072036	0.744451509411137	0.813071555060695	0.799324050316139
TRINITY_DN15827_c0_g1_i2_9	0.970799498253065	1.02920616766071	0.608518705885487	-0.854615454684073	-1.30093686566622	-0.452972051448974
TRINITY_DN15833_c0_g1_i1_2	-0.909831315193433	-0.909831315242335	-0.909831315242335	0.878996165472006	0.799122649150075	1.05137513105602
TRINITY_DN15837_c0_g2_i1_17	-1.13525431197929	-0.00369503498971306	-1.13149850754405	0.86786352248642	0.112188345202159	1.29039598682447
TRINITY_DN15839_c0_g1_i2_5	1.6008341306689	0.851230158137497	-0.275211682110097	-0.842387536967841	-0.803211504546056	-0.531253565182402
TRINITY_DN15849_c0_g1_i1_15	0.589518022286465	1.65122208300278	0.143341188368637	-0.709947480428013	-0.83705183005784	-0.83708198317203
TRINITY_DN15850_c0_g1_i5_5	-1.35131779673858	-0.879483257845914	-0.0311012197398305	0.10820712133885	1.26201228480943	0.891682868176045
TRINITY_DN15857_c0_g1_i4_5	-1.53401160093413	-0.802416668902361	0.0757373959269814	0.489018690709831	0.578712905972272	1.1929592772274
TRINITY_DN1585_c0_g1_i1_11	-0.988699299478389	-0.344458551675565	-1.22888404312036	0.556523063822977	1.19367196030626	0.811846870145079
TRINITY_DN15866_c0_g1_i1_8	0.87296442056561	1.36949801620675	0.245623827339924	-0.586278379676908	-0.67711726764391	-1.22469061679147
TRINITY_DN15870_c0_g1_i1_3	1.33305103871683	0.325294990363938	0.886442600172229	-1.16219953874326	-0.802859659799443	-0.579729430710292
TRINITY_DN15873_c0_g1_i1_16	-1.6845994233197	-0.471789295329402	-0.197265674589306	0.768858749769529	0.628548036082776	0.956247607386108
TRINITY_DN15876_c0_g1_i1_12	-1.00627511430806	-1.38837231332838	0.111984181728498	0.387730527100645	1.17282417588796	0.72210854291934
TRINITY_DN15882_c0_g1_i6_10	-1.54058508940747	-0.392826791011154	-0.446745696110162	0.960260833228588	0.29609530055108	1.12380144274912
TRINITY_DN15899_c0_g1_i3_16	-0.674122382373404	-1.07409423483044	-0.853337961065067	0.733100924510552	0.497936545728651	1.37051710802971
TRINITY_DN15908_c0_g1_i1_12	-1.51563399360422	-0.294280377252869	-0.633541067591269	1.04958016076598	0.43065234641034	0.963222931272038
TRINITY_DN15908_c0_g1_i1_2	-0.760501825074882	-1.35746419635689	-0.466473365173121	1.11247033932002	0.878100383597984	0.593868663686886
TRINITY_DN15914_c0_g1_i1_8	-1.50260606033596	-0.563598682060933	-0.345959099447879	0.311364523093286	1.0750684600721	1.02573085867938
TRINITY_DN15915_c0_g1_i1_5	-1.34275741733967	-1.0250149920214	-0.123503055863598	0.676105454792998	0.792358901148826	1.02281110928284
TRINITY_DN15917_c0_g1_i3_8	1.15030414628207	0.44812940041968	0.998015955682968	-0.962204620301212	-0.486419655227266	-1.14782522685624
TRINITY_DN15919_c0_g1_i1_1	-1.07041065462423	-0.813056244437438	-0.84094255452916	0.952067653468901	0.819291722364636	0.953050077757295
TRINITY_DN15921_c0_g1_i1_3	-1.38493607113726	-0.681932551678797	-0.494461284496258	0.884591361018813	0.534889323516049	1.14184922277745
TRINITY_DN15922_c0_g1_i1_1	-0.961085903092947	-1.32376045419665	-0.193842291167407	1.20485396351112	0.745076570609136	0.528758114336746
TRINITY_DN15930_c0_g1_i4_11	0.525821847524827	1.31410625179896	0.757193519022865	-0.765158430434761	-0.633331515412966	-1.19863167249892
TRINITY_DN15931_c0_g1_i1_4	-1.32954431714297	-0.692125164712186	-0.5369950415676	0.425304535120933	1.00181620217584	1.13154378612598
TRINITY_DN15936_c0_g2_i1_1	-0.909773207913793	-0.521049033457203	-1.06181349266387	0.795156091475299	1.44050875567486	0.256970886884707
TRINITY_DN15937_c0_g1_i1_2	-0.873870887363591	-0.815981866840911	-0.98034664361705	0.939974640013858	0.526695074810621	1.20352968299707
TRINITY_DN15937_c0_g1_i2_3	1.14467776183868	0.607227836159889	0.654424046457318	-1.59361443881343	-0.2994549330063	-0.513260272636152
TRINITY_DN15937_c0_g3_i1_3	1.06195831053543	0.678856776448801	0.97559087985627	-0.905468655613499	-0.905468655613499	-0.905468655613499
TRINITY_DN15944_c0_g1_i1_7	0.222757777122013	1.79080076311395	0.219446117293042	-0.595670309657998	-0.818667173935506	-0.818667173935506
TRINITY_DN15949_c0_g1_i3_18	-1.25732152984441	-0.611000642513939	-0.793592976378705	1.03633647703877	0.914732140152199	0.710846531546082
TRINITY_DN1594_c0_g1_i1_8	0.873223243177401	0.83341120400196	0.830832606183838	-0.922603511407272	-0.216866472179318	-1.39799706977661
TRINITY_DN15952_c0_g1_i1_1	0.132523423665894	0.7574863644511	1.54721525767747	-0.822841482399981	-0.93870536697125	-0.675678196423229
TRINITY_DN15952_c0_g2_i1_14	-0.762985496281098	-1.16248793858224	-0.776355715215665	0.974202182279145	0.969476549053655	0.758150418746202
TRINITY_DN15954_c0_g1_i1_7	0.726108262417211	1.05298608153019	0.926532338385712	-0.717995180873284	-0.908175933110752	-1.07945556834907
TRINITY_DN15957_c0_g1_i1_8	0.878153648064004	0.836636099314858	0.983711411399287	-0.903002589307405	-1.15647388157176	-0.639024687898984
TRINITY_DN15968_c0_g1_i2_2	-1.24911486169097	-0.772892440776787	-0.65630300639624	0.969883357047972	0.778119290966712	0.930307660849315
TRINITY_DN15970_c0_g1_i2_10	-1.10588238383237	-0.233436730181563	-0.979725401448612	1.15769972486505	-0.0308993787438291	1.19224416934132
TRINITY_DN15972_c0_g1_i1_4	0.868185783211449	1.34506046664281	0.32832306989982	-0.505622637804906	-0.99477796487305	-1.04116871707612
TRINITY_DN15975_c0_g1_i1_7	-1.13318682232343	-1.10425054107153	-0.34136617091924	0.721160126296955	0.669499450651833	1.18814395736541
TRINITY_DN15979_c0_g2_i1_13	-0.771143541438688	-0.771143541438688	-0.771143541438688	1.62210577131571	0.761487363203403	-0.0701625102030463
TRINITY_DN15987_c0_g1_i1_14	-1.61572544693787	-0.00923826499266135	-0.387822966032012	0.686537037594778	-0.00325987476274935	1.32950951513052
TRINITY_DN1598_c0_g1_i1_3	1.18198163072238	0.911237265221019	0.551240908878702	-1.03294817266641	-0.578563459489278	-1.03294817266641
TRINITY_DN15991_c0_g1_i1_10	-1.39859595059631	-0.753698149178497	-0.261482966262291	1.20829966129834	0.935093307492939	0.270384097245821
TRINITY_DN15998_c0_g1_i2_13	0.943109932295459	0.157327219004706	1.22277392314127	-0.189792939228519	-0.693307202959977	-1.44011093225294
TRINITY_DN16008_c0_g1_i1_7	-0.0213465837843377	-1.39985921363472	-0.822766269123507	0.439163701042114	1.42272273774904	0.382085627751412
TRINITY_DN16009_c0_g1_i1_3	-0.345331473955396	0.967686861363621	1.54000866733656	-0.630624093199754	-0.796701897249634	-0.735038064295395
TRINITY_DN16012_c0_g2_i1_6	0.35196041074914	1.54138378392433	0.599205263419318	-0.93907696106027	-0.93907696106027	-0.614395535972246
TRINITY_DN16015_c0_g2_i5_1	-0.854922337510112	-0.676956169432266	-1.14250915002367	1.15008564667071	0.864780629605799	0.659521380689546
TRINITY_DN16023_c0_g1_i3_8	0.841798991576696	1.15333471028124	0.627471704183679	-1.14153058650873	-1.03001052926774	-0.451064290265152
TRINITY_DN16029_c0_g1_i5_17	-1.18775582592183	-1.10146831494246	-0.0846201109743339	0.901968700565754	1.22178071834919	0.250094832923678
TRINITY_DN16040_c0_g1_i1_16	-1.64690170290902	-0.217112918936945	-0.445775981403204	0.576535452596325	0.544617715960808	1.18863743469203
TRINITY_DN16042_c0_g1_i2_10	-0.647424777509631	-1.35910724182902	-0.41471901687536	0.170796962947218	1.13603049031542	1.11442358295137
TRINITY_DN16042_c0_g2_i1_6	-1.12849432237676	-0.800233912262717	-0.425287098477184	1.3825440308474	0.996593210097414	-0.0251219078281539
TRINITY_DN16048_c0_g1_i3_4	1.13453475746162	0.685686790136763	0.575312733424695	-0.831733150166976	-1.4880035137234	-0.0757976171327008
TRINITY_DN16054_c0_g1_i2_12	-0.92533392753648	-0.493261137793362	-1.05771961798439	0.154414663213155	0.984561174894048	1.33733884520703
TRINITY_DN16069_c0_g1_i1_18	-0.627156862460933	-0.652570987577055	-0.953895608124215	0.229052257750466	1.77987506750257	0.224696132909168
TRINITY_DN16074_c0_g1_i1_9	1.23712923194178	-0.0723968622336643	1.14605444959018	-1.09561375792498	-0.933268020251392	-0.281905041121929
TRINITY_DN16083_c0_g1_i2_13	-1.2834319366201	-0.778681368982733	-0.606289620276571	0.842479092638489	0.880552488392798	0.945371344848115
TRINITY_DN16084_c0_g1_i1_8	-1.21400510535859	-1.01473383051995	-0.134840110312207	1.4287736280923	0.466992326659522	0.467813091438935
TRINITY_DN16085_c0_g1_i1_3	1.41422233516851	0.354363558185814	0.794538007414331	-0.948575630178953	-0.665972640410755	-0.948575630178953
TRINITY_DN16088_c0_g1_i1_7	-1.53126664866506	-0.429060324641402	-0.459731091851841	1.1859889951051	0.402857178207508	0.831211891845687
TRINITY_DN16091_c0_g1_i3_13	1.33472196437044	0.843677348471127	0.437981092194526	-0.947893138322169	-0.944860293748725	-0.723626972965193
TRINITY_DN160_c0_g1_i1_11	0.929434896434235	1.14477517243239	0.627108992160921	-0.900439687009183	-0.900439687009183	-0.900439687009183
TRINITY_DN16102_c0_g1_i5_12	0.303301076389018	1.30744134325684	0.593207031616233	-0.169675092608758	-1.62901351015507	-0.405260848498255
TRINITY_DN16105_c0_g1_i2_2	0.75883434785232	0.455876608053706	1.1444032210742	-0.8449404290674	-0.033760246409355	-1.48041350150347
TRINITY_DN16109_c0_g1_i1_2	-0.680603167145162	-0.680389062924512	-0.677642780497138	1.65062015685161	0.832296408592413	-0.444281554877215
TRINITY_DN16110_c0_g1_i1_4	-1.5427734060024	-0.0469909623172174	-0.739627089568488	0.477648014848442	0.672919828801205	1.17882361423846
TRINITY_DN16115_c0_g1_i3_13	-0.907591135277279	-0.671240809044738	-1.10577834274605	0.643879074440921	1.0755750283112	0.965156184315945
TRINITY_DN16115_c0_g2_i3_4	-1.29912451438427	-0.635296422966789	-0.660650081187569	0.566846515576098	0.797256156468105	1.23096834649443
TRINITY_DN16117_c0_g1_i1_15	-0.613316331721715	-0.805577736002399	-0.805577736002399	-0.251768822353108	1.55169705063785	0.924543575441774
TRINITY_DN16119_c0_g1_i2_10	-1.24558392721786	-0.324616071932775	-0.905087686962845	1.16284556334642	0.262203677245088	1.05023844552197
TRINITY_DN16123_c0_g1_i1_1	-1.06697127783018	-0.871914580449028	-0.482257722799274	1.18146912816696	0.0263310891353628	1.21334336377615
TRINITY_DN16129_c1_g1_i1_2	-0.5442694263101	-0.385951944009499	-1.56305747672866	0.947127843289307	0.674788681308897	0.871362322450054
TRINITY_DN16133_c0_g1_i1_3	0.512767941739633	0.550087416712595	1.42385761609528	-1.17821538647297	-0.368917499691598	-0.939580088382942
TRINITY_DN16133_c0_g1_i1_4	-0.837126978168492	-1.11165271683351	-0.531233080496556	0.139421760693571	1.27663575640889	1.06395525839609
TRINITY_DN16141_c0_g2_i4_16	-1.69380810957981	-0.358480503454946	-0.24107356450641	0.685414389974285	1.10551031223576	0.50243747533112
TRINITY_DN16142_c0_g1_i2_1	1.56311547434511	0.843272868499945	-0.0560524860309341	-0.804993248737492	-0.786143186664908	-0.759199421411722
TRINITY_DN16152_c0_g1_i1_13	-1.23109837234454	-0.82280249189344	-0.42379750706748	0.66978091078887	1.42592582187922	0.381991638637368
TRINITY_DN16152_c0_g1_i1_5	-0.919121489361823	-1.17108986422039	-0.277322757953788	1.42470943561367	0.812440302315878	0.130384373606449
TRINITY_DN16154_c0_g1_i2_11	1.58760164038874	0.798141185923922	-0.0666363221363706	-0.825461570462775	-0.890309192765757	-0.603335740947761
TRINITY_DN16154_c0_g1_i3_1	-1.14758100122214	-0.828973678071297	-0.527262089641705	0.506693709464197	1.48171078357931	0.515412275891639
TRINITY_DN16159_c0_g1_i1_11	1.25127730207567	1.1047196632562	-0.105369650766612	-0.496121171704111	-1.33415278468331	-0.420353358177824
TRINITY_DN1615_c0_g1_i1_2	-0.720818687120697	-1.01141327216504	-0.768042278771011	1.51676495808477	0.695903459768084	0.287605820203891
TRINITY_DN16162_c0_g1_i1_12	-0.119637952720091	-1.62155202645054	-0.361886305405603	-0.00214747783287544	1.12082453096974	0.984399231439368
TRINITY_DN16163_c0_g1_i3_13	0.795530295908567	1.07216356655256	0.809466061978142	-1.21571233678032	-0.639920385805448	-0.821527201853512
TRINITY_DN16176_c0_g1_i2_14	1.01306470368839	1.14061588993988	0.501467427128523	-1.10198427796582	-0.757906186101065	-0.795257556689907
TRINITY_DN16176_c0_g2_i3_6	-0.132776863701428	0.538640369283169	1.61380564981127	-0.94910812691292	0.0188004758954275	-1.08936150437552
TRINITY_DN16179_c0_g1_i1_3	-0.175482698506923	0.974245186321672	1.47864662855013	-0.531741129683221	-0.756152164267689	-0.989515822413972
TRINITY_DN16197_c0_g1_i1_3	1.12176302993522	0.939650771234393	0.558896287303161	-1.09188262452483	-0.459184101598909	-1.06924336234903
TRINITY_DN16202_c0_g1_i1_14	-1.32293797479225	-0.715797927289398	-0.477307827183037	0.596377430652559	1.35443439831908	0.565231900293048
TRINITY_DN16202_c0_g1_i1_17	1.11119534599093	1.25036819015892	0.0338502568015511	-1.20890159482496	-0.460346753869731	-0.726165444256714
TRINITY_DN16205_c0_g2_i1_3	1.30887907609404	-0.122708164775831	1.18332920398064	-0.789833371766285	-0.789833371766285	-0.789833371766285
TRINITY_DN16208_c0_g1_i3_3	1.50802357214188	0.274321734784281	0.726213866361591	-0.936519187963159	-0.713553224965979	-0.85848676035861
TRINITY_DN16209_c0_g1_i2_10	-1.45381935778845	-0.251976022908326	-0.585917170839092	0.703748347994208	0.192508272520803	1.39545593102085
TRINITY_DN16210_c0_g1_i15_5	-1.50589565488552	-0.229066824075596	-0.570715140627839	1.03836721530182	0.14742141539994	1.11988898888719
TRINITY_DN16214_c0_g1_i2_17	0.598559132070033	0.757943270862968	1.28874922611032	-1.05945649552229	-0.677673378511452	-0.908121755009578
TRINITY_DN16219_c0_g1_i4_16	-1.04309926460336	-0.696695531986873	-0.979793415444023	0.917993392967716	0.878657994795115	0.92293682427143
TRINITY_DN16228_c0_g1_i1_17	-1.7688910474899	-0.401721283512959	-0.0647713442364693	0.876011090266316	0.763670823177933	0.595701761795076
TRINITY_DN16233_c0_g1_i1_15	-1.27918873215307	-0.414823081193356	-0.934598023827996	0.819415449334293	0.833566610384327	0.975627777455801
TRINITY_DN16233_c0_g2_i1_4	-0.917303829227934	-0.917303829227934	-0.816507411964806	0.45400056048142	0.974762218389357	1.2223522915499
TRINITY_DN1623_c0_g1_i1_12	0.334954323127793	1.46392847987991	0.730246579365635	-0.966702421552049	-0.613349897769726	-0.949077063051558
TRINITY_DN16242_c1_g1_i1_17	1.24851925871143	0.203280665605804	1.09886688735568	-0.790579378851651	-0.975956582173281	-0.784130850647987
TRINITY_DN16243_c0_g1_i1_1	-1.18026443910132	-0.688935154224295	-0.749425942797842	1.00004073328027	1.1703430302198	0.44824177262338
TRINITY_DN16250_c0_g1_i1_6	-1.46899104750611	-1.00077749450477	0.151209801029058	0.86719137317833	0.804394575889654	0.646972791913839
TRINITY_DN16252_c0_g1_i5_18	-0.367440269914857	-0.567644963165414	-1.49756983251767	1.2777087550634	0.560720727137503	0.594225583397043
TRINITY_DN16259_c0_g1_i2_15	-1.28627791453135	-0.488168754602969	-0.850244212427302	0.966460678647113	1.02322232253898	0.635007880375527
TRINITY_DN1626_c0_g1_i1_11	-0.814388732089711	-0.814388732089711	-0.814388732089711	0.410872024513385	1.63919899315849	0.393095178597262
TRINITY_DN16271_c0_g1_i1_2	-1.24952742379705	-1.07066311916939	-0.229585033611968	1.06787165931884	0.71562485851941	0.766279058740154
TRINITY_DN16277_c0_g1_i4_11	-1.49505418651388	-0.854117257643218	0.0380874806854977	0.759906870803583	0.419700646360667	1.13147644630735
TRINITY_DN16278_c0_g1_i1_13	0.57186528120156	1.01132665381409	0.960538265890995	-0.737854408228121	-1.42854798098746	-0.377327811691062
TRINITY_DN16280_c0_g1_i1_9	-1.16245631632273	-0.166749799566221	-1.13041192286066	1.0576736379391	0.353365291838142	1.04857910897237
TRINITY_DN16282_c0_g1_i1_9	-0.701785498352918	-1.36698458883852	-0.463636256008765	1.26664650811819	0.728859899079542	0.536899936002472
TRINITY_DN16288_c0_g1_i3_8	1.22301212111231	0.479278411371945	0.919856376974516	-0.721047174397257	-1.17571499883747	-0.725384736224037
TRINITY_DN16295_c0_g1_i2_9	-1.10717469751941	-0.737538222119686	-0.744545067485336	1.33228077625092	0.393024933638806	0.863952277234715
TRINITY_DN16296_c0_g1_i1_14	0.90264447767637	-0.0039299829137038	1.41447192932954	-0.478631354092092	-1.2864675522959	-0.548087517704215
TRINITY_DN16299_c0_g1_i2_5	-0.599227357313444	-1.20828568056326	-0.546181104145293	1.45644837381503	0.872233341951539	0.0250124262554282
TRINITY_DN16299_c0_g1_i6_8	0.157768263332573	1.38309108597386	0.7858534002275	-1.20960031886279	-0.981344361788733	-0.135768068882407
TRINITY_DN162_c0_g1_i1_12	-0.907964042255252	-0.903081103730757	-0.717558143706285	0.174113111930135	1.32392288904439	1.03056728871777
TRINITY_DN16300_c0_g1_i1_12	-1.03132168138623	-0.577117055166423	-0.740414563271359	0.87010203501039	-0.0367260251456106	1.51547728995923
TRINITY_DN16305_c0_g1_i1_10	-1.25057839050666	-0.483869245903987	-0.860988328275328	0.992501803763501	0.492545935150804	1.11038822577167
TRINITY_DN16305_c0_g1_i4_8	1.23185815428394	0.331662710676596	1.03468349975151	-1.04218970007557	-0.726991647537501	-0.829023017098976
TRINITY_DN16320_c0_g1_i1_4	-1.65771029765864	0.0063718016164045	-0.60729461408664	0.649951882015484	0.515563775386783	1.0931174527266
TRINITY_DN16323_c0_g1_i1_2	-1.65012298952661	-0.695861499456401	0.0723711063041573	0.962333526489325	0.685806707445277	0.625473148744253
TRINITY_DN16336_c0_g2_i4_6	-0.648196005377445	-1.26449529605352	-0.744913627516694	1.10152892196714	0.746852776772803	0.809223230207721
TRINITY_DN16338_c0_g1_i1_1	0.332498478251693	-0.531293362758656	1.90611583673407	-0.588455815346469	-0.588455815346469	-0.530409321534167
TRINITY_DN16338_c0_g1_i2_4	-0.995074896632083	-0.806222484141476	-0.887424552114152	1.12846479879904	0.578045717578407	0.982211416510262
TRINITY_DN16339_c0_g1_i1_2	-1.25427608888547	-0.922392270150791	-0.380097264262399	1.21984955986387	0.510653035786663	0.826263027648128
TRINITY_DN16339_c0_g1_i2_6	-0.855975285839975	-0.536155153414841	-1.21968073969875	1.1540075382251	0.507662437607826	0.950141203120639
TRINITY_DN16348_c0_g1_i1_4	-1.57795476706484	-0.234806931853365	-0.608601091486755	0.636810430481493	0.684083862298635	1.10046849762483
TRINITY_DN16349_c0_g1_i1_2	0.660150977353005	0.945254081201234	1.10522533279129	-0.903543463781842	-0.903543463781842	-0.903543463781842
TRINITY_DN16352_c0_g1_i2_4	0.843955049905736	1.35120171839237	0.262275937493202	-1.29930953476016	-0.710163103061884	-0.447960067969261
TRINITY_DN16357_c0_g1_i3_15	0.544758524584634	1.13031901826358	0.998804066967779	-0.88553300723157	-0.744602523250294	-1.04374607933413
TRINITY_DN16364_c0_g1_i2_14	-0.733378608674629	-1.29857240913863	-0.58136328210402	0.544144623301609	1.01159242213807	1.0575772544776
TRINITY_DN1636_c0_g1_i1_11	1.265271920765	0.700189032824916	0.702975623119232	-1.04895161708636	-0.771127094760869	-0.848357864861919
TRINITY_DN16374_c0_g1_i3_6	0.222201136752226	0.684041936026781	1.53922793814326	-1.01993099164761	-0.543729721507682	-0.881810297766976
TRINITY_DN16377_c0_g1_i2_2	-1.27289050704037	-0.463658567922507	-0.64739003457893	1.05796418673659	0.0517331508922155	1.274241771913
TRINITY_DN16379_c0_g1_i2_6	1.48521150601371	0.0200452193836827	0.870820806861803	-0.496653809863147	-0.833329712985071	-1.04609400941098
TRINITY_DN16379_c0_g1_i3_4	-1.53125930350556	-0.211671107459245	-0.706085630097037	0.918634890841325	0.545008746251762	0.985372403968751
TRINITY_DN16385_c0_g1_i5_11	-1.2443639240326	-0.393387874357523	-0.913152740216359	0.407883520706958	1.05890158619343	1.08411943170609
TRINITY_DN16387_c0_g1_i1_7	1.29670411290438	0.407246424176238	0.901262285115355	-0.678578011064927	-0.85375892307932	-1.07287588805173
TRINITY_DN16393_c0_g1_i1_14	-1.09881549290054	-0.514213072480822	-1.01551313133028	1.08846421461516	0.518793007930997	1.02128447416548
TRINITY_DN16398_c0_g1_i1_16	1.15465308254261	0.778200319622259	0.709670835644511	-0.91073997682392	-1.20394697653593	-0.527837284449524
TRINITY_DN16398_c0_g2_i2_3	1.07330655613913	0.856479697375009	0.749746420689113	-1.18000254959466	-0.883246437115207	-0.616283687493381
TRINITY_DN16407_c0_g2_i2_12	-1.05253103224569	-0.261413547044358	-0.994096088216063	0.82669097135216	0.0143836090715117	1.46696608708243
TRINITY_DN16409_c0_g1_i11_11	0.840474491852918	1.17669803368876	0.548534586170043	-1.30103551315939	-0.391811745137631	-0.872859853414701
TRINITY_DN16428_c0_g1_i2_16	-1.53312078320871	-0.111031381505656	-0.726876107896746	0.792813655510619	0.446375898402022	1.13183871869847
TRINITY_DN16430_c0_g1_i1_8	-0.115173932946322	0.666697145935086	1.50620201161192	-1.01411881208708	0.0700630133567414	-1.11366942587033
TRINITY_DN16433_c0_g1_i7_7	-0.596717041483814	-0.751679099677162	-0.931739443874148	1.67225992450259	-0.0348535862491821	0.642729246781714
TRINITY_DN16436_c0_g1_i2_14	0.755109366018159	0.963604970772379	0.955632592545842	-0.835794647737445	-1.23499097609047	-0.603561305508465
TRINITY_DN16438_c0_g2_i1_10	-0.757253134985247	-0.768100469751824	-0.741473574444007	1.40964753083105	-0.254169892113395	1.11134954046343
TRINITY_DN16441_c0_g1_i11_9	1.40260672111261	0.71682683343769	0.39935179067891	-0.508805781750024	-1.20558835811878	-0.80439120536041
TRINITY_DN16471_c0_g2_i2_12	-1.77160783929971	-0.49637001251559	0.116838237132477	0.533734661484603	0.743513441609735	0.873891511588489
TRINITY_DN16472_c0_g1_i2_1	-0.980364181124652	-0.980043800583234	-0.65052373998112	0.365315747230631	1.13637149490875	1.10924447954963
TRINITY_DN16480_c0_g1_i1_1	1.69440410625351	0.743216548133143	-0.560914492159863	-0.540325968954497	-0.864519738521249	-0.471860454751048
TRINITY_DN16481_c0_g1_i1_6	1.69367745025886	0.777597088844533	-0.617818633876436	-0.617818635075651	-0.617818635075651	-0.617818635075651
TRINITY_DN16491_c0_g1_i3_18	-1.50432153432863	-0.0911355182984706	-0.57096149979688	0.512218992141009	0.205747377764557	1.44845218251842
TRINITY_DN16496_c0_g3_i1_7	1.73782477607095	0.367950297231058	0.128145161507478	-0.513174565698294	-1.06570851126775	-0.655037157843432
TRINITY_DN16497_c0_g1_i1_2	-0.942923893332544	-0.940235481985789	-0.842296974431852	1.0742086772354	0.816852963441062	0.834394709073728
TRINITY_DN16499_c0_g1_i1_8	-0.243678157790837	-1.29013022915956	-0.999437998225643	0.553994298207366	1.06604443327328	0.913207653695403
TRINITY_DN16502_c0_g1_i1_3	1.91752626128234	0.00315575222041763	0.0680244852701061	-0.653313915215557	-0.667696291778656	-0.667696291778656
TRINITY_DN16502_c0_g1_i4_11	-0.5275270712981	-0.969624894573462	-1.17084850480188	0.731361778956539	0.983839797338445	0.952798894378463
TRINITY_DN16503_c0_g2_i1_15	1.38015951394049	0.902633164552429	0.263060070239016	-0.940381481791417	-0.664666520353938	-0.940804746586578
TRINITY_DN16505_c0_g1_i1_11	0.46522854881893	1.19025035692288	1.00432821903173	-0.886602388481206	-0.886602335143008	-0.886602401149321
TRINITY_DN16505_c0_g1_i2_1	-0.210769928148426	-1.47241732356624	-0.720910497564575	1.26325478332225	0.673565394767338	0.467277571189649
TRINITY_DN16505_c0_g1_i8_10	-0.954018235779092	-1.31631688182699	-0.27301251408834	0.559092294864273	1.01862695636162	0.965628380468526
TRINITY_DN16511_c0_g1_i1_16	1.78815057427323	0.154060615158767	0.266417210665698	-0.515457390312379	-0.912518671918011	-0.780652337867302
TRINITY_DN16514_c0_g1_i2_13	-1.19763587428446	-0.772242736609458	-0.689545774702113	1.12014115408188	0.934601390388805	0.60468184112534
TRINITY_DN16515_c0_g1_i3_10	-0.956955290644199	-0.611324810507539	-0.935683518574124	0.746516272852871	1.4842886025255	0.273158744347488
TRINITY_DN16517_c0_g1_i2_3	2.01769811637327	-0.181521176906536	-0.30429469464372	-0.538623707982539	-0.396748456885126	-0.596510079955346
TRINITY_DN16517_c0_g1_i2_7	1.16208284143019	0.916306263078497	0.604267026495709	-0.785269898532589	-1.06727134243814	-0.830114890033663
TRINITY_DN16526_c0_g1_i2_5	-1.07261071519045	-0.563997690594074	-0.805339513425564	0.421689687645575	0.433805737369608	1.58645249419491
TRINITY_DN16529_c0_g1_i1_9	-1.34851528459794	-1.0500014913966	0.102964725623708	0.378939181743536	1.16819249029829	0.748420378328999
TRINITY_DN16530_c1_g1_i4_15	0.75272735355745	0.953478319234942	1.0062451878746	-0.829064835809228	-0.782270168168107	-1.10111585668965
TRINITY_DN16535_c0_g1_i1_12	1.71931693765809	0.258752992397559	0.230479399634303	-0.292389594374911	-0.922375087644831	-0.993784647670208
TRINITY_DN16539_c1_g1_i6_18	-0.931447780228991	-0.218536488017064	-1.35317730567327	0.723512237190965	0.619166048236751	1.16048328849161
TRINITY_DN16541_c1_g1_i1_17	-1.70483502994073	-0.302081610060071	-0.342197624037699	0.750544755982362	0.650699187977062	0.94787032007908
TRINITY_DN16545_c0_g2_i1_17	1.5898823272679	0.220049147000798	0.641863986574028	-0.807514535246511	-0.885202239297659	-0.759078686298556
TRINITY_DN16553_c0_g1_i3_11	0.674510255224914	0.966501931316808	0.986090535499727	-0.510464119798227	-1.320885753949	-0.795752848294225
TRINITY_DN16555_c0_g1_i2_2	-0.239863275876171	1.43182245578361	1.08145530877637	-0.757804829561269	-0.757804829561269	-0.757804829561269
TRINITY_DN16555_c0_g1_i5_10	-0.909746683137754	-1.04146915019513	-0.575485390112921	1.4679779075448	0.672736831224056	0.38598648467695
TRINITY_DN16562_c0_g1_i7_18	-0.78415142136571	-1.15501996735023	-0.68711169397463	0.449966627132901	1.15244788673272	1.02386856882496
TRINITY_DN16564_c0_g1_i2_8	-0.906689564753169	-0.883488657060111	-0.758781976338154	0.872362099190233	1.41062129855644	0.265976800404764
TRINITY_DN16572_c0_g1_i1_3	1.07711845917849	0.625614236110666	1.00131721770466	-0.84931459862484	-0.880305722567203	-0.974429591801777
TRINITY_DN16576_c0_g3_i1_10	1.71468511140642	0.568202667593013	-0.0239988775219297	-0.858134848760618	-0.797776652590355	-0.602977400126529
TRINITY_DN16581_c0_g1_i2_12	0.828417908833666	0.749529474963355	1.12309800133034	-1.09485304176771	-0.834322033485478	-0.77187030987417
TRINITY_DN16581_c0_g1_i3_6	0.188673008460479	-1.48409386576992	-0.949180728155954	0.97578297219968	0.406570445548655	0.862248167717059
TRINITY_DN16583_c0_g1_i1_7	0.951209660506758	1.26026340315044	0.40023192591185	-1.00783678113486	-0.652235825172276	-0.951632383261911
TRINITY_DN16592_c0_g1_i1_5	-1.13136191114603	-1.03383087801373	-0.405804718390428	0.855991135764906	1.23379577156586	0.481210600219419
TRINITY_DN16593_c0_g2_i2_4	-0.699086033037539	-1.05121130439335	-0.714944992896233	1.15555266984054	1.2473571477911	0.0623325126954812
TRINITY_DN16597_c0_g1_i1_15	0.433209064078605	0.990700027411411	1.21369270538338	-0.983811890890071	-0.932717956548287	-0.721071949435035
TRINITY_DN16597_c0_g1_i4_6	1.12747522872709	0.296731049484431	1.03445479775328	-0.303225541698939	-0.798650871965072	-1.3567846623008
TRINITY_DN16600_c0_g1_i1_17	1.03179799208686	0.246990818554257	1.25103405603178	-1.14788010563536	-0.826600646200341	-0.555342114837186
TRINITY_DN16603_c0_g1_i2_13	1.0840232050266	0.790088227861896	0.81583547947679	-1.17048926172911	-0.83268725774102	-0.686770392895156
TRINITY_DN16605_c0_g1_i1_17	-1.50107284081977	-0.341772973911901	-0.415162778582382	1.3273634869944	0.102922605193396	0.827722501126257
TRINITY_DN16618_c0_g1_i8_12	-1.36334420471859	-0.355677011462038	-0.85650808417056	1.02261267759101	0.654662092769118	0.898254529991059
TRINITY_DN16620_c0_g1_i6_7	1.06056367046375	0.924917377305372	0.728191167975401	-0.832509703267341	-0.824366877342064	-1.05679563513512
TRINITY_DN16620_c0_g2_i1_10	-0.900177078045719	-0.900177078045719	-0.900177077558322	1.05020764211707	0.596772199445797	1.05355139208689
TRINITY_DN16623_c0_g1_i1_5	0.179637181247541	0.491704440676276	1.69226183649341	-0.78786781947247	-0.787867819472471	-0.787867819472285
TRINITY_DN16628_c0_g1_i1_12	0.753952886043903	1.56681503267391	0.0957088422785816	-0.923708423664906	-0.752283749311903	-0.740484588019586
TRINITY_DN16631_c0_g1_i1_11	-0.626552297284798	-0.765085833898314	-1.02309108784731	-0.0169893098742854	1.3118914802537	1.119827048651
TRINITY_DN1663_c0_g1_i1_10	0.0682594230923187	0.519204820857146	1.71038818500257	-0.603233836868848	-0.830248910628487	-0.864369681454703
TRINITY_DN16640_c0_g1_i1_16	1.45975279988077	0.707573957684998	0.324765033856945	-1.07141887968665	-0.480233920450857	-0.94043899128521
TRINITY_DN16641_c0_g1_i4_3	0.779445139159729	0.942998002312264	0.956018251788901	-0.948233177561643	-1.17596628066838	-0.554261935030869
TRINITY_DN16645_c0_g1_i6_17	0.357626302452968	1.24860827124588	0.896297678762953	-0.605977105436663	-1.36304396477829	-0.533511182246842
TRINITY_DN16647_c0_g1_i1_2	-1.1282518606073	-0.961323833949572	-0.578458676826423	1.07226040305505	0.647387592862928	0.948386375465321
TRINITY_DN16652_c0_g1_i1_3	1.30475526266364	0.917237519509795	0.355838220972571	-0.793556720224109	-0.659630613284766	-1.12464366963713
TRINITY_DN16660_c0_g1_i3_10	-0.280872118756972	1.25605304105862	1.24805992869184	-0.748929259202628	-0.474386262642578	-0.999925329148279
TRINITY_DN16665_c0_g1_i5_15	-0.264155758384424	-1.0492009898289	-0.881951517366815	0.520869655515975	0.00704371764269582	1.66739489242147
TRINITY_DN16668_c1_g1_i1_1	1.09836854640418	0.499326125402667	1.02810429290054	-1.06591215519266	-0.520646887384545	-1.03923992213018
TRINITY_DN16673_c0_g1_i1_4	-1.67107888264033	0.0188897474144086	-0.525480726166842	0.441242119234586	0.530039883161295	1.20638785899688
TRINITY_DN16674_c0_g1_i7_2	-0.783382232609198	-0.720928160441914	-1.15891052420788	0.983158113133955	0.570220474123235	1.1098423300018
TRINITY_DN16679_c0_g1_i2_18	0.920494420229482	0.401403217850561	1.28204394551102	-1.0789529187765	-0.86494965428315	-0.660039010531415
TRINITY_DN16679_c1_g1_i1_11	-1.21599927610775	-0.901878064283087	-0.49367201540106	1.16470224912754	0.548730887879343	0.898116218785012
TRINITY_DN16681_c0_g1_i1_3	-0.333937903939064	-0.963741249442197	-0.850272956343666	-0.0412069793307101	1.74219725830809	0.446961830747548
TRINITY_DN16685_c0_g1_i1_14	0.198771338991582	1.39654488191239	0.834122155634488	-0.484288823701299	-0.665936943734656	-1.2792126091025
TRINITY_DN16687_c0_g1_i1_7	1.38884935097743	0.778936167462346	0.440836180618577	-0.90337157046362	-0.852313368769347	-0.852936759825382
TRINITY_DN16702_c0_g1_i6_7	-1.54647969515793	-0.242025830508213	-0.604314193636075	1.05147619075001	0.371151318653077	0.970192209899129
TRINITY_DN16708_c0_g1_i8_6	-1.06462933208935	-0.445764965874015	-1.03454356309455	1.06083788398641	0.31139687439321	1.1727031026783
TRINITY_DN16711_c0_g1_i2_9	-1.17343136509873	-1.22986917931221	-0.0562698735950053	1.06466955267703	0.718884821632413	0.676016043696502
TRINITY_DN16712_c0_g1_i1_1	-1.52553050986303	-0.771119350203083	0.0619744150301311	1.13698584830296	0.249601804737636	0.848087791995382
TRINITY_DN16712_c0_g1_i1_4	1.82209956775497	0.411612992367721	-0.130528330999394	-0.741662003932189	-0.771745593652414	-0.589776631538694
TRINITY_DN16718_c0_g1_i1_15	0.761526780166747	0.857231154629028	1.00443672241233	-0.766639963198797	-1.35559694765175	-0.500957746357552
TRINITY_DN16719_c0_g1_i3_2	-0.770443647539622	-1.04390791774883	-0.737975621503671	1.10950885528921	0.221312895785451	1.22150543571746
TRINITY_DN16722_c0_g2_i1_7	-0.980478470041112	-0.980478470041112	-0.649143092687648	0.595529949086751	1.37609051461333	0.638479569069791
TRINITY_DN16723_c0_g1_i2_9	-0.119549812244894	-1.38793509312243	-0.974701966390822	0.641352708737571	0.96302923651605	0.877804926504522
TRINITY_DN16727_c0_g1_i1_10	-1.28699749665526	-0.592145853886334	-0.656334187301307	1.0445219693322	0.321375339170613	1.16958022934009
TRINITY_DN1672_c0_g1_i2_7	-0.885345277216798	-0.964570449338411	-0.539615794738437	1.36587962112706	-0.038184793754627	1.06183669392121
TRINITY_DN16732_c0_g1_i2_5	-0.0262175156159714	1.16933836512253	1.28195143718512	-0.918936210322246	-0.823403816826764	-0.682732259542661
TRINITY_DN16734_c0_g1_i2_17	0.864220551252293	0.898596452955942	0.932710042693676	-1.16574505483191	-0.917569130177802	-0.612212861892194
TRINITY_DN16745_c0_g1_i2_10	0.619375384221725	1.32208081902694	0.662157438210375	-0.899187503116924	-0.561565884331464	-1.14286025401065
TRINITY_DN16745_c0_g1_i7_18	-0.960267973855292	-1.43602163690762	0.177906906508314	1.06665002753677	0.878430421474904	0.273302255242922
TRINITY_DN16747_c1_g1_i3_11	-0.559872663219038	1.55764958093911	0.978687214210577	-0.66679909639369	-0.644599406913618	-0.665065628623338
TRINITY_DN16751_c0_g1_i1_10	1.04822787140205	0.63755751981456	1.00058692405306	-0.959658432156742	-0.661057877692028	-1.0656560054209
TRINITY_DN16762_c0_g1_i1_2	-0.63062489600651	-0.788254005352472	-1.12183580518675	0.249650438499164	1.01204204416484	1.27902222388174
TRINITY_DN16766_c0_g1_i1_7	0.359848436813305	0.848768410827601	1.38268538346759	-0.863767410369499	-0.863767410369499	-0.863767410369499
TRINITY_DN16769_c0_g1_i5_2	-0.0451927217769222	-1.69855566488185	-0.548666073015563	0.668140152281845	0.96426709091926	0.660007216473231
TRINITY_DN16771_c0_g1_i1_4	-0.817383411089801	-0.222959808048862	-1.18908399387207	1.46973430062767	-0.0781748117552878	0.837867724138348
TRINITY_DN16783_c0_g1_i1_11	-1.25321864721559	-1.22364145360683	0.118061706426078	0.987818915352512	0.649244234600748	0.721735244443088
TRINITY_DN16787_c0_g1_i5_10	1.10862062469207	0.869911352433334	0.735594881353995	-0.796820992376968	-0.967600948272084	-0.949704917830339
TRINITY_DN16788_c0_g1_i2_13	-1.2447379550522	-0.980300403060427	-0.391965994157088	0.865449740607016	0.712948914416832	1.03860569724587
TRINITY_DN16793_c0_g1_i1_4	0.929486201465799	1.12372539323024	0.638708042901785	-0.716875536698979	-1.01030957402784	-0.964734526871004
TRINITY_DN16797_c0_g1_i4_12	0.955064844188662	0.363998304771409	1.10624602599495	-1.51490373910287	-0.349789863097103	-0.560615572755048
TRINITY_DN16803_c0_g2_i1_3	1.83092062594846	0.300480061745144	0.0294961925041293	-0.723949522005359	-0.72393275768487	-0.713014600507505
TRINITY_DN16804_c0_g1_i1_14	-0.93638351833272	-0.972143091911647	-0.802925230728813	1.06872187200469	0.676472827816664	0.966257141151821
TRINITY_DN16805_c0_g1_i1_2	-0.464330731234863	-1.17867321181978	-0.514772284599596	0.16496072444091	0.248989839309379	1.74382566390395
TRINITY_DN16812_c0_g1_i3_1	-1.37996329237734	-0.685508268831005	-0.540061613823979	0.855133546708816	0.686904346604903	1.06349528171861
TRINITY_DN16814_c0_g1_i1_12	0.985269088340488	1.22340471887915	0.414045090607664	-0.909294496937378	-1.03887189602211	-0.674552504867821
TRINITY_DN16820_c0_g3_i1_11	0.922382666067253	1.1457168892096	0.553553474551207	-0.691382963566291	-0.657612748354647	-1.27265731790713
TRINITY_DN16828_c0_g1_i1_13	-0.838731651483138	-1.09727561543825	-0.778385559018816	0.848435986418312	1.04675512112608	0.819201718395809
TRINITY_DN16830_c0_g1_i1_1	-1.50421462211235	-0.343454414838943	-0.649451327692177	0.551132853347959	0.958688347380362	0.987299163915151
TRINITY_DN16834_c0_g1_i1_11	1.57139362939139	0.477735047923435	0.409929592805557	-0.543120587622512	-0.912910877863117	-1.00302680463475
TRINITY_DN16835_c1_g1_i1_11	-1.11271136749721	-0.667296727777989	-0.859667034829089	0.494954920887734	0.944554945585813	1.20016526363074
TRINITY_DN16836_c0_g1_i1_15	-1.42262785223667	-0.978355049382763	-0.0564621551142878	0.821075161231604	0.781132427032089	0.855237468470031
TRINITY_DN16855_c0_g1_i4_7	-0.946988881158473	-0.591526473031679	-0.969689151828026	0.495607431897482	0.485668523730172	1.52692855039052
TRINITY_DN16856_c0_g4_i1_13	-0.789420568720215	-0.739412220094011	-0.46389057465638	-0.136074831071456	1.88002248861295	0.248775705929118
TRINITY_DN16861_c0_g1_i2_7	0.727385337126881	1.61946396435295	0.00647448271911787	-0.780663677900289	-0.819036609098244	-0.753623497200419
TRINITY_DN16864_c0_g1_i1_3	0.635094818842285	0.90860563077533	1.13089618182498	-0.834086856024301	-0.693621698790289	-1.14688807662801
TRINITY_DN16866_c0_g1_i1_10	0.432092740463761	0.588164411983479	1.3544906190869	-1.19296839363673	-0.0853015098482403	-1.09647786804917
TRINITY_DN16869_c0_g1_i1_12	1.33651040540182	1.06488871353586	0.0269728422572009	-1.04064696287073	-0.565044812103561	-0.822680186220595
TRINITY_DN16871_c0_g1_i5_18	-0.447462096267487	-0.603630304815271	-0.998284654108006	0.19146284780449	0.0134639978229473	1.84445020956333
TRINITY_DN16875_c0_g1_i1_11	1.17804906778519	1.05411189612245	0.285624404833768	-1.21690348014531	-0.435422015272628	-0.865459873323474
TRINITY_DN16876_c0_g1_i1_13	-1.3136927848392	-0.567779958073052	-0.695285327791431	0.877665274181711	0.492712403153284	1.20638039336869
TRINITY_DN16876_c0_g1_i3_14	-0.763567464764498	-0.574756648167064	-0.763567333892331	1.26716312231413	-0.462833651401543	1.2975619759113
TRINITY_DN16879_c0_g1_i3_12	-1.77178828398527	-0.151646464364153	-0.322643380368536	0.695724585966604	0.620515654084528	0.929837888666829
TRINITY_DN16883_c0_g1_i1_2	-1.13696188644683	-0.626353976291258	-0.928590880327281	0.919027315521984	0.75124466366705	1.02163476387633
TRINITY_DN16889_c0_g1_i1_12	-0.675073645126888	-0.790489672682879	-0.610906697890615	1.87149061951339	0.209047762434039	-0.00406836624704366
TRINITY_DN16889_c0_g2_i1_12	-0.505954299316423	-0.776316628986385	-0.74101910584482	1.86619524496869	0.299012068174667	-0.141917278995727
TRINITY_DN16889_c0_g3_i1_7	1.21613344130908	0.417451072515899	0.951369537813724	-0.489935087247166	-0.988089631938552	-1.10692933245299
TRINITY_DN16889_c0_g5_i1_7	0.994429908068827	0.902483979203366	0.735448758158199	-1.20198651561821	-1.02177200875084	-0.408604121061339
TRINITY_DN16890_c0_g1_i1_8	-0.509109149463295	-1.44345291671683	-0.39341247602959	1.18366544656875	1.04263752072037	0.119671574920583
TRINITY_DN16892_c0_g1_i4_5	0.50248750733664	1.16242087840156	0.967318270568123	-1.11960289972889	-0.578754278776176	-0.93386947780125
TRINITY_DN16894_c0_g1_i1_10	1.44788388720456	0.55193335623447	0.379235466281806	-1.30856775756605	-0.826673160826625	-0.243811791328164
TRINITY_DN16896_c0_g1_i1_1	-1.38130930819278	0.0529659532896108	-0.748260981028278	1.07877137529788	-0.159757080082165	1.15759004071573
TRINITY_DN16896_c0_g1_i7_6	1.15283390058633	0.415059111355197	1.07002379741765	-0.743508033382696	-0.889965835652835	-1.00444294032364
TRINITY_DN16897_c0_g1_i1_15	-0.811377518200741	-0.811273341203578	-0.811377518200741	1.61890329187253	0.217685884692793	0.597439201039738
TRINITY_DN16904_c0_g1_i3_7	0.107960551516458	1.29678468128177	1.04863889274461	-1.05353342544738	-0.457720052295172	-0.94213064780028
TRINITY_DN16910_c0_g1_i1_1	-1.61199052094495	-0.246766541097777	-0.441669053895875	0.372290342204486	0.691976540501868	1.23615923323225
TRINITY_DN16917_c0_g1_i1_7	0.633676299891127	1.36537594255585	0.632356708635107	-0.913956579620588	-0.968703278661649	-0.748749092799847
TRINITY_DN16925_c0_g1_i3_15	1.31150294678622	0.625496069406931	0.721348220276502	-0.932247271330806	-0.793854920962475	-0.932245044176368
TRINITY_DN16925_c0_g1_i5_2	-1.29212669948203	-0.695215649999868	-0.662512629450296	0.700654679030595	1.06828292447232	0.880917375429276
TRINITY_DN16929_c0_g1_i2_10	-1.25485096583053	0.0131969559629966	-0.88071800592858	1.00546323606943	-0.153869889428824	1.27077866915551
TRINITY_DN16930_c0_g1_i1_14	-0.801782524768044	-0.851584810247168	-1.0009344360423	0.47581835744744	1.21329864475386	0.965184768856208
TRINITY_DN16934_c0_g1_i3_4	-0.205540404724331	-1.29787875004436	-1.03780741629539	0.85515918746724	0.990530830698069	0.695536552898769
TRINITY_DN16938_c0_g1_i1_12	-0.764122335316562	-1.28945412189034	-0.589960606389999	0.659698833167963	0.957553475547366	1.02628475488157
TRINITY_DN16940_c0_g1_i1_4	-0.740093786423887	-1.33638033112601	-0.494681909671546	0.504432027905806	1.15888667983908	0.907837319476565
TRINITY_DN16940_c0_g2_i5_5	1.38851358833142	0.85032884384774	0.263494409662971	-0.476102023866353	-1.00788947930056	-1.01834533867522
TRINITY_DN16941_c0_g1_i4_4	-0.881404763180942	-0.755395835685122	-1.04427721040765	0.573538358465138	1.13180934901498	0.975730101793599
TRINITY_DN16949_c0_g1_i7_2	-0.888967575552138	-1.10511406785707	-0.700943419810576	0.681747260972367	0.953184310529585	1.06009349171784
TRINITY_DN16953_c0_g1_i1_11	-0.96864320941374	-1.15292450651205	-0.532668573913995	0.725295442119515	1.14096366756057	0.787977180159696
TRINITY_DN16955_c0_g1_i2_9	-0.531493550016936	1.24933581858769	1.31617884004969	-0.695704788766002	-0.818820180131658	-0.519496139722787
TRINITY_DN16956_c0_g2_i5_6	-0.645483343078958	1.64975157926888	0.846787237778421	-0.577497947354426	-0.645266650175382	-0.628290876438536
TRINITY_DN16960_c0_g1_i1_3	0.323641314732621	1.15158643836657	1.12410608704486	-1.01631549592233	-0.890553993060594	-0.692464351161131
TRINITY_DN16962_c0_g1_i4_10	-0.257442457543151	-1.41296231296955	-0.877907486143202	0.8223700204049	0.883078045504944	0.84286419074606
TRINITY_DN16967_c0_g1_i4_15	1.08850329252568	0.638295185513792	0.886261620775386	-0.638100755687399	-0.623559762834347	-1.35139958029311
TRINITY_DN16968_c0_g1_i2_9	-1.56836694496806	-0.0424983467987498	-0.650987259133301	0.947143216534294	0.237042869028382	1.07766646533744
TRINITY_DN16972_c0_g1_i1_5	-1.37173792805783	-1.04191906477377	0.159716959638066	1.17620581485327	0.392213485950064	0.685520732390201
TRINITY_DN16988_c0_g1_i3_12	0.0601656964543517	0.815415253250567	1.50685859192094	-1.12497830105367	-0.58038460660226	-0.677076633969934
TRINITY_DN16990_c0_g2_i1_7	1.05713308254987	0.556132953281222	0.915010253197173	-1.38272312758235	-0.862494331470894	-0.283058829975028
TRINITY_DN16997_c0_g1_i1_2	-1.33260166412725	-0.669674657156146	-0.642099902169619	0.820195036361985	0.796163947297596	1.02801723979344
TRINITY_DN17003_c0_g1_i3_1	-0.309482489712158	-0.944512915692111	-1.02943630006203	1.44322215499715	-0.0880834830627567	0.928293033531903
TRINITY_DN17005_c0_g1_i5_12	1.32468590021089	1.02040679125945	0.124839505666616	-1.1359569995893	-0.731210356449321	-0.60276484109834
TRINITY_DN17008_c0_g1_i4_3	1.50391577725272	0.0980844267608014	0.681251441819112	-1.16263770874603	-0.182882132726848	-0.937731804359753
TRINITY_DN17016_c0_g1_i3_10	0.548216191818358	0.88385187422037	1.05548248749833	-0.826696094298402	-1.43935103040845	-0.22150342883021
TRINITY_DN17017_c0_g1_i4_2	0.632835633733404	1.08353040314126	0.963126278398908	-0.671266936542988	-0.880046553738674	-1.12817882499191
TRINITY_DN1701_c0_g1_i1_2	-0.879102584573362	-1.10210400487069	-0.723909207390465	0.957436482255188	1.02321294278998	0.724466371789344
TRINITY_DN17022_c0_g1_i4_6	-0.482926367326289	-1.6336570126144	-0.301525511399879	1.00252644906483	0.711862359656396	0.703720082619335
TRINITY_DN1702_c0_g1_i1_2	1.02004514065783	1.14002481860275	0.497500554785549	-1.06963795259844	-0.732916045317705	-0.855016516129984
TRINITY_DN17030_c0_g1_i2_1	-1.22700714556703	-1.0191407479407	-0.369898955569964	0.867434667289342	0.73698315013426	1.01162903165409
TRINITY_DN17034_c0_g1_i2_16	-1.62126752065749	0.0144874149877682	-0.601129715099177	0.440916567652575	0.52685618508871	1.24013706802761
TRINITY_DN17050_c0_g1_i1_8	-0.180397850805684	0.568292253087041	1.76183347932169	-0.716575960534349	-0.716575960534349	-0.716575960534349
TRINITY_DN17053_c0_g1_i1_7	0.743294777203222	1.40569906024818	0.451218382602347	-0.963370287728349	-0.828835629247346	-0.808006303078057
TRINITY_DN17056_c0_g1_i1_7	-0.217870027752243	1.57714288979118	0.869335504256258	-0.556030547319619	-0.863496329530482	-0.809081489445098
TRINITY_DN17060_c0_g1_i2_18	0.947520443541531	1.40594907987958	0.081506014416291	-1.09608403265297	-0.772289142040183	-0.566602363144243
TRINITY_DN17072_c0_g1_i1_15	-0.320778098381855	-1.12151276516166	-1.10596639573534	0.860219835511288	0.489451706047699	1.19858571771987
TRINITY_DN17083_c0_g1_i1_11	1.25309263995677	0.979239448206737	0.373063370918139	-1.03787217128235	-0.669899035414157	-0.897624252385139
TRINITY_DN17084_c0_g1_i1_4	-1.41255995384111	-0.360140878779899	-0.613976722763405	0.163777930641181	1.09500404188464	1.12789558285859
TRINITY_DN17090_c0_g1_i1_7	0.913124992925061	1.32301388480196	0.34088241205068	-1.09415465914013	-0.780260167007222	-0.702606463630352
TRINITY_DN17093_c0_g1_i2_18	-0.775884802105722	-0.863597290408029	-0.988779529359057	1.3651704073298	0.550528365264394	0.712562849278611
TRINITY_DN17094_c0_g1_i1_7	-1.47045820729588	0.094209289262948	-0.79206147686072	1.26742842513412	0.142750464446411	0.758131505313126
TRINITY_DN17098_c0_g1_i1_3	1.16388556596428	0.929715966620878	0.600784744823153	-0.903802342597484	-0.888143091550845	-0.902440843259986
TRINITY_DN17101_c0_g1_i1_15	-0.911165578743312	-0.68250054233457	-1.10839671735384	1.02919008683779	0.744395193634571	0.928477557959366
TRINITY_DN17106_c0_g1_i4_10	1.31733416539678	0.458508581360427	0.670271285212958	-1.43131765708395	-0.65155245376014	-0.363243921126081
TRINITY_DN17112_c0_g1_i1_12	-1.49964592562651	-0.624873033458363	-0.339921215788386	0.716115497835349	0.554859690193343	1.19346498684456
TRINITY_DN17118_c0_g1_i6_18	-1.78889155064541	-0.115124427784957	-0.202021601652154	1.02715241490332	0.306245267683406	0.772639897495801
TRINITY_DN17120_c0_g1_i5_7	1.18793687227057	0.229447269224795	0.927001243433589	-0.863140991643777	-0.0945673286001404	-1.38667706468504
TRINITY_DN17121_c0_g1_i5_16	-0.503918926065948	-1.56914347082699	-0.106607662523763	0.95622723800679	0.0595834791747269	1.16385934223519
TRINITY_DN17129_c0_g1_i2_4	1.22605219120551	0.973564524271462	0.251235459680646	-1.01733917143112	-1.17685982159952	-0.256653182126974
TRINITY_DN17134_c0_g1_i2_5	-1.60536106303396	-0.626209930014548	-0.00538888511177224	1.16615682698046	0.756101104703442	0.314701946476376
TRINITY_DN17141_c0_g1_i3_10	-0.691447463833265	-0.691329844280847	-0.888645137155199	1.64113218582036	-0.110487055655083	0.740777315104032
TRINITY_DN17141_c0_g1_i4_2	-0.423603322433783	-1.36448494912561	-0.807737846417119	0.699048738668236	0.851565996196567	1.04521138311171
TRINITY_DN17143_c0_g1_i1_17	-0.735395929160855	-0.884413447816192	-0.849401694117483	0.461354920023218	0.401047109341337	1.60680904172997
TRINITY_DN17145_c0_g1_i4_8	-0.454723863162186	-0.315300449149201	-1.46037237724806	1.51703549133291	0.408088639713674	0.305272558512858
TRINITY_DN17147_c0_g1_i2_6	1.22912622540347	0.379020559611384	1.01604612779967	-0.861866761336315	-0.97478827857529	-0.787537872902921
TRINITY_DN17158_c0_g1_i8_10	1.00769494949205	0.332705203336012	1.2193424704715	-0.626276134199094	-0.716040257371489	-1.21742623172898
TRINITY_DN17163_c0_g2_i1_3	1.28069005904882	0.599906345543264	0.653330145115925	-1.07170200794893	-0.309502515530947	-1.15272202622814
TRINITY_DN17165_c0_g1_i1_1	-0.918638639549513	-0.434093556821244	-1.18401600821639	0.63439009845815	0.53056168113299	1.37179642499601
TRINITY_DN17167_c0_g2_i2_11	-0.170289184926567	0.654603799741938	1.5473653165701	-0.374688261135989	-1.39194682911853	-0.265044841130959
TRINITY_DN17173_c0_g1_i4_17	-1.15296837320672	-1.20651805798561	-0.0953766656334274	0.476048849174075	0.885951873505497	1.09286237414619
TRINITY_DN17177_c0_g1_i4_9	-1.50134377622584	-0.46310431682886	-0.475206418369068	0.815842323738003	0.41084599259707	1.2129661950887
TRINITY_DN17181_c1_g1_i1_16	-1.38028199426719	-0.86021795184974	-0.331813189528056	1.00722877281451	0.730138141977397	0.834946220853074
TRINITY_DN17185_c0_g1_i1_2	-1.38642767478296	-0.959571415223337	-0.116196886882798	1.02741590280572	0.546131581294992	0.888648492788389
TRINITY_DN17190_c0_g1_i4_12	-1.68531327703084	-0.403337784373151	-0.301415074442279	0.798502297952394	0.763820238934018	0.827743598959858
TRINITY_DN17191_c0_g1_i4_16	-0.681486916002775	-0.969311705440533	-0.950208314235103	1.13083515477053	0.326659715596313	1.14351206531156
TRINITY_DN17196_c0_g1_i2_17	-1.59766305486916	-0.442960593203814	-0.334496292751737	0.58418659280261	0.583716932735387	1.20721641528671
TRINITY_DN17198_c0_g1_i9_13	1.09835824695003	0.870572492938854	0.658544466172165	-1.0625439842154	-0.42995511531802	-1.13497610652764
TRINITY_DN17200_c0_g1_i1_7	0.678441143623446	0.22222992211265	1.56805476246329	-0.822908610108339	-0.822908610108339	-0.822908607982707
TRINITY_DN17201_c0_g1_i1_4	-1.03492606886533	-0.24448888515181	-1.02544389775771	0.874495235977425	-0.00242047579535815	1.43278409159279
TRINITY_DN17207_c0_g1_i2_6	0.427661393219837	0.790898931917399	1.27360587935376	-1.02372358842391	-0.263402429652364	-1.20504018641472
TRINITY_DN17208_c0_g1_i1_12	-0.491314639377334	-0.926111952612284	-0.781306048565906	1.76197515777857	0.431160823372463	0.00559665940449517
TRINITY_DN17210_c0_g1_i4_12	0.606875420179023	0.810326787011197	1.25176220747262	-0.763316302714461	-0.882949320546975	-1.0226987914014
TRINITY_DN17217_c0_g2_i2_9	-1.72048634891194	0.0140742500562983	-0.405218048032577	0.402771046536548	0.498618684766836	1.21024041558483
TRINITY_DN17219_c0_g1_i1_3	-1.216290721728	-0.719353497956914	-0.747922616820432	1.02052531814451	0.732895930678453	0.930145587682389
TRINITY_DN17221_c0_g1_i3_11	1.51198159481538	0.77721657419715	0.0831742383719493	-1.13170837471508	-0.782413220402344	-0.45825081226705
TRINITY_DN17223_c0_g1_i1_3	1.36267312440382	0.753776890270543	0.45937919715458	-0.540567491900509	-1.0342856091458	-1.00097611078263
TRINITY_DN17225_c0_g1_i1_2	-1.26714698018877	-1.02444157829074	-0.288431212041899	1.00755003992003	0.714898305893657	0.857571424707718
TRINITY_DN17228_c0_g1_i9_14	-1.61991795982473	-0.25578593430031	-0.555857602965916	0.902583098417824	0.669837302571771	0.85914109610136
TRINITY_DN1722_c0_g1_i1_2	-1.51490953708672	-0.920614380285453	0.270050703561802	1.05906028365655	0.712748629310417	0.393664300843412
TRINITY_DN17231_c0_g2_i1_2	-1.12037997524149	-0.447379055460177	-0.657045203321657	1.28981789720732	-0.243900660505636	1.17888699732164
TRINITY_DN17232_c0_g1_i4_8	0.788246385119863	-0.18716140281963	1.61616949906258	-0.589472744605336	-0.986111058900547	-0.641670677856928
TRINITY_DN17237_c0_g3_i2_10	1.99764739070709	-0.321721663539718	-0.0281005661068037	-0.549718057236868	-0.549718235502236	-0.548388868321465
TRINITY_DN17238_c0_g1_i3_4	-0.634619526518724	-1.48718874956534	-0.19384775267435	1.19391910208221	0.943857392590143	0.17787953408606
TRINITY_DN17240_c0_g1_i1_17	0.929570707759907	0.869755851455317	0.918125376739336	-1.09800416561646	-0.710854874393139	-0.908592895944956
TRINITY_DN17240_c0_g1_i2_3	-0.143150027903011	-1.54149271310954	-0.571792261059798	0.339921746218501	1.36093737718723	0.555575878666625
TRINITY_DN17247_c0_g1_i1_4	-0.736381676425765	-1.08975630532692	-0.561752524323965	0.0824882014912704	0.771674167250151	1.53372813733523
TRINITY_DN17248_c0_g2_i3_6	1.20806760900527	1.08439279946131	0.198326800989264	-0.995515736549253	-1.07654409602842	-0.418727376878173
TRINITY_DN17250_c0_g1_i1_2	-0.531928088846312	-1.35359155301274	-0.747537331149519	0.803042433526648	0.857229259024458	0.972785280457463
TRINITY_DN17250_c0_g1_i3_9	0.772523661513743	1.15295674409399	0.757371976413486	-1.15383721876428	-0.765406428838753	-0.763608734418185
TRINITY_DN17253_c0_g2_i3_6	-0.81910082347302	-1.47930210959683	-0.185400052840562	0.779013228903424	1.00462868114009	0.700161075866903
TRINITY_DN17259_c0_g1_i1_14	0.0634466259246637	-0.720167538824456	-1.63526261394126	0.595151194778758	0.917061992254261	0.779770339808039
TRINITY_DN17262_c0_g1_i1_17	0.664153453859737	0.801405263359955	1.22568227485287	-0.889189597386153	-0.901020633947782	-0.901030760738627
TRINITY_DN17263_c0_g1_i2_5	0.767600500387933	0.853303916415426	1.01436362074515	-0.884946662458504	-0.463587310430929	-1.28673406465907
TRINITY_DN17278_c0_g1_i1_15	0.520120644315739	1.38802920910149	0.656689298438337	-1.1785850807838	-0.588974196096486	-0.797279874975278
TRINITY_DN17291_c0_g1_i3_12	-1.32937817445924	-0.504252945600479	-0.800238263191708	0.748338992139417	0.927310694773858	0.958219696338149
TRINITY_DN17295_c0_g1_i9_9	-1.46299515961167	-0.83159703842138	0.0327391196219154	0.532311487162952	1.30522913723753	0.424312454010647
TRINITY_DN17302_c0_g1_i3_16	0.759677271267315	1.38047651458053	0.423739536136393	-0.587912521176415	-1.1289312507451	-0.847049550062723
TRINITY_DN17305_c0_g1_i1_12	-1.56941216276179	-0.77305329624696	0.000570827261304148	0.901419786666872	0.508941164594478	0.931533680486097
TRINITY_DN17308_c0_g2_i1_17	0.649702438891985	0.246977683599067	1.50595217873133	-0.635198863619163	-0.507147518285832	-1.26028591931738
TRINITY_DN1730_c0_g1_i1_3	1.90625748672622	-0.224707592667328	0.255326804423185	-0.645625566160692	-0.645625566160692	-0.645625566160692
TRINITY_DN17313_c0_g1_i2_7	0.352291790424273	1.49150026438316	0.622879771916221	-1.17884262086128	-0.49489063004918	-0.792938575813188
TRINITY_DN17319_c0_g1_i1_18	-1.73831320774457	-0.315244976677344	-0.248149212980002	0.658388661234921	0.692071751012232	0.951246985154766
TRINITY_DN17321_c0_g1_i1_11	-0.339496513236557	-1.04723955602261	-1.05704940609152	0.835240487799192	1.38708585238028	0.221459135171215
TRINITY_DN17323_c0_g1_i3_2	-0.869065400069609	-0.869065400068575	-0.773431011990423	1.4507094285958	0.865085267884622	0.195767115648184
TRINITY_DN17326_c0_g1_i1_10	-1.66894016822901	-0.454508647508964	-0.227317024738818	0.701895173236756	0.596023970483423	1.05284669675661
TRINITY_DN17345_c0_g1_i3_11	-1.63150293790996	-0.0125130128700593	-0.675710692740858	0.745450040218669	0.579066831356197	0.995209771946011
TRINITY_DN17355_c0_g1_i1_8	0.47933561876166	1.26041230962565	0.912729836932255	-0.907683061478322	-0.837186560015123	-0.907608143826125
TRINITY_DN17355_c0_g2_i1_4	0.399472770253509	1.29988116653576	0.793087492355838	-1.37810753297316	-0.586255602782589	-0.528078293389359
TRINITY_DN17356_c0_g1_i1_7	1.13694799789671	0.966148177694689	0.560559268894223	-0.947381320244243	-1.06950221316821	-0.646771911073174
TRINITY_DN17356_c0_g1_i6_6	-0.842409477917804	-1.03405569603822	-0.353061579581277	-0.217520943288986	1.38948473836618	1.05756295846011
TRINITY_DN17359_c0_g1_i1_2	-0.122183819009181	-1.72788271576844	-0.457728409787927	0.687119710531397	0.762643099053935	0.858032134980213
TRINITY_DN17359_c0_g2_i2_12	0.779592292702264	0.638937053095645	1.25373995780453	-1.00350578256004	-0.914136752003366	-0.754626769039028
TRINITY_DN17363_c2_g1_i3_18	-1.68827247099847	-0.16107768996025	-0.502690428369403	0.873173296216592	0.652437858875214	0.826429434236317
TRINITY_DN17374_c0_g1_i4_7	1.11457197309143	1.31476960305417	0.0195376355006864	-0.741255830991797	-0.750662583630645	-0.956960797023848
TRINITY_DN17375_c0_g1_i8_5	-0.569168412049175	-0.362986115401149	-1.46587873873281	0.255080847203526	0.940519826546516	1.20243259243309
TRINITY_DN17382_c0_g2_i1_3	-0.922023235803153	-1.18626258935769	-0.565362025870605	1.04989732830681	0.776855828022147	0.846894694702489
TRINITY_DN17383_c0_g1_i2_9	0.585284850133369	0.863700509744451	1.06126781144198	-0.509016812398265	-0.488953196962533	-1.512283161959
TRINITY_DN17384_c0_g1_i8_16	1.3541426099158	0.141127864684846	0.889650162401877	-0.403816482253706	-0.651842231756529	-1.32926192299229
TRINITY_DN17385_c0_g1_i3_1	-1.16673795958986	-0.215962666674065	-1.08739024557307	0.864846723041985	0.370591478773259	1.23465267002175
TRINITY_DN17385_c0_g3_i1_10	1.01888561119419	0.691720099517137	0.986392696880539	-0.707720667033685	-1.11902406971907	-0.870253670839114
TRINITY_DN17386_c0_g1_i8_2	-0.7752617229413	-1.10825228527	-0.559652086897478	0.0564426836193718	1.13801924122959	1.24870417025982
TRINITY_DN17387_c0_g1_i13_7	0.861600109592007	0.868990015434634	0.99150589699972	-0.741538732479132	-0.926113311124336	-1.05444397842289
TRINITY_DN17391_c0_g1_i1_8	0.77413989660346	0.920655577597357	1.03440430645791	-0.916374601170676	-0.916374601170676	-0.896450578317376
TRINITY_DN17394_c0_g2_i2_13	-0.0565964789264567	0.76266617054852	1.57782974012726	-1.07767831640614	-0.738600813487428	-0.467620301855759
TRINITY_DN17397_c0_g1_i1_1	-1.58124017843711	-0.0536452164188894	-0.693149170165071	0.657773192069436	0.527889887135429	1.14237148581621
TRINITY_DN17398_c0_g2_i1_14	0.93895484918	1.4719703064037	-0.0367481793579543	-0.966204866168968	-0.59091040596194	-0.817061704094833
TRINITY_DN17401_c0_g2_i1_5	0.784892088559665	1.3113861634469	0.539677868369467	-0.795940005277397	-1.07266518007611	-0.767350935022529
TRINITY_DN17405_c2_g1_i1_15	1.23289255998471	0.459142703609185	0.947028286054649	-0.69575090602319	-0.971656321812679	-0.971656321812679
TRINITY_DN17408_c0_g1_i3_17	0.0134283315644526	1.43054582018685	0.877538448125224	-0.820459826742077	-1.18844793613652	-0.312604836997935
TRINITY_DN17412_c0_g1_i1_6	1.02931874531593	0.518069777642912	1.13139743497594	-0.892749989462423	-0.899408842569535	-0.886627125902823
TRINITY_DN17414_c0_g2_i1_18	-0.840340469169938	-0.62615139097502	-0.656278652059123	-0.351535242167853	0.8587422848648	1.61556346950713
TRINITY_DN17416_c0_g1_i2_8	-0.708207653731835	0.87153341030702	1.62783872064844	-0.708207653731835	-0.564464406327808	-0.518492417163985
TRINITY_DN17420_c0_g1_i1_11	-1.61621936453455	0.0746570932008739	-0.511393561851321	0.894907583254473	0.00922571680434822	1.14882253312617
TRINITY_DN17426_c0_g1_i2_16	-1.61825787799107	-0.330937105083054	-0.368429180319545	0.60464262088942	1.24587260853529	0.467108933968954
TRINITY_DN17435_c0_g1_i1_3	1.305291107935	0.722200835255472	0.633429306191373	-0.915510060281529	-0.95022853039842	-0.795182658701893
TRINITY_DN17438_c0_g1_i1_17	-1.10276913069148	-0.69488721423562	-0.812846261145602	0.400656280702837	1.24290343932887	0.966942886040994
TRINITY_DN17440_c0_g1_i3_7	1.01211811496061	1.18354044001745	0.381393495368017	-1.22383885218806	-0.587126338844374	-0.766086859313643
TRINITY_DN17447_c0_g1_i10_13	0.392916010415683	0.55429572111034	1.55575110206236	-0.905163066492269	-0.904279070159223	-0.69352069693689
TRINITY_DN17448_c0_g1_i4_17	-0.107815204010838	-1.68556580726343	-0.469897106623097	1.1146549803536	0.46404548360013	0.684577653943627
TRINITY_DN17452_c0_g1_i2_6	0.233553317517688	1.4425055098215	0.777163168047833	-0.857359586011073	-0.442829643380326	-1.15303276599562
TRINITY_DN17456_c0_g1_i4_17	-0.858565529303854	-1.3375370980183	-0.184861558420691	1.04927298074006	1.1412461844753	0.19044502052749
TRINITY_DN17458_c0_g1_i2_10	-1.4840207296451	-0.461041454467611	-0.618989904483469	0.937409228429465	0.824617238667908	0.802025621498808
TRINITY_DN17462_c0_g2_i1_8	-0.510198592142825	1.14475199361646	1.42137172037232	-0.685308373948653	-0.685308373948653	-0.685308373948653
TRINITY_DN17465_c0_g1_i1_3	-0.467751358553882	-1.3161549926967	-0.717609997421447	1.18142961747975	0.294742008236196	1.02534472295608
TRINITY_DN17468_c0_g1_i5_1	-0.930548617221313	-0.895695496027194	-0.890292507466334	0.934437895128335	1.08862970950442	0.693469016082087
TRINITY_DN17469_c0_g1_i1_12	1.63461764246842	0.748574534624019	-0.120694129050133	-0.930387757937326	-0.655711943545739	-0.67639834655924
TRINITY_DN17472_c0_g1_i2_14	-0.42314395413677	-1.41938229936991	-0.734628235227934	0.80233857718704	1.04215207672033	0.732663834827238
TRINITY_DN17472_c0_g2_i1_14	-0.903701111640865	-0.903701111640865	-0.66305097837846	0.0830720013884923	1.00618520476089	1.38119599551081
TRINITY_DN17479_c0_g1_i1_18	-1.33805240056095	-0.0778168423851894	-0.837440671815226	1.06125214377013	0.019185554842949	1.17287221614829
TRINITY_DN17482_c0_g1_i2_3	-0.11820863158254	-1.20498661003264	-1.18847520051205	0.765818437309371	0.798484090346485	0.947367914471376
TRINITY_DN17486_c0_g1_i1_17	-1.69055907410434	0.0363876223623744	-0.434441121966213	0.755883289317984	0.170126972503816	1.16260231188638
TRINITY_DN17489_c0_g2_i1_8	0.660046463565379	1.06538152963038	0.819627975836161	-1.22350458747485	-0.220719818834816	-1.10083156272225
TRINITY_DN17491_c0_g1_i2_9	-1.40183227266211	-0.922953400068316	-0.170862360587863	1.02861597362961	0.634301612856514	0.832730446832163
TRINITY_DN17493_c0_g1_i1_17	-0.872624351577979	-0.322439241307552	-1.24597940744958	1.02478917106278	0.193824137413496	1.22242969185883
TRINITY_DN17494_c1_g1_i7_12	-1.78230978268091	-0.112054908847049	-0.312197173760094	0.697883425038136	0.544277481963271	0.964400958286642
TRINITY_DN17496_c0_g1_i1_3	1.27260850059407	0.0307818687674112	1.07603198849847	-1.01467096201248	-0.321235217560617	-1.04351617828685
TRINITY_DN17503_c0_g1_i4_4	-0.149834470919891	-1.79153880107848	-0.266718807267031	0.517676985935174	0.839804873334057	0.85061021999617
TRINITY_DN17506_c0_g1_i3_7	0.857142246512018	1.13214685705344	0.718710017393823	-1.01297832960712	-0.800960764128372	-0.894060027223786
TRINITY_DN17507_c0_g1_i4_15	1.79704695813648	0.0240717814146261	0.304433453932986	-0.374972689533732	-0.827885986319365	-0.922693517630991
TRINITY_DN17509_c0_g1_i1_10	-0.997606750613869	-1.14753221593563	-0.100724169715887	0.968882897593922	1.31809731909374	-0.0411170804222668
TRINITY_DN17510_c0_g1_i1_15	-0.996001656575843	-0.905414542607798	-0.741213547743853	1.11800672352823	0.425687858951069	1.0989351644482
TRINITY_DN17516_c0_g1_i2_9	-0.382040862874481	-0.769958003004922	-1.11262207455534	1.33481242685895	-0.171211071222234	1.10101958479803
TRINITY_DN17535_c0_g1_i2_1	1.39523122195614	0.88959640890887	0.275922973612714	-0.853450894329045	-0.853649855074341	-0.853649855074341
TRINITY_DN17539_c0_g1_i2_5	-1.02944226077846	-1.19386965348072	-0.234597464164761	1.30837389846727	0.783729152682414	0.365806327274258
TRINITY_DN17549_c0_g3_i1_3	1.44320423519324	-0.128333100580281	0.932228412848201	-0.576475882078012	-0.445551535324383	-1.22507213005877
TRINITY_DN17550_c0_g1_i3_4	-1.50800587453488	-0.897347517268311	0.0892836239654222	0.905947747142552	0.92613879409673	0.483983226598487
TRINITY_DN17554_c0_g1_i1_2	-0.0456664549605026	-1.66023149283284	-0.559333996825353	1.10434081698038	0.713277600484236	0.447613527154087
TRINITY_DN17557_c0_g1_i1_12	-1.43803820858147	-0.208867070367041	-0.682543305283766	0.647558761938968	0.298337199877476	1.38355262241584
TRINITY_DN17564_c0_g1_i2_12	1.16547931940637	0.158169664908422	1.19568694225951	-0.767669492706278	-0.697663422289923	-1.0540030115781
TRINITY_DN17568_c0_g1_i1_17	0.493938654205052	1.45281523724202	0.630072914088299	-0.937157059444935	-0.706171283751716	-0.933498462338724
TRINITY_DN17573_c0_g1_i2_3	1.83979632862708	0.240866678786403	-0.0174523526815659	-0.962696749298144	-0.660886217540499	-0.439627687893277
TRINITY_DN17577_c0_g1_i1_11	0.533658327054805	1.08090390602008	1.06366949883971	-0.765125690449734	-0.96194041448123	-0.951165626983635
TRINITY_DN17589_c0_g1_i3_5	-0.45215137780276	-1.18544917900937	-0.695346288886159	0.176646842551169	1.6029089725783	0.55339103056882
TRINITY_DN17590_c0_g1_i1_16	1.03433327872145	0.322330764926654	1.24683894656549	-0.885213924862794	-0.782372666032878	-0.935916399317918
TRINITY_DN17596_c0_g2_i1_5	-1.20052300527998	-0.752503356124663	-0.685241690069356	1.01631450368586	1.10649768094806	0.515455866840086
TRINITY_DN17597_c0_g1_i1_14	-0.323695019563564	-0.98258227176292	-1.27381760236167	0.934922630565248	0.622878699773096	1.02229356334981
TRINITY_DN17597_c0_g1_i6_12	1.00198048074878	-0.0374841734019247	1.28246683948507	-0.780981914067487	-1.30980324672881	-0.156177986035632
TRINITY_DN1759_c0_g2_i1_6	0.968383624398047	1.09805240228261	0.551456234852828	-0.611175921864029	-1.29095063971745	-0.71576569995201
TRINITY_DN17600_c0_g1_i3_11	-0.823097343135861	-0.371910849756036	-1.19236305380154	1.20089935948851	0.038057418125397	1.14841446907953
TRINITY_DN17604_c0_g1_i2_11	-0.643830807810847	-0.890604065731665	-0.548276124222975	-0.410830520546527	1.57391232808104	0.919629190230976
TRINITY_DN17607_c0_g1_i2_3	-0.278563078354969	-1.47299446581289	-0.76352629603459	0.888956415742198	0.643758070053592	0.982369354406661
TRINITY_DN17611_c0_g1_i2_14	0.979948232933106	1.23210366545878	0.086783377158199	-1.4723119662255	-0.364181376219082	-0.462341933105501
TRINITY_DN17612_c0_g3_i1_6	1.33055013262074	0.927838818657238	0.251953937028915	-0.865532593479559	-1.14132799186892	-0.50348230295842
TRINITY_DN17616_c0_g1_i2_12	-1.15662544734699	-1.15498418989289	-0.218858740740194	1.13169266696518	0.802622805798198	0.596152905216699
TRINITY_DN1761_c0_g1_i1_7	1.77860714430279	0.54200912719094	-0.200163191618994	-0.65592651834876	-0.726840789776143	-0.737685771749834
TRINITY_DN17621_c0_g1_i2_3	1.65257014926843	0.3940652833712	0.382715381964317	-0.810639171328564	-0.810740102403746	-0.807971540871641
TRINITY_DN17624_c0_g1_i4_12	1.54948617297092	0.701376400255054	0.210644783056451	-0.989079207908816	-0.751906663668436	-0.720521484705178
TRINITY_DN17627_c0_g2_i1_1	-0.775105416503753	-0.775105416503753	-0.775105416503753	0.93782178636621	-0.129525091024148	1.5170195541692
TRINITY_DN17631_c0_g1_i1_4	-0.409530089226817	-1.26799892624805	-0.893129080906252	1.23864573065363	0.718028084978544	0.613984280748942
TRINITY_DN17631_c0_g1_i6_2	-0.306164938401578	-1.25088922890937	-1.04030529706034	0.943049885131278	0.798951256405971	0.855358322834045
TRINITY_DN17635_c0_g1_i2_7	-0.00622073193513698	1.31589703597291	1.10191169378192	-0.942655890583947	-0.942655890583947	-0.526276216651801
TRINITY_DN17639_c0_g1_i1_1	-1.11700759336574	-0.0854073809403491	-1.1638041327493	0.770207955047884	0.286286188275177	1.30972496373233
TRINITY_DN17640_c0_g1_i13_4	0.658852162347368	1.17937434220386	0.844282121099304	-1.07943521138939	-0.723834944696343	-0.8792384695648
TRINITY_DN17647_c0_g2_i1_9	-0.870173848498852	-0.870173848498852	-0.531320211127475	1.6660528102876	-0.0466040922676715	0.652219190105251
TRINITY_DN17648_c1_g2_i1_12	-1.53712585442762	-0.435161849213828	-0.528933498000957	1.01218508990734	0.612278311321587	0.876757800413481
TRINITY_DN17658_c0_g1_i6_6	0.144302327744886	1.29572074409114	0.822100350823179	-1.51062711281815	-0.549051326966036	-0.202444982875023
TRINITY_DN17660_c0_g1_i1_7	0.398593877303495	0.897582506550777	1.2182600441285	-1.01834397051027	-0.303557608599277	-1.19253484887322
TRINITY_DN17662_c1_g1_i3_17	1.04705234825467	0.609274795462982	1.04154187288388	-1.01885932745959	-0.844250020530439	-0.834759668611512
TRINITY_DN17663_c0_g1_i1_14	1.04989822148565	0.257602077705254	1.27092786267308	-0.859476053954663	-0.859476053954663	-0.859476053954663
TRINITY_DN17672_c0_g1_i1_13	1.18161947476061	0.845309520397133	0.669917635145411	-0.797938052745383	-0.969523727401992	-0.929384850155775
TRINITY_DN17677_c0_g1_i1_2	-1.16132247385765	-0.455943776655794	-0.904930419022126	0.963469300403282	0.28872240903491	1.27000496009738
TRINITY_DN17679_c0_g1_i1_11	1.28496249714008	0.52334464837765	0.714522138671184	-1.37494605671629	-0.660962480402243	-0.486920747070382
TRINITY_DN17699_c0_g1_i1_2	-0.983732911859817	-1.37186435422699	-0.148898683121132	0.987653500745698	0.791752813049228	0.725089635413011
TRINITY_DN17699_c0_g1_i2_17	-1.41138090441097	-0.14122072641949	-0.742851435738704	0.805873269958257	0.16282053440144	1.32675926220946
TRINITY_DN17700_c0_g1_i9_12	0.739047827557855	1.19201280612278	0.711546856686607	-1.22666374040876	-0.806619140029717	-0.609324609928761
TRINITY_DN17711_c0_g1_i1_7	0.277480228197208	0.992731205444379	1.30571611556587	-0.754224842804247	-0.863737589359886	-0.957965117043324
TRINITY_DN17714_c0_g1_i1_13	1.13973288596208	0.701620190489333	0.858947135615722	-0.736775367131803	-0.995816340434466	-0.96770850450087
TRINITY_DN17714_c0_g1_i4_11	1.06159059047053	0.745026469906086	0.918103705730039	-0.901462371092707	-0.923388638351978	-0.89986975666197
TRINITY_DN17714_c0_g2_i2_11	0.922187946667612	0.837802874899005	0.962151063450311	-0.951363342323464	-0.728863662923218	-1.04191487977025
TRINITY_DN17722_c0_g1_i1_10	0.833710636407051	0.819555398926693	0.810389020239036	-1.34024300437683	-0.0376609275669502	-1.085751123629
TRINITY_DN17723_c0_g1_i1_7	1.20890736936195	1.01928463193545	0.386295004110716	-1.08770685957384	-0.733869216045688	-0.792910929788588
TRINITY_DN17724_c0_g1_i2_13	-1.64526173390183	-0.582060583841263	-0.147603026958848	0.974644984091482	0.666919245949517	0.733361114660944
TRINITY_DN17733_c0_g1_i3_8	-1.48713627093799	-0.961517874400981	0.147872212680065	0.929531500829437	0.823193768198147	0.548056663631319
TRINITY_DN17739_c0_g1_i1_5	-1.03553313323181	-0.695086334237775	-0.642708277822376	0.627270277808688	1.61922771734265	0.126829750140623
TRINITY_DN1773_c0_g1_i1_3	1.90755290732511	-0.242067104962318	0.259563836427975	-0.641683212930255	-0.641683212930255	-0.641683212930255
TRINITY_DN17740_c0_g1_i1_10	-1.43607230274062	-0.98815303647907	0.0148102838810087	0.841879181698186	0.674943171398824	0.892592702241674
TRINITY_DN17751_c0_g1_i4_2	-1.26947326019751	-1.13561229784766	-0.0945187256592896	0.894097053877983	0.774010904058682	0.831496325767805
TRINITY_DN17753_c0_g1_i3_3	1.63505897954019	-0.227811936211387	0.736023659643434	-0.500639075485037	-0.563251662923904	-1.07937996456329
TRINITY_DN17753_c0_g1_i4_9	-0.888331935993345	-0.319961745088512	-0.997382266983089	0.124484580528119	1.72343691778176	0.357754449755067
TRINITY_DN17757_c0_g1_i1_10	-1.30194689327195	-0.565106465004107	-0.767138981269324	0.647143698835726	0.948188702396639	1.03885993831302
TRINITY_DN17760_c0_g1_i3_18	-1.45022736034435	-0.0446258537968541	-0.655359601929239	1.3628012988442	0.0076247439419818	0.779786773284262
TRINITY_DN17764_c0_g1_i4_6	-0.0474607408677288	-1.5111612496205	-0.838508035490715	1.04477397499031	0.62589220741728	0.726463843571349
TRINITY_DN17769_c0_g1_i4_17	0.841685048637568	0.998150959676552	0.801596892719741	-1.1951556194989	-1.02184202191417	-0.42443525962079
TRINITY_DN17773_c0_g1_i3_17	1.11012666693037	0.984435431346541	0.1544594975634	-1.58045839130605	-0.497546452455127	-0.171016752079133
TRINITY_DN17778_c0_g1_i2_11	1.07899825492375	1.13581851487045	0.377194777797109	-0.882852439826913	-1.14037870400012	-0.568780403764272
TRINITY_DN17781_c0_g1_i3_7	0.0661337441407313	1.79407073713216	0.324812189556568	-0.927901127165871	-0.527901642581124	-0.729213901082468
TRINITY_DN17782_c0_g1_i3_6	0.655763589496262	0.916921933339765	1.0522609031388	-0.676858087111638	-0.609137115182714	-1.33895122368047
TRINITY_DN17783_c0_g1_i2_10	0.600131246260199	1.62953554234896	0.152216304150085	-0.623247957761948	-0.764317971071915	-0.994317163925383
TRINITY_DN17789_c0_g3_i1_12	0.676037309537502	0.939922261954272	1.04630059091257	-0.589675268433578	-0.850209431247878	-1.22237546272289
TRINITY_DN17792_c0_g1_i1_2	-1.22891218871444	-0.796446385436416	-0.395073778748979	0.465438491497958	1.51216094130571	0.442832920096161
TRINITY_DN17793_c0_g1_i1_3	-0.290402778935947	-1.53905463050787	-0.532883360037372	0.292284246293713	0.902711766652925	1.16734475653455
TRINITY_DN17796_c0_g1_i2_7	-0.74026107078073	1.35043476420133	1.22235403657336	-0.710167692717732	-0.559458743165334	-0.562901294110894
TRINITY_DN17799_c0_g1_i1_2	0.94193480647984	0.940666691425695	0.844633321441811	-0.819853674610382	-1.06159813668397	-0.845783008052991
TRINITY_DN17803_c0_g1_i5_3	1.1651679643055	0.47022057910203	0.954983667154161	-0.596668148994632	-0.708892315862568	-1.2848117457045
TRINITY_DN17805_c0_g1_i2_5	1.26546245307267	0.658927146446193	0.738850458009514	-0.765983372651899	-1.07511511033371	-0.822141574542768
TRINITY_DN17818_c1_g2_i3_18	-1.35860268915412	-0.521497297663749	-0.673472733423258	1.21356619371239	0.499530205574008	0.84047632095474
TRINITY_DN17819_c1_g1_i1_2	-1.67602499177656	-0.620809181351532	-0.00407483615062248	0.646699374976057	0.924815472394497	0.729394161908157
TRINITY_DN17820_c0_g1_i2_4	-0.10083880356732	-1.34986170182403	-1.0186776119557	1.06488896227611	0.632540025278721	0.771949129792218
TRINITY_DN17821_c0_g1_i6_15	-1.32127554703852	-0.382110818383556	-0.667708509401704	1.09782826967495	0.0680575538154012	1.20520905133343
TRINITY_DN17822_c0_g1_i5_3	-0.544560625139524	-1.48468944292233	-0.496773640886911	0.866042630114692	0.580422407313722	1.07955867152035
TRINITY_DN17826_c0_g1_i2_2	-0.408248290463863	2.04124145231932	-0.408248290463863	-0.408248290463863	-0.408248290463863	-0.408248290463863
TRINITY_DN17828_c0_g1_i1_13	-0.592367239370726	0.85537406146532	1.61913822198608	-0.432294040137539	-0.55475561209602	-0.895095391847111
TRINITY_DN17831_c0_g1_i6_11	-1.1351792556714	-0.67162816520787	-0.832552215327327	0.483432323535777	1.14660174250919	1.00932557016163
TRINITY_DN17837_c0_g1_i5_5	-1.26921086204911	-0.76862499628932	-0.553580090456869	0.943643602472871	0.474724043882317	1.17304830244011
TRINITY_DN17846_c0_g1_i3_1	-1.6385945452703	-0.100761124531067	-0.497220279361256	0.847614160902536	0.261716572934465	1.12724521532562
TRINITY_DN17851_c0_g1_i3_3	1.42526954445803	0.937191812140086	0.00846752022252792	-1.16627220777691	-0.649322090653239	-0.555334578390495
TRINITY_DN17857_c0_g2_i1_17	1.604045487928	0.136677175765438	0.677528384426944	-0.8060836837594	-0.806083683688598	-0.80608368067238
TRINITY_DN1785_c0_g1_i1_6	0.114041038885928	1.30009210659654	1.09477918445375	-0.836304109978738	-0.836304109978738	-0.836304109978738
TRINITY_DN17861_c0_g1_i1_3	1.18773615037728	1.09088933168063	0.298656175145663	-1.06632704951323	-0.6299733150923	-0.880981292598048
TRINITY_DN17862_c0_g1_i1_11	0.012168746244843	1.86069439045205	0.228738960297088	-0.614628636265277	-0.7116010123683	-0.775372448360403
TRINITY_DN17864_c0_g1_i1_14	-0.269405903156876	-0.765032762026467	-1.29585618815239	1.2246387186276	0.0275070527702081	1.07814908193793
TRINITY_DN17866_c0_g2_i1_3	1.39164198754217	0.579227203343985	0.635130938872383	-1.02773487291462	-0.682508202472912	-0.895757054371009
TRINITY_DN17869_c0_g1_i1_18	1.23108815958037	0.0351439699535136	1.19146505255754	-0.64826981557632	-0.848453474776272	-0.960973891738838
TRINITY_DN17871_c1_g1_i1_12	-0.768398920826396	-0.726135037231059	-0.700733058878171	1.0253816458902	1.49476156198988	-0.324876190944459
TRINITY_DN17872_c0_g1_i2_17	-1.14767655594397	-0.014912187018207	-1.2428669087714	0.4453517394413	1.0763747244328	0.88372918785948
TRINITY_DN17875_c0_g1_i15_18	-0.967114662077145	-1.19669863961375	-0.496278321686117	0.751614269201013	0.943227128637953	0.965250225538046
TRINITY_DN1787_c0_g1_i1_7	-0.780653492328511	-1.12117419034678	-0.804673016827193	1.03887279254337	0.743531622194604	0.92409628476451
TRINITY_DN17880_c0_g1_i3_16	1.27777871193731	0.646977707997743	0.736317691375133	-0.894681297088526	-1.03487246918859	-0.731520345033073
TRINITY_DN17881_c0_g2_i1_7	-0.822224440779035	-0.462961888543686	-1.32076572315906	0.609566200662048	0.977674938590976	1.01871091322876
TRINITY_DN17884_c0_g1_i2_1	-0.53887318709192	-0.69114681182382	-1.17858730110481	1.15492405153221	0.0255291689283349	1.22815407956001
TRINITY_DN17891_c0_g1_i1_4	-1.45055608325262	-0.226010425610468	-0.534175890939258	1.05823857084131	-0.0464281974920108	1.19893202645305
TRINITY_DN17891_c0_g1_i3_12	-0.617436113227558	1.85815200270481	0.442723528342408	-0.440228633259267	-0.66314983483064	-0.580060949729751
TRINITY_DN17891_c0_g3_i1_3	1.36426534062976	0.492555840856381	0.749366453384816	-1.08490110031501	-0.775676313555398	-0.745610221000542
TRINITY_DN17896_c0_g1_i4_7	-0.490899349171675	1.58537407367451	0.831955138414443	-0.715410456275736	-0.212851199917727	-0.998168206723817
TRINITY_DN17897_c0_g1_i1_8	1.03111615483662	0.772385056057282	0.9162039004404	-0.764678767569323	-1.02748112788059	-0.927545215884387
TRINITY_DN17897_c0_g1_i2_3	0.931331339218706	1.17049048852352	0.568802103024265	-1.01582199035994	-0.965167209490659	-0.689634730915887
TRINITY_DN17899_c0_g1_i2_5	-0.400618097000451	-1.17772766379365	-1.02840068221258	1.03281837943352	0.998525072113378	0.575402991459787
TRINITY_DN17900_c0_g1_i2_7	-1.55934953203494	-0.132628970611261	-0.53282367269034	0.866264396621857	0.13442438219697	1.22411339651771
TRINITY_DN17902_c0_g1_i1_11	0.953019193240414	-0.632769791672703	1.57803525406025	-0.632769791672703	-0.632769791672703	-0.632745072282553
TRINITY_DN17904_c0_g1_i2_6	-1.11880993155131	-0.985013603468798	-0.481110031746978	0.491525389908418	0.808198775069219	1.28520940178945
TRINITY_DN17907_c0_g1_i1_12	1.47390940253813	0.995439389034943	-0.305988646107856	-1.0088655692053	-0.748746332275678	-0.405748243984235
TRINITY_DN17912_c0_g1_i2_3	1.22818613433333	0.353878555708405	0.925779995360145	-1.26732985697263	-0.361706934345272	-0.878807894083977
TRINITY_DN17919_c0_g1_i1_16	-1.46329980316957	-0.0395771106250724	-0.924602120216072	0.750560766725911	0.710144373140145	0.966773894144656
TRINITY_DN17922_c0_g1_i2_6	-1.58993146323331	-0.0935427349018772	-0.618737468751642	0.329499723813094	1.1007355382542	0.871976404819537
TRINITY_DN17926_c0_g1_i6_1	1.44171493546027	0.589151301457638	0.517610189846152	-0.567519809696009	-1.09598941334941	-0.884967203718645
TRINITY_DN17927_c0_g1_i2_10	-1.07247765148961	-0.678924618295916	-0.88890041117542	1.14811473462858	0.456932053752354	1.03525589258001
TRINITY_DN17929_c0_g1_i2_8	0.55142591711784	1.20215186406222	0.911358409368637	-1.01832386301416	-0.70596769020227	-0.940644637332264
TRINITY_DN1792_c0_g1_i1_3	1.85545904222371	0.269701994411801	-0.0149653476940914	-0.703398562980472	-0.703398562980472	-0.703398562980472
TRINITY_DN1792_c0_g2_i1_3	1.62949237153922	0.325259320828697	0.445274403450605	-0.516401061891125	-0.941812516963696	-0.941812516963696
TRINITY_DN17936_c0_g1_i4_3	0.686154376972944	1.38590156219312	0.455828592327595	-0.436004150830717	-1.15226032540784	-0.939620055255103
TRINITY_DN17941_c0_g1_i6_7	0.546910165047434	1.63592385172492	0.161196137607891	-1.08214477416537	-0.505556169117008	-0.756329211097868
TRINITY_DN17943_c0_g1_i3_5	1.01425021502695	1.23292075875707	0.379786111512477	-0.93001213489881	-0.815067684773265	-0.881877265624425
TRINITY_DN17943_c2_g1_i2_9	-0.6450363425884	1.2303000718367	1.34984326086824	-0.6450363425884	-0.645035939979354	-0.645034707548778
TRINITY_DN17947_c0_g1_i2_16	-1.5634209556089	-0.432262569573629	-0.17829064286397	0.794140019708566	0.0757318725346085	1.30410227580332
TRINITY_DN17951_c0_g1_i2_3	-0.964753081379582	-1.33330263026963	-0.240744528119371	0.744840854790154	1.08361385847263	0.710345526505795
TRINITY_DN17952_c0_g1_i5_9	-1.10443489726252	-0.618086387773992	-0.83035365719963	1.34231546982105	0.31018005789142	0.900379414523669
TRINITY_DN17953_c0_g1_i1_1	-1.3382224295092	-0.203252282282041	-0.859914658227565	0.845505052913236	0.27637998849725	1.27950432860832
TRINITY_DN17955_c0_g1_i2_17	-1.18336213127643	-0.219974573602544	-0.950121494335624	1.50993257614993	0.341543498618797	0.501982124445872
TRINITY_DN17956_c0_g1_i1_13	1.15244840372475	0.356094425092773	1.09626020239201	-1.09947751164835	-0.726019305799745	-0.779306213761427
TRINITY_DN17958_c0_g1_i1_18	0.353589839888801	0.992450616726774	1.15620229704648	-1.35032308463835	-0.758141545917562	-0.393778123106144
TRINITY_DN17961_c0_g1_i4_1	0.929186601946615	1.05354954749141	0.697871916301154	-1.05656689240843	-0.583403074528447	-1.0406380988023
TRINITY_DN17962_c0_g1_i1_9	-1.33369060839732	-0.878773768483773	-0.276962392456613	0.755085563378241	0.481039834524509	1.25330137143495
TRINITY_DN17964_c0_g1_i4_5	-0.521812020497902	-1.27000134895535	-0.705808377402185	0.430739183680833	0.649315446756605	1.417567116418
TRINITY_DN17965_c0_g1_i1_7	0.749078544177698	1.67915683857945	-0.423770016101028	-0.728660011891963	-0.420017897044644	-0.85578745771951
TRINITY_DN17968_c0_g1_i1_2	1.9601161005954	0.018010577056867	-0.138481740066034	-0.654738958243128	-0.530166933502276	-0.654739045840826
TRINITY_DN17971_c0_g1_i3_12	-0.592216619959153	-1.57120166208157	-0.0820860385837038	0.374824821818602	1.3119377802716	0.558741718534228
TRINITY_DN17973_c0_g1_i1_15	1.01013971208742	1.00798031983046	0.615433650224023	-1.22508008504813	-0.489627027760793	-0.918846569332978
TRINITY_DN17973_c0_g2_i2_12	-1.71393312512011	-0.503321702876759	-0.0513048405230873	1.00063860519515	0.607704201474335	0.660216861850474
TRINITY_DN17982_c0_g2_i1_8	0.550760498563998	-0.00407952668460056	1.72516981650689	-0.757283598797094	-0.757283598193703	-0.757283591395494
TRINITY_DN17988_c0_g1_i3_3	1.61566046045927	-0.0278169129848372	0.748955264137305	-0.800177168146145	-0.708951870530369	-0.827669772935227
TRINITY_DN1798_c0_g1_i1_13	1.59502271795277	0.17832172916783	0.665012747363863	-0.812785731494821	-0.812785731494821	-0.812785731494821
TRINITY_DN17993_c0_g1_i1_16	0.946914626653693	0.887133891037267	0.739906428370513	-1.4404893501915	-0.406260167974618	-0.727205427895356
TRINITY_DN18000_c0_g1_i8_8	0.00909443226241975	1.30039956825463	1.1137317938681	-1.00316870831833	-0.545938286895251	-0.874118799171575
TRINITY_DN18001_c0_g2_i2_5	-0.62323189182079	-1.2511705990738	-0.763791605899985	0.966362850593485	1.09224500777308	0.579586238428015
TRINITY_DN18008_c0_g1_i1_6	-0.442607973138995	1.75558980556197	0.655759989155284	-0.656247273864041	-0.656247273864041	-0.656247273850172
TRINITY_DN18009_c0_g1_i5_13	-1.8741139335694	-0.038489133343321	-0.1276338973908	0.859994617522495	0.460028133382385	0.720214213398637
TRINITY_DN18013_c0_g11_i1_6	-0.399703026363298	1.28809847009827	1.27382765947115	-0.720741034402041	-0.720741034402041	-0.720741034402041
TRINITY_DN18014_c0_g1_i1_3	1.03194285871918	0.997624797003496	0.688351048022691	-0.887998667052301	-0.875171625590298	-0.954748411102767
TRINITY_DN18016_c0_g1_i1_5	1.27748079000745	0.942497531270822	0.388826895775879	-1.00524736551669	-0.674629953418015	-0.92892789811944
TRINITY_DN18022_c0_g2_i3_10	0.822757950688005	0.673201578637008	1.09634632492951	-0.574888984639779	-1.39755992789352	-0.619856941721216
TRINITY_DN18023_c0_g1_i7_16	0.49173016506906	1.42874465214272	0.670010246706962	-1.00115106817833	-0.831284594184867	-0.75804940155554
TRINITY_DN18027_c0_g1_i3_16	1.10307371498554	1.06866605720571	0.45391523043128	-1.17087493860678	-0.672610647744036	-0.78216941627171
TRINITY_DN18029_c0_g1_i6_9	-1.04247689206319	-0.165813458722605	-1.3107446902862	1.02340164494831	0.71711141656069	0.77852197956299
TRINITY_DN18036_c0_g1_i2_3	1.36911505396695	0.560634085693176	0.691372237284787	-0.720261849853104	-1.01290862897334	-0.887950898118471
TRINITY_DN18036_c0_g1_i4_15	0.923119913619998	0.669553313460093	1.10036612259484	-0.69810526202146	-0.921603950508979	-1.07333013714449
TRINITY_DN18042_c0_g1_i1_1	-0.377040042914389	1.38386448068843	1.15280171398867	-0.524010073259219	-0.789509820702069	-0.846106257801415
TRINITY_DN18046_c0_g2_i7_13	-1.20886621657897	-0.389190506590522	-0.496767886634493	-0.358559672668477	1.26047548918292	1.19290879328954
TRINITY_DN18052_c0_g2_i1_17	-1.09038379267273	-0.743653334953456	-0.789986141718877	0.681662623649813	0.59506968318996	1.34729096250529
TRINITY_DN18055_c0_g1_i1_12	0.597297781157071	1.15759410882837	0.939475740147434	-0.911667407366177	-0.906334598780668	-0.876365623986034
TRINITY_DN18059_c0_g1_i2_1	-1.28982538557428	-1.12505433638532	0.0605800397034367	1.15669575967532	0.52179346969082	0.675810452890026
TRINITY_DN18059_c0_g2_i1_7	-0.819028620936886	-0.815011949823174	-1.05338273901879	0.740784283865995	0.736814395630629	1.20982463028223
TRINITY_DN18066_c0_g1_i3_8	0.968822124497498	1.1561488082185	0.55809572356706	-0.862030696276651	-0.98813847515048	-0.832897484855928
TRINITY_DN18070_c0_g2_i1_15	0.320171761593478	1.34075576203377	0.92200649860517	-0.77460290370094	-0.989978351536564	-0.818352766994913
TRINITY_DN18074_c1_g1_i4_5	0.913386088744972	-0.303535810999192	1.56811462570246	-0.578445818792146	-0.780034322194746	-0.819484762461346
TRINITY_DN18075_c0_g1_i1_2	-1.16621611115242	-0.66761441565185	-0.499788124358096	0.990889379499976	-0.0570308933827074	1.3997601650451
TRINITY_DN18075_c0_g1_i1_4	-0.368961160322565	1.3247399202131	1.21258248690481	-0.939303790265261	-0.636808677616124	-0.592248778913961
TRINITY_DN18080_c0_g1_i3_12	0.427405899381413	0.84869160454866	1.17995874083357	-1.43706468589081	-0.264121251916178	-0.754870306956648
TRINITY_DN18081_c0_g1_i1_4	1.23138588380242	0.273055768132529	0.985521732674537	-0.98780021433218	-0.342498724151818	-1.15966444612549
TRINITY_DN18085_c0_g1_i1_11	-0.359501625573191	1.47288087598166	0.923143036124206	-0.121384030472454	-0.940597262094111	-0.974540993966108
TRINITY_DN18087_c0_g1_i1_7	0.685259744639301	0.592987575763598	1.31805078342551	-1.08569705335693	-0.508489776718186	-1.0021112737533
TRINITY_DN18090_c1_g1_i2_6	0.99079398371222	1.35338181896459	-0.0140846102974822	-0.27694127313478	-0.994343038518618	-1.05880688072593
TRINITY_DN18094_c0_g1_i1_10	1.52613775749145	0.221912124486991	0.68761073473495	-0.555283823504942	-1.13071590744869	-0.749660885759764
TRINITY_DN18095_c0_g1_i2_14	1.16869464055334	0.79426028113445	0.513677211416256	-1.49748659129971	-0.395737600828075	-0.58340794097626
TRINITY_DN18101_c0_g1_i1_4	1.15152425148678	0.632170174597262	0.813696599121036	-0.74086636447495	-0.51593616383762	-1.34058849689251
TRINITY_DN18101_c0_g1_i8_2	-1.51211534786208	-0.275665944066339	-0.512293028847514	0.432464800015975	1.40500686689411	0.462602653865855
TRINITY_DN18107_c0_g1_i8_10	-1.45945242159384	-0.382268637213684	-0.709967428259701	1.01314385432777	0.839255549680128	0.699289083059323
TRINITY_DN18125_c0_g1_i1_7	0.600884098138783	1.21346184832182	0.816577416508819	-0.592238557517745	-0.831212674720612	-1.20747213073107
TRINITY_DN18125_c0_g2_i1_7	0.764233610452074	1.2057051954188	0.698171735400432	-0.825432315768422	-0.702583348258949	-1.14009487724394
TRINITY_DN18126_c0_g1_i2_5	-1.65268422938516	-0.373706417667216	-0.333647537216369	0.921959120012613	0.977509410203855	0.460569654052281
TRINITY_DN18132_c0_g1_i1_11	-1.10463553392049	-0.920216273140363	-0.657647457668937	0.849183181502609	0.694345015665003	1.13897106756217
TRINITY_DN18132_c0_g1_i2_15	-1.7945605630718	-0.283713578956423	-0.0672682710332477	0.957350029997683	0.404208960821941	0.783983422241849
TRINITY_DN18135_c0_g1_i1_4	-1.08332263741957	-0.591827633722646	-0.819070789664932	1.01445514851857	0.156229664029534	1.32353624825904
TRINITY_DN18135_c0_g1_i2_11	1.23184290755388	1.14661870914545	-0.120321107418527	-1.09613211197881	-0.209040454822975	-0.952967942479013
TRINITY_DN18139_c0_g1_i5_12	-0.674471905879035	-1.15457689648635	-0.625003450402258	0.157852185077798	1.43114228996746	0.865057777722389
TRINITY_DN18144_c0_g1_i3_17	0.96693941827967	0.268812569258995	1.14617444805436	-1.39515201359539	-0.142858269526821	-0.84391615247082
TRINITY_DN18145_c1_g2_i1_11	0.191358100332661	1.08730446382398	1.20737436966482	-1.01946140247869	-0.410274789034605	-1.05630074230817
TRINITY_DN18147_c0_g2_i1_11	1.26101210838822	0.875995857217994	0.492016490369796	-1.12755617598522	-0.780842825849549	-0.720625454141242
TRINITY_DN18150_c0_g1_i3_17	1.70720931100847	0.284931988219505	0.36189445139288	-0.914364476443446	-0.698699744408044	-0.740971529769364
TRINITY_DN18150_c0_g1_i7_3	1.4128458506935	0.66480117027477	0.46179749239751	-1.18484467755656	-0.794179802131001	-0.56042003367822
TRINITY_DN18150_c0_g5_i1_1	-0.527235928301122	1.68308647078533	0.791052846430327	-0.648967796427658	-0.648967796003052	-0.648967796483829
TRINITY_DN18157_c0_g1_i2_3	0.867751886320491	0.853980005051297	0.72481053245458	-1.5960184153201	-0.221051108070943	-0.629472900435329
TRINITY_DN18159_c0_g1_i1_15	-1.26538903916525	-1.04672833925124	-0.208025739734582	0.537083205019576	1.04229400057333	0.940765912558166
TRINITY_DN18159_c0_g1_i3_3	1.5581732382724	0.350253590332641	0.492337989417301	-0.553046969616015	-1.23541173827023	-0.612306110136092
TRINITY_DN18162_c0_g1_i5_4	-0.891077857122921	-0.889160227547205	-0.572216545776769	0.576772457521263	1.65554953035759	0.120132642568044
TRINITY_DN18163_c0_g1_i1_5	-1.05505867919135	-1.06842423368668	-0.516854473099967	1.02899982890299	0.559561805182443	1.05177575189257
TRINITY_DN18164_c0_g1_i3_9	-0.53360443311641	-0.908868405305739	-1.20755114273812	0.641261437357775	0.970728198243136	1.03803434555936
TRINITY_DN18165_c0_g1_i1_7	-0.762965609728448	-0.812183746149303	-1.04481823991929	0.51971267981281	1.35912524178545	0.741129674198781
TRINITY_DN18170_c0_g1_i2_3	1.86375100798859	0.0179932704302451	0.217672806479422	-0.634245655795971	-0.771928830437032	-0.693242598665257
TRINITY_DN18174_c0_g1_i2_2	1.19662484075796	1.01524227448679	0.424943415044379	-0.958701978507713	-0.960835984719878	-0.717272567061548
TRINITY_DN18177_c0_g2_i1_3	1.82421783592462	0.461282555553093	-0.24097263732818	-0.633038281425339	-0.753132221737766	-0.658357250986426
TRINITY_DN18182_c0_g1_i14_9	-1.34672808926656	-0.459241046068061	-0.806981663233191	0.887781635033417	0.707760233739245	1.01740892979515
TRINITY_DN18183_c0_g1_i3_14	-1.1443052878077	-1.22397787811612	-0.170170672156195	0.947979784570527	0.798063253722702	0.792410799786791
TRINITY_DN18184_c0_g1_i1_8	0.765094260359966	0.844922856492154	1.05900014847137	-1.09705057161568	-0.521223809600403	-1.0507428841074
TRINITY_DN18198_c0_g1_i10_18	-0.406348463189134	-0.806421752502837	-0.801602862623878	-0.534652923139167	1.33524687891405	1.21377912254097
TRINITY_DN18198_c0_g1_i1_7	0.993149677093877	0.807491263997791	0.65326104496948	-1.17927059395628	-0.0324025378464966	-1.24222885425838
TRINITY_DN18200_c0_g1_i2_7	1.03143954658707	0.713679431191424	0.850932958091648	-0.318904745031033	-1.07412465715288	-1.20302253368623
TRINITY_DN18201_c0_g1_i2_1	-1.41149657752865	-0.161425370420629	-0.702343844932161	0.572208304310261	0.255413136083374	1.4476443524878
TRINITY_DN18203_c1_g1_i2_12	-1.21241126963088	-1.09159647535824	-0.279913199382972	0.952654698684365	0.920654292098542	0.710611953589183
TRINITY_DN18208_c0_g1_i1_4	1.30832800147829	0.976753084786097	0.0932650034227306	-0.930392519112397	-0.270315083049417	-1.17763848752531
TRINITY_DN18209_c0_g1_i9_14	-1.52312681216231	-0.923635834429467	0.163225842889372	0.643867138482435	0.675759008641693	0.963910656578275
TRINITY_DN18213_c0_g5_i1_16	1.34152347088973	0.998453941159452	0.0485275399401568	-1.18940602071152	-0.415914261086723	-0.7831846701911
TRINITY_DN18214_c0_g1_i2_3	1.27934869190502	0.461957341426854	0.884517170866638	-0.660715404433593	-0.974726522909995	-0.99038127685492
TRINITY_DN18214_c0_g2_i1_3	1.34351275789587	0.441793375991346	0.833502674985804	-0.965399481336143	-0.882328455151517	-0.771080872385357
TRINITY_DN18219_c0_g1_i3_7	0.883463584683366	1.03726067681568	0.778079761378477	-0.677251582197524	-0.876300521782956	-1.14525191889705
TRINITY_DN18219_c0_g1_i5_12	1.41640671982367	0.786518258808777	0.31452870976169	-1.11813814984395	-0.546396859412275	-0.852918679137908
TRINITY_DN18220_c0_g1_i1_12	-0.980763279731327	-1.29586486250722	-0.301922645764698	0.854882579121034	1.02205284863788	0.701615360244336
TRINITY_DN18224_c0_g4_i1_10	-0.557220804912826	-0.499230659436483	-1.41582523007606	0.310766610429442	1.11995857095358	1.04155151304234
TRINITY_DN18225_c0_g2_i1_14	-0.675616368550668	-1.12880473304939	-0.896996809249016	0.915827889832997	1.01895470299485	0.766635318021227
TRINITY_DN18227_c0_g4_i1_10	-1.03731074988397	-1.03731074988397	-0.543508942338882	1.24415475076824	0.512710477812532	0.861265213526045
TRINITY_DN18230_c0_g1_i2_8	-0.915210986674696	-0.852138830715984	-0.914978661152053	0.775043439117161	0.654057916165257	1.25322712326032
TRINITY_DN18234_c0_g1_i3_3	1.30189470307464	0.66956085909811	0.586457085022422	-1.21945433506712	-0.414256291301271	-0.924202020826782
TRINITY_DN18235_c0_g1_i1_14	-1.72415497351928	-0.299054461447299	-0.310818562083873	0.840576140504313	0.648033461626398	0.845418394919746
TRINITY_DN18236_c0_g1_i1_18	-0.898966783697761	-0.898966783697761	-0.898966783697761	0.591055961572635	1.11977546422399	0.986068925296659
TRINITY_DN18236_c0_g1_i2_10	1.97789849705451	0.0957195976660006	-0.540872489980467	-0.466246026520659	-0.54087248998046	-0.525627088238925
TRINITY_DN18236_c0_g1_i4_13	-0.586832762665541	-1.34522766048501	-0.67601198701434	1.01186794114254	1.01162806405621	0.584576404966142
TRINITY_DN18237_c0_g1_i5_5	-1.71492233427126	-0.0602445022155871	-0.399795937258017	0.554610275208514	0.439223739639884	1.18112875889646
TRINITY_DN18244_c0_g1_i3_14	-1.33181278299031	-0.24143846218741	-0.906807299783161	0.951086127197218	0.395542071774239	1.13343034598942
TRINITY_DN18255_c0_g1_i4_3	1.51493586603162	1.03381959074275	-0.542004927986735	-0.671943851470294	-0.67260243528286	-0.662204242034478
TRINITY_DN18257_c0_g1_i2_11	0.498561909283179	1.33091202722288	0.809384314531745	-0.886941536147348	-0.832744625277787	-0.919172089612667
TRINITY_DN18258_c1_g1_i1_13	0.994800898760534	0.672096055944782	1.02707796881307	-0.737798041146481	-1.12992546286514	-0.826251419506766
TRINITY_DN18263_c0_g1_i5_9	-1.15993246930693	-0.675274135688479	-0.577335645196682	1.32046760598327	0.0335449570930151	1.0585296871158
TRINITY_DN18264_c0_g3_i1_10	0.984220291095774	0.450430840082072	1.14443860667932	-1.04027683432345	-0.414065570098817	-1.12474733343491
TRINITY_DN18266_c0_g1_i1_18	-0.592797886749463	-1.21682140031162	-0.663021227598523	1.46556292134585	0.695061485993824	0.312016107319932
TRINITY_DN18269_c0_g1_i4_16	-1.14567269626525	-0.555085899895378	-0.966539699478186	0.780885920253544	0.775790416857414	1.11062195852786
TRINITY_DN18270_c0_g1_i3_5	-1.01075625467621	-1.01075625467621	-0.567003232140289	1.1583443343257	1.08304915163562	0.347122255531396
TRINITY_DN18275_c0_g2_i1_2	-1.2350046677468	-0.940738263731972	-0.473530017593498	0.841542795098501	1.01204520791869	0.795684946055084
TRINITY_DN18278_c1_g2_i3_12	1.25208651030109	0.93492556534481	0.390332485166855	-1.20064466101251	-0.779550826917143	-0.597149072883094
TRINITY_DN18282_c0_g1_i17_10	0.515110014835649	0.64581026204222	1.3096683295475	-0.509059866650695	-1.43870552239594	-0.522823217378734
TRINITY_DN18286_c0_g2_i1_9	-0.468859192373488	-0.777861730696038	-1.29136420282443	0.504859364422794	1.32123904910322	0.711986712367939
TRINITY_DN18292_c0_g1_i2_12	1.3135883172746	-0.609115097552618	1.26340900881533	-0.74520035531981	-0.658580517371651	-0.564101355845853
TRINITY_DN18293_c0_g1_i2_18	0.480390652007006	1.24395675376151	0.930833272328619	-0.925425671412354	-0.903002104827893	-0.82675290185689
TRINITY_DN18295_c0_g1_i3_13	1.52705047118883	0.760511681324232	0.192367752278172	-0.788438775270486	-0.861973101866954	-0.829518027653793
TRINITY_DN18309_c0_g1_i1_6	1.64724743001326	0.666852360296941	-0.180535061044361	-0.646258301173784	-0.365763727385699	-1.12154270070636
TRINITY_DN18309_c0_g1_i5_3	1.10775862585984	1.04284026547537	0.500471195103684	-0.704768317181454	-1.12171050397018	-0.824591265287261
TRINITY_DN18313_c0_g1_i2_18	0.728398344883608	0.566503649091682	1.27556548207433	-1.30136982147514	-0.528307764115661	-0.740789890458822
TRINITY_DN18319_c0_g1_i2_5	-1.36450962033417	-0.776853006271549	-0.103989014071305	1.10430288719185	-0.00101660693205241	1.14206536041722
TRINITY_DN18334_c0_g1_i1_13	-1.06843393756032	-0.889213870109334	-0.765794150989898	0.984943480868989	0.870797372903252	0.867701104887312
TRINITY_DN18335_c0_g1_i1_1	-1.29395720163753	-0.311916095214619	-0.642567088895321	0.36548790197901	0.267252906635767	1.61569957713269
TRINITY_DN18336_c0_g1_i1_2	-1.57261063143308	-0.467306757037427	-0.369964642268178	0.74222758738723	0.494556756184989	1.17309768716647
TRINITY_DN18342_c0_g1_i3_1	-0.0667785141910366	-1.24358719548089	-1.09960650618491	0.488470477859074	1.2393268698767	0.682174868121061
TRINITY_DN18342_c0_g1_i3_7	-0.929064465510525	-0.879047508468165	-0.875216633107278	0.54032643871342	1.0010428174021	1.14195935097045
TRINITY_DN18345_c0_g1_i16_6	0.425501158603847	0.629088532519423	1.45806609581797	-0.804464882588288	-0.544969416124353	-1.1632214882286
TRINITY_DN18347_c0_g1_i2_12	-1.00265388185436	-1.09118838279395	-0.54577846641391	1.22472553944902	0.656446990648233	0.758448200964965
TRINITY_DN18348_c0_g1_i2_3	0.971194205282185	1.18901216938277	0.499596536393791	-0.76192739835183	-1.02619086724186	-0.871684645465055
TRINITY_DN18353_c0_g1_i1_6	1.30221401446025	0.716083579926861	0.497943239041638	-1.36883610019836	-0.497760225253568	-0.649644507976816
TRINITY_DN18354_c0_g1_i2_15	0.802065615616047	1.27142775648438	0.594586010864306	-0.984946727668808	-0.836991397880464	-0.846141257415464
TRINITY_DN18355_c0_g1_i1_5	-1.04323375391947	-1.10431743591629	-0.53096418871062	0.997815136526787	0.873604198029769	0.807096043989825
TRINITY_DN18358_c0_g1_i1_12	-0.803282224481955	-0.887040214245145	-0.728148277198196	0.030196737716455	1.49815941598531	0.890114562223531
TRINITY_DN18363_c0_g1_i2_7	0.969931481339403	1.27271767465468	0.340809425846532	-1.08287048872539	-0.63898194157677	-0.86160615153846
TRINITY_DN18370_c0_g1_i8_6	-0.243890688961677	-1.73860433138491	-0.310560560872895	0.787400676173507	0.936982655238988	0.568672249806988
TRINITY_DN18372_c0_g1_i1_3	1.24262703160848	0.519225692102471	0.885261354249224	-0.906585667796923	-0.688635560174038	-1.05189284998921
TRINITY_DN18375_c0_g1_i3_13	0.647708866165549	0.876278332166938	1.11442585406577	-0.774403959605905	-0.590172655406279	-1.27383643738607
TRINITY_DN18379_c0_g1_i1_16	-1.35336521761448	-0.495079544807958	-0.71471678680807	0.788864354071514	0.558434048753606	1.21586314640539
TRINITY_DN18379_c0_g1_i5_2	0.374032044218838	1.19891414576155	0.893726048013823	-0.301879844108761	-1.39034437237215	-0.774448021513304
TRINITY_DN18382_c0_g1_i2_13	1.21017055975301	1.03878266869523	0.381924746383434	-0.923919775339112	-0.859410918832103	-0.847547280660458
TRINITY_DN18388_c0_g1_i1_2	-0.136402581128804	-1.16649916257336	-1.1159737520529	1.19116698789421	0.295449055229083	0.932259452631773
TRINITY_DN18389_c0_g2_i1_3	-0.956793726075871	-0.158927862546586	-1.39762263034583	0.834520130796221	0.827377195190024	0.851446892982042
TRINITY_DN18391_c0_g1_i6_8	-1.52543326630775	-0.0855806764955478	-0.743069445518418	1.04241631909552	0.944546250323979	0.367120818902224
TRINITY_DN18394_c0_g1_i5_5	1.07540768261463	0.940328676777689	0.649472377036595	-1.09012989872983	-1.02061243174566	-0.554466405953427
TRINITY_DN18395_c0_g1_i6_13	-0.336848248609449	-1.48516373304947	-0.716935074685511	0.741510398776199	0.926994658555748	0.870441999012487
TRINITY_DN18399_c1_g1_i1_8	-1.05059998981707	-1.00924981569811	-0.629166797847196	0.900360776163429	1.08341684777652	0.705238979422431
TRINITY_DN18400_c1_g5_i1_6	0.533243205818817	1.77305793438385	-0.150405418000999	-0.718631907400556	-0.718631907400556	-0.718631907400556
TRINITY_DN18402_c0_g1_i3_18	-1.01447168470058	-0.95894587282505	-0.717876341905497	1.14515898369044	0.894038290928997	0.652096624811689
TRINITY_DN18406_c0_g1_i1_18	0.385588268002847	1.59521014367296	0.277208982526328	-0.800946282962466	-1.24173274578143	-0.215328365458239
TRINITY_DN18406_c0_g1_i1_4	-1.1075116915282	-0.331345519386285	-0.993501811922433	0.814879713714832	0.21526111911312	1.40221819000897
TRINITY_DN18409_c0_g1_i7_18	1.64499052609994	-0.219873370479503	0.780869888359237	-0.82961123639828	-0.6732865272884	-0.703089280292989
TRINITY_DN18409_c0_g3_i1_18	0.567708253251531	1.57228732220965	0.356933551668217	-0.832309709043134	-0.832309709043134	-0.832309709043134
TRINITY_DN18411_c0_g2_i1_14	0.38545128584725	1.72510246572883	0.182987129199758	-0.521585321645822	-0.885977779565007	-0.885977779565007
TRINITY_DN18413_c0_g1_i3_6	0.986097662894039	1.08669620749754	0.629122505613634	-0.874690254032313	-1.00429639425837	-0.822929727714536
TRINITY_DN18414_c0_g1_i6_5	0.46796495940516	1.00329858254345	1.12151360650137	-0.72986602787868	-0.578833495432908	-1.28407762513839
TRINITY_DN18417_c0_g1_i1_7	1.47661563625195	0.539915557917198	0.545265577024357	-0.709264144514955	-1.00304101769787	-0.849491608980687
TRINITY_DN18421_c0_g1_i1_12	1.50201060751425	0.560321010425205	0.476315722963031	-0.88731518543044	-0.987453979177284	-0.66387817629476
TRINITY_DN18426_c0_g1_i2_8	1.30635323642524	-0.211177181107345	1.21180708983507	-0.787256600029704	-0.705957537153288	-0.813769007969976
TRINITY_DN18428_c0_g1_i2_15	-0.867767032994174	-0.375677775148738	-1.05891350038498	0.548621648041201	0.119977672835272	1.63375898765142
TRINITY_DN18430_c0_g1_i1_14	-1.27387886412402	-0.607774469118211	-0.774749120182417	0.742915003884338	1.06847291127064	0.845014538269669
TRINITY_DN18431_c0_g1_i1_11	-0.9374503882629	-1.24487368367591	-0.462080226749879	0.748839132696415	0.930254757053769	0.9653104089385
TRINITY_DN18432_c0_g1_i2_3	0.528763883686133	1.3973850161787	0.647993131164523	-0.799721267970786	-1.14604444536222	-0.628376317696349
TRINITY_DN18432_c0_g1_i2_9	0.891920889773692	0.445957649022298	1.28691073694	-0.689726085986878	-0.994943352940766	-0.940119836808349
TRINITY_DN18432_c0_g1_i5_17	0.968651385222435	0.609664233019257	0.995740981055824	-1.35778104403772	-0.848233007507827	-0.368042547751971
TRINITY_DN18433_c0_g1_i1_3	0.825751871189201	0.592238046647734	1.16997998345163	-1.18160016087341	-1.02984824288591	-0.376521497529244
TRINITY_DN18435_c2_g2_i1_9	-0.825613476709266	-0.825613476709266	-0.825613476709266	1.60179203038009	0.380539106698381	0.494509293049332
TRINITY_DN18440_c0_g1_i4_2	0.740736513809121	1.18114522771958	0.770155442251489	-1.07254740659523	-0.783914148009294	-0.835575629175663
TRINITY_DN18441_c0_g1_i3_12	-0.579030329215825	-0.940267384763367	-1.15379920857767	0.724450080743043	0.860463127696456	1.08818371411736
TRINITY_DN18441_c0_g2_i1_7	0.980789600489747	1.43335978380453	-0.0425839660991543	-1.05642849856475	-0.636540332139677	-0.678596587490695
TRINITY_DN18446_c0_g1_i7_16	1.0624872116218	0.74491951970346	0.917327650162068	-0.908244793829508	-0.908244793829508	-0.90824479382831
TRINITY_DN18459_c0_g1_i4_3	-0.63797366601453	-0.822817479233123	-0.0751294631107546	1.81578921236532	-0.675687453938398	0.39581884993148
TRINITY_DN18462_c0_g1_i2_4	-1.25744984828502	-0.241552505125228	-0.865480461824878	0.734921081383182	0.20503865974477	1.42452307410717
TRINITY_DN18462_c0_g1_i5_17	0.962510227189206	0.0679161677673079	1.41637819031871	-0.831574072697885	-0.990418478275737	-0.624812034301601
TRINITY_DN18469_c0_g1_i6_2	-0.917432299584856	-1.41106189084013	0.122999857071033	1.27291405714173	0.246142269165076	0.686438007047154
TRINITY_DN18470_c0_g1_i5_18	-0.704383843591144	-0.799534879746957	-1.06207518887408	0.813046363955124	0.357278855661949	1.3956686925951
TRINITY_DN18470_c0_g4_i1_1	-1.31697412567713	0.115232224231885	-1.10212626572618	1.06479401193996	0.358596747034681	0.880477408196786
TRINITY_DN18477_c0_g1_i8_10	-0.25377958657236	1.30040003224986	1.2055129879285	-0.998083865511097	-0.560682673414928	-0.693366894679972
TRINITY_DN18481_c0_g2_i2_7	1.14576859485253	0.860297840127216	0.656597085403099	-1.03690571286636	-1.0570760976784	-0.568681709838087
TRINITY_DN18483_c0_g2_i1_4	-1.59446229578963	-0.797874945901971	0.285625157551234	0.96083716151489	0.290288290712458	0.855586631913022
TRINITY_DN18484_c0_g2_i1_2	-0.854698368725335	-0.834769721333472	-0.986175367288634	0.963888637899664	1.17679388528474	0.534960934163037
TRINITY_DN18485_c0_g1_i2_17	-1.3646378605632	0.305442050418118	-1.12416655765084	0.850132648640069	0.375718012130788	0.957511707025062
TRINITY_DN18488_c0_g1_i9_13	0.0783220095452187	1.16665247766521	1.24887589012108	-0.831481919962143	-0.831037599160277	-0.831330858209098
TRINITY_DN18489_c0_g1_i1_15	-0.926687503897197	-0.893296369570849	-0.813588174043732	0.385175070777276	1.0725175845158	1.1758793922187
TRINITY_DN18490_c0_g1_i1_10	-0.380673456545086	-1.25795605324071	-0.960926447562816	0.987950436681462	0.998899119063965	0.612706401603185
TRINITY_DN18492_c0_g1_i1_5	-1.27403500713193	-0.854546191523748	-0.369090645330702	1.29896008403872	0.828053782281299	0.370657977666357
TRINITY_DN18495_c0_g1_i19_2	-0.703574593416238	-1.12651276637039	-0.832999188182256	0.58268256624934	0.901448982598258	1.17895499912128
TRINITY_DN18495_c0_g2_i1_2	-0.318646630054905	-1.22786150879482	-0.895745676119467	0.752582289206015	0.299590364196722	1.39008116156646
TRINITY_DN1849_c0_g1_i1_1	1.45646684557256	0.710468953111549	0.395985649894397	-0.979922846442852	-0.835897990957406	-0.747100611178249
TRINITY_DN18506_c0_g1_i1_16	-0.996929162821163	-0.626092875335109	-0.935382197623153	0.433649047050922	1.44568967225802	0.679065516470484
TRINITY_DN18507_c0_g1_i2_7	-1.32124757393455	-0.507865226453612	-0.814850972303786	0.911118963698391	0.845418583081731	0.887426225911827
TRINITY_DN18508_c0_g1_i1_4	1.29467239505942	0.793342089801346	0.494081078404689	-0.58579585885349	-0.758825216182407	-1.23747448822956
TRINITY_DN18520_c0_g1_i2_16	-0.544079070915383	-1.42986877603092	-0.619773813498032	0.999674798237714	0.849422220873583	0.744624641333043
TRINITY_DN18520_c0_g2_i1_6	-0.640661910881055	1.08815577140851	1.47449187211571	-0.640661910881055	-0.640661910881055	-0.640661910881055
TRINITY_DN18521_c0_g1_i1_2	0.865254180184347	1.06738893693596	0.43937186465286	-1.235047692815	-1.17974394661051	0.0427766576523417
TRINITY_DN18527_c0_g1_i1_10	-0.963429118670921	-1.22959953926954	-0.432653746667496	1.03663190949737	0.661195603391085	0.927854891719507
TRINITY_DN18529_c0_g1_i1_7	1.01730983276285	0.918702101528193	0.71191363022049	-1.09753570622538	-0.452854152060767	-1.09753570622538
TRINITY_DN18529_c0_g1_i2_18	-1.45039188396712	-0.527086502479977	-0.602804535690878	0.972109625694764	0.711722982445155	0.896450313998054
TRINITY_DN18532_c0_g1_i3_2	-1.20676530617669	-1.05440917279242	-0.363209514158486	0.826834273469196	0.918399179675965	0.879150539982439
TRINITY_DN18537_c0_g1_i1_11	0.559821867378032	1.15231803572978	0.966970097221055	-0.934066017142112	-0.752808006592345	-0.992235976594412
TRINITY_DN18538_c0_g1_i2_11	-1.27639570039984	-0.605896423196612	-0.716929029196262	0.485588949338628	1.15731270364764	0.956319499806446
TRINITY_DN18539_c0_g1_i2_7	0.317779829703547	1.04818044931984	1.18374088667668	-0.931214002565214	-0.475940887670798	-1.14254627546405
TRINITY_DN18540_c0_g1_i1_17	0.771419693893898	1.33240008946692	0.53987902862454	-0.819905599789484	-0.949288175472392	-0.874505036723485
TRINITY_DN18554_c0_g1_i1_4	0.598058692836188	1.33820263062843	0.683218552552964	-0.973074728385372	-0.620036943538168	-1.02636820409404
TRINITY_DN18556_c0_g1_i1_3	-1.64170400205582	-0.115939578015742	-0.335523532838807	0.990142245406908	0.00833826854784805	1.09468659895561
TRINITY_DN18557_c0_g1_i2_15	0.426866525671152	1.55679821189684	0.486409400395333	-0.759682342352634	-0.612571822974838	-1.09781997263585
TRINITY_DN18558_c0_g1_i2_18	-1.41322108079428	-0.428403744591821	-0.614307022316159	0.303183183450457	1.20447554661139	0.948273117640413
TRINITY_DN18574_c0_g1_i2_17	-0.422395304281871	-1.38595634977517	-0.781878993671964	1.03497641221644	0.711338354346722	0.843915881165844
TRINITY_DN18579_c0_g1_i6_5	-1.37889725045077	-0.925536133395518	-0.0387541719236978	0.35708196824479	0.727809397810795	1.25829618971441
TRINITY_DN18589_c0_g1_i1_5	-0.964813992642233	-0.962055903390891	-0.739443037799761	1.06250510359283	0.500416337538892	1.10339149270117
TRINITY_DN18591_c0_g1_i1_2	-0.172388107940183	-1.0158785790228	-1.26864626378914	0.718987250781968	0.480585344069815	1.25734035590033
TRINITY_DN18597_c0_g2_i5_16	-0.499130074138346	-1.53609295961299	-0.239714060699392	1.37226852326752	0.598471267634291	0.304197303548919
TRINITY_DN18601_c0_g2_i1_6	-0.808361420272952	-0.808361420272952	-0.808361420272952	0.232314174332587	1.63562767923947	0.557142407246794
TRINITY_DN18603_c0_g1_i2_11	-1.35069522334121	-0.602722249331825	-0.652957858486476	0.990897942008749	0.584992190743664	1.0304851984071
TRINITY_DN18612_c0_g1_i11_12	-0.516776068591183	-1.0755473835019	-1.04490012041442	0.576240156145376	0.911233542177013	1.14974987418511
TRINITY_DN18614_c0_g1_i2_2	-1.09039641650365	-0.174179769819273	-1.04958273471099	1.11744675606067	0.000724971294138781	1.1959871936791
TRINITY_DN18615_c0_g1_i1_14	-0.985846607148314	-0.754026253762824	-0.894250963846121	1.13549220376361	0.397481206640213	1.10115041435344
TRINITY_DN18617_c0_g1_i1_16	-1.62814802045222	-0.0888587220212842	-0.525199999288927	0.665895515755883	0.352490757154047	1.2238204688525
TRINITY_DN18618_c0_g1_i1_1	-1.36882984812435	-0.19215565382363	-0.713525954159502	0.227555157420886	0.557932571395738	1.48902372729086
TRINITY_DN18618_c1_g1_i16_1	1.69968215343586	0.260407941910299	0.375043726245653	-0.540339074070902	-0.897593145725697	-0.897201601795214
TRINITY_DN1861_c0_g1_i1_4	-1.35186294732832	-0.141708134678579	-0.770943362000499	1.21206195694216	0.00896934287169032	1.04348314419355
TRINITY_DN18623_c0_g1_i7_9	-1.08468702867347	-0.910080986040122	-0.520848261718951	1.27954626704613	0.216319587154769	1.01975042223164
TRINITY_DN18629_c0_g1_i8_10	1.18755547960098	0.497261829267453	0.74676573775842	-1.54573137687032	-0.403356218461417	-0.482495451295118
TRINITY_DN18629_c1_g1_i1_6	1.71935212088666	-0.371306399383932	0.687305871484461	-0.865720946071146	-0.578498693299694	-0.591131953616351
TRINITY_DN18630_c0_g1_i1_2	-0.462361908333574	-1.00601700537745	-1.17851120977912	1.04502385397504	0.729519022158857	0.872347247356248
TRINITY_DN18637_c0_g1_i3_14	1.37729962478167	0.622848452078736	0.377904630307492	-1.46369076507934	-0.534233236951961	-0.380128705136602
TRINITY_DN18640_c0_g1_i2_1	-0.220792455673598	-1.12690163153482	-1.11969741504558	0.4142721803513	0.754208611105793	1.2989107107969
TRINITY_DN18641_c0_g1_i13_13	0.618923212935985	1.08119806118199	0.836295941788158	-0.577584932430925	-0.481200528187412	-1.47763175528779
TRINITY_DN18642_c0_g1_i2_12	-1.34864103575042	-1.03906778399972	-0.0332135720458271	0.913078394058352	0.499075534185613	1.008768463552
TRINITY_DN18644_c0_g1_i5_18	-0.958100202525018	-1.31208013147368	-0.320610156901465	0.943721594924304	0.896577021303399	0.750491874672465
TRINITY_DN18645_c0_g1_i1_13	-0.171078741107045	1.29646941389276	1.14454812728103	-0.77012324974919	-0.387902564403577	-1.11191298591398
TRINITY_DN18645_c1_g1_i1_8	-0.632198474794597	0.945100017558352	1.58369388162004	-0.632198474794597	-0.632198474794597	-0.632198474794597
TRINITY_DN18646_c0_g1_i1_1	-0.970608727185461	-0.534057947407682	-1.10035051327771	0.966387880064702	0.441511122610029	1.19711818519613
TRINITY_DN18649_c1_g1_i1_17	-0.809371542388238	-0.618585534790159	-1.02502198409221	1.37910740784118	0.0716068203836665	1.00226483304576
TRINITY_DN18653_c0_g1_i3_5	0.81198262900883	0.563776253065917	1.1224823359135	-0.354448597843754	-1.48379237986573	-0.66000024027877
TRINITY_DN18660_c0_g1_i13_13	1.37093347982349	0.704724306912911	0.514428295898256	-1.03743588255772	-0.579304744228975	-0.973345455847965
TRINITY_DN18660_c0_g1_i7_4	-1.1957765455203	-0.799637103224429	-0.572218394417445	1.2296322535301	0.355832313502566	0.982167476129509
TRINITY_DN18664_c0_g1_i11_18	-0.137065005265401	0.512875011752592	1.76618441196921	-0.743081565485643	-0.514908016169343	-0.884004836801419
TRINITY_DN18671_c0_g1_i5_12	0.791203333626761	1.16873587257492	0.678109048397721	-0.489698960540751	-1.09307500284239	-1.05527429121627
TRINITY_DN18672_c0_g2_i1_14	-1.37624129322049	-0.785832249344175	-0.221780811273854	0.754636895093101	0.293749226675479	1.33546823206993
TRINITY_DN18683_c0_g1_i2_5	-0.578679569882827	-1.43506644706106	-0.536941641271718	0.567005055088526	0.872646389092917	1.11103621403416
TRINITY_DN18683_c3_g1_i6_10	1.86963411693754	-0.627485579991394	0.419432449415109	-0.648908634088847	-0.484296732629242	-0.528375619643162
TRINITY_DN18693_c0_g1_i9_5	-1.19504903726508	-0.788164887411005	-0.323897083780385	0.445090662669729	0.254963204907747	1.60705714087899
TRINITY_DN18702_c0_g1_i1_8	-1.58120687303601	-0.849437189257266	0.187006295855996	0.911950579613496	0.554217677854839	0.777469508968945
TRINITY_DN18708_c1_g3_i1_10	0.853504909993079	1.10898928201135	0.737763148323503	-0.82035051068828	-1.1093315030249	-0.77057532661476
TRINITY_DN18710_c0_g1_i1_14	-0.770119647147729	-1.1263577430631	-0.71593255883964	0.393683947150928	1.04111730908841	1.17760869281113
TRINITY_DN18712_c0_g1_i9_5	-1.47970981954251	-0.160330880560256	-0.708719584951472	0.53643380979805	0.486374868421218	1.32595160683497
TRINITY_DN18718_c0_g1_i1_12	0.451328939788322	1.15836096475097	0.917138609708742	-0.777798448897873	-1.36381827309707	-0.385211792253088
TRINITY_DN18719_c0_g1_i1_3	1.39880725590239	0.507197531099436	0.709363870806711	-0.866093581369251	-0.837273880337134	-0.912001196102154
TRINITY_DN18725_c0_g1_i6_11	-1.31125251370381	-0.237095083417388	-0.952799140779033	1.1012570891165	0.948906541670074	0.450983107113659
TRINITY_DN18734_c0_g1_i2_6	-0.273369840294528	1.5561855292839	0.918767813126754	-0.767454189483055	-0.862102338998003	-0.572026973635068
TRINITY_DN18742_c0_g1_i2_12	-1.29538648140232	-0.436475606894824	-0.679612934924284	0.60784570912675	0.321481386574728	1.48214792751995
TRINITY_DN18743_c0_g1_i1_18	-0.31120203842684	-0.870181613842356	-1.02429945506625	-0.241609490444881	1.37155201397997	1.07574058380035
TRINITY_DN18748_c0_g1_i6_13	1.14070243754125	0.802440665347973	0.662100474144606	-1.34701215726292	-0.556676131416937	-0.701555288353972
TRINITY_DN18752_c0_g1_i6_6	-0.453578516001104	1.98693374660025	0.0471424562503931	-0.453542200459668	-0.604851306687303	-0.522104179702565
TRINITY_DN18755_c0_g1_i11_13	0.0867788450505247	0.969390551924614	1.24564695014629	-0.125491534537089	-1.33020795500834	-0.846116857576008
TRINITY_DN18757_c0_g1_i2_3	1.30162156533225	0.517476692942119	0.828947534804225	-0.969222286449526	-0.80602662406439	-0.872796882564679
TRINITY_DN18759_c0_g1_i3_3	1.18493960906222	0.828451932946352	0.671158463006378	-0.70020657119473	-0.996243644638714	-0.988099789181504
TRINITY_DN1875_c0_g1_i1_11	0.483220531265462	1.82948931264401	-0.396525501440767	-0.72038405377825	-0.478921260424647	-0.716879028265802
TRINITY_DN18769_c0_g1_i3_2	-0.953885718631636	-1.02343196001306	-0.705235947769022	1.19535889234129	0.670884414397153	0.816310319675274
TRINITY_DN18776_c1_g1_i2_6	-1.68738589533079	-0.186981057910386	-0.414503199133469	0.751116320009159	0.453096239550959	1.08465759281453
TRINITY_DN18785_c0_g3_i1_18	-0.901966070853082	-0.619717264560469	-0.901966070853082	1.58717992671147	0.173403970473621	0.663065509081546
TRINITY_DN18786_c0_g1_i1_10	-1.25970643066751	-0.103849310890568	-1.12188675793221	0.617999974091099	0.838509995699402	1.02893252969979
TRINITY_DN18791_c0_g1_i2_5	-0.367368331380404	-1.76045071712964	-0.0983127318131284	0.61335038992943	1.00571176908672	0.607069621307021
TRINITY_DN18791_c0_g2_i2_13	0.85478408213159	0.120739949685503	1.34877431355987	-0.477611677236422	-0.422177119532172	-1.42450954860837
TRINITY_DN18793_c0_g2_i2_16	0.483647575272188	1.13817150681604	0.8614914769892	-0.967358122294019	-0.190682005915757	-1.32527043086765
TRINITY_DN18795_c0_g1_i1_12	-0.908357796703952	-1.12908439646689	-0.613570469965114	0.71882090176216	0.701331998106258	1.23085976326755
TRINITY_DN18797_c0_g1_i1_3	1.60257431723949	0.468207785515964	0.102386174282543	-1.30853986115983	-0.191496453603765	-0.673131962274404
TRINITY_DN18798_c1_g1_i1_2	-1.22810144340969	-0.602303230006349	-0.619995343126559	1.32157098752626	0.139605101433196	0.98922392758315
TRINITY_DN18799_c0_g2_i3_12	1.1195491110231	0.642462312560743	0.941404019058291	-0.859977009342974	-0.854945896503427	-0.988492536795732
TRINITY_DN18805_c0_g1_i4_12	0.531957260140968	1.45255325515564	0.400633784704689	-0.385260833745902	-0.613670950156831	-1.38621251609856
TRINITY_DN18807_c0_g1_i1_11	-0.66337137312013	-0.85632714900141	-0.85632714900141	0.215840328083345	1.67740274330926	0.482782599730346
TRINITY_DN18807_c0_g1_i2_7	1.11458011684409	0.685009577941189	0.909456124041568	-0.886798592762657	-0.996734299084689	-0.8255129269795
TRINITY_DN18811_c0_g3_i2_10	-0.210361314955226	-1.73786980200196	-0.256200417390363	1.0023473018668	0.868170035073204	0.333914197407543
TRINITY_DN18812_c0_g1_i1_3	0.85139888123819	1.33275122825533	0.442521025083053	-0.828874895781078	-0.898898119397748	-0.898898119397748
TRINITY_DN18816_c0_g1_i3_18	0.490637006540365	0.866965271243667	1.04329582312177	-0.494561935689366	-0.298366556919584	-1.60796960829685
TRINITY_DN18822_c0_g1_i1_11	-1.34111473037915	-1.16757750231797	0.19586305427564	0.667653551833389	0.841940249514077	0.803235377074017
TRINITY_DN18824_c0_g1_i1_8	1.32015013368926	0.213763348090338	0.943386499038578	-0.991341861515301	-1.0855694246732	-0.400388694629675
TRINITY_DN18824_c0_g1_i3_9	-1.64431528081348	-0.501945512441062	-0.276577739965751	0.889994568331353	0.745361693136324	0.78748227175261
TRINITY_DN18828_c0_g1_i1_2	-0.897588650653257	-0.897588650653257	-0.897588650653257	0.786965972427535	1.22460904363076	0.681190935901474
TRINITY_DN18835_c0_g1_i1_15	-1.18316984928357	-0.594088596252931	-0.675456995369465	0.372112400148908	0.546336162278078	1.53426687847898
TRINITY_DN18837_c0_g1_i6_2	-0.26434873900925	-1.48662629622759	-0.640238536734304	0.369523547518648	1.26578979641788	0.75590022803462
TRINITY_DN18841_c0_g2_i2_14	-1.58673301219393	-0.247285749846244	-0.363449795199482	1.01809795744276	0.0619299609748965	1.11744063882201
TRINITY_DN18842_c0_g1_i1_1	0.677177509494252	0.282217028346947	1.49738691430464	-1.15250475437547	-0.509343850769944	-0.794932847000423
TRINITY_DN18845_c0_g1_i2_16	-1.31721857482413	-0.822337203473237	-0.367445561029564	1.139187368892	1.01592740574924	0.351886564685691
TRINITY_DN18845_c0_g1_i4_17	0.680455206199571	1.23033382138795	0.757168536208801	-1.05338731257102	-0.671432577377789	-0.943137673847502
TRINITY_DN18845_c0_g2_i6_12	1.07351768549725	-0.236544163837946	1.33065925139672	-1.219802477333	-0.678663011950776	-0.269167283772244
TRINITY_DN18849_c0_g1_i1_13	0.591770901999094	1.06195322637487	1.03745345669564	-0.821063962230677	-1.04216507088534	-0.827948551953594
TRINITY_DN18855_c1_g4_i2_5	-0.976975261857461	-0.966000327271102	-0.725713629418744	0.575471230287357	1.22515103880095	0.868066949459004
TRINITY_DN18861_c0_g1_i1_7	-0.247884193187753	1.65407300428688	0.668370684393844	-1.03101257608349	-0.249381707853556	-0.79416521155592
TRINITY_DN18861_c0_g1_i4_12	-1.07010674351122	-0.955652339080643	-0.671740306826486	0.81161670293554	1.10629173108054	0.77959095540227
TRINITY_DN18865_c0_g1_i1_2	0.311714450697014	1.72844656186302	0.0630185030454446	-0.219931362033906	-0.729900619992481	-1.15334753357909
TRINITY_DN18869_c0_g1_i2_18	-0.4700278002972	-1.20555935503577	-0.939886496470729	0.973169208743338	0.550344511621978	1.09195993143838
TRINITY_DN18873_c0_g4_i1_12	-0.600182572588389	-0.600182572588389	-0.600182572588389	-0.464570212725748	1.88692543342116	0.37819249706975
TRINITY_DN18874_c0_g1_i6_7	-1.12589315315077	-0.884336345970401	-0.607447537737921	1.21755544369442	0.456432157577031	0.943689435587649
TRINITY_DN18875_c0_g1_i4_17	-1.54493544573628	-0.348262006574501	-0.513682777674299	0.808489190513571	0.41387985790997	1.18451118156153
TRINITY_DN18875_c0_g2_i1_1	-1.67525325884108	0.0965114895271817	-0.493888303882734	0.458830517204332	0.344521984713983	1.26927757127831
TRINITY_DN18876_c0_g1_i4_6	1.25404244042241	0.136426005255087	1.09790678518745	-0.701829231798587	-0.653555853972124	-1.13299014509424
TRINITY_DN18876_c0_g1_i5_3	1.84450644367033	-0.54486276902454	0.480935857399663	-0.602334936815782	-0.50948655170267	-0.668758043526998
TRINITY_DN18877_c1_g1_i2_1	-1.29334753068305	-1.19483415151388	0.220793628607243	1.03463105804534	0.514970022991191	0.717786972553165
TRINITY_DN18879_c0_g1_i9_11	-0.939667222991853	-0.517855384256561	-0.943126064950615	0.407588541811642	0.361277447900384	1.631782682487
TRINITY_DN18885_c0_g1_i2_6	-1.0685253782733	-0.335199960268879	-1.17270856370086	0.586588919916345	0.841917524854529	1.14792745747216
TRINITY_DN18888_c0_g1_i12_13	1.8908362045108	-0.607106382612178	0.357885158321474	-0.490016458174382	-0.46428066596972	-0.687317856075996
TRINITY_DN18888_c0_g1_i1_10	-0.981920367164816	-0.935276190107611	-0.675101613202148	0.495995006308299	0.686161162122175	1.4101420020441
TRINITY_DN18892_c3_g1_i4_10	-1.31047752662031	-0.667314928116153	-0.548965026941812	0.892024948311099	0.36787038133131	1.26686215203587
TRINITY_DN18900_c0_g1_i1_9	-1.13987515252989	-0.677246756509178	-0.804378000011782	1.32159565066456	0.608077935475961	0.691826322910331
TRINITY_DN18900_c0_g1_i7_11	-0.932031058667609	-0.905287721741353	-0.540606038582777	0.520677159654171	1.64407061977555	0.213177039562017
TRINITY_DN18909_c2_g4_i4_16	-1.44929129715016	-0.0819313177803997	-0.866249427285178	1.08789944402486	0.429576919157732	0.879995679033155
TRINITY_DN18911_c0_g2_i2_1	-1.53382607117793	-0.236283622529288	-0.695044929054651	0.597449966309952	0.994488025570354	0.873216630881562
TRINITY_DN18911_c0_g3_i1_7	0.682315311049123	1.39585290282142	0.543358944523536	-0.873842386131358	-0.873842386131358	-0.873842386131358
TRINITY_DN18913_c0_g2_i3_13	-1.44961980698184	-1.0208589339064	0.145596770926258	0.906680309436673	0.770476208415049	0.647725452110264
TRINITY_DN18917_c0_g1_i7_17	-1.61695777651408	0.160790792577512	-0.684961588872889	0.909710962658487	0.22541866243435	1.00599894771662
TRINITY_DN18922_c0_g1_i1_3	0.969952355769654	1.01616353712309	0.710600869703891	-0.909342069638511	-0.673014113840342	-1.11436057911778
TRINITY_DN18930_c0_g2_i1_5	-0.474841256880315	0.906933511179042	1.57412489910896	-0.926959524169581	-0.412200963489595	-0.667056665748514
TRINITY_DN18934_c2_g1_i6_10	-1.17813552174321	-0.743452471200929	0.0327034100189436	0.667016560545064	1.57706386228315	-0.355195839903022
TRINITY_DN18943_c0_g3_i1_17	0.338375678073748	1.07513690309601	1.14170949218622	-1.23094713195533	-0.531755198781875	-0.79251974261878
TRINITY_DN18947_c0_g1_i1_13	-1.03326683921196	-0.652696157735609	-0.772765592331151	1.00838482810172	0.0768693934604089	1.37347436771659
TRINITY_DN18950_c1_g2_i1_18	-0.538386619891094	-0.801503495041145	-0.802039489742979	1.53075148030208	-0.363176669422324	0.974354793795465
TRINITY_DN18951_c0_g1_i3_15	1.08406408603689	0.951702974497423	0.675166793667042	-0.988911583834117	-0.896996104027989	-0.825026166339248
TRINITY_DN18952_c0_g1_i1_13	-1.50769994327035	-0.644192501306771	-0.339334864639922	1.08626191384616	0.580458262847663	0.824507132523219
TRINITY_DN18955_c0_g1_i8_5	-0.687218767842389	-1.26955504059522	-0.666410296431957	0.533927686597548	0.99835340134013	1.09090301693189
TRINITY_DN18957_c0_g1_i1_7	1.16556068877333	-0.0528666849052317	1.30197318712534	-0.804889063710704	-0.804889063572032	-0.804889063710704
TRINITY_DN18959_c0_g1_i1_16	-0.89772003293566	-0.698385033102942	-1.09102141503645	0.988177472855987	0.630019752724032	1.06892925549503
TRINITY_DN18960_c0_g1_i1_2	-1.57526936719962	-0.706028115641364	-0.161057128875159	0.858372670042812	0.754519078204546	0.829462863468786
TRINITY_DN18960_c0_g1_i4_16	-0.335334704583792	-0.538970272068933	-1.46729498666062	0.416709722267335	0.505357114128682	1.41953312691732
TRINITY_DN18969_c0_g1_i1_1	1.14718363868032	0.947389477969734	0.599443819358648	-0.906472199970402	-0.831562872679433	-0.955981863358865
TRINITY_DN18980_c0_g1_i1_18	1.29389017290902	0.545183592720597	0.80892114404833	-0.808796262744898	-1.0395835460105	-0.799615100922549
TRINITY_DN18985_c0_g1_i3_16	0.948584645040321	0.586021599087367	1.05780823721735	-1.17030460094364	-1.0695214483395	-0.352588432061894
TRINITY_DN18986_c0_g1_i4_4	1.09692197661038	0.998451526580924	0.52507958069688	-0.940418192680051	-0.502006228874043	-1.17802866233409
TRINITY_DN18987_c0_g1_i3_3	1.37919125511211	0.707329888925925	0.455090545238843	-1.24203312374322	-0.690470981452551	-0.609107584081106
TRINITY_DN18987_c0_g2_i1_18	-0.877752278493466	-0.877752278493466	-0.877752278493466	0.377219829734435	1.10057285471059	1.15546415103537
TRINITY_DN18988_c0_g1_i1_7	-0.830779313802945	-1.48936446577447	-0.104376775578791	1.07102116437348	0.770659422269581	0.582839968513149
TRINITY_DN18989_c0_g1_i2_12	0.850083145932762	1.15620514406375	0.657267528013111	-0.635532443735985	-0.858758963940136	-1.1692644103335
TRINITY_DN18997_c1_g4_i1_18	-0.455123247137121	-1.18061378368377	-0.809216403601809	0.120428960084607	1.04399857937943	1.28052589495866
TRINITY_DN18998_c0_g1_i2_11	-1.30959327775031	-0.241719511467699	-0.976053783516367	0.533872562065588	1.02697148645281	0.966522524215976
TRINITY_DN18999_c0_g1_i3_3	-0.333421614378067	1.25159477864728	1.17603230762407	-0.42321522126721	-0.408837641963207	-1.26215260866287
TRINITY_DN19004_c0_g1_i5_11	-0.868912253625927	-0.430816916582468	-0.678105347736369	0.596690792401152	1.76055843283142	-0.379414707287806
TRINITY_DN19007_c0_g1_i1_6	-0.286471432886633	-1.16952151537046	-1.11748437838144	0.933993802190202	1.02599969698112	0.613483827467218
TRINITY_DN19008_c1_g1_i1_7	-0.623790591639776	0.8409913411947	1.65416948319673	-0.623790591639956	-0.623790590317402	-0.623789050794294
TRINITY_DN19017_c0_g2_i1_1	-1.30626177624405	-0.138004048476421	-0.75785320771272	1.33699701276022	-0.0863390303909665	0.951461050063939
TRINITY_DN19019_c0_g1_i2_4	-1.06589853941607	-1.2752409315193	-0.218370147885038	0.897581294399222	0.790465452669107	0.87146287175208
TRINITY_DN19021_c0_g1_i2_13	-1.0265878177427	-1.20340933778248	-0.372431171455886	0.666075543445239	1.11105879096191	0.82529399257392
TRINITY_DN19022_c0_g1_i2_3	0.993014403007613	0.429421169964916	1.20966467878643	-0.828354642385684	-0.738608151633171	-1.0651374577401
[truncated: 6,579 more rows]
