# Supplementary material for: The effects of Rhodopseudomonas palustris on the improvement of agronomic traits and key enzyme-coding genes related to polysaccharide biosynthesis in Codonopsis pilosula
Source: PLoS One. 2025 Jun 3;20(6):e0319989. doi: 10.1371/journal.pone.0319989 (PMC12132940; doi:10.1371/journal.pone.0319989)
Supplement: S1 File — (ZIP) [file pone.0319989.s004.zip › Transcriptomics of Codonopsis pilosula roots, stems, and leaves/5.different_expressed_gene/YZ100-vs-YCK/YZ100-vs-YCK-heatmap-q-val-0.05-FC-2.gene.xls]

	YCK-1	YCK-2	YCK-3	YZ100-1	YZ100-2	YZ100-3
TRINITY_DN10012_c0_g1_i1_12	-0.953273407999102	-0.819824581083257	-0.550679027110491	1.59212092986772	-0.0300259105267562	0.76168199685189
TRINITY_DN10014_c0_g1_i1_16	-0.537655543465943	-0.837589582542576	-0.837589582542576	1.37061668162012	-0.311884236378447	1.15410226330942
TRINITY_DN10021_c0_g1_i1_4	-0.820838679975322	-0.820838679975322	-0.820838679975322	0.0221671499672326	1.20391330310632	1.23643558685242
TRINITY_DN10022_c1_g1_i1_3	-0.933793919217963	-0.997316905293942	-0.762732201195617	0.934332182439253	0.624107553292977	1.13540328997529
TRINITY_DN10032_c0_g1_i1_10	0.909970061240016	0.894666921322485	0.925650038098025	-0.774931098772725	-0.942528309228969	-1.01282761265883
TRINITY_DN10033_c0_g1_i1_15	-0.782646249334324	-0.901973556142949	-1.03155792740549	1.03408742132397	0.727585709790529	0.954504601768267
TRINITY_DN10041_c0_g1_i1_16	0.899640903822845	0.649334309092766	1.13332211325594	-1.00137045736084	-0.654598127275454	-1.02632874153525
TRINITY_DN10056_c0_g1_i1_2	-0.868339869128096	-0.671071319089531	-0.675238102727039	0.162491605693112	1.80313210866176	0.249025576589789
TRINITY_DN10059_c0_g2_i1_11	0.478770813928074	1.27619194345306	0.830836039545109	-0.68113745910784	-1.24729546553683	-0.657365872281579
TRINITY_DN10062_c0_g1_i1_16	-1.02445519757362	-0.885285939232317	-0.714555836481437	0.629536096223277	1.36502098018345	0.629739896880642
TRINITY_DN10065_c0_g1_i1_11	-1.06881057209603	-1.06283469408021	-0.520498757585238	0.773500172861219	0.722350106187332	1.15629374471292
TRINITY_DN10069_c0_g1_i1_18	-0.620133490110504	-0.828808783008992	-1.12307482734334	0.614223839689106	1.41102232774257	0.546770933031162
TRINITY_DN1007_c0_g1_i1_15	-0.0276161326790475	1.82815657440023	0.346699761794507	-0.71574673450523	-0.71574673450523	-0.71574673450523
TRINITY_DN10084_c0_g1_i1_5	0.726000727796477	1.0517634880381	0.91211846201552	-0.990804948372639	-0.615413461806352	-1.08366426767111
TRINITY_DN10092_c0_g1_i1_8	-0.528395010732397	-1.0353771194718	-1.08006338334657	1.1373885752538	0.917406386943447	0.589040551353519
TRINITY_DN10103_c0_g1_i1_5	0.504562231438674	1.3839682791232	0.704809369359593	-0.829551591810119	-1.09362758937698	-0.670160698734365
TRINITY_DN10122_c0_g1_i1_15	0.920431257721436	0.949558540128126	0.867679341546121	-0.912556379798561	-0.912556379798561	-0.912556379798561
TRINITY_DN10124_c0_g1_i1_10	-0.75983161504178	-0.772766184044673	-1.01279070056152	1.16765041293754	0.195282812886471	1.18245527382396
TRINITY_DN10124_c0_g2_i1_10	-1.12251393005793	-0.536139882337035	-0.883962828055665	0.557750810232093	0.550735012855789	1.43413081736275
TRINITY_DN10130_c0_g1_i1_14	-1.07330515160365	-1.10905351230841	-0.13699356490659	1.10573286694695	0.0410500275714682	1.17256933430024
TRINITY_DN1015_c0_g1_i1_10	-1.54793995385556	-0.444278199662616	-0.472903005007108	0.531385697811517	1.0910135167692	0.842721943944568
TRINITY_DN10163_c0_g1_i1_9	-0.788374880295476	-1.0219806617902	-0.749374161650178	0.407477119521733	0.695123834874077	1.45712874934004
TRINITY_DN10163_c0_g1_i2_14	-0.513803842554291	-1.07878058999473	-0.681352695072914	1.56524602930522	-0.0966976229834553	0.80538872130018
TRINITY_DN10166_c0_g1_i1_17	-0.703754535990755	-0.703754535990755	-0.703754535990755	1.20241028416197	1.36420437806947	-0.455351054259171
TRINITY_DN10167_c0_g1_i1_15	0.641826537616377	1.10833719373385	0.898608171478848	-0.931503751597796	-1.18262985019578	-0.534638301035494
TRINITY_DN1016_c0_g1_i1_5	-1.00212738026239	-0.543333228069683	-1.00212738026239	0.493957322273928	1.44128917894439	0.61234148737614
TRINITY_DN10175_c0_g1_i2_3	-1.0551412445609	-0.747582251910351	-0.814799122010351	1.09603254052778	1.15135146677511	0.370138611178702
TRINITY_DN10177_c0_g1_i1_16	0.401118328629635	1.39884343344884	0.743352293662458	-0.574696386748445	-1.16004272759138	-0.808574941401114
TRINITY_DN10178_c0_g1_i1_6	1.24066128944806	1.05908278662208	0.298375571463328	-0.866039882511157	-0.866039882511157	-0.866039882511157
TRINITY_DN10178_c0_g1_i2_18	-0.90557735003549	-1.26450080159601	-0.379500828137207	1.2261451585728	0.491752182088196	0.831681639107713
TRINITY_DN10181_c0_g2_i1_9	-0.570911267585529	-0.571475957815928	-0.571475957815928	-0.571475957815928	1.8785087236913	0.406830417342014
TRINITY_DN10184_c0_g1_i2_5	-0.793072674866434	-0.793072674705567	-0.793072674866434	0.785859720170941	1.57966585531571	0.0136924489517854
TRINITY_DN10188_c0_g1_i2_14	-0.817702971107733	-0.525145022349038	-0.740405527158445	0.563606242648771	-0.248905336120784	1.76855261408723
TRINITY_DN10190_c0_g1_i2_10	-0.994459738542526	-0.773767071484715	-0.89372305094219	0.966403946510644	0.499765131262651	1.19578078319613
TRINITY_DN10190_c0_g1_i2_8	0.959318989437209	0.8976649232779	0.880423056511971	-0.925124896528281	-0.925124896528281	-0.887157176170518
TRINITY_DN10193_c0_g1_i1_9	-0.958279011412778	-0.913621247259887	-0.863154179682187	0.917666614772162	0.973505748740681	0.843882074842009
TRINITY_DN10194_c0_g2_i1_15	0.377191430716862	1.25442417268975	0.960355337036169	-1.02548110487001	-0.987337479225694	-0.579152356347087
TRINITY_DN10196_c0_g1_i1_8	1.29716751276084	0.481391683331088	0.84043504351949	-1.07320386966807	-0.900932189205952	-0.644858180737396
TRINITY_DN1019_c0_g1_i1_3	1.44340210688194	0.389287581109495	0.743500681613877	-0.858730123201771	-0.858730123201771	-0.858730123201771
TRINITY_DN10200_c0_g1_i1_8	-1.30521422856577	-0.390197611047832	-0.288186714996951	1.02350590588587	-0.401048668453541	1.36114131717822
TRINITY_DN10207_c0_g1_i1_5	0.302742214809579	0.84465967888521	1.2267930575374	-0.275118033927827	-0.59614895323578	-1.50292796406858
TRINITY_DN10210_c0_g1_i1_13	0.54439367077451	0.991709825768931	1.14818910702803	-0.894764201190492	-0.894764201190492	-0.894764201190492
TRINITY_DN10215_c0_g1_i1_5	1.0309778706104	0.777480969878923	0.854629659487593	-1.2435204808633	-0.554403428176217	-0.8651645909374
TRINITY_DN1021_c0_g1_i1_3	0.329049414450959	0.725542914777238	1.48719586771733	-0.847262732315175	-0.847262732315175	-0.847262732315175
TRINITY_DN10222_c0_g1_i1_3	1.16423040952154	0.631638246715889	0.901414407938273	-0.952968290820577	-0.914508103379438	-0.829806669975685
TRINITY_DN10225_c0_g1_i1_8	-0.925207828763408	-0.869728937464567	-0.858892610065262	0.626805538683698	1.33176302317342	0.695260814436119
TRINITY_DN10226_c0_g1_i1_12	-0.617614328715605	-1.04621068833646	-1.02170617967494	0.762618921482694	1.11914061758721	0.803771657657102
TRINITY_DN10229_c0_g1_i1_17	-0.917983561452044	-0.809766528274331	-0.88183437248141	0.677139754292306	0.519980844972773	1.41246386294271
TRINITY_DN10239_c0_g1_i1_1	0.0849869866332316	1.10680580982036	1.26604302837553	-1.07251586865452	-0.858562333026987	-0.52675762314761
TRINITY_DN10239_c1_g1_i1_13	0.662165990126968	0.68852607006926	1.02742902927992	-1.09546348763614	-1.3516850944883	0.0690274926482816
TRINITY_DN10242_c0_g1_i1_3	-0.979527613025646	-0.734018285681278	-0.972291618299451	0.742858059783765	1.21332555930043	0.72965389792218
TRINITY_DN10243_c0_g1_i1_12	-0.758058688266896	-0.715578022581293	-0.887394805812306	0.592572419790146	1.66235541100863	0.10610368586172
TRINITY_DN10245_c0_g1_i1_7	-1.45249506425915	-0.19167256943989	-0.711164440431679	0.842415632361957	1.25326939002096	0.2596470517478
TRINITY_DN10246_c0_g1_i1_10	-0.691973202513445	-0.770845767262721	-1.07078088990162	0.850396804090615	1.40756848281013	0.275634572777049
TRINITY_DN1024_c0_g1_i2_12	-0.762953420114625	-0.959847655915476	-0.999261102616488	0.958707465072902	0.991772493915747	0.77158221965794
TRINITY_DN10253_c0_g1_i1_2	0.784007902975187	0.778520037679226	1.12627761900359	-0.683567116621188	-1.13103704406233	-0.874201398974481
TRINITY_DN10267_c0_g1_i5_5	-1.48051234624802	0.186468476240563	-0.805895919581169	0.0599433612527812	1.16045914540569	0.879537282930152
TRINITY_DN10268_c0_g2_i1_16	0.883331738646684	1.09908614340451	0.691587478995186	-0.950953398527608	-1.1304823428049	-0.592569619713873
TRINITY_DN10276_c0_g2_i1_9	-0.270146549539699	-0.77218136012913	-1.38287850285699	0.849186310204525	1.2651718498609	0.310848252460394
TRINITY_DN10287_c0_g2_i1_15	0.266362833025263	1.19225362032314	1.03502285667941	-0.853504839442843	-1.24598904760517	-0.394145422979804
TRINITY_DN10299_c0_g1_i1_14	-0.907153639776267	-0.907153639776267	-0.907153639776267	0.904575758872578	0.731773857983492	1.08511130247273
TRINITY_DN10303_c0_g1_i3_9	1.56316041301344	0.389974785013692	0.466710496561665	-1.12326377610597	-0.442929501976203	-0.853652416506626
TRINITY_DN10305_c0_g1_i1_7	0.768956136886316	0.964508683416145	0.804929122276894	-0.381770527595179	-0.654485354783241	-1.50213806020094
TRINITY_DN10306_c0_g1_i1_5	-1.16627453426488	-0.781772513466259	-0.725027394359091	0.608605558302794	1.00435870259944	1.060110181188
TRINITY_DN10318_c0_g1_i1_8	0.411501511526426	1.11725177334469	1.11734743930993	-0.882033574727015	-0.882033574727015	-0.882033574727015
TRINITY_DN10323_c0_g1_i1_2	-0.750326519986585	-0.785209711450586	-0.8370102006117	0.333251468381688	1.7013553484901	0.33793961517708
TRINITY_DN10324_c0_g1_i1_13	1.12611684456291	0.4894286430023	1.02948786120257	-0.887825986934011	-1.10260296676441	-0.65460439506936
TRINITY_DN10337_c0_g1_i1_6	-0.850604646182863	-0.922099665180477	-0.74635854827113	0.736361957974722	0.283932688804767	1.49876821285498
TRINITY_DN10348_c0_g2_i1_9	1.13595152981421	0.867719438652862	0.677187040845605	-1.15277174272709	-0.734988877892746	-0.793097388692839
TRINITY_DN10349_c0_g1_i1_4	-0.83257778566602	-0.829949587249177	-0.891370203394417	0.216210491653983	1.31770529758559	1.01998178707004
TRINITY_DN10356_c0_g1_i1_3	1.57289854787719	0.0441947635488104	0.741089480653632	-0.906317958803529	-0.502935361586322	-0.948929471689783
TRINITY_DN10361_c0_g1_i1_12	-1.28499977810682	-0.478095408128985	-0.510673920978587	-0.0264148019918587	1.4766587529567	0.823525156249549
TRINITY_DN10361_c0_g1_i1_14	-1.25274780842728	-0.876014528181859	-0.524218864565909	1.03609971240359	0.746148816660408	0.870732672111052
TRINITY_DN10366_c0_g1_i4_2	0.815286520628775	0.978977712713748	0.935879362690893	-0.85779280557514	-0.857488969402529	-1.01486182105575
TRINITY_DN10378_c0_g1_i1_6	0.310183354443035	0.674242531039955	1.51918980000476	-0.936145766633552	-0.918634510728231	-0.648835408125965
TRINITY_DN10380_c0_g1_i2_18	1.12767650104183	1.32698426688922	-0.0688616011138019	-0.983782170347265	-0.778672377966928	-0.623344618503058
TRINITY_DN10384_c0_g1_i1_2	-0.968519557874065	-0.897839956253421	-0.867256868941031	0.951612227157466	0.818948051256256	0.963056104654795
TRINITY_DN10385_c0_g1_i1_5	-0.779340278910475	-0.786306839229952	-1.00753546174783	0.454881624925917	1.452028204628	0.666272750334339
TRINITY_DN10390_c0_g1_i2_1	-0.0784049256278819	-1.24706787537183	-1.00371202525627	0.916478605764023	0.161635713480775	1.25107050701118
TRINITY_DN10391_c0_g1_i1_4	-0.354847313802493	-1.17850651349737	-0.947670023296951	0.664798004057713	0.410200903200581	1.40602494333852
TRINITY_DN10391_c0_g1_i2_13	0.169881443147526	1.2946199743418	1.06261150720224	-0.921100080258684	-0.684912781455151	-0.921100062977723
TRINITY_DN10391_c0_g3_i1_11	0.608131614115819	1.21374483284103	0.861146842970572	-0.973955431169507	-0.911013486220958	-0.798054372536958
TRINITY_DN10395_c0_g1_i2_12	0.644336440947882	0.650414249405503	1.076844411862	-0.941971085416767	-1.45406028442487	0.0244362676262596
TRINITY_DN10399_c0_g2_i1_13	0.0634893293896102	0.928571421170418	1.39495173514259	-0.513769167810303	-1.22761552112822	-0.645627796764096
TRINITY_DN10400_c0_g1_i2_12	-0.667410093310834	-1.10196336682534	-0.889274205163609	0.545314645975341	0.959261157771973	1.15407186155247
TRINITY_DN10404_c0_g1_i1_7	0.788167413108007	0.938972099345387	0.892824510990779	-1.18101704901645	-1.08683056858344	-0.352116405844282
TRINITY_DN10416_c0_g1_i1_16	-0.819399631465774	-0.884001294664417	-1.00631829660246	0.899212302385818	0.696807997480367	1.11369892286646
TRINITY_DN10420_c0_g2_i1_4	0.662310841276001	1.61471124371383	0.133070613117682	-0.800476821055362	-0.796165485147398	-0.813450391904755
TRINITY_DN10451_c0_g1_i1_13	-0.930741448642349	-0.926476014281307	-0.874838465858075	1.03084021736558	0.863280804708962	0.837934906707186
TRINITY_DN10455_c0_g1_i1_15	0.982360567816853	1.04092327000509	0.669139469424435	-0.661511033883167	-1.05904313142205	-0.971869141941159
TRINITY_DN10466_c0_g1_i1_6	-0.22675182302172	-0.737713403146572	-1.50726101447548	0.722486039729527	1.07539368184331	0.67384651907093
TRINITY_DN10476_c0_g1_i2_4	1.35417438639587	0.813214703132457	0.440788468317666	-0.753095809422474	-0.820813044663873	-1.03426870375965
TRINITY_DN10484_c0_g2_i1_12	1.77672400901956	-0.217868319177566	0.554324249106474	-0.70439332158282	-0.7043932957829	-0.704393321582747
TRINITY_DN10485_c0_g1_i1_2	-0.835365408841627	-0.848302025659144	-0.929425576615257	0.638552850234648	1.41245371047442	0.562086450406956
TRINITY_DN10487_c0_g1_i1_16	1.12288375883273	0.915441227588648	0.661997083498478	-0.97345529911064	-0.753411471698574	-0.97345529911064
TRINITY_DN10487_c0_g2_i1_16	0.612410253222401	1.5762171254168	0.293811706175448	-0.827479694938217	-0.827479694938217	-0.827479694938217
TRINITY_DN10489_c0_g1_i1_17	0.806751760321441	0.361187756494939	1.41337600409328	-0.860438506969888	-0.860438506969888	-0.860438506969888
TRINITY_DN10499_c0_g1_i1_3	0.957554953912711	0.693040144289187	1.0508016223565	-1.11012506620163	-0.786992404680536	-0.804279249676232
TRINITY_DN10502_c0_g1_i1_16	1.82047086779169	-0.590264789363533	0.540588304851018	-0.590264794426392	-0.590264794426392	-0.590264794426392
TRINITY_DN10503_c0_g1_i1_15	0.366969484782016	1.76060103275066	0.117992381630881	-0.964528533679336	-0.619836472698513	-0.661197892785708
TRINITY_DN10506_c0_g1_i2_1	1.23454682829928	0.641841084942616	0.755876044685166	-0.953764570531359	-0.54408990414121	-1.13440948325449
TRINITY_DN10514_c0_g2_i1_2	-0.922951072965208	-0.833525420375248	-0.922951072965208	1.11401073480685	0.522638077207871	1.04277875429095
TRINITY_DN10516_c0_g1_i1_16	1.23690035275998	0.870974533017579	0.402646740142207	-1.11384299931124	-1.10660066507706	-0.290077961531469
TRINITY_DN10518_c0_g2_i1_18	0.963035163002698	0.910907550385706	0.861525647959161	-0.960468085321787	-0.850268870832379	-0.924731405193399
TRINITY_DN1051_c0_g1_i1_9	-1.38428651691643	-1.02814184908424	-0.0188411724292249	0.993627385339864	0.665824254005919	0.771817899084118
TRINITY_DN10523_c0_g1_i1_7	0.72929983432567	1.23799179198119	0.673167069948109	-1.15262272852328	-0.897177702694268	-0.590658265037419
TRINITY_DN10533_c0_g1_i1_14	-1.06499695866367	-0.796342589573645	-0.449970114921908	-0.141828330042225	1.233223758003	1.21991423519845
TRINITY_DN10533_c0_g1_i2_13	0.950045411638856	0.88932277042561	0.895867710782611	-0.845027160457111	-0.903725973936787	-0.98648275845318
TRINITY_DN10534_c0_g1_i1_10	-0.964775122622472	-0.855167042503937	-0.752211806443415	0.928496409462167	0.293073158242107	1.35058440386555
TRINITY_DN10542_c0_g1_i1_3	-1.31665776108302	-0.873698302375633	-0.400355178561477	0.89397926175117	1.07654434222986	0.620187638039102
TRINITY_DN10552_c0_g1_i1_8	1.1437064837622	0.917397136149573	0.587632336866462	-0.554767842083171	-0.997549155889562	-1.0964189588055
TRINITY_DN10557_c0_g1_i1_2	-0.972025666639111	-0.897844158985972	-0.679910552860372	1.40935594885694	0.296172546834005	0.844251882794507
TRINITY_DN10557_c0_g1_i2_1	-0.88496762528038	-0.879179722953789	-0.884855915943525	1.25397027955785	0.937730302143152	0.457302682476697
TRINITY_DN10561_c0_g1_i1_5	-1.0304343397073	-1.1012710234483	-0.552078692029801	0.780231995252835	0.958816392841019	0.944735667091544
TRINITY_DN10568_c0_g1_i1_2	0.312635865151315	1.48193767940984	0.743315552159973	-0.826430607590119	-0.800643443706652	-0.910815045424355
TRINITY_DN10575_c0_g1_i1_2	-0.821697503412057	-0.848812587849674	-1.00820733321118	0.804243713663203	1.2407286836543	0.633745027155415
TRINITY_DN10577_c0_g1_i1_11	1.02040695136136	1.06699399535164	0.617551839877377	-0.90165092886346	-0.90165092886346	-0.90165092886346
TRINITY_DN10580_c0_g1_i1_15	0.980351133313717	1.43701814333503	0.015922920200262	-0.811097399858725	-0.811097399858725	-0.811097397131558
TRINITY_DN10583_c0_g1_i1_4	-1.26623275721818	-0.579070478131904	-0.808720468114444	1.00024865249395	0.68667364611852	0.967101404852058
TRINITY_DN10583_c0_g1_i1_5	1.36279259325334	0.292583297957346	0.876699844327205	-0.526269677709606	-1.00290302891414	-1.00290302891414
TRINITY_DN10589_c0_g1_i1_10	-0.918715305308532	-0.889749319246969	-0.822303974385202	0.480513782828253	1.34478749761936	0.805467318493091
TRINITY_DN10596_c0_g1_i1_3	1.13232495566403	0.595234384723097	0.951635326111893	-1.08236154707806	-0.874185629543213	-0.722647489877752
TRINITY_DN10604_c0_g1_i1_17	0.38700365186595	0.756732753705817	1.42027289225855	-0.654685559669278	-1.02188118860502	-0.887442549556017
TRINITY_DN10615_c0_g1_i1_12	1.25287457537126	0.508181378438054	0.75973621193222	-1.0787670904574	-1.16339318761894	-0.278631887665196
TRINITY_DN10619_c0_g1_i1_17	-0.615422147628444	-0.881867343490016	-0.923576042618823	0.403222322679998	1.63832242249578	0.379320788561507
TRINITY_DN10627_c0_g2_i1_3	1.17830053508173	1.03819277474214	0.429610856444468	-0.954681986981401	-0.785188643535686	-0.906233535751249
TRINITY_DN10630_c0_g1_i1_3	-0.883647864357842	-0.883647864357842	-0.883647864357842	0.691033315257933	1.34005801594956	0.61985226186604
TRINITY_DN10636_c0_g1_i1_6	-0.800465733215307	-1.01416789583035	-0.626331225622021	0.0207170615167806	1.14230650182245	1.27794129132844
TRINITY_DN10637_c0_g1_i1_10	-0.378852507067467	-0.817578634333619	-1.28862119310254	1.17670175927767	1.03297188944741	0.275378685778546
TRINITY_DN10645_c0_g1_i1_3	1.7555935071521	0.00657473524370428	0.484743968910897	-0.748970737102233	-0.748970737102233	-0.748970737102233
TRINITY_DN10651_c0_g1_i1_15	-0.630227927030964	1.60232799381819	0.918583714305671	-0.630227927030964	-0.630227927030964	-0.630227927030964
TRINITY_DN10657_c0_g1_i1_13	0.0439451781525085	0.690497534650123	1.5899379894643	-0.678034600874913	-0.524492198573268	-1.12185390281875
TRINITY_DN10666_c0_g1_i2_14	-0.914025899741459	-0.873045878654799	-0.937562913156918	0.998190852459529	0.727881257637122	0.998562581456525
TRINITY_DN10674_c0_g1_i1_18	-0.757931724139164	-1.03370885836264	-0.800525705972242	1.10532711599817	0.302369307925776	1.18446986455011
TRINITY_DN10688_c0_g1_i1_3	0.731167360564233	0.899783336019405	1.08141278862275	-0.757218737835913	-1.00633790127911	-0.948806846091361
TRINITY_DN10692_c0_g1_i1_14	1.05089829193078	1.0560572028508	0.565197010709043	-1.08327596025655	-0.906592539905996	-0.682284005328081
TRINITY_DN10707_c0_g2_i1_15	-0.860226456203489	-0.860226456203489	-0.860226456203489	0.344282526735321	0.83467994115809	1.40171690071706
TRINITY_DN10721_c0_g1_i1_10	-0.8985155502973	-0.8985155502973	-0.8985155502973	0.628330737213013	1.18611875221399	0.881097161464901
TRINITY_DN10724_c0_g1_i1_17	1.36533017886525	0.938370361945189	0.228423101692099	-0.961755386157691	-0.935443570546108	-0.634924685798738
TRINITY_DN10736_c0_g1_i1_13	0.522312692460572	0.680010290046488	1.31851275283131	-0.87941283707836	-1.27115460528976	-0.370268292970245
TRINITY_DN10749_c0_g1_i1_11	-0.865273982364702	-0.865273982364702	-0.865273982364702	1.11542131079354	1.19514266822128	0.285257968079281
TRINITY_DN10750_c0_g2_i1_15	1.24198130563787	0.944053919657591	0.310418357693606	-0.342318223558541	-0.949486848715335	-1.20464851071519
TRINITY_DN10755_c0_g1_i1_5	-0.795499935162137	-0.893237159012979	-0.893237159012979	0.628658992239285	1.46065258180283	0.492662679145981
TRINITY_DN10764_c0_g1_i1_1	-1.02704088833631	-0.808059290054347	-0.782976933908014	0.673753531178393	1.38144983313205	0.562873747988223
TRINITY_DN10770_c0_g1_i1_9	-0.874610581174773	-0.874610581174773	-0.874610581174773	0.378594010403966	1.26630138126519	0.978936351855165
TRINITY_DN10774_c0_g1_i1_13	0.969070776689249	0.672094540428932	1.0617873539393	-0.814315009783356	-1.07700894058717	-0.811628720686957
TRINITY_DN10780_c0_g1_i1_4	-0.99085354470271	-0.99085354470271	-0.715935650428083	1.05162700850277	1.00084401418368	0.645171717147052
TRINITY_DN10782_c0_g1_i1_13	0.60072050242682	0.731916028060049	1.16910685529412	-0.593191457601678	-1.4850591731718	-0.423492755007515
TRINITY_DN10784_c0_g1_i1_4	0.430908548582333	0.499054841629582	1.50438041892552	-0.614126805171324	-1.27641093124378	-0.543806072722328
TRINITY_DN10790_c0_g1_i1_2	-0.793164378558412	-0.946318588272446	-0.947610601598786	0.620116137909901	1.20180935002933	0.865168080490412
TRINITY_DN10794_c0_g1_i1_5	-0.573061099999855	-0.87940177154106	-1.1265858420658	0.53230892188108	1.37772364884389	0.669016142881753
TRINITY_DN10806_c0_g1_i1_15	0.814876279475024	0.953927071217465	0.909405952453617	-1.13580384953946	-0.52684343262473	-1.01556202098191
TRINITY_DN10811_c0_g2_i1_15	0.764516808346192	0.997115150215886	0.964909983360057	-0.941143353887001	-0.819729165425107	-0.965669422610026
TRINITY_DN10815_c0_g1_i1_8	-0.612242544901394	-0.830660645893811	-0.539149380349267	1.76126378260233	-0.398553514048302	0.619342302590446
TRINITY_DN10819_c0_g1_i1_13	0.851408093484313	0.598890995819165	1.04838937311019	-0.397217258009312	-0.575634879041834	-1.52583632536252
TRINITY_DN10819_c0_g1_i1_9	-0.950236284257197	-0.953877752807411	-0.778003390930408	0.670709154827919	1.23931339306587	0.772094880101227
TRINITY_DN10819_c0_g1_i3_10	0.0603449736107996	-1.56748586362897	-0.741608087722416	0.743460545520508	1.14231316590879	0.36297526631128
TRINITY_DN10826_c0_g1_i1_18	-0.715433901974714	-0.930569728070756	-0.832795313966223	1.02104927208987	1.3705864569832	0.0871632149386224
TRINITY_DN10836_c0_g1_i1_16	-0.859729848089271	-0.862232483958726	-0.915452213335872	0.63873583438718	1.36949149718014	0.629187213816553
TRINITY_DN10852_c0_g1_i2_9	-1.13001232322899	-0.588209014005229	-0.766625966181219	0.340940877600916	1.50494216763165	0.638964258182876
TRINITY_DN10854_c0_g1_i1_11	0.777220947779764	0.508982608156622	1.34951562811661	-0.878573335987302	-0.878573335987302	-0.87857251207839
TRINITY_DN10860_c0_g1_i1_16	-0.839596858897725	-0.811220848016381	-0.958747482098111	0.571217217587847	1.41545720505756	0.622890766366811
TRINITY_DN10862_c0_g1_i2_12	0.850614989682549	0.830890368565825	0.979773048721748	-0.525843431126804	-0.881213432116279	-1.25422154372704
TRINITY_DN10867_c0_g1_i1_5	-0.76419819051459	-0.817297332509313	-1.0126603925832	0.589064217865262	1.4299520457345	0.575139652007345
TRINITY_DN10869_c0_g1_i1_2	-0.839365850390779	-0.799503056398964	-0.901038885995556	0.17962474432875	1.29558777739296	1.06469527106358
TRINITY_DN10872_c0_g1_i1_17	-1.18694486395895	-0.290568230812978	-1.03725935865727	0.495362040384281	1.2802899962195	0.739120416825419
TRINITY_DN10876_c0_g1_i1_17	1.00190142735303	0.913171375509187	0.743349168948811	-0.539000430693086	-1.25108511977671	-0.868336421341235
TRINITY_DN10882_c0_g1_i1_15	1.16523608479082	0.899010294304201	0.578305418986807	-1.13463534388328	-0.559967480159574	-0.947948974038974
TRINITY_DN10883_c0_g1_i1_11	0.68037921803788	0.939224842812403	0.843438827452034	-1.5311333676917	-0.753143454103683	-0.178766066506934
TRINITY_DN10886_c0_g1_i1_8	-0.714797678484307	-1.23155624552533	-0.339361167612677	1.42029324694095	0.915130396929783	-0.0497085522484125
TRINITY_DN10888_c0_g1_i1_2	0.962658807235803	0.75475007144259	0.935370305486744	-0.473022819844099	-1.21092207942528	-0.968834284895754
TRINITY_DN10892_c0_g1_i1_15	0.948552154843878	0.886814939126901	0.890274964415455	-0.774008674045749	-0.881761654869638	-1.06987172947085
TRINITY_DN10898_c0_g1_i1_4	0.612336819134685	1.12516048008002	0.963212872244378	-0.900236723819694	-0.900236723819694	-0.900236723819694
TRINITY_DN10902_c0_g1_i1_3	1.21185139646143	0.625469977518624	0.746043199081964	-1.10574102688245	-0.371882519297114	-1.10574102688245
TRINITY_DN10910_c0_g1_i1_15	-0.290128901217845	-1.27230888632382	-0.488033221238624	0.0168813102909379	1.72065931911401	0.312930379375344
TRINITY_DN10918_c0_g1_i1_13	0.846105777871352	0.904513654265292	0.970605130673409	-1.01222720057095	-0.994044094095053	-0.714953268144047
TRINITY_DN10925_c0_g1_i1_1	-0.68633894380438	-0.693770507744543	-0.789860423423146	0.265719500138518	1.82963594248775	0.0746144323458033
TRINITY_DN10930_c0_g1_i2_11	-0.543976120192857	-1.07870996853029	-0.852496802728351	0.283373497257176	1.50297301851523	0.688836375679098
TRINITY_DN10938_c0_g2_i1_8	0.957531415331935	0.954491264807481	0.745886813858834	-0.663691393314433	-1.30271802670142	-0.6915000739824
TRINITY_DN10941_c0_g1_i1_13	-0.11023167947899	0.864495609222145	1.5628829903461	-0.734469227651421	-0.846173559333281	-0.73650413310455
TRINITY_DN10947_c0_g1_i2_2	0.981193356579318	0.750749181402528	0.989886639757044	-0.986844001256533	-0.953550243147036	-0.781434933335321
TRINITY_DN10947_c0_g2_i1_6	1.62791998772634	0.765695282258056	-0.0999772433300518	-0.764546008884782	-0.764546008884782	-0.764546008884782
TRINITY_DN1095_c0_g2_i1_3	0.883751108151827	1.06727224194856	0.67044147583136	-0.474812953740801	-1.29795640671451	-0.848695465476433
TRINITY_DN10972_c0_g1_i3_14	1.20048967124096	0.33494451266813	0.93269395640389	-1.14687228374927	-1.1013909892799	-0.21986486728382
TRINITY_DN10978_c0_g1_i1_5	-0.71799460072522	-1.16553670865103	-0.721802500453694	0.885029893388792	0.446625423520561	1.27367849292059
TRINITY_DN10978_c0_g1_i1_8	-1.0642690930019	-0.424117344768624	-1.0330833274837	1.4151367917385	0.606063322894438	0.500269650621287
TRINITY_DN10984_c0_g1_i1_13	-0.961178973587172	-0.845011394691633	-0.83621753445031	1.11125555904551	0.407995208031079	1.12315713565252
TRINITY_DN10984_c0_g1_i1_16	0.654210713770122	1.22188423012474	0.789979474042585	-1.00815004293421	-0.649774332069026	-1.00815004293421
TRINITY_DN11004_c0_g1_i1_15	-0.6169026418671	-0.654169464097347	-0.990437665619263	0.0736420582179385	1.73100565596845	0.456862057397322
TRINITY_DN11009_c0_g1_i1_9	-0.971937821974578	-0.833797405423785	-0.925957902566895	0.985933765660925	0.931263970703652	0.814495393600681
TRINITY_DN11013_c0_g1_i1_16	0.829430116405476	1.53041595847023	0.0682487260638591	-0.809364933656886	-0.809364933656885	-0.809364933625792
TRINITY_DN11024_c0_g1_i1_1	0.988289225630756	0.897296680959749	0.847750778918249	-0.83755611661138	-0.925873716747089	-0.969906852150285
TRINITY_DN11024_c0_g2_i1_2	-0.965815902349803	-0.760873226904946	-0.977848386973583	1.13592802303215	0.708529543337639	0.86007994985854
TRINITY_DN11038_c0_g1_i1_6	-0.273171976334731	1.3574811819327	1.17513074865102	-0.753146651416328	-0.753146651416328	-0.753146651416328
TRINITY_DN11043_c0_g1_i3_18	-0.692685843980402	-0.93229251628815	-1.05823921174847	0.691113601158752	1.18215629929504	0.80994767156323
TRINITY_DN11045_c0_g1_i1_2	-0.760081286667305	-1.16276796750843	-0.780277171001734	0.776526805684243	0.927749135026575	0.998850484466656
TRINITY_DN11046_c0_g1_i1_13	1.04337256558893	0.696423277213225	0.938050988984137	-0.793110070095183	-1.20815846406585	-0.676578297625266
TRINITY_DN11057_c0_g1_i2_12	-0.587998659392888	-0.719704096314138	-1.06014642685155	-0.0829282750510191	1.25960109329565	1.19117636431394
TRINITY_DN11059_c0_g1_i1_17	1.20441975601225	0.607635938026137	0.853359319974287	-0.710928516244013	-1.11233839863183	-0.842148099136831
TRINITY_DN11063_c0_g1_i2_9	-0.791008625272578	-0.972670346616457	-0.955038230656814	0.974591706514904	0.721557163100694	1.02256833293025
TRINITY_DN11066_c0_g1_i1_2	-0.146392260241557	-1.05764350731268	-1.24810905233931	1.25156782200933	0.687089230609149	0.513487767275063
TRINITY_DN11067_c0_g1_i2_1	0.670689492314309	1.13048980102332	0.852430738624628	-0.669533900728691	-1.24598250741354	-0.73809362382003
TRINITY_DN1106_c0_g1_i1_16	-0.926777322933935	-0.583643216231713	-1.06446528685991	0.506609457045917	1.4027988222749	0.665477546704744
TRINITY_DN11079_c0_g1_i1_16	0.0603753696617004	1.41012397639539	0.992700429068689	-0.821066591708594	-0.821066591708594	-0.821066591708594
TRINITY_DN1107_c0_g1_i1_12	-1.18937508157404	-0.344956819215898	-0.977029373909024	0.478542539097969	1.34551903272588	0.687299702875108
TRINITY_DN11091_c0_g1_i1_9	-0.789509089338147	-0.913196791342944	-0.961849929877641	0.505345776439086	0.954858491975022	1.20435154214463
TRINITY_DN11092_c0_g1_i1_11	0.738266444365899	0.998083757205827	0.985991202026797	-0.903682729689943	-0.819299735656542	-0.999358938252038
TRINITY_DN11100_c0_g1_i1_3	1.41168796791688	0.0339959876185043	0.996830358850888	-0.718711520977315	-0.932669694938794	-0.791133098470167
TRINITY_DN11101_c0_g1_i1_10	0.857304174717438	0.785434994885768	0.883880382119898	-0.379346860935003	-0.616699344418536	-1.53057334636957
TRINITY_DN11110_c0_g1_i1_8	-0.730416811863707	-1.04380147708831	-0.932596022516076	0.797416899273523	1.11036094632857	0.799036465866
TRINITY_DN11114_c0_g1_i1_3	-0.464757274586936	-0.987788737040282	-0.987788737040282	1.3384589958384	0.0850999610436735	1.01677579178543
TRINITY_DN11120_c0_g2_i1_17	0.642981158425016	1.03381698535778	0.984202969001764	-0.645160109142705	-1.2327572693806	-0.783083734261252
TRINITY_DN11121_c0_g1_i1_14	1.12846432778323	0.373519203572803	1.13025883657088	-0.877414122642307	-0.877414122642307	-0.877414122642307
TRINITY_DN11133_c0_g1_i2_10	0.732499383676517	0.96327243735623	0.993101158414054	-0.886294837793713	-0.637529297910501	-1.16504884374258
TRINITY_DN11135_c0_g1_i2_10	0.703874030497454	1.09860780401949	0.767808388782611	-0.276003830335193	-1.15158050554099	-1.14270588742338
TRINITY_DN11140_c0_g1_i1_10	0.89399240547577	0.87782382647071	0.943461892276924	-1.11172764809499	-0.705709796388836	-0.89784067973958
TRINITY_DN11148_c0_g1_i1_2	-0.921461704241253	-0.921461704241253	-0.78134657125237	1.00976291586451	1.2364251263627	0.378081937507663
TRINITY_DN11151_c0_g1_i2_16	0.73013712508026	0.861316399013046	1.0825022714134	-0.842054610371569	-1.20425228251907	-0.627648902616067
TRINITY_DN11156_c0_g1_i2_13	1.0121342849406	0.827295040194025	0.894383797128352	-0.911271040754326	-0.911271040754326	-0.911271040754326
TRINITY_DN11162_c0_g1_i1_15	-0.791090274895731	-0.791090274895731	-0.791090274895731	1.65871551079996	0.59800233040438	0.116552983482855
TRINITY_DN11163_c0_g1_i1_13	-0.62488096511217	1.72218762855815	0.728538834488048	-0.576083567500971	-0.624880965212577	-0.624880965220483
TRINITY_DN11171_c0_g1_i1_4	-0.714364652355755	-0.975479978974623	-0.965480981593103	1.05634239358262	0.474118356375355	1.12486486296551
TRINITY_DN11177_c0_g1_i1_12	-0.67887244131102	-0.869173647079619	-1.11520657292726	0.555233856753985	1.12410720348544	0.983911601078473
TRINITY_DN11184_c0_g1_i1_14	-0.479004623143401	-0.918074194043505	-1.21846521188137	1.1579356778396	0.587540617196265	0.870067734032411
TRINITY_DN11188_c0_g1_i1_10	0.977002911384856	1.13019872579659	0.332543548052169	-1.38753798545864	-0.825017704006378	-0.227189495768602
TRINITY_DN11195_c0_g1_i3_12	-0.54336507649111	-0.768495457040217	-1.14179158875976	0.587355820482004	1.53479725589374	0.331499045915351
TRINITY_DN11202_c0_g1_i1_11	-0.713562286729265	-0.71356228672926	-0.713562286729265	0.0308647877887375	0.265652090999425	1.84416998139963
TRINITY_DN11205_c0_g1_i1_3	0.968329262515775	0.935741690111109	0.774186678426804	-1.24538238485784	-0.64637373940766	-0.786501506788187
TRINITY_DN11207_c0_g1_i1_15	-1.02782927162282	-0.738867010108358	-0.955534092895788	0.988404226652465	0.914754771899009	0.819071376075491
TRINITY_DN11221_c0_g1_i1_3	1.15472463849224	1.20807411153512	0.189426969043978	-0.85074190681826	-0.85074190543482	-0.85074190681826
TRINITY_DN11230_c0_g1_i2_17	-0.506961961444095	-0.803304214382269	-0.889789385234825	0.252548192238917	1.79405658380751	0.15345078501476
TRINITY_DN11235_c0_g1_i1_3	0.542309327288237	0.925286595231924	1.13405660127837	-1.27193204846693	-0.489116776703653	-0.840603698627949
TRINITY_DN11237_c0_g1_i1_8	-0.641739447663737	-0.509262297938245	-1.22316247291703	1.19382472294027	-0.00601723065927763	1.18635672623802
TRINITY_DN11238_c0_g1_i1_11	1.17906429444153	0.383373061022316	1.07205856514154	-0.878165306868462	-0.878165306868462	-0.878165306868462
TRINITY_DN11244_c0_g1_i1_12	-0.685512422638507	-0.719178615484707	-1.26748367924832	0.786601960169096	0.872412359307689	1.01316039789475
TRINITY_DN11244_c0_g1_i1_7	-0.894455748836785	-0.662088580159725	-0.910492672675688	0.427841920359594	1.59855510376307	0.44063997754954
TRINITY_DN11245_c0_g1_i1_17	0.876442927592148	0.849574000723447	0.972586721609995	-0.66302545527672	-0.855377839545754	-1.18020035510312
TRINITY_DN11253_c0_g1_i1_3	-1.24659602665721	-1.14768245602518	-0.0230311887444472	0.603302800134335	0.663068856710242	1.15093801458225
TRINITY_DN11255_c0_g1_i1_15	0.992105664782476	1.02877826382487	0.690390789923814	-0.761478410704248	-0.974898153913454	-0.974898153913454
TRINITY_DN11255_c0_g1_i3_13	-0.805897388995503	-0.790671766664417	-0.904539307451822	1.14788099500368	1.25710194589509	0.0961255222129704
TRINITY_DN11263_c0_g1_i1_15	0.660793829859459	0.986994262408659	0.891670156180415	-0.756813891307667	-1.45365680086836	-0.328987556272503
TRINITY_DN1126_c0_g1_i1_14	-1.1365476382976	-0.685075244135104	-0.56554372690346	0.454850676867481	0.316050244764057	1.61626568770462
TRINITY_DN11274_c0_g1_i1_15	0.159137954484592	1.07490479119298	1.29738612535892	-0.843809623678829	-0.843809623678829	-0.843809623678829
TRINITY_DN11274_c0_g1_i2_6	0.56221029723735	1.18432371258602	0.925378735349391	-0.755922646766818	-1.05297674522951	-0.863013353176439
TRINITY_DN11283_c0_g3_i1_9	-0.861495210330591	-0.861495210330591	-0.861495210330591	0.894264114238965	0.322930083767667	1.36729143298514
TRINITY_DN11285_c0_g1_i1_6	0.238721611873993	1.56125291609881	0.584713211193987	-1.00625392168668	-0.37217989579342	-1.00625392168668
TRINITY_DN11299_c0_g1_i1_6	0.56802954817108	0.894322399450087	1.17315048779794	-1.11411056102228	-0.98728902105593	-0.534102853340906
TRINITY_DN11300_c0_g1_i1_7	1.34044505755292	0.880524262088048	0.39134676726695	-0.870772028969305	-0.870772028969305	-0.870772028969305
TRINITY_DN11306_c0_g1_i2_2	-0.65002295254001	-0.662730519884602	-0.78851874194437	0.4992360705671	1.79701005369799	-0.194973909896113
TRINITY_DN11308_c0_g1_i1_14	-0.744052758996402	-0.919135663794928	-0.927860875732882	0.929446615934826	0.332646461067927	1.32895622152146
TRINITY_DN11312_c0_g1_i1_5	-0.829017093994399	-0.844243618870009	-1.0048652523155	0.864111909893571	1.22182150105821	0.592192554228124
TRINITY_DN11316_c0_g2_i1_8	-0.64330008852997	-0.64330008852997	-0.64330008852997	1.15625457266918	-0.64330008852997	1.4169457814507
TRINITY_DN11326_c0_g1_i1_13	0.803420794814373	0.871973778451428	0.892989487995334	-0.494824901272136	-1.48514943434283	-0.588409725646167
TRINITY_DN11331_c0_g1_i1_5	0.309706763954798	0.991923038823416	1.18742930274626	-0.403626480333129	-1.33661519287522	-0.748817432316128
TRINITY_DN11334_c0_g1_i2_10	-0.370055970584636	-0.657745920140978	-1.22800958605514	0.420106401972628	0.189489513248968	1.64621556155916
TRINITY_DN11339_c0_g1_i1_6	1.34834659564802	0.793673698146584	0.443121137080678	-1.06007924986853	-0.576773408593988	-0.948288772412756
TRINITY_DN1133_c0_g2_i1_7	0.868646738443703	0.898062259936247	0.967805720938519	-0.895808423395051	-0.850811354768586	-0.987894941154832
TRINITY_DN11340_c0_g1_i1_15	0.406462768289988	1.13427764728243	1.07008895895464	-1.01801976926422	-1.01801976926422	-0.574789835998616
TRINITY_DN11342_c0_g1_i1_2	-0.888140139423252	-0.888140139423252	-0.888140139423252	1.29146250790208	0.794273104140138	0.578684806227542
TRINITY_DN11349_c0_g1_i1_3	1.26028567951943	1.28420595117317	-0.357204809585344	-0.8109069676795	-0.565472885748248	-0.810906967679501
TRINITY_DN1134_c0_g1_i1_13	0.840149217573098	0.650955131089474	1.20390365160571	-0.898336000089429	-0.898336000089429	-0.898336000089429
TRINITY_DN1134_c0_g2_i1_13	0.712206573479804	0.985403236882324	1.02506447279304	-0.907558094385058	-0.907558094385058	-0.907558094385058
TRINITY_DN11362_c0_g2_i1_17	1.0283208777804	0.961980607109366	0.646588480724493	-0.446961495938979	-1.06846055149316	-1.12146791818213
TRINITY_DN11363_c0_g2_i1_7	1.24797372100837	0.794824826723091	0.626704903001513	-0.974135359966174	-0.721232730800629	-0.974135359966174
TRINITY_DN11377_c0_g1_i1_15	0.70017372118097	0.92923044667675	0.936348867870849	-1.16486783279643	-1.16486783279643	-0.2360173701357
TRINITY_DN11389_c0_g1_i1_8	-1.18511833520702	-0.797334143722853	-0.637264745749337	0.735783526585661	0.59724525758937	1.28668844050418
TRINITY_DN11400_c0_g1_i1_5	-0.919075900007863	-0.948202643832263	-0.753989022487526	0.361201359296034	1.08943914964271	1.1706270573889
TRINITY_DN11404_c0_g1_i2_7	0.000759624314081795	0.651177695860064	1.50293606301953	-1.04313431540283	-1.10860778318864	-0.00313128460219885
TRINITY_DN11410_c0_g1_i2_1	-0.9498975499762	-0.913180997067183	-0.866619778818162	0.822657632046647	0.859718463642332	1.04732223017256
TRINITY_DN11412_c0_g1_i1_3	0.19581932527008	1.42740839994318	0.848188299745585	-0.991520843316391	-0.991520843316391	-0.488374338326065
TRINITY_DN11427_c0_g1_i2_2	-0.925510865802281	-0.960929960501054	-0.847947480508297	0.95734869288709	0.941325602533512	0.835714011391031
TRINITY_DN11436_c0_g1_i1_14	-1.09755054216144	-0.556776904424392	-0.97669802448992	0.617775984992738	0.758421861493264	1.25482762458975
TRINITY_DN11437_c0_g1_i1_18	1.01381770093577	0.764473698552504	0.940874941484743	-0.860448598786684	-1.06111691499135	-0.797600827194979
TRINITY_DN11440_c0_g1_i1_7	-0.36930725972152	-0.873900162258837	-1.34439605783284	0.834152651156985	1.04906859567663	0.704382232979584
TRINITY_DN11443_c1_g2_i1_7	1.18104536102665	1.21193400282256	-0.0652821954855783	-1.09815138939192	-0.906541785733839	-0.323003993237866
TRINITY_DN11451_c0_g1_i2_18	-0.622728237046185	-1.43951242096468	-0.480586080810532	1.04635850554632	0.530891250553706	0.965576982721379
TRINITY_DN11452_c0_g1_i1_9	-0.504010170791916	-0.882638189157835	-1.24142408548838	0.612135146433343	1.10563845161519	0.910298847389592
TRINITY_DN11454_c0_g1_i1_13	0.904388201057485	0.615588283245998	1.16745087470979	-0.816517344885721	-1.04347997518915	-0.82743003893841
TRINITY_DN11454_c0_g1_i2_14	-0.612053267590774	-1.07712329137546	-0.864275944550146	0.306137228421941	1.34646958630408	0.900845688790357
TRINITY_DN11460_c0_g1_i1_8	-1.18672467606061	-0.739764318279221	-0.335172342444038	0.702769948107096	-0.00258244348100429	1.56147383215778
TRINITY_DN11462_c0_g1_i2_12	-1.19137313995308	-0.484955234615311	-0.698340470096978	0.129744954265159	1.52314489944212	0.721778990958092
TRINITY_DN11464_c0_g1_i2_18	-1.13500604529051	-0.905160354939743	-0.580841128827892	0.467395293308395	0.983028719561305	1.17058351618845
TRINITY_DN11472_c0_g1_i1_1	-1.09240818613258	-1.15421770242817	-0.304180107810786	0.68197942372662	0.642396164747518	1.22643040789739
TRINITY_DN11482_c0_g2_i1_7	0.877302944427439	0.885829639393394	0.799197445277577	-1.40707598529078	-0.294996471640803	-0.860257572166825
TRINITY_DN11488_c0_g1_i1_15	0.878348975569641	1.02205620118757	0.704618832657148	-1.38949752201397	-0.512998231892654	-0.702528255507735
TRINITY_DN11491_c0_g1_i1_3	1.33351442889585	1.04008839584258	0.147270174348017	-0.840290999695481	-0.840290999695481	-0.840290999695481
TRINITY_DN11491_c0_g1_i3_13	1.04843985538021	0.393459333362767	1.10989103523661	-0.400621462750313	-1.21673046890775	-0.934438292321523
TRINITY_DN11500_c0_g1_i1_12	-1.05621351584411	-0.642802602764054	-0.933876953524957	0.732302179588723	1.30855673769312	0.592034154851278
TRINITY_DN11507_c0_g2_i1_5	-0.118843567247577	1.79597551699133	0.465283376839108	-0.809638726638306	-0.676336359491423	-0.656440240453135
TRINITY_DN11511_c0_g1_i2_8	-0.861432705976336	-0.732763246354941	-0.732140552439049	0.892950658229393	-0.108020226490001	1.54140607303093
TRINITY_DN11512_c0_g1_i1_3	0.731309520191877	1.20622486269563	0.683875119900662	-0.955881409729606	-1.18048635155313	-0.485041741505431
TRINITY_DN11513_c0_g1_i1_12	0.79922865448383	0.676816875412485	1.1545139452136	-1.29564418237458	-0.684142349028127	-0.650772943707207
TRINITY_DN11515_c0_g1_i1_9	-0.800407056852366	-0.77967980307661	-0.659741264063973	-0.156800358303724	1.65640212521897	0.740226357077704
TRINITY_DN11519_c0_g1_i1_16	0.661518827067871	0.879074177160076	1.16314065883259	-0.901244554353511	-0.901244554353511	-0.901244554353511
TRINITY_DN11520_c0_g1_i1_3	-0.783656802121216	-1.28479983663975	-0.571840649459202	1.11663653789223	0.745683098539261	0.777977651788678
TRINITY_DN11524_c0_g1_i1_2	-0.71968510847648	-1.00577070763835	-0.962543579192079	0.779461917026646	1.19423743851039	0.714300039769875
TRINITY_DN11528_c0_g1_i1_16	-1.04668128492522	-0.814209096589609	-0.704193653249859	0.480405034182345	1.45580102748469	0.62887797309766
TRINITY_DN11530_c0_g1_i3_15	0.981624840551672	1.10531528802095	0.615980116109277	-0.900973414893965	-0.900973414893965	-0.900973414893965
TRINITY_DN11532_c0_g1_i1_3	0.606595181855341	0.600008354990103	1.20128516670929	-1.5730065675345	-0.36229374030205	-0.472588395718181
TRINITY_DN11544_c0_g1_i1_15	-1.10045352519655	-0.132770509389642	-1.05165754287075	1.535501527299	0.490535338141346	0.258844712016589
TRINITY_DN11544_c0_g1_i1_9	-0.864867129561641	-0.705822601486579	-1.1359486661457	0.854920204694273	0.830671800078671	1.02104639242098
TRINITY_DN11551_c0_g1_i1_16	-0.643734940650838	-0.998744820568303	-0.963901276259257	0.543234987370155	1.37480645557725	0.688339594530993
TRINITY_DN11557_c0_g1_i1_1	-0.742230941322667	-0.754567848334204	-1.02433477840863	1.05924993082483	1.29658152434196	0.165302112898707
TRINITY_DN11568_c0_g1_i3_15	-0.437962557819595	-0.971094123668729	-1.03805732945952	1.06813227456883	1.27936378292222	0.0996179534567928
TRINITY_DN11571_c0_g1_i1_6	-0.925154555951022	-0.926084093755383	-0.455749517645867	0.204860226648711	1.69422453508505	0.407903405618506
TRINITY_DN11582_c0_g1_i2_8	-1.11974178625038	-1.0189713426227	-0.38463024846892	0.65567605656958	0.494553792134779	1.37311352863764
TRINITY_DN11585_c0_g1_i1_15	0.325304369641461	1.08188109187578	1.0147626591506	-0.346411338936007	-1.49604769097838	-0.579489090753458
TRINITY_DN11588_c0_g1_i1_15	0.876117482555151	1.21796441734846	0.466915871087164	-0.77500543055551	-1.30254022567682	-0.48345211475844
TRINITY_DN11600_c0_g1_i1_12	-1.49399866271248	0.25621036697763	-0.930384789625916	0.305991367995629	0.998977880148166	0.863203837216968
TRINITY_DN11602_c0_g1_i3_18	-0.668961090567914	-1.02989326050087	-0.995786980393046	0.712735140342568	0.872100738655734	1.10980545246352
TRINITY_DN11608_c0_g1_i1_10	1.17300956452396	0.488644838969094	0.773291605451784	-0.240105097636684	-1.49803317695412	-0.696807734354038
TRINITY_DN11614_c0_g1_i2_6	-1.06394386013533	-0.862151636426001	-0.790977178535464	0.998662237678483	0.74677826321078	0.971632174207536
TRINITY_DN11615_c0_g1_i1_18	-0.852921999132863	-0.891141078538414	-0.916929135106924	1.09980877114144	0.457012982001523	1.10417045963524
TRINITY_DN11623_c0_g1_i1_13	1.2886879125762	0.429749763366846	0.842308076686924	-1.01204763153027	-1.10724721703259	-0.441450904067103
TRINITY_DN11632_c0_g1_i1_3	0.898624707164687	0.996938190367428	0.808830233068934	-1.04224809786408	-1.02695179284557	-0.635193239891404
TRINITY_DN11633_c0_g1_i1_3	1.58480135105016	0.333978871039545	0.410481028855476	-1.0445622005656	-1.02446999080564	-0.260229059573935
TRINITY_DN11638_c0_g1_i1_7	-0.963437483425074	-0.11314385278403	-1.18340960153677	0.338485822162476	0.370047558368233	1.55145755721516
TRINITY_DN11638_c0_g1_i3_14	-0.91375540444912	-1.03942336960917	-0.772710965483574	0.987492700920724	0.895787211048981	0.842609827572155
TRINITY_DN11642_c0_g1_i2_10	0.557563821840978	0.548230340458451	1.44298273989169	-1.06304298701872	-0.552336297122948	-0.933397618049451
TRINITY_DN11646_c0_g1_i1_2	-1.13421176474467	-0.570117862766466	-0.939841535622348	0.552280559173486	1.1240804978887	0.967810106071298
TRINITY_DN11654_c0_g2_i1_2	-0.778889517742094	-0.778889517742094	-0.778889517742094	1.59707678097047	-0.0520104191504885	0.791602191406302
TRINITY_DN11655_c0_g1_i1_3	0.139760150233086	1.23107425488589	1.15607253796295	-0.842302314360642	-0.842302314360642	-0.842302314360642
TRINITY_DN11655_c0_g2_i1_2	1.4240466802721	0.166713316300607	0.891324495830434	-0.954021951195159	-0.574040590012817	-0.95402195119516
TRINITY_DN11663_c0_g1_i2_18	0.694887593154276	1.21806334938889	0.649383489439462	-1.34219361668229	-0.428551146749792	-0.791589668550544
TRINITY_DN11677_c0_g2_i1_12	1.03036161258003	0.739681010633435	0.858833331412937	-0.640365681649763	-0.629236301643905	-1.35927397133274
TRINITY_DN11679_c0_g1_i1_6	1.03598128769706	0.85832065206978	0.83014217825205	-0.9506050493872	-0.777398045473551	-0.996441023158142
TRINITY_DN11680_c0_g1_i1_15	0.732430005298502	0.915382779757146	0.949729865144502	-0.306163428046872	-1.19410666687225	-1.09727255528103
TRINITY_DN11688_c0_g1_i1_11	-1.08306044551529	-0.91009394594772	-0.619857733840179	0.99881619784073	0.410842094676385	1.20335383278608
TRINITY_DN11694_c0_g1_i1_10	-0.648166868600253	-0.821581790529519	-1.16535573058773	1.07345139123776	0.484894784206714	1.07675821427303
TRINITY_DN11695_c0_g1_i1_17	-0.763107694723157	-0.784222361463775	-1.11102701713603	1.26107892885791	0.728368938688918	0.668909205776133
TRINITY_DN11700_c0_g1_i1_9	0.87280612661719	0.603606222864328	1.07925427423381	-1.2194933679912	-0.262355408101808	-1.07381784762232
TRINITY_DN11707_c0_g1_i1_8	-1.15804492480001	-0.73641404674513	-0.594780009670725	0.37360909198744	1.49675365120288	0.618876238025545
TRINITY_DN11710_c0_g1_i1_3	-0.841992280355619	-0.968278310746404	-0.91920296079622	0.780725943855108	0.964116848144178	0.98463075989895
TRINITY_DN11710_c0_g2_i1_9	-1.06071954882915	-0.49011762814018	-0.90732100154039	0.0904041142137911	1.19177611816874	1.17597794612719
TRINITY_DN11721_c0_g1_i1_13	0.479142499551015	0.804082733937737	1.28245823634301	-0.433286584925732	-1.16074682183665	-0.97165006306937
TRINITY_DN11721_c0_g1_i1_4	0.763891431387226	0.916111877495626	1.0039345228649	-1.09661485578413	-0.562400676529475	-1.02492229943414
TRINITY_DN11722_c0_g1_i2_17	-1.58959005876685	-0.24529634635058	-0.622834439770188	0.767524660218171	0.90688293187583	0.783313252793612
TRINITY_DN11722_c0_g2_i1_6	1.05739400993898	0.970111393249921	0.638637475467623	-0.569434488766583	-0.975569257471882	-1.12113913241806
TRINITY_DN11723_c0_g1_i1_5	-0.895105708923964	-0.895105708923964	-0.895105708923964	0.988793764313731	0.548638216254875	1.14788514620328
TRINITY_DN11724_c0_g1_i1_5	-0.228649789753123	-0.585768241483739	-1.43982091834968	1.38782099161594	0.772416452576881	0.0940015053937182
TRINITY_DN11724_c0_g1_i2_18	-0.550527313064128	-1.37339278427193	-0.706874240784616	0.927467801276791	0.842082625648873	0.861243911195004
TRINITY_DN11724_c0_g2_i1_13	0.611179908764886	0.581521341573393	1.30222965106586	-0.838154025804557	-1.33707940762752	-0.319697467972063
TRINITY_DN11732_c0_g1_i2_7	0.426958465583728	1.2831876369354	0.921203953193798	-0.901399515483341	-0.782411018259796	-0.947539521969784
TRINITY_DN11734_c0_g1_i1_16	-0.988768615530145	-0.803137982110987	-0.928884894023847	0.741359548563668	1.04351871941801	0.935913223683298
TRINITY_DN11746_c0_g1_i1_17	-0.626528581760377	-0.749933736446908	-1.24681390651992	1.03206037395942	0.513310340980415	1.07790550978737
TRINITY_DN11750_c0_g1_i3_10	-0.771052878769969	-0.918632885690806	-0.933851540339196	0.503012533709847	1.36700178520007	0.753522985890058
TRINITY_DN11761_c0_g1_i1_10	-0.945941441999296	-0.951535921993984	-0.629179730334208	0.308308315385895	0.756812803491275	1.46153597545032
TRINITY_DN11769_c0_g1_i2_7	-0.858990886267053	-0.820370559067458	-1.04321844009703	0.85452189860232	0.820463829086243	1.04759415774298
TRINITY_DN11771_c0_g1_i1_13	0.874972156607134	0.87743164118493	0.808062574901886	-1.45218709893254	-0.764595654402241	-0.343683619359168
TRINITY_DN11773_c1_g1_i1_9	-0.889527290697257	-0.889527290697257	-0.889527290697257	1.26895572436431	0.564723677136535	0.834902470590932
TRINITY_DN11785_c0_g2_i1_4	-0.891563755517341	-0.891563755517341	-0.891563755517341	0.725974302832732	1.28221771822126	0.666499245498035
TRINITY_DN11795_c0_g2_i1_7	0.778087541990304	0.862773053323632	1.08267042416054	-0.897771031352128	-0.861234102371578	-0.964525885750768
TRINITY_DN11802_c0_g1_i1_3	0.974585219984087	0.875236031144223	0.875971202869982	-0.884126231139114	-0.780701816353247	-1.06096440650593
TRINITY_DN11803_c0_g3_i1_10	1.00840670629174	0.714339748964252	0.852401812321963	-1.07918969831739	-1.22894152986338	-0.267017039397174
TRINITY_DN11804_c0_g1_i1_5	-1.20104353365988	-0.593092502455452	-0.77970259174303	0.515345578405489	1.35598931325371	0.702503736199156
TRINITY_DN11807_c0_g1_i1_4	-0.985035077757148	-0.561919404052913	-0.980959568129161	0.39547140898371	1.46723089693848	0.665211744017031
TRINITY_DN11822_c0_g1_i2_11	1.42850207960581	0.435824335595643	0.532093934045063	-1.37009501739141	-0.716242456074714	-0.310082875780387
TRINITY_DN11824_c0_g1_i2_10	1.38432923593908	0.440092301999447	0.777778898424865	-0.731551400914643	-0.944810252205888	-0.925838783242862
TRINITY_DN11829_c0_g1_i1_9	-0.992140124085012	-0.789499035125696	-0.889429047191489	0.522805941211564	1.17518504281434	0.973077222376288
TRINITY_DN11843_c0_g1_i2_15	0.863548880279329	1.10886504001936	0.642291425010008	-0.992789381104173	-1.20543670589218	-0.41647925831234
TRINITY_DN11846_c0_g1_i4_9	-0.943298982816687	-0.240216501790293	-1.3605866847458	0.713665037350222	0.82378798595794	1.00664914604461
TRINITY_DN11863_c0_g1_i1_2	-0.885674768639725	-0.892010113771743	-0.935569912048245	1.13628456623076	0.717608690038957	0.859361538189997
TRINITY_DN11866_c0_g1_i1_7	-0.952532350908528	-0.700126548410586	-0.979017816559384	0.455524908327149	1.27342390711222	0.902727900439128
TRINITY_DN11874_c0_g1_i1_2	1.41093159581534	0.407002145994987	0.726587501033475	-1.11750256097802	-0.869536190285753	-0.557482491580036
TRINITY_DN11889_c0_g1_i3_14	-0.305598686619389	-1.66779279086105	-0.142854843424653	0.552656927653236	1.31883918648249	0.244750206769366
TRINITY_DN11891_c0_g1_i2_13	0.541537003417702	0.734662638015008	1.36019927477693	-0.878799744206795	-0.878799744206796	-0.878799427796048
TRINITY_DN11892_c0_g1_i1_5	-0.959055656351413	-0.809684337191904	-0.959055656351413	0.867791323845765	0.825202492356069	1.03480183369289
TRINITY_DN11904_c0_g1_i2_10	-0.859897524418195	-0.832329304314386	-0.854382862156697	0.333935351401246	1.47940379670363	0.733270542784403
TRINITY_DN11905_c0_g1_i1_10	-1.16386545817568	-0.756343819394628	-0.72509894760843	0.839723591598311	1.22866736455281	0.576917269027623
TRINITY_DN11913_c0_g1_i1_10	-0.432278168335059	-1.01464642998387	-1.01464642998387	0.131193122561628	1.26906051354078	1.06131739220038
TRINITY_DN11915_c0_g1_i1_3	0.880679134395076	1.34693281033923	0.277450765387078	-0.897409085175137	-0.460621928764669	-1.14703169618157
TRINITY_DN11923_c0_g1_i2_13	0.844667064034312	0.0598978878135968	1.51132345537168	-0.680952219289974	-0.744680687923441	-0.99025550000617
TRINITY_DN11924_c0_g1_i1_5	-1.03647736115234	-0.813293016887703	-0.850370170229877	1.14589782993149	0.877676497496132	0.676566220842298
TRINITY_DN11930_c0_g2_i2_11	-0.758547583219954	-0.876999788783156	-0.996172389581288	1.29036852277051	0.892548338787501	0.448802900026387
TRINITY_DN11931_c0_g1_i2_7	-0.573256263122607	-0.573256263122607	-0.573256263122607	1.87333039973482	-0.573255577811591	0.419693967444587
TRINITY_DN11933_c0_g1_i1_1	-0.765279710655739	-0.927290356695345	-0.912162569021227	0.735117674508575	1.40080692209452	0.468808039769213
TRINITY_DN11945_c0_g2_i1_10	0.827666634520352	0.89971513120766	0.931285636090551	-1.31754310809238	-0.709037213439745	-0.632087080286443
TRINITY_DN11954_c0_g1_i1_15	0.843857745677116	1.2073836230943	0.623478541805084	-1.08100949710619	-0.834706401018891	-0.75900401245141
TRINITY_DN11969_c0_g1_i1_7	1.20500948319243	-0.339253479983582	1.34372345647483	-0.736493153227891	-0.736493153227891	-0.736493153227891
TRINITY_DN11973_c0_g1_i1_13	-0.931720862578068	-0.867461284954372	-0.706175946654817	1.53918134234724	0.333263940028626	0.632912811811386
TRINITY_DN11981_c0_g1_i1_4	-0.931386568825157	-0.650986411088337	-0.941212397625196	1.02566587333369	0.179318167293763	1.31860133691123
TRINITY_DN11984_c0_g1_i1_9	-1.15642502229463	-0.920546587110401	-0.56200398212731	0.584591755860402	1.18119302122209	0.873190814449849
TRINITY_DN11994_c1_g3_i1_18	-1.08957141162041	-0.282288129375396	-1.08720733356693	1.40962236757456	0.442790394485516	0.60665411250266
TRINITY_DN12000_c0_g1_i1_4	0.993856160248549	0.917723880410369	0.820728550683352	-0.847344901037967	-0.911659613274011	-0.973304077030293
TRINITY_DN12002_c0_g1_i1_12	-0.875636083284636	-0.875126307037065	-0.983169191982676	0.945274211796189	0.955984205259214	0.832673165248974
TRINITY_DN12003_c0_g1_i1_2	-0.728597423525032	-0.728597423525032	-0.728597423525032	1.80751137948297	0.00367915571057649	0.374601735381546
TRINITY_DN12005_c0_g1_i1_17	-0.901904620131849	-0.906912196718843	-0.927802038286924	0.902891400079283	0.858680261993136	0.975047193065202
TRINITY_DN12006_c0_g1_i1_2	1.54480833879337	0.173081942782986	0.726596414657063	-0.608545784235867	-0.917970455998775	-0.917970455998775
TRINITY_DN12011_c0_g1_i1_7	1.00897505263685	1.2356501951077	0.385767251287287	-0.876797499677282	-0.876797499677282	-0.876797499677282
TRINITY_DN12016_c0_g1_i1_3	0.650870843650145	1.00273089104135	1.03025099306186	-1.11042659720465	-0.925635119690462	-0.647791010858244
TRINITY_DN12021_c0_g1_i1_12	0.860622700824681	0.63381916548723	1.17671473358095	-0.649685966276536	-0.948764952937367	-1.07270568067896
TRINITY_DN12023_c0_g1_i4_12	-1.28395624785528	-0.579226963438527	-0.783992655716466	0.774888624355882	1.09126591911589	0.781021323538496
TRINITY_DN12026_c0_g1_i1_16	0.926140249988175	0.63707557505575	1.04837350774758	-0.814420483299335	-0.474837285013999	-1.32233156447817
TRINITY_DN12028_c0_g1_i1_17	-0.864571867647103	-0.303345999690937	-0.955809658676321	0.296722476113148	1.77660930644197	0.050395743459237
TRINITY_DN1202_c0_g1_i1_3	0.463120948128684	1.40490347810228	0.739036924506534	-0.869020450245834	-0.869020450245834	-0.869020450245834
TRINITY_DN12030_c0_g1_i1_11	-0.883332592602624	-0.883332592602624	-0.883332592602624	0.584873482072167	1.3364736679585	0.728650627777201
TRINITY_DN12033_c0_g1_i1_12	1.09174892950456	0.652704387203166	0.960085085279786	-1.02273747327542	-0.834624887709595	-0.847176041002498
TRINITY_DN12046_c0_g1_i1_10	-0.752798649314414	-0.60525221797869	-1.26012141010792	0.544332709476912	1.16410980452103	0.909729763403084
TRINITY_DN12048_c0_g1_i7_14	-0.959518510718226	-0.952457200150473	-0.819488901919651	0.962743993952728	0.953371676097283	0.815348942738341
TRINITY_DN12048_c0_g2_i1_7	1.00065448049996	0.930928078382052	0.799509725978712	-0.944779239647199	-0.942058271974002	-0.844254773239523
TRINITY_DN12050_c0_g1_i1_4	-1.43740646385765	-0.123333609713422	-0.77185736910826	1.09806714892329	1.03863416180636	0.195896131949683
TRINITY_DN12051_c0_g1_i1_2	-0.95213946560232	-0.836718336867393	-0.87749260895701	0.762347053050922	1.29078786571978	0.613215492656022
TRINITY_DN12061_c0_g1_i1_13	0.215720293633103	1.42525868738983	0.791882727310717	-0.795638898652204	-1.21969347487285	-0.417529334808599
TRINITY_DN12063_c0_g1_i1_9	-0.526141067285592	-0.726169716685167	-1.09077751936008	0.166798957149592	1.64046612473199	0.535823221449259
TRINITY_DN12064_c0_g1_i1_15	0.464302543589417	1.04512747630191	1.13645717939317	-1.07694259987473	-0.85517535574725	-0.713769243662514
TRINITY_DN12066_c0_g1_i1_7	-0.271030430844102	-0.990803260342388	-1.07402767583636	0.371816068054469	1.58382485940266	0.380220439565718
TRINITY_DN12083_c0_g1_i2_12	-1.02062929026044	-0.92031548747862	-0.788506034482612	0.855187677644099	0.906995408431023	0.967267726146546
TRINITY_DN12086_c0_g1_i2_2	0.320617828806759	1.21284610017468	1.01905317492144	-0.850995055369668	-0.522159482320363	-1.17936256621285
TRINITY_DN12089_c0_g1_i1_13	0.821959388723152	0.691492930542874	1.18650273178375	-0.967795749266272	-0.837662912044838	-0.89449638973866
TRINITY_DN12091_c0_g1_i2_9	-0.78960604463208	-0.965593210392727	-0.902524103653461	0.479530409796462	0.972069525728883	1.20612342315292
TRINITY_DN12093_c0_g1_i3_16	1.08316174400797	0.360254204055463	0.991757250082419	-0.178529377727748	-1.3884196772693	-0.868224143148813
TRINITY_DN12105_c0_g2_i1_5	0.484357815226371	1.0489641574986	1.06134761974399	-0.998466804282636	-1.16398751258832	-0.432215275597998
TRINITY_DN12107_c0_g3_i1_8	-0.766688518319841	-0.766688518319841	-0.766688518319841	1.73159155723554	0.479909535892636	0.0885644618313415
TRINITY_DN12124_c0_g1_i2_1	-0.94645286655449	-0.973729453763595	-0.790667777153084	1.04337777052183	0.67240849094788	0.99506383600146
TRINITY_DN12126_c0_g1_i1_4	0.933089162933265	0.857333238645862	0.9407334457264	-0.804742052328731	-0.907528847520199	-1.0188849474566
TRINITY_DN12126_c0_g1_i2_11	-0.845626418076233	-0.839681450849013	-1.0284217725106	1.10087050925663	0.737051933887631	0.875807198291588
TRINITY_DN12127_c0_g1_i1_13	1.1134544871956	0.261345518975115	1.14043245170508	-0.410244068551063	-1.11390751722458	-0.991080872100149
TRINITY_DN12129_c0_g1_i1_9	-0.788255117124864	-1.02386983241855	-0.912952663443651	0.894958682446408	1.01812055796049	0.811998372580167
TRINITY_DN12133_c1_g1_i1_4	0.946984877241002	1.11285899782793	0.582736965916732	-1.15040077540503	-0.535781326748707	-0.956398738831933
TRINITY_DN12136_c1_g1_i1_10	-1.46142098391798	-0.0780820741070103	-0.851497209683281	1.11442007560905	0.833666400931268	0.442913791167959
TRINITY_DN12139_c0_g1_i1_4	1.04117977312325	0.863533143083675	0.798207050537336	-1.13275934685111	-0.692142773672601	-0.878017846220551
TRINITY_DN12144_c0_g1_i1_17	0.0391910261795681	1.07420117599342	1.32248254842512	-0.926754651620532	-0.975919356050543	-0.533200742927035
TRINITY_DN12147_c0_g1_i1_3	0.928493386109723	0.6990353427298	1.00334690344698	-0.911757937086797	-1.2679454610517	-0.451172234148006
TRINITY_DN12149_c0_g1_i1_3	0.362268295520495	1.13068848543606	1.08704526061574	-0.513360987468342	-1.10258706163919	-0.96405399246476
TRINITY_DN1214_c0_g1_i1_11	-0.910893541182688	-0.910893541182688	-0.910893541182688	0.913763192646836	1.0134428186604	0.805474612240831
TRINITY_DN12160_c0_g1_i1_12	-0.987533771257612	-0.657368298681644	-0.736006482563108	0.449483374203544	1.66703331277395	0.264391865524875
TRINITY_DN12160_c0_g1_i1_18	-1.03390664082152	-0.749337948133192	-0.774154363977065	1.45777438846913	0.407472092498078	0.692152471964564
TRINITY_DN12163_c0_g1_i1_9	-1.20466171875969	-0.460012336861029	-0.787162597358157	0.164776825291598	0.949776063885348	1.33728376380193
TRINITY_DN12165_c0_g2_i2_16	0.533110372004629	1.18959469900538	0.897722759237032	-0.528167829392577	-1.16235052209666	-0.929909478757801
TRINITY_DN12170_c0_g1_i1_2	1.08088270454507	1.13621741763089	0.437624405104138	-0.884892599896752	-0.884915985408649	-0.884915941974701
TRINITY_DN12170_c0_g1_i1_7	-0.798490215354227	-0.763535851235372	-0.957729464092519	0.561583736362225	1.54015005235494	0.418021741964954
TRINITY_DN12178_c0_g1_i2_14	0.853210749982969	0.904783793711796	0.957384197635529	-0.827514438622099	-0.756826242815956	-1.13103805989224
TRINITY_DN12183_c0_g1_i1_7	-0.755245413485022	-0.735840848803912	-1.17965081109179	1.15141797534094	0.850867990952146	0.668451107087634
TRINITY_DN12188_c0_g1_i1_11	1.13970002981137	0.858575064427493	0.699262261087217	-0.825822383628822	-0.792114809391227	-1.07960016230603
TRINITY_DN12196_c0_g1_i1_11	-1.01252945840508	-0.799644029561153	-0.800489062397636	0.495014728876315	1.38078280027851	0.736865021209044
TRINITY_DN12196_c0_g1_i4_2	-0.484156639803167	-1.52625539189119	-0.503778871470611	0.682313696850282	1.05541018646417	0.776467019850518
TRINITY_DN12198_c0_g1_i2_16	-1.05626590655728	-0.815808178630027	-0.849186647003773	0.869273714980672	1.04234779808632	0.809639219124093
TRINITY_DN12201_c0_g1_i1_17	-0.85190441226858	-0.831106621508871	-0.916086645959395	0.635162956837551	0.527900112304265	1.43603461059503
TRINITY_DN12204_c0_g1_i1_5	-0.706352300545973	-0.387251068469288	-1.10283000733488	1.23473292389088	-0.276734666351482	1.23843511881074
TRINITY_DN12208_c0_g1_i2_12	-0.405655277095211	-1.07779486266278	-0.896484800217824	0.275715087508356	1.59073207111922	0.513487781348237
TRINITY_DN12212_c0_g1_i1_12	-0.757454150719246	-0.836148079324226	-1.09123460420308	0.663396222578332	0.84774635667604	1.17369425499218
TRINITY_DN12226_c0_g1_i2_2	-0.975751293497082	-0.731572146337759	-0.991002361395555	0.658254687873192	1.1105386499011	0.929532463456104
TRINITY_DN12227_c0_g1_i2_16	0.936194259855441	0.915007708807992	0.879333629170519	-0.998423463364573	-0.776284318169256	-0.955827816300123
TRINITY_DN12228_c0_g1_i1_2	-0.88992153348983	-0.88992153348983	-0.88992153348983	1.2156296774021	0.938147177364581	0.515987745702809
TRINITY_DN12228_c0_g2_i2_2	-0.848203872482232	-0.926952203499698	-0.926528240659048	1.13615590526557	0.935350866167608	0.630177545207798
TRINITY_DN12230_c0_g1_i1_5	-0.978141519644911	-0.997194843378174	-0.64566323004605	1.21468644881334	0.992672639444678	0.413640504811116
TRINITY_DN12241_c0_g1_i1_2	-0.680543322500735	-0.680543322500735	-0.680543322500735	1.84013033068322	0.420282033436043	-0.21878239661706
TRINITY_DN12245_c0_g2_i1_12	1.20431590589725	1.09961213891293	0.275404714885908	-0.735913047922787	-0.812251062734535	-1.03116864903877
TRINITY_DN12246_c0_g1_i1_5	-0.574316804149819	-1.05578383001333	-0.966784391198767	1.1076468963057	1.12211867000796	0.367119459048256
TRINITY_DN12246_c0_g2_i1_1	1.10883381141499	1.34600555106886	-0.0521493343192393	-0.802238263198514	-0.674273659093666	-0.926178105872433
TRINITY_DN12248_c0_g1_i1_4	-0.76437966309696	-0.919512723789111	-0.898075829103733	0.576742390667274	1.46118831330468	0.54403751201785
TRINITY_DN12255_c0_g1_i1_16	0.855658659466503	0.743233505318547	1.11028749635729	-0.947857063519026	-0.751913034410933	-1.00940956321237
TRINITY_DN12274_c0_g1_i1_3	-0.599063247177873	-0.853688307541217	-1.09573640957266	0.57760640769465	1.45228390125727	0.518597655339832
TRINITY_DN12276_c0_g1_i2_16	-0.701553061688502	-0.798321939302013	-1.16082762650131	0.557686250333859	1.03373588840241	1.06928048875556
TRINITY_DN12283_c0_g1_i5_12	0.600023031289465	1.05373450063649	1.01070728123081	-1.12288181489041	-0.59905898142893	-0.942524016837423
TRINITY_DN12284_c0_g1_i1_18	-1.02997571370288	-0.737232520745422	-0.938108998393159	1.1029758532917	0.713749109435393	0.888592270114371
TRINITY_DN12285_c0_g1_i1_1	-0.874835545660056	-0.874835545660056	-0.874835545660056	1.08932055147013	0.355906947700781	1.17927913780925
TRINITY_DN12286_c0_g1_i1_7	0.249397284128262	0.952602038171001	1.35837397991529	-0.853457767404849	-0.853457767404849	-0.853457767404849
TRINITY_DN12288_c0_g1_i2_13	1.03662623679085	0.678470042395758	0.982242318436189	-0.682461269108765	-0.95913873502336	-1.05573859349068
TRINITY_DN12290_c0_g1_i1_11	0.64786631406625	0.971971381119887	1.00229992779456	-1.3456675612995	-0.586145524185306	-0.690324537495895
TRINITY_DN12291_c0_g1_i1_1	-0.367649787547037	-0.886380709005638	-1.19490897800053	0.204565477087301	1.33537828847821	0.908995708987694
TRINITY_DN12291_c0_g1_i1_13	0.786701880789804	1.00354175641107	0.939052683840073	-0.865737987274748	-0.987712415441873	-0.875845918324324
TRINITY_DN12295_c0_g1_i1_4	0.935331509214684	0.600118590009591	1.14917665317966	-0.974539632312103	-0.727608887599825	-0.982478232492006
TRINITY_DN122_c0_g1_i1_17	-1.01744719716815	0.190715461060578	-0.867751477719716	0.916377999447335	1.39725984942955	-0.619154635049591
TRINITY_DN12309_c0_g1_i1_7	0.664296547909315	1.31428642653802	0.61207653456086	-1.23223956582123	-0.590731492022688	-0.767688451164272
TRINITY_DN12311_c0_g1_i1_8	0.92804802085263	1.01381780093158	0.672239626988722	-0.752833129264874	-1.35494098956961	-0.50633132993845
TRINITY_DN12314_c0_g1_i1_13	0.157809371507176	1.17864495838244	1.19287347439073	-0.977994245699505	-0.735952242730941	-0.815381315849898
TRINITY_DN12314_c0_g1_i4_7	-0.723113256574294	-0.24478124993662	-1.48383769242646	1.0454513931836	0.961629853875613	0.444650951878155
TRINITY_DN12317_c0_g1_i1_8	-0.538171313466056	-0.769773531998696	-0.914237840952755	1.71617065313829	-0.0700448441870757	0.576056877466291
TRINITY_DN1231_c0_g1_i1_3	1.82583680005001	0.392287537807024	-0.094304314776736	-0.707940007693433	-0.707940007693433	-0.707940007693433
TRINITY_DN12325_c0_g1_i1_11	-0.747544563087584	-0.931740524963198	-0.931740524963198	0.584980243127186	1.40689100634777	0.619154363539022
TRINITY_DN12326_c0_g1_i1_10	0.905901490947896	0.865104513531579	0.82503570401582	-1.21743968108138	-1.08793719144198	-0.290664835971937
TRINITY_DN12331_c0_g1_i1_17	-1.29656335965774	0.287065962428103	-1.16205349415087	0.821972364989493	0.287601585133757	1.06197694125726
TRINITY_DN12336_c0_g1_i1_10	-1.12244016031361	-0.654462180102249	-0.75621164377136	1.28504087707503	1.0175959487263	0.230477158385888
TRINITY_DN12336_c0_g1_i1_8	-0.487748236454344	-0.867942715193129	-0.731683732441762	1.40535657855117	-0.454545645426205	1.13656375096427
TRINITY_DN12339_c0_g1_i7_17	-0.614470571846391	-1.00727005555	-0.936343697967856	0.567608585025033	1.45779440107656	0.532681339262661
TRINITY_DN12344_c0_g1_i1_9	-0.108805787659588	-1.0588481749199	-1.07258408180402	0.477846156292936	1.56501452298767	0.197377365102892
TRINITY_DN12346_c0_g1_i1_11	-1.54619187867797	-0.26435996997445	-0.62626742236329	0.978632945512669	0.477779141766797	0.98040718373624
TRINITY_DN12349_c0_g1_i2_15	-0.640180492669998	-0.638423690914366	-0.640617740424316	-0.640617770631805	1.48657448573892	1.07326520890157
TRINITY_DN12356_c0_g1_i1_7	0.384493108357263	1.00371383525088	1.24109434293831	-0.87643376218215	-0.87643376218215	-0.87643376218215
TRINITY_DN12358_c0_g1_i1_12	-1.07278461421298	-0.912887894173557	-0.581436003736819	0.837597580154104	1.35492242710973	0.37458850485952
TRINITY_DN12358_c0_g1_i1_8	-1.4010722599102	-0.906288771391325	0.114291317255764	1.21557703121726	0.840315103426356	0.137177579402144
TRINITY_DN1236_c0_g1_i1_13	0.901680416460831	0.578867249169619	1.20400089209079	-0.894849519240414	-0.894849519240414	-0.894849519240414
TRINITY_DN1236_c0_g2_i1_13	0.499943061005823	0.847921348368219	1.3009216470656	-0.88292868547988	-0.88292868547988	-0.88292868547988
TRINITY_DN12370_c0_g1_i1_7	-0.951598544105852	-0.850332177898802	-0.904975616531987	0.795151242866095	1.17122059929666	0.740534496373887
TRINITY_DN12375_c0_g1_i1_3	1.14119363812499	0.64081449414153	0.855281247583633	-1.27471541945062	-0.647194806843037	-0.715379153556498
TRINITY_DN12376_c0_g1_i1_13	0.215396969068627	1.22722240625038	0.882980536300903	-0.660897503350573	-1.48253276333293	-0.182169644936404
TRINITY_DN12376_c0_g1_i1_3	-0.826314315893184	-0.966165279549705	-0.897583094324962	0.826306377149582	1.21339002763462	0.650366284983657
TRINITY_DN12385_c0_g1_i5_5	-0.735153738589599	-0.961642308976386	-0.945033511726991	0.854688342875023	0.497164449843043	1.28997676657491
TRINITY_DN12386_c0_g1_i1_6	1.0510880717445	0.876533948185545	0.744614762352454	-0.920999442572604	-0.566753913379456	-1.18448342633044
TRINITY_DN12387_c0_g1_i4_9	1.0863165915482	0.841324043086633	0.751670605135546	-1.21126410076788	-0.768225147322387	-0.699821991680111
TRINITY_DN12396_c0_g1_i2_12	0.835910747017777	0.791195581863065	0.718459409241728	-0.126279019357844	-1.69295960755305	-0.526327111211679
TRINITY_DN12398_c0_g1_i1_7	-1.02666735358131	-0.478483257182183	-0.904462901610769	0.0314907088135633	1.37645013963196	1.00167266392874
TRINITY_DN12399_c0_g1_i1_13	0.388482072388983	0.593786808844075	1.46640383409749	-1.24373407535792	-0.793970869801658	-0.410967770170962
TRINITY_DN12404_c0_g1_i2_9	-0.903985777170412	-0.799518158238251	-0.868430385491441	0.444041707106482	1.46908367206284	0.658808941730781
TRINITY_DN12412_c0_g1_i1_15	0.92925937133824	0.691717986362275	1.02734791436887	-1.04800731540981	-1.13462227721988	-0.465695679439689
TRINITY_DN12412_c0_g2_i2_13	0.862068712795443	0.930420341082946	0.661197766466533	-0.95946986800246	-1.42425264804289	-0.0699643042995716
TRINITY_DN12420_c0_g2_i1_7	0.652717761134314	0.617048348191558	1.36855988885916	-0.879441998984373	-0.87944199960033	-0.87944199960033
TRINITY_DN12423_c0_g2_i1_9	-0.996915716965626	-0.718601335104263	-0.8245885642941	1.12136171566413	0.186899152567622	1.23184474813224
TRINITY_DN12426_c0_g1_i2_12	0.568557059685447	1.04532183235989	1.04712064893511	-0.595988050709935	-1.02142650365269	-1.04358498661782
TRINITY_DN12437_c0_g1_i4_4	-0.333887633919593	-1.07082499434606	-1.06038088687973	1.30194469810962	0.23091241177607	0.932236405259687
TRINITY_DN12441_c0_g1_i2_1	1.18233960671678	0.730208816852114	0.72692697757416	-0.548455369882871	-0.882017463603828	-1.20900256765635
TRINITY_DN12442_c0_g1_i2_10	-1.20473292833969	-0.751701349042423	-0.71995808408968	0.797668969829576	0.760270331156306	1.11845306048591
TRINITY_DN12447_c0_g1_i2_8	-0.905981095323934	-0.905981095323934	-0.905981095323934	1.0503847707165	0.68560554657616	0.98195296867914
TRINITY_DN12448_c0_g1_i1_4	1.65312601891238	0.471246368989293	0.266817870736178	-0.903505238419197	-0.903505238419197	-0.584179781799458
TRINITY_DN1244_c0_g1_i1_8	-0.912383201367065	-0.912383201367065	-0.912383201367065	0.926738421663043	0.855044577201739	0.955366605236413
TRINITY_DN12453_c2_g1_i1_9	0.937421552126563	0.914810198699318	0.776657245849136	-1.37744296271685	-0.606242861161031	-0.645203172797139
TRINITY_DN12456_c0_g1_i1_7	0.79505811372754	0.325280451825866	1.40940325373289	-0.970152527631353	-0.536584463442736	-1.02300482821221
TRINITY_DN12458_c0_g1_i1_12	-0.746857346932734	-0.88199894917843	-1.05522214876663	0.672483341131149	1.19982963546446	0.811765468282188
TRINITY_DN12458_c0_g1_i1_16	-1.09289637180036	-0.805232479852661	-0.490695837099061	0.178590134422655	0.635046569366085	1.57518798496334
TRINITY_DN12459_c0_g1_i1_16	-1.08812384927965	-0.191724359874553	-1.24612543342741	0.732428708477653	1.09869588607224	0.694849048031719
TRINITY_DN12477_c0_g1_i1_7	1.10142929575832	0.441217456461407	1.10296394188645	-0.714089523459178	-0.95271563199934	-0.978805538647651
TRINITY_DN12481_c0_g1_i1_7	0.328284441773067	1.12812144776717	1.06639123802885	-0.765526289364392	-1.29836756745556	-0.458903270749135
TRINITY_DN12494_c0_g2_i2_16	0.948569431882935	0.723641678554592	1.01694267038256	-1.04463569823713	-1.04463569823713	-0.599882384345829
TRINITY_DN12497_c0_g1_i1_3	-1.25506434107385	-0.766119921986275	-0.617591315295107	0.646637545132592	1.1603974160003	0.831740617222339
TRINITY_DN12504_c0_g1_i1_3	1.07631396158238	0.732067087887655	0.901621351676054	-0.730770518913072	-0.989615765740597	-0.989616116492422
TRINITY_DN12508_c0_g1_i1_7	0.696462100016973	0.886586469463309	1.08241775924365	-0.913568423028608	-0.569276187237734	-1.18262171845759
TRINITY_DN12510_c0_g1_i1_13	0.608233731899182	1.07822040618018	1.0129876960379	-0.911250406154815	-0.816131566721193	-0.972059861241254
TRINITY_DN12515_c0_g2_i1_13	0.85053241714766	0.026055668098765	1.53095598460159	-0.802514689949339	-0.802514689949339	-0.802514689949339
TRINITY_DN12519_c0_g1_i1_8	1.06709308881256	1.02460366489986	0.433144509373353	-0.956806884478447	-1.27342508832521	-0.294609290282112
TRINITY_DN12520_c0_g1_i1_10	-0.844947449870952	-1.01586202763496	-0.833478996353324	0.676736394267669	0.826882436080173	1.19066964351139
TRINITY_DN12521_c0_g1_i1_10	-0.74109406384738	-0.741097253526404	-0.741097253526404	1.57198951256051	0.904045177002749	-0.252746118663072
TRINITY_DN12522_c0_g1_i1_10	-1.19591113447835	0.164769301959861	-1.28684439726659	1.02085769627463	0.608206612466798	0.688921921043649
TRINITY_DN12523_c0_g2_i1_3	0.93272817589658	1.1466871376014	0.620585148570019	-0.900000154022667	-0.900000154022667	-0.900000154022667
TRINITY_DN12524_c0_g1_i1_13	0.43491206403783	0.692322593138282	1.40532938905556	-1.03507629676597	-1.03507629676597	-0.462411452699736
TRINITY_DN12531_c0_g1_i1_11	-0.797709774424597	-0.797709774424597	-0.797709774424597	-0.0818533293375205	1.34119237373352	1.13379027887779
TRINITY_DN12531_c0_g1_i2_3	-0.127731322701058	-0.737792726363568	-0.570967133392595	1.86524196022295	-0.735096979475089	0.306346201709363
TRINITY_DN12531_c0_g2_i1_11	-0.883128530159527	-0.883128530159527	-0.883128530159527	1.32425541039909	0.542951945685103	0.782178234394392
TRINITY_DN12536_c0_g1_i1_3	0.983303695843382	1.21771363845767	0.331990182604365	-0.475439418231907	-1.24927665052907	-0.80829144814443
TRINITY_DN12538_c0_g1_i1_4	-0.752223430330576	-0.752223430330576	-0.752223430330576	-0.0271760623280006	0.552956237250046	1.73089011606968
TRINITY_DN1253_c0_g1_i1_18	0.665850817779421	1.29551979999461	0.67066609640712	-0.595361684759604	-1.01833751471077	-1.01833751471077
TRINITY_DN12542_c1_g1_i1_16	-0.87775636694989	-0.87775636694989	-0.877756366949889	0.535946685832693	1.36647544139003	0.730846973626945
TRINITY_DN12545_c0_g1_i1_9	-0.955049661332778	-0.770588273803293	-0.937136493466367	0.514858390341589	0.925637026913645	1.22227901134721
TRINITY_DN12546_c0_g1_i1_18	-0.0845760223172339	0.999722158663159	1.38061443552485	-0.730452736578744	-1.18802459514907	-0.377283240142964
TRINITY_DN12547_c0_g1_i2_3	-0.936926512238711	-1.05573311699356	-0.503573459149356	0.645621489717537	0.366377666631835	1.48423393203226
TRINITY_DN12547_c1_g1_i1_14	-0.959283868105469	-0.28454990092318	-0.767096275231279	-0.483554623506202	1.42795919257249	1.06652547519364
TRINITY_DN12554_c0_g1_i2_1	-0.56219683373363	-0.397419070777174	-0.624121831299945	-0.668387521761598	1.88556535257096	0.366559905001386
TRINITY_DN12559_c0_g1_i1_7	-0.0312585928264827	-0.905746907313918	-1.46768275070138	1.04257749900657	0.751454566225756	0.610656185609453
TRINITY_DN12571_c0_g1_i1_15	1.09911370162362	0.93748517529737	0.491919924878303	-0.318284746164435	-0.852913801704466	-1.3573202539304
TRINITY_DN12571_c0_g1_i1_3	0.875205530742028	1.01827359404426	0.836209729959322	-0.812943551733627	-0.96356676055217	-0.953178542459816
TRINITY_DN12572_c0_g1_i1_7	0.802458240055449	1.09612109639548	0.825382600445171	-0.9079873122987	-0.9079873122987	-0.9079873122987
TRINITY_DN12572_c0_g2_i1_7	0.925976475996363	0.214854062736503	1.39653960809004	-0.845790048940968	-0.845790048940968	-0.845790048940968
TRINITY_DN12578_c0_g1_i1_2	-0.832806972912418	-0.636979634135476	-0.692383805528445	0.0281090468545212	1.82313751478307	0.310923850938747
TRINITY_DN12586_c0_g1_i2_12	-0.763132146729156	-0.895249571941116	-1.06712477245688	0.937426855773709	0.897101636420149	0.890977998933287
TRINITY_DN12586_c0_g1_i2_4	1.5488410095019	0.600521312539724	0.33437249478939	-0.937401062893701	-0.938039438666883	-0.608294315270426
TRINITY_DN12588_c0_g1_i2_17	0.954558280333523	0.789527907730972	0.957912867501427	-0.885595842523878	-0.669531543289846	-1.1468716697522
TRINITY_DN12589_c0_g1_i1_9	-0.789466789832581	-0.876121261370115	-0.90957695096517	0.481623249894195	1.47009345072056	0.623448301553114
TRINITY_DN12590_c0_g1_i1_2	-1.22078171880766	-0.720817405543888	-0.728239988090891	1.0781479920221	0.672076867638889	0.919614252781454
TRINITY_DN12590_c0_g1_i1_5	-1.04578515405362	-0.216078000323863	-1.22997782377718	1.25960081002515	0.638437630541601	0.593802537587909
TRINITY_DN12602_c0_g1_i1_16	0.910333211817379	0.851975588972812	0.953361263386927	-0.682690818527711	-0.97196838964707	-1.06101085600234
TRINITY_DN12605_c0_g2_i1_3	1.23267652858792	0.827908068871382	0.57905588991661	-0.577441429429633	-1.03109952897314	-1.03109952897314
TRINITY_DN12609_c0_g2_i1_8	0.424283998478985	0.0887871162294689	1.75845347347686	-0.757174862728439	-0.757174862728439	-0.757174862728439
TRINITY_DN12614_c0_g1_i1_14	-0.815862364289583	-0.901383468543409	-1.01510512963271	0.929421461517459	0.935643509534705	0.867285991413535
TRINITY_DN12618_c0_g1_i4_17	-0.96645449268189	-0.938895858156362	-0.795231099301063	0.684370928365832	1.16799862874307	0.848211893030409
TRINITY_DN12620_c0_g1_i1_15	-0.0217644314872068	1.15220138753379	1.10019868310438	-0.274878781504785	-1.46443281537512	-0.491324042271057
TRINITY_DN12625_c0_g1_i2_15	0.918418635991955	0.91496450671713	0.905023011497723	-0.93312354105889	-0.907017927689497	-0.898264685458422
TRINITY_DN12628_c0_g2_i1_6	-0.736155194210529	-0.736155194210529	-0.736155194210529	1.31321438773381	1.23786518484518	-0.34261398994741
TRINITY_DN12639_c0_g1_i1_1	-0.863081251607808	-0.691479137670599	-1.06361097238316	0.672482388650297	0.585163108424408	1.36052586458687
TRINITY_DN12639_c0_g1_i4_16	0.854966944217656	0.435374316344473	1.33495101631319	-0.875097425625108	-0.875097425625108	-0.875097425625108
TRINITY_DN12648_c0_g1_i1_4	0.762078648624267	0.7000672818419	1.20760539981125	-0.902896689687671	-1.10105204294433	-0.665802597645416
TRINITY_DN12652_c0_g1_i1_5	1.46048020176805	0.760115021639347	0.32459456031304	-0.767966486421901	-0.802509218255552	-0.974714079042985
TRINITY_DN12659_c0_g2_i1_17	-0.958401050758959	-0.70353594140854	-1.00756212002661	0.670690508994973	1.24828128363148	0.750527319567659
TRINITY_DN12661_c0_g1_i1_12	-0.875941313949828	-0.863789581465544	-0.976690046936317	0.684834579556276	1.015104131764	1.01648223103141
TRINITY_DN12666_c0_g1_i1_7	-0.767969293084371	-1.0201882890997	-0.789508780738138	1.3954417931387	0.367472350999542	0.814752218783974
TRINITY_DN12671_c0_g1_i1_16	-1.00377037417956	-1.15714468105622	-0.236051023799642	0.896647792124948	1.32821034925121	0.172107937659264
TRINITY_DN12685_c0_g1_i2_18	0.833009958795804	0.805098145000233	1.04955964536713	-1.17249434805624	-0.627745023218628	-0.887428377888293
TRINITY_DN12693_c0_g1_i1_9	1.21156347349668	0.71507543711613	0.71333978500302	-1.01163105102264	-1.09945614810248	-0.528891496490703
TRINITY_DN12694_c0_g1_i1_3	1.18249581873444	1.09533708059018	0.299696661895066	-1.1002647880288	-0.810687992127864	-0.666576781063025
TRINITY_DN12697_c0_g1_i1_3	0.865067673997935	0.928306820245059	0.900728003277266	-1.22017027830079	-0.779036464535825	-0.694895754683641
TRINITY_DN12697_c0_g1_i2_6	1.03021129331729	0.834907136693499	0.850365399477861	-1.05584247715299	-0.71478719008915	-0.9448541622465
TRINITY_DN12702_c0_g1_i1_2	-1.29718141517867	-0.929042946233687	-0.276841035784724	1.27232066920493	0.588986353992488	0.641758373999665
TRINITY_DN12713_c0_g1_i1_12	1.02189366611584	1.1503366208487	0.500786126682584	-0.891005471215708	-0.891005471215708	-0.891005471215708
TRINITY_DN12715_c0_g1_i6_6	-0.87677058063535	-0.877068469275535	-0.735066655755458	0.184905272992855	0.810457902800681	1.49354252987281
TRINITY_DN12727_c0_g1_i2_15	0.957780421896625	0.957532151536174	0.647787713581021	-1.18249854446685	-1.13461299518607	-0.245988747360904
TRINITY_DN12734_c0_g1_i1_14	-0.904803618731663	-0.904803618731663	-0.904803618731663	0.663089444754296	1.01254856767617	1.03877284376453
TRINITY_DN12737_c0_g1_i2_8	-0.939770113360955	-0.946132116022812	-0.839768224975466	1.06279168961932	0.878057043990519	0.784821720749384
TRINITY_DN12737_c0_g2_i1_9	-0.88679057220089	-0.886790572201039	-0.886782524590331	0.842854273377403	1.28208309779026	0.535426297824598
TRINITY_DN12743_c0_g1_i1_8	0.491654752828671	0.803803538237748	1.34030693957015	-0.87858841021219	-0.87858841021219	-0.87858841021219
TRINITY_DN12745_c0_g1_i2_2	-0.569204049117555	-0.855670533780039	-0.945304949802886	0.0325771155877696	0.77069353388698	1.56690888322573
TRINITY_DN12746_c0_g1_i1_13	0.227186681983665	0.620533934942237	1.60128452655017	-0.817480208607658	-0.81505038196536	-0.816474552903056
TRINITY_DN12752_c0_g1_i1_16	-0.963097748870286	-0.978304723217549	-0.786928772611324	0.838280544779401	0.884835626591053	1.0052150733287
TRINITY_DN12755_c0_g1_i1_2	-1.26901260354492	-0.74489244633017	-0.662688086557664	0.875363460603874	0.960244506181268	0.840985169647617
TRINITY_DN12756_c0_g1_i1_7	-0.816430032486232	-0.911826811685869	-0.95488455593809	0.662553699570276	0.775938756688253	1.24464894385166
TRINITY_DN12758_c0_g1_i3_15	0.515963658668827	0.349593117245557	1.43122979037297	-0.0562679764930037	-0.962114453579297	-1.27840413621505
TRINITY_DN12761_c0_g2_i1_12	-0.905948195377507	-0.905948195377507	-0.905948195377507	1.12160401840607	0.744333423273336	0.851907144453113
TRINITY_DN12766_c0_g1_i2_9	-0.741912546454587	-0.962862246190173	-0.946394283469701	1.3003286874593	0.783956721013563	0.566883667641599
TRINITY_DN12768_c0_g1_i1_11	0.263605978923854	1.01630937253135	1.08535892385554	-0.757346987289224	-1.45716101565637	-0.150766272365154
TRINITY_DN12770_c0_g1_i1_6	0.254035873157273	1.04541760407697	1.26227965862021	-0.980566620875675	-0.927811533817939	-0.653354981160844
TRINITY_DN12772_c0_g1_i1_15	0.899574290908468	1.00672005181758	0.825407188999032	-0.970538988315488	-0.840636780478014	-0.920525762931577
TRINITY_DN12774_c0_g1_i1_9	1.13869046046313	0.735065793246432	0.800126120181512	-0.656433211322776	-0.840045323591885	-1.17740383897642
TRINITY_DN12776_c0_g1_i1_11	1.43560441442075	0.107515387602513	0.914069628162839	-0.917060436363928	-0.589844327611532	-0.950284666210646
TRINITY_DN12780_c0_g1_i1_10	-0.79291897025747	-0.915731912506866	-0.957911171772503	0.73805425639153	1.28892720324509	0.639580594900218
TRINITY_DN12781_c0_g1_i1_7	1.13924385355412	1.00092988361357	0.473407217984823	-1.22858382929877	-0.754230528967	-0.630766596886739
TRINITY_DN12781_c0_g1_i1_8	-1.04406693644995	-0.53209632637685	-1.10567156572438	0.959501748944784	0.846522502867501	0.875810576738895
TRINITY_DN12788_c0_g2_i1_15	0.724532082001549	1.50709316567202	0.290040756280008	-0.840555334651191	-0.840555334651191	-0.840555334651191
TRINITY_DN12790_c0_g1_i1_11	0.604021217993992	0.941791221611326	1.00434089553957	-0.375176284687955	-1.42915151638806	-0.74582553406887
TRINITY_DN12798_c0_g1_i1_10	-1.11818250377382	-0.974303725262118	-0.594787738267471	1.05309348925515	0.782820200561088	0.851360277487171
TRINITY_DN12801_c0_g1_i1_10	-0.692847234467777	-0.57290020131572	-0.886926517424719	1.22934440039356	-0.394942787002591	1.31827233981725
TRINITY_DN12810_c0_g2_i1_14	-0.866371291431067	-1.01522180938804	-0.741983056139924	0.394294819254072	1.23268845942433	0.996592878280626
TRINITY_DN12815_c0_g1_i1_14	-1.13243136169088	-0.343937178592741	-0.977324425329296	0.46670006017546	1.46902986195419	0.517963043483262
TRINITY_DN12818_c0_g1_i1_1	-1.24577549191105	-0.542578998457002	-0.608649062896488	0.0528715889908755	1.300372323631	1.04375964064266
TRINITY_DN12818_c0_g1_i3_18	-1.50459274792385	-0.0971936769193163	-0.456611458967587	0.699706252417231	-0.0641761117943432	1.42286774318787
TRINITY_DN12821_c0_g1_i2_7	-1.12318591250396	-0.644014443823984	-0.64541617147948	1.47705715924359	0.088436007673895	0.847123360889942
TRINITY_DN1282_c0_g1_i1_2	-1.33420190506215	-0.502921271869858	-0.584951321619049	1.14861867150573	0.139416291943182	1.13403953510214
TRINITY_DN12830_c0_g1_i1_14	-0.952826879716829	-0.952826879716829	-0.554546789890373	0.687821044262418	0.240838147400319	1.5315413576613
TRINITY_DN12832_c0_g1_i1_18	-0.489343479264759	-1.24267961919104	-0.905100826121453	1.10686201892618	0.788460537238562	0.741801368412508
TRINITY_DN12832_c0_g1_i1_8	-0.715057592352071	-0.756616349576427	-0.942833914965108	0.350955906914378	1.65426901681227	0.409282933166959
TRINITY_DN12839_c0_g1_i1_16	-0.788438062131744	-0.843497412488072	-1.09063353242741	0.875907960981339	0.872819288571076	0.97384175749481
TRINITY_DN1283_c0_g1_i1_7	0.57599105375306	0.694939201859062	1.23588605300075	-1.40579450765301	-0.356221458059143	-0.744800342900718
TRINITY_DN12840_c0_g1_i3_17	-0.496760962779019	-0.707121416623437	-1.30812788953773	0.499515313223393	0.640579765934412	1.37191518978238
TRINITY_DN12842_c0_g1_i1_12	-0.924752648001764	-0.955188281711787	-0.822236897965099	0.795274284917577	1.18342200985762	0.723481532903451
TRINITY_DN12843_c0_g2_i1_13	0.528552480605388	0.941743649662787	1.1894624960253	-0.881672717155733	-1.06338258546369	-0.714703323674058
TRINITY_DN12845_c0_g1_i1_2	-0.857146387655972	-0.887871914589826	-0.851095911700797	0.488396012405589	1.43651469592743	0.671203505613575
TRINITY_DN12849_c0_g1_i1_9	-1.59751947743154	-0.305329433266014	-0.507415868791865	0.724104763418447	0.567999034317745	1.11816098175322
TRINITY_DN12854_c0_g1_i1_10	-1.07650476253513	-0.550643112966002	-0.771541973488554	0.227442978933123	1.60223056210672	0.569016307949843
TRINITY_DN12859_c0_g1_i1_17	-1.48687609821913	-0.700584362719284	0.249050432661154	1.0607201509694	-0.163673900143775	1.04136377745164
TRINITY_DN12870_c0_g2_i2_16	1.91107887060553	0.320455595238623	-0.561410226527975	-0.561410226527975	-0.561410226527408	-0.547303786260798
TRINITY_DN12876_c1_g1_i1_16	-0.522786835285253	-0.280694132997558	-1.49266452604905	1.42902022257077	0.463607820589194	0.403517451171894
TRINITY_DN12877_c0_g1_i1_12	-0.84960159647383	-1.13307965718635	-0.719637377680332	1.01341102090343	0.952211187332914	0.736696423104161
TRINITY_DN12885_c0_g1_i1_11	0.312771319542515	0.901662078013959	1.36682590840166	-0.860419768652712	-0.860419768652712	-0.860419768652712
TRINITY_DN12891_c0_g1_i3_12	0.883241420002335	0.774975055926236	1.02962605424805	-0.720481028459002	-0.754748562745906	-1.21261293897171
TRINITY_DN12892_c1_g1_i1_2	-0.771467256378009	-0.771467256378009	-0.771467256378009	1.41225154621463	-0.186546592557423	1.08869681547682
TRINITY_DN12893_c0_g1_i1_12	-0.919745269429617	-0.841493776741867	-0.937871535802449	0.922137226585858	1.15040233956162	0.626571015826448
TRINITY_DN12895_c0_g2_i1_15	0.24828463942134	1.06328605547507	1.23039743225736	-1.14932921454651	-0.65619186672939	-0.736447045877874
TRINITY_DN12896_c0_g1_i2_2	-0.826444496489614	-0.948841823240583	-0.922777071228396	0.77281480139706	1.20203751751914	0.723211072042397
TRINITY_DN12897_c0_g1_i1_13	-0.288020843243401	0.695495171950348	1.71303257784114	-0.70683563551603	-0.70683563551603	-0.70683563551603
TRINITY_DN12899_c0_g1_i1_16	0.950671744492842	0.674548762190977	0.937521494556021	-0.236161510549758	-1.16329024534504	-1.16329024534504
TRINITY_DN12909_c0_g1_i1_14	-1.07186097393244	-0.35584244773776	-0.835642233036813	0.0256196536636995	0.608066040474249	1.62965996056907
TRINITY_DN12911_c0_g1_i1_17	-0.671756513915633	-1.10218081843282	-0.938549869292382	0.923001650901707	0.89605742790384	0.893428122835293
TRINITY_DN12918_c0_g1_i2_12	-0.810363978635408	-1.03474061925336	-0.886003046441471	0.885925594186796	0.936875932715377	0.90830611742807
TRINITY_DN12923_c0_g1_i1_16	-0.883450332122012	-0.833121839525733	-0.942147515300725	0.768214965866267	0.584265320196524	1.30623940088568
TRINITY_DN12924_c0_g1_i1_13	0.5625852915087	0.795262643752554	1.28960503918422	-0.995266238936839	-0.953683667694394	-0.698503067814246
TRINITY_DN12924_c0_g1_i1_15	0.874393251950776	0.869732147932059	0.921792377215132	-1.2841062777587	-0.804199179911818	-0.577612319427445
TRINITY_DN12925_c0_g1_i1_11	-0.704880315441923	-0.737604299533877	-1.21187551861084	0.962470594676765	0.588217574489428	1.10367196442044
TRINITY_DN12930_c0_g1_i2_7	1.63599636038703	0.26266518852959	0.532792051649098	-0.810484533521905	-0.810484533521905	-0.810484533521905
TRINITY_DN12931_c0_g1_i1_13	0.533348805828816	0.739678034808552	1.33134446026782	-0.589185084014955	-0.911909837548259	-1.10327637934197
TRINITY_DN12931_c1_g1_i1_10	0.715406368661467	1.53189326268025	0.250074647763804	-0.832458093035174	-0.832458093035174	-0.832458093035174
TRINITY_DN12933_c0_g1_i1_9	-0.734711588176008	-0.690678267378157	-0.91596873466755	0.557249139310526	0.103983085119105	1.68012636579208
TRINITY_DN12936_c0_g1_i2_14	-0.723173103775737	-1.18954807805238	-0.294815746607221	0.177007523863377	0.351102367984447	1.67942703658752
TRINITY_DN12938_c0_g1_i1_10	-0.484079141862663	-0.675555027278671	-0.618377318591842	-0.338876687322484	1.9448573938718	0.172030781183865
TRINITY_DN12944_c0_g1_i2_16	0.890756394983305	1.04900274344744	0.766725205048278	-1.09822416160164	-0.901423547933534	-0.706836633943841
TRINITY_DN12949_c0_g1_i3_10	-0.444563464744773	-1.08448707378403	-0.738672284608493	0.08245893229889	1.67834764298234	0.506916247856066
TRINITY_DN1294_c0_g1_i1_13	0.744551338619655	0.922274712522623	1.05375595292784	-0.810832459813059	-0.912271299919049	-0.997478244338012
TRINITY_DN12951_c0_g1_i1_3	-0.252446623193485	1.01908791358145	1.48281346635881	-0.795118202548172	-0.795118215851415	-0.659218338347184
TRINITY_DN12953_c0_g1_i1_5	-0.839876216466521	-0.915118370781085	-0.895088102902013	0.626083116660582	1.34041750155814	0.683582071930896
TRINITY_DN12955_c0_g1_i1_2	-0.706889273275619	-1.19832665372425	-0.635513722103773	0.439621335048401	0.69010436621485	1.41100394784039
TRINITY_DN12961_c0_g1_i1_9	-0.927385056603049	-0.823188739459218	-0.927385056563387	1.0709685554179	1.08993158005595	0.517058717151808
TRINITY_DN12962_c0_g1_i1_11	-1.10042696268537	-0.663155175350948	-0.800640902421195	1.15049607643445	1.14578640934416	0.267940554678897
TRINITY_DN12964_c0_g1_i3_4	0.964600294236369	0.321174003073557	1.30658754338929	-0.756747436900225	-0.947937922074373	-0.887676481724623
TRINITY_DN12967_c0_g1_i1_9	-1.34019741795876	-1.0035716126655	-0.190002244930715	0.766957149830034	0.959481693863596	0.807332431861347
TRINITY_DN12972_c1_g5_i2_10	-0.993716011549629	-0.576333193301512	-0.574550460287709	1.81049610764369	0.258023087173784	0.0760804703213783
TRINITY_DN12975_c0_g1_i1_15	0.49678768471382	1.34569233531179	0.737639369820152	-1.08899104940658	-0.969806143958912	-0.521322196480268
TRINITY_DN12977_c0_g1_i4_4	1.19269363363046	0.907045879817657	0.532528787523347	-1.20543675731866	-0.722383931778252	-0.704447611874554
TRINITY_DN12978_c0_g1_i1_16	-0.769279926512606	-0.778613403447158	-1.05382158313366	0.423362475427344	0.824994296082792	1.35335814158328
TRINITY_DN12979_c0_g1_i1_14	0.747559241065507	0.980458606155876	0.951141148694834	-1.21155962986962	-0.857059432398161	-0.610539933648431
TRINITY_DN12985_c0_g1_i1_4	-0.717215426438548	-1.22776771847331	-0.734541534633846	1.06128057991018	0.770626964715409	0.847617134920113
TRINITY_DN12985_c0_g1_i1_5	-0.948533709230827	-0.780279667472624	-0.889034803910907	0.67607235271683	1.39441126124209	0.54736456665544
TRINITY_DN12985_c0_g1_i1_8	1.03116981655429	0.666404235267252	1.01454629226336	-0.960590723892783	-0.81819971014008	-0.933329910052042
TRINITY_DN12994_c0_g2_i1_13	1.09578940756039	1.14074390500921	0.33211284434336	-0.548932938666628	-1.16266672487518	-0.857046493371152
TRINITY_DN12997_c0_g1_i1_13	-0.290080813204853	1.07896597914228	1.36696419711296	-0.34425874087199	-1.15444169616863	-0.657148926009776
TRINITY_DN13001_c0_g1_i1_13	-0.795072769809606	-0.654883334201646	-1.13296964278217	1.19524281308037	0.330571902106903	1.05711103160614
TRINITY_DN13009_c0_g1_i1_10	0.807817621325632	1.14289957214269	0.494831394414203	-0.849521806955862	-0.165156729534945	-1.43087005139171
TRINITY_DN13009_c0_g1_i1_9	-0.774309711055887	-0.754654036885053	-0.589116375976947	0.0735978351302655	1.85546173211786	0.189020556669758
TRINITY_DN13017_c0_g1_i2_9	1.09916747089467	0.79484582650596	0.48028058519684	-1.52230190422101	-0.778865149991653	-0.0731268283847992
TRINITY_DN1301_c0_g1_i1_6	-0.891392647474934	-0.90090841879512	-0.801053722690559	0.618089987104947	1.44546716994989	0.529797631905777
TRINITY_DN13023_c0_g1_i1_11	-0.958305689676421	-0.843475904262378	-0.854696499923082	0.918976527319958	0.490783329348718	1.24671823719321
TRINITY_DN13025_c0_g3_i1_13	1.2883733766023	0.869015470111269	0.493122338546459	-0.883503728420008	-0.883503728420008	-0.883503728420008
TRINITY_DN13031_c0_g1_i1_12	-0.905785433359875	-0.925589391806545	-0.886344347546352	0.994831220167487	0.683441000274894	1.03944695227039
TRINITY_DN13042_c0_g1_i1_13	-1.33934646282477	-0.726112155386348	-0.505494475238461	0.785819427210067	1.21854555211131	0.566588114128203
TRINITY_DN13046_c0_g1_i1_18	-0.346006657690282	-1.19053522148645	-0.943490840180289	0.422637761551132	1.40130359133174	0.656091366474147
TRINITY_DN13052_c0_g1_i1_8	-1.06486354991114	-0.699721869914265	-0.933281983338303	0.998809906829429	1.02900053774002	0.670056958594258
TRINITY_DN13061_c0_g1_i1_8	-0.659213802291876	-0.594328960215262	-1.07937302794669	1.61619605572868	0.059837810528116	0.656881924197023
TRINITY_DN13066_c0_g1_i1_18	-0.811628460967631	-0.675470541405445	-1.17862269253122	0.623195792885553	1.1249893006323	0.917536601386447
TRINITY_DN13067_c0_g1_i1_13	1.16910942200645	0.736757639308963	0.651345972241417	-0.602285176613883	-0.534462310051218	-1.42046554689173
TRINITY_DN13068_c0_g1_i1_3	-0.287859380039643	-0.882522271210288	-0.930951899313067	1.78068949880723	0.00322558387344119	0.317418467882332
TRINITY_DN13083_c0_g1_i1_2	-0.904132572746724	-0.859326753189949	-0.806543403656494	0.534711673521723	1.4848008260395	0.550490230031943
TRINITY_DN13083_c0_g1_i2_9	0.425659952860836	1.36772035949969	0.789407862481103	-0.989664973670139	-0.600944216096783	-0.992178985074706
TRINITY_DN13084_c0_g1_i1_16	-0.911441829167973	-0.754421605067286	-0.79336937356835	0.429361544648027	1.6174913810398	0.412379882115785
TRINITY_DN13086_c0_g1_i2_18	1.04417338235687	0.547845405870982	1.08849279667048	-1.00713731497265	-0.764803563804412	-0.908570706121267
TRINITY_DN13087_c0_g2_i1_13	0.220971393546782	0.993648881707841	1.32887744280534	-0.902869501979217	-0.684456690477756	-0.956171525602985
TRINITY_DN13089_c0_g1_i1_12	-1.3447889306799	-0.689890636644626	-0.464876261160171	0.309929796421806	1.15047334457349	1.0391526874894
TRINITY_DN13091_c0_g1_i1_15	0.544787697316681	0.987298462306963	1.04537128799108	-0.938806662295966	-1.27303280616415	-0.365617979154617
TRINITY_DN13091_c0_g1_i1_8	1.00443794323456	0.968506175115054	0.748252494434968	-0.912554331491863	-0.792809812158732	-1.01583246913399
TRINITY_DN13100_c0_g1_i3_16	-0.468360313543312	-0.924053909495948	-1.2536027886911	0.875580456470132	0.988608565799402	0.781827989460828
TRINITY_DN13102_c0_g1_i2_10	-1.4945335509539	-0.534701974289748	-0.438362307895818	1.03150282837194	1.02878793625227	0.407307068515258
TRINITY_DN13105_c0_g1_i1_11	-0.85547769762496	-1.22637624526695	-0.48859812182686	0.726450663217013	1.30770132221774	0.536300079284009
TRINITY_DN13106_c0_g1_i1_11	1.01060715441366	0.492284844161849	1.1665945070188	-0.889828835198102	-0.889828835198102	-0.889828835198102
TRINITY_DN13112_c1_g1_i1_13	0.931461897514473	0.154091609233512	1.39914007842294	-0.68760954028284	-1.07669804719424	-0.720385997693839
TRINITY_DN13117_c0_g1_i1_2	-0.624387369280917	-0.761290603606876	-1.17796560890487	0.439031860159319	1.37314150556632	0.751470216067024
TRINITY_DN13128_c0_g1_i4_14	-1.59497274910033	-0.270984901648964	-0.283905276147731	0.00623393113710064	1.11880071528642	1.0248282804735
TRINITY_DN13128_c0_g2_i1_9	-0.641288122809443	-0.990447526238544	-1.07312610547745	0.960386523010605	0.95041821689843	0.794057014616397
TRINITY_DN1312_c0_g1_i1_9	0.800921216663039	1.00987387849143	0.803908557862484	-1.23536277575004	-0.36179914583966	-1.01754173142725
TRINITY_DN13132_c0_g1_i1_13	0.462679700193947	0.899651355755232	1.27926114235303	-0.943294947370721	-0.91292059731064	-0.78537665362085
TRINITY_DN13133_c0_g1_i1_11	1.0038744875229	0.684815071257579	0.918293821319687	-0.728629238059243	-1.37792134801405	-0.500432794026873
TRINITY_DN13133_c0_g1_i1_16	-0.823705272423781	-1.00638082968251	-0.902368432707985	0.928069467197518	0.953294341102615	0.851090726514151
TRINITY_DN13137_c0_g1_i1_15	0.420954701799451	0.986817665423952	1.10936505761767	-0.667022431759852	-1.40563815308763	-0.444476839993592
TRINITY_DN13138_c0_g1_i1_10	0.793926152057943	1.20849494118758	0.603702861521934	-0.436039586174267	-1.08553870995	-1.08454565864318
TRINITY_DN13146_c0_g1_i2_12	-0.872037475729041	-0.690462811223709	-1.07783982472682	1.02492749923123	1.15828991006573	0.457122702382608
TRINITY_DN1314_c0_g1_i1_3	1.11265509834833	0.840887236475097	0.709548566928172	-1.06978313776925	-1.05904418438846	-0.534263579593891
TRINITY_DN13155_c1_g1_i1_7	-0.0848306387250314	1.13354709743069	1.34240568861771	-0.797040715774456	-0.797040715774456	-0.797040715774456
TRINITY_DN13159_c0_g1_i1_18	0.935887602984923	0.855972128159107	0.943124348117287	-0.953313113840046	-0.836241678802785	-0.945429286618488
TRINITY_DN13168_c0_g1_i1_14	-1.13890583852425	-0.597103119016286	-0.261279106368477	0.757774524256122	-0.364030668523092	1.60354420817598
TRINITY_DN13170_c0_g1_i1_3	0.981800871485116	0.633489028524536	1.05965886134097	-0.623010554877267	-0.929754644888066	-1.12218356158529
TRINITY_DN13171_c0_g1_i1_3	0.782947863309043	0.632599611742307	1.24114462074919	-0.764108052994832	-1.13546404464584	-0.757119998159866
TRINITY_DN13176_c0_g1_i1_4	-0.910509448085444	-0.987271253832462	-0.798509045468109	1.01549805789992	1.08006714390876	0.600724545577336
TRINITY_DN13178_c0_g1_i1_15	0.723607955256831	1.04703350894596	0.756045405217866	-0.77875842135572	-1.45466039884013	-0.293268049224801
TRINITY_DN13184_c0_g1_i1_3	-0.583212522498272	-0.873170097270528	-1.16904648281242	0.533469944927943	1.21631852779539	0.875640629857886
TRINITY_DN13184_c0_g1_i1_4	-1.00704276465722	-1.00704276465722	-0.669626899635182	0.814089849856161	0.697279209796237	1.17234336929723
TRINITY_DN13188_c0_g1_i1_5	-0.744135518471498	-1.21635543245423	-0.720002761154579	0.775329080907415	0.825349268815565	1.07981536235733
TRINITY_DN13194_c0_g1_i1_2	-1.18961675438392	-0.709319654314726	-0.734410628018746	0.619092035933418	0.75175318483031	1.26250181595367
TRINITY_DN13197_c0_g1_i8_16	-0.910375422101711	-0.897317066375518	-0.752896534951148	0.378123842177836	1.46179345416466	0.720671727085886
TRINITY_DN13208_c0_g1_i2_10	-0.36136708432199	-1.1753357827845	-1.08324512635825	0.890418699876211	0.75053160753593	0.978997686052604
TRINITY_DN13211_c0_g1_i1_3	-0.912316292682767	-1.00231929323726	-0.800413870976988	0.796461049564142	0.805132422072062	1.11345598526081
TRINITY_DN13211_c0_g1_i3_16	-0.380397716514591	1.12978734557131	1.41719016234675	-0.753179400394007	-0.660220990615455	-0.753179400394007
TRINITY_DN13214_c0_g1_i3_9	-0.91235127518978	-0.760532845025726	-0.498994302272775	1.55523786551067	0.913019386319693	-0.296378829342084
TRINITY_DN13220_c0_g1_i2_18	-0.86920281380363	-0.86920281380363	-0.86920281380363	1.25275579160506	0.326534973709561	1.02831767609627
TRINITY_DN13220_c1_g1_i1_1	0.220310289596725	1.34283544072576	0.95167429791659	-1.03035156547081	-0.941137133787166	-0.543331328981095
TRINITY_DN13228_c0_g2_i1_15	-0.0420754309018612	1.1913098506294	1.26554606964585	-0.954731751213656	-0.726880499225559	-0.733168238934171
TRINITY_DN13229_c0_g2_i1_3	1.56290315173622	-0.251892851990942	0.916493198986368	-0.742501166243883	-0.742501166243883	-0.742501166243883
TRINITY_DN13233_c0_g1_i2_15	0.743922586035332	0.27348496121249	1.48826280111989	-0.962963620628681	-0.912044582891813	-0.630662144847216
TRINITY_DN13233_c0_g1_i3_10	0.946748055194424	0.822185172347565	0.877233656468567	-0.434877289607903	-1.21546665782736	-0.995822936575294
TRINITY_DN13238_c0_g1_i1_13	0.725909107711743	0.684154668653531	1.16067616459358	-1.40296006976289	-0.521973352557794	-0.645806518638169
TRINITY_DN13241_c0_g1_i1_4	-0.617235577296763	-1.07402383123535	-0.734435781003631	0.565396336647549	1.59199087540156	0.268307977486631
TRINITY_DN1324_c0_g1_i1_6	1.05581264580688	0.810431028745085	0.830320014946442	-0.928841472749327	-1.12246378866912	-0.645258428079957
TRINITY_DN13257_c0_g1_i2_10	1.01817834905525	0.762232733634772	0.900075992629076	-0.559264315152594	-1.12992134854475	-0.991301411621756
TRINITY_DN13261_c0_g1_i1_10	-0.695037203113965	-1.07049612154789	-0.696327160683206	1.5063556177741	0.761025978400783	0.194478889170179
TRINITY_DN13266_c0_g1_i1_15	0.446254900704293	1.01801418200956	1.01305877643899	-1.34517757802202	-0.945436945679773	-0.186713335451049
TRINITY_DN13268_c0_g1_i2_16	-0.870027265310565	-0.917283400516366	-0.933704428103482	1.07801411327642	0.726634210608752	0.916366770045238
TRINITY_DN13275_c0_g1_i2_10	-0.599652003140286	-0.760604984900817	-0.663967805155365	0.214432010096303	1.88911898831272	-0.0793262052125517
TRINITY_DN13279_c0_g1_i1_11	0.777420232574655	0.988631616687861	0.921221238811202	-0.665540554290937	-0.807235118551905	-1.21449741523088
TRINITY_DN13279_c0_g1_i1_13	0.309864960181769	1.32087184541881	0.844159183001942	-1.06655052369486	-0.305783441478168	-1.10256202342949
TRINITY_DN13281_c0_g1_i1_15	0.201930955554284	0.840796734800835	1.18720854891599	-0.500235695766706	-1.60534094181465	-0.124359601689756
TRINITY_DN13281_c0_g1_i1_4	-1.13007082775323	-0.474581906617438	-1.02738253635863	0.66736705835784	1.16516965965545	0.79949855271601
TRINITY_DN13292_c0_g1_i1_14	-1.16856139322858	-0.681477131050899	-0.589479564006535	1.45046640506549	0.155702417490332	0.833349265730195
TRINITY_DN13293_c0_g1_i1_7	0.806021946618912	1.00050441903974	0.912537079919616	-1.08047380157002	-0.76148496031214	-0.877104683696101
TRINITY_DN13296_c0_g1_i1_6	0.658042460623146	0.946011737863606	0.993376144711995	-0.947050887298841	-1.28696033636754	-0.36341911953237
TRINITY_DN13302_c0_g1_i1_6	1.2018452016506	0.706052409315896	0.606787452566686	-0.952876000539645	-1.31065477781454	-0.251154285178996
TRINITY_DN13311_c0_g1_i2_18	-0.943828798894839	-0.739700286599157	-0.650295897454566	0.037379413864975	1.64868136608122	0.647764203002371
TRINITY_DN13311_c0_g1_i3_2	-0.224853922473165	-1.21500608079571	-1.02348125403186	0.646826182487013	1.33101008971126	0.485504985102469
TRINITY_DN13312_c0_g1_i1_11	0.237163096265332	1.12863467364579	1.01252099966261	-0.754196989912508	-1.42730059404291	-0.196821185618318
TRINITY_DN13318_c0_g1_i1_6	-0.93946770727304	-0.93946770727304	-0.685763208034558	0.475961454242844	0.622125235277778	1.46661193306002
TRINITY_DN13322_c0_g2_i1_9	0.223750337943296	0.41472914040875	1.67049426449036	-0.852623702402891	-1.04435498529312	-0.411995055146403
TRINITY_DN13327_c0_g2_i1_5	-0.822092725940487	-0.829734433350096	-0.737126021348677	0.658574699255484	1.62726668747868	0.103111793905098
TRINITY_DN13332_c0_g1_i4_17	-0.864036481693762	-0.423733765343422	-1.28447388080808	0.492017308724538	0.944550178260711	1.13567664086002
TRINITY_DN13333_c0_g1_i1_2	0.980287484735504	0.95779490689686	0.772708755673639	-1.0099287674199	-0.679896721901417	-1.02096565798468
TRINITY_DN13335_c0_g1_i3_9	-1.2425276024367	-0.806450683527594	-0.511642583674497	0.526870803224396	0.701976788387467	1.33177327802692
TRINITY_DN13336_c0_g1_i2_18	-0.964567719479521	-0.760858541455522	-0.964567719479521	1.12515430670182	0.9694742311752	0.595365442537541
TRINITY_DN13338_c0_g1_i1_3	-0.977152664971159	-0.778016896090141	-0.933527036459462	0.708200127632128	1.2200950279809	0.760401441907733
TRINITY_DN13342_c0_g1_i5_18	-0.658859679668589	-0.840053844707366	-1.15966404208563	0.962099056153992	0.57370464151385	1.12277386879374
TRINITY_DN13345_c0_g1_i1_4	-0.78899624108149	-0.865221938202602	-0.869471623208322	1.44965834961387	0.225075095744673	0.848956357133872
TRINITY_DN13346_c0_g1_i2_10	0.025120679273108	1.24045728139678	1.1502413070476	-0.447438657122288	-0.991843869598249	-0.976536740996957
TRINITY_DN13356_c0_g1_i2_17	-0.729292210394967	-0.729292210394967	-0.729292210394967	1.82145084167053	0.282161157346186	0.0842646321681836
TRINITY_DN13361_c0_g1_i1_2	-0.872400808992913	-1.01528505552458	-0.804373686556464	0.704693782761128	1.20545089505455	0.78191487325828
TRINITY_DN13362_c0_g1_i3_9	-0.820346498230118	-0.891890886878557	-0.87877565684675	0.385391588410005	1.4014793885796	0.804142064965815
TRINITY_DN13364_c0_g1_i3_16	-1.21080427085595	-0.960686939302635	-0.493417499206521	0.889843756236376	0.874822453328867	0.900242499799865
TRINITY_DN13367_c0_g1_i1_15	0.272696729077948	1.20767444474916	1.03932870734177	-0.441456723634776	-1.16664298439031	-0.911600173143794
TRINITY_DN13371_c0_g1_i2_4	0.944064239496896	1.01540361826682	0.748340924249676	-1.01347538348476	-1.01325233860823	-0.681081059920398
TRINITY_DN13378_c0_g1_i1_9	-0.734494560927607	-0.70391754656589	-1.09848734760887	0.80474324187493	1.41859467464271	0.313561538584724
TRINITY_DN13382_c0_g1_i1_11	-0.981320446720179	-0.94390207215794	-0.800109819715375	0.866517328591226	1.04652802832251	0.812286981679763
TRINITY_DN13386_c0_g1_i1_13	0.764916064627107	1.02626145263505	0.937741154419812	-0.909639557227324	-0.909639557227324	-0.909639557227324
TRINITY_DN13388_c0_g1_i1_15	-0.0469650783689701	1.76746765554342	0.464362530466556	-0.51693091192922	-0.833967095888143	-0.833967099823643
TRINITY_DN13390_c0_g1_i2_16	-1.01328769408345	-0.759308794321789	-0.948020732462621	0.881173456598935	1.04160615744765	0.797837606821278
TRINITY_DN13392_c0_g1_i5_1	-0.802827354229665	-0.764967346246026	-1.08221735422078	1.14697080674419	1.02900059501448	0.474040652937801
TRINITY_DN13393_c0_g1_i1_10	-0.866666997543704	-0.866666997543704	-0.866666997543704	1.29053235350794	0.320191996206637	0.989276642916537
TRINITY_DN13395_c0_g3_i1_15	0.78758211463098	0.683768771417096	1.05375928571283	-0.805814977217558	-1.44035418722227	-0.278941007321079
TRINITY_DN1339_c0_g1_i1_10	0.382472761144273	0.756994955748947	1.43764792292446	-0.859038546605895	-0.859038546605895	-0.859038546605895
TRINITY_DN13400_c0_g1_i2_17	-1.76005134250666	-0.0740302704046671	-0.306585327334327	0.552819494683676	0.450045053061214	1.13780239250076
TRINITY_DN13400_c0_g1_i6_18	-0.0754289285916672	-0.827564179698892	-1.26521739535033	0.568441696824523	0.0562726541083023	1.54349615270807
TRINITY_DN13402_c0_g1_i1_2	-0.492179023250747	-1.09022017585546	-0.870187881745615	0.613917184009768	1.52954189040614	0.309128006435909
TRINITY_DN13402_c0_g1_i6_18	-1.27726926162814	-0.63295867865639	-0.750982922451657	0.968563766047281	0.717233795197581	0.975413301491327
TRINITY_DN13405_c0_g1_i1_7	-0.874921371495711	-0.937996785909396	-0.634548813426722	0.186975029125989	1.55577555615062	0.704716385555225
TRINITY_DN13409_c0_g1_i2_13	0.97078453359472	0.940653418718286	0.763262847746754	-1.21899333424488	-0.578368786360376	-0.877338679454505
TRINITY_DN13409_c0_g1_i5_1	-0.932748901929659	-0.893456568455034	-0.809224484958098	0.596019221338969	1.36758005420073	0.671830679803098
TRINITY_DN13413_c0_g1_i1_10	-0.715091658848711	-0.550786146460027	-1.01641224732109	0.184426231005172	0.371563716222098	1.72630010540255
TRINITY_DN13416_c0_g1_i1_3	0.87147571406729	0.865723369205858	0.998120646274694	-0.900764409791848	-0.899456735213671	-0.935098584542324
TRINITY_DN1341_c0_g1_i1_13	0.474373991181063	1.04899180638858	0.991028223726685	-0.249660073491656	-1.31348639159736	-0.951247556207312
TRINITY_DN13420_c0_g1_i1_1	0.794287398174896	0.696812735012905	1.03169463452601	-1.50835961232361	-0.38581399418158	-0.628621161208617
TRINITY_DN13420_c0_g1_i2_17	-0.57863296162155	-0.655207183686433	-1.37954054375208	0.726979817069876	0.831393569109897	1.05500730288029
TRINITY_DN13428_c0_g1_i1_11	0.761481801350157	1.30695905961989	0.548573314142695	-1.10664949197465	-0.906504787982934	-0.603859895155158
TRINITY_DN13428_c0_g1_i1_15	0.829699835399536	1.24643781259094	0.575368919701039	-1.08428765690127	-0.891253054010705	-0.675965856779546
TRINITY_DN13428_c0_g1_i2_17	-0.912695612095848	-0.917380344793524	-0.77558477902052	0.622361367964985	1.42164759642006	0.561651771524843
TRINITY_DN13428_c0_g2_i1_17	-0.910433316309699	-0.812314024414296	-0.971929054900192	0.825331097274007	1.19755444026617	0.671790858084006
TRINITY_DN13429_c0_g1_i1_10	0.943070722336114	0.921940841720277	0.713266967020225	-1.0282727323361	-1.27163612956521	-0.278369669175299
TRINITY_DN13429_c0_g1_i2_15	0.375629482976075	0.843510943394138	1.37419372831025	-0.775455294955044	-0.960469460787098	-0.857409398938317
TRINITY_DN13430_c0_g1_i2_8	-0.855634727054432	-0.96561838946043	-0.831241861722304	0.566545733598729	0.770999335526449	1.31494990911199
TRINITY_DN13439_c0_g1_i1_16	0.923457545568687	1.07013185275425	0.64634225427061	-1.01524494313124	-0.470466240045116	-1.1542204694172
TRINITY_DN13439_c0_g1_i2_11	0.500664554466175	0.895939802335387	1.09803931401602	-1.15978315307323	-1.16988089142169	-0.164979626322661
TRINITY_DN13441_c0_g1_i1_16	-0.735039611587379	-0.552181281429343	-0.735039611587379	1.26320935379859	1.30978150119419	-0.55073035038868
TRINITY_DN13442_c0_g1_i1_6	-0.806900556024372	-1.21516624497481	-0.581419367960428	0.989211852310358	0.451642337775927	1.16263197887332
TRINITY_DN13451_c0_g1_i3_17	-0.621652509879288	-0.656194538694754	-0.514222623629324	1.97160632873237	-0.176899713767691	-0.00263694276130842
TRINITY_DN13454_c0_g1_i1_1	1.06401148083849	0.6898007333991	0.903632560174531	-0.54657681102056	-1.21175852112669	-0.899109442264867
TRINITY_DN13456_c0_g1_i1_4	-0.790276781800204	-0.790276781800206	-0.301159267094625	0.957271302051135	-0.614014316054693	1.53845584469859
TRINITY_DN13458_c0_g1_i1_18	-0.89410626604329	-0.89410626604329	-0.89410626604329	0.564163523168353	0.917390323706722	1.20076495125479
TRINITY_DN13459_c0_g1_i1_10	-0.229667611232213	-0.620130362116545	-1.49259830660159	0.523609277058549	0.458460212867485	1.36032679002432
TRINITY_DN13467_c0_g1_i1_7	-0.90936883169052	-0.630434925422342	-1.04464789633988	0.755820647142733	0.444687790938322	1.38394321537169
TRINITY_DN13471_c0_g1_i2_8	-0.837240951606358	-0.884551820880203	-0.975173654740029	1.129455395329	0.608516963350257	0.958994068547333
TRINITY_DN13476_c0_g1_i2_5	1.00757844613683	0.249910103345528	1.27451352491378	-0.989861927478771	-1.02505938238626	-0.517080764531103
TRINITY_DN13478_c0_g1_i1_1	1.23075090735957	0.819700412033566	0.635571527954045	-0.862980580262849	-0.873342371769618	-0.949699895314712
TRINITY_DN13480_c0_g1_i2_18	1.03292076123837	1.18517086650444	0.253730968844769	-1.27872738880339	-0.354490284909342	-0.838604922874848
TRINITY_DN13481_c0_g2_i1_3	0.200980796815573	1.26065759908149	1.06435915347068	-0.753630388689419	-1.10854285126238	-0.66382430941594
TRINITY_DN13484_c0_g1_i1_12	0.864660860717806	0.820377930741492	1.03390644772375	-0.994024859517739	-0.994024859517739	-0.730895520147569
TRINITY_DN13492_c0_g1_i1_1	-1.00413216709839	-0.901215058214875	-0.785539155174994	1.19789457662161	0.665890177490003	0.827101626376641
TRINITY_DN13493_c0_g1_i1_4	-0.785675542992698	-1.22064320886229	-0.504908962437711	0.4923388195157	0.586681310678055	1.43220758409895
TRINITY_DN13493_c0_g1_i1_9	-0.869473896542412	-0.715502918231702	-1.05715582420717	0.674957073051661	1.31827821942841	0.648897346501219
TRINITY_DN13494_c0_g1_i1_15	-1.48669173538594	-0.316048172684694	-0.561620927785271	1.19791865928574	0.223262493412267	0.943179683157896
TRINITY_DN13496_c0_g1_i1_8	1.11522753261374	0.590046379338776	0.991723228565233	-0.898999046839248	-0.898999046839248	-0.898999046839248
TRINITY_DN13505_c0_g1_i1_3	-0.68683409249011	-1.03293298781601	-0.954496274131865	0.660395158546519	1.21464894346709	0.799219252424369
TRINITY_DN13513_c0_g1_i1_11	-0.804107692076106	-0.137049363719452	-1.35680929801049	0.63469628738	1.42645592479805	0.236814141628002
TRINITY_DN13515_c0_g1_i1_2	-0.867768619069359	-0.91484283441835	-0.729742865521588	1.28179553925804	1.1038376272532	0.126721152498066
TRINITY_DN13518_c0_g1_i2_2	-1.04688043283844	-0.606380029399589	-0.876808798701711	0.564286046561706	0.47447229968036	1.49131091469767
TRINITY_DN1351_c0_g1_i1_4	-0.832137298576225	-0.832137298576225	-0.832137298576225	0.293099496330561	0.649194892218065	1.55411750718005
TRINITY_DN13523_c0_g1_i1_2	-0.97644142064302	-0.927427763619769	-0.806271258724111	0.960883356252445	1.078490691162	0.670766395572457
TRINITY_DN13524_c0_g1_i2_3	0.592668953626189	0.998260002353173	1.06705073190345	-1.05107320181878	-1.04614039925879	-0.560766086805243
TRINITY_DN13525_c0_g1_i1_8	-0.816376187977914	-1.01979069200142	-0.874182508589721	0.813818446474635	1.13353086838647	0.763000073707941
TRINITY_DN13527_c0_g1_i1_18	-1.04537244180116	-1.07436516134852	-0.333652492957146	0.458248194785515	1.46731820223246	0.527823699088855
TRINITY_DN13530_c0_g1_i2_11	0.894449348193602	0.681408801018151	1.13446852865099	-0.903442225954248	-0.903442225954248	-0.903442225954248
TRINITY_DN13536_c0_g1_i4_9	-0.989727643000367	-0.86284810951292	-0.73799180988479	0.673109897898694	0.489739739140383	1.427717925359
TRINITY_DN13540_c0_g1_i1_4	0.511602092705976	0.41300822029188	1.56789670428507	-0.851397813138355	-0.95819450766188	-0.682914696482692
TRINITY_DN13541_c0_g1_i1_18	0.905976878074678	0.929893445606723	0.870386887648993	-1.10743370044099	-0.637542932533019	-0.961280578356391
TRINITY_DN13548_c0_g1_i1_3	1.45667352106333	0.0101047094130901	0.958109358116379	-0.808295862864266	-0.808295862864266	-0.808295862864266
TRINITY_DN13548_c0_g1_i3_9	-0.528934314975514	-1.22571768775805	-0.500114988298081	0.149760844273628	0.44844351943752	1.6565626273205
TRINITY_DN13549_c0_g1_i1_2	-0.88329343693638	-0.874971066936198	-0.898284094870276	0.614871084421976	1.32498841973854	0.716689094582343
TRINITY_DN13555_c0_g1_i1_7	0.781156397479186	1.05459149882265	0.892489735533926	-0.909412543945253	-0.909412543945253	-0.909412543945253
TRINITY_DN13556_c0_g1_i1_1	-0.920375162554991	-1.00067344134418	-0.715985472515055	0.506658668500787	0.82751741616344	1.30285799175
TRINITY_DN13557_c0_g1_i2_1	-0.526557844084449	-0.799359873645331	-1.21850257841528	0.852075048357362	1.31572772648893	0.376617521298769
TRINITY_DN13557_c0_g1_i2_3	-0.784605041045531	-1.12371081570403	-0.531448192834669	0.0897163024756755	0.988180986623043	1.36186676048551
TRINITY_DN13563_c0_g1_i1_10	0.920295175082631	1.15108663357667	0.589978861911103	-1.16655796661861	-0.778274024897973	-0.716528679053813
TRINITY_DN13564_c0_g1_i1_16	-0.937996963557021	-0.937840548138131	-0.857523895593031	0.936972659881516	0.981397558265705	0.814991189140962
TRINITY_DN13564_c1_g1_i1_13	0.374035082264072	1.01476627575342	1.19123716855206	-1.20432379190548	-0.602388484825553	-0.773326249838515
TRINITY_DN13570_c1_g1_i1_16	1.04755541333285	0.939167196393456	0.738377833394922	-0.908366814373744	-0.908366814373744	-0.908366814373744
TRINITY_DN13572_c0_g1_i1_3	0.890728848556372	0.431091106072112	1.30812074802091	-0.866148267968699	-0.837805476880591	-0.925986957800102
TRINITY_DN13572_c0_g1_i1_4	-0.838307400043258	-0.835876294633567	-0.450915443426435	0.620176940724831	-0.216613701853536	1.72153589923196
TRINITY_DN13577_c1_g1_i1_14	-0.785798170991933	-0.785798170991933	-0.785798170991933	0.132523639696715	0.540169769778464	1.68470110350062
TRINITY_DN13578_c0_g1_i1_12	-0.971383784047525	-0.874740172391013	-0.54213574960745	0.294544523220404	1.6463381558751	0.447377026950481
TRINITY_DN13580_c0_g1_i4_18	-0.871028088816055	-0.725819726066677	-1.03470879442269	0.863804245184757	0.474461038188029	1.29329132593264
TRINITY_DN13581_c0_g1_i3_1	-1.47915052227843	0.090345714708564	-0.742996573021377	1.063381682918	1.05878898872026	0.00963070895298336
TRINITY_DN13587_c0_g1_i2_1	0.181034498530863	1.55020127594046	0.701818040268678	-0.574808057111392	-1.01459510346988	-0.843650654158727
TRINITY_DN13587_c1_g1_i2_18	-0.711428516318388	-1.00675859680673	-0.880709922940142	0.319470639701212	1.09122202523355	1.1882043711305
TRINITY_DN13594_c0_g1_i1_2	-0.979933762584378	-0.804446997843817	-0.889407273136078	0.667339547420159	1.27088981405009	0.735558672094022
TRINITY_DN13597_c0_g1_i1_15	0.785237695317326	0.929067086118876	1.00853486624268	-0.946586855781393	-1.00963744280511	-0.766615349092379
TRINITY_DN13598_c0_g1_i1_1	-0.915196554452377	-0.735762273117528	-0.918687894514412	0.387379933632583	1.44175734925261	0.74050943919912
TRINITY_DN13598_c0_g1_i1_9	-0.716369650511661	-0.706268537686802	-1.06901095254897	1.40543274488127	0.168915313098834	0.917301082767322
TRINITY_DN13601_c0_g1_i1_7	-0.311319246384734	-1.06118385165868	-1.05547908670446	1.06971470592552	0.133149200595161	1.22511827822719
TRINITY_DN13602_c0_g1_i1_3	1.28414477904333	0.501266984223928	0.674360727733234	-0.710981668138467	-0.321986322810206	-1.42680450005182
TRINITY_DN13605_c0_g1_i4_18	0.875668476304206	0.841511002094226	0.831077774283632	-1.06385888191388	-1.29031354564869	-0.194084825119495
TRINITY_DN13612_c0_g1_i1_6	1.09675079529955	0.812904033910603	0.756099847795473	-1.2469846629709	-0.669304969725458	-0.749465044309264
TRINITY_DN13615_c0_g2_i1_5	0.964574061670253	0.666825374435443	0.911465943117755	-0.370851648666472	-1.4718940676549	-0.700119662902079
TRINITY_DN13625_c0_g1_i1_13	0.384391939177141	1.19310379667461	0.974838267190111	-0.814814600068971	-1.25928937381549	-0.478230029157402
TRINITY_DN13628_c0_g1_i1_4	-0.997075745187203	-0.857844342098845	-0.472756713263627	1.68500257875385	0.30269086375542	0.339983358040404
TRINITY_DN13630_c0_g1_i1_10	1.07310731736489	0.741658765921517	0.737374226017727	-0.495158618141983	-0.584704120257953	-1.4722775709042
TRINITY_DN13632_c0_g1_i2_7	0.874376166597317	1.00124368238872	0.836187476636538	-1.07713662489942	-0.954212034056068	-0.68045866666708
TRINITY_DN13633_c0_g2_i1_15	0.634963705399045	1.01362309218535	0.888382157688159	-1.18564184085237	-1.15596419319367	-0.195362921226511
TRINITY_DN13636_c0_g1_i1_11	-0.859311488707823	-0.883215658660542	-0.892062906897582	0.711192720208374	0.555365122879567	1.36803221117801
TRINITY_DN13645_c0_g1_i1_13	0.425811132402379	0.481330143392353	1.47989053866681	-1.36147433380322	-0.606142896932562	-0.419414583725759
TRINITY_DN13646_c0_g1_i3_6	0.872975595804398	0.553483423320804	1.23024807877767	-0.67682383034146	-0.989941633780704	-0.989941633780704
TRINITY_DN13650_c0_g1_i4_2	1.13882702808434	0.690164589130086	0.873084350172071	-0.878480562670471	-0.789340855959834	-1.03425454875619
TRINITY_DN13652_c0_g1_i1_2	-0.348562654835146	-1.29927995537373	-0.933619617949605	0.787460552230079	1.10844226515206	0.685559410776344
TRINITY_DN13657_c0_g1_i1_18	0.955462584205135	1.0116753293203	0.622718831927132	-0.419005641637847	-1.35371881440278	-0.817132289411941
TRINITY_DN13659_c0_g1_i1_15	0.809444099590051	0.981832335657147	0.775207236790815	-0.267934462182652	-1.33149170516195	-0.967057504693409
TRINITY_DN1365_c0_g1_i1_8	1.45689381258483	0.766781208375715	0.232188376526354	-0.431667085864732	-0.995161093954823	-1.02903521766734
TRINITY_DN13664_c0_g1_i2_3	-0.604603925340162	-0.612485405514161	-1.32704821698056	0.986768516434891	0.383812703401912	1.17355632799808
TRINITY_DN13665_c0_g1_i2_11	-0.227916569759551	1.74059899412522	0.626686529139681	-0.713122984501789	-0.713122984501789	-0.713122984501767
TRINITY_DN13668_c0_g1_i1_13	-0.718612505678264	-0.836340618045048	-1.12223876333937	0.736339668262763	1.19298039567832	0.747871823121609
TRINITY_DN1366_c0_g1_i1_15	1.14889505074562	1.30444966012002	-0.0515716919539025	-0.894535785340908	-0.612701448229901	-0.894535785340927
TRINITY_DN13670_c0_g1_i1_1	0.828758237893278	1.05429914583799	0.816660474564715	-0.872417500003927	-0.685556810683907	-1.14174354760815
TRINITY_DN13672_c0_g1_i1_2	-0.780673830308173	-0.780673830308173	-0.780673830308173	0.0850939966761167	1.68413598261847	0.572791511629931
TRINITY_DN13680_c0_g1_i1_7	-1.04813741276188	-0.980251964014352	-0.678480666548805	0.860992583323413	1.05567532805382	0.790202131947808
TRINITY_DN13682_c0_g1_i3_9	0.944448561111555	0.798413265684567	0.954094451173448	-0.638943909821727	-0.89804783724137	-1.15996453090647
TRINITY_DN13697_c0_g1_i1_17	1.12911091173963	0.522502212383055	0.958918203112259	-1.2607493640854	-0.548140767133891	-0.801641196015646
TRINITY_DN13701_c1_g2_i1_11	0.451436050843881	0.83671297757979	1.28521257593872	-0.614466763725739	-1.25160694866242	-0.70728789197424
TRINITY_DN13706_c0_g1_i1_15	0.78749410967729	1.07765496579032	0.673934329415325	-0.648579248002227	-1.47282543686352	-0.417678720017195
TRINITY_DN13711_c0_g1_i2_16	-0.681209066929926	-0.87704385747331	-0.87704385747331	0.0647048727595763	1.48820075059585	0.88239115852112
TRINITY_DN13715_c0_g1_i1_14	-0.82633238826398	-0.322073342911829	-1.10864399755373	0.442828334650214	0.151281528099022	1.6629398659803
TRINITY_DN13715_c0_g2_i3_1	1.01259772891444	0.947409340479403	0.741691512843156	-0.698406281860346	-1.12930531717204	-0.873986983204609
TRINITY_DN13718_c0_g1_i1_14	-0.961267156580166	-1.02855250639888	-0.605371536033161	0.451982281344533	1.34602228222291	0.797186635444764
TRINITY_DN13721_c0_g1_i4_1	-1.03488956061235	-0.814860955417623	-0.7926706898127	1.20456926993156	0.443261155803025	0.994590780108093
TRINITY_DN13723_c0_g1_i2_10	0.857270706824061	0.977536035956627	0.790066906330329	-1.23753613521078	-0.384269223612295	-1.00306829028794
TRINITY_DN13724_c0_g1_i3_2	-0.77482735975405	-1.0196677633982	-0.904157299237323	0.671152574856181	1.14902039077426	0.878479456759138
TRINITY_DN13735_c0_g1_i1_2	-1.46034649846927	-0.558841536997464	-0.505585142514469	0.695272367371379	1.18170323986776	0.647797570742059
TRINITY_DN13736_c0_g1_i1_7	-0.872500295701055	-1.00195890524407	-0.856047598595219	0.830229071271119	0.890155274373222	1.010122453896
TRINITY_DN13738_c0_g1_i1_11	-0.266569512440264	-0.867720849332028	-1.23089828718914	1.51569642533353	0.461735681260858	0.38775654236704
TRINITY_DN13742_c0_g1_i3_12	-0.933179618415758	-0.766802640084014	-0.819801473944317	0.306045115931268	0.70367449793087	1.51006411858195
TRINITY_DN13749_c0_g1_i2_17	-0.851039109275092	-0.865917840822174	-0.870633165328248	1.04527840516471	0.278232448933682	1.26407926132713
TRINITY_DN13751_c0_g1_i2_14	-0.337322065116094	-0.822575840488977	-1.23365966314803	1.16342227950137	1.15242173234631	0.077713556905421
TRINITY_DN13753_c0_g1_i1_13	0.766762263546917	0.777918040398507	1.1066554334184	-0.504944766067019	-0.96418496391354	-1.18220600738326
TRINITY_DN13754_c0_g1_i2_13	-1.36003883425839	-0.311150497970759	-0.779144872318813	1.36070156069872	0.519770181482833	0.569862462366411
TRINITY_DN13755_c0_g1_i1_9	-0.46257372613017	-1.36754194758441	-0.650870545955825	0.511479530359477	1.36628479309796	0.603221896212961
TRINITY_DN13759_c0_g1_i2_8	-0.558320348060667	-0.745022108464655	-0.691128407596069	1.6328862929497	-0.498866681947248	0.860451253118944
TRINITY_DN13775_c0_g1_i3_3	-0.851790965061786	-0.583854882727705	-0.996960789886047	0.347731519030166	1.61048926105573	0.474385857589641
TRINITY_DN13775_c0_g2_i1_17	-0.816029993623108	-0.816029993623108	-0.816029993623108	0.869532203942381	1.49648344419019	0.0820743327367525
TRINITY_DN13782_c0_g1_i1_12	-0.860276679311865	-0.916025335342375	-0.87481747050507	0.477110880897629	1.26689943126074	0.907109173000948
TRINITY_DN13784_c0_g1_i3_3	1.15686539553065	0.74613684282976	0.773208784749529	-0.849702000577727	-0.671356444820395	-1.15515257771181
TRINITY_DN13786_c0_g1_i1_4	-1.10078549827707	-0.869454237602698	-0.73064651341469	0.961712838442667	1.04454759791359	0.694625812938204
TRINITY_DN13788_c0_g1_i1_14	0.56561787346368	1.01678611911321	1.04938167077924	-0.683966980773011	-1.27408502096268	-0.67373366162044
TRINITY_DN13788_c0_g1_i1_4	-0.675706139504247	-0.983757084914494	-0.983757084914494	0.707253637153089	1.30979763043346	0.626169041746686
TRINITY_DN13788_c0_g1_i2_11	0.191104154903221	1.42757834250149	0.78332274196105	-1.13339996091527	-0.300663903264397	-0.967941375186095
TRINITY_DN13793_c0_g1_i1_12	-0.768215699787897	-0.975515286937227	-0.859650249558821	0.376532653624483	1.33479713032868	0.892051452330784
TRINITY_DN13798_c0_g1_i1_11	-1.04395219004007	-0.90080886756307	-0.644152003045902	0.549828056264842	1.40847095769131	0.630614046692885
TRINITY_DN13805_c0_g3_i1_13	-0.366597277862222	1.7107469083019	0.714345837758163	-0.73811621365191	-0.582262600819943	-0.738116653725988
TRINITY_DN13807_c0_g1_i1_7	0.550037450350148	1.10414532813899	0.897572351647592	-0.576585558209995	-1.42893920491145	-0.546230367015287
TRINITY_DN13822_c0_g1_i1_7	0.57878016889622	1.15218807736655	0.948517088646395	-1.040225442532	-0.741732531778591	-0.897527360598567
TRINITY_DN13824_c0_g1_i1_3	0.918166547409318	0.855698704935003	0.956600682367334	-0.796286454942944	-0.916751862592091	-1.01742761717662
TRINITY_DN13837_c0_g1_i2_17	0.357548463471404	0.925647441152833	1.29706359715123	-0.777515939724964	-0.673897909868694	-1.12884565218181
TRINITY_DN13842_c0_g1_i1_7	-0.544158692547146	-0.930676581834565	-1.01183908555651	1.51498579424825	0.638557725557062	0.333130840132908
TRINITY_DN13849_c0_g1_i4_18	-0.892070183801294	-0.988759905672649	-0.783348943223021	0.828272805995184	1.26552856665995	0.570377660041829
TRINITY_DN13852_c0_g1_i3_1	-1.22807683790661	-0.7598980106623	-0.588721274005912	0.639676346573102	1.34439612108584	0.592623654915884
TRINITY_DN13853_c0_g1_i1_13	0.982102105910101	0.823246488447814	0.921486221097737	-1.04915807079027	-0.821933789338391	-0.855742955326994
TRINITY_DN13860_c0_g1_i1_7	0.517678795650738	1.18382228704158	0.948887841636292	-0.812920256699556	-1.1202292781932	-0.717239389435863
TRINITY_DN13867_c0_g1_i1_8	-0.826640377315369	-0.906529271095523	-0.828421651616722	0.623985731970885	1.48941399788477	0.448191570171956
TRINITY_DN13873_c0_g1_i1_1	0.66710707592113	0.96706343452957	0.893811400961658	-1.23098587664519	-1.13038600061308	-0.166610034154085
TRINITY_DN13874_c0_g1_i1_16	-1.106647288278	-0.169978571512009	-0.67330006136794	-0.193593963129064	1.76396248555428	0.379557398732733
TRINITY_DN13879_c0_g1_i3_4	0.906089207499042	0.755725185753745	1.02849813508733	-1.18828080667882	-0.821770563266119	-0.680261158395176
TRINITY_DN13882_c0_g1_i3_3	1.36793817721245	1.18775235960068	-0.397338141829217	-0.753570053588842	-0.6497730292357	-0.755009312159374
TRINITY_DN13883_c0_g1_i1_11	0.658755329169984	1.09272767465191	0.932403686618987	-1.10220284969822	-0.926669021134033	-0.655014819608627
TRINITY_DN13897_c0_g1_i1_14	-0.997599702221568	-0.738373081939991	-0.905069122382768	1.16017210980585	0.425821716918051	1.05504807982042
TRINITY_DN1389_c0_g1_i1_11	-0.511880926612814	-1.14310819957	-1.01198185235779	0.961672696722766	0.971684431761762	0.733613850056083
TRINITY_DN13906_c0_g1_i1_1	-0.804803065042852	-0.822129117959435	-0.985678441863593	0.54774827025546	1.4018748873848	0.662987467225624
TRINITY_DN13906_c0_g1_i2_14	-0.893873969057069	-1.08851644023282	-0.348713246190751	0.639636619986273	0.1194914826767	1.57197555281767
TRINITY_DN13919_c0_g1_i1_7	0.80451288564718	1.01769643407986	0.910173104680853	-0.910794141469299	-0.910794141469299	-0.910794141469299
TRINITY_DN13919_c0_g1_i2_12	0.944418727981986	0.868974543637303	0.845340079818872	-0.928960148057208	-0.491167433093798	-1.23860577028715
TRINITY_DN13928_c0_g1_i1_13	0.798569008073753	0.933421389589945	1.00000955233613	-0.884807132270084	-0.95560132867715	-0.891591489052596
TRINITY_DN13928_c0_g1_i1_7	0.387847329410003	0.88964257776933	1.14979467540342	-0.821731849822872	-1.42404109073411	-0.181511642025773
TRINITY_DN13929_c0_g2_i3_9	-0.725145700348904	-1.03581975869744	-0.933302992884559	1.04818772975394	0.627211002382807	1.01886971979416
TRINITY_DN13930_c0_g1_i1_12	-0.741532657121026	-0.788129347480954	-0.961661720016327	0.332859398737932	1.56084854759722	0.597615778283151
TRINITY_DN13935_c0_g1_i1_11	1.11996239761797	0.558252547220386	0.975830183185065	-0.653951648196777	-1.16429358589057	-0.835799893936068
TRINITY_DN13935_c0_g1_i2_5	-0.767086460648695	-0.788360313309213	-0.65999093465233	-0.327498011478269	1.18791440801517	1.35502131207334
TRINITY_DN13938_c0_g1_i1_6	-0.922325556227519	-0.928332199460705	-0.730233216771379	0.669617121157908	1.44523032257076	0.46604352873093
TRINITY_DN13938_c0_g1_i3_12	0.88855140871682	0.843807866833839	0.930174733639856	-1.0599631214284	-1.13714337433316	-0.465427513428954
TRINITY_DN13942_c0_g1_i2_5	-0.999421882222027	-0.879709423248108	-0.855478213807169	0.952844733721961	0.881709182288805	0.900055603266537
TRINITY_DN13947_c0_g1_i1_10	0.79131088441914	0.723958287668117	1.11098769550094	-1.31003046727819	-0.529637465620542	-0.786588934689459
TRINITY_DN13949_c0_g1_i1_5	1.39295039525043	0.560003598893974	0.573311852754335	-0.441175324204486	-1.19900895439962	-0.886081568294628
TRINITY_DN13949_c0_g1_i1_8	0.419976296410283	0.83216441601765	1.34334136253358	-0.798729629643545	-1.09128498700806	-0.705467458309903
TRINITY_DN13954_c0_g1_i2_15	0.533273450136877	1.40727222713858	0.649022100634654	-0.992257285836859	-0.962514474722916	-0.634796017350338
TRINITY_DN13956_c0_g1_i1_18	-0.820506645363162	-0.95936600510785	-0.913336858700101	1.12854791263369	0.589330605589069	0.975330990948351
TRINITY_DN13959_c0_g1_i1_3	1.00280564267986	0.485420724659191	0.804298868463065	-0.227826047877568	-1.71369195169081	-0.351007236233733
TRINITY_DN13960_c0_g1_i2_8	-0.905771872182833	-0.914894690536378	-0.914894690536378	0.833828333633508	0.982083340355899	0.919649579266181
TRINITY_DN13961_c0_g1_i1_2	-0.802454573000708	-1.02078150098548	-0.871055422604683	0.654169178931368	0.867832078005626	1.17229023965388
TRINITY_DN13961_c0_g1_i2_9	-1.08856573886221	-0.471087137467576	-0.918458754553826	0.481446158674539	1.51039139954701	0.486274072662069
TRINITY_DN13962_c0_g1_i2_5	-0.852606006491956	-1.03343102857807	-0.679086331976248	0.687909056974366	0.434256380796324	1.44295792927558
TRINITY_DN13968_c0_g2_i1_4	1.54910633675538	0.218084519040993	0.711014441101459	-0.826068432299278	-0.826068432299278	-0.826068432299278
TRINITY_DN13974_c0_g1_i1_7	-0.338036234586681	1.38704264956335	1.15727487832649	-0.735427097767719	-0.735427097767719	-0.735427097767719
TRINITY_DN13977_c0_g2_i1_15	1.0451568137155	0.816527934601259	0.845483642635712	-0.727995475601406	-0.852570674151207	-1.12660224119986
TRINITY_DN13980_c0_g1_i1_15	0.690834103935006	1.200052917035	0.782259256701343	-1.06051505440851	-0.957493951205861	-0.655137272056979
TRINITY_DN13985_c0_g1_i3_3	-0.858375602229233	-0.929910996435882	-0.929376816108649	0.691013912533211	0.971127191329573	1.05552231091098
TRINITY_DN13993_c0_g1_i2_12	-0.65290719035166	-0.645672431788202	-1.29461065236168	0.498185248433028	0.909497080124796	1.18550794594371
TRINITY_DN13996_c0_g1_i1_12	0.924511837398962	1.38515266519049	0.10631366954339	-1.09763711271793	-0.925167291537121	-0.393173767877782
TRINITY_DN14002_c0_g1_i2_12	-1.01944996011863	-1.41700600271958	0.117485922367129	0.568761250124725	1.07993122516632	0.67027756518004
TRINITY_DN14005_c0_g1_i2_5	-0.722378635992682	-1.20802013481187	-0.614715857044299	0.575842375162089	1.41496729626687	0.554304956419891
TRINITY_DN14006_c0_g1_i1_2	-0.601952000089508	-0.806418030553728	-0.899065540844779	-0.0966635978836878	1.57610482366059	0.827994345711116
TRINITY_DN14008_c0_g1_i1_17	-0.833723205112369	-0.887571074264464	-0.891287337032376	0.910446005828917	0.379270528751105	1.32286508182919
TRINITY_DN14010_c0_g1_i1_2	-0.477185140445927	-0.0498352717223774	-1.3013225461853	0.488239454927879	1.65495122702101	-0.314847723595286
TRINITY_DN14010_c0_g1_i4_5	0.189703165506572	1.22394660584876	1.05171034262534	-1.199183576843	-0.387904656071988	-0.878271881065685
TRINITY_DN14011_c0_g1_i1_8	-0.900593433810521	-0.900360466252613	-0.830710554644264	1.32412504722561	0.453687620034935	0.853851787446852
TRINITY_DN14011_c0_g2_i1_11	0.270031599642454	1.23580481021986	0.99880460591753	-0.685165700617409	-1.2822705533667	-0.537204761795738
TRINITY_DN14014_c0_g1_i1_6	-0.526053063677328	-0.942960771302888	-1.17974015708502	0.959727317208656	0.626770091659874	1.0622565831967
TRINITY_DN14020_c0_g1_i1_2	-0.844585720334762	-0.740096360230984	-1.12524901490241	1.03058915820014	0.856076896029242	0.823265041238777
TRINITY_DN14022_c0_g2_i2_18	0.750817847583728	0.971291434116809	0.990674283642852	-0.853717011225477	-0.764407549332953	-1.09465900478496
TRINITY_DN14024_c0_g1_i1_15	0.697250023405472	1.14615810940898	0.856526096108638	-0.743676175539184	-0.978130187605665	-0.978127865778246
TRINITY_DN14027_c0_g1_i1_14	-0.623617414767096	-1.04067741978221	-0.851435258510844	0.396019236556825	1.50691892218018	0.612791934323145
TRINITY_DN14028_c0_g1_i2_7	-0.880780859519334	-0.892027079302441	-0.876340961673206	0.437569531713384	0.997321857605282	1.21425751117631
TRINITY_DN14031_c0_g3_i1_3	0.819362746558712	0.886786671225255	0.973599524440417	-1.07613087366994	-0.527487194884497	-1.07613087366994
TRINITY_DN14038_c0_g1_i1_9	-0.905073692689233	-0.599857409927179	-1.18499064216187	0.898555881646161	0.846128031164293	0.945237831967834
TRINITY_DN14039_c0_g1_i1_3	0.58243704978553	1.1636187224026	0.904290828305839	-0.571800394396257	-1.00858276841489	-1.06996343768282
TRINITY_DN14041_c0_g1_i1_7	0.928953324283254	0.864232085055123	0.935400017843083	-1.04131470745704	-0.782816488212429	-0.904454231511991
TRINITY_DN14042_c0_g1_i3_10	0.857511974838743	0.981058434077612	0.892688779347631	-0.820345376883241	-1.0126494337147	-0.898264377666041
TRINITY_DN14049_c0_g1_i1_5	0.988016215082315	0.88068965418929	0.862490575378308	-0.988302614106533	-0.805347785931479	-0.937546044611901
TRINITY_DN14063_c0_g1_i1_13	0.386926386108975	0.582748198325615	1.48877153186038	-0.866803332228626	-1.16746668139193	-0.424176102674412
TRINITY_DN14064_c0_g1_i1_8	0.908499855782499	0.843235972844997	0.984151615906246	-0.911962482900922	-0.911962478731897	-0.911962482900922
TRINITY_DN14072_c0_g1_i1_18	-0.806057621697032	-0.81035561945766	-0.81035561945766	1.49812833759416	0.0392652508736983	0.889375272144495
TRINITY_DN14079_c1_g1_i1_16	1.08198730910007	0.95200531702176	0.681682871253504	-0.905225165791779	-0.905225165791779	-0.905225165791779
TRINITY_DN14084_c0_g1_i1_9	-0.996012253108526	-0.290268937079917	-0.993762478712288	0.35476608744975	1.65435181362751	0.270925767823467
TRINITY_DN14087_c0_g1_i3_11	-0.893386406049766	-0.939949983303199	-0.894829139849865	0.775087310484453	1.04588593970943	0.907192279008944
TRINITY_DN14091_c0_g1_i1_3	-0.900460884188963	-0.981991841591377	-0.85022235965884	0.992079394708668	0.908546724626153	0.832048966104359
TRINITY_DN14097_c0_g1_i1_3	1.24876528023258	0.559814149741349	0.863944093908685	-0.890841174627538	-0.890841174627538	-0.890841174627538
TRINITY_DN14099_c0_g1_i1_12	-1.17268815434117	-0.745009054952025	-0.741227801306644	0.618072593276644	0.853404769811938	1.18744764751126
TRINITY_DN14107_c0_g1_i2_1	0.461708268914169	1.64639079368503	0.321851266355746	-0.86419915135513	-0.781137349732232	-0.784613827867586
TRINITY_DN14111_c0_g1_i1_11	0.591624923261347	1.35054303845973	0.702842213087274	-0.881670058269449	-0.881670058269449	-0.881670058269449
TRINITY_DN14111_c0_g2_i1_11	0.581920760400561	1.04764209638228	1.06738354576351	-0.898982134182116	-0.898982134182116	-0.898982134182116
TRINITY_DN14111_c0_g4_i1_11	1.03494639464726	0.342057253957513	1.23795831069687	-0.871653986433881	-0.871653986433881	-0.871653986433881
TRINITY_DN14121_c0_g1_i1_8	-0.98497588139264	-0.847062284444551	-0.879893865660101	0.687826925104481	0.921255623846644	1.10284948254616
TRINITY_DN14123_c0_g1_i1_12	-0.891614118877655	-0.941850301828983	-0.796472392038933	0.506702629839822	1.35552587650883	0.767708306396919
TRINITY_DN14123_c0_g1_i1_3	-0.753665776268245	-0.943359108156441	-1.00199022769682	1.02689045366915	1.04291086535988	0.629213793092469
TRINITY_DN14124_c0_g1_i7_13	1.00192626776247	0.710402808647009	0.972758279493121	-1.01744288431474	-1.07826432347536	-0.589380148112505
TRINITY_DN14130_c0_g1_i1_8	-0.924814286121508	-0.757885969659118	-0.935562011012134	0.589903098747428	1.39493212408101	0.633427043964326
TRINITY_DN14133_c0_g1_i2_5	-0.0461333435555506	0.154848340778934	1.89467346118567	-0.837885181388142	-0.544965001414447	-0.62053827560646
TRINITY_DN1413_c0_g1_i1_5	0.536452626980844	1.14131418174437	0.957680011894234	-0.534703083165381	-1.05037186872703	-1.05037186872703
TRINITY_DN14143_c0_g1_i2_11	-1.21574294817329	-0.515104371084522	-0.790716690851425	1.28039804659408	0.953552990504104	0.287612973011057
TRINITY_DN14149_c0_g1_i1_1	-0.935171146603429	-0.655254414362255	-0.915689408955273	1.53064965222825	0.62729417658893	0.348171141103782
TRINITY_DN14158_c0_g2_i1_1	0.537465248741763	0.806673224055682	1.30563964690293	-0.869115827698302	-0.803806272736143	-0.97685601926593
TRINITY_DN14162_c0_g1_i1_13	-0.236222964012407	-1.21616703031791	-1.05014689365413	0.943649550601398	1.13776519170727	0.421122145675783
TRINITY_DN14164_c0_g1_i1_13	0.95324004705128	0.513590132005372	1.17757487422363	-1.12522171509023	-0.861555115912637	-0.657628222277415
TRINITY_DN14167_c0_g1_i2_11	0.95247519041397	0.863591552720953	0.843249672209271	-0.560121998247253	-1.29340592324901	-0.805788493847929
TRINITY_DN1416_c0_g1_i1_7	0.43279522048178	0.939701741365019	1.19853521068539	-0.589283071471758	-1.29273792612497	-0.689011174935462
TRINITY_DN14181_c0_g1_i2_1	0.777072277985169	0.99559937377314	0.927504557674195	-1.09294419957316	-0.632514475006361	-0.974717534852988
TRINITY_DN14184_c0_g1_i2_10	-1.13486301274093	-0.819923460266655	-0.744004534880258	0.804424254118819	0.797420841203453	1.09694591256557
TRINITY_DN14185_c0_g1_i1_4	-0.759766927618199	-0.665453520654729	-1.14806834415861	0.469643415469068	1.38993363993467	0.713711737027807
TRINITY_DN14185_c0_g1_i2_10	-0.962366312510062	-1.17215248561841	-0.506031402702485	0.612680091604528	1.09247283497332	0.935397274253113
TRINITY_DN14188_c0_g1_i1_13	0.875227085125307	0.69732572079139	1.09784671660232	-1.22191080560191	-0.736916711565359	-0.711572005351754
TRINITY_DN14188_c0_g1_i1_7	0.201572799201876	1.06919416173996	1.20371038397414	-0.625108460825924	-0.559697907964973	-1.28967097612508
TRINITY_DN14194_c0_g1_i3_6	-0.869772466287871	-1.32114634221321	-0.226968344452546	0.739779454271067	1.33466317371392	0.34344452496863
TRINITY_DN14198_c0_g1_i2_7	0.869539127475551	-0.233385741978191	1.59201702516664	-0.742425526377353	-0.742873231397588	-0.742871652889059
TRINITY_DN14202_c0_g1_i1_5	-0.230705797640905	-1.43294994542008	-0.52245604806193	-0.0979677113037854	1.17640330412892	1.10767619829778
TRINITY_DN14204_c0_g1_i1_14	-0.840660163680929	-0.882481961944558	-1.00789025295165	0.819502204398695	0.963369284477206	0.948160889701238
TRINITY_DN14212_c0_g2_i1_11	-0.975690250304877	-0.975690250304877	-0.765327999309665	0.761465858131464	1.07512254437303	0.880120097414921
TRINITY_DN14213_c0_g1_i1_12	-1.06950553601508	-0.634092393453573	-0.89787979491322	0.692010675523187	0.538809469758662	1.37065757910002
TRINITY_DN14218_c0_g1_i1_7	0.64222020232851	1.1039078321851	0.948425892507647	-0.917314018217638	-1.04462184772662	-0.732618061077001
TRINITY_DN14225_c0_g1_i3_12	0.540149099362073	1.00872262138312	1.11346319720784	-0.974700999174953	-1.03980314810424	-0.64783077067384
TRINITY_DN14229_c0_g1_i1_3	-0.203976508250118	1.1582148825417	1.16266413600204	-0.499473662398662	-1.40353876707925	-0.213890080815715
TRINITY_DN14231_c0_g1_i1_2	-0.622570436469148	-1.34251556779336	-0.651856878263476	0.670592450912475	1.11688738576082	0.829463045852691
TRINITY_DN14233_c0_g1_i1_12	-0.865051377116354	-0.903241756025705	-0.948048828796177	0.715613542870469	1.10872475855098	0.892003660516789
TRINITY_DN14234_c0_g1_i1_15	-0.83679139663815	-0.913265351664225	-0.966732405254014	0.704539690143841	1.07755611872819	0.93469334468436
TRINITY_DN14236_c0_g1_i3_10	-0.490285245812052	-0.515950416091569	-1.29360537798172	0.410984140403654	0.285944389604376	1.60291250987731
TRINITY_DN14243_c0_g1_i1_5	-0.827430696766699	-0.827430696766699	-0.827430696766699	0.402462233008176	0.482576001463798	1.59725385582812
TRINITY_DN14243_c0_g1_i4_18	-0.929713172337726	-0.897962912464639	-0.850665976249449	1.20299314778918	0.550399658125237	0.924949255137397
TRINITY_DN14248_c0_g1_i1_9	0.62186207028977	0.955796681794618	1.12483392990608	-0.900830893996824	-0.900830893996824	-0.900830893996824
TRINITY_DN14248_c0_g1_i2_14	-0.872271378490339	-0.495365046625889	-1.15687929925243	1.01475405383898	1.24781615512241	0.261945515407273
TRINITY_DN14252_c0_g1_i1_7	-0.500295535052825	-1.16491075477989	-0.760385857195239	0.259353693693924	1.53085899617472	0.635379457159305
TRINITY_DN14261_c0_g1_i1_10	-0.905094537041543	-0.811467525309895	-0.935148211221167	0.70702617434563	1.33083753308009	0.613846566146882
TRINITY_DN14261_c0_g3_i1_1	-0.685609534447811	-0.708721499865398	-0.709233818889841	0.422666069480445	-0.142730099685284	1.82362888340789
TRINITY_DN14263_c0_g2_i1_10	0.722439396791625	0.915389694445294	0.972217686030783	-1.26208973976645	-0.985082357956546	-0.362874679544702
TRINITY_DN14270_c0_g1_i1_11	-1.00846685702766	-0.405730066028071	-1.20107506481182	0.768205025606943	0.72374702315598	1.12331993910462
TRINITY_DN14270_c0_g1_i1_15	-0.925801159453018	-0.98915832326013	-0.66454057064794	0.371585796598067	0.832548609906642	1.37536564685638
TRINITY_DN14270_c0_g3_i1_10	-1.1969323725736	-0.57194171550836	-0.851599542148937	1.18832742917902	0.519387641193639	0.91275855985824
TRINITY_DN14278_c0_g1_i2_9	-0.980719307644668	-0.591173502797366	-1.12131555238474	0.8482711472748	0.852132424981792	0.992804790570183
TRINITY_DN14281_c0_g1_i1_7	-0.722531798333421	-0.845552622093903	-1.05884326599222	1.18035506839697	1.04133916989559	0.405233448126985
TRINITY_DN14286_c0_g1_i1_9	-0.911506830204508	-1.04026780236258	-0.348293858988159	1.04214021638003	1.36667735500686	-0.108749079831649
TRINITY_DN14286_c0_g1_i6_13	-1.16026636045253	-0.807106083556405	-0.596006943421841	1.40627609486888	0.572187832449228	0.584915460112667
TRINITY_DN14289_c0_g1_i1_4	0.774412929020175	0.880013128479945	0.938055928768939	-1.33213561662782	-0.927738973133448	-0.332607396507795
TRINITY_DN14293_c0_g1_i2_9	-1.40296840821162	-0.0882081692414889	-0.923447928483056	1.10010929670478	0.877402222393389	0.437112986838
TRINITY_DN14295_c0_g1_i1_5	-0.450868298389249	-1.13996144378188	-0.936076880451179	0.870192582547892	0.332685797313978	1.32402824276044
TRINITY_DN14300_c0_g1_i5_12	-0.452019734012187	-1.4092507235523	-0.64335621369757	0.81671537401446	0.453931889932096	1.2339794073155
TRINITY_DN14306_c0_g1_i2_13	1.06450217263536	0.882277699412563	0.741252336534769	-0.999179129603521	-0.605162182625005	-1.08369089635417
TRINITY_DN14314_c0_g2_i1_3	1.0086663102979	1.10421367353384	0.542926641065237	-0.606613159371811	-1.00270329340294	-1.04649017212222
TRINITY_DN14317_c0_g1_i1_17	-0.900602430841267	-0.886549818555619	-0.915144083647173	0.700824273948827	1.18962240057795	0.811849658517285
TRINITY_DN14317_c0_g2_i1_1	-0.950955303066201	-1.04772304050775	-0.715229835366043	0.84829873845038	1.04801470827367	0.817594732215943
TRINITY_DN14320_c0_g1_i3_16	-0.87087412847292	-0.811055439155475	-1.00345806338063	0.576972520611707	1.15724835680745	0.951166753589863
TRINITY_DN14322_c0_g1_i2_16	-0.770957264352193	-0.761434972693061	-0.770961714664314	0.0296663982569926	1.70506559647463	0.568621956977942
TRINITY_DN14324_c0_g1_i1_7	1.09375847667678	0.846925035641871	0.782731778034538	-0.885249539257578	-0.937081922041829	-0.901083829053784
TRINITY_DN14331_c0_g1_i1_12	-0.815899052813269	-0.975382017767782	-0.934966751929224	0.914693322733936	0.78078304934954	1.0307714504268
TRINITY_DN14340_c0_g1_i1_16	-0.879243340190658	-0.710924740084211	-1.03156898169876	0.579882047545629	1.36482680906372	0.677028205364279
TRINITY_DN14340_c0_g1_i8_10	-0.916704445488106	-0.700805680396883	-0.916704445488106	1.10210253455182	1.25830820969178	0.17380382712949
TRINITY_DN14343_c0_g1_i4_7	-0.215321983696279	-1.18434347160572	-1.08280969552956	0.829785828652933	1.22899502344748	0.423694298731151
TRINITY_DN14348_c0_g1_i1_12	-0.997186368605716	-0.837763218069989	-0.84913465460194	0.595779333562797	1.19790674969418	0.890398158020668
TRINITY_DN14350_c0_g1_i1_3	1.36932744076859	0.506115445600511	0.672778252311846	-1.25737986523346	-0.61364630127303	-0.677194972174458
TRINITY_DN14361_c0_g1_i1_12	-0.755371225443076	-0.975644999653804	-0.822108767675097	0.861436802167041	0.285179093143866	1.40650909746107
TRINITY_DN14366_c0_g1_i1_11	-0.817659427064264	-0.897171672385336	-0.97040637712607	0.925195485870693	1.17999343011727	0.58004856058771
TRINITY_DN14366_c0_g1_i3_8	-1.37776691472729	-0.622640862877034	0.118642095513921	1.02227454464107	-0.372000334112567	1.23149147156189
TRINITY_DN14368_c0_g1_i2_6	1.25807242352268	0.731399813341348	0.513853273785357	-1.36506641557221	-0.800473123794733	-0.337785971282447
TRINITY_DN1436_c0_g1_i1_8	-0.869054772855925	-0.8506614314179	-0.869054775811092	1.34156854844194	0.930439613514501	0.316762818128479
TRINITY_DN14372_c0_g1_i2_13	-0.809964012146437	-0.669695898916326	-0.947827411897107	0.406098931846082	1.63885303014708	0.382535360966701
TRINITY_DN14374_c0_g1_i1_3	0.750218343957664	0.5381680702148	1.30870892304278	-0.789923846576944	-0.605328777537967	-1.20184271310034
TRINITY_DN14375_c0_g1_i1_10	0.830310162868525	0.82616548366199	1.01334429301223	-1.19948436761247	-0.936988096729297	-0.533347475200981
TRINITY_DN14375_c0_g1_i1_7	0.53690544434711	0.999113859095404	1.12089596546448	-1.01731354481714	-0.622288179272704	-1.01731354481714
TRINITY_DN14376_c0_g2_i1_5	-1.21503283018471	-0.681496150905143	-0.793120059665936	0.918542399259698	0.980656637768972	0.790450003727119
TRINITY_DN14381_c0_g1_i1_17	1.00608264156754	0.833738772812067	0.876384691818412	-1.08094010856794	-0.719785440901623	-0.915480556728454
TRINITY_DN14381_c0_g1_i1_7	-1.04049900105192	-1.03721500038592	-0.583446688311954	1.1251088290112	0.601383653134517	0.93466820760408
TRINITY_DN14382_c0_g1_i1_13	1.03799491647574	0.823384188211706	0.861568391478353	-1.0494927870026	-0.854678635847114	-0.818776073316082
TRINITY_DN14387_c0_g1_i2_4	-0.755631006472212	-0.907977269555556	-1.01292636969626	1.11317845582393	0.539426503786916	1.02392968611318
TRINITY_DN14388_c0_g1_i1_13	1.20439803419964	0.456837271533511	0.873543613200579	-0.410444579043285	-1.33855791880037	-0.785776421090085
TRINITY_DN14400_c0_g1_i1_14	-1.10218856889687	-0.701705952702337	-0.904935794151585	1.03879287723613	0.846790681319192	0.823246757195472
TRINITY_DN14405_c0_g3_i1_7	-1.40608218075854	-0.930279951077749	0.134966878768338	0.415770836216935	0.461417152858206	1.32420726399281
TRINITY_DN14410_c0_g2_i1_13	0.357962689890842	0.780506259190545	1.42067213442841	-0.954120996927343	-0.650899089655116	-0.954120996927343
TRINITY_DN14411_c0_g1_i1_15	-0.693200281945089	0.893333378400669	1.60659945806358	-0.69549371654234	-0.69549371654234	-0.415745121434475
TRINITY_DN14416_c0_g1_i1_13	-0.832800881528476	-0.988097527798979	-0.913253261301717	0.866297437850217	0.958046400414276	0.909807832364678
TRINITY_DN14417_c0_g1_i4_7	-0.727329847771887	-0.754593020159972	-0.895058325254011	0.268115042862026	1.68882544769634	0.4200407026275
TRINITY_DN14418_c0_g1_i1_15	0.866285939041246	1.15657796769603	0.601441781579261	-0.739011638248277	-1.27942501626316	-0.605869033805093
TRINITY_DN14421_c0_g1_i1_9	-1.18861419343426	-1.02721223751335	-0.326835734440257	0.428812756528277	0.997134742341975	1.11671466651762
TRINITY_DN14424_c0_g2_i2_3	-1.23297342529422	-0.299844908633299	-0.68315664654566	-0.168596913190601	1.03158423184049	1.3529876618233
TRINITY_DN14425_c0_g1_i1_13	0.345367361643886	0.586098340990256	1.53209994187087	-0.632521700867745	-1.15367656917598	-0.677367374461289
TRINITY_DN14435_c0_g1_i1_12	-0.703211967206067	-0.872431618394588	-1.11457841428112	0.776656099553062	1.14118608788003	0.772379812448686
TRINITY_DN14438_c0_g1_i11_7	-1.50303248458084	-0.982855031408397	0.224563404746388	0.749260236884918	0.656279413068957	0.855784461288978
TRINITY_DN14446_c0_g1_i1_1	-0.962058004882524	-0.778746178058542	-0.80487859874916	0.52598491360109	1.51180478776002	0.507893080329117
TRINITY_DN14450_c0_g1_i1_7	0.938585390568764	0.955810205422914	0.836751176850605	-1.02027611280795	-0.835073235211403	-0.875797424822933
TRINITY_DN14451_c0_g1_i1_11	1.22177375709733	0.556557317124524	0.75553491930511	-1.06581862712329	-1.18851732672652	-0.279530039677162
TRINITY_DN14452_c0_g1_i3_7	-0.898270555336144	-0.898270555336144	-0.822733684916808	1.34757240665534	0.429981783982196	0.841720604951558
TRINITY_DN14456_c0_g1_i1_11	0.730082974359179	0.809177876412516	0.98094240401056	-0.656920767334772	-1.51581001485047	-0.347472472597012
TRINITY_DN14462_c0_g1_i1_15	-0.730656337592286	-0.907348770346294	-1.07353407401683	0.96692967224635	1.00191948291052	0.742690026798542
TRINITY_DN14462_c0_g1_i4_5	-0.936325219594864	-0.85178041860064	-0.9356265575953	0.729207959464876	0.969329757281498	1.02519447904443
TRINITY_DN14465_c0_g1_i1_3	1.00672131731985	0.914305591804138	0.794944492749528	-1.09307886596149	-0.752670300394704	-0.870222235517324
TRINITY_DN14469_c0_g1_i1_13	0.553628447183049	1.02088498728934	0.836605038927116	-1.59560884413778	-0.598655093361256	-0.216854535900472
TRINITY_DN14470_c0_g1_i1_4	-0.929922242780532	-0.859720160566593	-0.79019379873555	1.46135156818351	0.486210528081371	0.632274105817796
TRINITY_DN14471_c0_g1_i5_18	1.08528219331579	0.657433750123581	0.917440902365788	-0.91223832378089	-1.18092609679741	-0.566992425226855
TRINITY_DN14476_c0_g1_i5_17	0.92756483988434	0.910687188054632	0.887053738733243	-1.08662744890345	-0.822118605745111	-0.816559712023655
TRINITY_DN14479_c0_g1_i6_9	-1.43703606971188	-1.00251455352424	0.142193957700132	0.878591248139245	0.453157664444945	0.965607752951798
TRINITY_DN14487_c0_g1_i2_4	-1.19410501454016	-0.795230052319008	-0.614335546846592	0.934116534425168	0.448749124644696	1.2208049546359
TRINITY_DN14489_c0_g1_i2_6	-0.50955441838207	-1.36582626762392	-0.727503639544571	0.743122071852394	1.10879887612341	0.750963377574755
TRINITY_DN14491_c0_g2_i1_18	-1.25587248515554	-0.539698846602443	-0.801445954398403	0.519547226823676	1.21384013177874	0.863629927553967
TRINITY_DN14492_c0_g1_i2_10	-1.02108819628292	-0.824291566693035	-0.859474684431533	0.703783941703609	0.856015091087389	1.14505541461649
TRINITY_DN14500_c0_g1_i1_10	-1.07513886792595	-0.9416289670311	-0.603235595489868	0.991269376080069	1.19153796560229	0.437196088764562
TRINITY_DN14502_c0_g1_i1_7	-1.22592624930183	-0.639110757422426	-0.78196421348664	1.06853447605424	0.577538211381251	1.00092853277541
TRINITY_DN14505_c0_g2_i1_11	-0.781889164460226	-0.779416639707269	-1.03204892376974	0.753861596114696	0.442326804021841	1.39716632780069
TRINITY_DN14506_c0_g1_i1_5	-0.902960825622012	-0.584321485606786	-1.15832837851134	1.05246175451035	0.546806568589936	1.04634236663985
TRINITY_DN14513_c0_g1_i3_3	1.12361244119005	0.765105461377425	0.791979088122787	-1.18004163675601	-0.693775361249767	-0.806879992684492
TRINITY_DN14515_c0_g1_i3_2	-0.143269476372761	-1.23472024650237	-0.669570837519546	1.71664224234846	0.115456115435896	0.215462202610322
TRINITY_DN14519_c0_g1_i1_9	-0.969386326725405	-0.452604941078104	-1.05299695202427	1.17164035435792	1.16379568911945	0.139552176350406
TRINITY_DN14521_c0_g1_i1_3	-0.732455098298351	-0.869025295248695	-1.08136779805486	0.786634149090965	1.19543384804621	0.700780194464727
TRINITY_DN14522_c0_g1_i2_11	-0.881386834745433	-0.728319884679629	-0.804578304180584	-0.029449636536273	1.39300224742856	1.05073241271336
TRINITY_DN14528_c0_g1_i1_3	0.705852260387843	1.0814566912511	0.889974887780797	-1.0548556661004	-0.575299223330885	-1.04712894998845
TRINITY_DN14528_c0_g1_i4_13	-0.627925711327883	-0.703602191508153	-1.11843810751846	1.57240899688231	0.405414998337893	0.472142015134306
TRINITY_DN14530_c0_g1_i3_9	-0.923244855090567	-0.842168490107878	-0.923924746177031	1.12404238417271	0.563344834573428	1.00195087262933
TRINITY_DN14534_c0_g2_i4_12	0.818464668599366	0.989243043956249	0.859222868208105	-1.17859871469975	-0.985608521367511	-0.502723344696462
TRINITY_DN14538_c0_g1_i1_14	-0.744009699224603	-0.934718741575424	-0.992633962911348	1.1550602139667	0.985832883868773	0.530469305875902
TRINITY_DN14543_c0_g1_i1_7	-1.31068576901882	-0.822172926645442	-0.489921001451582	0.674117125425927	1.05506262416659	0.893599947523325
TRINITY_DN14544_c0_g1_i1_17	0.301949986803753	1.08912715513024	1.09726043141354	-1.35899266396249	-0.695203616107125	-0.434141293277913
TRINITY_DN14544_c0_g2_i1_13	0.76846799638486	0.538754524542213	1.2643217530353	-0.495839213826994	-0.792333965275862	-1.28337109485952
TRINITY_DN14545_c0_g1_i1_15	0.72742500627273	1.15176936644326	0.701953454889096	-1.0739064750471	-1.17928378800163	-0.327957564556358
TRINITY_DN1454_c0_g1_i1_14	-0.790067291913343	-1.24486384295424	-0.355594435228134	1.10139820526021	0.0720003250264429	1.21712703980907
TRINITY_DN14552_c0_g1_i1_14	-0.900423821112114	-0.923031045306256	-0.607021949958307	0.403672148595603	1.62653168395549	0.40027298382558
TRINITY_DN14555_c0_g2_i1_8	-0.90764625359413	-0.810387379380118	-1.01383702813258	0.863928665449546	0.916525862263784	0.951416133393504
TRINITY_DN1455_c0_g1_i1_9	-0.766362350205403	-0.766362350205403	-0.766362350205403	0.186115190328752	1.75330094839051	0.359670911896944
TRINITY_DN14561_c0_g1_i3_2	-1.11051023499793	-0.814057999641191	-0.796311557103357	0.908680409022841	0.939499602303007	0.872699780416628
TRINITY_DN14565_c0_g1_i2_8	0.611641100458253	1.01526612745491	1.06763604921053	-0.753859402916327	-1.01422913301234	-0.926454741195019
TRINITY_DN14569_c0_g2_i2_16	0.126804274812269	-1.66737454284368	-0.67590444430454	0.959542206801101	0.493790561628022	0.763141943906827
TRINITY_DN14574_c0_g1_i3_4	-0.940481183578255	-1.06814337610276	-0.661219787876949	0.933482270148401	0.586678389579986	1.14968368782958
TRINITY_DN14575_c0_g1_i1_11	-0.899839220795256	-0.899839220795256	-0.899839220795256	0.707197787180714	0.788710934961016	1.20360894024404
TRINITY_DN14577_c0_g1_i2_14	-0.805191630443047	-0.892348123714895	-0.999620272028611	0.79858742871696	0.708340515538198	1.19023208193139
TRINITY_DN14584_c0_g1_i1_3	0.413645372964946	0.995001228575405	1.2260610358084	-0.75782098820635	-0.938443324571202	-0.938443324571202
TRINITY_DN14586_c0_g1_i2_11	-0.763452657310817	-1.04187549590187	-0.921312771106603	0.854081830755809	0.928414567146764	0.944144526416717
TRINITY_DN14589_c0_g1_i1_4	-0.771341712720253	-0.963617758016799	-0.90955583891013	0.647802911806871	1.34194180846084	0.654770589379469
TRINITY_DN14591_c0_g1_i1_1	-0.719081215284102	-0.879469528347958	-0.968056566359335	1.46847105277146	0.629576470796714	0.468559786423219
TRINITY_DN14597_c0_g1_i1_3	0.164156000272957	0.663891424561088	1.59413153355168	-0.960381335683768	-0.7428817764792	-0.718915846222755
TRINITY_DN14599_c0_g1_i2_10	-0.661764481905588	-0.713457307187904	-1.22052317982258	0.589832068538804	1.32203673616495	0.683876164212312
TRINITY_DN14600_c0_g1_i1_3	-0.906113357176972	-0.906113357176972	-0.906113357176972	0.880210552811609	0.728348909517693	1.10978060920161
TRINITY_DN14601_c0_g1_i1_17	0.837276105361299	0.52232089031739	1.02052882974651	-0.882206726314214	-1.48533615051811	-0.0125829485928776
TRINITY_DN14602_c0_g1_i1_16	-0.987435297614093	-0.811964383936213	-0.759683645712019	0.263512278970821	1.35309527870831	0.942475769583191
TRINITY_DN14602_c0_g1_i1_7	-0.930061517160751	-0.751737074635152	-0.93165313227871	0.792298608214986	1.36657160491436	0.454581510945268
TRINITY_DN14603_c0_g1_i1_4	0.880701302610645	0.822461935157955	0.873251255812119	-1.32927776040861	-0.970482941869496	-0.276653791302618
TRINITY_DN14606_c0_g2_i2_12	-0.820902834109924	-0.700590719618754	-0.780483346504425	0.892482469076044	-0.142682631967616	1.55217706312468
TRINITY_DN14609_c0_g1_i1_3	1.69074674577856	0.423807915644394	0.2516124434469	-0.861985078059113	-0.861985078059113	-0.642196948751626
TRINITY_DN14609_c0_g2_i1_3	0.84877064510663	0.923950508802173	0.941962978959734	-1.11673996571529	-0.712981782194848	-0.884962384958402
TRINITY_DN14611_c0_g1_i1_3	1.12025174509023	0.595989028626019	0.942345105530459	-1.04207586436421	-0.574434150518299	-1.04207586436421
TRINITY_DN14612_c0_g1_i5_14	-0.718553422405582	-1.20377021127806	-0.548645657748867	0.1534876488447	1.04763915702083	1.26984248556698
TRINITY_DN14623_c0_g1_i2_7	-0.824761343408532	-0.893620115018276	-0.859993223902964	0.701759029558152	1.4522701701497	0.424345482621924
TRINITY_DN14628_c0_g2_i1_12	-0.181524759808484	-0.236255540986896	-1.80006837016892	0.612269372387225	0.742915960268188	0.862663338308883
TRINITY_DN14629_c0_g1_i1_12	-1.26042387509203	-0.523561340528601	-0.712510691950101	0.503853478827564	0.554527462085342	1.43811496665782
TRINITY_DN14636_c0_g1_i1_7	0.61422166352984	0.764015865881047	1.14292867674758	-0.763258620391864	-1.42897301207038	-0.328934573696219
TRINITY_DN14636_c0_g1_i1_9	-0.909318119559877	-0.521435310928004	-0.909318119559876	0.417233041265839	1.68655681211581	0.236281696666109
TRINITY_DN14639_c0_g3_i1_8	-0.936190973508826	-0.665508980056067	-0.630036533019956	1.69656228351858	-0.0944687850188825	0.62964298808515
TRINITY_DN14643_c0_g1_i1_16	0.72131156145542	1.07870355755258	0.917512809713223	-0.896286528338845	-0.989642374848231	-0.83159902553415
TRINITY_DN14646_c0_g1_i1_5	-1.02548452076978	-0.732959295113248	-0.754889468402408	0.433020035187271	1.53509909686456	0.545214152233606
TRINITY_DN14647_c0_g1_i1_8	-0.898335807728624	-0.870766135016208	-0.905431884445961	0.799365300545878	1.26761368012761	0.607554846517301
TRINITY_DN14650_c0_g1_i1_13	0.00149981882332866	0.937629452839157	1.30730521341771	-0.339670855328245	-1.44254016288359	-0.464223466868367
TRINITY_DN14650_c0_g1_i3_2	-1.06241725083614	-0.842581271238209	-0.734184901149884	0.48629872705638	0.891569137511916	1.26131555865593
TRINITY_DN14653_c0_g1_i3_12	-0.644067768550377	-0.414158090964093	-0.80629199607345	-0.354254586526811	1.87638397700331	0.342388465111419
TRINITY_DN14655_c0_g1_i1_12	-0.770858731474719	-0.956932827750886	-0.75275917600224	1.14243308877731	1.27029805265972	0.0678195937908067
TRINITY_DN14659_c0_g1_i1_13	0.343617863116154	0.923064577395128	1.33304696770882	-0.866576469406702	-0.866576469406702	-0.866576469406702
TRINITY_DN14669_c0_g1_i1_5	0.943122110313522	0.794245471942749	0.816651573893143	-1.31244871229305	-1.02047561227147	-0.221094831584901
TRINITY_DN14671_c0_g1_i2_10	0.6359635765283	1.02650523272429	0.89886100894588	-0.814491802878765	-1.39532311775865	-0.351514897561059
TRINITY_DN14672_c0_g1_i3_6	1.12859498863608	1.04329535985984	0.383616816658417	-1.06260531058322	-1.09797493921555	-0.394926915355566
TRINITY_DN14673_c0_g1_i1_9	-1.05761863449979	-0.989532991684012	-0.462073165497237	0.729577762234151	1.42503384076307	0.354613188683818
TRINITY_DN14674_c0_g1_i1_2	-1.02629227378552	-0.779745116072544	-0.880537368716006	1.13369454693046	0.96669501827725	0.586185193366356
TRINITY_DN14678_c0_g3_i1_18	-0.718014080646501	-1.13957448952991	-0.755065874954654	0.650712226632938	1.34680320942119	0.615139009076942
TRINITY_DN14681_c0_g1_i1_1	-0.985917308423442	-0.764180601336077	-0.872289096273144	1.35801921068475	0.772856681947221	0.491511113400689
TRINITY_DN14683_c0_g1_i1_13	0.716933950568364	0.921176786604092	0.900255084273234	-0.455249558849808	-1.51592137766391	-0.56719488493197
TRINITY_DN14686_c0_g1_i3_17	0.683883455283172	0.701104257240441	1.0225527403717	-0.986474577381735	-1.42197370483883	0.000907829325251545
TRINITY_DN14687_c0_g1_i4_4	-1.06288326330951	-0.511470065136429	-0.411880960674914	-0.182481797248004	1.8103288681199	0.35838721824895
TRINITY_DN14700_c0_g1_i2_2	-1.11085210953765	-0.175369347345019	-1.08036566503011	0.47080895779255	1.47201440774871	0.423763756371524
TRINITY_DN14702_c0_g2_i1_9	0.666842450307186	1.4023904524137	0.549764041327105	-0.87299898134933	-0.87299898134933	-0.87299898134933
TRINITY_DN14705_c0_g1_i1_8	-0.400823636750031	-0.950603159748951	-1.20705334509846	0.667255971784194	1.29569872051262	0.595525449300626
TRINITY_DN14714_c0_g1_i1_17	0.919380247519725	0.818958757017981	0.873669813086259	-1.11482799472849	-0.326020354284064	-1.17116046861142
TRINITY_DN14719_c0_g1_i1_6	-0.782394433609826	-1.05950448579597	-0.856273080480551	1.16319981191899	0.789869068695508	0.74510311927185
TRINITY_DN14727_c0_g1_i1_2	1.24906145462607	0.643504637805355	0.603617030311176	-0.555250288550788	-0.48596629942252	-1.45496653476929
TRINITY_DN14731_c0_g1_i2_3	0.449417223371161	0.736294099320603	1.39440363285451	-0.770146703037551	-1.10550243661631	-0.704465815892406
TRINITY_DN14731_c0_g1_i2_7	-1.17634780716094	-0.693077297920181	-0.812390922785258	1.0504150654058	0.671193864632077	0.960207097828493
TRINITY_DN14734_c0_g1_i3_14	-0.536240240260179	-0.536633444169567	-0.536633514531456	-0.38751865726458	1.99657820089337	0.000447655332415379
TRINITY_DN14739_c0_g1_i4_11	1.17818652605637	0.603478384304911	0.866000563621311	-0.997168313762319	-1.09106645891473	-0.559430701305548
TRINITY_DN14744_c0_g1_i1_17	-0.807960583708421	-0.958893430877183	-0.961299135238262	0.901711688323286	0.806921904366172	1.01951955713441
TRINITY_DN14745_c0_g1_i2_2	0.940534673838395	0.934729691312537	0.806843536561676	-0.87658869732539	-0.592662120737396	-1.21285708364982
TRINITY_DN14746_c0_g1_i4_11	-1.46539866417182	-0.472414301094439	-0.306844575968894	0.826035039331132	0.0586580784759307	1.35996442342809
TRINITY_DN14747_c0_g2_i2_1	0.477504113478107	0.146229492783568	1.71222309836361	-0.777873409510254	-0.779042141048662	-0.779041154066373
TRINITY_DN14757_c0_g1_i1_13	0.799752086997304	0.740274592682991	1.16428303073427	-0.860190413151831	-0.831176171120374	-1.01294312614236
TRINITY_DN14760_c0_g1_i1_10	-0.806467020471461	-1.07949404170047	-0.795735841865972	1.19871084599631	0.656121744876609	0.826864313164983
TRINITY_DN14762_c0_g1_i1_6	-1.00252031323034	-0.956366730322504	-0.759322751911374	0.88313393595716	1.05907838900557	0.775997470501483
TRINITY_DN14762_c0_g2_i1_14	-0.722532472577073	-0.912708165083842	-1.08149172524111	0.83516136051637	1.00257976907883	0.878991233306825
TRINITY_DN14764_c0_g1_i1_8	-0.77887937557092	-0.91528039866224	-0.795971575354012	0.508118505482081	1.58247328023281	0.399539563872278
TRINITY_DN14765_c0_g1_i2_8	-0.805680135714116	-0.914010370315717	-0.859828018033524	1.33922228392609	0.293439814494674	0.946856425642592
TRINITY_DN14766_c0_g1_i4_12	-0.593060111028233	-0.878314706020816	-1.20052570273062	0.707362828558947	0.929758476931482	1.03477921428923
TRINITY_DN14770_c0_g1_i3_18	-0.834470842766884	-0.902435970204573	-0.892077568395111	0.921339526644279	0.414178624986845	1.29346622973544
TRINITY_DN14780_c0_g1_i5_10	-1.21119712024193	-0.131739806100222	-0.813051313154044	-0.0745928070844305	1.54031036519991	0.690270681380722
TRINITY_DN14781_c0_g1_i2_9	-0.257909997601681	-0.703777845806812	-1.47583716117158	1.15660434865367	0.866260425261217	0.414660230665182
TRINITY_DN14785_c0_g1_i2_13	0.531508143067767	0.761208828988299	1.3472131330602	-0.87997670170542	-0.87997670170542	-0.87997670170542
TRINITY_DN14787_c0_g1_i1_8	-1.25226893419113	-0.661892406757727	-0.750967405381612	0.83823969140971	1.08426801039147	0.742621044529292
TRINITY_DN14788_c0_g2_i1_11	0.400286300198733	0.45750352250276	1.5734344141065	-0.639102366735264	-0.631048373529354	-1.16107349654337
TRINITY_DN14789_c0_g1_i2_9	-0.690094483144395	-0.964176844991289	-0.899373338079108	1.40014968080496	0.294288871551557	0.859206113858276
TRINITY_DN1478_c0_g1_i1_15	0.352897800040158	1.61084371130628	0.399125031730219	-0.426717099105069	-1.14824141168421	-0.787908032287385
TRINITY_DN14799_c0_g1_i1_12	0.139895996829733	1.60024574091981	0.681640204816749	-0.807352664753569	-0.807076613059152	-0.807352664753569
TRINITY_DN14806_c0_g1_i1_16	-0.880808119352342	-1.0533641948533	-0.791305373865509	0.995042823571826	0.841509793222996	0.888925071276323
TRINITY_DN14825_c0_g1_i3_17	-0.816349255627653	-0.61272408087437	-0.816349255627653	0.597263497331342	1.71199257812383	-0.0638334833254974
TRINITY_DN1482_c0_g1_i1_12	0.410690383519835	0.723829410788596	1.36003956699347	-1.01398005574014	-1.14862999839122	-0.331949307170538
TRINITY_DN14834_c0_g1_i4_7	-0.969934416258493	-0.666482358369528	-1.03317175565711	0.664634880497398	1.22148084789291	0.783472801894821
TRINITY_DN14837_c1_g1_i1_5	-0.488470134872853	-0.554646762375863	-0.777015667571511	1.7026153255598	-0.628339063046301	0.745856302306727
TRINITY_DN1483_c0_g1_i1_8	-0.758116647852708	-0.789749724555276	-0.828572175101389	1.37746300520136	-0.0999462426031509	1.09892178491116
TRINITY_DN14843_c0_g2_i1_6	0.752787664941186	1.1954899270974	0.73724694890941	-0.778134566891587	-1.08789603264227	-0.819493941414138
TRINITY_DN14846_c1_g1_i1_15	-0.520347261599267	-1.07579783620345	-1.08063634652639	0.950238990683743	0.936395326805847	0.790147126839512
TRINITY_DN14847_c0_g1_i1_11	-0.699543018005691	-1.02170736928301	-0.694719428343238	-0.0139753489969815	1.34068350360498	1.08926166102394
TRINITY_DN14848_c0_g1_i1_14	0.10930625988159	0.982538030494173	1.32892334673074	-0.937876680575259	-1.1139628847377	-0.368928071793542
TRINITY_DN14851_c0_g1_i1_12	-0.800947469499925	-0.506477741483256	-1.26296822182672	0.949268196829029	0.428632588887269	1.1924926470936
TRINITY_DN14852_c0_g1_i3_18	-0.54499457041358	-0.631932788383694	-1.04375216101633	-0.190613735961487	0.837732156475623	1.57356109929947
TRINITY_DN14853_c0_g1_i1_14	-0.675470507178328	-0.957550844896943	-0.705116792376322	0.326371370177167	0.298944480947383	1.71282229332704
TRINITY_DN14857_c0_g1_i3_12	-0.944407343074815	-0.910482747502601	-0.803197158411861	1.20053199736819	0.473356865988011	0.984198385633068
TRINITY_DN14862_c0_g1_i2_8	0.266339695733468	0.0184890802391653	1.84747193417347	-0.710766903382034	-0.710766903382034	-0.710766903382034
TRINITY_DN14863_c0_g1_i1_11	-0.758167066473751	-0.973824403132778	-0.87447100584334	1.00503968311668	0.342580985379655	1.25884180695354
TRINITY_DN14863_c0_g1_i1_8	-0.714452616900506	-0.81553519375121	-0.962103369943529	0.446771157645451	1.57381581796566	0.471504204984131
TRINITY_DN14868_c0_g1_i1_9	-0.750792343800564	-0.876439328588709	-1.0427815487657	0.783103745115514	1.24948287426665	0.63742660177281
TRINITY_DN14869_c0_g1_i3_14	-1.12149756862019	-0.149347234767086	-0.806979719057369	1.59193286573683	-0.213358204081872	0.699249860789685
TRINITY_DN14872_c0_g1_i2_5	-0.445007105512927	-0.825976368192506	-0.646012040941305	0.273658754392138	-0.245391409793554	1.88872817004815
TRINITY_DN14877_c0_g2_i2_2	-0.869766564968521	-0.869766564968521	-0.869766564968521	0.565908995537585	1.42328133115398	0.620109368213995
TRINITY_DN14885_c0_g1_i1_8	-0.861973170240709	-0.843857609472129	-0.623792222258357	1.71507041999546	0.420160897159897	0.194391684815842
TRINITY_DN14886_c0_g1_i1_16	-0.785221335371965	-1.32197882597567	-0.353595579676924	0.439565190901625	0.639895988569603	1.38133456155333
TRINITY_DN14898_c0_g1_i3_5	-1.12473137893875	-0.603064426669458	-0.793419940820452	0.493715897095246	1.48419876006582	0.543301089267594
TRINITY_DN14899_c0_g1_i1_16	0.816519131658609	1.02070218445074	0.880748465373952	-0.986707612742014	-1.01314284243412	-0.718119326307166
TRINITY_DN14899_c0_g1_i2_5	-1.054647979021	-0.829632502747297	-0.804184769924215	0.649015493177964	1.18068393836323	0.858765820151323
TRINITY_DN14899_c0_g2_i1_7	0.888657815671353	1.04140101038775	0.732094659124384	-0.776102990634026	-0.619853817361015	-1.26619667718844
TRINITY_DN14901_c0_g1_i1_8	-0.970915222121039	-0.966679590400273	-0.704047288874759	1.11722063598135	1.09164909144399	0.432772373970735
TRINITY_DN14903_c0_g2_i2_2	-0.951106852006929	-0.551419308228665	-1.10751870175639	0.957545359502259	1.20205848548959	0.450441017000135
TRINITY_DN14905_c0_g1_i2_11	-1.327168750723	-0.600137016707771	-0.298281323351398	1.60612449831733	0.214904969206486	0.404557623258356
TRINITY_DN14907_c0_g1_i1_1	-0.847351228918282	-0.758266067443883	-0.89389224979478	0.452249024566299	1.57490973153486	0.472350790055791
TRINITY_DN14924_c0_g1_i2_5	0.752606479595454	1.28849587217182	0.62940764820419	-0.890169999990488	-0.890169999990488	-0.890169999990488
TRINITY_DN14932_c0_g1_i2_9	1.08448911347507	0.876257424094358	0.405322463267907	-0.131332669419567	-1.55182097367995	-0.68291535773782
TRINITY_DN14937_c0_g1_i1_16	0.762857780412532	0.941776968135826	1.02418417991108	-0.909606309486478	-0.909606309486478	-0.909606309486478
TRINITY_DN14943_c0_g1_i2_12	0.841480901849564	0.691420710807893	1.10900942202041	-0.883038958390842	-1.23816441864276	-0.520707657644266
TRINITY_DN14944_c0_g1_i1_18	-0.865910342875529	-0.801781878005804	-0.816219254265008	0.463086596931107	1.5955685878003	0.425256290414938
TRINITY_DN14956_c0_g1_i4_9	-0.550826103074354	-0.57655804409776	-0.740817049904781	-0.265085388417286	1.92385838636462	0.209428199129565
TRINITY_DN14956_c0_g1_i8_16	1.08361042829293	0.832887581248023	0.645037862209325	-1.38254755824835	-0.355433907553762	-0.823554405948174
TRINITY_DN14960_c0_g1_i5_4	0.578640910751522	0.93548772872127	1.14551758809473	-1.09373934421477	-0.616326726481767	-0.949580156870984
TRINITY_DN14961_c0_g1_i1_12	-0.530110366739364	-0.551112941335382	-1.41852692768332	0.784624573962179	0.459709126337619	1.25541653545826
TRINITY_DN14963_c0_g1_i1_6	-0.967734789763351	-0.829941380684217	-0.85447002273462	0.494478107940483	0.888711346329941	1.26895673891176
TRINITY_DN14964_c0_g1_i2_18	1.26914395609009	-0.104241839005281	1.21506375603336	-0.696999300010992	-0.837542526411732	-0.845424046695454
TRINITY_DN14972_c0_g1_i1_7	0.226588096826012	1.49266930430062	0.789264513833684	-0.840096293609737	-0.828134157370408	-0.84029146398017
TRINITY_DN14974_c0_g1_i1_5	-0.644934518406738	-1.03917581750224	-0.933481427350377	0.532615951910074	1.33875104284584	0.746224768503443
TRINITY_DN14976_c0_g1_i1_15	0.894264718219241	0.910528862286994	0.910923153678842	-1.02290677211002	-0.669903189965045	-1.02290677211002
TRINITY_DN14978_c0_g1_i1_9	-1.12476850411786	-0.774786278220273	-0.630941199310359	1.44586604112829	0.712279047956593	0.372350892563609
TRINITY_DN14980_c0_g1_i2_14	-0.918051938772574	-0.587237533574607	-0.890802754746879	0.333533646311947	0.40658555494488	1.65597302583723
TRINITY_DN14986_c0_g1_i1_14	-0.843047821297979	-0.748074347169539	-0.978753367236791	0.456601349079649	1.46299180432589	0.650282382298776
TRINITY_DN14987_c0_g1_i1_2	-0.826997868320985	-0.961252182890128	-0.837474728533896	0.643548984327834	1.38608100432587	0.596094791091301
TRINITY_DN14994_c0_g1_i1_3	1.66498706386274	0.410485571837016	0.330599191907489	-0.860907670686005	-0.685703734120888	-0.859460422800351
TRINITY_DN15009_c0_g1_i7_12	-1.33277916124246	-0.530934925184781	-0.228167107926289	0.0919898650006069	1.66383676401584	0.336054565337086
TRINITY_DN15015_c0_g1_i1_5	-0.517755246751641	-0.623224936028589	-0.940179973404504	-0.44249733859808	1.46102002610272	1.0626374686801
TRINITY_DN1501_c0_g1_i1_14	-0.879702171573584	-0.884449501147472	-0.968075630225615	0.918633701793514	0.811261492262597	1.00233210889056
TRINITY_DN15020_c0_g1_i1_13	0.879074491228909	0.168027753161875	1.40074961950319	-1.18463475918994	-0.765169356876124	-0.498047747827905
TRINITY_DN15023_c0_g1_i1_2	-0.902153076477555	-0.902153076477555	-0.902153076477555	0.683895019265023	1.1617216117056	0.860842598462042
TRINITY_DN15029_c0_g1_i1_9	-0.690695801945841	-0.688857858624689	-0.892188234075143	0.226921641761662	1.76748594471863	0.277334308165384
TRINITY_DN15034_c0_g2_i2_13	0.649033447513402	1.14921474524766	0.903298187099238	-0.844469962893978	-0.976587719620379	-0.880488697345945
TRINITY_DN15035_c1_g2_i1_3	0.866497538808775	0.235339571044243	1.2391563308791	-0.379533672092687	-1.52413620970322	-0.43732355893621
TRINITY_DN15040_c0_g2_i1_16	0.664889340380222	1.29571394488276	0.366104074912738	-1.19714806701216	-1.14525348392519	0.0156941907616237
TRINITY_DN15046_c0_g2_i2_17	-0.0840121996711433	1.16046590608287	1.31752752654631	-0.797993744319347	-0.797993744319347	-0.797993744319347
TRINITY_DN15047_c0_g1_i7_6	-0.642980784436224	-1.18410312410328	-0.712447733098203	1.43678691205307	0.598880942846722	0.503863786737914
TRINITY_DN15050_c0_g1_i4_3	0.850668461808941	0.787847945056675	1.05470511901936	-1.15349155644727	-0.886760098561273	-0.652969870876438
TRINITY_DN15052_c0_g2_i1_16	1.36620530965221	0.459855769776311	0.795001097324294	-0.873687392250937	-0.873687392250937	-0.873687392250937
TRINITY_DN15053_c0_g1_i4_12	0.809957294478128	0.413965907633047	1.30939715925127	-1.30320453632914	-0.654718678875725	-0.57539714615758
TRINITY_DN15055_c0_g1_i4_5	-0.868489641590542	-0.868489641590542	-0.739379575823885	0.0618379365977891	1.32125553780929	1.09326538459789
TRINITY_DN15059_c0_g1_i2_9	-0.861095747358286	-0.861095747247709	-0.861095747358286	1.35824192994126	0.312228472476836	0.912816839546189
TRINITY_DN15069_c0_g1_i1_2	-0.846769849592031	-0.924724855491594	-0.796288558452999	0.37764923423022	1.45061364862487	0.739520380681537
TRINITY_DN15072_c0_g1_i1_6	-0.912806126730502	-0.911539811059094	-0.911434304032362	0.984832324274483	0.909851606837954	0.841096310709522
TRINITY_DN15074_c0_g1_i4_9	-1.57232493649979	-0.435318527480584	-0.273021099833349	0.165974809297242	1.06846999499084	1.04621975952564
TRINITY_DN1507_c0_g1_i1_3	0.7128153330545	1.06145253151188	0.94699215085987	-0.90708667180875	-0.90708667180875	-0.90708667180875
TRINITY_DN15091_c0_g1_i2_15	0.2065640589662	1.25452178324887	0.865152605954776	-0.620109625375605	-0.222571102218093	-1.48355772057615
TRINITY_DN15092_c0_g1_i1_15	0.920465485939625	0.836630001847979	0.968079271987854	-0.750350430479518	-1.02363866074454	-0.951185668551397
TRINITY_DN15093_c0_g1_i1_7	-1.1029263392065	-0.639645357313677	-0.939182079964795	0.815285432336222	1.14035967966611	0.726108664482634
TRINITY_DN15093_c0_g1_i3_1	-0.531988664138784	-0.478805699835206	-1.3660779148039	1.47699571668046	0.317350511779446	0.582526050317981
TRINITY_DN15095_c0_g1_i1_14	-0.801934102656571	-0.31579488492705	-1.16362075712486	0.576324243795161	0.105031511270671	1.59999398964265
TRINITY_DN15097_c0_g1_i2_17	-1.34606556641452	-0.276822174241141	-0.871836480223799	1.16782369980591	0.431897419621835	0.89500310145171
TRINITY_DN15110_c2_g1_i1_3	-0.767502110767435	-0.696285324621081	-0.719947165650941	0.531960578276877	1.76414139250048	-0.112367369737902
TRINITY_DN15111_c0_g1_i3_10	-1.28210111916612	-0.545182837631853	-0.747225449290785	1.28881040556391	0.723791764413296	0.561907236111554
TRINITY_DN15114_c0_g1_i1_8	-0.677916919627161	-0.829881538035541	-0.794156571498546	-0.118375674396272	1.58301080587219	0.837319897685338
TRINITY_DN15118_c0_g1_i1_15	1.2212334540381	0.763620575614179	0.705521168112593	-0.875976194986167	-0.822475880842101	-0.991923121936601
TRINITY_DN15119_c0_g1_i1_15	1.35438696723755	0.622243579933231	0.658028017156006	-0.893051296058028	-0.745684804591222	-0.995922463677532
TRINITY_DN15127_c0_g1_i1_2	0.320583167504367	1.15812281627728	1.00500747711835	-0.85755591636272	-1.30721519905309	-0.31894234548418
TRINITY_DN15127_c1_g3_i1_11	-0.638353102967385	-0.919736074412577	-0.919736074412577	0.425152330575054	0.472626763277626	1.58004615793986
TRINITY_DN15137_c0_g1_i1_11	-1.00789326914832	-0.367799192225689	-0.900491205905961	-0.123243836213729	1.46820517140862	0.931222332085081
TRINITY_DN15142_c0_g1_i2_14	1.37885876552415	0.364021031455571	0.774236150210358	-1.23177557011544	-0.534331415468091	-0.751008961606542
TRINITY_DN15143_c0_g1_i2_4	-0.958790282260047	-1.02696672588202	-0.725846057551909	0.913491677006935	0.74391267599066	1.05419871269638
TRINITY_DN15145_c0_g1_i3_12	-0.871679351238248	-0.886161392798323	-0.923377562876259	0.751234345290914	1.26121392742508	0.668770034196832
TRINITY_DN15146_c0_g1_i2_18	-1.05955532473417	-0.897232550666222	-0.769317557772572	0.909251597972921	0.948734246328331	0.868119588871715
TRINITY_DN15150_c0_g1_i1_3	0.893867376442179	0.845068293902889	0.996009818582575	-0.893374087059074	-0.94331634385481	-0.898255058013759
TRINITY_DN15151_c0_g1_i1_6	-0.57974231242167	-0.975544013993627	-0.775884962334417	1.70576200944991	0.36281869442875	0.262590584871055
TRINITY_DN15157_c0_g1_i1_4	0.941676694703662	0.868364772225295	0.886895117132699	-0.821358855433345	-0.674086002408725	-1.20149172621959
TRINITY_DN15159_c0_g1_i1_7	-0.613785782677234	-0.65913902744517	-0.961946733215039	-0.286071139624494	1.30546320531834	1.2154794776436
TRINITY_DN15159_c0_g1_i1_8	0.936251998041775	0.936977656053017	0.790674440029038	-0.542234545916782	-1.25523109534549	-0.866438452861559
TRINITY_DN15164_c0_g1_i2_3	0.737058864023981	0.926873970277453	1.0358367202447	-0.67127655983992	-0.922903658000836	-1.10558933670538
TRINITY_DN15165_c0_g1_i14_10	0.886075404659022	1.3762045471294	0.158452366703987	-1.23662331965827	-0.411043486047749	-0.773065512786392
TRINITY_DN15165_c0_g1_i1_9	-1.00495055975203	-0.873457178277578	-0.829150486444077	0.723671144418861	1.14694757631402	0.836939503740805
TRINITY_DN15170_c0_g1_i1_10	-0.821557178951558	-0.867572545128096	-0.85180196391748	0.603306924642492	1.51909457647163	0.418530186883008
TRINITY_DN15175_c1_g1_i1_17	1.00960821537071	1.52315481484011	-0.426493847924138	-0.703499179908572	-0.700783648458263	-0.701986353919856
TRINITY_DN15178_c0_g1_i1_1	-0.999316497610672	-0.968889214858895	-0.645881107400789	0.921145544833323	1.2730404600023	0.419900815034733
TRINITY_DN15178_c0_g1_i1_9	0.945035966183478	0.87708413842553	0.860705494009298	-0.848686770255581	-1.2289304685497	-0.605208359813023
TRINITY_DN15180_c0_g1_i1_2	-0.777961178218706	-0.782905544613104	-0.956285519310563	0.475045285263847	0.493519174228483	1.54858778265004
TRINITY_DN15182_c0_g1_i3_2	-1.24033285806775	-0.768225657779247	-0.663949713696378	0.783227682823563	1.0719949402581	0.81728560646171
TRINITY_DN15186_c0_g1_i10_15	0.537909276654056	1.31341114460357	0.749829788499682	-0.532424564127279	-1.04033143527317	-1.02839421035686
TRINITY_DN15186_c0_g1_i1_18	0.922133517034786	0.907970458442109	0.908320044847232	-0.893507785905019	-0.922457189495849	-0.92245904492326
TRINITY_DN15187_c0_g1_i1_7	0.433693298624383	0.971004560208047	1.23869511983712	-0.890060499968904	-0.82470672223829	-0.928625756462351
TRINITY_DN15189_c0_g1_i1_6	0.914598344439767	0.832189514664839	0.932087507484355	-0.961905275426741	-0.539950547798738	-1.17701954336348
TRINITY_DN15190_c0_g2_i1_15	0.603604418070184	1.01844404570682	1.0395282640221	-1.04868744096095	-1.04868744096095	-0.564201845877205
TRINITY_DN15193_c0_g1_i1_4	0.530532083710872	1.02771385783018	1.01073894212358	-0.419446096494184	-1.35275608284645	-0.796782704323986
TRINITY_DN15194_c0_g1_i2_16	0.0757815136647137	1.05171961204751	1.21799970733002	-0.17823128240209	-0.973351752663321	-1.19391779797683
TRINITY_DN15197_c1_g2_i1_6	0.991467470911125	1.21498576092816	0.416423681813279	-0.747049056884346	-1.09594209768691	-0.77988575908131
TRINITY_DN15198_c0_g1_i1_12	-0.956499476888582	-0.953698361606123	-0.813664374201963	0.87250874295576	0.786946546300868	1.06440692344004
TRINITY_DN15202_c0_g1_i1_13	0.714778190196451	0.642501651637436	1.15304651702223	-0.899068712509352	-1.37147656982299	-0.239781076523771
TRINITY_DN15208_c0_g1_i2_14	-0.976754929761399	-0.801516281869143	-0.745596155631759	1.25444041395638	0.150841240036837	1.11858571326908
TRINITY_DN15209_c0_g1_i1_4	-0.762957691490279	-0.897992894731415	-0.771846115012428	0.329662004651435	1.64126773130468	0.461866965278003
TRINITY_DN15209_c0_g1_i2_13	-0.355971693185517	1.38142211096206	1.13953912002011	-0.746635149843657	-0.936200394382041	-0.48215399357095
TRINITY_DN15210_c0_g1_i3_18	0.844628824699286	0.950841652525991	0.84646583879226	-1.24123504558343	-0.431695260076246	-0.969006010357862
TRINITY_DN15214_c0_g1_i4_3	0.821467519420383	-0.14848923269501	1.56816303951372	-0.677419390520275	-1.06690181321065	-0.496820122508164
TRINITY_DN15216_c0_g2_i1_3	1.37247257822229	0.509114963489506	0.667875077814668	-0.614846044188475	-1.25161230766565	-0.683004267672341
TRINITY_DN15217_c0_g1_i1_1	-0.809528176298463	-0.528066596006955	-0.846579064275621	1.52398734588641	0.965960038874456	-0.305773548179825
TRINITY_DN15218_c0_g1_i1_3	-0.875382831529862	-1.2638954774144	-0.488146208436025	0.807522088131053	0.697970023465399	1.12193240578383
TRINITY_DN15218_c0_g2_i3_16	0.888519653080415	1.06025556464353	0.685428974746241	-0.431233011134076	-1.14662516044956	-1.05634602088655
TRINITY_DN15220_c0_g1_i1_18	-0.742417398239511	-0.629197888537185	-0.677814206480903	1.2836143008811	-0.526100708911458	1.29191590128795
TRINITY_DN15221_c0_g1_i1_14	-1.01062384366353	-0.214053062295122	-0.926106699891575	0.627156109582643	-0.110281990325763	1.63390948659334
TRINITY_DN15223_c1_g1_i1_15	0.422928158651481	1.11357226315121	0.990197114608776	-1.12286615471463	-0.280965226982206	-1.12286615471463
TRINITY_DN15228_c0_g2_i1_16	-1.33851970227063	0.0352071148579747	-1.09120642040296	0.533521344392108	0.92368571156576	0.937311951857746
TRINITY_DN15230_c0_g2_i1_8	-0.706952011509269	-1.23757313209566	-0.635042043915886	1.2900839990581	0.458122962648997	0.831360225813724
TRINITY_DN15231_c0_g1_i1_16	-0.917007904590415	-0.926928619068678	-0.889436582161801	1.01345093603778	0.89638545565402	0.823536714129101
TRINITY_DN15249_c0_g1_i2_12	-0.843060823406259	-0.891211952691808	-0.952696052762439	1.24116848282812	0.751981192669459	0.693819153362929
TRINITY_DN15251_c0_g1_i1_3	-0.910998899453636	-0.321968766105259	-1.35024875650832	0.84943399151478	0.963603546981599	0.770178883570832
TRINITY_DN15252_c0_g1_i2_14	-0.952606476977569	-0.893736346924333	-0.842083455391205	0.591913484377875	1.18358409926539	0.912928695649843
TRINITY_DN15254_c0_g1_i3_14	-0.421701314406675	-0.474355319137267	-1.44193530200425	1.34489983884815	0.825260274289477	0.16783182241056
TRINITY_DN15257_c0_g1_i8_5	1.09501876316443	0.00350236319860563	1.21301632533667	-1.36964182018805	-0.541696067671196	-0.400199563840461
TRINITY_DN15258_c0_g2_i1_15	0.616980455325869	0.944187493983418	1.04794430396886	-0.620746148210397	-1.35992351059205	-0.628442594475699
TRINITY_DN15263_c0_g1_i1_15	0.320427239823261	0.980332072331856	1.29806655533783	-0.866275289164316	-0.866275289164316	-0.866275289164316
TRINITY_DN15265_c0_g1_i3_14	-0.606086724658576	-0.904077993336104	-1.17913034874729	0.889943783312146	0.983702502821588	0.815648780608236
TRINITY_DN15269_c0_g1_i2_6	-0.49446397655226	-1.46711583468686	-0.452877887214805	0.284558761321384	1.22110594926931	0.908792987863232
TRINITY_DN15282_c0_g1_i1_7	-0.918838347135447	-0.846060302408341	-0.960891328398795	0.747678041149234	1.01272072141862	0.965391215374729
TRINITY_DN15283_c0_g1_i2_13	1.53762679754406	0.826783734998262	0.0423008152670727	-0.908133663880027	-0.78649663138253	-0.712081052546843
TRINITY_DN15288_c0_g1_i5_2	-1.19653135465177	-0.697181324686492	-0.787821432526455	0.865572163485463	1.0861862478405	0.729775700538747
TRINITY_DN15295_c0_g1_i2_9	-1.04597799090089	-0.462192242569292	-0.717281056968748	0.242029192468013	1.75074218122152	0.232679916749389
TRINITY_DN15300_c0_g1_i1_3	-0.868988741401017	-0.904606353430584	-0.917395369356684	0.741995339614769	1.23438558347906	0.714609541094452
TRINITY_DN15300_c0_g1_i1_4	0.709797509028142	0.630347145717629	1.30251594722885	-0.695563313137603	-1.08055315506274	-0.866544133774274
TRINITY_DN15303_c0_g1_i1_4	-0.868086689685708	-1.06130517713683	-0.798577580770506	0.87664084433534	0.933496896561881	0.917831706695822
TRINITY_DN15305_c0_g1_i7_11	-0.636388130424867	-1.30679611180668	-0.697775042752679	0.660688758921817	0.950393943404125	1.02987658265828
TRINITY_DN15306_c0_g1_i2_7	0.30492051341553	1.22063340676805	0.978024476826428	-1.28213691403239	-0.798751290888168	-0.422690192089447
TRINITY_DN15307_c0_g1_i2_9	-0.102729285953213	-0.71170709883735	-1.55123888294624	0.866899168640413	0.431662884423503	1.06711321467289
TRINITY_DN15308_c0_g1_i2_10	0.808126312855271	0.776733721842975	0.881358574061728	-0.874999469840811	-1.47942621356009	-0.111792925359074
TRINITY_DN15308_c0_g1_i2_2	-1.09491238567363	-0.838607619731592	-0.769044229137039	1.01445954086624	0.682036586805891	1.00606810687012
TRINITY_DN15312_c0_g1_i1_3	-0.860898094122509	-0.860898094122509	-0.860898094122509	0.757353550057274	1.43086174986817	0.394478982442088
TRINITY_DN15314_c0_g1_i1_10	-0.889820654550932	-0.889820654550932	-0.698617688301699	0.0617824272185956	1.25761011725222	1.15886645293274
TRINITY_DN15319_c0_g1_i1_9	-1.04535922396257	-0.555389803514779	-0.805006436951906	0.0152005339037876	0.979495861165635	1.41105906935983
TRINITY_DN15319_c0_g1_i4_16	-0.515831729722021	-0.904986351015339	-0.919476803142018	0.390917653250739	1.68764981141896	0.261727419209684
TRINITY_DN15328_c0_g1_i1_18	0.999656072351004	0.962672770053044	0.689277542803156	-0.544276337604474	-0.850947674572682	-1.25638237303005
TRINITY_DN15332_c0_g1_i1_7	-0.866372238015502	-0.896845468124235	-0.94538908951879	1.0141614681041	0.638403539297104	1.05604178825733
TRINITY_DN15336_c0_g1_i1_16	-1.07917733805998	-0.705433922995874	-0.930917408297363	0.855711067464868	0.998574094596175	0.861243507292171
TRINITY_DN15337_c0_g1_i5_12	1.09136960636237	0.553803102789689	1.04375141663915	-0.853989702129925	-0.915609121387074	-0.919325302274208
TRINITY_DN1533_c0_g1_i1_13	0.101489558538888	1.05669864758219	1.33934932121096	-0.832512509110681	-0.832512509110681	-0.832512509110681
TRINITY_DN15341_c0_g1_i2_7	-0.868889893744429	-0.921110784764949	-0.765677852676385	0.441376708360457	1.49325479982404	0.621047023001269
TRINITY_DN15343_c0_g1_i4_15	0.951181291640679	0.540856167763528	1.18326315110908	-0.792008000159785	-0.910462406854128	-0.97283020349937
TRINITY_DN15344_c0_g1_i3_12	-0.979494767201132	-0.74116057762503	-0.966670502080109	0.583608574868745	1.09313205733012	1.0105852147074
TRINITY_DN15345_c0_g1_i1_3	0.836447652484051	0.583805023501364	1.04822728997529	-0.503067993707359	-1.56418988577842	-0.401222086474923
TRINITY_DN15347_c0_g1_i2_5	-0.277513005269235	-0.832782334393969	-1.40592159175064	1.06137320685219	0.911875620178555	0.542968104383101
TRINITY_DN15350_c1_g1_i3_17	-0.932960352957215	-0.575695155942539	-0.932960352957215	1.20473033602368	1.21485996693599	0.0220255588972951
TRINITY_DN15351_c0_g1_i2_7	0.0591332450804568	1.14149306425001	1.2619785121517	-1.01301696207312	-0.834455299251529	-0.615132560157518
TRINITY_DN15359_c0_g1_i1_18	-0.707282766749342	-1.50187827021771	-0.284191808092146	0.820337805841874	1.04970225348293	0.623312785734389
TRINITY_DN15361_c0_g1_i1_12	-0.863843065222101	-0.924794246669429	-0.935809144053733	1.0647630976615	0.753039573453002	0.906643784830757
TRINITY_DN15363_c0_g1_i6_8	-1.48617538492782	-0.512821598617252	-0.447368583866938	0.581362045961337	1.2868019070696	0.578201614381077
TRINITY_DN15372_c0_g2_i1_1	1.31004123596758	1.24486480745731	-0.361845649469226	-0.731020131318556	-0.731020131318556	-0.731020131318556
TRINITY_DN15373_c0_g2_i1_3	0.559564339505774	1.04823494935603	1.08341218867306	-0.903808529021073	-0.897870588522904	-0.889532359990892
TRINITY_DN15377_c0_g1_i1_5	0.757972627761161	1.16226254651082	0.781129129040852	-1.0208062850658	-0.768594093241988	-0.911963925005045
TRINITY_DN1537_c0_g1_i1_3	0.992039473064754	0.415703026119223	1.20871344156997	-0.743787130278645	-1.13049537208369	-0.742173438391611
TRINITY_DN15381_c0_g1_i5_12	-0.510453596853831	-1.27824757672229	-0.862755406056529	0.926894532615925	0.775728248323853	0.948833798692867
TRINITY_DN15390_c0_g1_i1_2	-0.416896248767134	-1.19041359063733	-0.992580050640127	0.529805514916337	1.01802307550958	1.05206129961868
TRINITY_DN15394_c0_g1_i1_13	0.864527841106878	0.859775959651346	0.972597513042034	-1.10525119113789	-0.596858058056961	-0.994792064605402
TRINITY_DN15395_c0_g2_i1_2	0.861492360524418	0.980184003870572	0.885830164353143	-0.865387587530104	-0.809125064136205	-1.05299387708182
TRINITY_DN15398_c0_g1_i2_7	-1.32477757523659	-0.557792220854579	-0.561766039991324	0.691228596033174	1.42599045046388	0.327116789585436
TRINITY_DN153_c0_g1_i1_3	0.74739428572922	0.84454773551646	1.12516601859566	-0.898423736303616	-0.885146834350738	-0.933537469186984
TRINITY_DN15401_c0_g1_i1_9	1.00738201444493	0.810719607418379	0.894820823058729	-0.948061563331793	-0.693985228346123	-1.07087565324412
TRINITY_DN15407_c0_g1_i1_7	0.708755129069803	0.963217797046433	1.02211006787571	-1.16358391974803	-0.768951238787312	-0.761547835456601
TRINITY_DN15408_c2_g1_i1_15	0.737354188508464	1.31676899269477	0.458180935177384	-0.346103556277625	-0.930623484696711	-1.23557707540628
TRINITY_DN15410_c0_g1_i1_7	-0.737646516191878	-0.674714783168015	-1.21297403041558	0.501165191891885	0.956928891853408	1.16724124603018
TRINITY_DN15411_c0_g1_i1_16	0.786101162685591	0.913668731161698	0.958928748305489	-1.02158936619736	-1.16784094142936	-0.469268334526053
TRINITY_DN15412_c0_g1_i1_4	-0.710507976830481	-1.40379721185704	-0.363131703795737	0.770081128752469	1.2672660657561	0.440089697974686
TRINITY_DN15413_c0_g2_i1_13	-0.809674164790595	-0.870407497467136	-0.92857396204019	0.356969862944516	0.949636942562847	1.30204881879056
TRINITY_DN15423_c0_g1_i1_7	-1.00151567584367	-0.501061026357482	-1.00151567584367	0.297280071491178	0.772132225189888	1.43468008136375
TRINITY_DN15424_c0_g1_i1_9	-0.545588280860398	-0.339102733209755	-1.20764586436819	-0.353303350678689	1.30507857203636	1.14056165708067
TRINITY_DN15427_c0_g1_i3_18	-0.952741670407011	-1.09756359540805	-0.620497657126171	1.03367946764314	1.03540300051397	0.601720454784116
TRINITY_DN15429_c0_g1_i3_13	-0.187974092156461	1.08650317082464	1.36817561629173	-0.449577763444167	-1.08057622029562	-0.736550711220127
TRINITY_DN15438_c0_g1_i1_4	-0.00402985406330511	1.443910375422	0.976162958587134	-0.896094514823469	-0.714671841786279	-0.805277123336082
TRINITY_DN15440_c0_g1_i4_3	0.763755253961624	1.25830763987474	0.468718375882274	-0.924705821271235	-1.29891846072265	-0.267156987724753
TRINITY_DN15443_c0_g1_i1_3	-0.515178815396231	-1.08840652476748	-1.04932084045753	0.788950326635231	0.720696754038769	1.14325909994724
TRINITY_DN15449_c0_g1_i5_9	-0.51460628186367	-1.24040160976045	-0.812280687409019	1.06519229747354	1.12118531528265	0.38091096627695
TRINITY_DN15453_c0_g1_i1_3	1.09806371067829	0.768867067291112	0.849392995186182	-1.01487293291362	-0.89653212822412	-0.804918712017846
TRINITY_DN15457_c0_g1_i1_15	0.976170541992941	0.668124650039361	0.894061769967299	-1.48007242891548	-0.369836577504242	-0.688447955579878
TRINITY_DN15461_c0_g1_i2_1	1.10334668747034	0.735697141397566	0.875980735344578	-0.959051681066391	-0.798825072950596	-0.957147810195502
TRINITY_DN15463_c0_g1_i1_18	-0.791234950433763	-1.21909224846296	-0.681496364145473	0.955867077400736	0.905857781671797	0.830098703969668
TRINITY_DN15463_c0_g1_i3_1	-0.274275462028335	-0.75227815798184	-0.894633420801812	1.45757190041969	-0.58259289709359	1.04620803748589
TRINITY_DN15469_c0_g2_i1_2	0.0298515227305967	-0.756337423865863	-1.16538512773228	1.02910370456334	1.33628750489495	-0.473520180590736
TRINITY_DN15475_c0_g1_i7_7	0.859127747533895	0.821368318964113	0.955049259844352	-0.902404284753873	-1.29019304210821	-0.442947999480281
TRINITY_DN15479_c0_g1_i3_11	-0.784198838433272	-0.855260123082235	-1.01453637692025	0.932953496059379	1.22990114951413	0.491140692862248
TRINITY_DN15482_c0_g1_i1_13	-0.702234695480385	-1.16807445902113	-0.824243709499309	0.732358312683045	1.00971869447704	0.952475856840737
TRINITY_DN15492_c0_g1_i1_4	-1.06693558452689	-0.21680865030544	-1.08000091570161	1.47148307256575	0.652179879030675	0.240082198937524
TRINITY_DN15494_c0_g1_i1_10	-1.03108017232532	-0.589631596904033	-0.51422134132129	0.390135498792685	1.78080939858565	-0.0360117868276931
TRINITY_DN15494_c0_g1_i1_2	-0.0407064847713572	-1.49077095644938	-0.686319462377984	0.290776352290321	0.537097597939278	1.38992295336912
TRINITY_DN15495_c0_g1_i2_13	0.651173911209256	0.948135196691502	1.10841252934861	-0.930005701627806	-0.847710233993762	-0.930005701627806
TRINITY_DN1549_c0_g1_i1_15	0.271730493537663	1.67485360754137	0.364717781843815	-0.956311791428759	-0.956311791428759	-0.398678300065334
TRINITY_DN15503_c0_g1_i4_3	-0.615441552175394	-0.321164947764753	-0.894406734152552	-0.432250792712296	1.82808681838649	0.435177208418501
TRINITY_DN15504_c0_g1_i1_13	-0.624580864435525	-1.33713635300965	-0.624285032267383	0.743637869277693	1.22291284821932	0.619451532215544
TRINITY_DN15515_c0_g1_i2_8	-1.47275187749778	-0.358399571454665	-0.250766637614944	-0.194937474091475	1.20782341099307	1.06903214966579
TRINITY_DN1552_c0_g1_i1_7	1.21248157062511	1.05770587940566	0.293883306739094	-1.04916076994917	-0.561796029521174	-0.953113957299522
TRINITY_DN15534_c0_g1_i2_13	0.374939876611739	1.22635327561007	0.915935098971361	-0.606115590486782	-1.35741993707311	-0.553692723633284
TRINITY_DN15536_c0_g1_i1_2	-0.268741109676791	-0.807307574611268	-1.28586163437559	0.688311996463563	1.4484990371319	0.225099285068187
TRINITY_DN15538_c0_g1_i1_15	0.43599805787303	1.16056589531035	1.05664188923663	-0.884401947473335	-0.884401947473335	-0.884401947473335
TRINITY_DN15539_c0_g1_i1_3	-0.940415412251282	-1.03568209664463	-0.0067286972073826	-0.197474582051678	1.65009869425923	0.530202093895744
TRINITY_DN15542_c0_g2_i2_11	0.78127260873146	0.932419391221748	0.958332651653496	-1.06625526144149	-1.09924407889468	-0.506525311270539
TRINITY_DN15548_c0_g1_i1_8	-0.718447379935479	-0.969956291745213	-0.936028707224352	0.682179894400368	1.368194654817	0.574057829687678
TRINITY_DN15558_c0_g1_i1_3	0.489166610302897	0.915853395481004	1.09617264264884	-0.836257504100679	-1.39594028325248	-0.268994861079587
TRINITY_DN15559_c0_g1_i1_18	0.802078319702494	0.947936528658423	0.90695015455206	-1.28126461342223	-0.53355610311234	-0.842144286378405
TRINITY_DN15566_c0_g1_i3_10	0.759225321088849	0.92430234743355	1.03463091615633	-0.815250745800414	-1.0601232562354	-0.842784582642916
TRINITY_DN15570_c0_g1_i1_3	0.877588660357009	0.783504503094919	1.00628122812735	-0.56017375768303	-1.23989985025161	-0.867300783644641
TRINITY_DN15570_c0_g1_i3_16	-0.968118367830749	-0.926980252699452	-0.790900194018283	0.585207185019229	1.17039818000717	0.930393449522086
TRINITY_DN15578_c0_g1_i1_15	-0.709758059956999	-0.806863853168754	-0.973628678838295	0.299774871520352	1.54706996399361	0.643405756450082
TRINITY_DN15579_c0_g2_i4_4	-1.07636444059002	-0.733162400655817	-0.905513727606793	1.03519760487721	0.866256833335424	0.813586130640001
TRINITY_DN15581_c1_g1_i1_15	0.75419604280622	1.06004092930483	0.899550787304719	-0.958910089796377	-0.737790060565569	-1.01708760905382
TRINITY_DN15582_c0_g2_i1_6	0.464627485720175	0.862456873236859	1.29780482170473	-0.83071565787683	-1.06497700367415	-0.729196519110784
TRINITY_DN15582_c0_g2_i4_13	1.2005867432992	1.37585175067273	-0.613719068358295	-0.652682239374104	-0.605624682266106	-0.704412503973425
TRINITY_DN15583_c0_g1_i1_9	-0.710381357629916	-0.852891174873709	-1.14181926057775	1.02662348218843	0.867518755598309	0.810949555294639
TRINITY_DN15583_c0_g1_i2_17	-0.779640514024079	-1.26799767374872	-0.625648109439694	0.834417467680474	0.973910165940847	0.864958663591171
TRINITY_DN15584_c0_g2_i1_7	1.26013611892168	0.794626316424252	0.424674968937277	-1.39854419917861	-0.713920249421725	-0.366972955682877
TRINITY_DN15593_c0_g1_i2_3	1.15010258179022	1.04517383096852	0.406175159611875	-0.87424408856706	-1.14993561376062	-0.577271870042939
TRINITY_DN15594_c0_g1_i4_3	0.354909960564698	0.802713642033667	1.26570999401992	-1.00068135948504	-1.26555308592393	-0.157099151209312
TRINITY_DN15595_c0_g1_i1_10	0.724025700324419	0.7990223886927	1.12938678523872	-1.26121176766972	-0.654201965589468	-0.737021140996645
TRINITY_DN15601_c0_g1_i1_1	-0.851599237751381	-0.730085366269224	-1.12960748877031	0.85627158057284	0.850084654841648	1.00493585737642
TRINITY_DN15605_c0_g1_i2_6	-0.731410785059049	-0.731410785059049	-0.731410785059049	0.388803912081253	0.00433780353643052	1.80109063955946
TRINITY_DN15607_c0_g1_i1_12	-0.74025566993373	-1.08470843949599	-0.851054072241469	0.926702158764328	1.15953161981384	0.589784403093011
TRINITY_DN15610_c0_g1_i2_2	-1.08352296129763	-0.756998299802857	-0.505029483325892	1.60091502981812	0.653126226993628	0.0915094876146241
TRINITY_DN15611_c0_g1_i2_18	-0.976912077840511	-0.898290077292799	-0.740733326192791	0.674341595994504	1.38936705197071	0.552226833360883
TRINITY_DN15616_c0_g1_i1_3	0.658775029428834	1.41455493980786	0.515075861592869	-0.733283417537732	-1.07126660857275	-0.783855804719078
TRINITY_DN15617_c0_g1_i1_18	1.10175955291458	0.8106055905597	0.809262432670295	-0.916336814961053	-0.853005404145755	-0.952285357037768
TRINITY_DN15618_c0_g1_i1_7	0.770164555682243	0.867072977457622	0.860208046930104	-1.57859277064559	-0.481480278546484	-0.437372530877899
TRINITY_DN15619_c0_g1_i1_15	0.69448142478553	1.04841839019023	0.698232022964262	-0.0402146653550443	-1.35402879455192	-1.04688837803306
TRINITY_DN15624_c0_g2_i2_11	0.676665122084936	0.786696340834477	1.10998836353657	-1.04843107784854	-1.22574259910198	-0.299176149505466
TRINITY_DN1562_c0_g1_i1_13	0.805234097662405	0.812405060299149	1.02791205853355	-0.433139323360083	-1.10620594656751	-1.10620594656751
TRINITY_DN15636_c0_g1_i2_16	0.849710934865304	1.07587648052223	0.708071352973584	-1.10411005713479	-0.425438654091536	-1.10411005713479
TRINITY_DN15637_c0_g1_i2_15	0.964051897835897	0.86042490912166	0.911129099634405	-0.942428556036053	-0.942428556036053	-0.850748794519856
TRINITY_DN15638_c0_g1_i2_17	-0.734943398159988	-0.771438436633914	-1.13070426214587	1.11375399810212	1.0662399333838	0.457092165453849
TRINITY_DN15639_c0_g1_i3_3	-0.936936542794159	-0.891540176558101	-0.9037979094568	0.812985932830766	0.897698036616082	1.02159065936221
TRINITY_DN15640_c0_g2_i4_15	0.513687873154387	1.1066926223936	0.994446157540927	-0.468846004275607	-1.07299032440665	-1.07299032440665
TRINITY_DN15646_c0_g1_i1_7	1.06065883796332	1.3413311312938	0.0880808310631959	-0.825304142754086	-0.807640120094606	-0.857126537471631
TRINITY_DN15653_c0_g1_i4_13	0.387801042134265	0.967839108614444	1.24263196617546	-1.14482874758277	-0.696046507721834	-0.757396861619568
TRINITY_DN15654_c0_g1_i1_16	-0.685786464893249	-0.676075053343168	-1.29902231592876	0.821190623227645	1.01620757960635	0.823485631331186
TRINITY_DN15657_c0_g1_i5_18	-0.997028290357705	-0.996350467425444	-0.0287647229719544	1.51526997476162	-0.288729943253908	0.795603449247389
TRINITY_DN15659_c0_g2_i1_8	-1.0785128734416	-0.805750827041078	-0.712817306738366	1.1057793012678	1.16081878379245	0.330482922160797
TRINITY_DN15665_c0_g1_i1_15	-0.483447965190305	-0.742456185125697	-1.27264122451129	1.00642212803229	1.23047869586207	0.261644550932923
TRINITY_DN15667_c0_g1_i1_9	-1.0308293319607	-1.22854826213296	-0.150154134604759	1.36137244735427	0.486264882367138	0.561894398977021
TRINITY_DN15670_c0_g1_i3_11	-0.491070732699146	-0.931371306547252	-1.11912472239038	0.311757255191556	1.28184647491036	0.947963031534864
TRINITY_DN15671_c0_g1_i2_2	-0.834265967455274	-0.702558157826644	-1.05948092200544	0.762300005318728	1.37799273846813	0.456012303500506
TRINITY_DN15671_c0_g1_i2_3	0.736709636950065	1.0345357141498	0.803931544332473	-0.972563496714804	-0.296022506560272	-1.30659089215726
TRINITY_DN15676_c0_g1_i5_12	1.11838458996612	1.07834731600919	0.369707959099309	-1.06129557544994	-0.443848129552586	-1.06129616007209
TRINITY_DN1567_c0_g1_i1_10	-0.549225266289804	-0.549225266202408	-0.549217037747213	0.266464694794159	-0.548390034027896	1.92959290947316
TRINITY_DN15681_c0_g2_i1_3	0.812379356554832	0.360257637478084	1.40973934706462	-0.860792113699178	-0.860792113699178	-0.860792113699178
TRINITY_DN15682_c0_g1_i1_13	0.201175082849081	1.36601905443523	0.945709890146626	-0.813905730752212	-1.0656162323812	-0.633382064297531
TRINITY_DN15685_c0_g1_i2_14	-0.381933180399796	-1.31264386521381	-0.871112754273685	0.682494770010217	0.683484335499957	1.19971069437712
TRINITY_DN15688_c0_g1_i2_10	0.218420143294091	1.68815649856171	0.469530369373063	-0.792035675742589	-0.792035675747921	-0.792035659738353
TRINITY_DN15693_c0_g1_i1_4	1.00694396679655	0.971762441621584	0.730835912671845	-1.04893077160254	-0.710829101759915	-0.949782447727526
TRINITY_DN15693_c0_g1_i1_7	0.92270110399776	0.651565484409906	1.12932478230036	-0.966937566612127	-0.921988587276311	-0.814665216819585
TRINITY_DN15700_c0_g1_i2_7	-1.37347629520752	-0.170259397902719	-0.904619315285491	1.16333102020795	0.433638694395042	0.851385293792733
TRINITY_DN15702_c0_g1_i3_4	0.462833994376966	1.15818653793135	0.960711943211537	-0.467720226718483	-1.24158008606874	-0.872432162732622
TRINITY_DN15704_c0_g1_i1_14	-0.858036134104002	-1.10176592416816	-0.757517786460105	0.864139250879317	1.00461863307264	0.84856196078031
TRINITY_DN15710_c0_g1_i2_8	0.898285045201253	0.812593993363588	1.02167620291536	-0.910851747160068	-0.910851747160068	-0.910851747160068
TRINITY_DN15715_c0_g1_i2_10	-0.597141738232357	-0.508931601027901	-0.892627584985916	0.94702433017318	1.55970469393161	-0.508028099858619
TRINITY_DN15718_c0_g1_i5_2	-0.908206702788225	-0.614060452504866	-0.902514493523725	1.21584448008038	-0.0178318237714154	1.22676899250785
TRINITY_DN15723_c0_g1_i1_10	-1.03696350787173	-0.874884761935416	-0.786545605223945	0.94780329340449	1.10983161246753	0.640758969159072
TRINITY_DN15725_c0_g1_i1_8	-0.264399272315432	-1.17671554865624	-1.1443938178228	0.93240715887577	0.831076814483876	0.822024665434821
TRINITY_DN15735_c0_g1_i1_2	-0.90527609093352	-0.816962552656807	-0.972797057410143	1.15744252799549	0.618890476909827	0.918702696095153
TRINITY_DN15737_c0_g2_i1_5	0.889404634101387	0.815593801723794	1.02280766676862	-1.01667090375159	-0.852480259580454	-0.858654939261754
TRINITY_DN15738_c0_g1_i2_8	-0.751385691347223	-0.993012643486942	-0.898110839287466	0.507670397035902	1.29790238028744	0.836936396798294
TRINITY_DN15739_c0_g1_i8_10	-0.28218311323348	-0.807877705245937	-1.40905308143006	0.476470286557239	0.941650469687285	1.08099314366496
TRINITY_DN1573_c0_g1_i1_9	-0.72994976921222	-0.72994976921222	-0.72994976921222	0.799401343615865	1.64280108303739	-0.252353119016594
TRINITY_DN15745_c0_g1_i1_3	-1.14198892140052	-0.857580169660787	-0.443845167171623	1.18197446649245	1.16492033112286	0.0965194606176205
TRINITY_DN15745_c0_g2_i1_15	0.734079771377397	0.843020644696186	0.969553380712747	-0.459972542715503	-1.50253299180292	-0.584148262267903
TRINITY_DN15747_c0_g1_i2_14	-1.0757606407751	-0.546687452712537	-1.06202535169293	0.850607951412902	0.843078791185432	0.990786702582236
TRINITY_DN15750_c0_g1_i2_7	-1.23065930177837	-0.947913736900667	-0.46340344235389	0.797065597598528	1.05480503403528	0.79010584939912
TRINITY_DN15752_c0_g1_i2_2	-0.866886739413411	-0.850897187197907	-1.01532887683107	0.936518323009071	0.9346716599878	0.861922820445517
TRINITY_DN15760_c0_g1_i3_17	1.00387194024444	0.742288097915795	0.972982883471991	-0.808398255778057	-0.867129807003184	-1.04361485885098
TRINITY_DN15761_c0_g2_i1_18	-1.01963875235666	-0.52448660108497	-0.624229356948737	1.64500554384283	-0.214034316980161	0.737383483527696
TRINITY_DN15765_c0_g1_i2_9	-0.721059315985589	-1.00521812412634	-0.942755149723344	0.687900660291389	1.25998527910367	0.721146650440215
TRINITY_DN15765_c0_g1_i3_6	-0.819045303478918	-0.667287545092142	-1.20686186175391	0.824674982197276	0.96258614333469	0.905933584793001
TRINITY_DN15766_c0_g1_i1_2	-0.803567000275081	-1.02514486096992	-0.878126507511624	1.1410854832684	0.736053384492402	0.82969950099582
TRINITY_DN15768_c0_g1_i7_4	-0.818480493230462	-0.582373406696487	-1.14173241995719	1.11832010859363	0.252529475875069	1.17173673541544
TRINITY_DN15770_c1_g1_i1_2	-0.866368722352445	-0.866368722352445	-0.866368722352445	1.43786270722691	0.523510612543883	0.637732847286542
TRINITY_DN15772_c0_g1_i2_5	-0.983634756746067	-0.524236630536621	-0.485745771188898	0.98176275014767	1.51733881594448	-0.505484407620565
TRINITY_DN15781_c0_g1_i1_9	-1.17551344836389	-0.776645521940989	-0.732939004070481	1.03321665153871	0.977429408346401	0.674451914490252
TRINITY_DN15782_c0_g1_i3_11	0.871596075589297	1.02525874347449	0.661124734480562	-0.311032521938201	-0.867590569634919	-1.37935646197123
TRINITY_DN15783_c0_g5_i1_6	-0.928764770669029	-0.855198417719984	-0.563278180829253	0.890031842194404	-0.0571632923259587	1.51437281934982
TRINITY_DN15786_c0_g1_i1_9	0.0741603085624614	1.64810938542231	0.640154817054841	-0.824189175110145	-0.714046160819323	-0.824189175110145
TRINITY_DN15787_c0_g1_i1_4	-1.50264333264992	-0.932062452833269	0.0740173234101543	0.844661881633613	0.809111451204673	0.706915129234754
TRINITY_DN15788_c0_g1_i2_7	-0.78255440706544	-0.925232613943998	-0.859035253374604	0.690134840984423	1.4657655988093	0.410921834590323
TRINITY_DN15790_c0_g1_i10_5	1.29762355053873	0.797551856926388	0.544234010201445	-0.692944024687449	-1.04163706169338	-0.904828331285738
TRINITY_DN15794_c0_g1_i2_16	-0.435806448436253	-1.0494395614476	-1.15399044843337	1.06963463041347	0.761219145194523	0.808382682709225
TRINITY_DN15797_c0_g2_i1_4	-0.996023555390709	-0.637374651841093	-1.00284110387576	0.707399413043309	1.30747588100115	0.621364017063108
TRINITY_DN15805_c0_g1_i1_3	-0.557527226285712	-0.930650861214433	-1.14343152333032	1.23635529313945	0.614937977165423	0.780316340525592
TRINITY_DN15806_c0_g1_i4_15	-0.733463782096192	-0.714562938472325	-1.23084174312988	0.7297086440115	1.02133771238968	0.927822107297223
TRINITY_DN15807_c0_g1_i2_18	1.28617524571177	0.509838168896571	0.784393784859378	-1.05966181550094	-1.06966886434052	-0.451076519626265
TRINITY_DN15807_c0_g2_i1_3	1.07839116400093	1.22139983766376	0.0355131369644715	-1.23257414452452	-0.880567069770001	-0.222162924334647
TRINITY_DN15810_c0_g1_i2_13	0.226365570667439	1.17773360400704	1.09975932903693	-0.541559544783083	-0.722657446749476	-1.23964151217886
TRINITY_DN15818_c0_g1_i1_7	-0.854892665344257	-0.552321211829171	-0.907695556640337	0.795225923255482	1.58236389206654	-0.062680381508259
TRINITY_DN15818_c0_g1_i4_16	0.937909084906381	0.850760759319392	0.793045258958728	-0.879782605364955	-0.328803750339852	-1.37312874747969
TRINITY_DN15819_c1_g1_i3_17	-0.672780916067426	-0.626929117619947	-1.18364335846957	0.146963616699587	1.13386396622666	1.20252580923069
TRINITY_DN15823_c0_g1_i1_14	-0.720511904774661	-1.46858963600702	-0.336042574526629	0.602719204594794	0.966372685146499	0.956052225567015
TRINITY_DN15823_c1_g1_i1_14	-0.859118765652126	-0.862023381940322	-1.00504785961972	0.972977085650427	0.98873864171038	0.764474279851365
TRINITY_DN15823_c1_g2_i2_14	-0.578609484617589	-1.08765198384692	-1.02185635764913	1.01089370802752	0.76937568636955	0.90784843171657
TRINITY_DN15825_c0_g2_i2_17	-0.482871781931461	-1.2947491430639	-0.810075744436381	0.982473898752015	0.502102023137841	1.10312074754189
TRINITY_DN15826_c0_g1_i1_14	-0.666725439604925	-1.06054483804198	-0.953540255718049	0.621372387364558	1.11555738912825	0.943880756872141
TRINITY_DN15829_c0_g1_i1_3	-0.585133014414114	-1.10201963421951	-0.577754257776275	-0.00401713106211018	1.65183413704527	0.617089900426733
TRINITY_DN15839_c0_g1_i2_5	1.02599458865367	0.840562136477509	0.861911392644251	-0.982283319664502	-0.93804605690411	-0.808138741206817
TRINITY_DN15847_c0_g2_i1_16	-0.650839710325287	-1.47899837389337	-0.396135630019248	0.58467935298794	1.02489752529147	0.916396835958492
TRINITY_DN1584_c0_g1_i1_9	-0.972258409203179	-0.76383253431532	-0.972846824528764	0.872457029388294	1.11487515948333	0.721605579175634
TRINITY_DN15850_c0_g1_i5_5	1.01798834101564	0.448059369331561	1.14051655040551	-1.07967363183173	-0.507738558834569	-1.01915207008642
TRINITY_DN15856_c0_g1_i1_2	-0.705411296973772	-0.893262198286348	-0.980602432638972	0.38359035980041	1.40217590351445	0.793509664584233
TRINITY_DN15857_c0_g1_i1_12	-0.22174208902213	-1.08904100866198	-1.05568204012497	0.543309244806725	1.5003146945385	0.322841198463853
TRINITY_DN15866_c0_g1_i1_13	1.08185835879954	0.913313884868683	0.724616432994798	-0.961705696395477	-0.873317199661688	-0.884765780605856
TRINITY_DN15868_c0_g1_i1_5	-1.07744797285248	-1.22689141998715	-0.214246086163018	0.534074554885378	1.12180176608812	0.86270915802915
TRINITY_DN15873_c0_g1_i1_16	-0.92755123711024	-1.16654501173415	-0.488549125560554	1.17572539607752	0.993372967794716	0.413547010532705
TRINITY_DN15875_c0_g1_i1_11	0.94682856074778	0.560972244749012	1.17718782336235	-0.894996209619713	-0.894996209619713	-0.894996209619713
TRINITY_DN15876_c0_g1_i1_12	-0.944255288352504	-0.891561639231972	-0.783839909268846	0.643014354688049	1.39579490834262	0.580847573822653
TRINITY_DN15876_c0_g1_i1_17	-0.699070190429745	-0.271351143485727	-1.46349352056979	0.358751076421523	0.953911543914009	1.12125223414972
TRINITY_DN1587_c0_g1_i1_15	1.0699151011127	1.33822769659676	0.076919587170563	-0.828354128293339	-0.828354128293339	-0.828354128293339
TRINITY_DN15883_c0_g1_i7_8	-1.29067504613345	-0.567253204396361	-0.766955029054267	0.911049011302939	0.606380250393464	1.10745401788767
TRINITY_DN15883_c1_g1_i3_17	-0.620401518494915	-0.741921808923546	-0.741922761251527	-0.423535153364143	0.999331013645936	1.5284502283882
TRINITY_DN15891_c0_g2_i1_16	1.45784455717007	0.0744100824613025	0.906182149412232	-1.00211216181706	-0.639921350576188	-0.79640327665035
TRINITY_DN15899_c0_g1_i1_5	-0.850591271205623	-0.822105524221382	-0.917185997505439	0.884217417928272	0.341501476611512	1.36416389839266
TRINITY_DN15903_c0_g1_i1_10	0.0737468532328631	0.941534039305676	1.44552734985739	-0.820269414131977	-0.820269414131977	-0.820269414131977
TRINITY_DN15904_c1_g1_i1_8	0.866999844990331	0.951294458384368	0.892426408428935	-0.766944119771858	-0.78535649570478	-1.158420096327
TRINITY_DN15908_c0_g1_i1_12	-0.993479728108733	-0.639701442568393	-1.06783500435912	1.01242926537034	0.764191630408026	0.924395279257888
TRINITY_DN15908_c0_g1_i1_2	-0.851543982386222	-0.957257066357179	-0.925273270795428	0.954622844624567	0.952465589450162	0.826985885464101
TRINITY_DN15910_c0_g1_i1_16	0.879837922422294	1.24660534149512	0.480649812902191	-0.541884258226487	-1.11820180607204	-0.947007012521077
TRINITY_DN15910_c0_g2_i1_10	-0.754441826451046	-0.799200778664007	-0.98147457151753	0.685829985558304	1.49407707923911	0.355210111835163
TRINITY_DN15913_c0_g1_i1_4	1.15511711083011	-0.0899968310563384	1.32447085430955	-0.796334778731366	-0.79662817767598	-0.796628177675979
TRINITY_DN15914_c0_g2_i5_2	0.727788727457487	0.837266545646547	0.941033680304741	-0.354689523053954	-0.604690426506127	-1.5467090038487
TRINITY_DN15915_c0_g1_i1_5	-0.570385712274409	-0.725460015672167	-0.981922343748093	0.419790769957232	1.72959226637247	0.128385035364967
TRINITY_DN15918_c0_g1_i1_8	-1.4196439569512	-0.930066985216905	0.218998173237436	1.27445717965607	0.227132373344644	0.629123215929956
TRINITY_DN15919_c0_g1_i1_1	-0.791429150215599	-0.884849777042609	-0.663133841405756	1.53267715551452	-0.0847017800833759	0.891437393232816
TRINITY_DN15919_c0_g1_i1_4	-1.00018325362978	-0.684872298921701	-0.956446638251778	1.10024238416543	0.440842834278556	1.10041697235928
TRINITY_DN15919_c0_g2_i1_7	0.641127907963685	1.00653697340027	0.987131821923697	-0.713388294522913	-1.3118317435727	-0.609576665192038
TRINITY_DN15921_c0_g1_i1_3	-1.06824146636558	-0.840828199267876	-0.81299386146147	1.02507347876542	0.859581979249454	0.83740806908005
TRINITY_DN15922_c0_g1_i1_10	-0.590640090531822	-0.928902331023222	-0.835272366916358	0.466774630642666	1.68238937721419	0.205650780614542
TRINITY_DN15922_c0_g1_i1_4	1.27865687750997	0.67433450393935	0.716831020256454	-0.983486937163625	-0.782535027673469	-0.903800436868679
TRINITY_DN15925_c0_g1_i1_14	-0.772252128363137	-0.795480830062458	-1.1078715829418	1.13547339507642	0.95466737451486	0.58546377177611
TRINITY_DN15937_c0_g1_i1_2	-1.04691781222032	-0.751970308329252	-0.849654918900493	0.631047627795099	1.31142351594863	0.706071895706332
TRINITY_DN15937_c0_g3_i1_3	0.671484343739071	0.767580179913253	1.24666293976162	-0.864871204980277	-0.910428129216834	-0.910428129216834
TRINITY_DN15945_c0_g1_i1_3	0.27326993162768	1.05489200486689	1.22598807573425	-0.631874356839493	-1.13811606111758	-0.784159594271752
TRINITY_DN15945_c0_g1_i1_9	0.785047099349181	1.15634613003271	0.634859017090619	-1.39077609743683	-0.650112740585211	-0.535363408450472
TRINITY_DN1594_c0_g1_i1_8	0.708253973905934	0.50738576964362	1.28397607205356	-0.252205511683818	-1.08304018916293	-1.16437011475636
TRINITY_DN15951_c0_g1_i6_10	0.755312384543009	0.959108544662758	0.814711193148131	-1.46029520501023	-0.801056236711411	-0.267780680632259
TRINITY_DN15952_c0_g1_i1_1	0.972294372010811	0.892220541349386	0.865273173760434	-1.00116793687968	-0.782189904713267	-0.946430245527687
TRINITY_DN15952_c0_g2_i1_14	-1.24376702322738	-0.675054047729852	-0.501723333636106	0.750405844873878	0.20744320299989	1.46269535671957
TRINITY_DN15968_c0_g1_i2_2	-0.812180107070838	-0.97295388550368	-0.941894056116527	0.819193675453942	0.865697229528881	1.04213714370822
TRINITY_DN15968_c0_g1_i3_16	1.02695081854788	0.876608525616369	0.807516047791711	-0.999803832572129	-1.03029897423428	-0.680972585149547
TRINITY_DN15970_c0_g1_i2_10	-0.879450300600797	-0.368424684707079	-1.29436561611617	1.08267991145375	1.02818743083357	0.431373259136722
TRINITY_DN15970_c0_g1_i5_1	-1.01142335644822	-0.999386589074286	-0.476454691179414	1.50505618006936	0.533995576845966	0.448212879786592
TRINITY_DN15972_c0_g1_i1_4	1.07247125884784	0.477085084622641	1.09513949534279	-1.06996296016664	-0.649250272560735	-0.925482606085898
TRINITY_DN15975_c0_g1_i1_7	-1.27181607522048	-0.525375041069682	-0.720309455897377	0.432131738403556	0.706158192815664	1.37921064096832
TRINITY_DN1597_c0_g1_i1_2	-0.863563166093369	-0.863563162882627	-0.863563166093369	1.21376560487265	0.275188829122586	1.10173506107413
TRINITY_DN15980_c0_g3_i1_18	0.389332088544556	0.756871923092702	1.3949076039637	-0.928237406694959	-0.517048176535168	-1.09582603237083
TRINITY_DN15987_c0_g1_i1_14	-0.948804485128445	-0.956588080939851	-0.80416336092234	0.720335977761912	0.852046554882882	1.13717339434584
TRINITY_DN15988_c0_g1_i2_12	-1.12466127583929	0.137755609420909	-1.21978326730871	0.126301010821868	1.19564538035049	0.884742542554735
TRINITY_DN1598_c0_g1_i1_3	1.78145461143015	0.540086846486634	-0.205548419468648	-0.705331012816045	-0.705331012816045	-0.705331012816045
TRINITY_DN15991_c0_g2_i1_1	0.858968044284033	1.24304294477778	0.504581560021429	-0.569141452615485	-0.841398016122686	-1.19605308034507
TRINITY_DN15995_c0_g1_i1_4	-0.100154026517928	0.744558634231965	1.62793929278393	-0.579882461073021	-0.938259898625272	-0.754201540799679
TRINITY_DN16001_c0_g1_i2_10	-0.814486607735959	-1.35436381751704	-0.323609259166234	1.03579508741604	1.09149887584929	0.365165721153893
TRINITY_DN16002_c0_g2_i1_17	-1.03376393926371	-0.799627058535589	-0.85438523577015	0.997166867783896	1.10848976794398	0.582119597841581
TRINITY_DN16003_c0_g1_i1_6	-1.13469313250352	-0.737204176920816	-0.571278343904494	1.06364903884343	1.30610186375862	0.073424750726768
TRINITY_DN16004_c0_g1_i1_13	-1.38986451464268	-0.975507864931279	0.132066752411314	1.275098201097	0.563552665593943	0.3946547604717
TRINITY_DN16004_c0_g1_i2_2	-0.88675264688355	-0.994268347014886	-0.678163206823584	0.798510483614608	0.342940403047526	1.41773331405988
TRINITY_DN16004_c0_g2_i1_4	-0.95538524928198	-0.603729203627658	-0.95538524928198	0.80315442425113	1.44752597394318	0.263819303997313
TRINITY_DN16008_c0_g1_i1_7	-0.885277925455147	-0.788498894611166	-1.03448247437588	0.845984660004699	0.737908118972167	1.12436651546533
TRINITY_DN16009_c0_g1_i1_3	0.848628525139116	0.905954398154085	0.981275637079426	-0.928345020972733	-0.883790506428992	-0.923723032970903
TRINITY_DN16010_c0_g1_i9_12	-0.48158391848807	-1.4819023094433	-0.425713124359985	0.240817860961024	1.18609707293209	0.962284418398238
TRINITY_DN16011_c0_g1_i1_3	0.827389696318238	0.642055206486605	1.14099389561455	-0.490762801646752	-1.29854602013356	-0.821129976639088
TRINITY_DN16014_c0_g1_i1_5	-1.00955340900754	-0.816033455786841	-0.857369740439282	0.747122319506312	1.23984497370641	0.695989312020943
TRINITY_DN16015_c0_g2_i5_1	-0.666084699054671	-0.939857144041737	-0.879983328056932	0.680095316039331	0.268254115346408	1.5375757397676
TRINITY_DN16021_c0_g1_i4_13	0.952149275935219	0.421839716805715	1.19461501005114	-1.11444072114723	-1.03455882829218	-0.419604453352659
TRINITY_DN16023_c0_g1_i3_8	0.935172195119203	0.918080825303327	0.874240141628156	-0.985131544963172	-0.748933977867374	-0.99342763922014
TRINITY_DN16027_c0_g1_i3_5	0.90418049284062	0.95837188996838	0.827850317410976	-1.16723710628729	-0.59397367835492	-0.92919191557777
TRINITY_DN16029_c0_g2_i1_6	-0.602060635484436	-0.602060635484436	-0.602060635484436	0.633912583556566	-0.602060635484436	1.77432995838118
TRINITY_DN16030_c0_g1_i2_11	-1.13999926746657	-0.879628237819377	-0.495421555982286	1.20249077576849	1.08861270786438	0.22394557763536
TRINITY_DN16032_c0_g1_i2_2	-0.800662290242026	-1.22746475465701	-0.423866710394268	0.559187055840361	1.47958175359911	0.41322494585384
TRINITY_DN16033_c0_g1_i1_4	0.844738177375354	1.22906183061712	0.489797513297133	-1.32454328181768	-0.702834426100903	-0.536219813371029
TRINITY_DN16036_c0_g1_i1_13	0.329599590607117	0.506555501761197	1.57568925508727	-0.992349852419297	-0.992349852419297	-0.427144642616993
TRINITY_DN16036_c1_g1_i2_13	-0.264259341445195	1.07426382012581	1.44154965960477	-0.70920982659618	-0.82440399819664	-0.717940313492574
TRINITY_DN16040_c0_g1_i2_11	-1.2476871618699	-0.879184334203376	-0.351592570784222	0.515721979377517	1.40240958459465	0.560332502885335
TRINITY_DN16041_c0_g1_i2_17	-0.925957252969954	-0.60081059072198	-1.11656531793053	0.547345119243749	1.18717389417053	0.908814148208185
TRINITY_DN16041_c0_g2_i1_10	-0.817726786715335	-0.817726786715335	-0.817726786715335	1.62203935554764	0.321870579255355	0.509270425343004
TRINITY_DN16047_c0_g1_i4_10	-1.00428504903119	-0.798647576786489	-0.883447265300816	0.880271620029627	1.1921932450926	0.613915025996262
TRINITY_DN16050_c0_g1_i1_10	0.739012333677943	0.953478941383785	0.973555446882642	-0.942376551366471	-1.19600231723973	-0.527667853338165
TRINITY_DN16055_c0_g1_i10_1	0.323464026375694	1.26720556783271	0.954088891992227	-1.22827789008907	-0.613249724482731	-0.703230871628824
TRINITY_DN16062_c0_g1_i3_2	-0.662547787715633	-0.989706837881644	-0.922704636208963	1.36693543171271	0.860871503979508	0.347152326114026
TRINITY_DN16063_c0_g1_i1_17	0.968941552782733	0.900715707862764	0.823919955213222	-0.581030136954877	-1.08786299939767	-1.02468407950617
TRINITY_DN16064_c0_g1_i2_8	-1.27795432484139	0.0800374095321335	-1.13118907445272	0.418599561269706	1.15599563027102	0.754510798221253
TRINITY_DN16068_c0_g1_i3_7	-1.23207632660306	-0.287134390876463	-1.06721684319697	0.73355007918188	0.980829811771715	0.872047669722896
TRINITY_DN16071_c0_g1_i1_6	1.49300193915621	0.347401693972403	0.651804216847639	-0.945887730293002	-1.03311388363835	-0.513206236044897
TRINITY_DN16072_c0_g1_i1_6	0.972413377629554	0.892391102289801	0.781313065504964	-0.655728241717383	-1.33928469827377	-0.651104605433168
TRINITY_DN16073_c0_g1_i4_3	-0.524329975906539	-1.05522284915972	-0.81647498912088	1.62712818081992	0.354433427804342	0.414466205562871
TRINITY_DN16081_c0_g1_i2_16	1.23428744087762	0.364739835817349	0.990849340539177	-0.918087708458528	-1.08226088030412	-0.589528028471496
TRINITY_DN16083_c0_g1_i1_3	0.785986478527145	1.02600779642641	0.804839502106601	-0.580837736448644	-1.38661314365113	-0.64938289696038
TRINITY_DN16085_c0_g1_i1_3	0.85231065977788	1.02420056724085	0.856840558538398	-0.911117261852377	-0.911117261852377	-0.911117261852377
TRINITY_DN16089_c0_g1_i2_8	-0.595299827477664	-0.65370002858566	-1.24531454077302	1.44181335329469	0.394377261584316	0.658123781957333
TRINITY_DN16096_c0_g2_i1_16	0.966139390141072	0.972811902874891	0.7940297429804	-0.910993678665454	-0.910993678665454	-0.910993678665454
TRINITY_DN16097_c0_g2_i2_7	0.895620484280225	0.950163946275932	0.840673652415936	-0.844453451921574	-1.2199404952553	-0.62206413579522
TRINITY_DN16098_c0_g2_i1_1	1.42799040307936	0.934129607783756	-0.0552925679151625	-0.406470651374481	-1.189230334118	-0.711126457455466
TRINITY_DN160_c0_g1_i1_11	0.301144668620273	1.44208069657496	0.783317747936704	-0.59952660845416	-0.963508252338889	-0.963508252338889
TRINITY_DN16102_c0_g1_i2_6	0.97359688508961	0.912374397999601	0.848096298398076	-0.983824334642835	-0.854766048455704	-0.895477198388749
TRINITY_DN16102_c0_g1_i5_12	1.2747040016495	0.792403069301822	0.535280245734213	-0.538234346467396	-0.889524409503055	-1.17462856071508
TRINITY_DN16105_c0_g1_i2_2	1.01046957722163	0.879101936839958	0.818087979387076	-0.662936352776968	-0.96348837055979	-1.08123477011191
TRINITY_DN16106_c0_g1_i4_7	-1.24780363175447	-0.667144115690463	-0.678414853733962	0.598322309403072	1.30539645455679	0.689643837219036
TRINITY_DN16109_c0_g1_i1_2	-1.02655334188683	-0.849422045342614	-0.69476316302448	0.274643531584287	1.27157753732465	1.02451748134498
TRINITY_DN16109_c0_g1_i4_14	-0.413808524023587	-0.936456330648226	-0.807760133594554	-0.332848663577087	1.03768504465312	1.45318860719034
TRINITY_DN16110_c0_g1_i1_2	1.23780911838758	0.174143200344538	0.971854068437347	-0.163236905320521	-1.13139993396236	-1.08916954788658
TRINITY_DN16110_c0_g1_i1_4	0.914957029818426	0.919373106196701	0.883881648866212	-0.878773950747866	-0.729520958807739	-1.10991687532574
TRINITY_DN16113_c0_g1_i2_15	0.997682293373239	0.970614183751339	0.725130118766919	-0.643770859057833	-0.920570446840056	-1.12908528999361
TRINITY_DN16115_c0_g2_i3_4	-0.998528040967295	-0.650690561593633	-1.01188457468097	0.770708886273693	0.649523611891831	1.24087067907637
TRINITY_DN16129_c1_g1_i1_2	-1.05223349775549	-0.757930048136433	-0.911930478111083	0.987167091953387	0.80727661441261	0.92765031763701
TRINITY_DN16130_c0_g1_i1_17	1.08599231002574	0.754074165566892	0.716048907885897	-0.261480450809176	-1.28555648694095	-1.0090784457284
TRINITY_DN16133_c0_g1_i1_16	0.754879362746996	0.859555963221978	1.03342252917537	-0.558283336723834	-1.29828030832735	-0.791294210093155
TRINITY_DN16133_c0_g1_i1_4	-0.945171344334978	-0.778984048763549	-0.631959875086635	0.0795681832346739	1.63967023528389	0.636876849666596
TRINITY_DN1613_c0_g1_i1_11	1.12202048089744	0.813729658122982	0.755538101241234	-1.07001071231424	-0.966976420553396	-0.654301107394017
TRINITY_DN16140_c0_g1_i3_11	-0.552787069747692	-0.784195431029139	-0.515558308628003	-0.479138974476059	0.507917347967366	1.82376243591353
TRINITY_DN16141_c0_g1_i2_17	0.811106967130075	0.827511389622339	1.05638542427783	-0.840696721486811	-1.16734294485563	-0.686964114687804
TRINITY_DN16141_c0_g2_i4_16	-0.8269713283083	-0.834182509729995	-1.02864935221746	0.670975396014572	0.816933171667465	1.20189462257371
TRINITY_DN16143_c1_g1_i1_6	-0.679293356313955	-0.746014954107394	-0.746017224984694	0.610025912409874	1.73838689811072	-0.17708727511455
TRINITY_DN16152_c0_g1_i1_13	-1.35421902848027	-0.784102098645519	-0.399578717247009	0.917310515497061	0.46605775310323	1.15453157577251
TRINITY_DN16152_c0_g1_i1_5	-0.871794464317395	-0.667317976363686	-0.87164612158643	0.436859831930908	1.65624360448455	0.317655125852055
TRINITY_DN16156_c0_g1_i3_12	-0.73400214353193	-0.98031493141427	-1.00151401438875	1.05434432425028	0.882134423420896	0.779352341663771
TRINITY_DN16157_c0_g1_i1_2	-0.784238831368703	-0.712736446467139	-1.1306471211576	0.84541406144317	1.27565266127394	0.506555676276328
TRINITY_DN16161_c1_g1_i2_17	-0.8592313752104	-0.5067872918335	-1.0397087345561	0.17076881888438	0.671827011408755	1.56313157130687
TRINITY_DN16162_c0_g1_i1_12	-0.829018640072873	-0.943446911849498	-0.949061462459544	0.723182712172504	0.965742006504867	1.03260229570455
TRINITY_DN16165_c1_g4_i1_13	1.11757670058833	0.165609021704695	1.24845283569983	-0.705937245608111	-0.916125675788772	-0.909575636595972
TRINITY_DN16168_c0_g1_i1_12	-0.69447525976985	-0.830987518504894	-1.16397330157027	1.08377196730875	0.736916532221899	0.868747580314367
TRINITY_DN16168_c0_g1_i4_16	-0.0217791234078294	-1.21546321337871	-1.01592309275336	0.89465248999121	0.060025763571455	1.29848717597723
TRINITY_DN16173_c0_g1_i1_13	0.30151740481619	0.950402676151003	1.13035752057296	-0.180561088049176	-1.46945951422783	-0.732256999263151
TRINITY_DN16175_c0_g1_i11_10	0.941831649629143	0.526312021265668	1.20548290324392	-0.890972166341092	-0.891327203898822	-0.891327203898815
TRINITY_DN16176_c0_g2_i3_6	1.68039620420401	-0.0576328451912531	0.640593127625191	-0.663320204928941	-0.654183043515532	-0.945853238193474
TRINITY_DN16177_c0_g2_i1_12	0.686347616444458	0.909529080512341	0.952537378861388	-1.46489656637155	-0.717014704935255	-0.366502804511377
TRINITY_DN16189_c0_g2_i1_12	-0.918690200087882	-0.846276371533263	-0.921405728531328	0.871664156547674	0.603664363684163	1.21104377992064
TRINITY_DN16190_c0_g1_i2_15	1.24713513341638	0.433482095428243	0.938678068590824	-0.854563664673084	-1.09238104282046	-0.67235058994191
TRINITY_DN16197_c0_g1_i1_3	0.735328607174309	0.797370348364327	1.17022498548577	-0.845744675457265	-1.01292343998653	-0.844255825580617
TRINITY_DN16200_c0_g1_i4_12	-1.35936381412899	-0.670720028036335	-0.583097644074913	0.912159360247857	1.05482573116308	0.646196394829308
TRINITY_DN16202_c0_g1_i1_11	0.894772521979334	0.967234476519558	0.853600050915329	-1.0569828722496	-0.975045889832236	-0.683578287332384
TRINITY_DN16202_c0_g1_i1_14	-0.807065037094782	-0.992863720115909	-0.881547844432275	0.768325540313952	0.669048636685257	1.24410242464376
TRINITY_DN16203_c0_g1_i1_2	-0.813582761773299	-1.07794347845571	-0.800983419772292	0.683856271936307	1.16171616459981	0.846937223465186
TRINITY_DN16204_c0_g2_i1_15	0.77665277272801	1.57095847363019	-0.0460931383484862	-1.01302914022366	-0.831921624676243	-0.456567343109811
TRINITY_DN16209_c0_g1_i1_13	0.714804679951858	1.05835480906958	0.946535258326582	-0.963319405246668	-0.842139615019717	-0.914235727081637
TRINITY_DN16218_c0_g1_i4_6	0.792978817392975	0.95029563486054	0.935961706491719	-1.21410072322779	-0.582989983510833	-0.88214545200661
TRINITY_DN16219_c1_g1_i1_10	-0.673532100984444	-1.03366072605068	-0.933197647296392	0.6668159613178	1.31458327384654	0.658991239167177
TRINITY_DN16221_c0_g1_i1_3	0.85411416991445	0.96386624992571	0.915639598003064	-0.842721236512626	-0.996079324924315	-0.894819456406284
TRINITY_DN16226_c0_g3_i1_12	-0.829758703546113	-0.983393737692858	-0.916565608889663	0.927537751961999	0.800861559619141	1.00131873854749
TRINITY_DN16233_c0_g1_i1_15	1.18434155290597	0.408750058521447	0.956406162571847	-0.410807320395528	-1.24223919033898	-0.896451263264759
TRINITY_DN16233_c0_g2_i1_4	-0.856277795349049	-1.36293412183659	-0.284987967394205	1.10535259410163	0.446649490270766	0.952197800207446
TRINITY_DN16239_c0_g1_i4_13	0.615467440122553	0.973939953851347	1.09895030839159	-0.755283748321501	-1.08079112300111	-0.852282831042881
TRINITY_DN16243_c0_g1_i1_1	-0.933297941762349	-0.997148081577975	-0.800506521981969	0.935187163581132	0.839238511641312	0.956526870099847
TRINITY_DN16247_c0_g1_i1_10	0.560434297965124	1.41124487623752	0.528557292630437	-0.624316892243546	-1.302390698621	-0.57352887596853
TRINITY_DN16248_c0_g1_i1_3	1.02144172769777	0.881368725920571	0.82702222491543	-0.96608943423473	-0.822054005439858	-0.941689238859181
TRINITY_DN16250_c0_g1_i1_16	1.23081035518538	0.385602388235906	1.01449272079362	-0.876968488071637	-0.876968488071637	-0.876968488071637
TRINITY_DN16250_c0_g1_i1_6	-0.880973518542283	-0.880600160638617	-0.889800612435669	0.663165924771437	1.3408090925637	0.64739927428143
TRINITY_DN16254_c0_g1_i2_16	-0.915737609503666	-1.07226179488951	-0.564305687983544	1.19484747592981	0.263859983587562	1.09359763285936
TRINITY_DN16265_c0_g3_i1_8	-0.704928510535999	-0.52172835947681	-0.636638016855317	1.49984338515468	1.05062985155039	-0.687178349836944
TRINITY_DN16266_c0_g1_i1_5	-0.909386321480782	-0.927475595844139	-0.877529330398336	0.724171603756396	1.1326528777968	0.857566766170058
TRINITY_DN16270_c0_g3_i1_10	-1.10397350197135	-0.769315687276601	-0.826201450738487	0.858886940434217	0.726408480624717	1.1141952189275
TRINITY_DN16271_c0_g1_i1_2	-0.919811296223424	-0.863157787808502	-0.885529768265437	0.675460883575272	1.29850844160819	0.6945295271139
TRINITY_DN16271_c0_g1_i2_18	-0.811037303061705	-0.74539500598653	-1.1300909271728	1.15839450734409	0.760018764361555	0.768109964515396
TRINITY_DN16276_c0_g1_i2_15	1.11053360779319	0.780207371297724	0.822127100324594	-0.772488932889318	-1.0077650112053	-0.932614135320888
TRINITY_DN16278_c0_g1_i1_13	0.893023197301098	0.864320233998109	0.96482186752704	-1.00479181958007	-1.00061353734135	-0.716759941904824
TRINITY_DN16278_c0_g1_i1_9	-1.20518523097553	-0.913819048105304	-0.192946894007485	1.19310698806271	3.65535933687099e-05	1.11880763143224
TRINITY_DN16282_c0_g1_i1_9	-0.777284245007372	-0.994518041647006	-0.900381547110614	0.713678635093285	1.26982757771833	0.688677620953373
TRINITY_DN16287_c0_g1_i4_10	0.947282241393136	0.522470274260221	1.08591440384007	-1.10360807357235	-1.16093334863	-0.291125497291079
TRINITY_DN16288_c0_g1_i3_8	0.888579286670922	0.972765946347149	0.804615796792222	-1.23801109598882	-0.534315978912167	-0.89363395490931
TRINITY_DN16288_c1_g3_i1_12	1.01435740345519	0.724538477017994	0.541394918919685	-1.1953464599663	-1.29600031317019	0.211055973743613
TRINITY_DN16291_c0_g1_i1_4	-0.237930788346975	-1.07747995925661	-0.98733991457129	1.11929771486842	1.24536167646038	-0.0619087291539226
TRINITY_DN16299_c0_g1_i2_5	-0.859108872557214	-0.612038404924181	-1.07045628193571	1.43236114088149	0.747748725444326	0.361493693091295
TRINITY_DN162_c0_g1_i1_12	-0.327202229040529	-1.01390216964656	-1.23927760670651	0.619969784867559	0.872592138423787	1.08782008210226
TRINITY_DN16300_c0_g1_i1_12	-0.588829382976038	-0.352978552212068	-1.49890384832011	0.372352743959423	0.987961402451437	1.08039763709736
TRINITY_DN16307_c1_g1_i2_9	-0.583328964769464	-0.787573058193011	-1.13558086085016	1.3823046141863	0.884003461917075	0.24017480770926
TRINITY_DN16308_c0_g1_i7_16	-0.033452029758033	0.966366147681093	1.40594729429101	-0.611577228924466	-1.19721937214867	-0.530064811140936
TRINITY_DN16312_c0_g1_i1_3	0.170653859012527	1.24628109594731	1.07886693548682	-0.540268351522717	-0.820030877515171	-1.13550266140877
TRINITY_DN16323_c0_g1_i1_2	-0.819068093554953	-0.871427044885727	-0.981391682664966	0.688064409556474	1.27949112229982	0.704331289249347
TRINITY_DN16325_c0_g1_i3_10	1.12654061954194	0.570876992491306	0.992478878331814	-0.929428382369502	-0.937375415736279	-0.823092692259276
TRINITY_DN16328_c0_g1_i1_13	0.340077300874225	1.01985335117168	1.17313671416098	-0.396262376462596	-0.950069979637024	-1.18673501010727
TRINITY_DN16334_c1_g1_i2_15	1.05644553120218	0.85412436773128	0.617470400986189	-1.41301371415889	-0.83578906264733	-0.279237523113429
TRINITY_DN16335_c0_g1_i1_13	0.884016248881842	0.908435115926445	0.636631049278466	-1.46583004915266	-0.914856217601233	-0.0483961473328624
TRINITY_DN16338_c0_g1_i1_1	1.28141879090209	-0.186761049272119	1.22694491452555	-0.833140093701362	-0.833140093701362	-0.6553224687528
TRINITY_DN16339_c0_g1_i2_6	-1.06422864745923	-0.865416727493949	-0.708506518740793	1.02436543251806	0.442879579657576	1.17090688151833
TRINITY_DN16341_c0_g1_i1_17	-0.74507991557674	-0.843945140084223	-0.990372367447271	1.4158462192937	0.394387134957083	0.769164068857452
TRINITY_DN16341_c0_g1_i2_2	-0.732477298604833	-0.816681591412916	-1.12362943763927	0.767408847697937	1.20745752767711	0.697921952281974
TRINITY_DN16344_c0_g1_i1_13	0.810334697370058	1.00072455391854	0.892132233562082	-1.00742284730569	-1.06386081511891	-0.63190782242607
TRINITY_DN16348_c0_g1_i1_4	0.719434555913776	0.87141437438161	1.00145885251516	-0.336470207817036	-1.30471993493723	-0.951117640056283
TRINITY_DN16349_c0_g1_i1_10	-0.877196464170292	-1.26262974607097	-0.514789240254246	0.951703462912078	0.939746496270314	0.763165491313114
TRINITY_DN16349_c0_g1_i1_2	0.371943096378683	1.06900530513187	1.01860059273878	-1.37097386646475	-0.86776211944761	-0.220813008336978
TRINITY_DN16352_c0_g1_i9_5	-0.817311782118613	-0.909443220575721	-0.65019068255353	0.434329955546178	1.68076050906065	0.261855220641036
TRINITY_DN16362_c0_g1_i1_1	0.941375776511507	0.628567835041995	1.12762122171123	-0.798441506680474	-0.893254647228231	-1.00586867935603
TRINITY_DN16362_c0_g1_i1_10	-0.871550745475377	-0.959475350560677	-0.817084435624065	1.04970095208197	1.16856280983419	0.429846769743962
TRINITY_DN16364_c0_g1_i2_14	-0.721515299175443	-0.917114686607623	-0.869040358429062	0.280706240141834	1.5163496645473	0.710614439522991
TRINITY_DN16368_c0_g1_i1_9	-0.754975286908452	-0.841917853659493	-0.841917853659493	0.39190665549482	1.64145761390298	0.405446724829634
TRINITY_DN16372_c0_g2_i1_12	-1.72053555422196	-0.313735350939325	-0.28765950966165	0.790351049174606	0.591065492800181	0.940513872848145
TRINITY_DN16373_c0_g2_i1_16	0.289715556498546	1.27505652594009	0.988256925788756	-0.607284963708044	-0.811799010749794	-1.13394503376956
TRINITY_DN16374_c0_g1_i3_18	-0.421013711375891	-1.17864053545735	-0.979790655092715	0.926801203867381	1.17915902631289	0.473484671745676
TRINITY_DN16374_c0_g1_i3_6	0.37257996262209	0.904262189663346	1.23401339231025	-0.632505826451981	-1.36139669595133	-0.516953022192368
TRINITY_DN16381_c0_g1_i2_17	0.876499724256338	0.864195132556501	0.93303700501746	-0.797140578026634	-1.26854284412441	-0.608048439679252
TRINITY_DN16387_c0_g1_i1_7	0.802326721769	0.916420916822513	0.964033015990373	-0.60861328908716	-1.21817704696999	-0.855990318524734
TRINITY_DN16387_c0_g1_i2_1	-0.591529051998881	-0.794375808485637	-1.05017213832593	1.60281188818728	0.420348346791972	0.412916763831192
TRINITY_DN16390_c0_g1_i4_9	-0.644955486733359	-1.25909482016619	-0.352366352762967	0.367276388028911	1.63566824001266	0.253472031620942
TRINITY_DN16393_c0_g1_i1_14	0.824922610992779	1.0200342969905	0.788215772173132	-0.397610568783503	-1.1375986491587	-1.09796346221421
TRINITY_DN16395_c0_g1_i2_13	0.338815110679223	1.0944151107333	1.03543076146471	-0.724372848052985	-1.40569652628844	-0.338591608535808
TRINITY_DN1639_c0_g1_i1_5	0.785451251940941	0.52498407480713	1.31604115840527	-1.09112375318849	-0.823750740069552	-0.711601991895301
TRINITY_DN16400_c0_g1_i2_13	0.872146015668014	0.828947810099031	0.936960494519263	-1.23551639732783	-0.987847752095686	-0.414690170862792
TRINITY_DN16402_c0_g3_i1_13	0.605826008027457	0.530308370837064	1.43943698096637	-0.83870748545008	-1.05281028791188	-0.684053586468928
TRINITY_DN16414_c0_g1_i1_3	-0.718965466409361	-1.02973410036899	-0.947326492747527	0.688270488580539	1.13813756166193	0.869618009283414
TRINITY_DN16416_c0_g1_i1_2	-1.10996430594133	-0.915857650799023	-0.510845475563502	0.910555138328238	0.304632285008398	1.32148000896721
TRINITY_DN16419_c0_g2_i1_1	-1.12673162554178	-0.714213881701084	-0.812894184959204	0.518106847254747	0.995529289605048	1.14020355534228
TRINITY_DN16420_c0_g2_i1_2	0.809340620267728	0.928519168653297	0.91443729319607	-0.867961734709133	-0.504005039157423	-1.28033030825054
TRINITY_DN16422_c0_g1_i4_16	-0.661100698478771	-0.811137076546003	-0.522806173882448	0.0138842058954064	1.90408588660242	0.0770738564093954
TRINITY_DN16425_c0_g1_i1_6	0.843578573579539	0.882512590586693	0.984485218024915	-1.14415583179779	-0.736272362164134	-0.830148188229218
TRINITY_DN16426_c0_g1_i2_7	-1.2964689205086	-0.66028232122128	-0.652945807774037	0.59886895621734	0.809839854260824	1.20098823902575
TRINITY_DN16429_c0_g1_i4_11	0.680309866238684	1.02149022459504	0.942557275618643	-0.633712564403197	-0.703342174149285	-1.30730262789988
TRINITY_DN16429_c0_g1_i6_12	0.404571742648555	0.709366138528437	1.37293180498516	-0.840388183271713	-0.383651922448826	-1.26282958044161
TRINITY_DN16430_c0_g1_i1_8	0.896754395935781	0.916686485060721	0.877737358361725	-0.718384337027157	-1.23444999487774	-0.738343907453332
TRINITY_DN16433_c0_g1_i7_7	1.39670574218529	0.706555816149919	0.366751081678027	-0.616622877784046	-1.32527675082563	-0.528113011403555
TRINITY_DN16434_c0_g1_i1_2	0.829368349248732	0.777513493887619	1.05374501998531	-0.567243885153928	-1.25205771000889	-0.841325267958846
TRINITY_DN16434_c0_g1_i1_4	-0.619958633494841	-1.03890430723761	-1.01645539796776	1.16837851723585	0.789562741078326	0.717377080386039
TRINITY_DN16435_c0_g1_i1_8	0.892986120372573	1.07745283234679	0.674455054093139	-0.603827946032193	-1.28434929434477	-0.756716766435542
TRINITY_DN16436_c0_g1_i1_9	-0.510289493651936	-1.052127366835	-1.0676415509526	1.12230250917345	0.973590607571742	0.534165294694348
TRINITY_DN16436_c0_g1_i2_14	0.957666742349889	0.780050195063224	0.889530099266017	-0.61733432020812	-1.38055992548148	-0.629352790989526
TRINITY_DN16437_c0_g1_i1_5	-0.543443705144555	-0.958005823598885	-1.03461392352264	1.46233062847403	0.56520238836582	0.508530435426224
TRINITY_DN16437_c0_g1_i4_18	-0.683051600469554	-1.04653835352871	-0.985765276917537	0.876043230144035	0.858505590164955	0.980806410606811
TRINITY_DN16438_c0_g2_i1_10	-1.14664231569219	-0.484854131039434	-0.965616534744471	0.929699995269334	0.470913532300078	1.19649945390668
TRINITY_DN16442_c0_g1_i4_13	-0.506250708269495	-1.11490083682885	-0.366450159111199	0.452910870353944	-0.22855979720088	1.76325063105648
TRINITY_DN16443_c0_g1_i5_1	-0.639272318697374	-1.38573262013752	-0.310407290876848	0.143843789220265	1.3719600441589	0.819608396332572
TRINITY_DN16447_c0_g2_i1_8	-0.317696033271188	-1.17741452548621	-0.839596655663592	1.16584360287794	1.20311158718118	-0.0342479756381283
TRINITY_DN16464_c0_g1_i1_2	-1.09194947706081	-0.851203075310318	-0.599709073915904	0.484796615887451	1.45950035446404	0.598564655935537
TRINITY_DN16469_c1_g3_i1_17	-0.461954286085802	-0.690363698355179	-1.2616600890725	1.51406350267025	0.552179136500042	0.347735434343198
TRINITY_DN16470_c0_g1_i3_2	-0.862890576970678	-0.90762699884835	-0.865008221823244	0.736548275377245	1.36048309340477	0.538494428860259
TRINITY_DN16471_c0_g1_i2_13	-0.889124848284775	-0.720458408946241	-1.1013034671711	0.76751162215271	0.978754169028736	0.964620933220672
TRINITY_DN16472_c0_g1_i2_1	-0.94266543456699	-0.832443404544214	-0.839958786092863	0.624145518848892	1.40864748136882	0.582274624986357
TRINITY_DN16473_c0_g1_i1_9	-0.838319441345893	-0.825723387716102	-0.827303611285517	0.860101169586297	0.159606039790236	1.47163923097098
TRINITY_DN16478_c0_g2_i1_1	0.808212850203426	0.768280256104282	1.12338976437354	-1.00567284205131	-1.00199400416329	-0.69221602446665
TRINITY_DN16479_c0_g2_i3_3	-0.789346691063672	-0.898943873637793	-0.87491980676574	0.828038744146935	1.42088889297013	0.314282734350136
TRINITY_DN16480_c0_g1_i1_1	1.00324222123422	0.845678367074725	0.867890320767162	-0.708782478297077	-1.06162430636373	-0.946404124415307
TRINITY_DN16481_c0_g1_i1_6	1.38341244822191	0.30398444310856	0.886375640073614	-0.857924177134695	-0.857924177134695	-0.857924177134695
TRINITY_DN16483_c0_g1_i1_7	0.446794872686727	1.33478989548758	0.764242436838108	-0.546538523719208	-1.26171475188957	-0.737573929403638
TRINITY_DN16489_c0_g1_i1_12	-1.03983500581115	-0.639306185871014	-1.01294067183796	0.736789243485585	1.09917604390249	0.856116576132042
TRINITY_DN16489_c0_g2_i1_15	-1.19187675981863	-0.749892213237823	-0.581368638248953	0.950724510424156	0.267080655422209	1.30533244545904
TRINITY_DN16496_c0_g3_i1_11	-0.903018720385299	-0.903018720385299	-0.903018720385299	1.01824925761023	0.63632687640095	1.05448002714471
TRINITY_DN16497_c0_g1_i1_2	-0.629279201688792	-0.742527237145003	-1.2424912643479	1.1443198319852	0.491071841424257	0.978906029772238
TRINITY_DN16499_c0_g1_i1_8	-0.805937744365274	-0.861742402325961	-1.0362382127327	0.822835053934211	1.15004108428877	0.731042221200952
TRINITY_DN16501_c0_g1_i1_13	-1.36990670397791	-0.712904327877513	-0.507021571032554	1.09185601140527	0.600772769832877	0.89720382164983
TRINITY_DN16502_c0_g2_i3_3	-0.0639174809088418	1.32365490413194	1.03695062934182	-0.32938141441759	-0.733707502649031	-1.23359913549829
TRINITY_DN16505_c0_g1_i1_11	-0.879348383460446	0.177766774078483	-0.99945798621548	0.186801262678389	-0.246592832111365	1.76083116503042
TRINITY_DN16505_c0_g1_i2_1	-0.783925619339439	-0.948842089771486	-0.849464591001936	0.549801496196354	1.46113115189366	0.571299652022846
TRINITY_DN16505_c0_g1_i5_6	-0.981091224247501	-0.981091226622936	-0.740534717855499	0.778613288036989	0.776038738864286	1.14806514182466
TRINITY_DN16505_c0_g1_i8_10	-1.07881464944898	-0.464320323709645	-1.09955901353209	0.94632027578679	1.04461956275478	0.651754148149146
TRINITY_DN16510_c0_g1_i5_8	-0.748630439905287	-0.714541279745414	-0.936675947122717	1.15512580519874	-0.0641663854542512	1.30888824702893
TRINITY_DN16514_c0_g1_i1_8	-0.598275089570463	-1.01281249224305	-0.953933543427113	0.628957833932188	1.43522008549396	0.50084320581448
TRINITY_DN16514_c0_g1_i2_13	-0.665908887560999	-1.0975039692383	-0.897310431954721	1.18761809760446	0.896908733320065	0.576196457829487
TRINITY_DN16515_c0_g1_i1_16	0.924160512652215	1.05214647824368	0.734184564660085	-1.04761080919036	-0.930973192743666	-0.731907553621952
TRINITY_DN16515_c0_g1_i3_10	-0.262748831100385	-1.0021117980621	-1.2033484705293	1.3024674036077	0.356167003831337	0.809574692252753
TRINITY_DN16517_c0_g1_i2_7	0.964400705004643	0.86896577451	0.78308909689167	-1.12639042760148	-0.343349390778467	-1.14671575802636
TRINITY_DN16518_c0_g1_i2_6	0.957711549758414	0.907592608301244	0.870066679040778	-0.983858350051119	-0.866456519628673	-0.885055967420642
TRINITY_DN16524_c0_g1_i9_12	1.13235971380013	0.629191689047883	0.913442823482321	-0.961499745017693	-1.07467851056806	-0.638815970744574
TRINITY_DN16527_c0_g1_i3_13	-0.448014296630202	-0.773976662377297	-0.732030804150423	1.52752013540983	1.00068482208259	-0.574183194334507
TRINITY_DN16529_c0_g1_i1_9	-0.88158983188875	-0.982297469865385	-0.850915968366804	0.913844695654142	1.0966871394423	0.704271435024495
TRINITY_DN16537_c0_g1_i4_17	-0.0570324462521022	1.34274088310765	0.983434191389113	-0.388354069642016	-1.33228056868881	-0.548507989913837
TRINITY_DN16537_c0_g2_i1_8	1.14254195765093	0.826988183671742	0.636639216731995	-0.820181720095652	-1.30397128268227	-0.482016355276745
TRINITY_DN16538_c0_g1_i3_17	-0.919348020754677	-0.529402605176838	-1.13300732817401	1.25254954351069	0.927804351881296	0.401404058713537
TRINITY_DN16549_c0_g1_i2_12	-1.08374654758206	-0.451605045421885	-0.894296880510746	0.892751562320448	1.41796673217501	0.118930179019233
TRINITY_DN16553_c0_g1_i3_11	1.10673185626999	0.797176958789619	0.817323211553444	-0.864425984515634	-0.944829232685924	-0.911976809411499
TRINITY_DN16555_c0_g1_i2_2	0.43160165678806	1.21927004313183	0.995940007960101	-0.882270569293331	-0.882270569293331	-0.882270569293331
TRINITY_DN16564_c0_g1_i1_5	0.689852814673361	0.827618396524676	1.17512022908585	-0.815007691521249	-0.813601165926542	-1.06398258283609
TRINITY_DN16564_c0_g1_i2_8	-1.18755906926623	-0.796155385153483	-0.538013795939211	1.42684950251509	0.422735773320121	0.672142974523716
TRINITY_DN16568_c0_g1_i4_12	-1.37545417425956	0.140200960679456	-1.00847169384455	0.252232781718627	1.10712947342826	0.884362652277764
TRINITY_DN16574_c0_g1_i1_1	0.989037372882707	0.842086268815797	0.888086771077251	-0.708179178047371	-1.0188688230525	-0.992162411675887
TRINITY_DN16580_c0_g1_i2_15	0.917775580604138	1.11505559285941	0.658114658231193	-0.798119465936413	-0.783880728059589	-1.10894563769874
TRINITY_DN16581_c0_g1_i2_12	0.840517190821402	0.832833696402152	0.929404630807631	-1.29772111967124	-0.96913086235011	-0.335903536009835
TRINITY_DN16581_c0_g1_i3_6	-1.33300538166498	-0.447860999819052	-0.712375450977453	0.64265572653472	1.36670983083068	0.483876275096077
TRINITY_DN16583_c0_g1_i1_7	0.672850033344203	0.870294212208819	1.10084775284845	-0.75186128142189	-1.27969713927727	-0.61243357770231
TRINITY_DN16586_c0_g1_i1_7	-0.943630480534296	-0.715933770717555	-0.812235732339286	0.302423830317069	1.58103314154817	0.5883430117259
TRINITY_DN16592_c0_g1_i1_5	-0.869978430000733	-0.760040864719658	-0.965772314259517	0.637285363870096	1.43133345901589	0.527172786093919
TRINITY_DN16593_c0_g1_i2_15	-0.696671553691346	-1.01950294940612	-0.974348103283463	0.622760568660226	1.02253183695224	1.04523020076846
TRINITY_DN16593_c0_g2_i2_4	-0.816501556177413	-0.822646351589227	-0.824256909882885	1.39682788705886	0.0551371215830662	1.0114398090076
TRINITY_DN16594_c0_g2_i1_12	-0.836301259420549	-0.938071048853329	-0.933893622255393	0.641641974721068	1.05874720958573	1.00787674622247
TRINITY_DN16597_c0_g1_i1_15	0.897020221136137	0.883042126295578	0.954225968697528	-0.845418290630825	-1.00099053404105	-0.887879491457369
TRINITY_DN16597_c0_g2_i1_15	1.73427907314165	-0.11803246197135	0.592914208507765	-0.736386939892687	-0.736386939892687	-0.736386939892687
TRINITY_DN16599_c0_g1_i4_17	0.00664472869312159	-1.46677542114127	-0.921301479323215	1.02929275395124	0.790405223439196	0.561734194380934
TRINITY_DN16601_c0_g1_i1_10	-0.859513076024224	-0.855381399231215	-0.849494580766014	1.43833352878196	0.333773509558751	0.792282017680745
TRINITY_DN16605_c0_g4_i2_3	1.72997213492748	0.0705110893898866	0.370567747283313	-0.770310549656513	-0.319260688935029	-1.08147973300913
TRINITY_DN16605_c0_g5_i1_3	0.274554788090238	1.71937323079734	0.332769077761267	-0.869669934165588	-0.869669934165588	-0.587357228317666
TRINITY_DN16618_c0_g1_i8_12	-1.00842690580658	-0.952809917359502	-0.740594799264124	0.994889326732743	0.653324941961056	1.05361735373641
TRINITY_DN16620_c0_g1_i1_8	-0.586244923593101	-0.974781578216394	-0.356255629619936	-0.00972787376248806	1.89151935569416	0.0354906494977562
TRINITY_DN16620_c0_g2_i1_10	-0.80949704719936	-0.80949704719936	-0.80949704719936	0.174345646726753	1.6083009839148	0.64584451095653
TRINITY_DN16622_c0_g1_i8_18	-0.745482941143017	-0.85974233884196	-0.900115745988921	0.569520946287309	0.377640550384781	1.55817952930181
TRINITY_DN16627_c0_g1_i2_7	-0.817117879698898	-0.908295300191289	-0.952458428010715	0.735147795911125	1.26513969154812	0.677584120441656
TRINITY_DN16629_c0_g1_i1_11	1.32504814443662	0.737737869240605	0.543149266963793	-0.574887938518965	-1.09268042768339	-0.938366914438666
TRINITY_DN16631_c0_g1_i1_11	-0.913601131005993	-0.913601131005993	-0.853908561063466	0.735431224791538	1.26250553771329	0.683174060570622
TRINITY_DN16635_c0_g1_i2_15	0.265575898601171	0.827129180907708	1.42424570903136	-0.758535599838086	-1.09768262304766	-0.660732565654493
TRINITY_DN16637_c0_g1_i1_15	-0.910521715392751	-0.963164109053807	-0.792781776996602	0.626654058544897	1.28603381339016	0.753779729508102
TRINITY_DN1663_c0_g1_i1_10	0.906725334974912	0.919686546907733	0.909425296235345	-0.869521318276205	-0.872591084066336	-0.99372477577545
TRINITY_DN16641_c0_g1_i1_8	-0.966765261172989	-1.02826222681284	-0.712792774500294	0.718998084581898	0.942917836846017	1.0459043410582
TRINITY_DN16645_c1_g2_i1_5	0.825654830221942	1.0278229957736	0.867595282547086	-0.798390175885963	-0.853242637295898	-1.06944029536077
TRINITY_DN16648_c0_g1_i1_5	0.491974552080707	0.821600256299259	1.29121897031971	-0.592610876765166	-1.14761876805005	-0.86456413388446
TRINITY_DN16650_c0_g1_i2_13	1.0433381503123	0.5434420507642	1.06930962367271	-1.16653784551295	-0.709420114238691	-0.780131864997575
TRINITY_DN16652_c0_g1_i1_3	0.944296204556898	0.992061337467271	0.708312001278928	-1.20121640766723	-0.459320628318795	-0.984132507317068
TRINITY_DN16658_c0_g1_i2_13	1.07725460310901	0.734339000554517	0.880864174290606	-0.636284762477174	-1.08083603402995	-0.975336981447009
TRINITY_DN16660_c0_g1_i3_10	1.02993569207578	0.852119655154742	0.82759007871054	-1.13528620745095	-0.791706078977203	-0.782653139512911
TRINITY_DN16662_c0_g1_i4_16	-0.624197941200396	-1.07231388833088	-0.956303480052527	0.898012496999324	0.561244318091473	1.193558494493
TRINITY_DN16676_c0_g1_i1_13	0.374275222112708	0.702871082701823	1.43399358124742	-0.469021392946612	-1.06821680773212	-0.973901685383216
TRINITY_DN16676_c0_g1_i1_18	-0.894399175503199	-1.18875810647172	-0.60568565067499	0.900889998522236	0.823059138581595	0.964893795546076
TRINITY_DN16684_c0_g2_i1_15	0.497730165941008	1.13631765935611	0.942767910780507	-0.707838087476097	-1.33739206441088	-0.53158558419065
TRINITY_DN16685_c0_g1_i1_14	-0.940635030937278	-0.904679930865764	-0.886949664133699	0.811090239832264	1.01871363493691	0.902460751167569
TRINITY_DN16688_c0_g1_i1_10	0.875287946848227	0.641756087298824	1.15740299173024	-1.14701413537722	-0.775365586959949	-0.752067303540127
TRINITY_DN16696_c0_g2_i1_11	-0.598618068581993	-0.636752013765623	-0.967166913344753	1.45520604753777	1.04594332914856	-0.298612380993967
TRINITY_DN16702_c0_g1_i1_2	-0.893552190495347	-0.690085361907472	-1.09462814317155	1.18804204935028	0.693591266963689	0.796632379260397
TRINITY_DN16703_c0_g1_i1_13	-0.951642106272309	-0.951639715733594	-0.594356998407828	1.43158109467873	0.863055334162245	0.203002391572751
TRINITY_DN16711_c0_g1_i2_9	-1.30712019676431	-0.710370604294149	-0.578662597111139	0.964339015708279	0.507199264664796	1.12461511779652
TRINITY_DN16712_c0_g1_i1_4	-1.32414328049317	-0.934313660939429	-0.22036691438239	1.00410885452961	1.07611568836626	0.398599312919115
TRINITY_DN16714_c0_g2_i4_6	-0.700709195235094	-1.49999405257577	-0.313316761352774	0.722593442951138	1.02631040815842	0.765116158054078
TRINITY_DN16715_c0_g1_i1_7	-1.38357778113931	-0.325504577431133	-0.65393703728004	1.32887910030491	0.162469734476573	0.871670561069
TRINITY_DN16719_c0_g1_i3_2	-1.03715046319213	-1.09484497074431	-0.451894050109123	1.29898034614646	0.707950707038495	0.576958430860602
TRINITY_DN16721_c0_g1_i2_6	-0.512771991517169	-1.50785338927278	-0.509302275941513	0.892639239697996	1.00152769652252	0.635760720510937
TRINITY_DN16723_c0_g1_i2_9	-0.733846489327041	-0.887236319412919	-1.0965646276231	0.870707803029505	0.9871171976702	0.859822435663356
TRINITY_DN16725_c0_g1_i7_5	-0.831086037396028	-0.92504866411389	-0.914921085723159	1.22909655605592	0.539047185729859	0.902912045447297
TRINITY_DN16726_c0_g1_i3_8	-0.504292199180681	-0.493658169410191	-1.26627423247964	-0.123013219059509	1.06331906205046	1.32391875807956
TRINITY_DN16727_c0_g1_i1_10	-1.02458000480112	-0.668363942146411	-1.00284887928877	0.718154791000627	0.873607957239655	1.10403007799602
TRINITY_DN16730_c0_g1_i1_15	1.07442743856367	1.02480299371235	0.473556141416013	-0.38390564118249	-0.975811476157053	-1.2130694563525
TRINITY_DN16733_c0_g1_i4_2	-0.91474807191484	-0.931902470357074	-0.802340712190649	1.24867963662263	0.464140996051052	0.936170621788885
TRINITY_DN16734_c0_g1_i2_13	-0.677469460052785	-1.58088679691974	0.0197460000573628	1.2136448681859	0.659505263009599	0.365460125719665
TRINITY_DN16734_c0_g1_i2_17	0.999579809676746	0.923775642629578	0.747766086133305	-0.577870084538747	-0.868384335340785	-1.2248671185601
TRINITY_DN16736_c0_g1_i1_6	-0.804644977410789	-0.804654235366709	-0.804654163547356	0.0139704243650757	0.902119488950067	1.49786346300971
TRINITY_DN16739_c0_g1_i2_6	0.867284502985749	0.569374385938755	1.17509850490534	-0.874664388602556	-0.501810864726751	-1.23528214050053
TRINITY_DN16745_c0_g1_i7_18	-1.36080308119038	0.0976723413359945	-0.71268982373256	-0.0081016313998611	1.56759510830096	0.416327086685848
TRINITY_DN16747_c0_g1_i1_4	-0.712891947657804	-1.00536367008369	-0.890290176755649	1.31833230670942	0.888095293073092	0.402118194714622
TRINITY_DN16747_c1_g1_i3_11	1.77951155516079	0.303580920421944	0.180841144683878	-0.756819760330374	-0.752694618555782	-0.754419241380454
TRINITY_DN16750_c0_g1_i2_11	-0.899620654816249	-1.05357828789955	-0.70348752931147	0.918615584231576	1.20922727779699	0.528843609998697
TRINITY_DN16753_c0_g1_i1_13	-0.0496654251443952	-0.193552705692323	1.98667094593527	-0.581189125169886	-0.58118912517019	-0.581074564758473
TRINITY_DN16754_c0_g1_i2_7	0.0721283876769959	0.866037398414785	1.49125871047057	-0.80756490744332	-0.647300891945854	-0.974558697173178
TRINITY_DN16758_c0_g2_i1_10	1.16271116993189	0.758920547347901	0.74878549588259	-1.18862428807078	-0.72115077102703	-0.760642154064568
TRINITY_DN16760_c0_g1_i1_13	-0.659774347916912	-0.944278431771419	-1.06746471173495	0.68918823016982	0.774646645568596	1.20768261568487
TRINITY_DN16762_c0_g1_i1_2	-0.685510845065198	-0.789914470811327	-0.925764477814178	0.480828847765391	1.65802740444453	0.262333541480785
TRINITY_DN16767_c0_g1_i2_10	-1.01399307990494	-0.842729907925523	-0.877240743632153	0.901785492764081	0.93053539507073	0.901642843627808
TRINITY_DN16769_c0_g1_i5_2	-0.79191162524133	-0.876048618471163	-0.887666297425771	0.560395402735315	1.50404754146605	0.491183596936896
TRINITY_DN16770_c0_g4_i1_5	0.432036113924143	1.32498728346694	0.867571093408077	-0.935188303370545	-0.803169390671997	-0.886236796756619
TRINITY_DN16775_c0_g1_i1_16	-0.807180473035602	-1.02085108882224	-0.636677232684204	0.559876667251744	1.57423204955678	0.33060007773352
TRINITY_DN16778_c0_g1_i3_7	-0.156948074186362	-0.746124704680269	-1.41760658291047	0.194267788291392	0.828148623834294	1.29826294965142
TRINITY_DN1677_c0_g1_i1_13	0.857412180138285	0.758591063453821	1.09585679836704	-1.04428786476899	-0.772360516973341	-0.89521166021682
TRINITY_DN16780_c0_g1_i2_6	-0.315912971076048	-1.15378415925827	-1.02915735751691	0.47059331577087	1.3543044254861	0.673956746594263
TRINITY_DN16783_c0_g1_i1_11	-0.707485526892689	-0.964764980297891	-0.805418705649558	0.345130219131272	1.57960044401034	0.552938549698526
TRINITY_DN16783_c0_g1_i3_16	0.856374662402571	0.805569664399171	1.00634374688322	-1.18729410312641	-0.962548059099679	-0.518445911458879
TRINITY_DN16783_c0_g1_i3_6	-0.640139794182912	-0.73099714735947	-0.925907132013407	0.335039060644766	1.74309737910614	0.218907633804886
TRINITY_DN16785_c0_g1_i1_3	1.87568521081512	0.154594108863265	-0.0122168826303393	-0.466530445616996	-0.64071048433514	-0.910821507095906
TRINITY_DN16786_c0_g1_i1_12	-1.24815937159242	-0.683858919939128	-0.649619505706438	0.682657904976645	1.32588437203114	0.573095520230192
TRINITY_DN16787_c0_g1_i2_8	-0.891349294093543	-0.875061081729255	-0.914878994558363	1.04989917318527	1.10703313496559	0.524357062230299
TRINITY_DN16787_c0_g1_i5_10	0.922846498732771	0.792040981783714	1.00725642013987	-0.897699629523032	-1.04693823140785	-0.777506039725477
TRINITY_DN16788_c0_g1_i2_13	-1.00806613449169	-0.4196949157	-1.18193142826479	0.814486904486582	1.1583004098357	0.636905164134206
TRINITY_DN16797_c0_g1_i4_12	1.14063650435205	0.628213318847684	0.832355330693739	-1.35424541095328	-0.62827888610281	-0.618680856837385
TRINITY_DN16804_c0_g1_i1_14	-0.651679284826277	-0.824507981181194	-1.1818762798375	1.18801102026521	0.79321457605375	0.676837949526016
TRINITY_DN16805_c0_g1_i1_2	-1.00700461702039	-0.935658403357217	-0.741605120882388	0.657161564609504	1.20599164164627	0.821114935004226
TRINITY_DN16805_c0_g2_i1_2	-0.797343233693577	-0.797343233693577	-0.797343233693577	1.39914207391013	1.06310942925711	-0.0702218020865163
TRINITY_DN16806_c0_g1_i1_2	0.950959952005297	0.798178877331627	0.878840190701722	-1.36320824106566	-0.513923795520818	-0.75084698345217
TRINITY_DN16806_c0_g1_i5_10	0.839219591972843	0.93228562087708	0.94816999487695	-1.03288721331313	-0.981315703067276	-0.705472291346472
TRINITY_DN16806_c0_g2_i1_4	-1.15157297650305	-0.480471982438614	-0.958266994240281	0.542004452507744	1.28222359207748	0.766083908596713
TRINITY_DN16812_c0_g1_i3_1	-0.873769677790505	-0.823435060431735	-1.03356847904923	0.915313554104134	0.95501436352035	0.860445299646989
TRINITY_DN16817_c0_g2_i1_3	1.45968692247369	0.899564233069926	0.0267154469350403	-0.959523476934991	-0.959523476934991	-0.466919648608672
TRINITY_DN16824_c0_g1_i1_7	1.18085911309271	0.629511783248605	0.818031535312075	-0.706191921395747	-0.649691202543734	-1.27251930771391
TRINITY_DN16824_c0_g1_i7_16	0.794735251473081	1.07653950165151	0.847336711313848	-0.82189350410382	-0.855621079356031	-1.04109688097859
TRINITY_DN16829_c0_g1_i2_1	-0.861362128002582	-0.861337416276811	-0.861362128002582	0.435766336051612	1.44612192712843	0.702173409101933
TRINITY_DN16833_c0_g1_i1_2	-1.05243701402087	-0.673306110408134	-0.97605564987571	0.939119006223205	0.721831120488386	1.04084864759312
TRINITY_DN16834_c0_g1_i1_11	0.894939289308819	0.889060390949191	0.941085766589325	-1.08357238352032	-0.792461737485465	-0.849051325841547
TRINITY_DN16842_c0_g1_i1_12	-1.12233549557063	-0.977755084843124	-0.57851040322811	1.01786076340022	0.961926504052588	0.698813716189058
TRINITY_DN16846_c0_g2_i1_5	-0.625712245657626	-0.625712245657626	-0.625712239377422	-0.625712244430661	1.63988957981131	0.862959395312021
TRINITY_DN16849_c0_g1_i1_5	-0.670642357049748	-0.666068721382921	-0.980103852144986	-0.0411530500011186	1.60576710505313	0.752200875525646
TRINITY_DN16851_c0_g1_i1_5	0.905700044922385	0.698294928561982	0.90921229332429	-0.673547564684087	-0.320003044668225	-1.51965665745635
TRINITY_DN16857_c0_g1_i1_9	-0.792365726752609	-0.894415124972502	-1.01629167967032	0.642130036422616	1.07082216849589	0.990120326476925
TRINITY_DN16858_c0_g2_i1_16	-0.67291431427077	-0.92465891935501	-1.09283332534114	0.91852228673255	1.09141403591177	0.680470236322603
TRINITY_DN16860_c0_g1_i2_17	-1.04168291160814	-0.883006159769269	-0.747452134953414	1.22767732467662	0.608033488123494	0.836430393530705
TRINITY_DN16873_c0_g4_i1_13	0.333642026957446	1.04782724188749	1.17284583283783	-1.16699004858698	-0.906937638113281	-0.480387414982502
TRINITY_DN16875_c0_g1_i1_11	0.940664544464958	0.829715746179781	0.832880601490178	-0.875274282450649	-0.37718843230815	-1.35079817737612
TRINITY_DN16875_c0_g1_i2_1	-0.846303793658675	-1.20803473318518	-0.593589387052091	0.60407847374977	0.925741191349335	1.11810824879684
TRINITY_DN16879_c0_g2_i1_7	0.613269323308689	1.23980725280396	0.59552556144057	-0.302913099062254	-1.48417221593052	-0.661516822560446
TRINITY_DN16884_c0_g1_i1_1	-0.900588744702862	-0.744280263129407	-0.841116441154477	0.495664503424116	1.58724910724529	0.403071838317341
TRINITY_DN16886_c0_g1_i3_18	-1.07661877503255	-0.934000369773231	-0.677890671520654	0.649685831119576	0.954195968915856	1.084628016291
TRINITY_DN16891_c2_g1_i1_18	-0.897265606804152	-0.897265606804152	-0.897265606804152	1.1641271551067	0.586826420233286	0.940843245072471
TRINITY_DN16892_c0_g1_i4_5	0.9101766180673	1.0806096567785	0.55506419029461	-0.798460748489852	-0.358165974340012	-1.38922374231054
TRINITY_DN16894_c0_g1_i1_10	0.897925211779101	0.898138668772404	0.87322182370546	-1.16357222032097	-0.491060988988984	-1.01465249494701
TRINITY_DN16896_c0_g1_i7_6	0.833248609346112	0.800877290605312	1.09031671233307	-0.924000417629824	-0.878669214623889	-0.92177298003078
TRINITY_DN16897_c0_g1_i1_9	-0.82772498760501	-0.825672235100593	-1.06099583008579	1.08888672952747	0.830286563930172	0.79521975933376
TRINITY_DN16899_c0_g1_i2_15	0.680497656679387	1.13558603832563	0.830571873324991	-1.04557595973932	-0.498413499624642	-1.10266610896604
TRINITY_DN16904_c0_g1_i3_7	0.85695686057328	0.875854841233206	0.996296569159946	-1.01708392695659	-0.801592548842606	-0.910431795167243
TRINITY_DN16907_c0_g1_i3_5	1.03060458821373	0.777860103771576	0.896631490501627	-1.08462349776382	-0.950710217309564	-0.669762467413555
TRINITY_DN16910_c0_g1_i2_12	-0.880579273939073	-0.675274656543601	-1.15096755034574	0.92103102884506	0.915655424773317	0.870135027210031
TRINITY_DN16920_c0_g1_i1_14	-0.93384677012387	-0.761936676175528	-0.716611832920681	1.51499181460576	0.0388337627898292	0.858569701824484
TRINITY_DN16924_c0_g1_i3_11	-0.923960014470557	-0.805685732928285	-0.96271964787055	0.882924113762605	1.18197990998117	0.627461371525616
TRINITY_DN16925_c0_g1_i1_3	0.927668374340205	0.931141771498325	0.859530656411522	-0.689972131711233	-0.999828762154979	-1.02853990838384
TRINITY_DN16929_c0_g1_i4_3	-0.674755921546585	-0.560719140981553	-1.24751058796526	0.22193712332154	0.945335823925085	1.31571270324677
TRINITY_DN16930_c0_g1_i1_14	-0.884091361088775	-0.925170053626824	-0.855921920895396	1.30105967730845	0.624323016543331	0.739800641759217
TRINITY_DN16933_c0_g1_i2_10	-0.855982242140995	-0.80345199594008	-1.06076609151277	1.03454595643094	0.790225277839131	0.895429095323776
TRINITY_DN16934_c0_g1_i3_4	-0.783513610879257	-0.937029948677956	-0.894663203334107	0.975132729243697	0.36624532899633	1.2738287046513
TRINITY_DN16937_c0_g1_i2_12	-0.896421320281185	-0.522118415745487	-1.24565357039033	0.940568335707619	0.893890866675346	0.829734104034041
TRINITY_DN16942_c0_g1_i1_3	1.30156368681308	0.307305999386509	0.963526254790515	-0.630936790820649	-0.956603387691224	-0.984855762478232
TRINITY_DN16949_c0_g1_i7_2	-0.91084739388341	-0.748278963786061	-0.915202752777559	0.472103852081529	0.638631130740536	1.46359412762497
TRINITY_DN16960_c0_g1_i1_3	1.21759572107721	0.846405443305457	0.515274706000418	-1.17358760465386	-0.411071235809452	-0.99461702991978
TRINITY_DN16965_c0_g1_i1_7	-0.550677145644825	-1.11381029395767	-0.946897835644466	0.675755561698104	1.30662824644319	0.629001467105666
TRINITY_DN16972_c0_g1_i1_5	-0.870814147155248	-1.02060440206379	-0.737330125948576	0.591622766861721	1.35873583634395	0.678390071961939
TRINITY_DN16972_c0_g1_i1_7	-0.955507200684073	-0.822817416955758	-0.931623469168724	0.828779660617427	0.733482607854515	1.14768581833661
TRINITY_DN16973_c0_g1_i2_4	-0.89496849329757	-0.874358216722187	-0.84868826820305	0.618154267709195	0.592241013444631	1.40761969706898
TRINITY_DN16978_c0_g1_i3_14	-0.747735937086129	-0.568860216034645	-0.84483776355503	1.30551280543178	-0.388395376796967	1.24431648804099
TRINITY_DN16978_c1_g2_i1_4	-0.988159193357652	-0.950848612470237	-0.784456295746328	0.960277893245863	0.998875263791626	0.764310944536729
TRINITY_DN16981_c0_g3_i1_8	-0.731628393546634	-1.36584600228051	-0.022449491799178	0.82351836132887	-0.0867001135552606	1.38310563985271
TRINITY_DN16983_c0_g1_i1_11	0.95231163188309	0.854857765841038	0.898640766510272	-0.791437786843344	-0.738118894668294	-1.17625348272276
TRINITY_DN1698_c0_g1_i1_11	-0.0138647962436633	-0.0199161443587102	1.94476761790973	-0.636995559102451	-0.636995559102451	-0.636995559102451
TRINITY_DN16996_c1_g1_i1_3	0.342067833514543	1.43187927566454	0.748342935105039	-1.08194680735696	-0.900159082811239	-0.540184154115931
TRINITY_DN16997_c0_g1_i1_2	-0.856291554129851	-0.68165622899746	-0.95976296264897	0.213872788900173	1.47901328190235	0.804824674973753
TRINITY_DN16998_c0_g1_i2_8	-0.734829130411389	-0.781447571234144	-1.14077074900831	1.22750522955198	0.81336971902042	0.61617250208144
TRINITY_DN16999_c0_g1_i1_4	-0.70074198404305	-0.701492633986328	-0.701434751636658	0.099206523880987	1.87001032935772	0.134452516427329
TRINITY_DN17001_c0_g1_i2_15	0.983276552360195	0.886825815509574	0.865623163046051	-0.922757774824727	-0.871158385762333	-0.941809370328764
TRINITY_DN17003_c0_g1_i2_7	-0.764230233884486	-1.04684773801545	-0.875318770898814	0.943584737554031	0.602305637903615	1.1405063673411
TRINITY_DN17003_c0_g1_i5_15	-0.0137815863439478	1.13579807827786	1.00421911401746	-0.211552921030917	-1.59904112971917	-0.315641555201291
TRINITY_DN17010_c0_g1_i5_17	0.864692193231606	0.91085272740259	0.913016942201274	-0.564169329869012	-1.14659393639875	-0.977798596567709
TRINITY_DN17015_c0_g1_i1_3	1.19032445936486	0.124507437198577	1.03630852957659	-0.166421583823526	-1.29172824707906	-0.892990595237443
TRINITY_DN17017_c0_g1_i4_2	0.56652724050383	0.985652325497687	1.13780476996575	-0.91956262090429	-0.893718092795257	-0.87670362226772
TRINITY_DN1701_c0_g1_i1_2	-1.07940416444783	-0.801299162385476	-0.571155655577002	0.62125352031281	0.280844929534815	1.54976053256268
TRINITY_DN17022_c0_g1_i4_6	-0.492028663108859	-1.31910929839389	-0.708558532000618	0.488330434661364	1.34287763082437	0.688488428017628
TRINITY_DN17023_c0_g1_i1_9	-0.925791577375187	-0.331225375939895	-0.925791577375187	-0.237472260374887	1.51903927268233	0.901241518382825
TRINITY_DN17025_c0_g2_i1_4	1.44120533451127	0.250563100730818	0.799385737416786	-0.908254184683234	-1.05923340383783	-0.523666584137809
TRINITY_DN17034_c0_g1_i1_8	-0.842045836378119	-0.91842895889819	-0.84533766472127	1.40731830764449	0.468647777067733	0.729846375285353
TRINITY_DN17035_c0_g1_i1_11	-0.97179036509741	-0.70857977093997	-0.979975343521246	1.20629471269438	0.928156895663864	0.525893871200387
TRINITY_DN17036_c0_g1_i1_4	-0.0242139031267299	1.50815869944119	0.741233732241537	-1.14458355028593	-0.915483657101102	-0.165111321168956
TRINITY_DN17038_c0_g1_i1_12	-0.623754931665809	-0.889875187927671	-0.889875187927671	0.394068706203445	1.65777504110239	0.351661560215315
TRINITY_DN17044_c0_g1_i6_5	-0.325271266462235	-1.3758660329918	-0.837805998916154	0.595634060782952	0.803924120906605	1.13938511668063
TRINITY_DN17046_c0_g1_i8_13	0.700998159190318	0.773826010365252	1.16669722781222	-0.495377140008778	-1.06197330963281	-1.0841709477262
TRINITY_DN17050_c0_g1_i1_11	-0.980291305399111	-0.58015450220203	-0.437671996952689	1.38235593416319	1.14764389698495	-0.531882026594313
TRINITY_DN17053_c0_g1_i1_18	-0.43253011068872	-0.797946251087014	-1.37260960372883	1.0160092885077	0.808725435119207	0.778351241877656
TRINITY_DN17055_c0_g1_i1_10	-0.707973906376094	-0.940905284688015	-0.912894828330597	0.460851175115294	1.47517957640868	0.625743267870737
TRINITY_DN17056_c0_g1_i1_4	1.30287780420992	0.632046946967865	0.696690726274196	-1.13777274044617	-0.807494653432656	-0.686348083573164
TRINITY_DN17056_c0_g1_i1_7	-0.634860012163225	-0.829286034058299	-0.444244278778276	-0.0761859201725573	0.0604059603572312	1.92417028481512
TRINITY_DN17056_c0_g2_i1_17	1.43741456897061	0.796116130069981	0.330242788440291	-0.854591162493626	-0.854591162493626	-0.854591162493626
TRINITY_DN17060_c0_g1_i2_18	1.05743025505558	0.939464495154458	0.708256368881411	-0.739308717497015	-1.07981051975398	-0.886031881840453
TRINITY_DN17060_c0_g1_i2_3	1.05201574625856	0.87372043250285	0.800045073915261	-0.981909484420584	-0.922496478960434	-0.82137528929565
TRINITY_DN17062_c0_g1_i1_3	0.934085219509327	0.836152539331118	0.939052446840059	-0.735515806105474	-1.15664886287457	-0.817125536700462
TRINITY_DN17065_c0_g1_i2_7	-0.871394497912325	-1.04892819886339	-0.689731760240982	0.5157043554181	1.3677910246075	0.726559076991096
TRINITY_DN17074_c0_g1_i5_15	-0.425272289083123	-1.39208293454926	-0.515931371137617	1.49941268492147	0.319079519631033	0.5147943902175
TRINITY_DN17075_c0_g1_i2_3	-0.979368361916764	-1.0009362674066	-0.485980144199748	0.799026931475285	1.45591065245768	0.211347189590152
TRINITY_DN17075_c0_g1_i6_9	-0.822282244864239	-1.0382053530122	-0.823360275299852	0.724435344317441	1.22830646012036	0.731106068738498
TRINITY_DN17090_c0_g1_i2_17	0.00866127480278821	0.681760947757991	1.44168690747212	-1.01504085687708	-1.19195230362042	0.074884030464597
TRINITY_DN17094_c0_g1_i2_4	-0.80266562608855	-0.372555133802887	-1.19679792388412	1.15907135499194	0.0125299477000977	1.20041738108352
TRINITY_DN17097_c0_g1_i2_3	0.457683345264923	1.1732703546804	0.972516536362449	-0.594817535529186	-0.784072542191484	-1.2245801585871
TRINITY_DN17098_c0_g1_i1_16	-0.614953328471306	-0.861779206577923	-1.00130340789207	0.401540891153074	1.56711875357492	0.509376298213307
TRINITY_DN17098_c0_g2_i1_9	-0.662077271141451	-0.790855149031504	-1.22201245272527	0.79628494879162	0.790776754786673	1.08788316931994
TRINITY_DN17106_c0_g1_i4_10	-0.61907661410356	-0.738682313348538	-0.305945648968838	-0.613621012319024	0.428784924462473	1.84854066427749
TRINITY_DN17109_c0_g1_i1_13	0.709213218258674	0.659783370887692	1.29935782438941	-0.889451471178591	-0.889451471178591	-0.889451471178591
TRINITY_DN17109_c0_g1_i3_2	-0.922983471476474	-0.883924242767552	-0.884821488617932	0.683964602702944	1.2280512710953	0.779713329063719
TRINITY_DN17109_c0_g2_i1_13	0.232089156965738	1.11985824787224	1.19220445358219	-0.985364802512792	-0.985364802512792	-0.573422253394575
TRINITY_DN17110_c0_g1_i6_18	-0.757395871715747	-0.698458494787777	-1.15052440922549	1.17073400994982	1.04465929905369	0.390985466725503
TRINITY_DN17111_c0_g1_i1_5	-0.845476716364432	-0.8015302829984	-1.04673649623164	0.674395446395203	0.846320810738036	1.17302723846123
TRINITY_DN17112_c0_g1_i1_12	-0.711065919706922	-0.836150384110144	-1.08653339119872	0.499030370785821	1.27609199694472	0.858627327285248
TRINITY_DN17116_c1_g1_i4_16	0.724098014078669	0.889445451528301	0.935284779297003	-0.461745237653117	-1.5010591712107	-0.58602383604016
TRINITY_DN17118_c0_g1_i6_18	0.0180420474582994	-0.672849628331972	-1.55510263411211	1.26539545717154	0.270609253872717	0.673905503941527
TRINITY_DN17122_c0_g1_i10_5	-0.288854660932192	-1.19613605926791	-0.803851901877337	1.15346629716348	-0.0898144740949121	1.22519079900887
TRINITY_DN17123_c0_g1_i1_18	-0.707005121953311	-0.92901398802304	-1.04238740471123	0.610656978556842	1.17495851720764	0.892791018923104
TRINITY_DN17123_c0_g1_i1_7	1.00521867039974	0.881544550763207	0.823027963911163	-1.01162480521006	-0.662307486275029	-1.03585889358902
TRINITY_DN17129_c0_g1_i1_14	0.964834414738483	0.721823913952217	0.977535682074998	-0.701870824408145	-1.27655115091527	-0.68577203544228
TRINITY_DN17134_c0_g1_i2_5	-0.926353691885522	-0.88412098107388	-0.918100068918261	1.04821993678406	0.898186110665264	0.782168694428341
TRINITY_DN17135_c0_g2_i5_18	-0.738622517240531	-0.894341432406812	-0.902279113348472	1.4892390245957	0.717408146119275	0.328595892280837
TRINITY_DN17138_c0_g2_i14_7	0.617906798857917	0.949806097055077	0.847984046234876	-1.19825809051646	-1.24906366645286	0.0316248148214449
TRINITY_DN17138_c0_g3_i1_7	0.533530385801767	0.857185315867731	1.22835210027241	-1.22269890247009	-0.668066999348414	-0.728301900123402
TRINITY_DN17143_c0_g1_i2_16	0.622434794789105	0.766674383042189	1.27125722591283	-0.801452152346837	-0.79056196260471	-1.06835228879258
TRINITY_DN17145_c0_g1_i4_8	-1.23007799489205	-0.623158294732073	-0.476885362908942	0.798972579752142	0.0373588087048166	1.4937902640761
TRINITY_DN17147_c0_g1_i2_6	0.915615481218319	0.99803877136478	0.813483825091675	-1.00158335346971	-0.939823454344139	-0.78573126986092
TRINITY_DN17150_c0_g2_i1_6	-0.896017670800159	-1.03075222196445	-0.761990242445242	0.590711302368535	1.09500683538767	1.00304199745365
TRINITY_DN17151_c0_g1_i4_13	1.11376156773413	0.572245890707777	0.948006601148142	-0.494473331967757	-1.07378012574194	-1.06576060188035
TRINITY_DN17157_c0_g1_i1_13	0.790908097992272	0.964007270780566	0.977294198391998	-0.880020743149917	-0.938588088903669	-0.913600735111251
TRINITY_DN17158_c0_g1_i8_10	1.02179249062464	0.869318233881646	0.783370749854663	-0.739892661119865	-1.25694772912722	-0.677641084113865
TRINITY_DN17162_c0_g1_i3_11	-0.888050951575985	-0.888026750968773	-0.86718964644893	1.07684030675052	1.16025743665578	0.406169605587386
TRINITY_DN17163_c0_g1_i1_9	-0.594561288727969	-0.51233499396459	-0.938273667757271	0.0906905403894144	1.86758587254248	0.0868935375179363
TRINITY_DN17172_c1_g1_i9_12	-1.69423966156186	-0.153314718045932	-0.466291779620836	1.03448274538056	0.633411944461133	0.645951469386934
TRINITY_DN17181_c0_g1_i4_13	-0.96615056977643	-0.630339040826134	-0.972272692623257	0.566720458606789	1.44748129530129	0.554560549317741
TRINITY_DN17181_c1_g1_i1_16	-0.247236016522994	-1.01285024124739	-1.21178371091597	1.2055415100934	0.940950489400928	0.325377969192027
TRINITY_DN17182_c0_g1_i2_9	-0.628720513949072	-1.2610497303818	-0.534913418612516	1.32741455671494	0.975426408889072	0.121842697339382
TRINITY_DN17184_c0_g1_i4_13	0.541866801793048	0.967629462857168	1.06948281599932	-0.603567886846556	-0.593458712529523	-1.38195248127346
TRINITY_DN17185_c0_g1_i1_2	-0.965717769549902	-0.813076799777383	-0.949277926146644	0.969850875054129	0.976281724250547	0.781939896169251
TRINITY_DN17190_c0_g1_i4_12	-0.823956058439989	-0.891675744671245	-0.975015816515007	1.2256779828168	0.732036643248878	0.732932993560556
TRINITY_DN17198_c0_g1_i9_13	0.207261930939823	1.28613163940191	1.00980800633456	-1.16734371528628	-0.786769634828625	-0.54908822656139
TRINITY_DN17198_c0_g3_i4_10	-0.766136924412567	-1.37747056594487	-0.458988922235469	0.823184213493602	1.03828618868596	0.741126010413342
TRINITY_DN17207_c0_g1_i2_6	1.02608279646241	0.828478711987274	0.757025913775622	-0.43168565323562	-1.34030115913853	-0.839600609851158
TRINITY_DN17208_c0_g1_i1_12	-1.20412656354421	-0.81791130536275	-0.605923592811896	0.802157001166923	0.593747019920437	1.23205744063149
TRINITY_DN17210_c0_g1_i4_12	-0.531541988638044	-0.560123834150375	-1.27804107710962	0.0518201702238392	1.36062459116961	0.957262138504592
TRINITY_DN17217_c0_g1_i1_5	-0.980250666762582	-0.98709930865838	-0.733976066904843	1.14936760978472	0.757414090649845	0.794544341891236
TRINITY_DN17221_c0_g1_i3_11	-0.512351312749322	-0.652138659643325	-1.20668443902044	0.498933438074863	1.58978181289094	0.282459160447287
TRINITY_DN17225_c0_g1_i1_2	-0.774710703146646	-0.967277487242766	-0.885631203834474	0.565576131540962	1.37305042453086	0.688992838152061
TRINITY_DN17225_c0_g1_i2_8	0.997819599344188	0.936082683443607	0.787265233265031	-0.865310799379944	-0.791081996528214	-1.06477472014467
TRINITY_DN17227_c0_g1_i3_5	1.52042999317638	0.87862523554139	-0.00188357842065365	-0.812026489552223	-0.775584740591515	-0.809560420153381
TRINITY_DN17228_c0_g1_i2_6	-0.715369875521896	-0.964529519081852	-1.00364313049366	0.751091703586763	0.721984363168159	1.21046645834249
TRINITY_DN1722_c0_g1_i1_2	-0.698687926261049	-1.03446768427196	-0.901906549470845	0.644394728556411	1.33566692774655	0.655000503700891
TRINITY_DN17233_c0_g1_i2_8	-1.28201579585434	-0.760647560100342	-0.476470919967162	0.345438525565017	0.901076687403209	1.27261906295362
TRINITY_DN17238_c0_g1_i3_4	-0.927421152995539	-0.923969058567683	-0.856364826240749	0.734416914979375	0.804445860832149	1.16889226199245
TRINITY_DN17240_c0_g1_i2_3	-0.885266687680826	-0.946261835562415	-0.813591525051593	0.732806567330127	1.33922551416604	0.573087966798668
TRINITY_DN17247_c0_g1_i1_4	-0.764276043603763	-0.831477120676225	-1.05004417666645	0.508669799734501	1.26797932309499	0.869148218116947
TRINITY_DN17250_c0_g1_i1_2	-0.802230685234641	-0.80796324159742	-1.01459511334601	0.483976183452961	1.34284476446843	0.797968092256683
TRINITY_DN17253_c0_g2_i3_6	-0.86684530243436	-1.06452292266154	-0.722192335509993	0.582085432965771	1.26970374280696	0.801771384833162
TRINITY_DN17254_c0_g2_i1_14	-1.14579579856166	-0.714930518049675	-0.827482616737295	0.861298373131096	0.712628394107647	1.11428216610989
TRINITY_DN17255_c0_g1_i1_3	0.582010404935244	0.802451245287073	1.24495797822543	-0.701874433893372	-0.72182987630876	-1.20571531824562
TRINITY_DN17255_c0_g1_i1_7	0.487865538269956	1.31463325099806	0.828011957450523	-0.794149519702411	-0.793004552357941	-1.04335667465819
TRINITY_DN17258_c0_g3_i1_11	-0.636602059653959	-0.401655034477879	-1.28877000920707	0.275203016473154	1.56985835158018	0.481965735285569
TRINITY_DN17259_c0_g1_i1_14	-0.870009456332274	-0.349234084631839	-1.20057332397486	1.22969218604461	0.115791254513059	1.0743334243813
TRINITY_DN17259_c1_g1_i5_1	0.705229761638014	1.1371996346872	0.773424377989029	-0.825565922825244	-0.49071944751975	-1.29956840396925
TRINITY_DN17262_c0_g1_i1_17	0.473945935142936	0.867599760074722	1.2405331958449	-0.77370353245219	-1.25773783270851	-0.550637525901856
[truncated: 10,341 more rows]
